# Supplementary material for: Stochastic-SplitGAS: A Quantum Monte Carlo Multi-Reference Perturbation Theory Based on the Imaginary-Time Evolution of Effective Hamiltonians
Source: J Chem Theory Comput. 2025 Dec 3;21(24):12523–44. doi: 10.1021/acs.jctc.5c01270 (PMC12746464; doi:10.1021/acs.jctc.5c01270)
Supplement: Supplementary file 2 [file ct5c01270_si_002.zip]

Archive with 15 entries (14 files):
- suppmat_files/
- suppmat_files/fe2s2_22in26_s11.FciDmp
- suppmat_files/fe2s2_22in26_s11.LocOrb_reorder
- suppmat_files/fe2s2_22in26_s3.LocOrb_reorder
- suppmat_files/fe2s2_22in26_s1.FciDmp
- suppmat_files/fe2s2_22in26_s3.FciDmp
- suppmat_files/ozone.LocOrb
- suppmat_files/fe2s2_22in26_s5.LocOrb_reorder
- suppmat_files/ozone.FciDmp
- suppmat_files/fe2s2_22in26_s7.FciDmp
- suppmat_files/fe2s2_22in26_s7.LocOrb_reorder
- suppmat_files/fe2s2_22in26_s1.LocOrb_reorder
- suppmat_files/fe2s2_22in26_s5.FciDmp
- suppmat_files/fe2s2_22in26_s9.FciDmp
- suppmat_files/fe2s2_22in26_s9.LocOrb_reorder
