# Supplementary material for: Stochastic-SplitGAS: A Quantum Monte Carlo Multi-Reference Perturbation Theory Based on the Imaginary-Time Evolution of Effective Hamiltonians
Source: J Chem Theory Comput. 2025 Dec 3;21(24):12523–44. doi: 10.1021/acs.jctc.5c01270 (PMC12746464; doi:10.1021/acs.jctc.5c01270)
Supplement: Supplementary file 2 [file ct5c01270_si_002.zip › suppmat_files/fe2s2_22in26_s11.FciDmp]

  &FCI NORB= 26,NELEC= 22,MS2= 10,
  ORBSYM= 1, 1, 1, 1, 1, 1, 1, 1, 1, 1, 1, 1, 1, 1, 1, 1, 1, 1, 1, 1, 1, 1, 1, 1, 1, 1,
  ISYM=0
 &END
    0.86150221576        1    1    1    1
    0.37627205141E-02    2    1    1    1
    0.30417793503E-01    2    1    2    1
    0.77429881170        2    2    1    1
    0.39472768939E-02    2    2    2    1
    0.81376297123        2    2    2    2
    0.85097787592E-02    3    1    1    1
   -0.64366784811E-02    3    1    2    1
    0.49650950436E-02    3    1    2    2
    0.31008866761E-01    3    1    3    1
    0.13366960716E-01    3    2    1    1
    0.17998834272E-02    3    2    2    1
    0.47170683802E-03    3    2    2    2
   -0.30811812552E-02    3    2    3    1
    0.31610127434E-01    3    2    3    2
    0.82271585995        3    3    1    1
    0.10235015826E-01    3    3    2    1
    0.79561788348        3    3    2    2
    0.85469166310E-02    3    3    3    1
    0.62631484065E-03    3    3    3    2
    0.90814348891        3    3    3    3
   -0.73403495765E-02    4    1    1    1
   -0.27479911978E-02    4    1    2    1
   -0.11655371440E-01    4    1    2    2
   -0.22887617127E-02    4    1    3    1
   -0.63865286695E-02    4    1    3    2
   -0.17485823595E-01    4    1    3    3
    0.34437115125E-01    4    1    4    1
    0.40575444595E-02    4    2    1    1
    0.13377676939E-02    4    2    2    1
   -0.13059181764E-02    4    2    2    2
    0.51511900221E-02    4    2    3    1
    0.15410346441E-03    4    2    3    2
   -0.76014059753E-02    4    2    3    3
    0.21253373396E-02    4    2    4    1
    0.29157700186E-01    4    2    4    2
    0.85611084899E-02    4    3    1    1
    0.14696908043E-02    4    3    2    1
    0.38874176698E-02    4    3    2    2
    0.52419309088E-02    4    3    3    1
    0.30059314374E-02    4    3    3    2
    0.35447340445E-02    4    3    3    3
   -0.46220074140E-02    4    3    4    1
    0.67631271594E-02    4    3    4    2
    0.25715413635E-01    4    3    4    3
    0.79761154679        4    4    1    1
   -0.83059128765E-03    4    4    2    1
    0.78474438292        4    4    2    2
    0.17948416676E-01    4    4    3    1
   -0.12458586004E-01    4    4    3    2
    0.83873201838        4    4    3    3
   -0.68485151474E-02    4    4    4    1
   -0.13203056806E-02    4    4    4    2
    0.35152905605E-02    4    4    4    3
    0.87314230035        4    4    4    4
    0.67278379460E-03    5    1    1    1
   -0.28119309640E-02    5    1    2    1
    0.10233080740E-01    5    1    2    2
   -0.88198281880E-03    5    1    3    1
    0.46354797885E-02    5    1    3    2
   -0.44111585158E-02    5    1    3    3
   -0.48431545170E-02    5    1    4    1
   -0.12553449111E-02    5    1    4    2
    0.81923028557E-03    5    1    4    3
   -0.43083399732E-02    5    1    4    4
    0.26664931971E-01    5    1    5    1
    0.56546733598E-02    5    2    1    1
   -0.49637609052E-02    5    2    2    1
   -0.53986177661E-03    5    2    2    2
    0.83812347753E-02    5    2    3    1
    0.11159799639E-02    5    2    3    2
   -0.79692191402E-02    5    2    3    3
    0.70474571783E-03    5    2    4    1
    0.82633946790E-02    5    2    4    2
    0.61100269645E-02    5    2    4    3
    0.91313400604E-03    5    2    4    4
    0.13824173443E-02    5    2    5    1
    0.28053550474E-01    5    2    5    2
    0.28683434990E-02    5    3    1    1
   -0.12291547190E-01    5    3    2    1
   -0.13051979883E-02    5    3    2    2
    0.26062611545E-02    5    3    3    1
    0.34534979209E-02    5    3    3    2
    0.10390645670E-02    5    3    3    3
   -0.19370043070E-02    5    3    4    1
   -0.86644526579E-02    5    3    4    2
   -0.39905964306E-02    5    3    4    3
    0.11957648060E-02    5    3    4    4
    0.41534727389E-02    5    3    5    1
   -0.10839631411E-03    5    3    5    2
    0.37808839565E-01    5    3    5    3
    0.78172026133E-02    5    4    1    1
    0.62010684786E-03    5    4    2    1
   -0.17634445127E-01    5    4    2    2
    0.11811192986E-02    5    4    3    1
    0.30596235258E-02    5    4    3    2
    0.58830350844E-02    5    4    3    3
    0.27635528231E-02    5    4    4    1
   -0.60980991788E-03    5    4    4    2
   -0.14965525413E-03    5    4    4    3
   -0.18713529054E-02    5    4    4    4
   -0.80232439258E-02    5    4    5    1
   -0.51416778923E-03    5    4    5    2
    0.29108468106E-02    5    4    5    3
    0.34447094701E-01    5    4    5    4
    0.83391079085        5    5    1    1
    0.13233882697E-02    5    5    2    1
    0.80592303729        5    5    2    2
    0.50441648379E-03    5    5    3    1
    0.84838881630E-03    5    5    3    2
    0.83561647111        5    5    3    3
    0.84272348635E-02    5    5    4    1
   -0.31985137874E-03    5    5    4    2
   -0.20091863708E-02    5    5    4    3
    0.82469856615        5    5    4    4
    0.68550515028E-03    5    5    5    1
   -0.53605316664E-03    5    5    5    2
    0.10127757661E-02    5    5    5    3
   -0.17924321306E-02    5    5    5    4
    0.91526719975        5    5    5    5
    0.10210929090E-01    6    1    1    1
   -0.11120931456E-01    6    1    2    1
    0.90687397978E-02    6    1    2    2
    0.28258076013E-02    6    1    3    1
   -0.10972417821E-03    6    1    3    2
    0.75475320547E-02    6    1    3    3
   -0.23198241349E-03    6    1    4    1
   -0.84287689736E-03    6    1    4    2
   -0.16941031660E-03    6    1    4    3
    0.10736581684E-01    6    1    4    4
    0.10754879246E-02    6    1    5    1
    0.18735680577E-02    6    1    5    2
    0.44119374677E-02    6    1    5    3
   -0.20894940902E-03    6    1    5    4
    0.10069073479E-01    6    1    5    5
    0.10595190303E-01    6    1    6    1
   -0.20640864548        6    2    1    1
   -0.44546147400E-03    6    2    2    1
   -0.21799532590        6    2    2    2
   -0.15582122673E-02    6    2    3    1
   -0.61470614383E-04    6    2    3    2
   -0.21199333188        6    2    3    3
    0.33300802533E-02    6    2    4    1
    0.51777614238E-04    6    2    4    2
   -0.11722684027E-02    6    2    4    3
   -0.20954602822        6    2    4    4
   -0.35413324764E-02    6    2    5    1
   -0.16726580678E-03    6    2    5    2
    0.77068852160E-03    6    2    5    3
    0.62839357847E-02    6    2    5    4
   -0.21602348296        6    2    5    5
   -0.46600560658E-02    6    2    6    1
    0.12475789247        6    2    6    2
    0.11213996996E-02    6    3    1    1
   -0.44186405668E-03    6    3    2    1
    0.51130835573E-02    6    3    2    2
    0.13889134679E-02    6    3    3    1
   -0.11077707172E-01    6    3    3    2
    0.63202038539E-02    6    3    3    3
    0.21460500431E-02    6    3    4    1
    0.34564587925E-04    6    3    4    2
   -0.16164222440E-02    6    3    4    3
    0.10296719813E-01    6    3    4    4
   -0.17491691894E-02    6    3    5    1
   -0.47131711751E-03    6    3    5    2
   -0.11654320796E-02    6    3    5    3
   -0.99185609265E-03    6    3    5    4
    0.55771132029E-02    6    3    5    5
    0.33354246818E-03    6    3    6    1
   -0.32111340302E-02    6    3    6    2
    0.11172661072E-01    6    3    6    3
   -0.18251028612E-01    6    4    1    1
   -0.87276777344E-03    6    4    2    1
   -0.15653198224E-01    6    4    2    2
   -0.22731735403E-02    6    4    3    1
    0.47458011687E-03    6    4    3    2
   -0.15325629081E-01    6    4    3    3
   -0.24011087954E-03    6    4    4    1
   -0.10085316544E-01    6    4    4    2
   -0.22790395120E-02    6    4    4    3
   -0.18471914589E-01    6    4    4    4
    0.52376164184E-03    6    4    5    1
   -0.28181318641E-02    6    4    5    2
    0.29521536078E-02    6    4    5    3
    0.15423840167E-03    6    4    5    4
   -0.17133900973E-01    6    4    5    5
   -0.48935393061E-03    6    4    6    1
    0.93882041028E-02    6    4    6    2
   -0.97180809231E-04    6    4    6    3
    0.11139992175E-01    6    4    6    4
   -0.41291459069E-02    6    5    1    1
    0.15422034608E-02    6    5    2    1
   -0.10556249108E-02    6    5    2    2
   -0.29180096734E-02    6    5    3    1
   -0.28443073144E-03    6    5    3    2
    0.52601775538E-03    6    5    3    3
   -0.45245607401E-03    6    5    4    1
   -0.29072621300E-02    6    5    4    2
   -0.21103094455E-02    6    5    4    3
   -0.23025641023E-02    6    5    4    4
    0.20632872377E-03    6    5    5    1
   -0.99785758652E-02    6    5    5    2
    0.38050008316E-03    6    5    5    3
   -0.89849340287E-03    6    5    5    4
   -0.19926750224E-02    6    5    5    5
   -0.15587275371E-02    6    5    6    1
    0.70452867618E-03    6    5    6    2
    0.46580854326E-03    6    5    6    3
    0.27180183104E-02    6    5    6    4
    0.97976388569E-02    6    5    6    5
    0.55350793084        6    6    1    1
    0.11190173544E-02    6    6    2    1
    0.57191224924        6    6    2    2
    0.42589341249E-02    6    6    3    1
   -0.72091774230E-03    6    6    3    2
    0.56586053052        6    6    3    3
   -0.65001232818E-02    6    6    4    1
    0.16757426893E-02    6    6    4    2
    0.29251209387E-02    6    6    4    3
    0.56036451320        6    6    4    4
    0.52644939255E-02    6    6    5    1
    0.80235361235E-03    6    6    5    2
   -0.58712213674E-03    6    6    5    3
   -0.93646721448E-02    6    6    5    4
    0.57337793561        6    6    5    5
    0.57268829368E-02    6    6    6    1
   -0.11093755416        6    6    6    2
    0.26985479526E-02    6    6    6    3
   -0.83843853706E-02    6    6    6    4
   -0.89751113730E-03    6    6    6    5
    0.46806109989        6    6    6    6
   -0.75813563636E-01    7    1    1    1
   -0.16413822974E-02    7    1    2    1
   -0.66118485577E-01    7    1    2    2
    0.82458305837E-02    7    1    3    1
   -0.15730691547E-02    7    1    3    2
   -0.69974579244E-01    7    1    3    3
   -0.44149764126E-02    7    1    4    1
    0.60893682092E-03    7    1    4    2
    0.11115191649E-02    7    1    4    3
   -0.66134377228E-01    7    1    4    4
    0.77570558580E-03    7    1    5    1
    0.15691485185E-02    7    1    5    2
    0.87080296168E-03    7    1    5    3
   -0.10090667874E-02    7    1    5    4
   -0.76796766782E-01    7    1    5    5
   -0.46042427606E-03    7    1    6    1
    0.32835204899E-01    7    1    6    2
    0.68042273960E-03    7    1    6    3
    0.20239424264E-02    7    1    6    4
   -0.66099570137E-03    7    1    6    5
   -0.37978366642E-01    7    1    6    6
    0.22268256651E-01    7    1    7    1
    0.89109928422E-02    7    2    1    1
   -0.37574109978E-02    7    2    2    1
    0.60681510241E-02    7    2    2    2
   -0.46003896545E-03    7    2    3    1
    0.89875545234E-02    7    2    3    2
    0.57611536224E-02    7    2    3    3
   -0.18942144132E-02    7    2    4    1
   -0.37565956993E-02    7    2    4    2
   -0.10537165568E-04    7    2    4    3
    0.26326304573E-02    7    2    4    4
    0.19187990917E-02    7    2    5    1
    0.72278172487E-03    7    2    5    2
    0.36354963689E-02    7    2    5    3
    0.70254710043E-03    7    2    5    4
    0.62868829770E-02    7    2    5    5
    0.32373344758E-02    7    2    6    1
   -0.26284243611E-02    7    2    6    2
   -0.82320017074E-02    7    2    6    3
    0.29455547303E-02    7    2    6    4
   -0.55104382438E-03    7    2    6    5
    0.37257672212E-02    7    2    6    6
   -0.12641515816E-02    7    2    7    1
    0.97160468207E-02    7    2    7    2
    0.17475835890        7    3    1    1
    0.27891939151E-02    7    3    2    1
    0.16624011266        7    3    2    2
   -0.15650443698E-02    7    3    3    1
    0.68704682816E-03    7    3    3    2
    0.19734451004        7    3    3    3
   -0.37929001309E-02    7    3    4    1
   -0.37552892058E-02    7    3    4    2
   -0.24620092882E-02    7    3    4    3
    0.17787766557        7    3    4    4
   -0.90360692573E-03    7    3    5    1
   -0.33249045057E-02    7    3    5    2
    0.11656505063E-02    7    3    5    3
    0.15877548374E-02    7    3    5    4
    0.17867414870        7    3    5    5
    0.24175267370E-02    7    3    6    1
   -0.87243427750E-01    7    3    6    2
    0.24385149816E-02    7    3    6    3
   -0.49610727725E-02    7    3    6    4
    0.20509580108E-02    7    3    6    5
    0.90963809243E-01    7    3    6    6
   -0.31797862460E-01    7    3    7    1
    0.25599525724E-02    7    3    7    2
    0.92581490602E-01    7    3    7    3
   -0.69994401143E-01    7    4    1    1
    0.90561241561E-03    7    4    2    1
   -0.69321902587E-01    7    4    2    2
   -0.27502833120E-03    7    4    3    1
    0.30321844814E-02    7    4    3    2
   -0.74145408236E-01    7    4    3    3
   -0.44353167341E-02    7    4    4    1
    0.19509877161E-02    7    4    4    2
    0.75723334554E-02    7    4    4    3
   -0.79782167013E-01    7    4    4    4
    0.12068987270E-02    7    4    5    1
    0.13528856137E-02    7    4    5    2
   -0.94324667978E-03    7    4    5    3
    0.10819064263E-02    7    4    5    4
   -0.77558779093E-01    7    4    5    5
   -0.21987959315E-02    7    4    6    1
    0.35228031521E-01    7    4    6    2
   -0.40365761992E-02    7    4    6    3
    0.19600282500E-02    7    4    6    4
   -0.92176933050E-03    7    4    6    5
   -0.39400840664E-01    7    4    6    6
    0.13153627302E-01    7    4    7    1
   -0.22328059554E-03    7    4    7    2
   -0.33508019111E-01    7    4    7    3
    0.23237209538E-01    7    4    7    4
    0.15717763876E-01    7    5    1    1
   -0.30705769284E-02    7    5    2    1
    0.15934081044E-01    7    5    2    2
    0.86897462986E-03    7    5    3    1
    0.17925356005E-04    7    5    3    2
    0.16077340536E-01    7    5    3    3
    0.26156189790E-03    7    5    4    1
   -0.20872540835E-02    7    5    4    2
   -0.11666061458E-02    7    5    4    3
    0.17468424878E-01    7    5    4    4
   -0.11643732834E-02    7    5    5    1
    0.55319794430E-04    7    5    5    2
    0.92824648492E-02    7    5    5    3
   -0.24836905745E-02    7    5    5    4
    0.18642581363E-01    7    5    5    5
    0.31199655562E-02    7    5    6    1
   -0.87593240919E-02    7    5    6    2
    0.11918846279E-03    7    5    6    3
    0.95459919139E-03    7    5    6    4
    0.68982084211E-04    7    5    6    5
    0.82174741557E-02    7    5    6    6
   -0.28561478192E-02    7    5    7    1
    0.11924713376E-02    7    5    7    2
    0.79680935781E-02    7    5    7    3
   -0.36860542868E-02    7    5    7    4
    0.10051592981E-01    7    5    7    5
   -0.38912837693E-02    7    6    1    1
    0.43493589773E-02    7    6    2    1
    0.14048871055E-02    7    6    2    2
    0.13849037728E-02    7    6    3    1
   -0.12943865030E-01    7    6    3    2
    0.30464605136E-02    7    6    3    3
    0.29796738076E-02    7    6    4    1
    0.42748982599E-02    7    6    4    2
   -0.97298176022E-03    7    6    4    3
    0.81860620583E-02    7    6    4    4
   -0.29882415369E-02    7    6    5    1
   -0.10778888975E-02    7    6    5    2
   -0.52953839921E-02    7    6    5    3
   -0.10929676061E-02    7    6    5    4
    0.15598378104E-02    7    6    5    5
   -0.12818148944E-02    7    6    6    1
    0.13569042413E-03    7    6    6    2
    0.21763591157E-02    7    6    6    3
   -0.14778007479E-02    7    6    6    4
    0.25141824669E-04    7    6    6    5
    0.28669210272E-02    7    6    6    6
   -0.37646199384E-03    7    6    7    1
   -0.26367758808E-02    7    6    7    2
    0.84825572034E-03    7    6    7    3
   -0.12713216051E-02    7    6    7    4
   -0.13979529981E-03    7    6    7    5
    0.13820213344E-01    7    6    7    6
    0.52934951768        7    7    1    1
    0.44181345237E-02    7    7    2    1
    0.51561471479        7    7    2    2
   -0.50744500746E-02    7    7    3    1
   -0.19345602096E-04    7    7    3    2
    0.56126679684        7    7    3    3
   -0.20839029123E-02    7    7    4    1
   -0.69215719095E-02    7    7    4    2
   -0.72781845410E-02    7    7    4    3
    0.53560272032        7    7    4    4
   -0.27181454278E-02    7    7    5    1
   -0.71926192646E-02    7    7    5    2
    0.37171123739E-02    7    7    5    3
    0.25161126555E-02    7    7    5    4
    0.54387061511        7    7    5    5
    0.33055155266E-02    7    7    6    1
   -0.10020404196        7    7    6    2
    0.31622129303E-02    7    7    6    3
   -0.60808876778E-02    7    7    6    4
    0.76428928127E-03    7    7    6    5
    0.41194708358        7    7    6    6
   -0.32738309620E-01    7    7    7    1
    0.35705019377E-02    7    7    7    2
    0.82566895737E-01    7    7    7    3
   -0.34667482712E-01    7    7    7    4
    0.73209741065E-02    7    7    7    5
    0.28774299945E-03    7    7    7    6
    0.43753359665        7    7    7    7
    0.95187998856E-01    8    1    1    1
    0.19784863116E-02    8    1    2    1
    0.84251146001E-01    8    1    2    2
   -0.26466565928E-03    8    1    3    1
    0.41178592840E-02    8    1    3    2
    0.91713683106E-01    8    1    3    3
   -0.10114229602E-01    8    1    4    1
   -0.46193156438E-03    8    1    4    2
    0.21270364609E-02    8    1    4    3
    0.85536191299E-01    8    1    4    4
    0.36191888011E-02    8    1    5    1
    0.10310916847E-03    8    1    5    2
    0.52441172518E-03    8    1    5    3
   -0.79705652865E-04    8    1    5    4
    0.87188836351E-01    8    1    5    5
    0.16695698019E-02    8    1    6    1
   -0.44579994667E-01    8    1    6    2
   -0.19171022452E-02    8    1    6    3
   -0.35644766828E-02    8    1    6    4
   -0.40144310109E-03    8    1    6    5
    0.46036235686E-01    8    1    6    6
   -0.15205749790E-01    8    1    7    1
    0.29610320753E-02    8    1    7    2
    0.38831080277E-01    8    1    7    3
   -0.10700976799E-01    8    1    7    4
    0.33037075138E-02    8    1    7    5
   -0.66850861425E-03    8    1    7    6
    0.40171895744E-01    8    1    7    7
    0.28284540651E-01    8    1    8    1
    0.12814687723E-01    8    2    1    1
    0.33819190207E-02    8    2    2    1
    0.15552215022E-01    8    2    2    2
   -0.15067173752E-02    8    2    3    1
   -0.13084528536E-02    8    2    3    2
    0.17299437204E-01    8    2    3    3
   -0.85701171049E-03    8    2    4    1
   -0.62117969182E-02    8    2    4    2
   -0.13115983116E-02    8    2    4    3
    0.15446265345E-01    8    2    4    4
   -0.55738199057E-04    8    2    5    1
   -0.78326019609E-03    8    2    5    2
    0.18833369995E-03    8    2    5    3
   -0.45354559267E-03    8    2    5    4
    0.14763056399E-01    8    2    5    5
   -0.36241120828E-02    8    2    6    1
   -0.83027805418E-02    8    2    6    2
    0.20443009377E-02    8    2    6    3
    0.65617425551E-02    8    2    6    4
    0.58644717692E-03    8    2    6    5
    0.78558328296E-02    8    2    6    6
   -0.23935293225E-02    8    2    7    1
   -0.53653704122E-04    8    2    7    2
    0.75488486772E-02    8    2    7    3
   -0.29743472504E-02    8    2    7    4
    0.74467105417E-03    8    2    7    5
   -0.25266040581E-03    8    2    7    6
    0.96166522027E-02    8    2    7    7
    0.34302138522E-02    8    2    8    1
    0.96713993871E-02    8    2    8    2
   -0.35183655957E-01    8    3    1    1
   -0.27067436307E-02    8    3    2    1
   -0.33317913653E-01    8    3    2    2
    0.28612466976E-02    8    3    3    1
   -0.20141084141E-03    8    3    3    2
   -0.39039237509E-01    8    3    3    3
    0.14471158352E-02    8    3    4    1
   -0.11673207033E-02    8    3    4    2
   -0.61607648362E-02    8    3    4    3
   -0.34422075856E-01    8    3    4    4
    0.23529275618E-03    8    3    5    1
    0.14056757629E-03    8    3    5    2
    0.43120655145E-02    8    3    5    3
    0.99357990325E-04    8    3    5    4
   -0.34788121682E-01    8    3    5    5
    0.14198828722E-02    8    3    6    1
    0.17786849334E-01    8    3    6    2
   -0.12635945992E-03    8    3    6    3
    0.23531025130E-02    8    3    6    4
    0.17128274410E-03    8    3    6    5
   -0.18192269656E-01    8    3    6    6
    0.82193319490E-02    8    3    7    1
    0.77925890348E-03    8    3    7    2
   -0.16328494928E-01    8    3    7    3
    0.87424502035E-03    8    3    7    4
    0.17837250520E-02    8    3    7    5
   -0.25522263471E-03    8    3    7    6
   -0.15946955983E-01    8    3    7    7
   -0.86191815178E-02    8    3    8    1
   -0.14907427156E-02    8    3    8    2
    0.10078277169E-01    8    3    8    3
   -0.15068691306        8    4    1    1
   -0.87857389269E-04    8    4    2    1
   -0.14832111648        8    4    2    2
   -0.46373537571E-02    8    4    3    1
    0.22104315270E-02    8    4    3    2
   -0.16155866936        8    4    3    3
    0.74558967876E-02    8    4    4    1
    0.12676424173E-02    8    4    4    2
   -0.29046874833E-02    8    4    4    3
   -0.17012578830        8    4    4    4
   -0.73242644404E-04    8    4    5    1
   -0.32262140281E-03    8    4    5    2
   -0.21202706738E-03    8    4    5    3
    0.36322007617E-02    8    4    5    4
   -0.15415063230        8    4    5    5
   -0.43116502075E-02    8    4    6    1
    0.78737447326E-01    8    4    6    2
   -0.38700005681E-02    8    4    6    3
    0.69964106076E-02    8    4    6    4
    0.74938651937E-03    8    4    6    5
   -0.81380181398E-01    8    4    6    6
    0.21304245258E-01    8    4    7    1
   -0.12434025720E-02    8    4    7    2
   -0.66702797679E-01    8    4    7    3
    0.28949324652E-01    8    4    7    4
   -0.67899359863E-02    8    4    7    5
   -0.13994238819E-02    8    4    7    6
   -0.71315950355E-01    8    4    7    7
   -0.34844583828E-01    8    4    8    1
   -0.58711245208E-02    8    4    8    2
    0.14021951915E-01    8    4    8    3
    0.70596875093E-01    8    4    8    4
    0.49800037884E-01    8    5    1    1
    0.58759105957E-04    8    5    2    1
    0.53954428694E-01    8    5    2    2
   -0.52714729856E-03    8    5    3    1
   -0.14599585329E-03    8    5    3    2
    0.48915051345E-01    8    5    3    3
   -0.10290356854E-03    8    5    4    1
    0.51812062198E-03    8    5    4    2
    0.16450512881E-03    8    5    4    3
    0.50249013679E-01    8    5    4    4
    0.51827922705E-02    8    5    5    1
    0.85892465428E-03    8    5    5    2
   -0.21836736000E-02    8    5    5    3
   -0.93584545222E-02    8    5    5    4
    0.59022197663E-01    8    5    5    5
    0.11333981790E-02    8    5    6    1
   -0.30233265184E-01    8    5    6    2
    0.80567916349E-03    8    5    6    3
   -0.24761494933E-02    8    5    6    4
   -0.26254785300E-03    8    5    6    5
    0.28751838458E-01    8    5    6    6
   -0.81083449367E-02    8    5    7    1
    0.57364694092E-03    8    5    7    2
    0.19927571014E-01    8    5    7    3
   -0.91635176135E-02    8    5    7    4
    0.22103254935E-02    8    5    7    5
    0.17360956911E-03    8    5    7    6
    0.23970571891E-01    8    5    7    7
    0.11820686600E-01    8    5    8    1
    0.20261443764E-02    8    5    8    2
   -0.47754822497E-02    8    5    8    3
   -0.20961609506E-01    8    5    8    4
    0.16297696632E-01    8    5    8    5
    0.26857895029E-02    8    6    1    1
   -0.51470979681E-02    8    6    2    1
   -0.19709802630E-02    8    6    2    2
    0.26963601348E-02    8    6    3    1
    0.21932575671E-02    8    6    3    2
   -0.24282763998E-02    8    6    3    3
   -0.18587025830E-03    8    6    4    1
    0.92909208671E-02    8    6    4    2
    0.19486038640E-02    8    6    4    3
    0.12519988830E-02    8    6    4    4
    0.12673038702E-03    8    6    5    1
    0.15894268792E-02    8    6    5    2
    0.10231971902E-04    8    6    5    3
    0.32643554572E-03    8    6    5    4
    0.11822882458E-04    8    6    5    5
    0.20209012623E-04    8    6    6    1
    0.10285319697E-04    8    6    6    2
    0.30047942482E-03    8    6    6    3
    0.14382829592E-03    8    6    6    4
    0.38591088632E-03    8    6    6    5
   -0.11654691221E-03    8    6    6    6
    0.84785565130E-03    8    6    7    1
   -0.88685740654E-04    8    6    7    2
   -0.13345592344E-02    8    6    7    3
    0.70637790369E-03    8    6    7    4
   -0.15443991838E-03    8    6    7    5
   -0.10895130976E-02    8    6    7    6
   -0.10611062140E-02    8    6    7    7
    0.50567873483E-04    8    6    8    1
    0.21412593748E-02    8    6    8    2
   -0.98948930729E-04    8    6    8    3
    0.30744901751E-03    8    6    8    4
    0.39441856081E-04    8    6    8    5
    0.14044804258E-01    8    6    8    6
   -0.76730728118E-02    8    7    1    1
   -0.43447759851E-02    8    7    2    1
   -0.78588064092E-03    8    7    2    2
    0.52686078708E-02    8    7    3    1
   -0.31082712675E-02    8    7    3    2
   -0.49755231022E-02    8    7    3    3
    0.28279506127E-02    8    7    4    1
   -0.20964013042E-02    8    7    4    2
   -0.64519105873E-02    8    7    4    3
    0.73495738499E-02    8    7    4    4
    0.10391092916E-03    8    7    5    1
    0.22893574412E-03    8    7    5    2
    0.50959261116E-02    8    7    5    3
   -0.22460654057E-02    8    7    5    4
   -0.55751977713E-03    8    7    5    5
    0.88687982278E-03    8    7    6    1
    0.44831084424E-04    8    7    6    2
    0.74906751458E-03    8    7    6    3
    0.28460902710E-03    8    7    6    4
   -0.13121125415E-03    8    7    6    5
   -0.48477016048E-03    8    7    6    6
    0.20289349447E-03    8    7    7    1
   -0.12487306819E-02    8    7    7    2
   -0.27784886819E-03    8    7    7    3
   -0.19877704049E-03    8    7    7    4
    0.18080048079E-02    8    7    7    5
    0.85156364321E-03    8    7    7    6
   -0.16718026856E-02    8    7    7    7
   -0.50285074149E-03    8    7    8    1
    0.43216437812E-03    8    7    8    2
    0.83917656508E-03    8    7    8    3
   -0.10252622391E-03    8    7    8    4
    0.10005066704E-03    8    7    8    5
    0.68883150518E-04    8    7    8    6
    0.13455882649E-01    8    7    8    7
    0.47728797687        8    8    1    1
    0.28154121138E-02    8    8    2    1
    0.47539706526        8    8    2    2
    0.51872448463E-02    8    8    3    1
   -0.29428593138E-03    8    8    3    2
    0.49208448809        8    8    3    3
   -0.14541189275E-01    8    8    4    1
   -0.81212240486E-03    8    8    4    2
    0.60811592245E-02    8    8    4    3
    0.49239182416        8    8    4    4
    0.47965794548E-02    8    8    5    1
    0.79149880679E-03    8    8    5    2
   -0.81683966907E-03    8    8    5    3
   -0.83677906036E-02    8    8    5    4
    0.48262511902        8    8    5    5
    0.37272228143E-02    8    8    6    1
   -0.83622258757E-01    8    8    6    2
    0.22333785409E-02    8    8    6    3
   -0.66842827093E-02    8    8    6    4
   -0.72276663058E-03    8    8    6    5
    0.38731162245        8    8    6    6
   -0.25397439192E-01    8    8    7    1
    0.22988500242E-02    8    8    7    2
    0.67954507923E-01    8    8    7    3
   -0.27358647199E-01    8    8    7    4
    0.62229159266E-02    8    8    7    5
    0.70616180086E-03    8    8    7    6
    0.37409676188        8    8    7    7
    0.35033616115E-01    8    8    8    1
    0.59950764036E-02    8    8    8    2
   -0.13695785639E-01    8    8    8    3
   -0.61781954511E-01    8    8    8    4
    0.19178000272E-01    8    8    8    5
   -0.33387043508E-04    8    8    8    6
   -0.82350814118E-03    8    8    8    7
    0.37119113957        8    8    8    8
    0.47084028446E-01    9    1    1    1
    0.16232042461E-02    9    1    2    1
    0.38254340235E-01    9    1    2    2
    0.14493723337E-02    9    1    3    1
    0.38619851141E-04    9    1    3    2
    0.46618396612E-01    9    1    3    3
   -0.20185387117E-02    9    1    4    1
    0.55941873533E-03    9    1    4    2
    0.80512658833E-03    9    1    4    3
    0.44336431081E-01    9    1    4    4
   -0.81824482598E-02    9    1    5    1
    0.40772358068E-04    9    1    5    2
   -0.93776120704E-03    9    1    5    3
    0.26039287338E-02    9    1    5    4
    0.43138906032E-01    9    1    5    5
    0.14027203855E-03    9    1    6    1
   -0.19742392312E-01    9    1    6    2
    0.78140261753E-03    9    1    6    3
   -0.24988742901E-02    9    1    6    4
   -0.78132869694E-03    9    1    6    5
    0.20793447682E-01    9    1    6    6
   -0.77198472228E-02    9    1    7    1
   -0.51762340389E-03    9    1    7    2
    0.19693428693E-01    9    1    7    3
   -0.63997086349E-02    9    1    7    4
    0.30108767868E-02    9    1    7    5
    0.12704752732E-03    9    1    7    6
    0.20500371589E-01    9    1    7    7
    0.99474079383E-02    9    1    8    1
    0.15307782825E-02    9    1    8    2
   -0.42431332998E-02    9    1    8    3
   -0.16568078514E-01    9    1    8    4
    0.52589605012E-03    9    1    8    5
    0.93887722853E-04    9    1    8    6
    0.46682182579E-03    9    1    8    7
    0.17870376730E-01    9    1    8    8
    0.13811926123E-01    9    1    9    1
    0.60997281737E-02    9    2    1    1
    0.35159883486E-02    9    2    2    1
    0.86196862068E-02    9    2    2    2
   -0.32136841733E-02    9    2    3    1
    0.38149208023E-03    9    2    3    2
    0.11437372857E-01    9    2    3    3
   -0.76568658689E-03    9    2    4    1
   -0.48081354499E-02    9    2    4    2
   -0.21081642269E-02    9    2    4    3
    0.74040975182E-02    9    2    4    4
   -0.20253507510E-03    9    2    5    1
   -0.10045772889E-01    9    2    5    2
   -0.48512451699E-04    9    2    5    3
    0.10112655459E-03    9    2    5    4
    0.82032710866E-02    9    2    5    5
   -0.32776203140E-02    9    2    6    1
   -0.44214372588E-02    9    2    6    2
   -0.12232662208E-03    9    2    6    3
    0.42794035724E-02    9    2    6    4
    0.95328590220E-02    9    2    6    5
    0.40076628191E-02    9    2    6    6
   -0.28447486059E-02    9    2    7    1
    0.31979069860E-03    9    2    7    2
    0.75764630884E-02    9    2    7    3
   -0.27813069247E-02    9    2    7    4
    0.34057260618E-04    9    2    7    5
    0.17092507728E-03    9    2    7    6
    0.45606113976E-02    9    2    7    7
    0.19948841711E-02    9    2    8    1
    0.26795770371E-02    9    2    8    2
   -0.91685096277E-03    9    2    8    3
   -0.27509575164E-02    9    2    8    4
    0.19789132094E-03    9    2    8    5
   -0.28006614380E-03    9    2    8    6
   -0.37586550985E-03    9    2    8    7
    0.33703697144E-02    9    2    8    8
    0.81524705584E-03    9    2    9    1
    0.11005824581E-01    9    2    9    2
    0.10947065312E-01    9    3    1    1
    0.34980753384E-02    9    3    2    1
    0.11677897285E-01    9    3    2    2
    0.95992657487E-03    9    3    3    1
   -0.11466994939E-02    9    3    3    2
    0.13171861005E-01    9    3    3    3
    0.48532960090E-03    9    3    4    1
    0.23584522204E-02    9    3    4    2
   -0.57948572485E-03    9    3    4    3
    0.12425000827E-01    9    3    4    4
   -0.12570068353E-02    9    3    5    1
   -0.33605404358E-04    9    3    5    2
   -0.11178251877E-01    9    3    5    3
   -0.69385068082E-03    9    3    5    4
    0.12176334983E-01    9    3    5    5
   -0.25355744729E-02    9    3    6    1
   -0.60198799245E-02    9    3    6    2
    0.12274716828E-02    9    3    6    3
   -0.24277632708E-02    9    3    6    4
   -0.31807845532E-03    9    3    6    5
    0.69405659887E-02    9    3    6    6
   -0.10670754302E-02    9    3    7    1
   -0.18233335421E-02    9    3    7    2
    0.49700725585E-02    9    3    7    3
   -0.31360864056E-02    9    3    7    4
   -0.77800252789E-02    9    3    7    5
    0.10750879876E-02    9    3    7    6
    0.53457554138E-02    9    3    7    7
    0.15475703208E-02    9    3    8    1
    0.28598101338E-03    9    3    8    2
   -0.28752961045E-02    9    3    8    3
   -0.44531569849E-02    9    3    8    4
    0.29818703936E-02    9    3    8    5
   -0.30088025028E-04    9    3    8    6
   -0.50468049863E-03    9    3    8    7
    0.44543615664E-02    9    3    8    8
    0.20644998424E-02    9    3    9    1
    0.31036920886E-03    9    3    9    2
    0.10770181737E-01    9    3    9    3
   -0.54500887932E-01    9    4    1    1
   -0.21707698054E-03    9    4    2    1
   -0.45759579294E-01    9    4    2    2
   -0.17518361226E-02    9    4    3    1
   -0.25994757370E-03    9    4    3    2
   -0.58030453207E-01    9    4    3    3
    0.21352762861E-02    9    4    4    1
    0.10421161556E-02    9    4    4    2
    0.77002627476E-05    9    4    4    3
   -0.58110063826E-01    9    4    4    4
    0.23567006014E-02    9    4    5    1
    0.34355842143E-03    9    4    5    2
   -0.12296601813E-02    9    4    5    3
   -0.10560186159E-01    9    4    5    4
   -0.52123922419E-01    9    4    5    5
   -0.14091394236E-02    9    4    6    1
    0.23500842041E-01    9    4    6    2
   -0.68484991886E-03    9    4    6    3
    0.20986291753E-02    9    4    6    4
    0.85733631656E-03    9    4    6    5
   -0.24527058044E-01    9    4    6    6
    0.77509147316E-02    9    4    7    1
   -0.11796711932E-02    9    4    7    2
   -0.25068428692E-01    9    4    7    3
    0.97262558710E-02    9    4    7    4
   -0.69842020825E-04    9    4    7    5
   -0.22841177479E-04    9    4    7    6
   -0.25841457365E-01    9    4    7    7
   -0.11983221186E-01    9    4    8    1
   -0.19673825154E-02    9    4    8    2
    0.40278825259E-02    9    4    8    3
    0.21209958195E-01    9    4    8    4
    0.17528908807E-02    9    4    8    5
    0.56513348849E-04    9    4    8    6
    0.61253169566E-03    9    4    8    7
   -0.22339513956E-01    9    4    8    8
   -0.84105388498E-02    9    4    9    1
   -0.14230565921E-02    9    4    9    2
   -0.96717981882E-03    9    4    9    3
    0.18468564988E-01    9    4    9    4
   -0.20101339469        9    5    1    1
   -0.60991459140E-03    9    5    2    1
   -0.18949827184        9    5    2    2
    0.25994373180E-03    9    5    3    1
   -0.20553588871E-03    9    5    3    2
   -0.20076979022        9    5    3    3
   -0.34547546637E-02    9    5    4    1
    0.19060045721E-03    9    5    4    2
    0.83116298050E-03    9    5    4    3
   -0.19759186599        9    5    4    4
    0.18628323493E-02    9    5    5    1
    0.56619085970E-03    9    5    5    2
    0.85526938861E-03    9    5    5    3
   -0.18486941667E-02    9    5    5    4
   -0.22490625044        9    5    5    5
   -0.43265770992E-02    9    5    6    1
    0.10079692979        9    5    6    2
   -0.27836638799E-02    9    5    6    3
    0.82735190866E-02    9    5    6    4
    0.91413536179E-03    9    5    6    5
   -0.10273653119        9    5    6    6
    0.37242183025E-01    9    5    7    1
   -0.25094932527E-02    9    5    7    2
   -0.85475871015E-01    9    5    7    3
    0.36827179245E-01    9    5    7    4
   -0.89778055229E-02    9    5    7    5
   -0.69019472549E-03    9    5    7    6
   -0.92845909231E-01    9    5    7    7
   -0.39837104975E-01    9    5    8    1
   -0.67610788515E-02    9    5    8    2
    0.16402487693E-01    9    5    8    3
    0.70794421868E-01    9    5    8    4
   -0.25907626937E-01    9    5    8    5
    0.19294274889E-04    9    5    8    6
    0.25318182700E-03    9    5    8    7
   -0.77105478820E-01    9    5    8    8
   -0.22878623420E-01    9    5    9    1
   -0.43693750958E-02    9    5    9    2
   -0.60797069358E-02    9    5    9    3
    0.27901141646E-01    9    5    9    4
    0.11837316576        9    5    9    5
    0.38471300851E-02    9    6    1    1
   -0.53457241343E-02    9    6    2    1
   -0.20735398916E-02    9    6    2    2
    0.59459090627E-02    9    6    3    1
   -0.38495756812E-03    9    6    3    2
   -0.45388679581E-02    9    6    3    3
    0.10830536666E-02    9    6    4    1
    0.79145616441E-02    9    6    4    2
    0.36268535474E-02    9    6    4    3
    0.23269364025E-02    9    6    4    4
   -0.48068083733E-03    9    6    5    1
    0.14339848959E-01    9    6    5    2
   -0.29675321535E-03    9    6    5    3
    0.13073169614E-02    9    6    5    4
    0.21882410105E-03    9    6    5    5
    0.73924418962E-03    9    6    6    1
    0.19247866644E-03    9    6    6    2
    0.31139634514E-03    9    6    6    3
   -0.85484153808E-03    9    6    6    4
   -0.26775448715E-02    9    6    6    5
    0.33601760207E-04    9    6    6    6
    0.83890490717E-03    9    6    7    1
    0.11452875977E-03    9    6    7    2
   -0.13577353847E-02    9    6    7    3
    0.43964734587E-03    9    6    7    4
   -0.17260151329E-03    9    6    7    5
   -0.82592308037E-04    9    6    7    6
   -0.54099814478E-02    9    6    7    7
   -0.17443929412E-03    9    6    8    1
    0.14001750956E-03    9    6    8    2
    0.61238818292E-04    9    6    8    3
   -0.10650429175E-03    9    6    8    4
    0.26278109386E-05    9    6    8    5
    0.61082798188E-02    9    6    8    6
    0.32622106846E-03    9    6    8    7
    0.76782615590E-05    9    6    8    8
    0.12469790947E-03    9    6    9    1
   -0.29859783161E-02    9    6    9    2
    0.82144297847E-04    9    6    9    3
   -0.20630321762E-03    9    6    9    4
   -0.16386734637E-04    9    6    9    5
    0.15625210786E-01    9    6    9    6
   -0.55919492571E-02    9    7    1    1
    0.38653056139E-02    9    7    2    1
   -0.33914697246E-02    9    7    2    2
    0.10165200051E-02    9    7    3    1
   -0.99286434036E-03    9    7    3    2
   -0.73136205148E-03    9    7    3    3
   -0.58051209016E-04    9    7    4    1
    0.19537705432E-02    9    7    4    2
   -0.65574240795E-03    9    7    4    3
   -0.70959589046E-03    9    7    4    4
    0.87918754942E-03    9    7    5    1
   -0.65677664481E-03    9    7    5    2
   -0.12171780887E-01    9    7    5    3
    0.25825279053E-02    9    7    5    4
   -0.64408250375E-02    9    7    5    5
   -0.86354636839E-03    9    7    6    1
    0.12597773114E-02    9    7    6    2
    0.46588161481E-03    9    7    6    3
   -0.45002882758E-03    9    7    6    4
   -0.12990513217E-03    9    7    6    5
   -0.26053752098E-02    9    7    6    6
    0.10470489215E-03    9    7    7    1
   -0.21435779018E-02    9    7    7    2
   -0.66633018396E-03    9    7    7    3
    0.10914062257E-02    9    7    7    4
   -0.58195100209E-03    9    7    7    5
    0.25591648257E-02    9    7    7    6
   -0.25377413322E-02    9    7    7    7
    0.62756563902E-04    9    7    8    1
    0.99095127418E-04    9    7    8    2
   -0.24193051438E-03    9    7    8    3
    0.11314003744E-02    9    7    8    4
   -0.41492584760E-03    9    7    8    5
   -0.19731190677E-03    9    7    8    6
    0.82674139563E-03    9    7    8    7
   -0.64998507703E-03    9    7    8    8
    0.34504752236E-03    9    7    9    1
   -0.22872380983E-03    9    7    9    2
    0.13058608839E-02    9    7    9    3
    0.31411968721E-03    9    7    9    4
    0.14752125002E-02    9    7    9    5
   -0.59640255173E-03    9    7    9    6
    0.14165988540E-01    9    7    9    7
    0.15757321293E-01    9    8    1    1
    0.45525335023E-03    9    8    2    1
    0.53464551931E-02    9    8    2    2
    0.23779561873E-02    9    8    3    1
    0.57273191300E-03    9    8    3    2
    0.19791328330E-01    9    8    3    3
   -0.45947686993E-02    9    8    4    1
   -0.17291809001E-02    9    8    4    2
    0.66579391342E-03    9    8    4    3
    0.18646476487E-01    9    8    4    4
   -0.60814889555E-02    9    8    5    1
   -0.11220125095E-02    9    8    5    2
    0.35254943755E-02    9    8    5    3
    0.11509780244E-01    9    8    5    4
    0.46384708887E-02    9    8    5    5
    0.26127090542E-03    9    8    6    1
   -0.15533561909E-02    9    8    6    2
   -0.18815803379E-04    9    8    6    3
    0.20699299998E-04    9    8    6    4
    0.43286495027E-05    9    8    6    5
    0.50137198433E-02    9    8    6    6
   -0.13973979714E-02    9    8    7    1
    0.41417793685E-03    9    8    7    2
    0.46690669898E-02    9    8    7    3
   -0.15382119982E-02    9    8    7    4
    0.21058360876E-03    9    8    7    5
   -0.10449770951E-03    9    8    7    6
    0.10187342815E-01    9    8    7    7
    0.27096447083E-02    9    8    8    1
    0.51511542878E-03    9    8    8    2
   -0.86779898787E-03    9    8    8    3
   -0.45884607126E-02    9    8    8    4
   -0.10495916060E-02    9    8    8    5
    0.99230342034E-05    9    8    8    6
   -0.39758047392E-03    9    8    8    7
    0.27905273299E-02    9    8    8    8
    0.16397296253E-02    9    8    9    1
    0.30311234140E-03    9    8    9    2
   -0.69277336317E-04    9    8    9    3
   -0.24833486575E-02    9    8    9    4
   -0.22246297986E-02    9    8    9    5
    0.40717964451E-04    9    8    9    6
    0.40895109797E-04    9    8    9    7
    0.15044062514E-01    9    8    9    8
    0.56791172596        9    9    1    1
    0.28307824969E-02    9    9    2    1
    0.54386689443        9    9    2    2
    0.17890699205E-02    9    9    3    1
    0.21388805838E-03    9    9    3    2
    0.57276845250        9    9    3    3
    0.29432618765E-02    9    9    4    1
   -0.32145717294E-03    9    9    4    2
   -0.63793791077E-03    9    9    4    3
    0.56419951695        9    9    4    4
   -0.68886119636E-02    9    9    5    1
   -0.16990299897E-02    9    9    5    2
   -0.94405425508E-03    9    9    5    3
    0.89370950322E-02    9    9    5    4
    0.60236526993        9    9    5    5
    0.48286038420E-02    9    9    6    1
   -0.10973467587        9    9    6    2
    0.29681127590E-02    9    9    6    3
   -0.88190303637E-02    9    9    6    4
   -0.93881982769E-03    9    9    6    5
    0.43399111007        9    9    6    6
   -0.38532614487E-01    9    9    7    1
    0.31404694631E-02    9    9    7    2
    0.91589138491E-01    9    9    7    3
   -0.39183702260E-01    9    9    7    4
    0.85066992008E-02    9    9    7    5
    0.16427547953E-02    9    9    7    6
    0.42656458137        9    9    7    7
    0.45064658392E-01    9    9    8    1
    0.76977416916E-02    9    9    8    2
   -0.18072605372E-01    9    9    8    3
   -0.79766069422E-01    9    9    8    4
    0.27619164701E-01    9    9    8    5
    0.95899739075E-05    9    9    8    6
   -0.15958866216E-02    9    9    8    7
    0.38006664288        9    9    8    8
    0.23448594577E-01    9    9    9    1
    0.44504167552E-02    9    9    9    2
    0.65720804950E-02    9    9    9    3
   -0.28667270044E-01    9    9    9    4
   -0.10749905765        9    9    9    5
   -0.31427200627E-04    9    9    9    6
   -0.20884190594E-02    9    9    9    7
    0.94088877702E-02    9    9    9    8
    0.47074851617        9    9    9    9
    0.17562320086       10    1    1    1
   -0.32817259326E-03   10    1    2    1
    0.15189932116       10    1    2    2
    0.58772692216E-02   10    1    3    1
    0.23490148368E-02   10    1    3    2
    0.16367804720       10    1    3    3
    0.23201284121E-02   10    1    4    1
    0.16775686198E-02   10    1    4    2
    0.18566353106E-02   10    1    4    3
    0.16040746141       10    1    4    4
    0.54568231996E-03   10    1    5    1
    0.23572077029E-02   10    1    5    2
    0.62768418271E-03   10    1    5    3
    0.19951908698E-02   10    1    5    4
    0.16873180454       10    1    5    5
    0.47289971378E-02   10    1    6    1
   -0.78245511019E-01   10    1    6    2
    0.54358002480E-03   10    1    6    3
   -0.76900812612E-02   10    1    6    4
   -0.30676006626E-02   10    1    6    5
    0.85431006530E-01   10    1    6    6
   -0.29443586270E-01   10    1    7    1
    0.31729158456E-02   10    1    7    2
    0.65608378710E-01   10    1    7    3
   -0.27195936140E-01   10    1    7    4
    0.66108565900E-02   10    1    7    5
    0.22021822627E-03   10    1    7    6
    0.75161566441E-01   10    1    7    7
    0.36684892468E-01   10    1    8    1
    0.49790634311E-02   10    1    8    2
   -0.12362818646E-01   10    1    8    3
   -0.57241127076E-01   10    1    8    4
    0.19169512282E-01   10    1    8    5
    0.13910792885E-02   10    1    8    6
    0.31651241566E-03   10    1    8    7
    0.61144227234E-01   10    1    8    8
    0.18755042800E-01   10    1    9    1
    0.10772431109E-03   10    1    9    2
    0.46367412949E-02   10    1    9    3
   -0.21093000651E-01   10    1    9    4
   -0.80541881948E-01   10    1    9    5
    0.12163798819E-02   10    1    9    6
   -0.71812522576E-03   10    1    9    7
    0.38773070479E-02   10    1    9    8
    0.85687633080E-01   10    1    9    9
    0.77457953802E-01   10    1   10    1
    0.74300005485E-02   10    2    1    1
    0.87964497600E-02   10    2    2    1
    0.50768468211E-02   10    2    2    2
   -0.12806693056E-02   10    2    3    1
    0.51098472346E-02   10    2    3    2
    0.56112720292E-02   10    2    3    3
   -0.13962574768E-02   10    2    4    1
    0.46208556940E-02   10    2    4    2
    0.18678202051E-02   10    2    4    3
    0.18979066736E-02   10    2    4    4
   -0.10765070551E-03   10    2    5    1
    0.93497528781E-03   10    2    5    2
   -0.40247590955E-02   10    2    5    3
    0.33948983058E-03   10    2    5    4
    0.44873068564E-02   10    2    5    5
   -0.72347819484E-02   10    2    6    1
   -0.31853308827E-02   10    2    6    2
   -0.50562218562E-02   10    2    6    3
   -0.40115512931E-02   10    2    6    4
   -0.98673966939E-03   10    2    6    5
    0.18333227319E-02   10    2    6    6
   -0.14935534507E-02   10    2    7    1
    0.97787648650E-03   10    2    7    2
    0.21622297105E-02   10    2    7    3
    0.14467845469E-02   10    2    7    4
   -0.25220605900E-02   10    2    7    5
    0.80625197221E-03   10    2    7    6
    0.23464024761E-02   10    2    7    7
    0.30380040672E-02   10    2    8    1
   -0.22068980217E-03   10    2    8    2
   -0.22824097846E-02   10    2    8    3
   -0.78481496432E-03   10    2    8    4
    0.84997314439E-03   10    2    8    5
   -0.48200804680E-04   10    2    8    6
   -0.18654009686E-02   10    2    8    7
    0.19101295957E-02   10    2    8    8
    0.12037068264E-02   10    2    9    1
    0.27194131814E-03   10    2    9    2
    0.25458131651E-02   10    2    9    3
   -0.63429800633E-03   10    2    9    4
   -0.24786995363E-02   10    2    9    5
    0.13735005961E-03   10    2    9    6
   -0.80516910572E-04   10    2    9    7
   -0.13169467044E-03   10    2    9    8
    0.23518267156E-02   10    2    9    9
    0.27300815928E-02   10    2   10    1
    0.10053451965E-01   10    2   10    2
    0.94324384194E-01   10    3    1    1
   -0.50673227610E-03   10    3    2    1
    0.88026449224E-01   10    3    2    2
    0.94613221199E-02   10    3    3    1
    0.15119665520E-03   10    3    3    2
    0.10643281922       10    3    3    3
   -0.39938511643E-02   10    3    4    1
    0.43916504526E-03   10    3    4    2
    0.47004434068E-02   10    3    4    3
    0.98453292294E-01   10    3    4    4
   -0.70463302785E-03   10    3    5    1
    0.13607743895E-02   10    3    5    2
    0.16322441557E-02   10    3    5    3
    0.11408239930E-02   10    3    5    4
    0.91999996549E-01   10    3    5    5
    0.32540366832E-02   10    3    6    1
   -0.47429651226E-01   10    3    6    2
    0.16547666145E-02   10    3    6    3
   -0.48576130934E-02   10    3    6    4
   -0.19305223553E-02   10    3    6    5
    0.47348719068E-01   10    3    6    6
   -0.85410861531E-02   10    3    7    1
    0.13756146044E-02   10    3    7    2
    0.43863836744E-01   10    3    7    3
   -0.13447640455E-01   10    3    7    4
    0.44902521534E-02   10    3    7    5
    0.19866553907E-03   10    3    7    6
    0.44086478360E-01   10    3    7    7
    0.20511241304E-01   10    3    8    1
    0.30877287568E-02   10    3    8    2
   -0.88331778428E-02   10    3    8    3
   -0.39114237889E-01   10    3    8    4
    0.10244009265E-01   10    3    8    5
    0.48543734051E-03   10    3    8    6
   -0.22667447512E-03   10    3    8    7
    0.37334634033E-01   10    3    8    8
    0.11759977155E-01   10    3    9    1
    0.25392835103E-04   10    3    9    2
    0.25096851216E-02   10    3    9    3
   -0.14642046001E-01   10    3    9    4
   -0.43887486085E-01   10    3    9    5
    0.59912320579E-03   10    3    9    6
   -0.67987008098E-03   10    3    9    7
    0.28485563086E-02   10    3    9    8
    0.47678048404E-01   10    3    9    9
    0.40606947729E-01   10    3   10    1
    0.12124481030E-02   10    3   10    2
    0.34418225917E-01   10    3   10    3
    0.77261989048E-01   10    4    1    1
   -0.51162230614E-03   10    4    2    1
    0.72496330601E-01   10    4    2    2
    0.20933834342E-02   10    4    3    1
   -0.27549066453E-02   10    4    3    2
    0.78474041876E-01   10    4    3    3
    0.77215671965E-02   10    4    4    1
    0.15363684479E-02   10    4    4    2
    0.32397787897E-02   10    4    4    3
    0.85345839704E-01   10    4    4    4
   -0.21791001959E-02   10    4    5    1
    0.11648770911E-02   10    4    5    2
   -0.10256816747E-02   10    4    5    3
    0.13836832515E-02   10    4    5    4
    0.82317324903E-01   10    4    5    5
    0.19355105615E-02   10    4    6    1
   -0.37211688256E-01   10    4    6    2
    0.30826637073E-02   10    4    6    3
   -0.43791759459E-02   10    4    6    4
   -0.14643570635E-02   10    4    6    5
    0.40971863286E-01   10    4    6    6
   -0.14210226015E-01   10    4    7    1
   -0.28508420991E-03   10    4    7    2
    0.30502414188E-01   10    4    7    3
   -0.16603070493E-01   10    4    7    4
    0.21311691396E-02   10    4    7    5
    0.15482519353E-02   10    4    7    6
    0.36478041849E-01   10    4    7    7
    0.98450339102E-02   10    4    8    1
    0.21495656509E-02   10    4    8    2
   -0.81999180895E-02   10    4    8    3
   -0.30938840084E-01   10    4    8    4
    0.83750233034E-02   10    4    8    5
    0.73297748213E-03   10    4    8    6
   -0.11985644038E-02   10    4    8    7
    0.29161027050E-01   10    4    8    8
    0.72923504947E-02   10    4    9    1
   -0.94604341899E-04   10    4    9    2
    0.24153166439E-02   10    4    9    3
   -0.11436906079E-01   10    4    9    4
   -0.40102266355E-01   10    4    9    5
    0.91703626432E-03   10    4    9    6
   -0.12927523810E-02   10    4    9    7
    0.18554259461E-02   10    4    9    8
    0.41795613052E-01   10    4    9    9
    0.33144308191E-01   10    4   10    1
    0.52749178596E-03   10    4   10    2
    0.19534411584E-01   10    4   10    3
    0.25380889930E-01   10    4   10    4
    0.23651594971E-01   10    5    1    1
   -0.22623333202E-02   10    5    2    1
    0.20855488267E-01   10    5    2    2
    0.53973355371E-04   10    5    3    1
    0.20978301560E-02   10    5    3    2
    0.21402041475E-01   10    5    3    3
   -0.99728727428E-03   10    5    4    1
   -0.14730819649E-02   10    5    4    2
   -0.33547961873E-03   10    5    4    3
    0.19766786912E-01   10    5    4    4
    0.64943006132E-02   10    5    5    1
    0.50053507002E-03   10    5    5    2
    0.64600610960E-02   10    5    5    3
    0.26159391768E-02   10    5    5    4
    0.24481859608E-01   10    5    5    5
    0.26563849524E-02   10    5    6    1
   -0.11257014185E-01   10    5    6    2
   -0.14321530249E-02   10    5    6    3
    0.52889952930E-03   10    5    6    4
   -0.21252343848E-03   10    5    6    5
    0.10950463028E-01   10    5    6    6
   -0.31086593444E-02   10    5    7    1
    0.31376369152E-02   10    5    7    2
    0.93581350903E-02   10    5    7    3
   -0.38216299219E-02   10    5    7    4
    0.29282772885E-02   10    5    7    5
   -0.70040177589E-03   10    5    7    6
    0.10287741109E-01   10    5    7    7
    0.65902356739E-02   10    5    8    1
    0.77813193471E-03   10    5    8    2
    0.53621359670E-03   10    5    8    3
   -0.71719385206E-02   10    5    8    4
    0.28371721351E-02   10    5    8    5
    0.20857837474E-03   10    5    8    6
   -0.13817740575E-02   10    5    8    7
    0.81909555741E-02   10    5    8    8
   -0.34965456516E-02   10    5    9    1
    0.10854845667E-03   10    5    9    2
   -0.50790750314E-02   10    5    9    3
   -0.54062540611E-02   10    5    9    4
   -0.11777792167E-01   10    5    9    5
    0.22222761469E-03   10    5    9    6
   -0.13246179352E-02   10    5    9    7
    0.33058741784E-03   10    5    9    8
    0.11292153169E-01   10    5    9    9
    0.98454578196E-02   10    5   10    1
   -0.50963316626E-03   10    5   10    2
    0.56421574358E-02   10    5   10    3
    0.40122670849E-02   10    5   10    4
    0.10545245577E-01   10    5   10    5
   -0.54786773222E-02   10    6    1    1
   -0.11540927195E-01   10    6    2    1
   -0.28990396442E-02   10    6    2    2
    0.24174000356E-02   10    6    3    1
   -0.72090112372E-02   10    6    3    2
   -0.27066296083E-02   10    6    3    3
    0.16080258737E-02   10    6    4    1
   -0.62021506475E-02   10    6    4    2
   -0.29593883153E-02   10    6    4    3
    0.22197301087E-02   10    6    4    4
    0.38729991792E-03   10    6    5    1
   -0.10510170962E-02   10    6    5    2
    0.60962769142E-02   10    6    5    3
   -0.49061562325E-03   10    6    5    4
   -0.17973793531E-02   10    6    5    5
    0.26333122554E-02   10    6    6    1
    0.56723411951E-04   10    6    6    2
    0.80498055351E-03   10    6    6    3
    0.10409742761E-02   10    6    6    4
    0.10204650597E-03   10    6    6    5
   -0.29254374115E-02   10    6    6    6
    0.11482414042E-02   10    6    7    1
    0.96745250340E-03   10    6    7    2
   -0.75346787064E-03   10    6    7    3
   -0.45658464533E-03   10    6    7    4
    0.76855946986E-03   10    6    7    5
    0.10267823375E-02   10    6    7    6
    0.56737822262E-03   10    6    7    7
   -0.12323085636E-02   10    6    8    1
   -0.40225445365E-03   10    6    8    2
    0.95754748262E-03   10    6    8    3
    0.13189619660E-03   10    6    8    4
   -0.24500491484E-03   10    6    8    5
   -0.10831888323E-02   10    6    8    6
    0.40815434144E-02   10    6    8    7
   -0.79426036866E-03   10    6    8    8
   -0.48543916881E-03   10    6    9    1
    0.80261120483E-04   10    6    9    2
   -0.96310910383E-03   10    6    9    3
   -0.19221937808E-03   10    6    9    4
    0.70825236925E-03   10    6    9    5
   -0.11802248680E-03   10    6    9    6
   -0.30587658598E-02   10    6    9    7
    0.10814224762E-03   10    6    9    8
   -0.16797589088E-02   10    6    9    9
   -0.12984663773E-02   10    6   10    1
   -0.27835883751E-02   10    6   10    2
   -0.60863551121E-04   10    6   10    3
   -0.41554911080E-03   10    6   10    4
    0.26526431894E-04   10    6   10    5
    0.13876211876E-01   10    6   10    6
   -0.44454976760E-02   10    7    1    1
   -0.47464806713E-05   10    7    2    1
    0.22865738501E-02   10    7    2    2
    0.72005719721E-02   10    7    3    1
    0.61693052744E-03   10    7    3    2
    0.13274686269E-01   10    7    3    3
   -0.92843939499E-02   10    7    4    1
   -0.80282708978E-03   10    7    4    2
    0.31900607012E-02   10    7    4    3
    0.27570089317E-02   10    7    4    4
    0.95136491016E-03   10    7    5    1
    0.23554275537E-03   10    7    5    2
    0.24265107950E-02   10    7    5    3
   -0.36015898066E-03   10    7    5    4
   -0.63268601600E-02   10    7    5    5
    0.47538297654E-03   10    7    6    1
    0.21630468518E-02   10    7    6    2
   -0.26150971288E-03   10    7    6    3
    0.54161892226E-03   10    7    6    4
    0.42263497227E-04   10    7    6    5
    0.53455793747E-02   10    7    6    6
    0.60226676807E-03   10    7    7    1
    0.54898867909E-03   10    7    7    2
    0.16962469891E-02   10    7    7    3
   -0.28543398102E-04   10    7    7    4
    0.65140028797E-04   10    7    7    5
    0.53272502712E-03   10    7    7    6
   -0.20699577694E-02   10    7    7    7
    0.14294880485E-02   10    7    8    1
    0.26123079345E-03   10    7    8    2
   -0.33121899398E-03   10    7    8    3
   -0.23370979203E-02   10    7    8    4
   -0.12503723914E-02   10    7    8    5
   -0.27039708988E-04   10    7    8    6
    0.67911795990E-04   10    7    8    7
    0.17884901862E-02   10    7    8    8
   -0.19675884888E-03   10    7    9    1
   -0.23137461160E-04   10    7    9    2
   -0.15440350304E-03   10    7    9    3
    0.15427951004E-03   10    7    9    4
    0.15090612502E-02   10    7    9    5
    0.78513518923E-04   10    7    9    6
    0.22290897944E-03   10    7    9    7
    0.40016101183E-02   10    7    9    8
   -0.49544765496E-02   10    7    9    9
    0.65535810289E-03   10    7   10    1
   -0.37269963306E-03   10    7   10    2
    0.17191018777E-02   10    7   10    3
   -0.43134745580E-04   10    7   10    4
    0.86764933043E-04   10    7   10    5
   -0.60377111248E-03   10    7   10    6
    0.17157310212E-01   10    7   10    7
    0.83280624432E-02   10    8    1    1
    0.10857682178E-03   10    8    2    1
   -0.18273284541E-03   10    8    2    2
   -0.11894960735E-02   10    8    3    1
    0.53610342618E-02   10    8    3    2
   -0.33427066798E-02   10    8    3    3
   -0.59368049797E-02   10    8    4    1
   -0.99220928924E-03   10    8    4    2
   -0.26559226385E-02   10    8    4    3
   -0.11371798950E-01   10    8    4    4
    0.43044632821E-02   10    8    5    1
    0.29043276363E-03   10    8    5    2
    0.37350465551E-02   10    8    5    3
    0.60507088992E-04   10    8    5    4
   -0.37938154804E-03   10    8    5    5
    0.15650705216E-03   10    8    6    1
   -0.28214499931E-04   10    8    6    2
   -0.11173299121E-02   10    8    6    3
    0.37331788898E-03   10    8    6    4
    0.14728250558E-03   10    8    6    5
   -0.59143789745E-03   10    8    6    6
    0.62062466632E-03   10    8    7    1
    0.20576260983E-02   10    8    7    2
   -0.50778508857E-03   10    8    7    3
   -0.56618332717E-03   10    8    7    4
   -0.13145000555E-02   10    8    7    5
   -0.40637501169E-02   10    8    7    6
   -0.66801591252E-03   10    8    7    7
    0.63535789760E-03   10    8    8    1
   -0.45954817071E-03   10    8    8    2
    0.47248281959E-03   10    8    8    3
    0.60229074686E-03   10    8    8    4
    0.12441511097E-03   10    8    8    5
   -0.60336830902E-04   10    8    8    6
   -0.43064566729E-02   10    8    8    7
   -0.75904615351E-03   10    8    8    8
   -0.92497563832E-03   10    8    9    1
    0.29975479011E-03   10    8    9    2
   -0.57808765660E-04   10    8    9    3
   -0.20958922396E-03   10    8    9    4
    0.23848383405E-03   10    8    9    5
   -0.31726168113E-03   10    8    9    6
   -0.43824222374E-02   10    8    9    7
   -0.37793056192E-03   10    8    9    8
   -0.15707434625E-02   10    8    9    9
   -0.22478083717E-03   10    8   10    1
    0.12243946790E-02   10    8   10    2
   -0.26449272163E-03   10    8   10    3
   -0.20799221662E-03   10    8   10    4
    0.18281021122E-02   10    8   10    5
   -0.83904428457E-03   10    8   10    6
    0.14789174738E-03   10    8   10    7
    0.13441701104E-01   10    8   10    8
   -0.13024732315E-02   10    9    1    1
    0.38599773098E-02   10    9    2    1
   -0.34467787166E-02   10    9    2    2
    0.11888313574E-02   10    9    3    1
   -0.12697021469E-02   10    9    3    2
   -0.14300809862E-02   10    9    3    3
   -0.11577335621E-02   10    9    4    1
    0.26528845853E-02   10    9    4    2
    0.77238402921E-03   10    9    4    3
   -0.38488361165E-02   10    9    4    4
   -0.77718797115E-02   10    9    5    1
    0.67669044206E-04   10    9    5    2
   -0.90546837962E-02   10    9    5    3
   -0.31494957921E-02   10    9    5    4
   -0.67417678547E-02   10    9    5    5
   -0.96863128528E-03   10    9    6    1
    0.12114683503E-02   10    9    6    2
    0.74347461284E-04   10    9    6    3
   -0.46701972943E-03   10    9    6    4
    0.10958279870E-03   10    9    6    5
   -0.25885756676E-02   10    9    6    6
    0.10117545064E-02   10    9    7    1
    0.20478080942E-03   10    9    7    2
   -0.13066352676E-02   10    9    7    3
   -0.15963789186E-03   10    9    7    4
   -0.12745837474E-02   10    9    7    5
    0.30736703773E-02   10    9    7    6
   -0.16240295566E-02   10    9    7    7
   -0.10693386386E-02   10    9    8    1
   -0.25167722486E-03   10    9    8    2
    0.18058954550E-03   10    9    8    3
    0.37660965622E-03   10    9    8    4
   -0.43190494650E-03   10    9    8    5
    0.13625965822E-03   10    9    8    6
   -0.43512622514E-02   10    9    8    7
   -0.56771475977E-03   10    9    8    8
    0.14004195624E-03   10    9    9    1
    0.25633198781E-03   10    9    9    2
    0.13400510797E-02   10    9    9    3
    0.23262845549E-03   10    9    9    4
    0.14572017391E-02   10    9    9    5
    0.58878358484E-03   10    9    9    6
    0.81750601291E-03   10    9    9    7
   -0.95463611591E-05   10    9    9    8
   -0.20693096140E-02   10    9    9    9
   -0.14570185764E-02   10    9   10    1
    0.19271226925E-02   10    9   10    2
   -0.27820888121E-03   10    9   10    3
    0.53042343307E-03   10    9   10    4
   -0.54595345882E-03   10    9   10    5
   -0.25477851741E-02   10    9   10    6
    0.22785697953E-03   10    9   10    7
    0.82149824305E-03   10    9   10    8
    0.14138259272E-01   10    9   10    9
    0.54688778055       10   10    1    1
   -0.80038242990E-03   10   10    2    1
    0.51309567291       10   10    2    2
    0.15949300949E-01   10   10    3    1
    0.18615750589E-02   10   10    3    2
    0.54418731451       10   10    3    3
    0.23494254655E-02   10   10    4    1
    0.40638316302E-02   10   10    4    2
    0.82657087574E-02   10   10    4    3
    0.53715566851       10   10    4    4
   -0.49583833931E-03   10   10    5    1
    0.57329513907E-02   10   10    5    2
    0.29857804264E-02   10   10    5    3
    0.54713015420E-02   10   10    5    4
    0.54432518631       10   10    5    5
    0.55351698961E-02   10   10    6    1
   -0.99757086297E-01   10   10    6    2
    0.22330323434E-02   10   10    6    3
   -0.99472987190E-02   10   10    6    4
   -0.24868225554E-02   10   10    6    5
    0.41179453356       10   10    6    6
   -0.32616047573E-01   10   10    7    1
    0.25364461676E-02   10   10    7    2
    0.82223366135E-01   10   10    7    3
   -0.33804561022E-01   10   10    7    4
    0.78933639884E-02   10   10    7    5
   -0.59267417725E-03   10   10    7    6
    0.40224091215       10   10    7    7
    0.40736233862E-01   10   10    8    1
    0.42206067740E-02   10   10    8    2
   -0.15937604951E-01   10   10    8    3
   -0.71539823472E-01   10   10    8    4
    0.23890455119E-01   10   10    8    5
    0.96798486983E-03   10   10    8    6
   -0.53077523148E-03   10   10    8    7
    0.37409550059       10   10    8    8
    0.21045511277E-01   10   10    9    1
    0.32944076648E-02   10   10    9    2
    0.52218287693E-02   10   10    9    3
   -0.25668527052E-01   10   10    9    4
   -0.92851893623E-01   10   10    9    5
    0.52282373789E-02   10   10    9    6
   -0.15792033485E-02   10   10    9    7
    0.10165302814E-01   10   10    9    8
    0.42667640668       10   10    9    9
    0.76180228241E-01   10   10   10    1
    0.15409567368E-02   10   10   10    2
    0.44107287840E-01   10   10   10    3
    0.36186092056E-01   10   10   10    4
    0.96931952076E-02   10   10   10    5
   -0.22367621406E-03   10   10   10    6
   -0.20762774463E-02   10   10   10    7
   -0.17247504223E-02   10   10   10    8
   -0.26119875231E-02   10   10   10    9
    0.43752643429       10   10   10   10
    0.13173610858E-01   11    1    1    1
    0.19021062811E-03   11    1    2    1
    0.11160141846E-01   11    1    2    2
   -0.21996029049E-03   11    1    3    1
    0.30352787184E-03   11    1    3    2
    0.12288859943E-01   11    1    3    3
    0.91368177847E-04   11    1    4    1
    0.14983881978E-04   11    1    4    2
    0.72701918138E-04   11    1    4    3
    0.11763094007E-01   11    1    4    4
   -0.11014454720E-03   11    1    5    1
    0.10914399397E-04   11    1    5    2
    0.22378982562E-04   11    1    5    3
    0.24376166062E-03   11    1    5    4
    0.13003892364E-01   11    1    5    5
    0.96227509729E-04   11    1    6    1
   -0.36952789938E-02   11    1    6    2
   -0.22772949749E-04   11    1    6    3
   -0.32111353788E-03   11    1    6    4
   -0.40699086779E-04   11    1    6    5
    0.73552677320E-02   11    1    6    6
   -0.14460142521E-02   11    1    7    1
    0.20697130766E-03   11    1    7    2
    0.32837427466E-02   11    1    7    3
   -0.12976012392E-02   11    1    7    4
    0.18320701806E-03   11    1    7    5
   -0.73601388081E-04   11    1    7    6
    0.68825815016E-02   11    1    7    7
    0.17651509246E-02   11    1    8    1
    0.24242971711E-03   11    1    8    2
   -0.74691891530E-03   11    1    8    3
   -0.28105274830E-02   11    1    8    4
    0.11619505123E-02   11    1    8    5
    0.17061309936E-05   11    1    8    6
   -0.17301609470E-03   11    1    8    7
    0.55362290496E-02   11    1    8    8
    0.83111638576E-03   11    1    9    1
    0.16409631944E-03   11    1    9    2
    0.27125758979E-03   11    1    9    3
   -0.94821966250E-03   11    1    9    4
   -0.35252396362E-02   11    1    9    5
    0.28255188983E-04   11    1    9    6
   -0.29995842261E-03   11    1    9    7
    0.23301194424E-03   11    1    9    8
    0.80401224479E-02   11    1    9    9
    0.31749607798E-02   11    1   10    1
    0.21275723438E-03   11    1   10    2
    0.16934289526E-02   11    1   10    3
    0.14463088717E-02   11    1   10    4
    0.40040697839E-03   11    1   10    5
   -0.78323821881E-04   11    1   10    6
   -0.54261271270E-03   11    1   10    7
    0.18297448244E-03   11    1   10    8
   -0.35507376347E-04   11    1   10    9
    0.69696645814E-02   11    1   10   10
    0.80729796805E-03   11    1   11    1
    0.49333019305E-03   11    2    1    1
    0.44400604039E-03   11    2    2    1
    0.48284900453E-03   11    2    2    2
    0.82414690672E-04   11    2    3    1
   -0.26319942605E-03   11    2    3    2
    0.44923368335E-03   11    2    3    3
    0.40370041087E-04   11    2    4    1
    0.17331956181E-03   11    2    4    2
    0.76423733876E-04   11    2    4    3
    0.52484113713E-03   11    2    4    4
   -0.81269794977E-04   11    2    5    1
    0.34401606798E-04   11    2    5    2
   -0.27628334833E-03   11    2    5    3
   -0.21915327365E-04   11    2    5    4
    0.45967780754E-03   11    2    5    5
   -0.11626772101E-03   11    2    6    1
   -0.15709413272E-03   11    2    6    2
    0.34204856701E-04   11    2    6    3
   -0.22470206729E-03   11    2    6    4
    0.25681920907E-05   11    2    6    5
    0.30651660884E-03   11    2    6    6
   -0.92111815522E-04   11    2    7    1
   -0.12169778440E-03   11    2    7    2
    0.27648655721E-03   11    2    7    3
   -0.13481253291E-03   11    2    7    4
   -0.90533293444E-04   11    2    7    5
    0.17780276122E-03   11    2    7    6
   -0.79618601369E-04   11    2    7    7
    0.20217907356E-04   11    2    8    1
   -0.30314788457E-03   11    2    8    2
   -0.67892039217E-04   11    2    8    3
   -0.17620035181E-03   11    2    8    4
    0.23150867444E-04   11    2    8    5
   -0.41596003824E-03   11    2    8    6
   -0.73658206609E-04   11    2    8    7
    0.28769947627E-03   11    2    8    8
    0.47687067084E-04   11    2    9    1
    0.82391186112E-04   11    2    9    2
    0.91595628583E-04   11    2    9    3
   -0.59975082117E-04   11    2    9    4
   -0.16442897031E-03   11    2    9    5
   -0.11478743097E-03   11    2    9    6
   -0.81516311043E-04   11    2    9    7
   -0.31053884611E-04   11    2    9    8
    0.28244293319E-03   11    2    9    9
   -0.76373435467E-04   11    2   10    1
    0.18141399496E-03   11    2   10    2
   -0.22007824475E-05   11    2   10    3
    0.68828697314E-04   11    2   10    4
   -0.61539219114E-04   11    2   10    5
   -0.23400989795E-05   11    2   10    6
   -0.37175866953E-04   11    2   10    7
    0.12918571166E-03   11    2   10    8
    0.88382920273E-04   11    2   10    9
    0.63877592504E-03   11    2   10   10
    0.29490889394E-04   11    2   11    1
    0.23449787199E-03   11    2   11    2
   -0.72307745235E-02   11    3    1    1
   -0.97548710435E-04   11    3    2    1
   -0.64848816089E-02   11    3    2    2
    0.20392674434E-03   11    3    3    1
   -0.73786196776E-04   11    3    3    2
   -0.76203757381E-02   11    3    3    3
    0.57922426013E-04   11    3    4    1
    0.46125251498E-04   11    3    4    2
   -0.51575896759E-04   11    3    4    3
   -0.69686746197E-02   11    3    4    4
    0.56095885258E-04   11    3    5    1
    0.44725923678E-05   11    3    5    2
   -0.32160718418E-04   11    3    5    3
   -0.14676343313E-03   11    3    5    4
   -0.74690937128E-02   11    3    5    5
   -0.14312081894E-03   11    3    6    1
    0.21064484710E-02   11    3    6    2
    0.55630199617E-04   11    3    6    3
    0.79591489183E-04   11    3    6    4
   -0.14572654389E-03   11    3    6    5
   -0.43465378476E-02   11    3    6    6
    0.10323415838E-02   11    3    7    1
   -0.17845356019E-03   11    3    7    2
   -0.25168650473E-02   11    3    7    3
    0.10589989725E-02   11    3    7    4
   -0.29367521568E-03   11    3    7    5
   -0.14318596669E-03   11    3    7    6
   -0.33615592463E-02   11    3    7    7
   -0.10156806800E-02   11    3    8    1
    0.16455822566E-03   11    3    8    2
    0.34523813389E-03   11    3    8    3
    0.17192551032E-02   11    3    8    4
   -0.70974325695E-03   11    3    8    5
    0.38498942155E-03   11    3    8    6
    0.20417604465E-03   11    3    8    7
   -0.32013033573E-02   11    3    8    8
   -0.32225242865E-03   11    3    9    1
   -0.40344588885E-03   11    3    9    2
   -0.13876346638E-05   11    3    9    3
    0.51694121576E-03   11    3    9    4
    0.19026328262E-02   11    3    9    5
    0.14031667535E-04   11    3    9    6
    0.11640085529E-03   11    3    9    7
   -0.18047731552E-03   11    3    9    8
   -0.47034877235E-02   11    3    9    9
   -0.11903697644E-02   11    3   10    1
   -0.14234935446E-04   11    3   10    2
   -0.66976587906E-03   11    3   10    3
   -0.57090309111E-03   11    3   10    4
   -0.32373486543E-03   11    3   10    5
    0.43653927539E-04   11    3   10    6
    0.15819864840E-03   11    3   10    7
   -0.34437699721E-04   11    3   10    8
   -0.52794710601E-04   11    3   10    9
   -0.46608089823E-02   11    3   10   10
   -0.50788823377E-03   11    3   11    1
   -0.14643521232E-03   11    3   11    2
    0.78300183263E-03   11    3   11    3
    0.21664283123E-02   11    4    1    1
   -0.79896892362E-04   11    4    2    1
    0.20139347792E-02   11    4    2    2
    0.27742954816E-04   11    4    3    1
   -0.22966102485E-03   11    4    3    2
    0.20775750665E-02   11    4    3    3
    0.69231904541E-03   11    4    4    1
    0.23488699968E-05   11    4    4    2
   -0.30463474142E-03   11    4    4    3
    0.25506114629E-02   11    4    4    4
   -0.92194876270E-04   11    4    5    1
   -0.67893199295E-05   11    4    5    2
   -0.21328022587E-04   11    4    5    3
    0.42851335366E-04   11    4    5    4
    0.26987824598E-02   11    4    5    5
    0.45873898399E-04   11    4    6    1
   -0.95410321250E-03   11    4    6    2
    0.32924808221E-05   11    4    6    3
   -0.11132816862E-03   11    4    6    4
   -0.16342115745E-04   11    4    6    5
    0.11624719895E-02   11    4    6    6
   -0.38056001114E-03   11    4    7    1
   -0.54748913197E-04   11    4    7    2
    0.87490070306E-03   11    4    7    3
   -0.38886149176E-03   11    4    7    4
    0.18398348048E-03   11    4    7    5
    0.19816075279E-03   11    4    7    6
    0.10520439576E-02   11    4    7    7
    0.32461598365E-03   11    4    8    1
   -0.27623185367E-04   11    4    8    2
   -0.12000551504E-03   11    4    8    3
   -0.70192287375E-03   11    4    8    4
    0.37267373658E-03   11    4    8    5
   -0.11721889477E-03   11    4    8    6
    0.27387423956E-03   11    4    8    7
    0.66123858460E-03   11    4    8    8
    0.14641595847E-03   11    4    9    1
    0.41932344477E-04   11    4    9    2
    0.68452347650E-04   11    4    9    3
   -0.10070552630E-03   11    4    9    4
   -0.77279171235E-03   11    4    9    5
   -0.12926339358E-04   11    4    9    6
    0.13806992168E-03   11    4    9    7
   -0.53769980086E-05   11    4    9    8
    0.15734948120E-02   11    4    9    9
    0.66222477611E-03   11    4   10    1
   -0.30810884873E-04   11    4   10    2
    0.34354749493E-03   11    4   10    3
    0.29938458776E-03   11    4   10    4
   -0.16635278158E-04   11    4   10    5
    0.11339058279E-03   11    4   10    6
   -0.29638085238E-03   11    4   10    7
   -0.26431718187E-03   11    4   10    8
   -0.17740873534E-03   11    4   10    9
    0.14300706428E-02   11    4   10   10
    0.12330537227E-03   11    4   11    1
    0.95939319533E-05   11    4   11    2
   -0.15382447658E-03   11    4   11    3
    0.17130755619E-03   11    4   11    4
   -0.54718124000E-03   11    5    1    1
    0.95714030266E-04   11    5    2    1
   -0.30474016818E-03   11    5    2    2
   -0.26824789631E-04   11    5    3    1
    0.53372632063E-04   11    5    3    2
   -0.62012158338E-03   11    5    3    3
   -0.53534126488E-04   11    5    4    1
    0.88700048922E-04   11    5    4    2
    0.64229331742E-04   11    5    4    3
   -0.59447320164E-03   11    5    4    4
    0.46791187421E-03   11    5    5    1
    0.44024560821E-04   11    5    5    2
   -0.36015567836E-03   11    5    5    3
   -0.64460346694E-04   11    5    5    4
   -0.59306777147E-03   11    5    5    5
   -0.23431651004E-04   11    5    6    1
    0.39472718422E-03   11    5    6    2
   -0.36884129395E-04   11    5    6    3
    0.97139989176E-05   11    5    6    4
   -0.22088273247E-04   11    5    6    5
   -0.33321572042E-04   11    5    6    6
    0.99386634775E-04   11    5    7    1
   -0.40473012735E-04   11    5    7    2
   -0.46898970963E-03   11    5    7    3
    0.24250796871E-03   11    5    7    4
   -0.58115069689E-04   11    5    7    5
    0.11233577727E-04   11    5    7    6
   -0.19313567814E-03   11    5    7    7
   -0.98920125004E-04   11    5    8    1
   -0.50308211633E-04   11    5    8    2
    0.28928101558E-04   11    5    8    3
    0.41008603834E-03   11    5    8    4
   -0.19123599162E-04   11    5    8    5
   -0.12415279754E-04   11    5    8    6
    0.33791063554E-04   11    5    8    7
    0.32884729248E-04   11    5    8    8
   -0.19005051065E-03   11    5    9    1
   -0.52439057518E-04   11    5    9    2
   -0.17117809384E-05   11    5    9    3
    0.20594568782E-03   11    5    9    4
    0.55102432628E-03   11    5    9    5
   -0.15160912048E-04   11    5    9    6
    0.33092243749E-03   11    5    9    7
   -0.12631921715E-03   11    5    9    8
   -0.18656587004E-03   11    5    9    9
   -0.34917486321E-03   11    5   10    1
   -0.12558935846E-04   11    5   10    2
   -0.31020942208E-03   11    5   10    3
   -0.25973134338E-03   11    5   10    4
   -0.53905804934E-04   11    5   10    5
   -0.78829732862E-04   11    5   10    6
    0.13275808982E-04   11    5   10    7
   -0.60786590560E-04   11    5   10    8
   -0.15499217824E-03   11    5   10    9
   -0.37606169989E-04   11    5   10   10
    0.48904387626E-04   11    5   11    1
   -0.18560480663E-04   11    5   11    2
   -0.37703425638E-04   11    5   11    3
   -0.28545976491E-04   11    5   11    4
    0.10613658419E-03   11    5   11    5
   -0.65109928178E-03   11    6    1    1
    0.38324692396E-04   11    6    2    1
   -0.49957052526E-03   11    6    2    2
   -0.55638829454E-04   11    6    3    1
   -0.73482446104E-04   11    6    3    2
   -0.52259834206E-03   11    6    3    3
    0.26610202490E-04   11    6    4    1
   -0.16101640358E-03   11    6    4    2
   -0.70581285784E-04   11    6    4    3
   -0.54998559663E-03   11    6    4    4
   -0.18434227551E-04   11    6    5    1
   -0.37484838229E-04   11    6    5    2
   -0.60806375847E-04   11    6    5    3
   -0.22704747915E-04   11    6    5    4
   -0.59613752060E-03   11    6    5    5
    0.28134952248E-03   11    6    6    1
    0.16824961275E-03   11    6    6    2
   -0.23023368558E-03   11    6    6    3
   -0.56334926114E-04   11    6    6    4
   -0.19887227357E-04   11    6    6    5
   -0.45196393058E-03   11    6    6    6
   -0.16437541887E-04   11    6    7    1
    0.13342223631E-03   11    6    7    2
   -0.51721412138E-04   11    6    7    3
    0.10513848776E-03   11    6    7    4
    0.12512249821E-03   11    6    7    5
    0.35992203299E-03   11    6    7    6
   -0.41138565941E-03   11    6    7    7
   -0.24907769146E-04   11    6    8    1
   -0.31895838342E-03   11    6    8    2
    0.99102663673E-04   11    6    8    3
    0.11083574604E-03   11    6    8    4
   -0.75438623181E-04   11    6    8    5
   -0.58647324685E-03   11    6    8    6
    0.69868789086E-04   11    6    8    7
   -0.22267599507E-03   11    6    8    8
   -0.45933084958E-04   11    6    9    1
   -0.51253428871E-04   11    6    9    2
   -0.12317259774E-03   11    6    9    3
    0.55606954140E-05   11    6    9    4
    0.13228199832E-03   11    6    9    5
   -0.26205231351E-03   11    6    9    6
    0.15584742309E-03   11    6    9    7
   -0.93072626000E-04   11    6    9    8
   -0.40031342907E-03   11    6    9    9
   -0.18380880052E-03   11    6   10    1
   -0.69991056053E-04   11    6   10    2
   -0.87308212392E-04   11    6   10    3
   -0.13329108049E-03   11    6   10    4
    0.75622035616E-04   11    6   10    5
   -0.28051749373E-04   11    6   10    6
   -0.47631350805E-04   11    6   10    7
   -0.93351979590E-04   11    6   10    8
    0.94097522141E-04   11    6   10    9
   -0.36504853738E-03   11    6   10   10
   -0.37309704542E-04   11    6   11    1
    0.12044244992E-03   11    6   11    2
   -0.68004770252E-04   11    6   11    3
    0.28095653330E-04   11    6   11    4
   -0.28046273728E-04   11    6   11    5
    0.29804736111E-03   11    6   11    6
    0.14954065744E-02   11    7    1    1
    0.90413566496E-04   11    7    2    1
    0.92507289677E-03   11    7    2    2
    0.31410970744E-03   11    7    3    1
   -0.87669910169E-04   11    7    3    2
    0.13785474469E-02   11    7    3    3
    0.22098176327E-04   11    7    4    1
    0.19849827430E-03   11    7    4    2
    0.25906747713E-03   11    7    4    3
    0.15020130976E-02   11    7    4    4
   -0.20451714180E-03   11    7    5    1
    0.15456108904E-03   11    7    5    2
   -0.25531927553E-03   11    7    5    3
    0.26789493610E-03   11    7    5    4
    0.16438661039E-02   11    7    5    5
   -0.18195787055E-05   11    7    6    1
    0.27608913624E-03   11    7    6    2
   -0.14484602639E-04   11    7    6    3
    0.10584245337E-03   11    7    6    4
    0.10010965036E-03   11    7    6    5
    0.15103395171E-02   11    7    6    6
    0.19422338196E-03   11    7    7    1
   -0.60163135101E-05   11    7    7    2
   -0.21461679748E-03   11    7    7    3
   -0.22123595116E-04   11    7    7    4
    0.23260301566E-04   11    7    7    5
    0.22166110338E-03   11    7    7    6
    0.15506538607E-02   11    7    7    7
   -0.75249245910E-04   11    7    8    1
   -0.99621930452E-04   11    7    8    2
    0.11331919393E-03   11    7    8    3
    0.29703257799E-05   11    7    8    4
    0.30378416460E-03   11    7    8    5
    0.31185665150E-04   11    7    8    6
   -0.34365530276E-03   11    7    8    7
    0.24390872838E-03   11    7    8    8
   -0.28608215060E-03   11    7    9    1
    0.53442941618E-04   11    7    9    2
    0.49017988147E-05   11    7    9    3
    0.33774721838E-03   11    7    9    4
    0.77119712744E-03   11    7    9    5
    0.14954201797E-03   11    7    9    6
    0.20367030360E-03   11    7    9    7
    0.59579114103E-03   11    7    9    8
    0.22201996613E-02   11    7    9    9
   -0.54126284967E-03   11    7   10    1
   -0.67163506031E-04   11    7   10    2
   -0.28833465373E-03   11    7   10    3
   -0.23065362363E-03   11    7   10    4
   -0.16377185372E-04   11    7   10    5
   -0.17470648551E-03   11    7   10    6
   -0.77454267239E-04   11    7   10    7
   -0.14052819063E-03   11    7   10    8
    0.19648755114E-03   11    7   10    9
    0.19812571532E-02   11    7   10   10
    0.27097247449E-03   11    7   11    1
    0.73999701526E-04   11    7   11    2
   -0.57822139137E-03   11    7   11    3
    0.13993066329E-03   11    7   11    4
   -0.47175371183E-05   11    7   11    5
    0.24180078456E-04   11    7   11    6
    0.13785881449E-02   11    7   11    7
   -0.41361928030E-02   11    8    1    1
   -0.21865448423E-04   11    8    2    1
   -0.43012920904E-02   11    8    2    2
   -0.24751554472E-03   11    8    3    1
    0.11255828505E-03   11    8    3    2
   -0.45706838461E-02   11    8    3    3
    0.12716352270E-03   11    8    4    1
   -0.45938898568E-04   11    8    4    2
   -0.84575676380E-04   11    8    4    3
   -0.47249965487E-02   11    8    4    4
    0.38666690670E-04   11    8    5    1
   -0.56175220560E-04   11    8    5    2
    0.55915639237E-05   11    8    5    3
    0.20379988778E-03   11    8    5    4
   -0.45345034551E-02   11    8    5    5
   -0.76742993428E-04   11    8    6    1
    0.38391286738E-03   11    8    6    2
    0.35553204932E-04   11    8    6    3
   -0.14924513435E-05   11    8    6    4
   -0.16877303037E-04   11    8    6    5
   -0.40898968295E-02   11    8    6    6
    0.31705768885E-03   11    8    7    1
    0.31485067303E-04   11    8    7    2
   -0.47617031007E-03   11    8    7    3
    0.21664167813E-03   11    8    7    4
   -0.40826231552E-04   11    8    7    5
   -0.22056563670E-03   11    8    7    6
   -0.33278145962E-02   11    8    7    7
   -0.18124863912E-03   11    8    8    1
   -0.55364391866E-05   11    8    8    2
    0.43447497035E-04   11    8    8    3
    0.30306860316E-03   11    8    8    4
   -0.22710596469E-03   11    8    8    5
    0.50920813382E-04   11    8    8    6
   -0.38692012466E-03   11    8    8    7
   -0.28079373634E-02   11    8    8    8
    0.61896349973E-04   11    8    9    1
   -0.30540578996E-04   11    8    9    2
   -0.73077297111E-04   11    8    9    3
    0.33191945772E-04   11    8    9    4
    0.32504131152E-03   11    8    9    5
   -0.74123903253E-04   11    8    9    6
    0.98573632446E-04   11    8    9    7
   -0.31511699432E-03   11    8    9    8
   -0.37503943912E-02   11    8    9    9
   -0.45081270160E-03   11    8   10    1
    0.13611445081E-03   11    8   10    2
   -0.86545989815E-04   11    8   10    3
   -0.12413221265E-03   11    8   10    4
   -0.45387761147E-04   11    8   10    5
    0.49278743863E-04   11    8   10    6
   -0.26404186763E-03   11    8   10    7
    0.49943093221E-03   11    8   10    8
   -0.13027648041E-03   11    8   10    9
   -0.35983067469E-02   11    8   10   10
   -0.24880707973E-03   11    8   11    1
   -0.37775855654E-04   11    8   11    2
    0.20515574114E-03   11    8   11    3
   -0.10388598746E-03   11    8   11    4
    0.11916149039E-03   11    8   11    5
   -0.17052510413E-03   11    8   11    6
   -0.25820556440E-03   11    8   11    7
    0.17299388079E-02   11    8   11    8
    0.27656590795E-02   11    9    1    1
    0.60394293142E-04   11    9    2    1
    0.23781075932E-02   11    9    2    2
    0.80555451116E-04   11    9    3    1
   -0.40630081562E-04   11    9    3    2
    0.28651930986E-02   11    9    3    3
    0.76131011167E-04   11    9    4    1
    0.92389404579E-05   11    9    4    2
    0.12691726292E-04   11    9    4    3
    0.27967673657E-02   11    9    4    4
   -0.16990644715E-03   11    9    5    1
   -0.36731088664E-04   11    9    5    2
   -0.54913075057E-04   11    9    5    3
    0.16840951509E-03   11    9    5    4
    0.29680987491E-02   11    9    5    5
    0.62991428044E-04   11    9    6    1
   -0.77959147249E-03   11    9    6    2
   -0.37113112239E-04   11    9    6    3
   -0.60882368425E-04   11    9    6    4
   -0.23818747950E-04   11    9    6    5
    0.16237843004E-02   11    9    6    6
   -0.45041468555E-03   11    9    7    1
   -0.18860352528E-03   11    9    7    2
    0.77379735953E-03   11    9    7    3
   -0.30015618617E-04   11    9    7    4
    0.39630330759E-03   11    9    7    5
    0.12721233021E-03   11    9    7    6
    0.17133658458E-02   11    9    7    7
    0.52551501260E-03   11    9    8    1
    0.41732806080E-04   11    9    8    2
   -0.16903384935E-03   11    9    8    3
   -0.46484148180E-03   11    9    8    4
    0.11497374816E-03   11    9    8    5
   -0.72923784784E-04   11    9    8    6
    0.57644597738E-03   11    9    8    7
    0.10816772191E-02   11    9    8    8
    0.42277959572E-03   11    9    9    1
   -0.44512273335E-05   11    9    9    2
   -0.13301346036E-03   11    9    9    3
   -0.13399180197E-03   11    9    9    4
   -0.63914873032E-03   11    9    9    5
   -0.68864826198E-04   11    9    9    6
    0.62976712502E-03   11    9    9    7
    0.85238827212E-04   11    9    9    8
    0.23307547754E-02   11    9    9    9
    0.69178260598E-03   11    9   10    1
   -0.16419656831E-03   11    9   10    2
    0.29280094120E-03   11    9   10    3
   -0.26832267503E-04   11    9   10    4
   -0.12229344541E-03   11    9   10    5
   -0.63031154923E-04   11    9   10    6
   -0.19019030707E-04   11    9   10    7
   -0.70922046226E-03   11    9   10    8
   -0.37234742817E-03   11    9   10    9
    0.21129487485E-02   11    9   10   10
   -0.52575823300E-04   11    9   11    1
   -0.20292052987E-04   11    9   11    2
   -0.13074692531E-04   11    9   11    3
    0.76009470423E-04   11    9   11    4
   -0.25581384009E-04   11    9   11    5
    0.64840557198E-04   11    9   11    6
    0.23376168512E-03   11    9   11    7
   -0.48282678893E-03   11    9   11    8
    0.45620655886E-03   11    9   11    9
    0.75621046539E-03   11   10    1    1
    0.14459460567E-03   11   10    2    1
    0.79444541786E-03   11   10    2    2
    0.58266337118E-04   11   10    3    1
    0.20965771365E-04   11   10    3    2
    0.55529105520E-03   11   10    3    3
    0.31536935627E-04   11   10    4    1
    0.22571720259E-03   11   10    4    2
    0.17851996257E-03   11   10    4    3
    0.56900344425E-03   11   10    4    4
   -0.26710731295E-04   11   10    5    1
    0.10541527370E-03   11   10    5    2
   -0.33573799255E-03   11   10    5    3
   -0.13007060613E-03   11   10    5    4
    0.43670566741E-03   11   10    5    5
   -0.13706365902E-04   11   10    6    1
   -0.33377383345E-03   11   10    6    2
   -0.37568877029E-06   11   10    6    3
    0.58497885245E-04   11   10    6    4
    0.66980242760E-04   11   10    6    5
    0.39231559343E-03   11   10    6    6
   -0.34986806017E-03   11   10    7    1
    0.28904586941E-04   11   10    7    2
    0.37240660811E-03   11   10    7    3
   -0.24644115086E-03   11   10    7    4
    0.91139337945E-04   11   10    7    5
    0.14606358370E-03   11   10    7    6
    0.50005697970E-04   11   10    7    7
    0.17290932842E-03   11   10    8    1
    0.14983319394E-03   11   10    8    2
    0.23575485452E-04   11   10    8    3
   -0.14787538729E-03   11   10    8    4
   -0.11760060177E-03   11   10    8    5
    0.23212052341E-03   11   10    8    6
   -0.17971279512E-03   11   10    8    7
    0.70480873290E-03   11   10    8    8
    0.13424303169E-03   11   10    9    1
    0.55177800955E-04   11   10    9    2
   -0.25514432751E-04   11   10    9    3
   -0.20774290772E-03   11   10    9    4
   -0.70104142486E-03   11   10    9    5
    0.14633973680E-03   11   10    9    6
    0.23089275308E-03   11   10    9    7
   -0.21416424767E-03   11   10    9    8
   -0.13304782756E-03   11   10    9    9
    0.54168493305E-03   11   10   10    1
    0.67862265639E-04   11   10   10    2
    0.44092743760E-04   11   10   10    3
    0.24298159864E-03   11   10   10    4
    0.16386105083E-03   11   10   10    5
   -0.32518415934E-03   11   10   10    6
    0.37691236236E-03   11   10   10    7
   -0.22301014619E-03   11   10   10    8
    0.34410780471E-03   11   10   10    9
   -0.79651313598E-04   11   10   10   10
   -0.16096974397E-03   11   10   11    1
    0.18717270706E-04   11   10   11    2
   -0.85720673211E-05   11   10   11    3
   -0.44213394705E-04   11   10   11    4
    0.22684183148E-04   11   10   11    5
    0.39531923228E-04   11   10   11    6
   -0.48519956732E-03   11   10   11    7
    0.68061413281E-04   11   10   11    8
   -0.96811420744E-04   11   10   11    9
    0.72596009876E-03   11   10   11   10
    0.19968498936       11   11    1    1
    0.28669037153E-03   11   11    2    1
    0.20159166710       11   11    2    2
   -0.75639113329E-03   11   11    3    1
   -0.30181228442E-03   11   11    3    2
    0.20011261121       11   11    3    3
    0.41340010493E-03   11   11    4    1
    0.23074339301E-03   11   11    4    2
   -0.17050932109E-03   11   11    4    3
    0.20020482467       11   11    4    4
    0.19844418831E-02   11   11    5    1
   -0.22054049677E-04   11   11    5    2
   -0.43128408325E-03   11   11    5    3
   -0.34925938839E-02   11   11    5    4
    0.20153963416       11   11    5    5
   -0.20763464693E-03   11   11    6    1
   -0.64191016803E-02   11   11    6    2
    0.33532556214E-03   11   11    6    3
   -0.60106142446E-03   11   11    6    4
   -0.28025835835E-03   11   11    6    5
    0.19077360961       11   11    6    6
    0.34862569166E-02   11   11    7    1
   -0.69003683420E-03   11   11    7    2
   -0.32643624836E-03   11   11    7    3
    0.25581835171E-02   11   11    7    4
    0.39366752688E-03   11   11    7    5
   -0.23265879374E-02   11   11    7    6
    0.20560593224       11   11    7    7
    0.51731538998E-03   11   11    8    1
    0.43936436410E-03   11   11    8    2
   -0.16712490092E-03   11   11    8    3
   -0.80396563210E-03   11   11    8    4
    0.15440646015E-02   11   11    8    5
    0.25445290664E-03   11   11    8    6
    0.12951441704E-02   11   11    8    7
    0.23056833125       11   11    8    8
    0.36984241861E-02   11   11    9    1
    0.33282398518E-03   11   11    9    2
   -0.87764258134E-03   11   11    9    3
   -0.59692742923E-02   11   11    9    4
   -0.33772312824E-02   11   11    9    5
   -0.43469863073E-03   11   11    9    6
   -0.38665737576E-03   11   11    9    7
   -0.19221858300E-01   11   11    9    8
    0.19951126242       11   11    9    9
   -0.21677802246E-02   11   11   10    1
    0.64318406100E-03   11   11   10    2
    0.25960121202E-02   11   11   10    3
   -0.17237668971E-02   11   11   10    4
    0.33480299724E-03   11   11   10    5
    0.24039562191E-02   11   11   10    6
   -0.17218980770E-01   11   11   10    7
    0.32642831455E-03   11   11   10    8
   -0.52799022037E-03   11   11   10    9
    0.20314864361       11   11   10   10
    0.13182124914E-01   11   11   11    1
    0.35548737960E-03   11   11   11    2
   -0.85423257803E-02   11   11   11    3
    0.22019264574E-02   11   11   11    4
    0.21054153665E-02   11   11   11    5
   -0.92089810744E-04   11   11   11    6
   -0.62144856564E-02   11   11   11    7
    0.18197047335E-02   11   11   11    8
   -0.75240955441E-02   11   11   11    9
    0.32634856000E-02   11   11   11   10
    0.86150028263       11   11   11   11
    0.36401229873E-03   12    1    1    1
    0.64876558760E-03   12    1    2    1
    0.46083565433E-03   12    1    2    2
   -0.29219780133E-03   12    1    3    1
    0.26595190311E-04   12    1    3    2
    0.69567139490E-03   12    1    3    3
   -0.43342319281E-04   12    1    4    1
    0.25805402766E-04   12    1    4    2
   -0.37304997527E-04   12    1    4    3
    0.33922836607E-03   12    1    4    4
   -0.12529367141E-03   12    1    5    1
   -0.21350061987E-03   12    1    5    2
   -0.34084421960E-03   12    1    5    3
   -0.13828117912E-04   12    1    5    4
    0.42842513714E-03   12    1    5    5
   -0.13301299299E-03   12    1    6    1
   -0.92231648508E-04   12    1    6    2
    0.88553759532E-05   12    1    6    3
   -0.53197839129E-05   12    1    6    4
   -0.21937203849E-04   12    1    6    5
    0.29087164578E-03   12    1    6    6
   -0.20408487272E-04   12    1    7    1
   -0.58430209142E-04   12    1    7    2
   -0.76283628820E-04   12    1    7    3
    0.66123115000E-04   12    1    7    4
   -0.27508268669E-04   12    1    7    5
    0.10427118596E-03   12    1    7    6
    0.68252733582E-03   12    1    7    7
    0.13051355492E-03   12    1    8    1
    0.19600871956E-03   12    1    8    2
    0.95928820959E-05   12    1    8    3
   -0.14821080072E-04   12    1    8    4
    0.23294246764E-04   12    1    8    5
   -0.65052187384E-05   12    1    8    6
   -0.11557314258E-03   12    1    8    7
    0.29663576852E-03   12    1    8    8
    0.41629638616E-04   12    1    9    1
   -0.49889737312E-04   12    1    9    2
    0.10177825843E-04   12    1    9    3
   -0.44012969225E-04   12    1    9    4
   -0.10959843598E-03   12    1    9    5
   -0.13501567496E-03   12    1    9    6
    0.15863814113E-03   12    1    9    7
   -0.21861471463E-04   12    1    9    8
    0.36937958740E-03   12    1    9    9
    0.26410070690E-03   12    1   10    1
    0.12499324465E-03   12    1   10    2
    0.12709683529E-03   12    1   10    3
    0.55693167039E-04   12    1   10    4
    0.51103148269E-04   12    1   10    5
   -0.30701915648E-03   12    1   10    6
   -0.41311139646E-04   12    1   10    7
   -0.19577793270E-03   12    1   10    8
    0.14534895302E-03   12    1   10    9
   -0.69038689920E-04   12    1   10   10
    0.28729610604E-04   12    1   11    1
   -0.34693859445E-05   12    1   11    2
    0.12344748875E-03   12    1   11    3
   -0.17232279506E-04   12    1   11    4
    0.54543964447E-05   12    1   11    5
   -0.22901603923E-04   12    1   11    6
   -0.11959971938E-03   12    1   11    7
    0.32506631810E-05   12    1   11    8
   -0.71405068347E-05   12    1   11    9
   -0.35072538094E-04   12    1   11   10
    0.52344629357E-03   12    1   11   11
    0.23611252067E-03   12    1   12    1
    0.99337276230E-02   12    2    1    1
    0.89597902086E-04   12    2    2    1
    0.10148920093E-01   12    2    2    2
    0.46083597095E-04   12    2    3    1
   -0.10597526872E-04   12    2    3    2
    0.10188913458E-01   12    2    3    3
   -0.14314528127E-03   12    2    4    1
   -0.34533783005E-04   12    2    4    2
    0.50236933751E-04   12    2    4    3
    0.10084028783E-01   12    2    4    4
    0.14567266082E-03   12    2    5    1
   -0.18542360699E-04   12    2    5    2
   -0.39611945056E-04   12    2    5    3
   -0.28159192706E-03   12    2    5    4
    0.10684031926E-01   12    2    5    5
    0.18451524715E-03   12    2    6    1
   -0.34551010684E-02   12    2    6    2
    0.73940627065E-04   12    2    6    3
   -0.26425644580E-03   12    2    6    4
   -0.27955193048E-04   12    2    6    5
    0.66168438714E-02   12    2    6    6
   -0.12324096627E-02   12    2    7    1
    0.12838353025E-03   12    2    7    2
    0.29556794150E-02   12    2    7    3
   -0.12788982045E-02   12    2    7    4
    0.25581167211E-03   12    2    7    5
    0.11929352905E-03   12    2    7    6
    0.48558687135E-02   12    2    7    7
    0.15485938340E-02   12    2    8    1
    0.23543854183E-03   12    2    8    2
   -0.63587485007E-03   12    2    8    3
   -0.27603332600E-02   12    2    8    4
    0.13212478140E-02   12    2    8    5
   -0.82506773040E-04   12    2    8    6
   -0.12773539062E-04   12    2    8    7
    0.38156171643E-02   12    2    8    8
    0.55873980573E-03   12    2    9    1
    0.11424058457E-03   12    2    9    2
    0.25228719066E-03   12    2    9    3
   -0.61707719497E-03   12    2    9    4
   -0.30709357813E-02   12    2    9    5
   -0.45966492163E-04   12    2    9    6
   -0.11945261107E-03   12    2    9    7
    0.37595989793E-03   12    2    9    8
    0.60249937180E-02   12    2    9    9
    0.27657864897E-02   12    2   10    1
    0.66186792222E-04   12    2   10    2
    0.15396752623E-02   12    2   10    3
    0.13216316555E-02   12    2   10    4
    0.35182892780E-03   12    2   10    5
   -0.12271215513E-03   12    2   10    6
    0.79852595942E-04   12    2   10    7
   -0.12946868329E-05   12    2   10    8
   -0.10786177659E-03   12    2   10    9
    0.48597447645E-02   12    2   10   10
    0.63788336351E-03   12    2   11    1
    0.56676214258E-05   12    2   11    2
   -0.44420206131E-03   12    2   11    3
    0.13303940905E-03   12    2   11    4
    0.39927098773E-04   12    2   11    5
   -0.33863347396E-04   12    2   11    6
    0.27498790548E-03   12    2   11    7
   -0.17616344842E-03   12    2   11    8
   -0.53180208543E-04   12    2   11    9
   -0.14169876457E-03   12    2   11   10
    0.99232191192E-02   12    2   11   11
    0.52326946208E-05   12    2   12    1
    0.10021774414E-02   12    2   12    2
   -0.33234362555E-03   12    3    1    1
   -0.10745504480E-04   12    3    2    1
   -0.65148850392E-03   12    3    2    2
    0.30837109819E-05   12    3    3    1
    0.58680409493E-03   12    3    3    2
   -0.83999349193E-03   12    3    3    3
   -0.12750717105E-03   12    3    4    1
    0.44178864249E-04   12    3    4    2
    0.12299890248E-03   12    3    4    3
   -0.10116374191E-02   12    3    4    4
    0.60596876071E-04   12    3    5    1
    0.10664057130E-03   12    3    5    2
    0.11947305135E-03   12    3    5    3
    0.20476502097E-04   12    3    5    4
   -0.72942389134E-03   12    3    5    5
   -0.27550840525E-04   12    3    6    1
    0.19769834136E-03   12    3    6    2
   -0.13740038537E-03   12    3    6    3
    0.11241031927E-05   12    3    6    4
    0.25585522934E-04   12    3    6    5
   -0.46466424360E-03   12    3    6    6
    0.20721383474E-04   12    3    7    1
    0.10725795972E-03   12    3    7    2
   -0.84175470057E-04   12    3    7    3
    0.97472122070E-04   12    3    7    4
   -0.11410947471E-03   12    3    7    5
   -0.30447477020E-03   12    3    7    6
   -0.59986469761E-03   12    3    7    7
   -0.30314691116E-05   12    3    8    1
   -0.12531466576E-03   12    3    8    2
   -0.23372852102E-04   12    3    8    3
    0.22547443209E-03   12    3    8    4
   -0.80904761369E-04   12    3    8    5
   -0.19421460008E-04   12    3    8    6
    0.59189713277E-04   12    3    8    7
   -0.32532450102E-03   12    3    8    8
   -0.67285685183E-04   12    3    9    1
    0.52312220035E-04   12    3    9    2
    0.19954240769E-04   12    3    9    3
    0.26123034673E-04   12    3    9    4
    0.18029594718E-03   12    3    9    5
    0.30781191729E-04   12    3    9    6
   -0.12087877398E-03   12    3    9    7
   -0.77992125670E-05   12    3    9    8
   -0.48032994357E-03   12    3    9    9
   -0.23142807072E-03   12    3   10    1
    0.73472247028E-04   12    3   10    2
   -0.14925211749E-03   12    3   10    3
   -0.14853141651E-03   12    3   10    4
    0.28158994259E-04   12    3   10    5
   -0.12162526118E-03   12    3   10    6
    0.17779169088E-04   12    3   10    7
    0.80858484434E-04   12    3   10    8
    0.88305961861E-05   12    3   10    9
   -0.16427552360E-03   12    3   10   10
   -0.23405881250E-04   12    3   11    1
   -0.85839296190E-05   12    3   11    2
   -0.48154350611E-04   12    3   11    3
   -0.21722574247E-04   12    3   11    4
    0.19567475723E-04   12    3   11    5
    0.15572516827E-04   12    3   11    6
    0.51397743579E-04   12    3   11    7
   -0.10528139247E-03   12    3   11    8
    0.59452336462E-04   12    3   11    9
    0.22208804903E-04   12    3   11   10
   -0.14543253425E-02   12    3   11   11
   -0.37731834651E-04   12    3   12    1
   -0.65510995645E-04   12    3   12    2
    0.17087679782E-03   12    3   12    3
    0.62510458046E-03   12    4    1    1
    0.92258982126E-05   12    4    2    1
    0.23729317911E-03   12    4    2    2
    0.35531698362E-03   12    4    3    1
   -0.35148096953E-04   12    4    3    2
   -0.97267082719E-05   12    4    3    3
    0.11571730802E-03   12    4    4    1
    0.65258366609E-03   12    4    4    2
    0.32094275067E-03   12    4    4    3
    0.34363172024E-03   12    4    4    4
   -0.36532278823E-04   12    4    5    1
    0.39089439668E-03   12    4    5    2
   -0.24673927796E-03   12    4    5    3
    0.24784524122E-04   12    4    5    4
    0.34702320145E-03   12    4    5    5
   -0.79202958902E-06   12    4    6    1
   -0.14076996185E-03   12    4    6    2
   -0.53061552388E-04   12    4    6    3
   -0.15909288740E-03   12    4    6    4
    0.52448317217E-04   12    4    6    5
    0.20530067562E-03   12    4    6    6
   -0.14458024421E-03   12    4    7    1
   -0.85045687661E-05   12    4    7    2
    0.48056584980E-03   12    4    7    3
   -0.24046137012E-03   12    4    7    4
    0.32396758164E-04   12    4    7    5
    0.19457698778E-03   12    4    7    6
   -0.72482322909E-03   12    4    7    7
    0.60975072590E-04   12    4    8    1
   -0.39512973495E-03   12    4    8    2
    0.34142351022E-04   12    4    8    3
   -0.16085195481E-03   12    4    8    4
    0.71524905140E-04   12    4    8    5
   -0.57996706464E-04   12    4    8    6
   -0.17967739573E-03   12    4    8    7
    0.52677728317E-04   12    4    8    8
   -0.19570363974E-04   12    4    9    1
    0.15842658217E-03   12    4    9    2
    0.15743966016E-04   12    4    9    3
   -0.35884943418E-05   12    4    9    4
   -0.11119759257E-03   12    4    9    5
    0.22704573465E-03   12    4    9    6
    0.40242474229E-04   12    4    9    7
   -0.13270348027E-04   12    4    9    8
    0.19029059348E-03   12    4    9    9
   -0.23719207795E-03   12    4   10    1
    0.65985345265E-04   12    4   10    2
   -0.16360605139E-03   12    4   10    3
   -0.51331063828E-04   12    4   10    4
   -0.65235153182E-05   12    4   10    5
   -0.99020527588E-04   12    4   10    6
   -0.87699573727E-05   12    4   10    7
   -0.19140006419E-04   12    4   10    8
    0.15884578439E-03   12    4   10    9
    0.91238740179E-03   12    4   10   10
    0.25094988386E-04   12    4   11    1
    0.14570158837E-03   12    4   11    2
   -0.28177176979E-03   12    4   11    3
    0.50328017579E-04   12    4   11    4
    0.23537564367E-05   12    4   11    5
    0.10434287388E-03   12    4   11    6
    0.24525214252E-03   12    4   11    7
   -0.48498073989E-04   12    4   11    8
    0.25912066847E-04   12    4   11    9
    0.70444227634E-04   12    4   11   10
    0.13439219423E-03   12    4   11   11
   -0.14611057113E-03   12    4   12    1
    0.36837746577E-04   12    4   12    2
    0.81076656733E-04   12    4   12    3
    0.47308159681E-03   12    4   12    4
   -0.19126644459E-03   12    5    1    1
    0.67866062192E-05   12    5    2    1
    0.55132626632E-04   12    5    2    2
   -0.20430926555E-03   12    5    3    1
    0.26853378275E-04   12    5    3    2
    0.17058534940E-03   12    5    3    3
   -0.50495579466E-04   12    5    4    1
    0.96439713962E-05   12    5    4    2
   -0.15003006200E-03   12    5    4    3
    0.45507412889E-04   12    5    4    4
   -0.76400756296E-06   12    5    5    1
    0.20243737742E-03   12    5    5    2
   -0.33781784974E-04   12    5    5    3
   -0.52299437743E-04   12    5    5    4
    0.14796844322E-04   12    5    5    5
   -0.11493014014E-04   12    5    6    1
    0.37453132676E-04   12    5    6    2
    0.72004032186E-04   12    5    6    3
    0.65029094592E-04   12    5    6    4
   -0.19169539749E-03   12    5    6    5
    0.72716665199E-04   12    5    6    6
    0.21121930355E-03   12    5    7    1
   -0.25112717641E-04   12    5    7    2
   -0.66422308929E-03   12    5    7    3
    0.30388664178E-03   12    5    7    4
   -0.45595637772E-04   12    5    7    5
   -0.91186830356E-04   12    5    7    6
    0.11046995392E-02   12    5    7    7
    0.59023264568E-05   12    5    8    1
    0.59134082142E-03   12    5    8    2
   -0.22012036964E-04   12    5    8    3
    0.10622009280E-03   12    5    8    4
    0.22378035676E-04   12    5    8    5
    0.46938997546E-03   12    5    8    6
    0.84363128199E-04   12    5    8    7
    0.47910240933E-04   12    5    8    8
    0.27556579194E-04   12    5    9    1
   -0.40591703680E-03   12    5    9    2
   -0.40246746019E-05   12    5    9    3
    0.23816002928E-04   12    5    9    4
    0.61864970589E-04   12    5    9    5
    0.16174728067E-03   12    5    9    6
    0.68259123741E-04   12    5    9    7
   -0.13830575074E-04   12    5    9    8
    0.33958541963E-04   12    5    9    9
    0.54006907209E-03   12    5   10    1
    0.17397283437E-04   12    5   10    2
    0.30172978329E-03   12    5   10    3
    0.19512336655E-03   12    5   10    4
    0.57042068736E-04   12    5   10    5
   -0.11842122202E-03   12    5   10    6
    0.43096629575E-05   12    5   10    7
   -0.99312260601E-04   12    5   10    8
   -0.49466299402E-04   12    5   10    9
   -0.10414086897E-02   12    5   10   10
    0.20446127620E-04   12    5   11    1
   -0.13496674164E-03   12    5   11    2
    0.34111367695E-03   12    5   11    3
   -0.54191703450E-04   12    5   11    4
    0.25727820167E-05   12    5   11    5
   -0.81169115847E-04   12    5   11    6
   -0.27860521585E-03   12    5   11    7
    0.48370892698E-04   12    5   11    8
   -0.44628422148E-04   12    5   11    9
   -0.81903800347E-04   12    5   11   10
    0.95117938243E-03   12    5   11   11
    0.19360355129E-03   12    5   12    1
    0.33444655342E-04   12    5   12    2
   -0.98562525346E-04   12    5   12    3
   -0.39242559054E-03   12    5   12    4
    0.53594262123E-03   12    5   12    5
    0.70860893147E-02   12    6    1    1
    0.42109400200E-04   12    6    2    1
    0.70675053647E-02   12    6    2    2
    0.89765509799E-04   12    6    3    1
   -0.14508317685E-04   12    6    3    2
    0.73474718117E-02   12    6    3    3
   -0.12370887044E-03   12    6    4    1
   -0.24355897011E-04   12    6    4    2
    0.43248758707E-04   12    6    4    3
    0.72121994100E-02   12    6    4    4
    0.15134642002E-04   12    6    5    1
   -0.21201366620E-05   12    6    5    2
    0.38299886452E-04   12    6    5    3
   -0.22864902225E-04   12    6    5    4
    0.74948899763E-02   12    6    5    5
    0.16626954826E-04   12    6    6    1
    0.41222949131E-03   12    6    6    2
   -0.37116438395E-04   12    6    6    3
    0.74349168646E-05   12    6    6    4
   -0.12606875794E-05   12    6    6    5
    0.71481494879E-02   12    6    6    6
   -0.37117302743E-04   12    6    7    1
    0.34129026526E-04   12    6    7    2
   -0.95968295001E-04   12    6    7    3
   -0.23471132116E-06   12    6    7    4
   -0.40977905323E-04   12    6    7    5
    0.20719380703E-04   12    6    7    6
    0.64007527127E-02   12    6    7    7
   -0.93406392608E-04   12    6    8    1
   -0.76473659510E-04   12    6    8    2
    0.32270397776E-04   12    6    8    3
    0.16153666531E-03   12    6    8    4
   -0.83437088766E-04   12    6    8    5
   -0.10822502187E-03   12    6    8    6
   -0.15248472813E-04   12    6    8    7
    0.50383504583E-02   12    6    8    8
    0.16566163186E-05   12    6    9    1
   -0.75071267693E-05   12    6    9    2
   -0.53800911668E-05   12    6    9    3
   -0.15839764443E-04   12    6    9    4
    0.27446537321E-03   12    6    9    5
   -0.40667577187E-04   12    6    9    6
   -0.39618477158E-04   12    6    9    7
    0.37812311630E-03   12    6    9    8
    0.67499767425E-02   12    6    9    9
   -0.54486924068E-04   12    6   10    1
   -0.34173787812E-04   12    6   10    2
   -0.11226211911E-03   12    6   10    3
   -0.27011860022E-04   12    6   10    4
   -0.49230413323E-04   12    6   10    5
    0.24538864410E-04   12    6   10    6
    0.10435165310E-03   12    6   10    7
   -0.31523071286E-04   12    6   10    8
   -0.45136545571E-04   12    6   10    9
    0.64366978040E-02   12    6   10   10
    0.46806043697E-04   12    6   11    1
    0.34644267842E-05   12    6   11    2
   -0.34661234805E-04   12    6   11    3
    0.11819782751E-04   12    6   11    4
   -0.70442204379E-05   12    6   11    5
   -0.41619544261E-05   12    6   11    6
    0.45752746785E-03   12    6   11    7
   -0.29457808372E-03   12    6   11    8
    0.23900989668E-03   12    6   11    9
   -0.24501132671E-03   12    6   11   10
   -0.10263151386E-01   12    6   11   11
   -0.15198001716E-04   12    6   12    1
    0.11787736757E-03   12    6   12    2
    0.69702299866E-05   12    6   12    3
    0.23117297109E-04   12    6   12    4
   -0.20472367273E-04   12    6   12    5
    0.12372377393E-02   12    6   12    6
   -0.10825303568E-03   12    7    1    1
    0.84577587568E-04   12    7    2    1
   -0.50816971467E-04   12    7    2    2
    0.11313009214E-04   12    7    3    1
   -0.95297560645E-04   12    7    3    2
   -0.14030498176E-04   12    7    3    3
    0.54082012112E-04   12    7    4    1
    0.70025770800E-04   12    7    4    2
    0.55286780071E-04   12    7    4    3
    0.17942032627E-04   12    7    4    4
   -0.53638779275E-04   12    7    5    1
    0.24779479176E-05   12    7    5    2
   -0.24312341949E-03   12    7    5    3
    0.26763953582E-04   12    7    5    4
   -0.48325563355E-04   12    7    5    5
    0.14004762194E-03   12    7    6    1
    0.63586416435E-04   12    7    6    2
   -0.26419329508E-03   12    7    6    3
    0.99576469972E-04   12    7    6    4
   -0.28922275662E-04   12    7    6    5
    0.19824987238E-04   12    7    6    6
   -0.72122261030E-04   12    7    7    1
    0.41126006839E-04   12    7    7    2
    0.11297534293E-04   12    7    7    3
    0.10026509497E-03   12    7    7    4
    0.24756368281E-03   12    7    7    5
    0.53784560287E-03   12    7    7    6
   -0.15791292933E-03   12    7    7    7
    0.72030217323E-04   12    7    8    1
   -0.47640956942E-04   12    7    8    2
    0.15768847984E-03   12    7    8    3
    0.28181781749E-04   12    7    8    4
    0.10873058432E-04   12    7    8    5
   -0.78566504160E-04   12    7    8    6
   -0.26663811762E-04   12    7    8    7
    0.21420820368E-05   12    7    8    8
    0.28679530596E-04   12    7    9    1
   -0.22624060219E-04   12    7    9    2
   -0.16293632120E-03   12    7    9    3
    0.73212302551E-04   12    7    9    4
    0.75442803612E-04   12    7    9    5
   -0.34558394108E-04   12    7    9    6
    0.45918905141E-03   12    7    9    7
   -0.31773616399E-04   12    7    9    8
    0.10057258634E-03   12    7    9    9
    0.38627266502E-05   12    7   10    1
   -0.75258500219E-04   12    7   10    2
   -0.50373279291E-04   12    7   10    3
   -0.14981401250E-03   12    7   10    4
    0.56077217135E-04   12    7   10    5
   -0.17365007858E-03   12    7   10    6
   -0.24732239694E-04   12    7   10    7
   -0.34055059331E-03   12    7   10    8
    0.57239701341E-04   12    7   10    9
    0.95998126881E-04   12    7   10   10
   -0.34075839995E-05   12    7   11    1
    0.33457049516E-04   12    7   11    2
   -0.26067479896E-04   12    7   11    3
    0.57018161433E-04   12    7   11    4
   -0.21371221916E-04   12    7   11    5
    0.10914514692E-03   12    7   11    6
   -0.10752633674E-04   12    7   11    7
    0.33010759410E-05   12    7   11    8
    0.13237884943E-04   12    7   11    9
    0.45632780319E-04   12    7   11   10
    0.14681968563E-02   12    7   11   11
    0.50836565373E-04   12    7   12    1
    0.27128038528E-04   12    7   12    2
   -0.96522852989E-04   12    7   12    3
    0.76306133386E-04   12    7   12    4
   -0.24248267323E-04   12    7   12    5
   -0.48709858681E-04   12    7   12    6
    0.33166119313E-03   12    7   12    7
    0.13851221400E-03   12    8    1    1
   -0.36379737291E-03   12    8    2    1
   -0.89177299656E-03   12    8    2    2
    0.95677839020E-03   12    8    3    1
    0.20425513080E-04   12    8    3    2
   -0.15845487492E-02   12    8    3    3
    0.21475944108E-03   12    8    4    1
    0.62004008182E-03   12    8    4    2
    0.70532284801E-03   12    8    4    3
   -0.71769053542E-03   12    8    4    4
    0.44387773119E-04   12    8    5    1
    0.10762063935E-02   12    8    5    2
   -0.26966682771E-04   12    8    5    3
    0.17937623490E-03   12    8    5    4
   -0.74442328515E-03   12    8    5    5
   -0.71447750184E-04   12    8    6    1
    0.50784997932E-04   12    8    6    2
   -0.15440417667E-03   12    8    6    3
   -0.12102297939E-04   12    8    6    4
    0.33194655621E-03   12    8    6    5
   -0.71369025756E-03   12    8    6    6
   -0.46057010226E-03   12    8    7    1
    0.72597659664E-04   12    8    7    2
    0.14137229861E-02   12    8    7    3
   -0.66098283771E-03   12    8    7    4
    0.58186567950E-04   12    8    7    5
    0.15782275122E-03   12    8    7    6
   -0.36706844650E-02   12    8    7    7
   -0.77568325629E-04   12    8    8    1
   -0.13075049001E-02   12    8    8    2
    0.73110696915E-04   12    8    8    3
   -0.10826221349E-03   12    8    8    4
   -0.71609797267E-04   12    8    8    5
   -0.75541667340E-03   12    8    8    6
   -0.17979321754E-03   12    8    8    7
   -0.44339660530E-03   12    8    8    8
   -0.13748638586E-03   12    8    9    1
    0.88740194190E-03   12    8    9    2
    0.12800093343E-05   12    8    9    3
   -0.41527503470E-05   12    8    9    4
    0.73782469050E-04   12    8    9    5
    0.88316134945E-03   12    8    9    6
   -0.19451661682E-03   12    8    9    7
   -0.84791912354E-04   12    8    9    8
   -0.62926336963E-03   12    8    9    9
   -0.15118831932E-02   12    8   10    1
   -0.49877123920E-05   12    8   10    2
   -0.82515626414E-03   12    8   10    3
   -0.58358957931E-03   12    8   10    4
   -0.12020586249E-03   12    8   10    5
    0.22048428283E-03   12    8   10    6
   -0.47451805139E-04   12    8   10    7
    0.22195330345E-03   12    8   10    8
    0.18820702409E-03   12    8   10    9
    0.24928558468E-02   12    8   10   10
   -0.27125305763E-04   12    8   11    1
    0.38505080816E-03   12    8   11    2
   -0.87429412145E-03   12    8   11    3
    0.11739364496E-03   12    8   11    4
    0.18204311502E-04   12    8   11    5
    0.28764621745E-03   12    8   11    6
    0.66153010774E-03   12    8   11    7
   -0.65056692176E-04   12    8   11    8
    0.91653545427E-04   12    8   11    9
    0.31267791098E-03   12    8   11   10
   -0.46787278838E-03   12    8   11   11
   -0.42496007133E-03   12    8   12    1
   -0.38265362766E-04   12    8   12    2
    0.23809576815E-03   12    8   12    3
    0.90201156015E-03   12    8   12    4
   -0.10767800383E-02   12    8   12    5
    0.17343056802E-04   12    8   12    6
    0.61432165164E-04   12    8   12    7
    0.44344620329E-02   12    8   12    8
    0.29863097061E-03   12    9    1    1
    0.38918515291E-04   12    9    2    1
    0.46462063722E-03   12    9    2    2
   -0.21162801546E-03   12    9    3    1
    0.79159451925E-05   12    9    3    2
    0.71041494011E-03   12    9    3    3
   -0.28724508705E-04   12    9    4    1
   -0.58836335624E-04   12    9    4    2
   -0.17191908736E-03   12    9    4    3
    0.53155941597E-03   12    9    4    4
   -0.41479789472E-04   12    9    5    1
   -0.20229266068E-03   12    9    5    2
   -0.37718075843E-05   12    9    5    3
   -0.25973479153E-05   12    9    5    4
    0.54846104902E-03   12    9    5    5
   -0.78761376071E-04   12    9    6    1
   -0.16061929969E-03   12    9    6    2
    0.52098208596E-04   12    9    6    3
    0.14978606140E-03   12    9    6    4
    0.14234026753E-03   12    9    6    5
    0.30803195602E-03   12    9    6    6
    0.80793216125E-04   12    9    7    1
   -0.23819061459E-04   12    9    7    2
   -0.25139267050E-03   12    9    7    3
    0.15089199763E-03   12    9    7    4
    0.45381304797E-05   12    9    7    5
   -0.42846785980E-04   12    9    7    6
    0.11627284865E-02   12    9    7    7
    0.80780855056E-04   12    9    8    1
    0.51971687837E-03   12    9    8    2
   -0.46744219627E-04   12    9    8    3
   -0.45618460633E-04   12    9    8    4
    0.33456783285E-04   12    9    8    5
    0.50250885692E-03   12    9    8    6
    0.54829331851E-04   12    9    8    7
    0.19363676729E-03   12    9    8    8
    0.75798320934E-04   12    9    9    1
   -0.10704798585E-04   12    9    9    2
   -0.14292511513E-04   12    9    9    3
   -0.26039207647E-04   12    9    9    4
   -0.12182896509E-03   12    9    9    5
    0.27788420932E-03   12    9    9    6
    0.65779175604E-04   12    9    9    7
    0.20037916364E-04   12    9    9    8
    0.42658834523E-03   12    9    9    9
    0.49030064220E-03   12    9   10    1
   -0.31015763757E-06   12    9   10    2
    0.26317847969E-03   12    9   10    3
    0.18046482623E-03   12    9   10    4
    0.46427237145E-04   12    9   10    5
   -0.73811012578E-04   12    9   10    6
   -0.52840907045E-05   12    9   10    7
   -0.82220320842E-04   12    9   10    8
   -0.36468360246E-04   12    9   10    9
   -0.46759174255E-03   12    9   10   10
   -0.42071646693E-05   12    9   11    1
   -0.13119720753E-03   12    9   11    2
    0.31485856276E-03   12    9   11    3
   -0.42583047753E-04   12    9   11    4
   -0.11019630265E-04   12    9   11    5
   -0.11076126693E-03   12    9   11    6
   -0.23132963611E-03   12    9   11    7
    0.46244302406E-04   12    9   11    8
   -0.18296238688E-04   12    9   11    9
   -0.10989601735E-03   12    9   11   10
   -0.86146357548E-03   12    9   11   11
    0.14821239273E-03   12    9   12    1
   -0.22064312203E-05   12    9   12    2
   -0.91109497103E-04   12    9   12    3
   -0.32324431391E-03   12    9   12    4
    0.40303507321E-03   12    9   12    5
    0.17473650743E-04   12    9   12    6
   -0.22439368128E-04   12    9   12    7
   -0.12388683967E-02   12    9   12    8
    0.56823590438E-03   12    9   12    9
    0.31103182989E-03   12   10    1    1
   -0.66189478366E-04   12   10    2    1
    0.29660212616E-03   12   10    2    2
    0.37844848237E-04   12   10    3    1
   -0.16334250499E-04   12   10    3    2
    0.31933408603E-03   12   10    3    3
   -0.10220259590E-04   12   10    4    1
   -0.47895580235E-04   12   10    4    2
   -0.41274832877E-04   12   10    4    3
    0.36290511832E-03   12   10    4    4
    0.64486035143E-04   12   10    5    1
    0.86650107028E-06   12   10    5    2
    0.12529387776E-03   12   10    5    3
    0.20045826803E-04   12   10    5    4
    0.33586042091E-03   12   10    5    5
   -0.22817743233E-03   12   10    6    1
   -0.10976346972E-03   12   10    6    2
   -0.13352712658E-03   12   10    6    3
   -0.15557035286E-03   12   10    6    4
   -0.45823046621E-04   12   10    6    5
    0.22096252697E-03   12   10    6    6
   -0.11603102570E-03   12   10    7    1
   -0.84818520192E-04   12   10    7    2
    0.94597339727E-04   12   10    7    3
    0.78673812471E-04   12   10    7    4
   -0.35313315500E-04   12   10    7    5
   -0.11505515365E-03   12   10    7    6
    0.16218390193E-03   12   10    7    7
    0.31631965551E-04   12   10    8    1
   -0.21909138603E-04   12   10    8    2
   -0.16093690933E-03   12   10    8    3
   -0.32068197655E-04   12   10    8    4
    0.17714703680E-04   12   10    8    5
   -0.49521635483E-04   12   10    8    6
    0.30270403320E-03   12   10    8    7
    0.12543584120E-03   12   10    8    8
    0.14910183309E-03   12   10    9    1
   -0.19605544997E-04   12   10    9    2
    0.93014615583E-04   12   10    9    3
    0.48098021798E-04   12   10    9    4
   -0.95734335014E-04   12   10    9    5
   -0.35520095515E-04   12   10    9    6
    0.20633371382E-04   12   10    9    7
    0.70784005687E-04   12   10    9    8
    0.16356293646E-03   12   10    9    9
    0.14678705968E-03   12   10   10    1
    0.84683877108E-04   12   10   10    2
    0.39269611924E-05   12   10   10    3
   -0.95673389992E-04   12   10   10    4
   -0.21551449766E-03   12   10   10    5
    0.45876414404E-03   12   10   10    6
    0.50948130025E-04   12   10   10    7
   -0.84517595768E-04   12   10   10    8
   -0.37044595143E-03   12   10   10    9
    0.34288044202E-03   12   10   10   10
   -0.39750327755E-04   12   10   11    1
   -0.22707738781E-04   12   10   11    2
    0.25107952978E-04   12   10   11    3
    0.73459009103E-06   12   10   11    4
   -0.17540760081E-05   12   10   11    5
   -0.66775368532E-04   12   10   11    6
    0.20808675281E-04   12   10   11    7
    0.91422421020E-04   12   10   11    8
    0.30763845991E-04   12   10   11    9
   -0.38804485743E-04   12   10   11   10
   -0.17781256150E-02   12   10   11   11
   -0.11658498212E-03   12   10   12    1
   -0.15498071974E-04   12   10   12    2
   -0.41949328814E-04   12   10   12    3
   -0.64191323759E-04   12   10   12    4
   -0.24375914670E-05   12   10   12    5
    0.75684521167E-04   12   10   12    6
   -0.12278874219E-03   12   10   12    7
    0.19862007289E-04   12   10   12    8
    0.79882033283E-05   12   10   12    9
    0.33858589188E-03   12   10   12   10
    0.28044387132E-03   12   11    1    1
    0.84562503711E-04   12   11    2    1
    0.17410491815E-03   12   11    2    2
    0.13675342263E-03   12   11    3    1
   -0.10801400626E-03   12   11    3    2
    0.10139753140E-03   12   11    3    3
    0.42446399067E-04   12   11    4    1
    0.10283999546E-03   12   11    4    2
    0.33926489959E-04   12   11    4    3
    0.26914485587E-03   12   11    4    4
   -0.10801960209E-04   12   11    5    1
    0.13334029278E-03   12   11    5    2
   -0.80578752895E-06   12   11    5    3
   -0.53666414043E-05   12   11    5    4
    0.21255822620E-03   12   11    5    5
    0.12065370931E-03   12   11    6    1
   -0.19556972867E-04   12   11    6    2
   -0.10789385360E-03   12   11    6    3
    0.16371458321E-04   12   11    6    4
    0.75760699697E-04   12   11    6    5
    0.20096679801E-03   12   11    6    6
   -0.11377651278E-03   12   11    7    1
    0.57739798065E-04   12   11    7    2
    0.20791261233E-03   12   11    7    3
    0.42742122817E-04   12   11    7    4
   -0.20464542730E-04   12   11    7    5
    0.33034578732E-03   12   11    7    6
   -0.18039855833E-03   12   11    7    7
    0.59377687208E-04   12   11    8    1
   -0.13189259731E-03   12   11    8    2
   -0.45527135847E-04   12   11    8    3
   -0.34876115663E-04   12   11    8    4
    0.44240472201E-04   12   11    8    5
   -0.10040203613E-03   12   11    8    6
    0.17607578030E-03   12   11    8    7
    0.37708854479E-03   12   11    8    8
   -0.23012653048E-04   12   11    9    1
    0.80654006198E-04   12   11    9    2
    0.26054446115E-04   12   11    9    3
   -0.10315199984E-04   12   11    9    4
   -0.18906456816E-04   12   11    9    5
    0.99603608120E-04   12   11    9    6
   -0.19888259747E-04   12   11    9    7
   -0.37885752069E-04   12   11    9    8
    0.20808126115E-03   12   11    9    9
   -0.15289802827E-03   12   11   10    1
   -0.36001692558E-04   12   11   10    2
   -0.85614290584E-04   12   11   10    3
   -0.87176796413E-04   12   11   10    4
   -0.59614979570E-06   12   11   10    5
   -0.14033458780E-03   12   11   10    6
   -0.50784201040E-04   12   11   10    7
   -0.29396104921E-04   12   11   10    8
    0.46296175525E-04   12   11   10    9
    0.57363542602E-03   12   11   10   10
    0.19507962010E-03   12   11   11    1
    0.64853630453E-03   12   11   11    2
   -0.20187736353E-03   12   11   11    3
   -0.17921510734E-04   12   11   11    4
    0.20797234448E-03   12   11   11    5
   -0.24316464928E-03   12   11   11    6
    0.20460301967E-03   12   11   11    7
    0.18712654184E-03   12   11   11    8
   -0.15322825440E-03   12   11   11    9
    0.16142598181E-04   12   11   11   10
    0.38326184191E-02   12   11   11   11
    0.44544574726E-03   12   11   12    1
    0.91433698103E-04   12   11   12    2
   -0.35321654973E-03   12   11   12    3
    0.18237772913E-03   12   11   12    4
   -0.18537699512E-04   12   11   12    5
   -0.13569988454E-03   12   11   12    6
   -0.19081766797E-03   12   11   12    7
    0.17985488836E-03   12   11   12    8
   -0.22572624723E-03   12   11   12    9
    0.56334985255E-04   12   11   12   10
    0.30478710339E-01   12   11   12   11
    0.20159594485       12   12    1    1
    0.17633219004E-03   12   12    2    1
    0.20391264002       12   12    2    2
   -0.27475799097E-03   12   12    3    1
   -0.24028520774E-03   12   12    3    2
    0.20132615491       12   12    3    3
    0.24995290057E-03   12   12    4    1
    0.49015911287E-03   12   12    4    2
    0.24129762211E-03   12   12    4    3
    0.20187552716       12   12    4    4
    0.21953736795E-02   12   12    5    1
    0.47355678076E-03   12   12    5    2
   -0.47459837240E-03   12   12    5    3
   -0.36675856512E-02   12   12    5    4
    0.20305489340       12   12    5    5
   -0.14676047507E-03   12   12    6    1
   -0.60491505703E-02   12   12    6    2
    0.29155198890E-03   12   12    6    3
   -0.72138402051E-03   12   12    6    4
   -0.63397015257E-04   12   12    6    5
    0.19288583607       12   12    6    6
    0.33148572558E-02   12   12    7    1
   -0.62451708138E-03   12   12    7    2
    0.16082090022E-03   12   12    7    3
    0.21409090417E-02   12   12    7    4
    0.37451493682E-03   12   12    7    5
   -0.23173976239E-02   12   12    7    6
    0.20489554272       12   12    7    7
    0.23348989730E-03   12   12    8    1
   -0.19812879253E-04   12   12    8    2
   -0.48148721726E-04   12   12    8    3
   -0.43829676325E-03   12   12    8    4
    0.78614642414E-03   12   12    8    5
    0.10082794727E-03   12   12    8    6
    0.86307731963E-03   12   12    8    7
    0.23294716550       12   12    8    8
    0.37423101717E-02   12   12    9    1
    0.65821256245E-03   12   12    9    2
   -0.91336188322E-03   12   12    9    3
   -0.61850229159E-02   12   12    9    4
   -0.33072329858E-02   12   12    9    5
   -0.12691172766E-03   12   12    9    6
   -0.52931213432E-03   12   12    9    7
   -0.19479072302E-01   12   12    9    8
    0.20043630525       12   12    9    9
   -0.29112554907E-02   12   12   10    1
    0.69348309913E-03   12   12   10    2
    0.21600794734E-02   12   12   10    3
   -0.17596975048E-02   12   12   10    4
    0.28454969356E-03   12   12   10    5
    0.23897324818E-02   12   12   10    6
   -0.16374402295E-01   12   12   10    7
    0.85829035568E-03   12   12   10    8
   -0.35356457762E-03   12   12   10    9
    0.20518757078       12   12   10   10
    0.11171346102E-01   12   12   11    1
    0.45452942284E-03   12   12   11    2
   -0.75306116875E-02   12   12   11    3
    0.18348613936E-02   12   12   11    4
    0.15926979985E-02   12   12   11    5
   -0.77898992453E-04   12   12   11    6
   -0.54642834441E-02   12   12   11    7
    0.18347407721E-02   12   12   11    8
   -0.67903703219E-02   12   12   11    9
    0.30828481262E-02   12   12   11   10
    0.77420154139       12   12   11   11
    0.50959600450E-03   12   12   12    1
    0.10144051244E-01   12   12   12    2
   -0.12259596942E-02   12   12   12    3
    0.37424136871E-03   12   12   12    4
    0.63868250491E-03   12   12   12    5
   -0.11215498312E-01   12   12   12    6
    0.15364092649E-02   12   12   12    7
    0.35629536260E-03   12   12   12    8
   -0.11777135657E-02   12   12   12    9
   -0.18138749506E-02   12   12   12   10
    0.40183414188E-02   12   12   12   11
    0.81383707792       12   12   12   12
   -0.85663507654E-02   13    1    1    1
   -0.20058272322E-03   13    1    2    1
   -0.75445805099E-02   13    1    2    2
   -0.44945928775E-04   13    1    3    1
   -0.15040181941E-03   13    1    3    2
   -0.86491826253E-02   13    1    3    3
    0.12088542246E-03   13    1    4    1
    0.68584951892E-04   13    1    4    2
    0.85887313829E-04   13    1    4    3
   -0.81212538383E-02   13    1    4    4
    0.10929090569E-03   13    1    5    1
    0.15051723868E-03   13    1    5    2
   -0.21795677179E-04   13    1    5    3
   -0.14472432089E-03   13    1    5    4
   -0.86189270553E-02   13    1    5    5
   -0.12957145532E-03   13    1    6    1
    0.24680800662E-02   13    1    6    2
   -0.56889542723E-04   13    1    6    3
    0.17391830473E-03   13    1    6    4
    0.12732522931E-03   13    1    6    5
   -0.49944960283E-02   13    1    6    6
    0.75547803994E-03   13    1    7    1
   -0.98178717849E-04   13    1    7    2
   -0.16722167741E-02   13    1    7    3
    0.63760840318E-03   13    1    7    4
   -0.15251328743E-03   13    1    7    5
    0.12382796409E-04   13    1    7    6
   -0.54492346552E-02   13    1    7    7
   -0.12336024359E-02   13    1    8    1
   -0.58827095512E-03   13    1    8    2
    0.46625377152E-03   13    1    8    3
    0.19082667732E-02   13    1    8    4
   -0.80837888864E-03   13    1    8    5
   -0.39151957644E-03   13    1    8    6
    0.63300510405E-05   13    1    8    7
   -0.36482563342E-02   13    1    8    8
   -0.58603464095E-03   13    1    9    1
    0.18290901334E-03   13    1    9    2
   -0.16132404033E-03   13    1    9    3
    0.60847979683E-03   13    1    9    4
    0.23095944202E-02   13    1    9    5
    0.39893388093E-04   13    1    9    6
    0.16072290375E-04   13    1    9    7
   -0.27510395207E-03   13    1    9    8
   -0.53764209743E-02   13    1    9    9
   -0.26918120093E-02   13    1   10    1
   -0.10968844500E-03   13    1   10    2
   -0.14791962271E-02   13    1   10    3
   -0.11738269034E-02   13    1   10    4
   -0.32955848297E-03   13    1   10    5
    0.20782377151E-03   13    1   10    6
    0.11432733380E-03   13    1   10    7
    0.19090040110E-04   13    1   10    8
    0.27561514804E-04   13    1   10    9
   -0.37704594354E-02   13    1   10   10
   -0.50584014127E-03   13    1   11    1
    0.12266888324E-03   13    1   11    2
   -0.65547079541E-04   13    1   11    3
   -0.35282945189E-04   13    1   11    4
   -0.24381413070E-04   13    1   11    5
    0.82967518441E-04   13    1   11    6
    0.77447200514E-04   13    1   11    7
    0.13555162390E-03   13    1   11    8
    0.45701662637E-04   13    1   11    9
    0.23078370181E-03   13    1   11   10
   -0.73061799736E-02   13    1   11   11
   -0.14841340585E-03   13    1   12    1
   -0.44312674649E-03   13    1   12    2
    0.10386019790E-03   13    1   12    3
    0.25398099187E-03   13    1   12    4
   -0.37498420583E-03   13    1   12    5
   -0.30338538544E-04   13    1   12    6
   -0.28458512863E-04   13    1   12    7
    0.91062769607E-03   13    1   12    8
   -0.30297200011E-03   13    1   12    9
    0.46968603461E-04   13    1   12   10
   -0.99161854987E-04   13    1   12   11
   -0.65544980498E-02   13    1   12   12
    0.78591973722E-03   13    1   13    1
   -0.14539270924E-02   13    2    1    1
   -0.35258447300E-03   13    2    2    1
   -0.12287549439E-02   13    2    2    2
    0.23592586124E-04   13    2    3    1
   -0.32000744038E-03   13    2    3    2
   -0.12447827804E-02   13    2    3    3
    0.12526009721E-03   13    2    4    1
   -0.94725279688E-04   13    2    4    2
   -0.11447528307E-03   13    2    4    3
   -0.98651870222E-03   13    2    4    4
   -0.27263629250E-04   13    2    5    1
   -0.19491344392E-04   13    2    5    2
    0.12846438555E-03   13    2    5    3
   -0.15431213211E-04   13    2    5    4
   -0.12573946222E-02   13    2    5    5
    0.54130618624E-04   13    2    6    1
    0.40443317070E-03   13    2    6    2
    0.64464917207E-04   13    2    6    3
    0.10788720079E-03   13    2    6    4
    0.20751852817E-05   13    2    6    5
   -0.77528553147E-03   13    2    6    6
    0.20832857151E-03   13    2    7    1
    0.40022666462E-04   13    2    7    2
   -0.45538044503E-03   13    2    7    3
    0.14073175234E-03   13    2    7    4
   -0.27831828759E-04   13    2    7    5
    0.80974332132E-04   13    2    7    6
   -0.36566617301E-03   13    2    7    7
   -0.24736460977E-03   13    2    8    1
    0.11249013241E-03   13    2    8    2
    0.10922060813E-03   13    2    8    3
    0.28749387425E-03   13    2    8    4
   -0.12602875843E-03   13    2    8    5
    0.17810808393E-03   13    2    8    6
    0.16942876557E-06   13    2    8    7
   -0.52984413846E-03   13    2    8    8
   -0.85339576230E-04   13    2    9    1
   -0.54906267317E-04   13    2    9    2
   -0.54958746557E-04   13    2    9    3
    0.86539982707E-04   13    2    9    4
    0.36599332087E-03   13    2    9    5
    0.78291925402E-04   13    2    9    6
   -0.80370158088E-04   13    2    9    7
   -0.32614572204E-04   13    2    9    8
   -0.74723984830E-03   13    2    9    9
   -0.24153997441E-03   13    2   10    1
   -0.79167929860E-04   13    2   10    2
   -0.12274578121E-03   13    2   10    3
   -0.78904843341E-04   13    2   10    4
    0.18986167082E-04   13    2   10    5
    0.19735328827E-03   13    2   10    6
   -0.53204372291E-05   13    2   10    7
   -0.15704102411E-04   13    2   10    8
    0.68329179621E-04   13    2   10    9
   -0.91743035718E-03   13    2   10   10
   -0.24366448655E-04   13    2   11    1
   -0.36061161787E-04   13    2   11    2
    0.10091786691E-03   13    2   11    3
   -0.37749361687E-04   13    2   11    4
   -0.37812619479E-04   13    2   11    5
   -0.10563018465E-04   13    2   11    6
   -0.67731105617E-04   13    2   11    7
   -0.93547991756E-05   13    2   11    8
   -0.43047964412E-04   13    2   11    9
   -0.11843260978E-04   13    2   11   10
   -0.34069286393E-03   13    2   11   11
   -0.96486046330E-05   13    2   12    1
   -0.66459892761E-04   13    2   12    2
   -0.51506327606E-04   13    2   12    3
   -0.70404074540E-04   13    2   12    4
    0.74745901545E-04   13    2   12    5
   -0.11877441787E-04   13    2   12    6
   -0.98651484457E-05   13    2   12    7
   -0.19969237192E-03   13    2   12    8
    0.72477727182E-04   13    2   12    9
    0.22033004059E-04   13    2   12   10
   -0.10771414536E-04   13    2   12   11
   -0.65554067119E-03   13    2   12   12
   -0.45188935718E-04   13    2   13    1
    0.16935323466E-03   13    2   13    2
   -0.66591164292E-02   13    3    1    1
   -0.52453372517E-04   13    3    2    1
   -0.61309740157E-02   13    3    2    2
   -0.50382655830E-03   13    3    3    1
   -0.23929748328E-04   13    3    3    2
   -0.75076305332E-02   13    3    3    3
    0.24879547570E-03   13    3    4    1
    0.18752590908E-04   13    3    4    2
   -0.15056263552E-03   13    3    4    3
   -0.68930853026E-02   13    3    4    4
    0.90121968336E-04   13    3    5    1
   -0.24488216411E-04   13    3    5    2
   -0.37127223598E-04   13    3    5    3
   -0.13984490583E-03   13    3    5    4
   -0.68427467579E-02   13    3    5    5
   -0.67990752421E-04   13    3    6    1
    0.19376818596E-02   13    3    6    2
   -0.68849414235E-04   13    3    6    3
    0.19079311126E-03   13    3    6    4
    0.42046308508E-04   13    3    6    5
   -0.42188439840E-02   13    3    6    6
    0.66237810132E-03   13    3    7    1
   -0.49095250155E-04   13    3    7    2
   -0.17885999707E-02   13    3    7    3
    0.74318450191E-03   13    3    7    4
   -0.74453096422E-04   13    3    7    5
   -0.73324763918E-05   13    3    7    6
   -0.37183115036E-02   13    3    7    7
   -0.91124319600E-03   13    3    8    1
   -0.13263423207E-03   13    3    8    2
    0.41629355598E-03   13    3    8    3
    0.17051102332E-02   13    3    8    4
   -0.70050236118E-03   13    3    8    5
   -0.58967248649E-06   13    3    8    6
   -0.24087696447E-04   13    3    8    7
   -0.29560459039E-02   13    3    8    8
   -0.39677327744E-03   13    3    9    1
   -0.52363289878E-04   13    3    9    2
   -0.21198723176E-03   13    3    9    3
    0.44089282627E-03   13    3    9    4
    0.16894173135E-02   13    3    9    5
   -0.24982334048E-04   13    3    9    6
    0.62573260797E-04   13    3    9    7
   -0.33989195676E-03   13    3    9    8
   -0.43650064369E-02   13    3    9    9
   -0.16677041113E-02   13    3   10    1
   -0.54017939153E-04   13    3   10    2
   -0.10068670346E-02   13    3   10    3
   -0.82007880494E-03   13    3   10    4
   -0.12387676948E-03   13    3   10    5
    0.10708833650E-05   13    3   10    6
   -0.23833522237E-03   13    3   10    7
    0.87481744339E-05   13    3   10    8
    0.72754353736E-04   13    3   10    9
   -0.38574107640E-02   13    3   10   10
   -0.45873926047E-03   13    3   11    1
    0.44827067207E-06   13    3   11    2
    0.32650545237E-03   13    3   11    3
   -0.95243319497E-04   13    3   11    4
   -0.31596877617E-04   13    3   11    5
    0.42174553202E-04   13    3   11    6
   -0.26382802540E-03   13    3   11    7
    0.12186366123E-03   13    3   11    8
    0.21874518204E-04   13    3   11    9
    0.16969940686E-03   13    3   11   10
   -0.67008995877E-02   13    3   11   11
   -0.27813719544E-05   13    3   12    1
   -0.44747815179E-03   13    3   12    2
    0.40385387982E-04   13    3   12    3
   -0.72191649263E-05   13    3   12    4
   -0.17120868768E-04   13    3   12    5
   -0.35505845431E-04   13    3   12    6
   -0.59753438722E-05   13    3   12    7
    0.42163331558E-04   13    3   12    8
   -0.73355492954E-05   13    3   12    9
   -0.93382820603E-05   13    3   12   10
   -0.54621100122E-04   13    3   12   11
   -0.61676939238E-02   13    3   12   12
    0.33644375807E-03   13    3   13    1
    0.38877414817E-04   13    3   13    2
    0.39325625543E-03   13    3   13    3
   -0.64191814947E-03   13    4    1    1
    0.55291658908E-05   13    4    2    1
   -0.69175532403E-03   13    4    2    2
    0.12075191710E-03   13    4    3    1
    0.55593688333E-04   13    4    3    2
   -0.76898259916E-03   13    4    3    3
   -0.34508684977E-03   13    4    4    1
   -0.18050323025E-04   13    4    4    2
   -0.59575153247E-04   13    4    4    3
   -0.83590693179E-03   13    4    4    4
    0.45773068098E-04   13    4    5    1
    0.67322870736E-04   13    4    5    2
    0.50862922380E-04   13    4    5    3
    0.79204807103E-05   13    4    5    4
   -0.93528919341E-03   13    4    5    5
    0.36338304786E-04   13    4    6    1
    0.30201390682E-03   13    4    6    2
   -0.43065914520E-04   13    4    6    3
    0.78824912785E-04   13    4    6    4
    0.72446156101E-04   13    4    6    5
   -0.44071451730E-03   13    4    6    6
    0.88883348787E-05   13    4    7    1
    0.67440781713E-04   13    4    7    2
    0.73639950054E-04   13    4    7    3
   -0.76705862233E-04   13    4    7    4
   -0.11485434012E-05   13    4    7    5
    0.73255352449E-04   13    4    7    6
   -0.90370829236E-03   13    4    7    7
   -0.90078757808E-04   13    4    8    1
   -0.21779218256E-03   13    4    8    2
    0.13852008545E-03   13    4    8    3
    0.17450690681E-03   13    4    8    4
   -0.14265407108E-03   13    4    8    5
   -0.21052178938E-03   13    4    8    6
   -0.12908035828E-03   13    4    8    7
   -0.24790499638E-03   13    4    8    8
   -0.79947777177E-04   13    4    9    1
    0.16428843107E-03   13    4    9    2
   -0.42357806599E-04   13    4    9    3
    0.66854720963E-05   13    4    9    4
    0.23140352741E-03   13    4    9    5
    0.23863353247E-04   13    4    9    6
   -0.15779228624E-04   13    4    9    7
    0.31220669759E-04   13    4    9    8
   -0.55660975169E-03   13    4    9    9
   -0.51524618647E-03   13    4   10    1
   -0.18295728357E-04   13    4   10    2
   -0.28741363467E-03   13    4   10    3
   -0.22153205040E-03   13    4   10    4
    0.43779877480E-04   13    4   10    5
   -0.62411298139E-04   13    4   10    6
    0.14012059997E-03   13    4   10    7
    0.17103532085E-03   13    4   10    8
    0.18927093510E-03   13    4   10    9
   -0.60564640165E-04   13    4   10   10
   -0.64342097192E-04   13    4   11    1
    0.44610815326E-04   13    4   11    2
   -0.15933606736E-03   13    4   11    3
    0.14832272359E-05   13    4   11    4
   -0.12542891529E-04   13    4   11    5
    0.55425136501E-04   13    4   11    6
    0.14208900196E-03   13    4   11    7
   -0.33937634938E-04   13    4   11    8
    0.20244273727E-04   13    4   11    9
    0.78381987864E-04   13    4   11   10
   -0.15106054069E-02   13    4   11   11
   -0.50849471054E-04   13    4   12    1
   -0.60522435483E-04   13    4   12    2
    0.44428910275E-04   13    4   12    3
    0.14696329050E-03   13    4   12    4
   -0.19138136853E-03   13    4   12    5
    0.88187860163E-05   13    4   12    6
    0.52495791998E-04   13    4   12    7
    0.46687847466E-03   13    4   12    8
   -0.15497590713E-03   13    4   12    9
   -0.65927432631E-04   13    4   12   10
   -0.38416626330E-04   13    4   12   11
   -0.13690830184E-02   13    4   12   12
    0.22313902602E-03   13    4   13    1
   -0.10958250576E-04   13    4   13    2
    0.59342008149E-04   13    4   13    3
    0.21798355438E-03   13    4   13    4
    0.17455149163E-03   13    5    1    1
    0.21297358821E-03   13    5    2    1
    0.54245730069E-04   13    5    2    2
   -0.19427705817E-04   13    5    3    1
   -0.11511596709E-03   13    5    3    2
    0.24589349686E-03   13    5    3    3
    0.90590842652E-04   13    5    4    1
    0.12735601145E-03   13    5    4    2
    0.39836848794E-04   13    5    4    3
    0.23885496112E-03   13    5    4    4
   -0.41477670672E-03   13    5    5    1
   -0.54157789612E-04   13    5    5    2
   -0.49823404326E-03   13    5    5    3
    0.46780733701E-04   13    5    5    4
    0.18097330175E-03   13    5    5    5
   -0.12357543862E-04   13    5    6    1
   -0.12948438623E-03   13    5    6    2
    0.17850616318E-04   13    5    6    3
   -0.17179759810E-04   13    5    6    4
    0.22016810702E-04   13    5    6    5
   -0.28050206469E-04   13    5    6    6
   -0.55138718426E-04   13    5    7    1
    0.21667528908E-05   13    5    7    2
    0.21972155427E-03   13    5    7    3
   -0.94031360107E-04   13    5    7    4
    0.10552374057E-04   13    5    7    5
    0.16532632706E-03   13    5    7    6
   -0.36941491871E-04   13    5    7    7
    0.13397437686E-04   13    5    8    1
   -0.18357743131E-04   13    5    8    2
   -0.51388832820E-04   13    5    8    3
   -0.15129477298E-03   13    5    8    4
   -0.23300164273E-04   13    5    8    5
   -0.26726507826E-04   13    5    8    6
   -0.11566299336E-03   13    5    8    7
   -0.28368091977E-04   13    5    8    8
    0.89658882393E-04   13    5    9    1
    0.50009909316E-04   13    5    9    2
    0.29644618849E-04   13    5    9    3
   -0.91002309919E-04   13    5    9    4
   -0.21375760685E-03   13    5    9    5
   -0.44172121720E-05   13    5    9    6
    0.14713959461E-03   13    5    9    7
    0.32276387976E-04   13    5    9    8
    0.15803832082E-03   13    5    9    9
    0.78723457828E-04   13    5   10    1
    0.14018594339E-04   13    5   10    2
    0.99866430705E-04   13    5   10    3
    0.99083476684E-04   13    5   10    4
    0.18877066404E-06   13    5   10    5
   -0.12316942850E-03   13    5   10    6
   -0.57395366201E-04   13    5   10    7
   -0.70050782506E-04   13    5   10    8
    0.34083584996E-03   13    5   10    9
    0.31080657937E-04   13    5   10   10
   -0.28315907021E-04   13    5   11    1
   -0.74003621182E-05   13    5   11    2
   -0.40761935923E-05   13    5   11    3
   -0.56513415074E-05   13    5   11    4
   -0.12984247579E-04   13    5   11    5
   -0.14391527072E-04   13    5   11    6
    0.19159216275E-04   13    5   11    7
    0.20806304104E-05   13    5   11    8
    0.17396184116E-04   13    5   11    9
    0.16261339614E-04   13    5   11   10
   -0.11559769833E-02   13    5   11   11
   -0.25777053580E-04   13    5   12    1
   -0.28364708185E-04   13    5   12    2
    0.23890017967E-05   13    5   12    3
    0.12610328923E-04   13    5   12    4
   -0.30288994822E-04   13    5   12    5
    0.13294433454E-04   13    5   12    6
   -0.36352579863E-04   13    5   12    7
    0.66283881100E-04   13    5   12    8
   -0.19419208835E-04   13    5   12    9
    0.49313452598E-04   13    5   12   10
    0.27260502106E-03   13    5   12   11
   -0.99635592245E-03   13    5   12   12
    0.68370826157E-04   13    5   13    1
    0.24371928281E-04   13    5   13    2
    0.19574093592E-04   13    5   13    3
   -0.18004981757E-04   13    5   13    4
    0.91802557600E-04   13    5   13    5
   -0.17404789763E-03   13    6    1    1
   -0.60632352087E-04   13    6    2    1
   -0.54325575334E-04   13    6    2    2
    0.65606297247E-04   13    6    3    1
   -0.10324111381E-03   13    6    3    2
   -0.52307556861E-04   13    6    3    3
    0.79536374297E-04   13    6    4    1
    0.30839262941E-04   13    6    4    2
   -0.30828146671E-04   13    6    4    3
    0.14720263986E-03   13    6    4    4
   -0.18030059351E-04   13    6    5    1
   -0.36967790382E-05   13    6    5    2
    0.25844629975E-04   13    6    5    3
   -0.51365025404E-05   13    6    5    4
   -0.32651953149E-04   13    6    5    5
   -0.18623521443E-03   13    6    6    1
   -0.12682814675E-03   13    6    6    2
   -0.22322423620E-03   13    6    6    3
   -0.30760694771E-04   13    6    6    4
   -0.37607894642E-04   13    6    6    5
   -0.10154287636E-03   13    6    6    6
   -0.11820522338E-03   13    6    7    1
   -0.12856209943E-05   13    6    7    2
    0.59706415192E-04   13    6    7    3
    0.16642555853E-03   13    6    7    4
    0.14080514073E-04   13    6    7    5
    0.23726915244E-03   13    6    7    6
   -0.98317386947E-04   13    6    7    7
    0.13572815361E-03   13    6    8    1
    0.10448912763E-03   13    6    8    2
   -0.82001340311E-04   13    6    8    3
   -0.70040698448E-05   13    6    8    4
    0.43531315033E-04   13    6    8    5
    0.11988404748E-03   13    6    8    6
    0.37997670787E-03   13    6    8    7
   -0.11352174845E-03   13    6    8    8
    0.69163796581E-04   13    6    9    1
    0.45757960944E-05   13    6    9    2
    0.33659525274E-04   13    6    9    3
    0.19462830902E-04   13    6    9    4
   -0.92572900508E-04   13    6    9    5
    0.99424017467E-04   13    6    9    6
    0.87032127157E-04   13    6    9    7
    0.19116800361E-04   13    6    9    8
   -0.10608208865E-03   13    6    9    9
    0.23152201532E-03   13    6   10    1
    0.12736075542E-03   13    6   10    2
    0.30328744213E-04   13    6   10    3
   -0.12310849364E-03   13    6   10    4
   -0.80038554419E-04   13    6   10    5
    0.38037573810E-03   13    6   10    6
    0.86354445130E-05   13    6   10    7
   -0.36890148796E-03   13    6   10    8
   -0.17590947270E-03   13    6   10    9
   -0.93092675466E-04   13    6   10   10
    0.37395490519E-04   13    6   11    1
   -0.18690335577E-04   13    6   11    2
    0.52917218291E-04   13    6   11    3
    0.25827494082E-04   13    6   11    4
   -0.37194055415E-04   13    6   11    5
    0.45719025355E-04   13    6   11    6
   -0.71717254355E-04   13    6   11    7
   -0.27607049695E-03   13    6   11    8
    0.98019444952E-04   13    6   11    9
   -0.38917550032E-04   13    6   11   10
    0.56144185952E-03   13    6   11   11
    0.32335950563E-04   13    6   12    1
    0.13490265935E-04   13    6   12    2
   -0.29318165363E-05   13    6   12    3
   -0.62562067904E-04   13    6   12    4
    0.65752164628E-04   13    6   12    5
   -0.34042499019E-04   13    6   12    6
    0.21100306032E-05   13    6   12    7
   -0.15990723442E-03   13    6   12    8
    0.71483178002E-04   13    6   12    9
    0.63033550202E-04   13    6   12   10
   -0.66540734697E-04   13    6   12   11
    0.46930052830E-03   13    6   12   12
   -0.67426015128E-04   13    6   13    1
    0.11031024397E-03   13    6   13    2
   -0.19907471038E-04   13    6   13    3
   -0.38571650659E-04   13    6   13    4
    0.21408955412E-04   13    6   13    5
    0.43674568508E-03   13    6   13    6
    0.30920693728E-02   13    7    1    1
   -0.79374755168E-04   13    7    2    1
    0.26783788983E-02   13    7    2    2
    0.23079249779E-03   13    7    3    1
    0.66731921813E-04   13    7    3    2
    0.29246193339E-02   13    7    3    3
   -0.98216235836E-04   13    7    4    1
    0.26455014583E-04   13    7    4    2
    0.14120823094E-03   13    7    4    3
    0.28777480075E-02   13    7    4    4
    0.13300693369E-04   13    7    5    1
    0.12994516997E-03   13    7    5    2
    0.16743604965E-03   13    7    5    3
    0.89533119615E-04   13    7    5    4
    0.30424718398E-02   13    7    5    5
    0.43967109266E-05   13    7    6    1
   -0.21203084368E-03   13    7    6    2
   -0.33646440596E-04   13    7    6    3
   -0.43939414093E-04   13    7    6    4
    0.32400696088E-04   13    7    6    5
    0.26729509832E-02   13    7    6    6
   -0.44257106400E-03   13    7    7    1
    0.94081014074E-04   13    7    7    2
    0.36531949069E-03   13    7    7    3
   -0.35615965486E-03   13    7    7    4
   -0.56708072363E-04   13    7    7    5
   -0.22869546815E-04   13    7    7    6
    0.20292377254E-02   13    7    7    7
    0.10593668670E-03   13    7    8    1
   -0.26792151330E-03   13    7    8    2
   -0.79672866956E-04   13    7    8    3
   -0.26300277410E-03   13    7    8    4
    0.14967079043E-03   13    7    8    5
   -0.24176148679E-03   13    7    8    6
   -0.37920554929E-04   13    7    8    7
    0.15208093975E-02   13    7    8    8
   -0.62973751969E-04   13    7    9    1
    0.13017384338E-03   13    7    9    2
    0.59007196521E-04   13    7    9    3
    0.80982724766E-04   13    7    9    4
   -0.20994079353E-03   13    7    9    5
    0.26079532341E-04   13    7    9    6
   -0.19338139401E-03   13    7    9    7
    0.47519051472E-03   13    7    9    8
    0.25318689746E-02   13    7    9    9
    0.95191911598E-04   13    7   10    1
    0.10924542507E-04   13    7   10    2
   -0.26262077756E-03   13    7   10    3
    0.14866576580E-03   13    7   10    4
   -0.35514865543E-04   13    7   10    5
    0.74488816308E-04   13    7   10    6
    0.60440424497E-03   13    7   10    7
    0.15828491669E-03   13    7   10    8
   -0.24645633488E-04   13    7   10    9
    0.28707213104E-02   13    7   10   10
    0.92375505472E-04   13    7   11    1
    0.80064642837E-04   13    7   11    2
   -0.31361149647E-03   13    7   11    3
    0.55282756810E-04   13    7   11    4
    0.99482323549E-05   13    7   11    5
    0.20841759569E-04   13    7   11    6
    0.33261948641E-03   13    7   11    7
   -0.17991526339E-03   13    7   11    8
    0.65347580838E-04   13    7   11    9
    0.84025799197E-04   13    7   11   10
   -0.30301358928E-02   13    7   11   11
   -0.98867055632E-04   13    7   12    1
    0.10250709046E-03   13    7   12    2
    0.45729725375E-04   13    7   12    3
    0.20709068467E-03   13    7   12    4
   -0.24098640172E-03   13    7   12    5
    0.20831941359E-03   13    7   12    6
   -0.75350543910E-06   13    7   12    7
    0.46664982194E-03   13    7   12    8
   -0.20373184372E-03   13    7   12    9
    0.86000073856E-05   13    7   12   10
   -0.70827973351E-05   13    7   12   11
   -0.29019498038E-02   13    7   12   12
    0.17746194467E-03   13    7   13    1
   -0.61200136988E-04   13    7   13    2
   -0.96294234674E-04   13    7   13    3
    0.12130293795E-03   13    7   13    4
    0.98913202084E-05   13    7   13    5
   -0.60236215010E-04   13    7   13    6
    0.46906122670E-03   13    7   13    7
    0.13155860693E-02   13    8    1    1
   -0.84986520412E-04   13    8    2    1
    0.14934948050E-02   13    8    2    2
    0.47076687200E-04   13    8    3    1
   -0.10614111198E-04   13    8    3    2
    0.15714308201E-02   13    8    3    3
   -0.68979618707E-04   13    8    4    1
   -0.72178136328E-04   13    8    4    2
    0.23151093414E-04   13    8    4    3
    0.15807732436E-02   13    8    4    4
    0.10671591466E-04   13    8    5    1
   -0.25022282572E-04   13    8    5    2
    0.47780714095E-04   13    8    5    3
   -0.10516904708E-03   13    8    5    4
    0.15055819795E-02   13    8    5    5
   -0.81600348325E-04   13    8    6    1
   -0.49967287617E-04   13    8    6    2
    0.32153755271E-04   13    8    6    3
   -0.65033106077E-04   13    8    6    4
   -0.10958900032E-04   13    8    6    5
    0.14793984900E-02   13    8    6    6
   -0.96048968792E-04   13    8    7    1
   -0.79468807472E-04   13    8    7    2
    0.50827879874E-04   13    8    7    3
   -0.32927411172E-05   13    8    7    4
   -0.57812136382E-04   13    8    7    5
   -0.11292413954E-03   13    8    7    6
    0.12734144846E-02   13    8    7    7
   -0.51456566111E-05   13    8    8    1
    0.48674156049E-04   13    8    8    2
   -0.92263325190E-04   13    8    8    3
   -0.35382196927E-04   13    8    8    4
    0.43207585549E-04   13    8    8    5
    0.16420999803E-04   13    8    8    6
    0.25266314406E-03   13    8    8    7
    0.10263108269E-02   13    8    8    8
   -0.28786537565E-04   13    8    9    1
   -0.32369847530E-04   13    8    9    2
    0.47063824262E-04   13    8    9    3
    0.12796101938E-04   13    8    9    4
   -0.55028506017E-04   13    8    9    5
   -0.11859095451E-04   13    8    9    6
   -0.94266263770E-04   13    8    9    7
    0.10077982222E-03   13    8    9    8
    0.12695392495E-02   13    8    9    9
    0.16161636708E-03   13    8   10    1
    0.31072915895E-05   13    8   10    2
    0.30524555738E-04   13    8   10    3
    0.91360207777E-04   13    8   10    4
   -0.48699444756E-04   13    8   10    5
    0.15992315624E-03   13    8   10    6
    0.14713983889E-03   13    8   10    7
   -0.93763863648E-04   13    8   10    8
   -0.23770574434E-04   13    8   10    9
    0.10942579769E-02   13    8   10   10
    0.13128443510E-03   13    8   11    1
   -0.32076443697E-04   13    8   11    2
   -0.10426577289E-04   13    8   11    3
   -0.12319731628E-04   13    8   11    4
    0.79818629315E-05   13    8   11    5
   -0.14328652496E-03   13    8   11    6
   -0.20537448004E-04   13    8   11    7
   -0.22126977925E-03   13    8   11    8
    0.46093598394E-04   13    8   11    9
   -0.34848922029E-04   13    8   11   10
    0.87216859302E-03   13    8   11   11
    0.11672788048E-03   13    8   12    1
    0.67309574967E-04   13    8   12    2
    0.44270115620E-06   13    8   12    3
    0.31846333739E-04   13    8   12    4
    0.40777278569E-04   13    8   12    5
    0.74518617283E-04   13    8   12    6
   -0.73655833441E-04   13    8   12    7
   -0.12844231764E-03   13    8   12    8
    0.21952588508E-04   13    8   12    9
    0.19478504510E-04   13    8   12   10
    0.92562741978E-04   13    8   12   11
    0.63571075366E-03   13    8   12   12
   -0.39997940157E-04   13    8   13    1
    0.33983247892E-04   13    8   13    2
   -0.85563616756E-04   13    8   13    3
   -0.12463221386E-03   13    8   13    4
    0.12127681989E-03   13    8   13    5
    0.18165546948E-03   13    8   13    6
    0.87439597212E-04   13    8   13    7
    0.12430263891E-02   13    8   13    8
   -0.78826161700E-03   13    9    1    1
    0.79463918895E-04   13    9    2    1
   -0.65324580221E-03   13    9    2    2
   -0.20101504722E-04   13    9    3    1
   -0.21617289286E-04   13    9    3    2
   -0.79844693567E-03   13    9    3    3
   -0.22071986159E-04   13    9    4    1
    0.66299137864E-04   13    9    4    2
    0.22506102346E-04   13    9    4    3
   -0.77422196436E-03   13    9    4    4
    0.20236119275E-04   13    9    5    1
    0.21956969529E-04   13    9    5    2
   -0.12942836652E-03   13    9    5    3
   -0.68036984175E-04   13    9    5    4
   -0.83420350291E-03   13    9    5    5
    0.86067109450E-04   13    9    6    1
    0.31761292312E-03   13    9    6    2
   -0.26847113484E-04   13    9    6    3
    0.84673213797E-04   13    9    6    4
    0.23121216287E-05   13    9    6    5
   -0.35450902713E-03   13    9    6    6
    0.13910743130E-03   13    9    7    1
    0.11346093851E-03   13    9    7    2
   -0.32851491674E-03   13    9    7    3
    0.42747702962E-04   13    9    7    4
    0.63941358491E-04   13    9    7    5
    0.17281335825E-03   13    9    7    6
   -0.42728086136E-03   13    9    7    7
   -0.19796387851E-03   13    9    8    1
   -0.40664766051E-04   13    9    8    2
    0.12104108146E-03   13    9    8    3
    0.20297823803E-03   13    9    8    4
   -0.11443619021E-04   13    9    8    5
    0.32704999664E-05   13    9    8    6
   -0.29632983085E-03   13    9    8    7
   -0.28554800024E-03   13    9    8    8
   -0.28258028114E-03   13    9    9    1
   -0.18101245914E-04   13    9    9    2
   -0.18778409562E-03   13    9    9    3
    0.10241752446E-03   13    9    9    4
    0.34658725725E-03   13    9    9    5
    0.14527758250E-04   13    9    9    6
    0.12686793215E-03   13    9    9    7
    0.14015853271E-04   13    9    9    8
   -0.45753641875E-03   13    9    9    9
   -0.32589872347E-03   13    9   10    1
    0.42762798908E-05   13    9   10    2
   -0.15795328034E-03   13    9   10    3
    0.13563083519E-04   13    9   10    4
    0.25527170933E-03   13    9   10    5
   -0.19140838227E-03   13    9   10    6
    0.17902209112E-04   13    9   10    7
    0.18511758999E-03   13    9   10    8
    0.49947989801E-03   13    9   10    9
   -0.50373072322E-03   13    9   10   10
    0.19455271151E-04   13    9   11    1
   -0.93101633288E-05   13    9   11    2
   -0.34729960383E-04   13    9   11    3
   -0.81667924599E-06   13    9   11    4
    0.96524129836E-05   13    9   11    5
    0.28137503651E-04   13    9   11    6
    0.39671417051E-04   13    9   11    7
    0.47983669172E-04   13    9   11    8
   -0.70777081198E-04   13    9   11    9
    0.22111450832E-04   13    9   11   10
    0.12226128916E-02   13    9   11   11
   -0.28079076396E-04   13    9   12    1
    0.39684670857E-04   13    9   12    2
   -0.15081790332E-04   13    9   12    3
   -0.59992803731E-05   13    9   12    4
   -0.17149351510E-05   13    9   12    5
   -0.19418132190E-04   13    9   12    6
    0.25215978865E-04   13    9   12    7
    0.19524692416E-05   13    9   12    8
   -0.39651466885E-05   13    9   12    9
   -0.25001624397E-04   13    9   12   10
    0.36354864214E-03   13    9   12   11
    0.12148635903E-02   13    9   12   12
   -0.50350876510E-04   13    9   13    1
    0.11565962011E-04   13    9   13    2
   -0.10533898590E-04   13    9   13    3
    0.55370114596E-04   13    9   13    4
   -0.35434757539E-05   13    9   13    5
   -0.62470901569E-04   13    9   13    6
   -0.14141257513E-04   13    9   13    7
   -0.28187269148E-03   13    9   13    8
    0.19970356455E-03   13    9   13    9
    0.26994446051E-02   13   10    1    1
    0.39639230651E-04   13   10    2    1
    0.26707237461E-02   13   10    2    2
   -0.16293478680E-03   13   10    3    1
   -0.84881621345E-05   13   10    3    2
    0.35071441443E-02   13   10    3    3
   -0.16577074946E-03   13   10    4    1
   -0.26923658751E-03   13   10    4    2
   -0.22160305601E-03   13   10    4    3
    0.31481141189E-02   13   10    4    4
   -0.96456541904E-04   13   10    5    1
   -0.27387587660E-03   13   10    5    2
    0.19971833038E-03   13   10    5    3
    0.16385829932E-03   13   10    5    4
    0.33325050897E-02   13   10    5    5
    0.57565670513E-04   13   10    6    1
    0.89182755728E-04   13   10    6    2
    0.48125204751E-04   13   10    6    3
    0.17769574120E-05   13   10    6    4
   -0.88974128239E-04   13   10    6    5
    0.30221988513E-02   13   10    6    6
   -0.28616693156E-04   13   10    7    1
   -0.23246503306E-04   13   10    7    2
   -0.53182958393E-03   13   10    7    3
    0.11104407960E-03   13   10    7    4
   -0.73178130736E-04   13   10    7    5
   -0.49443073225E-04   13   10    7    6
    0.35275371094E-02   13   10    7    7
    0.49896852437E-04   13   10    8    1
    0.28063409607E-03   13   10    8    2
   -0.64754099591E-04   13   10    8    3
   -0.53864280188E-04   13   10    8    4
    0.30273628468E-03   13   10    8    5
    0.13909030611E-03   13   10    8    6
    0.14035472739E-03   13   10    8    7
    0.12959424286E-02   13   10    8    8
   -0.15615926105E-03   13   10    9    1
   -0.21207129992E-03   13   10    9    2
    0.40191054443E-04   13   10    9    3
    0.31929157164E-03   13   10    9    4
    0.39927304645E-03   13   10    9    5
   -0.12849587562E-03   13   10    9    6
   -0.30868638515E-04   13   10    9    7
    0.77872775931E-03   13   10    9    8
    0.33354188066E-02   13   10    9    9
    0.28749047669E-03   13   10   10    1
   -0.10771465707E-03   13   10   10    2
   -0.82432123907E-04   13   10   10    3
    0.10757368637E-03   13   10   10    4
   -0.77152694888E-04   13   10   10    5
    0.17422541611E-04   13   10   10    6
    0.43585715692E-03   13   10   10    7
   -0.86369482343E-04   13   10   10    8
   -0.21377930986E-03   13   10   10    9
    0.25637761369E-02   13   10   10   10
    0.25308852219E-03   13   10   11    1
   -0.13063347676E-03   13   10   11    2
    0.22549495999E-03   13   10   11    3
    0.45083860426E-05   13   10   11    4
    0.35843411625E-05   13   10   11    5
   -0.12122096680E-03   13   10   11    6
    0.20164609545E-03   13   10   11    7
   -0.24032835587E-03   13   10   11    8
    0.11420194047E-03   13   10   11    9
   -0.57398736528E-03   13   10   11   10
   -0.57705599933E-02   13   10   11   11
    0.15075514442E-03   13   10   12    1
    0.25892790394E-03   13   10   12    2
   -0.94848601821E-04   13   10   12    3
   -0.31325706166E-03   13   10   12    4
    0.37980570017E-03   13   10   12    5
    0.43195017122E-03   13   10   12    6
   -0.36780496723E-04   13   10   12    7
   -0.91741504122E-03   13   10   12    8
    0.37299354901E-03   13   10   12    9
    0.52532516961E-04   13   10   12   10
   -0.13531653418E-03   13   10   12   11
   -0.60039870489E-02   13   10   12   12
   -0.61893409536E-03   13   10   13    1
    0.51748188128E-04   13   10   13    2
   -0.26891529328E-03   13   10   13    3
   -0.24434763844E-03   13   10   13    4
   -0.41305694229E-04   13   10   13    5
    0.96735270461E-04   13   10   13    6
   -0.15278479457E-03   13   10   13    7
    0.13440532311E-03   13   10   13    8
   -0.45714193459E-05   13   10   13    9
    0.12205950406E-02   13   10   13   10
   -0.75144107931E-03   13   11    1    1
    0.13591912216E-03   13   11    2    1
   -0.27867524484E-03   13   11    2    2
   -0.45245278632E-03   13   11    3    1
    0.43274901735E-04   13   11    3    2
    0.19977648696E-05   13   11    3    3
   -0.11532265249E-03   13   11    4    1
   -0.19059633904E-03   13   11    4    2
   -0.28063982399E-03   13   11    4    3
   -0.40207921454E-03   13   11    4    4
   -0.26493948557E-05   13   11    5    1
   -0.41923450474E-03   13   11    5    2
   -0.16134877098E-04   13   11    5    3
   -0.75560218749E-04   13   11    5    4
   -0.47065879356E-03   13   11    5    5
   -0.59301709562E-04   13   11    6    1
    0.16006964027E-03   13   11    6    2
    0.12748893084E-03   13   11    6    3
    0.17292093042E-03   13   11    6    4
   -0.17928686974E-03   13   11    6    5
   -0.34996053196E-04   13   11    6    6
    0.28718849952E-03   13   11    7    1
   -0.17798543844E-04   13   11    7    2
   -0.76376996078E-03   13   11    7    3
    0.24184981225E-03   13   11    7    4
   -0.12939266706E-04   13   11    7    5
   -0.13606644995E-03   13   11    7    6
    0.11671317765E-02   13   11    7    7
   -0.58804504853E-05   13   11    8    1
    0.39205471279E-03   13   11    8    2
    0.15864703897E-04   13   11    8    3
    0.34711085317E-04   13   11    8    4
    0.33197363635E-04   13   11    8    5
    0.19674899840E-03   13   11    8    6
   -0.14622994223E-03   13   11    8    7
    0.18366987078E-03   13   11    8    8
    0.13261545912E-04   13   11    9    1
   -0.28167446505E-03   13   11    9    2
   -0.28263752443E-04   13   11    9    3
    0.53579222434E-04   13   11    9    4
    0.62577193979E-04   13   11    9    5
   -0.30269551521E-03   13   11    9    6
    0.11431483684E-03   13   11    9    7
    0.49165632377E-04   13   11    9    8
   -0.39668147045E-03   13   11    9    9
    0.44672026570E-03   13   11   10    1
   -0.36738405814E-05   13   11   10    2
    0.28275612590E-03   13   11   10    3
    0.22669548377E-03   13   11   10    4
    0.46196778074E-04   13   11   10    5
   -0.13977239297E-03   13   11   10    6
    0.78791707001E-04   13   11   10    7
    0.47106150137E-04   13   11   10    8
   -0.24717313672E-04   13   11   10    9
   -0.16623639137E-02   13   11   10   10
   -0.22572413458E-03   13   11   11    1
   -0.28865177760E-03   13   11   11    2
   -0.53513292879E-04   13   11   11    3
   -0.16233318034E-03   13   11   11    4
   -0.19803369170E-04   13   11   11    5
   -0.44656328735E-05   13   11   11    6
   -0.39268044708E-03   13   11   11    7
    0.31142713909E-03   13   11   11    8
   -0.14948083209E-03   13   11   11    9
   -0.33868815460E-03   13   11   11   10
    0.87290548216E-02   13   11   11   11
    0.82654336835E-04   13   11   12    1
    0.45633870765E-04   13   11   12    2
    0.21245452171E-04   13   11   12    3
   -0.18089735491E-03   13   11   12    4
    0.26798944257E-03   13   11   12    5
   -0.30829072442E-03   13   11   12    6
    0.28849280308E-04   13   11   12    7
   -0.76658797350E-03   13   11   12    8
    0.20736334027E-03   13   11   12    9
    0.25909663410E-05   13   11   12   10
   -0.63455998390E-02   13   11   12   11
    0.51674177556E-02   13   11   12   12
    0.20468373878E-03   13   11   13    1
   -0.51031273785E-06   13   11   13    2
   -0.51361409205E-03   13   11   13    3
    0.39115042523E-04   13   11   13    4
   -0.80610241010E-05   13   11   13    5
   -0.11523054940E-04   13   11   13    6
   -0.41418837955E-03   13   11   13    7
    0.52386788083E-04   13   11   13    8
   -0.26660577174E-03   13   11   13    9
    0.34148643532E-03   13   11   13   10
    0.31104409065E-01   13   11   13   11
   -0.30650629008E-03   13   12    1    1
   -0.10833927108E-03   13   12    2    1
   -0.24753322030E-03   13   12    2    2
    0.45703474262E-04   13   12    3    1
   -0.13242809070E-03   13   12    3    2
   -0.21252796715E-03   13   12    3    3
    0.66399065230E-04   13   12    4    1
   -0.24961871954E-04   13   12    4    2
   -0.12311100188E-04   13   12    4    3
   -0.97199957093E-04   13   12    4    4
   -0.78875277769E-04   13   12    5    1
   -0.77035451818E-06   13   12    5    2
    0.20085293788E-04   13   12    5    3
   -0.28531229001E-04   13   12    5    4
   -0.21983037502E-03   13   12    5    5
   -0.61541364248E-04   13   12    6    1
    0.11192699206E-04   13   12    6    2
   -0.76941955576E-04   13   12    6    3
   -0.39321228597E-04   13   12    6    4
   -0.92515074018E-05   13   12    6    5
   -0.18956904431E-03   13   12    6    6
   -0.78979642826E-04   13   12    7    1
   -0.25701484119E-05   13   12    7    2
    0.23783874521E-04   13   12    7    3
    0.14713550817E-03   13   12    7    4
   -0.46996706763E-04   13   12    7    5
    0.87507697052E-04   13   12    7    6
   -0.19145339473E-03   13   12    7    7
    0.14013082368E-03   13   12    8    1
   -0.10084470188E-04   13   12    8    2
   -0.32346684435E-04   13   12    8    3
    0.85194878853E-04   13   12    8    4
    0.21884291139E-04   13   12    8    5
   -0.51612517818E-04   13   12    8    6
    0.29206083693E-03   13   12    8    7
   -0.24722699922E-03   13   12    8    8
   -0.58428229935E-04   13   12    9    1
    0.87734970487E-05   13   12    9    2
    0.66476029106E-05   13   12    9    3
   -0.13653956985E-04   13   12    9    4
    0.13401396462E-04   13   12    9    5
    0.42507138294E-04   13   12    9    6
   -0.33283267648E-04   13   12    9    7
    0.30166155823E-04   13   12    9    8
   -0.17830549509E-03   13   12    9    9
    0.84629915964E-04   13   12   10    1
    0.56890205892E-04   13   12   10    2
   -0.54366603471E-04   13   12   10    3
   -0.19053444419E-03   13   12   10    4
    0.58902850696E-04   13   12   10    5
    0.25494396076E-03   13   12   10    6
   -0.15100129770E-04   13   12   10    7
   -0.36618978600E-03   13   12   10    8
    0.39137205744E-04   13   12   10    9
   -0.96213842767E-04   13   12   10   10
    0.30182340046E-03   13   12   11    1
    0.25529769577E-04   13   12   11    2
   -0.14995734735E-03   13   12   11    3
   -0.89766575718E-04   13   12   11    4
    0.94959745805E-04   13   12   11    5
   -0.71203093458E-04   13   12   11    6
   -0.98304776826E-05   13   12   11    7
    0.31259887342E-03   13   12   11    8
   -0.49095892633E-03   13   12   11    9
    0.45360462745E-04   13   12   11   10
    0.13178256425E-01   13   12   11   11
   -0.26578390994E-03   13   12   12    1
   -0.10420454856E-04   13   12   12    2
   -0.32053594439E-03   13   12   12    3
   -0.38300798926E-04   13   12   12    4
   -0.54009405965E-04   13   12   12    5
    0.34777591170E-04   13   12   12    6
   -0.15779091258E-03   13   12   12    7
    0.78518910028E-04   13   12   12    8
    0.34801364716E-05   13   12   12    9
   -0.25444149429E-03   13   12   12   10
    0.18206007227E-02   13   12   12   11
    0.45711846878E-03   13   12   12   12
   -0.71323647455E-04   13   12   13    1
    0.58610394554E-03   13   12   13    2
   -0.22531323381E-04   13   12   13    3
    0.11194016957E-03   13   12   13    4
   -0.12783689195E-03   13   12   13    5
   -0.43752317841E-03   13   12   13    6
    0.10820098155E-03   13   12   13    7
   -0.14911478373E-03   13   12   13    8
    0.15402699497E-04   13   12   13    9
   -0.12153210487E-03   13   12   13   10
   -0.31128824762E-02   13   12   13   11
    0.31551241417E-01   13   12   13   12
    0.20012317303       13   13    1    1
    0.10126318882E-03   13   13    2    1
    0.20132697413       13   13    2    2
    0.20583157437E-04   13   13    3    1
   -0.20441848994E-03   13   13    3    2
    0.19922798959       13   13    3    3
    0.46633615186E-03   13   13    4    1
    0.58455699366E-03   13   13    4    2
    0.38338943813E-03   13   13    4    3
    0.19992997033       13   13    4    4
    0.21228069717E-02   13   13    5    1
    0.73830339524E-03   13   13    5    2
   -0.42838910405E-03   13   13    5    3
   -0.34314496484E-02   13   13    5    4
    0.20111098119       13   13    5    5
   -0.83381376014E-04   13   13    6    1
   -0.60607107812E-02   13   13    6    2
    0.21796538454E-03   13   13    6    3
   -0.81710557630E-03   13   13    6    4
    0.55776907274E-04   13   13    6    5
    0.19121050724       13   13    6    6
    0.33132372902E-02   13   13    7    1
   -0.61180131692E-03   13   13    7    2
    0.44635775341E-03   13   13    7    3
    0.20538292803E-02   13   13    7    4
    0.38444361280E-03   13   13    7    5
   -0.23030302023E-02   13   13    7    6
    0.20323036669       13   13    7    7
    0.45494530059E-03   13   13    8    1
   -0.25082528058E-03   13   13    8    2
   -0.16209758759E-03   13   13    8    3
   -0.94983006369E-03   13   13    8    4
    0.15995451658E-02   13   13    8    5
   -0.18284626618E-04   13   13    8    6
    0.88093954009E-03   13   13    8    7
    0.23172348876       13   13    8    8
    0.35447106555E-02   13   13    9    1
    0.82034650124E-03   13   13    9    2
   -0.85271542274E-03   13   13    9    3
   -0.58968182724E-02   13   13    9    4
   -0.32591546497E-02   13   13    9    5
    0.69431629316E-04   13   13    9    6
   -0.61525341981E-03   13   13    9    7
   -0.19194850505E-01   13   13    9    8
    0.19911863399       13   13    9    9
   -0.35224622931E-02   13   13   10    1
    0.68383665000E-03   13   13   10    2
    0.18866161240E-02   13   13   10    3
   -0.20301340718E-02   13   13   10    4
    0.22074032223E-03   13   13   10    5
    0.24860747487E-02   13   13   10    6
   -0.17077173329E-01   13   13   10    7
    0.94546336607E-03   13   13   10    8
   -0.34581918012E-03   13   13   10    9
    0.20551205981       13   13   10   10
    0.12301131155E-01   13   13   11    1
    0.68970466841E-03   13   13   11    2
   -0.86392471619E-02   13   13   11    3
    0.18990545374E-02   13   13   11    4
    0.21154557856E-02   13   13   11    5
   -0.37471856024E-04   13   13   11    6
   -0.54097608051E-02   13   13   11    7
    0.20987248174E-02   13   13   11    8
   -0.72435793348E-02   13   13   11    9
    0.32160410855E-02   13   13   11   10
    0.82234381577       13   13   11   11
    0.47454779616E-03   13   13   12    1
    0.10184028088E-01   13   13   12    2
   -0.12404022728E-02   13   13   12    3
    0.41840486551E-03   13   13   12    4
    0.54514766630E-03   13   13   12    5
   -0.11015816563E-01   13   13   12    6
    0.15383467881E-02   13   13   12    7
    0.10222096440E-02   13   13   12    8
   -0.14106742723E-02   13   13   12    9
   -0.17908650263E-02   13   13   12   10
    0.10359743810E-01   13   13   12   11
    0.79558828136       13   13   12   12
   -0.76936098342E-02   13   13   13    1
   -0.84386314793E-03   13   13   13    2
   -0.75425611445E-02   13   13   13    3
   -0.15488142985E-02   13   13   13    4
   -0.12067858787E-02   13   13   13    5
    0.53671183983E-03   13   13   13    6
   -0.31719980951E-02   13   13   13    7
    0.70958496113E-03   13   13   13    8
    0.14768807238E-02   13   13   13    9
   -0.68510769217E-02   13   13   13   10
    0.87624283132E-02   13   13   13   11
    0.61831505807E-03   13   13   13   12
    0.90779931957       13   13   13   13
   -0.20168495890E-02   14    1    1    1
    0.12105261092E-04   14    1    2    1
   -0.16742517049E-02   14    1    2    2
    0.15671217774E-03   14    1    3    1
    0.92232504708E-04   14    1    3    2
   -0.17148062671E-02   14    1    3    3
   -0.59752459031E-03   14    1    4    1
   -0.12443202811E-04   14    1    4    2
    0.96989472774E-04   14    1    4    3
   -0.17929013952E-02   14    1    4    4
    0.18660458369E-04   14    1    5    1
    0.29634277687E-04   14    1    5    2
    0.36087400286E-04   14    1    5    3
   -0.36995345925E-04   14    1    5    4
   -0.22914552110E-02   14    1    5    5
   -0.13477358714E-03   14    1    6    1
    0.81078776383E-03   14    1    6    2
   -0.16981905373E-03   14    1    6    3
    0.23888651204E-04   14    1    6    4
    0.24506011576E-04   14    1    6    5
   -0.94951394061E-03   14    1    6    6
    0.15954915830E-03   14    1    7    1
   -0.53261762550E-05   14    1    7    2
   -0.51733119421E-03   14    1    7    3
    0.38950966744E-03   14    1    7    4
   -0.91879765686E-04   14    1    7    5
    0.88468870539E-05   14    1    7    6
   -0.11454853104E-02   14    1    7    7
   -0.18637894805E-03   14    1    8    1
   -0.10436476019E-03   14    1    8    2
    0.43598127938E-04   14    1    8    3
    0.62307942200E-03   14    1    8    4
   -0.34951183234E-03   14    1    8    5
   -0.46682350370E-04   14    1    8    6
    0.16599520805E-03   14    1    8    7
   -0.50293317446E-03   14    1    8    8
    0.64523278729E-05   14    1    9    1
    0.40311221295E-04   14    1    9    2
    0.83051038083E-05   14    1    9    3
    0.10152207731E-03   14    1    9    4
    0.60916845955E-03   14    1    9    5
    0.18171093513E-04   14    1    9    6
    0.40734396060E-04   14    1    9    7
    0.34454446504E-04   14    1    9    8
   -0.13505180431E-02   14    1    9    9
   -0.62537464448E-03   14    1   10    1
    0.67597928764E-04   14    1   10    2
   -0.39590008510E-03   14    1   10    3
   -0.45548974634E-03   14    1   10    4
   -0.22302840505E-03   14    1   10    5
    0.13988712872E-03   14    1   10    6
    0.30453686915E-03   14    1   10    7
   -0.34051290978E-04   14    1   10    8
   -0.36242735721E-04   14    1   10    9
   -0.94695032573E-03   14    1   10   10
   -0.11224222322E-03   14    1   11    1
    0.15848317005E-04   14    1   11    2
    0.31636322976E-04   14    1   11    3
   -0.66907205476E-04   14    1   11    4
   -0.27377866808E-05   14    1   11    5
    0.27243284225E-04   14    1   11    6
   -0.12347099638E-04   14    1   11    7
   -0.34812617562E-04   14    1   11    8
    0.34393611154E-04   14    1   11    9
    0.33447024091E-04   14    1   11   10
   -0.20073067482E-02   14    1   11   11
   -0.89034335084E-05   14    1   12    1
   -0.12303635752E-03   14    1   12    2
    0.36877060854E-04   14    1   12    3
    0.42428550866E-04   14    1   12    4
   -0.55980954987E-04   14    1   12    5
   -0.63512006019E-07   14    1   12    6
   -0.11114340502E-04   14    1   12    7
    0.15187059048E-03   14    1   12    8
   -0.55026119867E-04   14    1   12    9
   -0.22129949367E-05   14    1   12   10
    0.84124405799E-04   14    1   12   11
   -0.18677028074E-02   14    1   12   12
    0.14335861700E-03   14    1   13    1
    0.22553504428E-04   14    1   13    2
    0.89707093591E-04   14    1   13    3
    0.71881445367E-04   14    1   13    4
    0.70364231582E-05   14    1   13    5
    0.41655786924E-04   14    1   13    6
    0.19727513008E-04   14    1   13    7
    0.16162524665E-04   14    1   13    8
   -0.24421097709E-04   14    1   13    9
   -0.11668192982E-03   14    1   13   10
   -0.20712183241E-04   14    1   13   11
    0.23062690218E-03   14    1   13   12
   -0.19155783394E-02   14    1   13   13
    0.16634203550E-03   14    1   14    1
   -0.26596797142E-03   14    2    1    1
   -0.17656269995E-03   14    2    2    1
   -0.50907548948E-03   14    2    2    2
    0.17980191407E-03   14    2    3    1
    0.37506732757E-04   14    2    3    2
   -0.55135274108E-03   14    2    3    3
    0.17690855544E-04   14    2    4    1
   -0.34681866372E-03   14    2    4    2
    0.10268096269E-03   14    2    4    3
   -0.44823951268E-03   14    2    4    4
    0.36783446597E-04   14    2    5    1
    0.59227910002E-04   14    2    5    2
    0.18649347086E-03   14    2    5    3
    0.95390770739E-04   14    2    5    4
   -0.47063685940E-03   14    2    5    5
    0.17993449748E-03   14    2    6    1
    0.24816289944E-03   14    2    6    2
   -0.13361977124E-03   14    2    6    3
   -0.10135705554E-03   14    2    6    4
    0.29064227817E-04   14    2    6    5
   -0.31780247055E-03   14    2    6    6
   -0.55249764020E-04   14    2    7    1
    0.12418877082E-03   14    2    7    2
    0.19247021434E-03   14    2    7    3
   -0.14513885419E-03   14    2    7    4
    0.54481943034E-04   14    2    7    5
    0.26202182879E-04   14    2    7    6
   -0.98372691570E-03   14    2    7    7
   -0.10915075669E-03   14    2    8    1
   -0.64253270844E-03   14    2    8    2
    0.10694483913E-03   14    2    8    3
    0.77700764875E-04   14    2    8    4
   -0.11416742455E-03   14    2    8    5
   -0.80340331118E-03   14    2    8    6
   -0.10130580971E-03   14    2    8    7
   -0.94033153513E-04   14    2    8    8
   -0.60687076649E-04   14    2    9    1
    0.15505855432E-03   14    2    9    2
   -0.51270940100E-04   14    2    9    3
   -0.80009053971E-05   14    2    9    4
    0.16787903855E-03   14    2    9    5
   -0.22370298215E-03   14    2    9    6
   -0.47547402563E-04   14    2    9    7
   -0.29490297243E-05   14    2    9    8
   -0.21522462733E-03   14    2    9    9
   -0.50177083951E-03   14    2   10    1
   -0.97431005459E-04   14    2   10    2
   -0.26231999865E-03   14    2   10    3
   -0.20096889312E-03   14    2   10    4
   -0.14532029096E-04   14    2   10    5
    0.19273124242E-03   14    2   10    6
    0.64723953065E-06   14    2   10    7
    0.88577429739E-04   14    2   10    8
    0.41335774008E-04   14    2   10    9
    0.67584981257E-03   14    2   10   10
   -0.27780087672E-04   14    2   11    1
    0.14519080275E-03   14    2   11    2
   -0.25152880833E-03   14    2   11    3
    0.44096677999E-04   14    2   11    4
    0.57123995401E-05   14    2   11    5
    0.12482128393E-03   14    2   11    6
    0.18867355224E-03   14    2   11    7
   -0.16683743374E-04   14    2   11    8
    0.32167239185E-04   14    2   11    9
    0.49022023592E-04   14    2   11   10
   -0.69132658011E-03   14    2   11   11
   -0.14674161331E-03   14    2   12    1
   -0.39927149175E-04   14    2   12    2
    0.73751692201E-04   14    2   12    3
    0.21924572928E-03   14    2   12    4
   -0.30428437354E-03   14    2   12    5
    0.25177767789E-04   14    2   12    6
    0.74377135991E-05   14    2   12    7
    0.83543085263E-03   14    2   12    8
   -0.28425304968E-03   14    2   12    9
    0.18791024303E-04   14    2   12   10
   -0.91939247346E-05   14    2   12   11
   -0.28656364848E-03   14    2   12   12
    0.28679716333E-03   14    2   13    1
   -0.77273502094E-04   14    2   13    2
    0.17596349693E-04   14    2   13    3
    0.16540771228E-03   14    2   13    4
    0.32827584056E-04   14    2   13    5
   -0.70321842442E-04   14    2   13    6
    0.19025542972E-03   14    2   13    7
   -0.76044041045E-05   14    2   13    8
    0.10012349489E-04   14    2   13    9
   -0.28808954858E-03   14    2   13   10
   -0.35329290361E-03   14    2   13   11
    0.37749677012E-04   14    2   13   12
   -0.35333682468E-04   14    2   13   13
    0.48332239236E-04   14    2   14    1
    0.47614719440E-03   14    2   14    2
    0.14009485849E-02   14    3    1    1
    0.39561806370E-04   14    3    2    1
    0.12694061755E-02   14    3    2    2
   -0.33131237266E-04   14    3    3    1
   -0.11454495560E-03   14    3    3    2
    0.14349242115E-02   14    3    3    3
    0.10507730657E-03   14    3    4    1
   -0.57989979656E-06   14    3    4    2
   -0.36921139646E-03   14    3    4    3
    0.14200786109E-02   14    3    4    4
   -0.43330020573E-04   14    3    5    1
   -0.25030613575E-04   14    3    5    2
   -0.10558932468E-03   14    3    5    3
    0.29067716324E-04   14    3    5    4
    0.15632446155E-02   14    3    5    5
   -0.17478188917E-03   14    3    6    1
   -0.53409946598E-03   14    3    6    2
    0.14218728411E-03   14    3    6    3
   -0.13530103663E-03   14    3    6    4
    0.86828864404E-04   14    3    6    5
    0.78060380028E-03   14    3    6    6
   -0.28752197594E-03   14    3    7    1
   -0.11256183489E-03   14    3    7    2
    0.78439602903E-03   14    3    7    3
   -0.41359869252E-03   14    3    7    4
   -0.22049904992E-03   14    3    7    5
   -0.50917982961E-04   14    3    7    6
    0.47891653645E-03   14    3    7    7
    0.11105477101E-03   14    3    8    1
   -0.11117558295E-03   14    3    8    2
   -0.17502100424E-03   14    3    8    3
   -0.44937720702E-03   14    3    8    4
    0.18035572531E-03   14    3    8    5
   -0.18219846705E-03   14    3    8    6
    0.63116527258E-04   14    3    8    7
    0.50115731558E-03   14    3    8    8
    0.13006819383E-03   14    3    9    1
    0.20554978551E-03   14    3    9    2
    0.33619057665E-03   14    3    9    3
   -0.10666427202E-03   14    3    9    4
   -0.48261531084E-03   14    3    9    5
   -0.88358826535E-05   14    3    9    6
   -0.11113803363E-03   14    3    9    7
    0.31923697214E-04   14    3    9    8
    0.90959901860E-03   14    3    9    9
    0.49668859794E-04   14    3   10    1
    0.80123706870E-04   14    3   10    2
    0.52058745741E-04   14    3   10    3
    0.14200608537E-03   14    3   10    4
   -0.22539110140E-03   14    3   10    5
    0.14448400942E-03   14    3   10    6
   -0.87183704197E-04   14    3   10    7
    0.19181445652E-03   14    3   10    8
   -0.57089445160E-04   14    3   10    9
    0.11024574767E-02   14    3   10   10
    0.61628095141E-04   14    3   11    1
    0.49756187916E-04   14    3   11    2
   -0.21822355320E-03   14    3   11    3
    0.73872415213E-04   14    3   11    4
   -0.42718767480E-05   14    3   11    5
    0.18159623986E-05   14    3   11    6
    0.17300736973E-03   14    3   11    7
    0.11611172975E-04   14    3   11    8
   -0.19414944133E-05   14    3   11    9
    0.15362696669E-04   14    3   11   10
    0.56152747643E-03   14    3   11   11
   -0.44630682233E-04   14    3   12    1
    0.58087530881E-04   14    3   12    2
    0.13114277133E-04   14    3   12    3
    0.16331321398E-03   14    3   12    4
   -0.18809806044E-03   14    3   12    5
    0.19728247600E-04   14    3   12    6
    0.19362914313E-04   14    3   12    7
    0.46642421868E-03   14    3   12    8
   -0.16179091331E-03   14    3   12    9
   -0.94765054318E-05   14    3   12   10
   -0.54685562784E-05   14    3   12   11
    0.61485304148E-03   14    3   12   12
    0.16039413221E-03   14    3   13    1
   -0.41271356811E-04   14    3   13    2
   -0.50857627499E-04   14    3   13    3
    0.11881337853E-03   14    3   13    4
    0.58343980172E-05   14    3   13    5
   -0.43461531400E-04   14    3   13    6
    0.16450200528E-03   14    3   13    7
    0.37176172496E-04   14    3   13    8
   -0.18932774253E-04   14    3   13    9
   -0.18025333967E-03   14    3   13   10
   -0.12114716929E-03   14    3   13   11
   -0.50571923316E-04   14    3   13   12
    0.68844804624E-03   14    3   13   13
    0.60184410289E-06   14    3   14    1
    0.14605543325E-03   14    3   14    2
    0.21603507952E-03   14    3   14    3
   -0.12333557770E-01   14    4    1    1
    0.17972118073E-04   14    4    2    1
   -0.11616317109E-01   14    4    2    2
   -0.32102801266E-03   14    4    3    1
    0.31019419361E-03   14    4    3    2
   -0.13033966059E-01   14    4    3    3
   -0.94808057944E-04   14    4    4    1
    0.35762868257E-04   14    4    4    2
    0.35038450170E-04   14    4    4    3
   -0.13693400060E-01   14    4    4    4
    0.19024397368E-03   14    4    5    1
    0.22389006570E-04   14    4    5    2
   -0.27853902979E-04   14    4    5    3
   -0.22196242762E-03   14    4    5    4
   -0.13161831106E-01   14    4    5    5
   -0.22239885593E-03   14    4    6    1
    0.35269017488E-02   14    4    6    2
   -0.24334889062E-03   14    4    6    3
    0.27277993063E-03   14    4    6    4
    0.37770813312E-04   14    4    6    5
   -0.78896211424E-02   14    4    6    6
    0.13134199106E-02   14    4    7    1
   -0.58955743841E-05   14    4    7    2
   -0.32591000608E-02   14    4    7    3
    0.15328710786E-02   14    4    7    4
   -0.34854329440E-03   14    4    7    5
   -0.15975336752E-03   14    4    7    6
   -0.71658068876E-02   14    4    7    7
   -0.14587223050E-02   14    4    8    1
   -0.29780198344E-03   14    4    8    2
    0.58898742408E-03   14    4    8    3
    0.30105456118E-02   14    4    8    4
   -0.10235240959E-02   14    4    8    5
   -0.64229949682E-04   14    4    8    6
   -0.15578704595E-03   14    4    8    7
   -0.61410560003E-02   14    4    8    8
   -0.82332761528E-03   14    4    9    1
   -0.13474890611E-03   14    4    9    2
   -0.21340755528E-03   14    4    9    3
    0.10918032535E-02   14    4    9    4
    0.35231739630E-02   14    4    9    5
   -0.36976004550E-04   14    4    9    6
   -0.38871027667E-04   14    4    9    7
   -0.32617550510E-03   14    4    9    8
   -0.82640089881E-02   14    4    9    9
   -0.29748069722E-02   14    4   10    1
    0.63827885477E-04   14    4   10    2
   -0.17070867257E-02   14    4   10    3
   -0.16041156500E-02   14    4   10    4
   -0.32370321610E-03   14    4   10    5
    0.10307296037E-05   14    4   10    6
    0.26702247151E-03   14    4   10    7
    0.22657263230E-03   14    4   10    8
    0.23063078267E-03   14    4   10    9
   -0.72556999507E-02   14    4   10   10
   -0.67023552841E-03   14    4   11    1
   -0.26222690639E-05   14    4   11    2
    0.47333445862E-03   14    4   11    3
   -0.13284421778E-03   14    4   11    4
   -0.54113157863E-04   14    4   11    5
    0.39575204269E-04   14    4   11    6
   -0.25733121300E-03   14    4   11    7
    0.13366636815E-03   14    4   11    8
    0.22956116083E-04   14    4   11    9
    0.12161802635E-03   14    4   11   10
   -0.12309282769E-01   14    4   11   11
   -0.12486562707E-05   14    4   12    1
   -0.65067300163E-03   14    4   12    2
    0.96005652368E-04   14    4   12    3
   -0.31170276332E-04   14    4   12    4
   -0.84418565539E-05   14    4   12    5
   -0.48490429302E-04   14    4   12    6
   -0.76415937799E-04   14    4   12    7
    0.33450305240E-04   14    4   12    8
    0.43197151136E-05   14    4   12    9
   -0.24180536961E-05   14    4   12   10
    0.19400457914E-04   14    4   12   11
   -0.11595990987E-01   14    4   12   12
    0.46860366435E-03   14    4   13    1
    0.97415488526E-04   14    4   13    2
    0.48709407583E-03   14    4   13    3
    0.65775081672E-04   14    4   13    4
    0.41256208095E-04   14    4   13    5
    0.10282056405E-04   14    4   13    6
   -0.10541094916E-03   14    4   13    7
   -0.58649825138E-04   14    4   13    8
   -0.23250335756E-04   14    4   13    9
   -0.23135267710E-03   14    4   13   10
   -0.31959981913E-03   14    4   13   11
    0.30864118256E-03   14    4   13   12
   -0.13010024383E-01   14    4   13   13
    0.12102313807E-03   14    4   14    1
    0.30422055728E-04   14    4   14    2
   -0.64391965497E-04   14    4   14    3
    0.92022739654E-03   14    4   14    4
   -0.20891618251E-02   14    5    1    1
   -0.39816022131E-04   14    5    2    1
   -0.14409344142E-02   14    5    2    2
    0.17539941276E-04   14    5    3    1
   -0.77032157419E-04   14    5    3    2
   -0.21178982877E-02   14    5    3    3
   -0.79907144483E-04   14    5    4    1
    0.31927661875E-04   14    5    4    2
    0.34673060749E-04   14    5    4    3
   -0.19133097355E-02   14    5    4    4
    0.10410374800E-03   14    5    5    1
    0.33662187612E-04   14    5    5    2
    0.86451839130E-05   14    5    5    3
   -0.70444711344E-03   14    5    5    4
   -0.21723154072E-02   14    5    5    5
   -0.45193764524E-04   14    5    6    1
    0.10110189059E-02   14    5    6    2
   -0.24989569676E-04   14    5    6    3
    0.79077253921E-04   14    5    6    4
    0.46555927743E-04   14    5    6    5
   -0.63267602750E-03   14    5    6    6
    0.36055265550E-03   14    5    7    1
   -0.19182445018E-04   14    5    7    2
   -0.10845060152E-02   14    5    7    3
    0.31874622223E-03   14    5    7    4
   -0.98849696679E-04   14    5    7    5
    0.24117784085E-04   14    5    7    6
   -0.82024671017E-03   14    5    7    7
   -0.55855615999E-03   14    5    8    1
   -0.15882912042E-03   14    5    8    2
    0.22308426979E-03   14    5    8    3
    0.81852205594E-03   14    5    8    4
   -0.12323734985E-03   14    5    8    5
   -0.62481477418E-04   14    5    8    6
   -0.13482274805E-04   14    5    8    7
   -0.37336298830E-03   14    5    8    8
   -0.35864037164E-03   14    5    9    1
   -0.58965517027E-05   14    5    9    2
   -0.59314716653E-04   14    5    9    3
    0.51308715761E-03   14    5    9    4
    0.12992397214E-02   14    5    9    5
   -0.13432803896E-04   14    5    9    6
   -0.14748496312E-03   14    5    9    7
   -0.21990881067E-03   14    5    9    8
   -0.10355607889E-02   14    5    9    9
   -0.10720263235E-02   14    5   10    1
   -0.26991551124E-04   14    5   10    2
   -0.71778344348E-03   14    5   10    3
   -0.45054712299E-03   14    5   10    4
   -0.15613075369E-03   14    5   10    5
    0.49547901612E-04   14    5   10    6
    0.96385407662E-04   14    5   10    7
    0.70379119179E-04   14    5   10    8
    0.18661690570E-03   14    5   10    9
   -0.63922876192E-03   14    5   10   10
    0.25113540068E-04   14    5   11    1
    0.27399810567E-04   14    5   11    2
   -0.72076731735E-04   14    5   11    3
   -0.68929435547E-05   14    5   11    4
    0.16108088800E-04   14    5   11    5
    0.18330067313E-04   14    5   11    6
    0.30381837405E-04   14    5   11    7
   -0.68926189211E-05   14    5   11    8
   -0.31755434303E-04   14    5   11    9
    0.21196267495E-04   14    5   11   10
    0.25357404641E-02   14    5   11   11
   -0.22817510790E-04   14    5   12    1
    0.24636267016E-04   14    5   12    2
   -0.83332945006E-05   14    5   12    3
    0.44931919345E-04   14    5   12    4
   -0.52521119252E-04   14    5   12    5
   -0.11318804262E-04   14    5   12    6
    0.20745468179E-04   14    5   12    7
    0.14413391324E-03   14    5   12    8
   -0.54693479592E-04   14    5   12    9
   -0.22073329091E-05   14    5   12   10
    0.14220721877E-04   14    5   12   11
    0.19794339681E-02   14    5   12   12
    0.31198689383E-04   14    5   13    1
    0.14961127321E-04   14    5   13    2
   -0.29059766634E-04   14    5   13    3
    0.31369840994E-04   14    5   13    4
   -0.56245697694E-05   14    5   13    5
    0.21497487618E-04   14    5   13    6
    0.44183179187E-04   14    5   13    7
    0.60259585987E-05   14    5   13    8
    0.12686778483E-04   14    5   13    9
   -0.45441919891E-04   14    5   13   10
    0.65706206544E-04   14    5   13   11
   -0.36529188819E-04   14    5   13   12
    0.28240171932E-02   14    5   13   13
    0.35143190648E-04   14    5   14    1
    0.47302372342E-04   14    5   14    2
    0.14155805748E-04   14    5   14    3
   -0.63637545325E-04   14    5   14    4
    0.13659412481E-03   14    5   14    5
   -0.56184977021E-03   14    6    1    1
    0.16183924460E-03   14    6    2    1
   -0.42893473923E-03   14    6    2    2
   -0.14686773072E-03   14    6    3    1
   -0.68300562170E-04   14    6    3    2
   -0.38182597686E-03   14    6    3    3
   -0.17806752097E-04   14    6    4    1
   -0.25970477963E-03   14    6    4    2
   -0.83709083582E-04   14    6    4    3
   -0.55734179811E-03   14    6    4    4
    0.10909653958E-04   14    6    5    1
   -0.66582271925E-04   14    6    5    2
    0.29634070849E-04   14    6    5    3
   -0.19876136385E-05   14    6    5    4
   -0.49896626650E-03   14    6    5    5
    0.51433409439E-04   14    6    6    1
   -0.12076747852E-03   14    6    6    2
   -0.47333355918E-04   14    6    6    3
   -0.43800104118E-03   14    6    6    4
   -0.25510219330E-04   14    6    6    5
   -0.54237769704E-03   14    6    6    6
   -0.82818368611E-04   14    6    7    1
   -0.32073846435E-04   14    6    7    2
    0.22577526408E-03   14    6    7    3
   -0.15378857046E-03   14    6    7    4
   -0.57075368267E-04   14    6    7    5
   -0.45889302929E-04   14    6    7    6
   -0.52110137010E-03   14    6    7    7
    0.29428785955E-04   14    6    8    1
   -0.52961874227E-03   14    6    8    2
   -0.38645785982E-04   14    6    8    3
   -0.17460565922E-03   14    6    8    4
    0.50244952871E-04   14    6    8    5
   -0.99657646817E-03   14    6    8    6
   -0.72100669846E-04   14    6    8    7
   -0.44258036982E-03   14    6    8    8
    0.18474591732E-04   14    6    9    1
   -0.64692166545E-04   14    6    9    2
    0.88602789253E-04   14    6    9    3
   -0.24732425504E-04   14    6    9    4
   -0.12390369249E-03   14    6    9    5
   -0.48879281131E-03   14    6    9    6
   -0.95801035199E-04   14    6    9    7
    0.23039025031E-05   14    6    9    8
   -0.54777938723E-03   14    6    9    9
   -0.59884804651E-04   14    6   10    1
    0.10446633162E-03   14    6   10    2
   -0.94451828502E-05   14    6   10    3
    0.48348088728E-05   14    6   10    4
   -0.66362462305E-04   14    6   10    5
    0.20689000440E-03   14    6   10    6
    0.15021853438E-04   14    6   10    7
    0.96278677592E-04   14    6   10    8
   -0.49074757429E-04   14    6   10    9
   -0.49441126478E-03   14    6   10   10
    0.17121392064E-04   14    6   11    1
    0.12021875898E-03   14    6   11    2
   -0.16626630514E-03   14    6   11    3
    0.26040547034E-04   14    6   11    4
    0.97623156271E-05   14    6   11    5
    0.17924945324E-03   14    6   11    6
    0.84260243930E-04   14    6   11    7
    0.33669081087E-04   14    6   11    8
   -0.20305049515E-04   14    6   11    9
    0.41099630274E-04   14    6   11   10
    0.12837778318E-02   14    6   11   11
   -0.10363188691E-03   14    6   12    1
    0.25110111604E-04   14    6   12    2
    0.43761138829E-04   14    6   12    3
    0.17312250913E-03   14    6   12    4
   -0.16484814844E-03   14    6   12    5
   -0.77321680726E-04   14    6   12    6
   -0.31964914651E-04   14    6   12    7
    0.56225892558E-03   14    6   12    8
   -0.23025860697E-03   14    6   12    9
    0.52010107042E-04   14    6   12   10
   -0.21663656547E-03   14    6   12   11
    0.13284145604E-02   14    6   12   12
    0.13787636128E-03   14    6   13    1
   -0.54592270633E-04   14    6   13    2
   -0.13325218490E-04   14    6   13    3
    0.55427845903E-04   14    6   13    4
    0.25054370624E-04   14    6   13    5
   -0.78909248389E-04   14    6   13    6
    0.11929044109E-03   14    6   13    7
    0.89470859756E-04   14    6   13    8
   -0.21752289469E-04   14    6   13    9
   -0.20362076764E-03   14    6   13   10
   -0.10614653918E-04   14    6   13   11
    0.82372844000E-04   14    6   13   12
    0.14829886496E-02   14    6   13   13
    0.24685756271E-04   14    6   14    1
    0.29111281877E-03   14    6   14    2
    0.96300091454E-04   14    6   14    3
   -0.62007189452E-05   14    6   14    4
    0.28971164238E-04   14    6   14    5
    0.51348298611E-03   14    6   14    6
   -0.83321302294E-03   14    7    1    1
    0.28319366414E-03   14    7    2    1
   -0.28566344441E-03   14    7    2    2
   -0.17918389737E-03   14    7    3    1
   -0.26851504777E-03   14    7    3    2
   -0.37532703488E-03   14    7    3    3
    0.14898904462E-03   14    7    4    1
    0.10442204199E-03   14    7    4    2
   -0.47272657677E-04   14    7    4    3
   -0.32590146990E-03   14    7    4    4
   -0.10823723973E-03   14    7    5    1
   -0.12039319320E-03   14    7    5    2
   -0.60053139943E-03   14    7    5    3
   -0.13174517414E-03   14    7    5    4
   -0.71067460931E-03   14    7    5    5
    0.76723282382E-04   14    7    6    1
   -0.14158436574E-03   14    7    6    2
    0.56522737381E-04   14    7    6    3
   -0.51517693021E-04   14    7    6    4
   -0.60024097886E-04   14    7    6    5
   -0.57362541677E-03   14    7    6    6
   -0.80091304385E-04   14    7    7    1
   -0.13198446213E-03   14    7    7    2
    0.12253665221E-03   14    7    7    3
   -0.22269102916E-03   14    7    7    4
    0.18322215214E-03   14    7    7    5
    0.43486507257E-03   14    7    7    6
   -0.75173938688E-03   14    7    7    7
    0.19725878778E-04   14    7    8    1
   -0.10895470933E-05   14    7    8    2
    0.14256165446E-03   14    7    8    3
   -0.92100386997E-04   14    7    8    4
   -0.13238250751E-03   14    7    8    5
   -0.12308538896E-03   14    7    8    6
   -0.35245278996E-03   14    7    8    7
    0.23098912652E-04   14    7    8    8
    0.10413142217E-03   14    7    9    1
   -0.48819168644E-04   14    7    9    2
   -0.44935679696E-04   14    7    9    3
   -0.17336508859E-03   14    7    9    4
   -0.43779901206E-03   14    7    9    5
   -0.12316707651E-03   14    7    9    6
    0.57598001240E-03   14    7    9    7
   -0.32387122924E-03   14    7    9    8
   -0.88167726596E-03   14    7    9    9
    0.31076125168E-03   14    7   10    1
   -0.46870116402E-04   14    7   10    2
    0.12795261980E-03   14    7   10    3
    0.18738242450E-03   14    7   10    4
    0.13333481681E-03   14    7   10    5
   -0.26836004674E-03   14    7   10    6
    0.76413528902E-04   14    7   10    7
   -0.35559023461E-03   14    7   10    8
    0.36336136284E-03   14    7   10    9
   -0.93236798253E-03   14    7   10   10
   -0.12380596818E-03   14    7   11    1
   -0.33094130624E-04   14    7   11    2
    0.22836740366E-03   14    7   11    3
   -0.50904558810E-04   14    7   11    4
   -0.25140357120E-05   14    7   11    5
    0.18037303035E-04   14    7   11    6
   -0.57984149805E-03   14    7   11    7
    0.47753526699E-04   14    7   11    8
   -0.69068110026E-04   14    7   11    9
    0.28115820102E-03   14    7   11   10
    0.33482377156E-02   14    7   11   11
    0.57915510638E-04   14    7   12    1
   -0.12730076077E-03   14    7   12    2
   -0.21153301409E-05   14    7   12    3
   -0.13233112132E-03   14    7   12    4
    0.14106463633E-03   14    7   12    5
   -0.25308422846E-03   14    7   12    6
    0.16665484724E-04   14    7   12    7
   -0.38044977429E-03   14    7   12    8
    0.11505071133E-03   14    7   12    9
   -0.43782650780E-04   14    7   12   10
   -0.40190912023E-04   14    7   12   11
    0.32505017495E-02   14    7   12   12
   -0.43143557958E-04   14    7   13    1
    0.56690783231E-04   14    7   13    2
    0.15439555680E-03   14    7   13    3
   -0.69497133735E-04   14    7   13    4
    0.22456078222E-04   14    7   13    5
    0.53398358907E-04   14    7   13    6
   -0.19794918046E-03   14    7   13    7
   -0.38059607420E-04   14    7   13    8
    0.36303592514E-04   14    7   13    9
   -0.13729828152E-03   14    7   13   10
    0.20439891425E-03   14    7   13   11
   -0.77226939883E-04   14    7   13   12
    0.32787518618E-02   14    7   13   13
    0.26343898036E-04   14    7   14    1
   -0.97294989768E-04   14    7   14    2
   -0.18739961263E-03   14    7   14    3
    0.15505056954E-03   14    7   14    4
    0.14918195317E-05   14    7   14    5
   -0.64117022546E-04   14    7   14    6
    0.67414843932E-03   14    7   14    7
   -0.79827938163E-02   14    8    1    1
   -0.10361189456E-03   14    8    2    1
   -0.79473026071E-02   14    8    2    2
   -0.27951060075E-03   14    8    3    1
   -0.48980946970E-04   14    8    3    2
   -0.84052475957E-02   14    8    3    3
    0.50310169326E-03   14    8    4    1
   -0.63357558945E-04   14    8    4    2
   -0.27627436181E-03   14    8    4    3
   -0.81188564781E-02   14    8    4    4
   -0.23286255919E-03   14    8    5    1
   -0.12074252865E-03   14    8    5    2
    0.74888047421E-04   14    8    5    3
    0.24061013551E-03   14    8    5    4
   -0.82762317304E-02   14    8    5    5
   -0.73019866171E-04   14    8    6    1
    0.67051413748E-03   14    8    6    2
    0.24547410141E-05   14    8    6    3
    0.19107204894E-04   14    8    6    4
   -0.21394190897E-04   14    8    6    5
   -0.75224245638E-02   14    8    6    6
    0.51865263676E-03   14    8    7    1
   -0.16174510937E-03   14    8    7    2
   -0.81489228923E-03   14    8    7    3
    0.52939091379E-03   14    8    7    4
   -0.37660856475E-04   14    8    7    5
   -0.95860195401E-04   14    8    7    6
   -0.60520841207E-02   14    8    7    7
   -0.28062469175E-03   14    8    8    1
    0.88438826251E-04   14    8    8    2
    0.11154011612E-03   14    8    8    3
    0.53141250194E-03   14    8    8    4
   -0.36722393758E-03   14    8    8    5
    0.60625435207E-04   14    8    8    6
    0.34581635457E-03   14    8    8    7
   -0.52747504908E-02   14    8    8    8
   -0.66480921868E-04   14    8    9    1
   -0.94434222771E-04   14    8    9    2
   -0.78892702092E-04   14    8    9    3
   -0.54128258991E-04   14    8    9    4
    0.57909519839E-03   14    8    9    5
   -0.61886687503E-04   14    8    9    6
   -0.46227335101E-04   14    8    9    7
   -0.53028431543E-03   14    8    9    8
   -0.68255188092E-02   14    8    9    9
   -0.67930988325E-03   14    8   10    1
   -0.10623111127E-04   14    8   10    2
   -0.17639948907E-03   14    8   10    3
   -0.41322104702E-03   14    8   10    4
   -0.52287712425E-04   14    8   10    5
    0.16669943105E-03   14    8   10    6
   -0.54326897730E-03   14    8   10    7
   -0.26452910660E-03   14    8   10    8
    0.60811724949E-04   14    8   10    9
   -0.65833034009E-02   14    8   10   10
   -0.31648109214E-03   14    8   11    1
   -0.22967003195E-04   14    8   11    2
    0.28686136495E-03   14    8   11    3
   -0.84614861654E-04   14    8   11    4
   -0.14668183521E-04   14    8   11    5
    0.80187149136E-04   14    8   11    6
   -0.36247134414E-03   14    8   11    7
    0.71326351393E-03   14    8   11    8
   -0.61732212111E-04   14    8   11    9
    0.24432607074E-04   14    8   11   10
    0.26571824753E-02   14    8   11   11
    0.48671567863E-04   14    8   12    1
   -0.28709292492E-03   14    8   12    2
    0.69275833849E-04   14    8   12    3
   -0.79385648850E-04   14    8   12    4
    0.98498352581E-04   14    8   12    5
   -0.49680329827E-03   14    8   12    6
   -0.84594568872E-04   14    8   12    7
   -0.13906038727E-03   14    8   12    8
    0.46244736525E-04   14    8   12    9
   -0.21988898767E-04   14    8   12   10
   -0.12843753054E-04   14    8   12   11
    0.27922587335E-02   14    8   12   12
    0.16064662749E-03   14    8   13    1
    0.72603334670E-04   14    8   13    2
    0.22866769270E-03   14    8   13    3
   -0.34970969336E-05   14    8   13    4
    0.47078743012E-05   14    8   13    5
    0.22269210751E-03   14    8   13    6
   -0.36302720785E-03   14    8   13    7
   -0.27487044073E-03   14    8   13    8
   -0.31420965997E-04   14    8   13    9
   -0.37624349107E-03   14    8   13   10
    0.37870016394E-03   14    8   13   11
   -0.21261063128E-03   14    8   13   12
    0.33501009933E-02   14    8   13   13
    0.12510956738E-03   14    8   14    1
   -0.71166558606E-04   14    8   14    2
   -0.11185921049E-03   14    8   14    3
    0.37171045773E-03   14    8   14    4
    0.11631991468E-03   14    8   14    5
   -0.66946126399E-05   14    8   14    6
    0.23567063529E-03   14    8   14    7
    0.26811767045E-02   14    8   14    8
    0.50056568268E-02   14    9    1    1
    0.86540973881E-04   14    9    2    1
    0.42208412000E-02   14    9    2    2
    0.48207067962E-04   14    9    3    1
    0.32398034374E-04   14    9    3    2
    0.51493201801E-02   14    9    3    3
    0.55903971474E-04   14    9    4    1
   -0.22841844707E-04   14    9    4    2
    0.37417947832E-05   14    9    4    3
    0.48332401171E-02   14    9    4    4
   -0.22108920845E-03   14    9    5    1
   -0.28701472869E-04   14    9    5    2
   -0.27289010868E-04   14    9    5    3
    0.36445977874E-03   14    9    5    4
    0.52768255719E-02   14    9    5    5
    0.76041228849E-04   14    9    6    1
   -0.14389204837E-02   14    9    6    2
    0.63502264722E-04   14    9    6    3
   -0.12416345034E-03   14    9    6    4
   -0.21678293519E-04   14    9    6    5
    0.28266030567E-02   14    9    6    6
   -0.35555408587E-03   14    9    7    1
    0.18797201243E-03   14    9    7    2
    0.12050682544E-02   14    9    7    3
   -0.65466559110E-03   14    9    7    4
   -0.48436011594E-04   14    9    7    5
    0.36166432412E-04   14    9    7    6
    0.33923925258E-02   14    9    7    7
    0.50118879530E-03   14    9    8    1
    0.56532576099E-04   14    9    8    2
   -0.17823886266E-03   14    9    8    3
   -0.11623572426E-02   14    9    8    4
    0.18207562713E-03   14    9    8    5
   -0.20380370387E-04   14    9    8    6
   -0.49823421473E-03   14    9    8    7
    0.19350798085E-02   14    9    8    8
    0.24126433946E-03   14    9    9    1
    0.96796223787E-04   14    9    9    2
    0.98979503100E-04   14    9    9    3
   -0.64940520929E-03   14    9    9    4
   -0.12572036638E-02   14    9    9    5
   -0.17132412822E-05   14    9    9    6
   -0.30184338585E-03   14    9    9    7
    0.15392484886E-03   14    9    9    8
    0.40302157597E-02   14    9    9    9
    0.99999701163E-03   14    9   10    1
    0.13942410316E-03   14    9   10    2
    0.70616809386E-03   14    9   10    3
    0.72895997142E-03   14    9   10    4
    0.33018217270E-03   14    9   10    5
   -0.62812675755E-04   14    9   10    6
   -0.82834372171E-05   14    9   10    7
    0.34501241154E-03   14    9   10    8
    0.35035878979E-03   14    9   10    9
    0.33104475184E-02   14    9   10   10
   -0.62003380140E-04   14    9   11    1
    0.15611587467E-04   14    9   11    2
    0.47110949369E-04   14    9   11    3
   -0.26066346595E-04   14    9   11    4
   -0.38959198702E-04   14    9   11    5
   -0.22547606533E-04   14    9   11    6
    0.25297823770E-03   14    9   11    7
   -0.54140762602E-04   14    9   11    8
    0.13918121556E-03   14    9   11    9
   -0.14470736400E-03   14    9   11   10
   -0.11565933990E-01   14    9   11   11
   -0.23908598332E-04   14    9   12    1
   -0.11751653698E-03   14    9   12    2
   -0.65631847235E-05   14    9   12    3
    0.86346221101E-05   14    9   12    4
   -0.35386804723E-04   14    9   12    5
    0.38101395765E-03   14    9   12    6
   -0.40892400119E-04   14    9   12    7
    0.15699838510E-04   14    9   12    8
    0.22560253887E-04   14    9   12    9
    0.32241267938E-04   14    9   12   10
    0.12537111805E-05   14    9   12   11
   -0.11783218798E-01   14    9   12   12
    0.37583056708E-04   14    9   13    1
    0.22307965291E-04   14    9   13    2
    0.51889893249E-04   14    9   13    3
    0.31685466156E-04   14    9   13    4
    0.26787255441E-04   14    9   13    5
   -0.95958872973E-04   14    9   13    6
    0.10227639625E-03   14    9   13    7
   -0.29657579987E-04   14    9   13    8
    0.20648611061E-05   14    9   13    9
    0.22349328960E-03   14    9   13   10
   -0.46332590841E-03   14    9   13   11
    0.28468423132E-03   14    9   13   12
   -0.12718667148E-01   14    9   13   13
   -0.27168010292E-04   14    9   14    1
    0.21479213441E-04   14    9   14    2
    0.18196120692E-04   14    9   14    3
    0.10881666561E-03   14    9   14    4
   -0.69708588299E-04   14    9   14    5
   -0.34706891213E-04   14    9   14    6
   -0.16597635297E-03   14    9   14    7
   -0.54427496565E-03   14    9   14    8
    0.62337952838E-03   14    9   14    9
   -0.97569310039E-04   14   10    1    1
    0.40202183872E-03   14   10    2    1
   -0.24386842787E-03   14   10    2    2
   -0.17614706702E-03   14   10    3    1
    0.20847059445E-04   14   10    3    2
    0.11953993663E-03   14   10    3    3
   -0.49066675271E-04   14   10    4    1
    0.16757511594E-03   14   10    4    2
    0.10880256501E-03   14   10    4    3
   -0.19774368129E-03   14   10    4    4
   -0.29694188777E-03   14   10    5    1
   -0.93908480904E-04   14   10    5    2
   -0.56358140873E-03   14   10    5    3
    0.68123649668E-04   14   10    5    4
   -0.20839023439E-04   14   10    5    5
    0.74561984564E-04   14   10    6    1
    0.29774199890E-03   14   10    6    2
   -0.49583501051E-04   14   10    6    3
    0.50332685045E-04   14   10    6    4
   -0.31276968871E-04   14   10    6    5
    0.12252342683E-03   14   10    6    6
    0.19895061054E-03   14   10    7    1
    0.73590005958E-04   14   10    7    2
   -0.34042241223E-03   14   10    7    3
    0.19185657031E-03   14   10    7    4
    0.76013219173E-04   14   10    7    5
    0.31630773815E-03   14   10    7    6
    0.28928312232E-03   14   10    7    7
    0.45268897743E-04   14   10    8    1
   -0.65997419750E-05   14   10    8    2
    0.16810079511E-03   14   10    8    3
    0.18134014588E-03   14   10    8    4
    0.13438907807E-03   14   10    8    5
   -0.36930353326E-04   14   10    8    6
   -0.40607322202E-03   14   10    8    7
   -0.28354908429E-03   14   10    8    8
   -0.16316138716E-03   14   10    9    1
   -0.34511459576E-04   14   10    9    2
   -0.67223625459E-04   14   10    9    3
    0.20765303071E-03   14   10    9    4
    0.56088607005E-03   14   10    9    5
   -0.53531375142E-04   14   10    9    6
    0.35109298554E-03   14   10    9    7
    0.18958823144E-03   14   10    9    8
    0.61291873827E-03   14   10    9    9
   -0.24901693640E-03   14   10   10    1
    0.10042267178E-03   14   10   10    2
   -0.11239361371E-03   14   10   10    3
   -0.28226439268E-03   14   10   10    4
    0.14976295180E-03   14   10   10    5
   -0.49335326694E-03   14   10   10    6
   -0.21510905302E-03   14   10   10    7
   -0.42390778189E-03   14   10   10    8
    0.57693307730E-03   14   10   10    9
    0.24473559459E-03   14   10   10   10
    0.10657218715E-03   14   10   11    1
   -0.34366139261E-04   14   10   11    2
   -0.16046129733E-04   14   10   11    3
    0.12165679332E-04   14   10   11    4
    0.16270419491E-04   14   10   11    5
    0.10617368709E-05   14   10   11    6
    0.29581546500E-03   14   10   11    7
   -0.50528990710E-04   14   10   11    8
    0.55346877148E-04   14   10   11    9
   -0.29185225283E-03   14   10   11   10
   -0.18192330206E-02   14   10   11   11
    0.25837247069E-04   14   10   12    1
    0.13755436323E-03   14   10   12    2
   -0.48154369313E-04   14   10   12    3
   -0.75992895070E-04   14   10   12    4
    0.95732697960E-04   14   10   12    5
    0.18361458280E-03   14   10   12    6
    0.20346580098E-04   14   10   12    7
   -0.26640379192E-03   14   10   12    8
    0.11488387768E-03   14   10   12    9
    0.17825354154E-04   14   10   12   10
    0.41449963742E-04   14   10   12   11
   -0.20111045839E-02   14   10   12   12
   -0.22505264951E-03   14   10   13    1
   -0.16986387611E-04   14   10   13    2
   -0.12855336555E-03   14   10   13    3
   -0.55584861837E-04   14   10   13    4
   -0.60707572863E-05   14   10   13    5
   -0.17669400830E-04   14   10   13    6
   -0.72501124160E-04   14   10   13    7
   -0.79835196139E-04   14   10   13    8
    0.81941656395E-04   14   10   13    9
    0.42759148779E-03   14   10   13   10
    0.10854674295E-03   14   10   13   11
    0.24592246052E-04   14   10   13   12
   -0.20745442013E-02   14   10   13   13
   -0.11853378788E-03   14   10   14    1
   -0.68275303807E-04   14   10   14    2
   -0.10174557973E-03   14   10   14    3
   -0.14871457809E-03   14   10   14    4
   -0.28814396669E-04   14   10   14    5
   -0.66191111758E-04   14   10   14    6
   -0.20094472381E-03   14   10   14    7
   -0.90577777779E-04   14   10   14    8
    0.13150809858E-03   14   10   14    9
    0.57714220735E-03   14   10   14   10
   -0.40986569382E-03   14   11    1    1
   -0.44352625541E-04   14   11    2    1
   -0.25109832695E-03   14   11    2    2
    0.11814874450E-03   14   11    3    1
   -0.66443998287E-04   14   11    3    2
   -0.46510327171E-03   14   11    3    3
   -0.98985931527E-04   14   11    4    1
    0.41663457135E-04   14   11    4    2
    0.13003710563E-03   14   11    4    3
   -0.26363622804E-03   14   11    4    4
    0.26559701295E-04   14   11    5    1
    0.94885303726E-04   14   11    5    2
   -0.24929578373E-04   14   11    5    3
   -0.77485228169E-04   14   11    5    4
   -0.52718200532E-03   14   11    5    5
   -0.77309073499E-05   14   11    6    1
    0.28758166680E-03   14   11    6    2
   -0.71341954622E-04   14   11    6    3
   -0.13976127642E-04   14   11    6    4
    0.33588275881E-04   14   11    6    5
    0.18205635343E-03   14   11    6    6
   -0.11570547021E-03   14   11    7    1
   -0.24716704228E-04   14   11    7    2
    0.53316515393E-04   14   11    7    3
    0.20781627647E-04   14   11    7    4
    0.14109688637E-04   14   11    7    5
    0.81328766311E-04   14   11    7    6
   -0.89151499421E-03   14   11    7    7
    0.10766618913E-04   14   11    8    1
   -0.78504588638E-04   14   11    8    2
    0.19027270746E-04   14   11    8    3
    0.42138171659E-04   14   11    8    4
   -0.25921152495E-04   14   11    8    5
   -0.59544995064E-04   14   11    8    6
    0.19495926411E-03   14   11    8    7
    0.54902317112E-03   14   11    8    8
   -0.35199236821E-04   14   11    9    1
    0.46741180705E-04   14   11    9    2
   -0.19017983992E-04   14   11    9    3
    0.33110252817E-04   14   11    9    4
    0.40862226638E-04   14   11    9    5
    0.71008204359E-04   14   11    9    6
    0.56878801598E-04   14   11    9    7
    0.11272330017E-03   14   11    9    8
   -0.62104677309E-03   14   11    9    9
   -0.10182851654E-03   14   11   10    1
   -0.18166184773E-04   14   11   10    2
   -0.18924781046E-03   14   11   10    3
   -0.16428128524E-03   14   11   10    4
   -0.10971607449E-04   14   11   10    5
    0.76770403628E-04   14   11   10    6
    0.32203405508E-03   14   11   10    7
   -0.26301110720E-03   14   11   10    8
    0.27647637833E-04   14   11   10    9
   -0.23136632322E-03   14   11   10   10
   -0.85173517431E-04   14   11   11    1
    0.43530934330E-04   14   11   11    2
   -0.12774563856E-03   14   11   11    3
   -0.59232092890E-03   14   11   11    4
    0.74714746200E-04   14   11   11    5
    0.81729286828E-04   14   11   11    6
    0.12846281548E-03   14   11   11    7
    0.30857366506E-03   14   11   11    8
   -0.95175665824E-03   14   11   11    9
   -0.22956424019E-04   14   11   11   10
    0.71685319007E-02   14   11   11   11
   -0.39687534135E-04   14   11   12    1
    0.14181701717E-03   14   11   12    2
   -0.12733714123E-03   14   11   12    3
    0.18537467191E-04   14   11   12    4
   -0.50972935189E-04   14   11   12    5
   -0.53294368290E-03   14   11   12    6
   -0.72519312608E-05   14   11   12    7
    0.23102203966E-03   14   11   12    8
   -0.13361731809E-03   14   11   12    9
   -0.29866865626E-04   14   11   12   10
    0.28743890380E-02   14   11   12   11
    0.11520081933E-01   14   11   12   12
   -0.51685403051E-04   14   11   13    1
    0.13098054624E-03   14   11   13    2
   -0.24457786313E-03   14   11   13    3
    0.10833089759E-03   14   11   13    4
   -0.72944379226E-04   14   11   13    5
    0.59145357482E-04   14   11   13    6
   -0.53855733998E-04   14   11   13    7
   -0.47818909362E-04   14   11   13    8
    0.77754805126E-04   14   11   13    9
   -0.19266966914E-03   14   11   13   10
    0.23652511367E-02   14   11   13   11
    0.64815869535E-02   14   11   13   12
    0.17111179063E-01   14   11   13   13
    0.69467636102E-03   14   11   14    1
    0.11831398547E-03   14   11   14    2
   -0.33803693584E-03   14   11   14    3
    0.10603718585E-03   14   11   14    4
    0.97013936657E-04   14   11   14    5
    0.73380590794E-04   14   11   14    6
   -0.22202719796E-03   14   11   14    7
    0.55627220314E-03   14   11   14    8
   -0.81455622872E-03   14   11   14    9
    0.15504247472E-03   14   11   14   10
    0.34297635068E-01   14   11   14   11
   -0.23792966253E-03   14   12    1    1
   -0.10110893702E-03   14   12    2    1
   -0.49853461319E-03   14   12    2    2
    0.19189520325E-03   14   12    3    1
    0.27006823585E-04   14   12    3    2
   -0.58487995554E-03   14   12    3    3
    0.39393145957E-04   14   12    4    1
    0.57836337116E-05   14   12    4    2
    0.18432752876E-03   14   12    4    3
   -0.45620847058E-03   14   12    4    4
    0.48446214465E-05   14   12    5    1
    0.22692076054E-03   14   12    5    2
   -0.87954226362E-05   14   12    5    3
    0.59925421553E-04   14   12    5    4
   -0.43518295420E-03   14   12    5    5
   -0.34078987425E-04   14   12    6    1
    0.28590238055E-04   14   12    6    2
   -0.23000864616E-04   14   12    6    3
   -0.12783465254E-03   14   12    6    4
    0.13270673816E-03   14   12    6    5
   -0.38307222809E-03   14   12    6    6
   -0.71977370721E-04   14   12    7    1
    0.81335589911E-05   14   12    7    2
    0.29624299194E-03   14   12    7    3
   -0.20942726330E-03   14   12    7    4
    0.16828200045E-04   14   12    7    5
   -0.11789237350E-03   14   12    7    6
   -0.10034825383E-02   14   12    7    7
   -0.82416490944E-05   14   12    8    1
   -0.23254664869E-03   14   12    8    2
    0.31177979759E-04   14   12    8    3
   -0.52055549538E-04   14   12    8    4
    0.49923898923E-04   14   12    8    5
   -0.13312415457E-03   14   12    8    6
   -0.17534647333E-03   14   12    8    7
   -0.44724057794E-03   14   12    8    8
   -0.51127227758E-04   14   12    9    1
    0.13797396771E-03   14   12    9    2
   -0.48452048202E-05   14   12    9    3
    0.26235519424E-04   14   12    9    4
    0.16172075657E-04   14   12    9    5
    0.14520576390E-03   14   12    9    6
   -0.60055275751E-04   14   12    9    7
    0.70199251303E-04   14   12    9    8
   -0.38508036665E-03   14   12    9    9
   -0.30086270878E-03   14   12   10    1
    0.35406331485E-04   14   12   10    2
   -0.19264105972E-03   14   12   10    3
   -0.11613705121E-03   14   12   10    4
   -0.11939275759E-04   14   12   10    5
    0.18447750357E-03   14   12   10    6
   -0.93264917508E-05   14   12   10    7
    0.74986737447E-04   14   12   10    8
    0.50520472385E-04   14   12   10    9
    0.32603659365E-03   14   12   10   10
   -0.14067040567E-04   14   12   11    1
   -0.26822360060E-04   14   12   11    2
   -0.70498476256E-04   14   12   11    3
   -0.98993059252E-05   14   12   11    4
   -0.32628859240E-04   14   12   11    5
   -0.22308677492E-03   14   12   11    6
    0.15011084318E-03   14   12   11    7
   -0.35724968856E-04   14   12   11    8
   -0.31420454536E-04   14   12   11    9
    0.10231065277E-03   14   12   11   10
   -0.41349349900E-02   14   12   11   11
   -0.16778787723E-03   14   12   12    1
    0.38606457970E-04   14   12   12    2
    0.93987537211E-04   14   12   12    3
   -0.34726207031E-03   14   12   12    4
   -0.88452416980E-04   14   12   12    5
    0.32388769804E-04   14   12   12    6
    0.10823176963E-03   14   12   12    7
    0.31086540928E-03   14   12   12    8
   -0.42096624697E-03   14   12   12    9
   -0.82648863902E-04   14   12   12   10
   -0.13649174807E-02   14   12   12   11
    0.14778514479E-02   14   12   12   12
   -0.48674320653E-04   14   12   13    1
   -0.44388538064E-04   14   12   13    2
   -0.22866685833E-04   14   12   13    3
   -0.27410175634E-05   14   12   13    4
   -0.20317634806E-03   14   12   13    5
    0.84111422988E-04   14   12   13    6
    0.52995673558E-04   14   12   13    7
   -0.70874699289E-04   14   12   13    8
   -0.21350495298E-03   14   12   13    9
   -0.15371838473E-03   14   12   13   10
   -0.50165705045E-02   14   12   13   11
   -0.19749967265E-03   14   12   13   12
    0.80890162369E-02   14   12   13   13
    0.80550208260E-06   14   12   14    1
    0.65159471468E-03   14   12   14    2
   -0.18588761746E-04   14   12   14    3
   -0.53189858681E-04   14   12   14    4
    0.10279169507E-03   14   12   14    5
   -0.46957301634E-03   14   12   14    6
   -0.39347321931E-04   14   12   14    7
    0.24752408438E-04   14   12   14    8
   -0.12470862884E-03   14   12   14    9
   -0.20643993496E-03   14   12   14   10
    0.21267137534E-02   14   12   14   11
    0.29165977862E-01   14   12   14   12
    0.16825599509E-03   14   13    1    1
   -0.31266998508E-04   14   13    2    1
   -0.23140418314E-03   14   13    2    2
    0.27660738520E-03   14   13    3    1
    0.17797001769E-04   14   13    3    2
   -0.36223802913E-03   14   13    3    3
    0.12455592448E-03   14   13    4    1
    0.18174074117E-03   14   13    4    2
    0.27521881708E-03   14   13    4    3
   -0.17149658193E-03   14   13    4    4
   -0.72562972363E-05   14   13    5    1
    0.30494960542E-03   14   13    5    2
   -0.60308730147E-04   14   13    5    3
    0.93410531975E-04   14   13    5    4
   -0.71201947216E-04   14   13    5    5
    0.48229147022E-04   14   13    6    1
   -0.85544686397E-04   14   13    6    2
   -0.42166297579E-04   14   13    6    3
   -0.11897300780E-03   14   13    6    4
    0.13504116032E-03   14   13    6    5
   -0.32540115749E-03   14   13    6    6
   -0.96401595736E-04   14   13    7    1
    0.76036593591E-04   14   13    7    2
    0.46543017599E-03   14   13    7    3
   -0.28660701072E-03   14   13    7    4
    0.54502667454E-04   14   13    7    5
    0.48984741240E-04   14   13    7    6
   -0.10664902222E-02   14   13    7    7
   -0.15820014366E-04   14   13    8    1
   -0.28437117930E-03   14   13    8    2
    0.60518332152E-04   14   13    8    3
   -0.51604707583E-04   14   13    8    4
    0.24262115022E-05   14   13    8    5
   -0.11386136856E-03   14   13    8    6
   -0.26636179129E-03   14   13    8    7
   -0.52205394253E-03   14   13    8    8
   -0.43111827595E-04   14   13    9    1
    0.20498913268E-03   14   13    9    2
   -0.21683499995E-04   14   13    9    3
   -0.77277088397E-05   14   13    9    4
    0.66247621534E-05   14   13    9    5
    0.20955872842E-03   14   13    9    6
   -0.15776923427E-04   14   13    9    7
   -0.25236465442E-04   14   13    9    8
   -0.79247420625E-07   14   13    9    9
   -0.41610397266E-03   14   13   10    1
   -0.26101369641E-04   14   13   10    2
   -0.21518867293E-03   14   13   10    3
   -0.13501657152E-03   14   13   10    4
    0.20315496927E-05   14   13   10    5
   -0.74062770280E-06   14   13   10    6
   -0.10757207012E-03   14   13   10    7
    0.87761014346E-04   14   13   10    8
    0.13209027764E-03   14   13   10    9
    0.93638286567E-03   14   13   10   10
   -0.78576596227E-04   14   13   11    1
    0.30084038464E-04   14   13   11    2
   -0.76260337690E-04   14   13   11    3
    0.99339047268E-04   14   13   11    4
   -0.34321317818E-04   14   13   11    5
    0.36788682543E-04   14   13   11    6
    0.22646969246E-03   14   13   11    7
   -0.13945325791E-03   14   13   11    8
    0.25236770160E-03   14   13   11    9
    0.80894241899E-04   14   13   11   10
   -0.89326514534E-02   14   13   11   11
   -0.76191657674E-04   14   13   12    1
   -0.49241629691E-04   14   13   12    2
    0.12047506906E-03   14   13   12    3
    0.10007904071E-03   14   13   12    4
   -0.18728147534E-03   14   13   12    5
    0.21966055043E-03   14   13   12    6
    0.44568460307E-04   14   13   12    7
    0.58000279692E-03   14   13   12    8
   -0.16801659429E-03   14   13   12    9
   -0.14638188965E-04   14   13   12   10
   -0.17083568201E-02   14   13   12   11
   -0.39900006249E-02   14   13   12   12
    0.57406606926E-04   14   13   13    1
   -0.12526690844E-03   14   13   13    2
    0.15425791774E-03   14   13   13    3
   -0.37096339254E-03   14   13   13    4
    0.50789762702E-04   14   13   13    5
    0.20174970385E-04   14   13   13    6
    0.25886712014E-03   14   13   13    7
    0.20230892605E-03   14   13   13    8
   -0.60743371383E-03   14   13   13    9
   -0.21372403393E-03   14   13   13   10
   -0.51367990227E-02   14   13   13   11
   -0.31527788469E-02   14   13   13   12
   -0.37546167651E-02   14   13   13   13
   -0.31558104204E-03   14   13   14    1
    0.31601782793E-03   14   13   14    2
   -0.63424106407E-04   14   13   14    3
   -0.44983803802E-04   14   13   14    4
   -0.12463609827E-04   14   13   14    5
    0.30330954096E-04   14   13   14    6
   -0.17997253109E-03   14   13   14    7
   -0.19086418397E-03   14   13   14    8
    0.24541106899E-03   14   13   14    9
   -0.30815089894E-03   14   13   14   10
   -0.47714976368E-02   14   13   14   11
    0.66847332906E-02   14   13   14   12
    0.25756848322E-01   14   13   14   13
    0.20020486563       14   14    1    1
    0.27224195771E-03   14   14    2    1
    0.20188488074       14   14    2    2
   -0.40718255917E-03   14   14    3    1
   -0.91206498155E-04   14   14    3    2
    0.19994001778       14   14    3    3
    0.26006881771E-03   14   14    4    1
    0.44438147512E-03   14   14    4    2
    0.16904642289E-03   14   14    4    3
    0.20033432464       14   14    4    4
    0.21444166590E-02   14   14    5    1
    0.36151974457E-03   14   14    5    2
   -0.45797687606E-03   14   14    5    3
   -0.34919381763E-02   14   14    5    4
    0.20158469766       14   14    5    5
   -0.96231600924E-04   14   14    6    1
   -0.61739208477E-02   14   14    6    2
    0.40095976731E-03   14   14    6    3
   -0.65830198509E-03   14   14    6    4
   -0.10769320019E-03   14   14    6    5
    0.19140530155       14   14    6    6
    0.34735408049E-02   14   14    7    1
   -0.54824845826E-03   14   14    7    2
    0.51233288673E-04   14   14    7    3
    0.19857959834E-02   14   14    7    4
    0.37443800647E-03   14   14    7    5
   -0.24439826456E-02   14   14    7    6
    0.20440349497       14   14    7    7
    0.38865404245E-03   14   14    8    1
    0.10146633096E-03   14   14    8    2
   -0.13656911006E-03   14   14    8    3
   -0.88586728369E-03   14   14    8    4
    0.14931512168E-02   14   14    8    5
    0.20694967051E-03   14   14    8    6
    0.39111491172E-03   14   14    8    7
    0.23167383194       14   14    8    8
    0.36415917117E-02   14   14    9    1
    0.59506650218E-03   14   14    9    2
   -0.85981644089E-03   14   14    9    3
   -0.59863250594E-02   14   14    9    4
   -0.33802057035E-02   14   14    9    5
   -0.21258663505E-03   14   14    9    6
   -0.59302797253E-03   14   14    9    7
   -0.19173652328E-01   14   14    9    8
    0.19935920972       14   14    9    9
   -0.28554354953E-02   14   14   10    1
    0.69330709546E-03   14   14   10    2
    0.23290338936E-02   14   14   10    3
   -0.14938587824E-02   14   14   10    4
    0.30120370117E-03   14   14   10    5
    0.21974542208E-02   14   14   10    6
   -0.16878138054E-01   14   14   10    7
    0.13562675219E-02   14   14   10    8
   -0.33864485817E-03   14   14   10    9
    0.20402424773       14   14   10   10
    0.11777620295E-01   14   14   11    1
    0.32965791185E-03   14   14   11    2
   -0.81071026976E-02   14   14   11    3
    0.19638392102E-02   14   14   11    4
    0.19290764925E-02   14   14   11    5
   -0.27884965771E-04   14   14   11    6
   -0.55900805048E-02   14   14   11    7
    0.20553763839E-02   14   14   11    8
   -0.68059455435E-02   14   14   11    9
    0.30201807435E-02   14   14   11   10
    0.79806878775       14   14   11   11
    0.55235611957E-03   14   14   12    1
    0.10079701826E-01   14   14   12    2
   -0.98811651598E-03   14   14   12    3
    0.30707656067E-03   14   14   12    4
    0.75499243160E-03   14   14   12    5
   -0.10789946833E-01   14   14   12    6
    0.15675923179E-02   14   14   12    7
    0.30175664247E-03   14   14   12    8
   -0.11860335214E-02   14   14   12    9
   -0.17278214840E-02   14   14   12   10
   -0.78077204650E-03   14   14   12   11
    0.78495304722       14   14   12   12
   -0.70462515328E-02   14   14   13    1
   -0.10111003068E-02   14   14   13    2
   -0.69378012818E-02   14   14   13    3
   -0.15260132586E-02   14   14   13    4
   -0.10829262505E-02   14   14   13    5
    0.37707236465E-03   14   14   13    6
   -0.30732615991E-02   14   14   13    7
    0.71753758975E-03   14   14   13    8
    0.12168718278E-02   14   14   13    9
   -0.60437852928E-02   14   14   13   10
    0.18459337576E-01   14   14   13   11
   -0.12309916793E-01   14   14   13   12
    0.83863063474       14   14   13   13
   -0.23787890078E-02   14   14   14    1
   -0.41219274540E-03   14   14   14    2
    0.73959392194E-03   14   14   14    3
   -0.13669210917E-01   14   14   14    4
    0.27159329278E-02   14   14   14    5
    0.15598232157E-02   14   14   14    6
    0.37045154134E-02   14   14   14    7
    0.31001111147E-02   14   14   14    8
   -0.13380246291E-01   14   14   14    9
   -0.21801469118E-02   14   14   14   10
    0.66740458089E-02   14   14   14   11
    0.14852165656E-02   14   14   14   12
   -0.37160305794E-02   14   14   14   13
    0.87345086116       14   14   14   14
    0.21174257465E-02   15    1    1    1
    0.20416124653E-03   15    1    2    1
    0.16005880060E-02   15    1    2    2
   -0.19883419588E-04   15    1    3    1
    0.97049030249E-04   15    1    3    2
    0.21281933579E-02   15    1    3    3
   -0.75697445390E-04   15    1    4    1
    0.32563084255E-04   15    1    4    2
    0.31651251292E-04   15    1    4    3
    0.19388451331E-02   15    1    4    4
   -0.43439313522E-03   15    1    5    1
   -0.36550566627E-04   15    1    5    2
   -0.10786896604E-03   15    1    5    3
    0.22538379633E-03   15    1    5    4
    0.19920616830E-02   15    1    5    5
   -0.15098638129E-03   15    1    6    1
   -0.45962758363E-03   15    1    6    2
   -0.18486498968E-03   15    1    6    3
   -0.10045042158E-03   15    1    6    4
   -0.63278063344E-05   15    1    6    5
    0.10399120859E-02   15    1    6    6
   -0.48893387118E-03   15    1    7    1
    0.58317305592E-04   15    1    7    2
    0.64383160615E-03   15    1    7    3
   -0.73624486174E-04   15    1    7    4
   -0.31668305066E-04   15    1    7    5
    0.82332909316E-04   15    1    7    6
    0.95786482449E-03   15    1    7    7
    0.39041845626E-03   15    1    8    1
    0.34796146366E-04   15    1    8    2
   -0.24044848246E-03   15    1    8    3
   -0.24572018495E-03   15    1    8    4
   -0.38280522348E-04   15    1    8    5
   -0.72875009144E-05   15    1    8    6
    0.76320101383E-04   15    1    8    7
    0.90934976010E-03   15    1    8    8
    0.40959417779E-03   15    1    9    1
    0.76870742082E-04   15    1    9    2
    0.13400547361E-03   15    1    9    3
   -0.27840106848E-03   15    1    9    4
   -0.81296682881E-03   15    1    9    5
    0.62393515782E-05   15    1    9    6
   -0.32265247762E-04   15    1    9    7
    0.14931732726E-03   15    1    9    8
    0.11306877860E-02   15    1    9    9
    0.71313712847E-03   15    1   10    1
    0.22068353695E-03   15    1   10    2
    0.21404179798E-03   15    1   10    3
    0.17443710261E-03   15    1   10    4
   -0.11699601862E-03   15    1   10    5
    0.27632122752E-04   15    1   10    6
    0.78183897570E-04   15    1   10    7
   -0.74268524989E-04   15    1   10    8
    0.66518163699E-04   15    1   10    9
    0.91282832766E-03   15    1   10   10
    0.48939022783E-04   15    1   11    1
    0.57053378594E-05   15    1   11    2
   -0.24695648887E-04   15    1   11    3
    0.33682665804E-05   15    1   11    4
   -0.28356912143E-04   15    1   11    5
   -0.13152190937E-04   15    1   11    6
    0.38816593101E-04   15    1   11    7
    0.38707802575E-04   15    1   11    8
   -0.59454377143E-05   15    1   11    9
   -0.31556234159E-04   15    1   11   10
   -0.56058374880E-03   15    1   11   11
   -0.18046452319E-04   15    1   12    1
    0.40221756663E-04   15    1   12    2
   -0.37956133758E-04   15    1   12    3
   -0.54307057006E-05   15    1   12    4
   -0.14671358490E-05   15    1   12    5
    0.27736725513E-04   15    1   12    6
    0.16128395423E-04   15    1   12    7
   -0.13214263138E-04   15    1   12    8
    0.10877490067E-04   15    1   12    9
    0.46865890006E-04   15    1   12   10
    0.95402633317E-04   15    1   12   11
   -0.31525960250E-03   15    1   12   12
   -0.37358241514E-04   15    1   13    1
    0.19476673065E-04   15    1   13    2
   -0.31631025560E-04   15    1   13    3
    0.39268369785E-05   15    1   13    4
    0.16735953857E-04   15    1   13    5
   -0.12515551880E-04   15    1   13    6
    0.10673339277E-04   15    1   13    7
   -0.41751935529E-04   15    1   13    8
    0.13279877509E-04   15    1   13    9
    0.29556206027E-04   15    1   13   10
   -0.26193572823E-04   15    1   13   11
    0.52102215422E-04   15    1   13   12
   -0.63414965059E-03   15    1   13   13
    0.29405870904E-04   15    1   14    1
   -0.29260272819E-05   15    1   14    2
    0.12406174274E-04   15    1   14    3
   -0.54659529176E-04   15    1   14    4
   -0.95755815680E-05   15    1   14    5
   -0.23486648678E-05   15    1   14    6
   -0.23837562052E-04   15    1   14    7
   -0.55172430498E-04   15    1   14    8
    0.40104991905E-04   15    1   14    9
   -0.10672872494E-04   15    1   14   10
    0.54386321857E-04   15    1   14   11
   -0.90166705594E-04   15    1   14   12
   -0.64663725242E-04   15    1   14   13
   -0.60429343639E-03   15    1   14   14
    0.10641650576E-03   15    1   15    1
    0.92365131361E-03   15    2    1    1
   -0.19247283392E-04   15    2    2    1
    0.61781274349E-03   15    2    2    2
    0.26966707092E-03   15    2    3    1
   -0.52079592711E-04   15    2    3    2
    0.52644030484E-03   15    2    3    3
    0.48770489693E-04   15    2    4    1
    0.89764549595E-04   15    2    4    2
    0.19115385812E-03   15    2    4    3
    0.72454919477E-03   15    2    4    4
   -0.13296561047E-04   15    2    5    1
   -0.38197136984E-04   15    2    5    2
   -0.23725933799E-04   15    2    5    3
    0.67620638793E-04   15    2    5    4
    0.73438984825E-03   15    2    5    5
    0.10150875317E-03   15    2    6    1
   -0.18861653083E-03   15    2    6    2
   -0.74937973215E-04   15    2    6    3
   -0.24029426435E-03   15    2    6    4
    0.81950286990E-04   15    2    6    5
    0.40821813203E-03   15    2    6    6
   -0.24752693440E-03   15    2    7    1
    0.23748143230E-04   15    2    7    2
    0.60773099455E-03   15    2    7    3
   -0.33040807140E-03   15    2    7    4
    0.15472139612E-04   15    2    7    5
    0.13014305019E-03   15    2    7    6
   -0.76152613577E-03   15    2    7    7
    0.57571514627E-04   15    2    8    1
   -0.71987645377E-03   15    2    8    2
   -0.90309609421E-05   15    2    8    3
   -0.26217909789E-03   15    2    8    4
    0.17241757411E-04   15    2    8    5
   -0.61100379680E-03   15    2    8    6
   -0.10233577715E-03   15    2    8    7
    0.30977287254E-03   15    2    8    8
    0.27840030152E-04   15    2    9    1
    0.26579903730E-03   15    2    9    2
    0.36268154968E-04   15    2    9    3
   -0.96574743286E-04   15    2    9    4
   -0.25453995436E-03   15    2    9    5
   -0.92403764758E-04   15    2    9    6
   -0.90398366700E-04   15    2    9    7
    0.25926673176E-04   15    2    9    8
    0.41351259332E-03   15    2    9    9
   -0.21738893813E-03   15    2   10    1
    0.12334755631E-04   15    2   10    2
   -0.90349582810E-04   15    2   10    3
   -0.15569576533E-04   15    2   10    4
   -0.20465971370E-04   15    2   10    5
    0.11904384504E-03   15    2   10    6
    0.15556980364E-04   15    2   10    7
    0.11091257068E-03   15    2   10    8
    0.86524268922E-04   15    2   10    9
    0.14475948666E-02   15    2   10   10
    0.24433712143E-04   15    2   11    1
    0.19186628863E-03   15    2   11    2
   -0.37550003575E-03   15    2   11    3
    0.60115029632E-04   15    2   11    4
   -0.10115938528E-05   15    2   11    5
    0.11881406192E-03   15    2   11    6
    0.28239967552E-03   15    2   11    7
   -0.59440847163E-04   15    2   11    8
    0.35063830992E-04   15    2   11    9
    0.77418698584E-04   15    2   11   10
   -0.16987529108E-03   15    2   11   11
   -0.13656095526E-03   15    2   12    1
    0.37517258447E-04   15    2   12    2
    0.77903644984E-04   15    2   12    3
    0.30343934121E-03   15    2   12    4
   -0.46030840025E-03   15    2   12    5
    0.33649431989E-04   15    2   12    6
    0.21266466854E-04   15    2   12    7
    0.10793451482E-02   15    2   12    8
   -0.38898502129E-03   15    2   12    9
   -0.95559440292E-06   15    2   12   10
    0.70575013790E-05   15    2   12   11
    0.77348081451E-04   15    2   12   12
    0.34145660711E-03   15    2   13    1
   -0.94737359553E-04   15    2   13    2
   -0.86991912565E-05   15    2   13    3
    0.18971501196E-03   15    2   13    4
    0.28324733020E-04   15    2   13    5
   -0.68113990281E-04   15    2   13    6
    0.23624198599E-03   15    2   13    7
   -0.31968741386E-04   15    2   13    8
    0.49580781002E-05   15    2   13    9
   -0.35198118122E-03   15    2   13   10
   -0.20294222132E-03   15    2   13   11
    0.27556858714E-04   15    2   13   12
    0.20134823062E-03   15    2   13   13
    0.50661181081E-04   15    2   14    1
    0.39416844590E-03   15    2   14    2
    0.19010130118E-03   15    2   14    3
   -0.15866257243E-04   15    2   14    4
    0.56741604578E-04   15    2   14    5
    0.23138484829E-03   15    2   14    6
   -0.14493833840E-03   15    2   14    7
   -0.10104092454E-03   15    2   14    8
    0.27195442697E-04   15    2   14    9
   -0.87706272713E-04   15    2   14   10
    0.52034383494E-04   15    2   14   11
   -0.94597909983E-05   15    2   14   12
    0.14786073867E-03   15    2   14   13
    0.66170647902E-04   15    2   14   14
    0.27747115681E-05   15    2   15    1
    0.53701518969E-03   15    2   15    2
   -0.11682766203E-02   15    3    1    1
    0.27403609070E-03   15    3    2    1
   -0.10037750357E-02   15    3    2    2
   -0.80745535765E-05   15    3    3    1
   -0.12385832259E-03   15    3    3    2
   -0.12223854458E-02   15    3    3    3
    0.72723340575E-04   15    3    4    1
    0.20627654421E-03   15    3    4    2
   -0.48372216973E-04   15    3    4    3
   -0.10978540306E-02   15    3    4    4
   -0.97611023876E-04   15    3    5    1
   -0.60130860621E-05   15    3    5    2
   -0.70975407737E-03   15    3    5    3
   -0.87363752238E-04   15    3    5    4
   -0.11508484891E-02   15    3    5    5
   -0.28790781520E-03   15    3    6    1
    0.29644561570E-03   15    3    6    2
    0.17563835900E-03   15    3    6    3
   -0.15893098267E-03   15    3    6    4
   -0.12649677863E-04   15    3    6    5
   -0.66382337300E-03   15    3    6    6
    0.18375296518E-03   15    3    7    1
   -0.26190730263E-03   15    3    7    2
   -0.37989718895E-03   15    3    7    3
    0.12485968452E-03   15    3    7    4
   -0.46006543814E-03   15    3    7    5
   -0.24917469511E-04   15    3    7    6
   -0.55166502347E-03   15    3    7    7
   -0.28028678120E-03   15    3    8    1
    0.61063509643E-05   15    3    8    2
   -0.16153957705E-03   15    3    8    3
    0.18781943513E-03   15    3    8    4
   -0.27042335651E-04   15    3    8    5
    0.37526730112E-04   15    3    8    6
    0.36822517037E-04   15    3    8    7
   -0.51956574017E-03   15    3    8    8
    0.25460110271E-04   15    3    9    1
   -0.26006540761E-04   15    3    9    2
    0.47919488665E-03   15    3    9    3
    0.12370215374E-03   15    3    9    4
    0.32305198007E-03   15    3    9    5
    0.19484089276E-05   15    3    9    6
    0.10710490442E-03   15    3    9    7
   -0.88098694573E-04   15    3    9    8
   -0.66342250904E-03   15    3    9    9
   -0.35199707178E-03   15    3   10    1
    0.15953062689E-03   15    3   10    2
   -0.15236336168E-03   15    3   10    3
   -0.59506627698E-05   15    3   10    4
   -0.41929463549E-03   15    3   10    5
   -0.41696031904E-04   15    3   10    6
   -0.88623790372E-04   15    3   10    7
    0.80882619867E-04   15    3   10    8
    0.64638304370E-04   15    3   10    9
   -0.65326187489E-03   15    3   10   10
   -0.28672394939E-04   15    3   11    1
   -0.25422434394E-04   15    3   11    2
    0.67715121862E-04   15    3   11    3
   -0.75218871143E-05   15    3   11    4
    0.16747391000E-04   15    3   11    5
   -0.18986411061E-04   15    3   11    6
   -0.68398960880E-04   15    3   11    7
   -0.28616800946E-04   15    3   11    8
    0.48179072512E-05   15    3   11    9
   -0.18116406975E-05   15    3   11   10
    0.19470590532E-03   15    3   11   11
   -0.77591769127E-05   15    3   12    1
   -0.28652117478E-04   15    3   12    2
    0.23775363221E-04   15    3   12    3
   -0.32458308289E-04   15    3   12    4
    0.27835168157E-04   15    3   12    5
   -0.15063417242E-04   15    3   12    6
   -0.47845177606E-04   15    3   12    7
   -0.61989988580E-04   15    3   12    8
    0.19725768267E-04   15    3   12    9
    0.15565005557E-04   15    3   12   10
    0.21434363793E-03   15    3   12   11
    0.67954551947E-04   15    3   12   12
   -0.35289764984E-05   15    3   13    1
    0.25840550405E-05   15    3   13    2
    0.19380739422E-04   15    3   13    3
   -0.55006146099E-05   15    3   13    4
    0.13594942948E-04   15    3   13    5
    0.15462349654E-04   15    3   13    6
   -0.21400804466E-04   15    3   13    7
   -0.51308083729E-04   15    3   13    8
    0.19711611340E-04   15    3   13    9
   -0.12443407327E-05   15    3   13   10
   -0.20035011445E-04   15    3   13   11
   -0.11740513749E-03   15    3   13   12
    0.26536935816E-03   15    3   13   13
    0.53442815520E-05   15    3   14    1
   -0.11931042421E-04   15    3   14    2
    0.18848785397E-04   15    3   14    3
    0.41769717628E-04   15    3   14    4
   -0.86137697937E-06   15    3   14    5
   -0.13482527257E-05   15    3   14    6
    0.29033616827E-05   15    3   14    7
    0.39942476267E-04   15    3   14    8
   -0.24195574416E-04   15    3   14    9
   -0.32179889693E-04   15    3   14   10
   -0.92467168923E-04   15    3   14   11
   -0.12513118918E-03   15    3   14   12
   -0.39059990771E-04   15    3   14   13
    0.25888252098E-03   15    3   14   14
   -0.13104125108E-04   15    3   15    1
   -0.29746569874E-04   15    3   15    2
    0.91961004130E-04   15    3   15    3
   -0.25190233150E-02   15    4    1    1
   -0.16010010075E-04   15    4    2    1
   -0.19641797790E-02   15    4    2    2
   -0.64496342432E-04   15    4    3    1
    0.39559101472E-04   15    4    3    2
   -0.28055981900E-02   15    4    3    3
    0.97260799560E-04   15    4    4    1
    0.95268711982E-04   15    4    4    2
   -0.11321646441E-04   15    4    4    3
   -0.26992935803E-02   15    4    4    4
    0.21113635946E-03   15    4    5    1
    0.75899819477E-04   15    4    5    2
   -0.96420883696E-04   15    4    5    3
   -0.62612480214E-03   15    4    5    4
   -0.24884932650E-02   15    4    5    5
   -0.82022618505E-04   15    4    6    1
    0.49535784933E-03   15    4    6    2
   -0.16177557493E-03   15    4    6    3
   -0.10349185819E-04   15    4    6    4
    0.83946558908E-05   15    4    6    5
   -0.12981567212E-02   15    4    6    6
    0.39592394656E-03   15    4    7    1
    0.18992351467E-04   15    4    7    2
   -0.70889364045E-03   15    4    7    3
    0.49008136077E-03   15    4    7    4
   -0.30959800020E-04   15    4    7    5
    0.35985464789E-04   15    4    7    6
   -0.12775312530E-02   15    4    7    7
   -0.12244199970E-03   15    4    8    1
   -0.13619817705E-03   15    4    8    2
    0.56164166909E-04   15    4    8    3
    0.48628077988E-03   15    4    8    4
    0.15980861715E-03   15    4    8    5
   -0.69339449230E-04   15    4    8    6
    0.68179410812E-04   15    4    8    7
   -0.12001466477E-02   15    4    8    8
   -0.29676882060E-03   15    4    9    1
   -0.27827032289E-04   15    4    9    2
   -0.12842137027E-04   15    4    9    3
    0.56452079726E-03   15    4    9    4
    0.10863809117E-02   15    4    9    5
    0.44728398148E-06   15    4    9    6
   -0.22736244361E-04   15    4    9    7
   -0.26419681805E-03   15    4    9    8
   -0.13657465280E-02   15    4    9    9
   -0.82171700230E-03   15    4   10    1
    0.10149912426E-03   15    4   10    2
   -0.37118625196E-03   15    4   10    3
   -0.60762190149E-03   15    4   10    4
   -0.14771385076E-03   15    4   10    5
    0.77634486837E-04   15    4   10    6
   -0.21475469446E-03   15    4   10    7
   -0.22461345267E-04   15    4   10    8
    0.52175127949E-04   15    4   10    9
   -0.10259105091E-02   15    4   10   10
   -0.24162803472E-04   15    4   11    1
    0.22296550970E-04   15    4   11    2
   -0.30126087949E-04   15    4   11    3
    0.34924683267E-04   15    4   11    4
    0.91311785363E-05   15    4   11    5
    0.10821603212E-04   15    4   11    6
   -0.13458691070E-04   15    4   11    7
    0.41345242385E-04   15    4   11    8
   -0.41755647426E-04   15    4   11    9
    0.45224529404E-04   15    4   11   10
    0.20803134110E-02   15    4   11   11
   -0.26895581578E-04   15    4   12    1
   -0.23756175456E-04   15    4   12    2
   -0.15254556923E-04   15    4   12    3
    0.46547467431E-04   15    4   12    4
   -0.54470330234E-04   15    4   12    5
   -0.44744018964E-04   15    4   12    6
    0.37565211314E-04   15    4   12    7
    0.13398658404E-03   15    4   12    8
   -0.50915861229E-04   15    4   12    9
    0.67492014717E-05   15    4   12   10
    0.38924869067E-04   15    4   12   11
    0.14344880620E-02   15    4   12   12
    0.69915926008E-04   15    4   13    1
    0.91984824221E-05   15    4   13    2
    0.29582514797E-04   15    4   13    3
    0.13589653799E-04   15    4   13    4
    0.11258245579E-05   15    4   13    5
   -0.15613716711E-04   15    4   13    6
    0.12592809838E-04   15    4   13    7
   -0.96844532106E-05   15    4   13    8
    0.11755371450E-04   15    4   13    9
   -0.97675805709E-04   15    4   13   10
   -0.18301267599E-04   15    4   13   11
    0.78570073102E-04   15    4   13   12
    0.21076709660E-02   15    4   13   13
   -0.82177239613E-05   15    4   14    1
    0.43772650481E-04   15    4   14    2
    0.30704045189E-04   15    4   14    3
    0.62305880822E-04   15    4   14    4
    0.54182108416E-04   15    4   14    5
    0.33368981778E-04   15    4   14    6
    0.17626204678E-04   15    4   14    7
   -0.24381410586E-04   15    4   14    8
   -0.43038786292E-04   15    4   14    9
   -0.44890575800E-04   15    4   14   10
   -0.77919224509E-04   15    4   14   11
    0.35150000407E-04   15    4   14   12
    0.32158535098E-04   15    4   14   13
    0.19010986278E-02   15    4   14   14
   -0.16031341014E-04   15    4   15    1
    0.50997303894E-04   15    4   15    2
    0.60998127054E-05   15    4   15    3
    0.13591305057E-03   15    4   15    4
   -0.10989336525E-01   15    5    1    1
   -0.22809211263E-04   15    5    2    1
   -0.99760234369E-02   15    5    2    2
   -0.67396379601E-05   15    5    3    1
   -0.29194451635E-04   15    5    3    2
   -0.11027867780E-01   15    5    3    3
   -0.18129388369E-03   15    5    4    1
    0.72436469724E-04   15    5    4    2
    0.59869477821E-04   15    5    4    3
   -0.10782640210E-01   15    5    4    4
    0.17325863045E-03   15    5    5    1
    0.69631181354E-04   15    5    5    2
   -0.10472113245E-03   15    5    5    3
   -0.26360202250E-03   15    5    5    4
   -0.12310999877E-01   15    5    5    5
   -0.18063650270E-03   15    5    6    1
    0.35717635727E-02   15    5    6    2
   -0.95616645301E-04   15    5    6    3
    0.26642545785E-03   15    5    6    4
    0.23692685898E-04   15    5    6    5
   -0.63353842186E-02   15    5    6    6
    0.12505392061E-02   15    5    7    1
   -0.12865343508E-03   15    5    7    2
   -0.34715399118E-02   15    5    7    3
    0.13576531060E-02   15    5    7    4
   -0.34071410258E-03   15    5    7    5
   -0.31880520236E-04   15    5    7    6
   -0.56741015003E-02   15    5    7    7
   -0.16848044515E-02   15    5    8    1
   -0.29204540201E-03   15    5    8    2
    0.66840617990E-03   15    5    8    3
    0.29924271894E-02   15    5    8    4
   -0.91701392576E-03   15    5    8    5
   -0.10218149398E-05   15    5    8    6
    0.23149625646E-05   15    5    8    7
   -0.46534597962E-02   15    5    8    8
   -0.93893092838E-03   15    5    9    1
   -0.18350797320E-03   15    5    9    2
   -0.19015617140E-03   15    5    9    3
    0.12095284848E-02   15    5    9    4
    0.37963532235E-02   15    5    9    5
    0.91597164312E-05   15    5    9    6
    0.17374190750E-03   15    5    9    7
   -0.75558974177E-05   15    5    9    8
   -0.70723459883E-02   15    5    9    9
   -0.30658756151E-02   15    5   10    1
   -0.74690228417E-04   15    5   10    2
   -0.19390481907E-02   15    5   10    3
   -0.14732453847E-02   15    5   10    4
   -0.44037193182E-03   15    5   10    5
    0.33774805136E-04   15    5   10    6
    0.30265150787E-03   15    5   10    7
   -0.38313588320E-05   15    5   10    8
    0.16171107194E-03   15    5   10    9
   -0.56664298687E-02   15    5   10   10
   -0.51525324816E-03   15    5   11    1
   -0.12870059354E-04   15    5   11    2
    0.32665994150E-03   15    5   11    3
   -0.11077512336E-03   15    5   11    4
   -0.16648276275E-04   15    5   11    5
    0.18900659181E-04   15    5   11    6
   -0.29357676039E-04   15    5   11    7
    0.11167123629E-03   15    5   11    8
    0.54165768787E-04   15    5   11    9
   -0.14304540428E-05   15    5   11   10
   -0.10983912671E-01   15    5   11   11
   -0.13599894119E-04   15    5   12    1
   -0.53407254500E-03   15    5   12    2
    0.42862599299E-04   15    5   12    3
   -0.24949601515E-04   15    5   12    4
   -0.14622773111E-04   15    5   12    5
   -0.36468063904E-05   15    5   12    6
   -0.33094769538E-04   15    5   12    7
    0.20480051480E-04   15    5   12    8
    0.67716581831E-05   15    5   12    9
    0.29018945992E-04   15    5   12   10
   -0.23197195890E-04   15    5   12   11
   -0.99715714048E-02   15    5   12   12
    0.32875745689E-03   15    5   13    1
    0.43045837351E-04   15    5   13    2
    0.28948229964E-03   15    5   13    3
    0.53197727486E-04   15    5   13    4
    0.16119698153E-04   15    5   13    5
   -0.94444054204E-05   15    5   13    6
   -0.24044777619E-04   15    5   13    7
   -0.67757633872E-04   15    5   13    8
   -0.47882490096E-05   15    5   13    9
   -0.34092448042E-04   15    5   13   10
   -0.42346979280E-05   15    5   13   11
   -0.30077801221E-04   15    5   13   12
   -0.11023400478E-01   15    5   13   13
    0.10363191767E-03   15    5   14    1
    0.29332585244E-04   15    5   14    2
   -0.49236726356E-04   15    5   14    3
    0.51670296820E-03   15    5   14    4
    0.10893500486E-04   15    5   14    5
   -0.12637248203E-04   15    5   14    6
    0.57848164942E-05   15    5   14    7
    0.20296671613E-03   15    5   14    8
    0.96608812039E-04   15    5   14    9
   -0.15342000250E-04   15    5   14   10
    0.18028797465E-03   15    5   14   11
   -0.76345291562E-04   15    5   14   12
   -0.58010161550E-04   15    5   14   13
   -0.10774078627E-01   15    5   14   14
   -0.16668219751E-04   15    5   15    1
   -0.14779356773E-04   15    5   15    2
    0.15861234269E-04   15    5   15    3
   -0.10974906561E-04   15    5   15    4
    0.53622473266E-03   15    5   15    5
   -0.20502328640E-03   15    6    1    1
    0.22965750113E-03   15    6    2    1
    0.12431523199E-03   15    6    2    2
   -0.34252364888E-03   15    6    3    1
   -0.35826605063E-04   15    6    3    2
    0.30186027809E-03   15    6    3    3
   -0.71671189096E-04   15    6    4    1
   -0.39004205180E-03   15    6    4    2
   -0.22319782270E-03   15    6    4    3
   -0.78800939003E-04   15    6    4    4
   -0.87125176233E-06   15    6    5    1
   -0.25760332447E-03   15    6    5    2
   -0.27635984856E-06   15    6    5    3
   -0.38346288079E-04   15    6    5    4
    0.29235587790E-04   15    6    5    5
    0.16323070141E-04   15    6    6    1
    0.44861092991E-04   15    6    6    2
   -0.26512942042E-04   15    6    6    3
   -0.23866659889E-04   15    6    6    4
   -0.11280839752E-04   15    6    6    5
    0.73178725622E-04   15    6    6    6
    0.28697133192E-04   15    6    7    1
    0.46239408095E-04   15    6    7    2
   -0.21205852107E-04   15    6    7    3
   -0.11082537943E-04   15    6    7    4
   -0.17659790414E-04   15    6    7    5
    0.96009320194E-05   15    6    7    6
    0.64067248982E-03   15    6    7    7
   -0.34197202253E-04   15    6    8    1
   -0.42334599394E-04   15    6    8    2
    0.16072365837E-04   15    6    8    3
    0.92767550069E-05   15    6    8    4
   -0.98264831144E-05   15    6    8    5
   -0.33038231450E-03   15    6    8    6
   -0.94721470552E-04   15    6    8    7
    0.50869729823E-04   15    6    8    8
   -0.18073954736E-04   15    6    9    1
   -0.77154352848E-04   15    6    9    2
    0.21371909641E-05   15    6    9    3
   -0.93888783814E-05   15    6    9    4
    0.35371851393E-04   15    6    9    5
   -0.54788420890E-03   15    6    9    6
   -0.13930786262E-04   15    6    9    7
   -0.35029781374E-05   15    6    9    8
    0.53787643350E-04   15    6    9    9
   -0.49994637664E-04   15    6   10    1
    0.32685540355E-04   15    6   10    2
   -0.24876668384E-04   15    6   10    3
    0.16315305926E-04   15    6   10    4
    0.17212245196E-04   15    6   10    5
   -0.26016249267E-05   15    6   10    6
   -0.24561060166E-05   15    6   10    7
    0.92311885254E-04   15    6   10    8
    0.21823501943E-04   15    6   10    9
   -0.52848215467E-03   15    6   10   10
   -0.76419875047E-05   15    6   11    1
    0.69295708836E-04   15    6   11    2
   -0.13361593045E-03   15    6   11    3
    0.12229024755E-04   15    6   11    4
   -0.17166725823E-05   15    6   11    5
    0.10879419153E-03   15    6   11    6
    0.19149350010E-03   15    6   11    7
   -0.32542715126E-04   15    6   11    8
    0.18649293064E-04   15    6   11    9
    0.71977059945E-04   15    6   11   10
   -0.20502566183E-03   15    6   11   11
   -0.73118452832E-04   15    6   12    1
    0.41777284245E-05   15    6   12    2
    0.37073311955E-04   15    6   12    3
    0.14872042922E-03   15    6   12    4
   -0.16766892541E-03   15    6   12    5
    0.34144571041E-04   15    6   12    6
    0.85820730678E-05   15    6   12    7
    0.19830381537E-03   15    6   12    8
   -0.21199899598E-03   15    6   12    9
   -0.97436134310E-05   15    6   12   10
    0.35789177109E-04   15    6   12   11
    0.15843008249E-06   15    6   12   12
    0.95820934527E-04   15    6   13    1
   -0.30468513946E-04   15    6   13    2
    0.13868193503E-04   15    6   13    3
    0.47969026438E-04   15    6   13    4
    0.94386021321E-05   15    6   13    5
   -0.68776413192E-04   15    6   13    6
    0.11526764205E-03   15    6   13    7
   -0.28206558065E-05   15    6   13    8
    0.42616144363E-05   15    6   13    9
   -0.20384407859E-03   15    6   13   10
   -0.22060260713E-03   15    6   13   11
    0.13451324555E-04   15    6   13   12
    0.16000574016E-03   15    6   13   13
    0.22182966122E-04   15    6   14    1
    0.14096784392E-03   15    6   14    2
    0.69046038421E-04   15    6   14    3
   -0.15242606373E-05   15    6   14    4
    0.24024910161E-04   15    6   14    5
    0.21562638947E-03   15    6   14    6
   -0.93747995492E-04   15    6   14    7
   -0.11530574270E-04   15    6   14    8
    0.14714730993E-04   15    6   14    9
   -0.71181664094E-04   15    6   14   10
    0.38889242473E-04   15    6   14   11
    0.65252591530E-04   15    6   14   12
    0.16284856103E-03   15    6   14   13
   -0.23837681882E-04   15    6   14   14
   -0.71857346096E-07   15    6   15    1
    0.18227246984E-03   15    6   15    2
   -0.11155912247E-04   15    6   15    3
    0.23115941455E-04   15    6   15    4
   -0.17707286801E-05   15    6   15    5
    0.37699440564E-03   15    6   15    6
   -0.94725289772E-03   15    7    1    1
    0.23307825112E-03   15    7    2    1
   -0.48389159260E-03   15    7    2    2
    0.10313651174E-03   15    7    3    1
   -0.52567078609E-03   15    7    3    2
   -0.44345410367E-03   15    7    3    3
    0.31838135086E-03   15    7    4    1
    0.21595713106E-03   15    7    4    2
    0.15687527912E-04   15    7    4    3
    0.61184254599E-04   15    7    4    4
   -0.23403252309E-03   15    7    5    1
   -0.27672714490E-04   15    7    5    2
   -0.73783641950E-03   15    7    5    3
   -0.67152449785E-07   15    7    5    4
   -0.50290039789E-03   15    7    5    5
    0.33155465690E-05   15    7    6    1
    0.21285324572E-03   15    7    6    2
   -0.58443529218E-04   15    7    6    3
   -0.60418002909E-05   15    7    6    4
   -0.25527801249E-04   15    7    6    5
   -0.26240770083E-03   15    7    6    6
   -0.78429863097E-04   15    7    7    1
   -0.32369096005E-03   15    7    7    2
   -0.10118006896E-03   15    7    7    3
    0.25412711304E-03   15    7    7    4
    0.17983258013E-03   15    7    7    5
    0.72905753107E-03   15    7    7    6
   -0.46339076441E-03   15    7    7    7
    0.69790965855E-04   15    7    8    1
   -0.37679178428E-04   15    7    8    2
    0.58898725129E-04   15    7    8    3
    0.21123660302E-03   15    7    8    4
   -0.88532711901E-05   15    7    8    5
   -0.10614718184E-03   15    7    8    6
    0.47652629534E-03   15    7    8    7
   -0.23663836679E-03   15    7    8    8
    0.25767251384E-04   15    7    9    1
   -0.52106723947E-04   15    7    9    2
    0.15134952233E-04   15    7    9    3
    0.11657033961E-03   15    7    9    4
    0.24373708942E-03   15    7    9    5
   -0.22554759910E-04   15    7    9    6
    0.88603057196E-03   15    7    9    7
   -0.56997746223E-04   15    7    9    8
   -0.11378581536E-03   15    7    9    9
   -0.59488646391E-04   15    7   10    1
   -0.11773097986E-03   15    7   10    2
   -0.16691562349E-03   15    7   10    3
   -0.32614031547E-03   15    7   10    4
   -0.14408062543E-03   15    7   10    5
   -0.12503016754E-03   15    7   10    6
   -0.97004777802E-04   15    7   10    7
   -0.10742866142E-02   15    7   10    8
    0.29571371593E-04   15    7   10    9
   -0.14316386082E-03   15    7   10   10
   -0.39276040824E-05   15    7   11    1
    0.13989718383E-04   15    7   11    2
   -0.51052282353E-04   15    7   11    3
    0.60829452460E-04   15    7   11    4
    0.71535705245E-05   15    7   11    5
    0.71108083372E-04   15    7   11    6
    0.11878475756E-03   15    7   11    7
   -0.65838540584E-05   15    7   11    8
    0.92769046009E-04   15    7   11    9
    0.18835378898E-05   15    7   11   10
    0.19669290640E-03   15    7   11   11
    0.16488980193E-04   15    7   12    1
    0.20960715420E-04   15    7   12    2
   -0.48883553766E-04   15    7   12    3
    0.40684877376E-04   15    7   12    4
   -0.18074323238E-04   15    7   12    5
    0.47051759369E-05   15    7   12    6
    0.14908858643E-03   15    7   12    7
    0.51799471574E-04   15    7   12    8
   -0.92633789747E-05   15    7   12    9
    0.22434334806E-04   15    7   12   10
    0.29277345961E-04   15    7   12   11
    0.24977160176E-03   15    7   12   12
    0.42126197747E-05   15    7   13    1
    0.15680894759E-05   15    7   13    2
   -0.93460718671E-05   15    7   13    3
    0.31835110052E-05   15    7   13    4
    0.16450137821E-04   15    7   13    5
    0.67365154841E-04   15    7   13    6
   -0.22987497342E-04   15    7   13    7
    0.11036503642E-04   15    7   13    8
    0.29410286485E-05   15    7   13    9
    0.15886323638E-05   15    7   13   10
    0.49767261744E-05   15    7   13   11
   -0.93631888957E-04   15    7   13   12
    0.23439410640E-03   15    7   13   13
    0.14524616327E-04   15    7   14    1
    0.22353341962E-05   15    7   14    2
   -0.25978118565E-04   15    7   14    3
   -0.37974438759E-04   15    7   14    4
    0.41487509522E-05   15    7   14    5
   -0.14234171837E-04   15    7   14    6
    0.45671335593E-04   15    7   14    7
   -0.46084103185E-05   15    7   14    8
   -0.38504638303E-04   15    7   14    9
    0.80275862360E-04   15    7   14   10
   -0.23028567082E-04   15    7   14   11
   -0.54648702827E-04   15    7   14   12
   -0.18989327231E-05   15    7   14   13
    0.25675321812E-03   15    7   14   14
    0.30087889312E-04   15    7   15    1
    0.14587887910E-04   15    7   15    2
   -0.40947587749E-04   15    7   15    3
    0.28080876859E-04   15    7   15    4
    0.96731392760E-06   15    7   15    5
   -0.43904146229E-05   15    7   15    6
    0.31422518932E-03   15    7   15    7
   -0.68901635985E-02   15    8    1    1
   -0.74038744903E-04   15    8    2    1
   -0.79507544181E-02   15    8    2    2
   -0.25158830724E-03   15    8    3    1
    0.43002053184E-04   15    8    3    2
   -0.76326936383E-02   15    8    3    3
    0.60869353323E-03   15    8    4    1
   -0.56066226280E-04   15    8    4    2
   -0.23009895143E-03   15    8    4    3
   -0.75583949966E-02   15    8    4    4
   -0.38217521233E-03   15    8    5    1
   -0.67172387918E-04   15    8    5    2
    0.11531644519E-03   15    8    5    3
    0.68361487496E-03   15    8    5    4
   -0.70543077700E-02   15    8    5    5
   -0.39499568340E-04   15    8    6    1
    0.45408701389E-03   15    8    6    2
   -0.71341762619E-05   15    8    6    3
    0.26231911913E-04   15    8    6    4
    0.84634612400E-05   15    8    6    5
   -0.68537252448E-02   15    8    6    6
    0.27884840280E-03   15    8    7    1
   -0.17681245204E-04   15    8    7    2
   -0.33044095693E-03   15    8    7    3
    0.22404412814E-03   15    8    7    4
   -0.31299190100E-04   15    8    7    5
   -0.95208500793E-04   15    8    7    6
   -0.56905881749E-02   15    8    7    7
   -0.34390533572E-04   15    8    8    1
   -0.27520619032E-04   15    8    8    2
   -0.53031187036E-05   15    8    8    3
    0.32001200573E-04   15    8    8    4
    0.26893205038E-03   15    8    8    5
   -0.12411899745E-04   15    8    8    6
   -0.30427664900E-04   15    8    8    7
   -0.67080676212E-02   15    8    8    8
   -0.12137377343E-03   15    8    9    1
   -0.91261855008E-05   15    8    9    2
   -0.14739125492E-04   15    8    9    3
    0.16113635196E-03   15    8    9    4
    0.49981561799E-03   15    8    9    5
    0.69615069507E-05   15    8    9    6
   -0.60836190611E-04   15    8    9    7
    0.37911051139E-03   15    8    9    8
   -0.57728809033E-02   15    8    9    9
   -0.46509435833E-03   15    8   10    1
    0.74164269395E-05   15    8   10    2
   -0.10617250819E-03   15    8   10    3
   -0.24015983593E-03   15    8   10    4
   -0.49774843584E-04   15    8   10    5
    0.96315557180E-04   15    8   10    6
   -0.86461876187E-03   15    8   10    7
    0.16826833621E-04   15    8   10    8
   -0.58797371287E-04   15    8   10    9
   -0.56024960374E-02   15    8   10   10
    0.58237829640E-04   15    8   11    1
   -0.49023565070E-05   15    8   11    2
   -0.94197205956E-04   15    8   11    3
    0.29787292549E-04   15    8   11    4
   -0.18126605522E-05   15    8   11    5
   -0.73053821835E-05   15    8   11    6
    0.42036791564E-03   15    8   11    7
    0.39146294458E-03   15    8   11    8
   -0.55717521865E-04   15    8   11    9
   -0.40514206011E-03   15    8   11   10
   -0.25808131737E-03   15    8   11   11
   -0.20607592678E-04   15    8   12    1
    0.22157840446E-03   15    8   12    2
   -0.12960826607E-04   15    8   12    3
    0.26646939035E-04   15    8   12    4
   -0.13166580755E-04   15    8   12    5
   -0.46801423422E-03   15    8   12    6
   -0.46411541850E-05   15    8   12    7
    0.11244763796E-03   15    8   12    8
   -0.15299402666E-04   15    8   12    9
    0.49258818828E-05   15    8   12   10
   -0.82530332142E-05   15    8   12   11
    0.78886107586E-03   15    8   12   12
   -0.59355734654E-04   15    8   13    1
   -0.13570366741E-04   15    8   13    2
   -0.12560952646E-03   15    8   13    3
   -0.49361230424E-05   15    8   13    4
   -0.16344552426E-04   15    8   13    5
    0.12317024063E-04   15    8   13    6
   -0.13857143080E-03   15    8   13    7
   -0.21016016537E-03   15    8   13    8
    0.46506367785E-04   15    8   13    9
    0.14317099177E-03   15    8   13   10
    0.61449281092E-04   15    8   13   11
   -0.24051586955E-04   15    8   13   12
   -0.90365953900E-04   15    8   13   13
   -0.26419366463E-04   15    8   14    1
   -0.28499759999E-05   15    8   14    2
    0.16130236997E-04   15    8   14    3
   -0.59980052546E-04   15    8   14    4
    0.34766149219E-05   15    8   14    5
    0.68950636162E-04   15    8   14    6
   -0.26855592370E-03   15    8   14    7
    0.75692060759E-03   15    8   14    8
   -0.12759178278E-03   15    8   14    9
    0.25685019420E-03   15    8   14   10
    0.77578123748E-04   15    8   14   11
   -0.93817487293E-04   15    8   14   12
    0.17633590137E-05   15    8   14   13
   -0.17711526682E-03   15    8   14   14
    0.16181218864E-04   15    8   15    1
    0.18680293470E-04   15    8   15    2
   -0.22735645443E-04   15    8   15    3
   -0.33102124934E-04   15    8   15    4
    0.11650020535E-03   15    8   15    5
   -0.61251101923E-06   15    8   15    6
    0.76571446960E-04   15    8   15    7
    0.20336073949E-02   15    8   15    8
    0.54375367259E-02   15    9    1    1
    0.10001786954E-03   15    9    2    1
    0.44621328567E-02   15    9    2    2
    0.12157392107E-03   15    9    3    1
    0.21502415166E-04   15    9    3    2
    0.57895456473E-02   15    9    3    3
   -0.13278007980E-04   15    9    4    1
   -0.60368955888E-04   15    9    4    2
    0.18716655455E-04   15    9    4    3
    0.54019849203E-02   15    9    4    4
   -0.36867951248E-03   15    9    5    1
   -0.82714699385E-04   15    9    5    2
    0.20891586330E-04   15    9    5    3
    0.57520266543E-03   15    9    5    4
    0.54582804063E-02   15    9    5    5
    0.76901374589E-04   15    9    6    1
   -0.16709153154E-02   15    9    6    2
    0.42792548669E-04   15    9    6    3
   -0.12785035060E-03   15    9    6    4
   -0.86822095362E-05   15    9    6    5
    0.29453857176E-02   15    9    6    6
   -0.69464204087E-03   15    9    7    1
    0.45353998503E-04   15    9    7    2
    0.15519700901E-02   15    9    7    3
   -0.66208361495E-03   15    9    7    4
    0.18212838627E-03   15    9    7    5
    0.93943319911E-04   15    9    7    6
    0.35334575922E-02   15    9    7    7
    0.70670715963E-03   15    9    8    1
    0.12945131164E-03   15    9    8    2
   -0.26271013564E-03   15    9    8    3
   -0.12173437345E-02   15    9    8    4
    0.19649275222E-03   15    9    8    5
    0.20800236384E-06   15    9    8    6
   -0.79992567527E-04   15    9    8    7
    0.22883801802E-02   15    9    8    8
    0.42535377163E-03   15    9    9    1
    0.82612141849E-04   15    9    9    2
    0.75060811519E-04   15    9    9    3
   -0.52842160345E-03   15    9    9    4
   -0.19296002847E-02   15    9    9    5
   -0.30063258275E-05   15    9    9    6
    0.87646760339E-04   15    9    9    7
    0.60862445079E-03   15    9    9    8
    0.39662760735E-02   15    9    9    9
    0.14770844386E-02   15    9   10    1
    0.33167791746E-04   15    9   10    2
    0.79177673495E-03   15    9   10    3
    0.73170229380E-03   15    9   10    4
    0.21746300516E-03   15    9   10    5
   -0.93382844068E-04   15    9   10    6
    0.39374964126E-03   15    9   10    7
   -0.11235431098E-03   15    9   10    8
    0.55686633395E-04   15    9   10    9
    0.35125510904E-02   15    9   10   10
   -0.21955422782E-03   15    9   11    1
   -0.44474736141E-05   15    9   11    2
    0.17093714763E-03   15    9   11    3
   -0.42283065841E-04   15    9   11    4
   -0.37238322727E-04   15    9   11    5
    0.10217087394E-04   15    9   11    6
   -0.16305398340E-03   15    9   11    7
   -0.11455147132E-03   15    9   11    8
    0.17673544275E-03   15    9   11    9
    0.20702469663E-03   15    9   11   10
   -0.11948059096E-01   15    9   11   11
    0.45815049426E-05   15    9   12    1
   -0.29973009671E-03   15    9   12    2
    0.27056026118E-04   15    9   12    3
   -0.16849922635E-04   15    9   12    4
   -0.11092514674E-04   15    9   12    5
    0.23376331452E-03   15    9   12    6
   -0.13642391732E-04   15    9   12    7
   -0.26321362461E-04   15    9   12    8
    0.27493219642E-04   15    9   12    9
    0.22434001550E-04   15    9   12   10
   -0.15636849865E-04   15    9   12   11
   -0.12362794795E-01   15    9   12   12
    0.13682303590E-03   15    9   13    1
    0.15376920821E-04   15    9   13    2
    0.16491614787E-03   15    9   13    3
    0.31475169939E-04   15    9   13    4
    0.34851751265E-04   15    9   13    5
   -0.97676577786E-05   15    9   13    6
    0.12518449942E-03   15    9   13    7
    0.48478193533E-04   15    9   13    8
   -0.54346996928E-04   15    9   13    9
   -0.63075785904E-05   15    9   13   10
   -0.23333149619E-04   15    9   13   11
    0.90400184601E-05   15    9   13   12
   -0.12040875000E-01   15    9   13   13
    0.43160295557E-04   15    9   14    1
    0.13128322654E-04   15    9   14    2
   -0.19019176366E-04   15    9   14    3
    0.22470775178E-03   15    9   14    4
   -0.58713485544E-04   15    9   14    5
   -0.40362136022E-04   15    9   14    6
    0.12219530429E-03   15    9   14    7
   -0.22917161579E-03   15    9   14    8
    0.32517466244E-03   15    9   14    9
   -0.11690642492E-03   15    9   14   10
    0.36549842624E-04   15    9   14   11
    0.69664993218E-04   15    9   14   12
   -0.63186046160E-05   15    9   14   13
   -0.11912331484E-01   15    9   14   14
    0.55012658895E-05   15    9   15    1
   -0.65005372300E-05   15    9   15    2
    0.11097223046E-06   15    9   15    3
   -0.25140500108E-04   15    9   15    4
    0.13661772370E-03   15    9   15    5
   -0.52830170839E-05   15    9   15    6
   -0.41097571536E-04   15    9   15    7
   -0.82573985013E-03   15    9   15    8
    0.82924050901E-03   15    9   15    9
   -0.11036516612E-03   15   10    1    1
    0.55095806646E-03   15   10    2    1
   -0.41530228471E-03   15   10    2    2
   -0.24157261595E-03   15   10    3    1
    0.23666832402E-03   15   10    3    2
   -0.38434498197E-03   15   10    3    3
   -0.13278268122E-03   15   10    4    1
    0.32604035349E-03   15   10    4    2
    0.24567590856E-03   15   10    4    3
   -0.89956486850E-03   15   10    4    4
   -0.23284729771E-03   15   10    5    1
    0.25896863692E-05   15   10    5    2
   -0.72341742870E-03   15   10    5    3
   -0.40278719768E-04   15   10    5    4
   -0.52083461343E-03   15   10    5    5
   -0.14015345506E-04   15   10    6    1
    0.18926568715E-03   15   10    6    2
    0.33866833291E-04   15   10    6    3
    0.47514625857E-04   15   10    6    4
    0.31680548944E-04   15   10    6    5
   -0.27913163588E-03   15   10    6    6
    0.18055742113E-03   15   10    7    1
    0.14910985303E-03   15   10    7    2
   -0.24238913731E-03   15   10    7    3
   -0.13876721829E-03   15   10    7    4
   -0.13396111140E-03   15   10    7    5
    0.11940033552E-03   15   10    7    6
   -0.20545173723E-03   15   10    7    7
   -0.17077540370E-03   15   10    8    1
    0.17336938720E-04   15   10    8    2
    0.13655793317E-03   15   10    8    3
    0.53703695320E-04   15   10    8    4
   -0.24126604946E-04   15   10    8    5
    0.10710632670E-03   15   10    8    6
   -0.10668121437E-02   15   10    8    7
   -0.19366163837E-03   15   10    8    8
   -0.96916582899E-04   15   10    9    1
    0.38041572274E-04   15   10    9    2
    0.63325553259E-04   15   10    9    3
    0.24092882665E-04   15   10    9    4
    0.19636748364E-03   15   10    9    5
    0.31242587875E-04   15   10    9    6
    0.33591990041E-04   15   10    9    7
   -0.71222056623E-04   15   10    9    8
   -0.16968656053E-03   15   10    9    9
   -0.24607339183E-03   15   10   10    1
    0.26967022291E-03   15   10   10    2
   -0.53182389002E-04   15   10   10    3
    0.20201243866E-03   15   10   10    4
    0.18092967821E-03   15   10   10    5
   -0.72507003629E-03   15   10   10    6
   -0.60330672584E-04   15   10   10    7
    0.47651127382E-03   15   10   10    8
    0.87366760856E-03   15   10   10    9
   -0.50180355329E-03   15   10   10   10
    0.11372151022E-04   15   10   11    1
    0.95944019502E-05   15   10   11    2
   -0.19600537282E-04   15   10   11    3
   -0.39077106431E-04   15   10   11    4
    0.72347638473E-05   15   10   11    5
    0.20478077215E-05   15   10   11    6
    0.43343238012E-04   15   10   11    7
    0.15675482916E-04   15   10   11    8
   -0.63037344406E-04   15   10   11    9
    0.38094976497E-04   15   10   11   10
    0.40678197535E-03   15   10   11   11
    0.45330987534E-04   15   10   12    1
    0.10427805097E-04   15   10   12    2
    0.14743378091E-04   15   10   12    3
    0.15006175371E-04   15   10   12    4
    0.12676344826E-04   15   10   12    5
   -0.22228704003E-04   15   10   12    6
   -0.74837880779E-05   15   10   12    7
   -0.27326331141E-04   15   10   12    8
    0.53751226259E-05   15   10   12    9
   -0.12834262257E-03   15   10   12   10
    0.99617328291E-04   15   10   12   11
    0.44447841084E-03   15   10   12   12
   -0.26463009199E-04   15   10   13    1
   -0.16426256231E-04   15   10   13    2
    0.35405349897E-05   15   10   13    3
    0.17366525429E-04   15   10   13    4
    0.16227188137E-04   15   10   13    5
   -0.94711397914E-04   15   10   13    6
   -0.16235702202E-04   15   10   13    7
    0.11339832022E-04   15   10   13    8
    0.55412474214E-04   15   10   13    9
   -0.10420849876E-04   15   10   13   10
   -0.31417107884E-04   15   10   13   11
    0.42217395978E-04   15   10   13   12
    0.42417840946E-03   15   10   13   13
   -0.53266630678E-04   15   10   14    1
   -0.15747499127E-04   15   10   14    2
   -0.30207067740E-04   15   10   14    3
    0.39354492679E-05   15   10   14    4
    0.17428371750E-06   15   10   14    5
   -0.24600826407E-04   15   10   14    6
    0.55519815387E-04   15   10   14    7
    0.50804119121E-05   15   10   14    8
    0.44897965063E-04   15   10   14    9
    0.12575499560E-03   15   10   14   10
   -0.55424306691E-05   15   10   14   11
   -0.30508567777E-04   15   10   14   12
   -0.14678817815E-04   15   10   14   13
    0.38423753859E-03   15   10   14   14
   -0.45125435077E-04   15   10   15    1
   -0.69952098676E-05   15   10   15    2
   -0.93786952072E-05   15   10   15    3
   -0.23681246072E-04   15   10   15    4
    0.18029409959E-05   15   10   15    5
    0.13161773689E-04   15   10   15    6
   -0.12918446076E-03   15   10   15    7
    0.51722060511E-04   15   10   15    8
   -0.31581933820E-04   15   10   15    9
    0.30110402687E-03   15   10   15   10
    0.19694470245E-02   15   11    1    1
   -0.10457672851E-04   15   11    2    1
    0.21787296584E-02   15   11    2    2
   -0.35980086250E-05   15   11    3    1
   -0.79045499391E-04   15   11    3    2
    0.21072299112E-02   15   11    3    3
   -0.26718171221E-04   15   11    4    1
   -0.41392955019E-05   15   11    4    2
    0.81396116594E-05   15   11    4    3
    0.21285520506E-02   15   11    4    4
   -0.42233825852E-05   15   11    5    1
   -0.15700253567E-04   15   11    5    2
   -0.72781812372E-05   15   11    5    3
   -0.93363125630E-04   15   11    5    4
    0.20802364078E-02   15   11    5    5
   -0.36292380080E-04   15   11    6    1
   -0.10152261426E-03   15   11    6    2
   -0.21182994860E-04   15   11    6    3
   -0.22644873933E-04   15   11    6    4
   -0.95755441032E-05   15   11    6    5
    0.18963410832E-02   15   11    6    6
   -0.39635125579E-04   15   11    7    1
    0.59295092665E-05   15   11    7    2
    0.46424837365E-04   15   11    7    3
    0.38029963896E-04   15   11    7    4
    0.52648128110E-05   15   11    7    5
    0.32622255330E-04   15   11    7    6
    0.17792950139E-02   15   11    7    7
    0.74066109849E-04   15   11    8    1
    0.21800630322E-04   15   11    8    2
   -0.55528634550E-04   15   11    8    3
    0.32148733535E-04   15   11    8    4
   -0.91455352344E-04   15   11    8    5
    0.42790228017E-06   15   11    8    6
    0.18967197794E-03   15   11    8    7
    0.21224745390E-02   15   11    8    8
    0.65064716723E-04   15   11    9    1
   -0.63102881954E-06   15   11    9    2
   -0.64941774125E-05   15   11    9    3
   -0.15452728276E-03   15   11    9    4
   -0.99150423487E-04   15   11    9    5
   -0.16570363938E-05   15   11    9    6
   -0.47277945082E-04   15   11    9    7
   -0.24787974634E-03   15   11    9    8
    0.18586850741E-02   15   11    9    9
    0.13207754828E-03   15   11   10    1
    0.16107569561E-04   15   11   10    2
    0.44493779365E-04   15   11   10    3
   -0.22404203828E-04   15   11   10    4
    0.32727196859E-04   15   11   10    5
    0.91592602459E-04   15   11   10    6
    0.49743554071E-04   15   11   10    7
   -0.18526163333E-03   15   11   10    8
    0.60413550499E-04   15   11   10    9
    0.16335861403E-02   15   11   10   10
   -0.11018029111E-03   15   11   11    1
   -0.12594141714E-03   15   11   11    2
    0.10875255274E-03   15   11   11    3
   -0.20224458830E-04   15   11   11    4
   -0.43356582884E-03   15   11   11    5
   -0.87516087103E-04   15   11   11    6
   -0.12533275191E-03   15   11   11    7
   -0.13481526030E-04   15   11   11    8
   -0.61267064697E-03   15   11   11    9
    0.13392664519E-03   15   11   11   10
    0.66304663014E-03   15   11   11   11
   -0.82362467427E-04   15   11   12    1
    0.14404023712E-03   15   11   12    2
   -0.27690423460E-04   15   11   12    3
   -0.38487148381E-04   15   11   12    4
   -0.14637654913E-04   15   11   12    5
   -0.34576267911E-04   15   11   12    6
   -0.19475991971E-04   15   11   12    7
   -0.74912426871E-04   15   11   12    8
   -0.11134037342E-05   15   11   12    9
   -0.25671028114E-04   15   11   12   10
   -0.28352959575E-02   15   11   12   11
    0.10156076705E-01   15   11   12   12
    0.56951766985E-04   15   11   13    1
    0.62619399195E-04   15   11   13    2
    0.89548117861E-04   15   11   13    3
    0.44847122958E-04   15   11   13    4
   -0.10178770566E-03   15   11   13    5
   -0.13744597086E-03   15   11   13    6
    0.56634343963E-04   15   11   13    7
   -0.38057251504E-04   15   11   13    8
   -0.98986276710E-04   15   11   13    9
   -0.32571307576E-04   15   11   13   10
   -0.84528322022E-03   15   11   13   11
    0.47006259986E-02   15   11   13   12
   -0.43794879835E-02   15   11   13   13
    0.91583195566E-04   15   11   14    1
    0.37058159548E-04   15   11   14    2
   -0.44154500088E-04   15   11   14    3
    0.18979158039E-03   15   11   14    4
   -0.20859498933E-03   15   11   14    5
    0.56217010022E-05   15   11   14    6
   -0.63014936820E-05   15   11   14    7
   -0.25220607172E-03   15   11   14    8
   -0.19958037718E-04   15   11   14    9
   -0.18839091213E-04   15   11   14   10
    0.48865620045E-02   15   11   14   11
    0.11870105078E-02   15   11   14   12
   -0.84584264507E-03   15   11   14   13
   -0.42842559872E-02   15   11   14   14
    0.46820265973E-03   15   11   15    1
   -0.14362982509E-05   15   11   15    2
   -0.41741690373E-03   15   11   15    3
   -0.94924267098E-04   15   11   15    4
    0.17198695802E-03   15   11   15    5
   -0.25682937904E-04   15   11   15    6
   -0.16007481051E-03   15   11   15    7
    0.88721684794E-04   15   11   15    8
   -0.38218265462E-03   15   11   15    9
    0.55088855541E-04   15   11   15   10
    0.26651465436E-01   15   11   15   11
    0.36234868226E-05   15   12    1    1
    0.13428453671E-03   15   12    2    1
    0.49223890642E-03   15   12    2    2
   -0.42282123792E-03   15   12    3    1
   -0.37014551335E-05   15   12    3    2
    0.74648152700E-03   15   12    3    3
   -0.91494427598E-04   15   12    4    1
   -0.22637304710E-03   15   12    4    2
   -0.31081088460E-03   15   12    4    3
    0.39045521678E-03   15   12    4    4
   -0.15663575725E-04   15   12    5    1
   -0.55674225137E-03   15   12    5    2
    0.15605338545E-04   15   12    5    3
   -0.93168346522E-04   15   12    5    4
    0.37122968723E-03   15   12    5    5
   -0.65016553502E-04   15   12    6    1
   -0.14452112296E-04   15   12    6    2
    0.90954655127E-04   15   12    6    3
    0.15912974039E-03   15   12    6    4
   -0.24537565786E-03   15   12    6    5
    0.38401034496E-03   15   12    6    6
    0.17541950135E-03   15   12    7    1
   -0.41842982525E-04   15   12    7    2
   -0.55924923836E-03   15   12    7    3
    0.27247093015E-03   15   12    7    4
   -0.11276510683E-04   15   12    7    5
   -0.57335060008E-04   15   12    7    6
    0.16513955168E-02   15   12    7    7
    0.10955482056E-04   15   12    8    1
    0.49122939934E-03   15   12    8    2
   -0.24783695098E-04   15   12    8    3
    0.67522893193E-04   15   12    8    4
   -0.20911258639E-04   15   12    8    5
    0.15277658863E-03   15   12    8    6
    0.11308353641E-03   15   12    8    7
    0.40691834774E-03   15   12    8    8
    0.68248444661E-04   15   12    9    1
   -0.33552281532E-03   15   12    9    2
   -0.73719723522E-05   15   12    9    3
   -0.23709180881E-04   15   12    9    4
   -0.23960976213E-04   15   12    9    5
   -0.50700473767E-03   15   12    9    6
    0.10532731388E-03   15   12    9    7
   -0.25692058146E-04   15   12    9    8
    0.32577735922E-03   15   12    9    9
    0.55683210282E-03   15   12   10    1
   -0.42479378903E-05   15   12   10    2
    0.31112387825E-03   15   12   10    3
    0.19635933180E-03   15   12   10    4
    0.33035128929E-04   15   12   10    5
   -0.72750311329E-04   15   12   10    6
    0.34153025145E-04   15   12   10    7
   -0.12041915836E-03   15   12   10    8
   -0.96777148539E-04   15   12   10    9
   -0.10191992129E-02   15   12   10   10
    0.77453127697E-05   15   12   11    1
   -0.21136032298E-03   15   12   11    2
    0.15074957008E-03   15   12   11    3
   -0.30005459214E-04   15   12   11    4
   -0.37830969915E-04   15   12   11    5
    0.11187137278E-05   15   12   11    6
   -0.31481082445E-03   15   12   11    7
    0.27806040105E-04   15   12   11    8
   -0.62115499520E-04   15   12   11    9
   -0.86109213511E-04   15   12   11   10
    0.57099416592E-02   15   12   11   11
    0.34544657870E-04   15   12   12    1
   -0.20011606630E-04   15   12   12    2
   -0.20135107059E-04   15   12   12    3
   -0.58848341248E-04   15   12   12    4
   -0.38845882772E-04   15   12   12    5
   -0.11179183758E-04   15   12   12    6
   -0.24590154795E-05   15   12   12    7
   -0.70725016961E-03   15   12   12    8
   -0.20683369618E-03   15   12   12    9
    0.32642802425E-04   15   12   12   10
   -0.49283191793E-02   15   12   12   11
   -0.54383209632E-03   15   12   12   12
    0.60800316850E-05   15   12   13    1
    0.10320745914E-03   15   12   13    2
   -0.24890382167E-04   15   12   13    3
    0.25266646673E-04   15   12   13    4
   -0.60860509836E-05   15   12   13    5
    0.27924512959E-04   15   12   13    6
   -0.17295366041E-03   15   12   13    7
    0.14182435180E-04   15   12   13    8
    0.26219355060E-05   15   12   13    9
    0.31968805079E-03   15   12   13   10
    0.83075055061E-02   15   12   13   11
    0.10194230121E-02   15   12   13   12
   -0.82383747616E-02   15   12   13   13
    0.66534170714E-05   15   12   14    1
   -0.39224774965E-03   15   12   14    2
   -0.65638450349E-04   15   12   14    3
    0.27644325859E-04   15   12   14    4
   -0.79262422716E-04   15   12   14    5
   -0.19795273345E-04   15   12   14    6
    0.13118687277E-03   15   12   14    7
    0.25356446117E-04   15   12   14    8
   -0.97029154619E-05   15   12   14    9
    0.12249934706E-03   15   12   14   10
   -0.76535382411E-03   15   12   14   11
   -0.82904159066E-02   15   12   14   12
   -0.59743453958E-02   15   12   14   13
    0.11194192443E-02   15   12   14   14
    0.45989284731E-04   15   12   15    1
    0.20169026043E-03   15   12   15    2
   -0.54918912165E-04   15   12   15    3
   -0.39475257193E-04   15   12   15    4
    0.71943528266E-04   15   12   15    5
   -0.37050968404E-03   15   12   15    6
    0.53900958993E-04   15   12   15    7
    0.98681411048E-05   15   12   15    8
   -0.54283669468E-04   15   12   15    9
   -0.70997350079E-04   15   12   15   10
    0.14145462074E-02   15   12   15   11
    0.28051486449E-01   15   12   15   12
   -0.40365974385E-03   15   13    1    1
   -0.58614016484E-06   15   13    2    1
   -0.44574832609E-03   15   13    2    2
   -0.15544397610E-04   15   13    3    1
    0.21358373891E-04   15   13    3    2
   -0.40052636897E-03   15   13    3    3
    0.24176305357E-04   15   13    4    1
    0.91664120576E-05   15   13    4    2
    0.60745009206E-04   15   13    4    3
   -0.43236315296E-03   15   13    4    4
   -0.61959014377E-05   15   13    5    1
    0.16622373303E-04   15   13    5    2
   -0.28011691291E-04   15   13    5    3
    0.28458035801E-04   15   13    5    4
   -0.43900453374E-03   15   13    5    5
   -0.70898047531E-04   15   13    6    1
    0.49777794773E-04   15   13    6    2
    0.35397459358E-04   15   13    6    3
   -0.47866064307E-04   15   13    6    4
    0.65522797960E-05   15   13    6    5
   -0.34222253947E-03   15   13    6    6
    0.49737712902E-04   15   13    7    1
    0.26211654583E-04   15   13    7    2
   -0.51894093517E-04   15   13    7    3
   -0.45773140256E-04   15   13    7    4
    0.25015952576E-04   15   13    7    5
   -0.10331926691E-03   15   13    7    6
   -0.28826261236E-03   15   13    7    7
   -0.69729348660E-04   15   13    8    1
   -0.23371720393E-04   15   13    8    2
   -0.61448347005E-04   15   13    8    3
    0.12302916743E-04   15   13    8    4
    0.10142963526E-04   15   13    8    5
   -0.26582514094E-05   15   13    8    6
   -0.82284046152E-04   15   13    8    7
   -0.41516588841E-03   15   13    8    8
   -0.16657920671E-04   15   13    9    1
    0.72926180452E-05   15   13    9    2
    0.48707428875E-05   15   13    9    3
    0.43163008147E-04   15   13    9    4
    0.47730483006E-04   15   13    9    5
    0.13925222405E-04   15   13    9    6
    0.34570474338E-04   15   13    9    7
    0.97150455403E-04   15   13    9    8
   -0.36840486440E-03   15   13    9    9
   -0.54669538089E-04   15   13   10    1
   -0.26141006233E-04   15   13   10    2
   -0.44356562229E-04   15   13   10    3
   -0.58875759473E-04   15   13   10    4
    0.15327275048E-04   15   13   10    5
    0.62589867469E-04   15   13   10    6
   -0.32238145476E-04   15   13   10    7
    0.50671829541E-04   15   13   10    8
    0.72411400657E-06   15   13   10    9
   -0.20492768923E-03   15   13   10   10
    0.20103952317E-04   15   13   11    1
   -0.34021503596E-03   15   13   11    2
   -0.21175488009E-04   15   13   11    3
   -0.32385788168E-04   15   13   11    4
   -0.11262121898E-03   15   13   11    5
   -0.88221003874E-04   15   13   11    6
    0.28383423925E-06   15   13   11    7
    0.60310425603E-05   15   13   11    8
   -0.14630544844E-03   15   13   11    9
   -0.42424669270E-04   15   13   11   10
    0.28173580560E-02   15   13   11   11
   -0.27575533829E-03   15   13   12    1
   -0.36411961227E-04   15   13   12    2
    0.12571796931E-03   15   13   12    3
   -0.18747413597E-03   15   13   12    4
   -0.23928441183E-04   15   13   12    5
    0.37478573987E-04   15   13   12    6
   -0.10800595127E-04   15   13   12    7
    0.40209358195E-04   15   13   12    8
   -0.27553838259E-04   15   13   12    9
    0.16387746806E-04   15   13   12   10
   -0.12287509673E-01   15   13   12   11
   -0.11004597793E-02   15   13   12   12
   -0.31101715857E-04   15   13   13    1
    0.12523122975E-03   15   13   13    2
   -0.35541848061E-04   15   13   13    3
    0.10485036771E-03   15   13   13    4
   -0.70635359481E-03   15   13   13    5
    0.97536489733E-04   15   13   13    6
    0.18237084404E-04   15   13   13    7
   -0.12528789821E-03   15   13   13    8
   -0.87059303874E-03   15   13   13    9
    0.23974729420E-04   15   13   13   10
    0.25847316201E-02   15   13   13   11
    0.35771287838E-02   15   13   13   12
    0.10662087727E-02   15   13   13   13
    0.23502164713E-04   15   13   14    1
    0.24390282199E-03   15   13   14    2
   -0.51215643123E-04   15   13   14    3
   -0.28367582266E-04   15   13   14    4
    0.98377909348E-04   15   13   14    5
    0.71734469126E-04   15   13   14    6
   -0.32633831947E-04   15   13   14    7
    0.15772328043E-03   15   13   14    8
   -0.38357976301E-04   15   13   14    9
   -0.65373695909E-04   15   13   14   10
    0.19811501855E-02   15   13   14   11
    0.85750332874E-02   15   13   14   12
    0.39718654239E-02   15   13   14   13
    0.10918747122E-02   15   13   14   14
   -0.36052324001E-03   15   13   15    1
   -0.33087092693E-04   15   13   15    2
   -0.50103979890E-03   15   13   15    3
   -0.12156922706E-04   15   13   15    4
   -0.10306018732E-03   15   13   15    5
    0.15871433839E-04   15   13   15    6
   -0.16927724058E-03   15   13   15    7
    0.58526055080E-04   15   13   15    8
    0.49895053948E-04   15   13   15    9
   -0.24024023313E-03   15   13   15   10
    0.43183803672E-02   15   13   15   11
   -0.11929929240E-03   15   13   15   12
    0.37699382454E-01   15   13   15   13
    0.35044637122E-02   15   14    1    1
    0.41135622332E-05   15   14    2    1
    0.36789829651E-02   15   14    2    2
    0.76995902438E-04   15   14    3    1
    0.29031509584E-04   15   14    3    2
    0.34431375147E-02   15   14    3    3
   -0.78929914790E-04   15   14    4    1
    0.59817852187E-04   15   14    4    2
    0.94836780807E-04   15   14    4    3
    0.34997437087E-02   15   14    4    4
    0.94151412997E-04   15   14    5    1
    0.95171319715E-04   15   14    5    2
   -0.28888423762E-04   15   14    5    3
   -0.95832732658E-04   15   14    5    4
    0.35455779963E-02   15   14    5    5
    0.19108392322E-04   15   14    6    1
   -0.19109526084E-03   15   14    6    2
    0.15205276941E-04   15   14    6    3
   -0.37815990679E-04   15   14    6    4
    0.31934492440E-04   15   14    6    5
    0.31837122363E-02   15   14    6    6
   -0.69110920775E-04   15   14    7    1
   -0.68096819631E-05   15   14    7    2
    0.24159616557E-03   15   14    7    3
   -0.12499149791E-03   15   14    7    4
    0.24114847179E-04   15   14    7    5
   -0.40427209333E-04   15   14    7    6
    0.25974055651E-02   15   14    7    7
   -0.10606893322E-04   15   14    8    1
   -0.62490917069E-04   15   14    8    2
    0.11458648122E-04   15   14    8    3
   -0.90068857088E-04   15   14    8    4
   -0.14905000167E-03   15   14    8    5
   -0.15717448520E-04   15   14    8    6
   -0.10438238305E-03   15   14    8    7
    0.36267298428E-02   15   14    8    8
    0.16371745868E-03   15   14    9    1
    0.75825828514E-04   15   14    9    2
   -0.34586264841E-04   15   14    9    3
   -0.24102602667E-03   15   14    9    4
   -0.17780145544E-03   15   14    9    5
    0.55410021251E-04   15   14    9    6
    0.16014229669E-04   15   14    9    7
   -0.49297078165E-03   15   14    9    8
    0.31670175841E-02   15   14    9    9
    0.26230243109E-04   15   14   10    1
    0.79938479275E-05   15   14   10    2
    0.49980257080E-04   15   14   10    3
    0.73618553232E-04   15   14   10    4
    0.97223016535E-05   15   14   10    5
   -0.16021772230E-04   15   14   10    6
    0.82213316725E-04   15   14   10    7
    0.13297524416E-03   15   14   10    8
   -0.26491338550E-04   15   14   10    9
    0.30061519501E-02   15   14   10   10
   -0.24465008415E-03   15   14   11    1
    0.17975998264E-04   15   14   11    2
    0.14419687291E-03   15   14   11    3
   -0.40091399716E-04   15   14   11    4
   -0.22258659832E-03   15   14   11    5
    0.56620686221E-04   15   14   11    6
   -0.90631081962E-04   15   14   11    7
   -0.28319965657E-03   15   14   11    8
   -0.83745298066E-05   15   14   11    9
    0.15034802245E-03   15   14   11   10
   -0.79088894930E-02   15   14   11   11
    0.24656629617E-04   15   14   12    1
    0.28331184623E-03   15   14   12    2
    0.15619110116E-04   15   14   12    3
    0.96417471978E-04   15   14   12    4
   -0.70374041142E-04   15   14   12    5
   -0.83749326287E-04   15   14   12    6
    0.44900412873E-04   15   14   12    7
    0.71150570071E-04   15   14   12    8
   -0.40041116018E-04   15   14   12    9
   -0.19615455242E-04   15   14   12   10
   -0.49614484829E-03   15   14   12   11
    0.17693527236E-01   15   14   12   12
    0.14865445028E-03   15   14   13    1
   -0.22153882722E-04   15   14   13    2
    0.14135541600E-03   15   14   13    3
    0.30171577456E-04   15   14   13    4
    0.89126843855E-04   15   14   13    5
    0.92890216867E-04   15   14   13    6
    0.80227038422E-04   15   14   13    7
    0.95603066438E-04   15   14   13    8
    0.13318104878E-04   15   14   13    9
   -0.77240204608E-04   15   14   13   10
   -0.11934194820E-02   15   14   13   11
   -0.30941805240E-02   15   14   13   12
   -0.58395310190E-02   15   14   13   13
    0.39367050236E-04   15   14   14    1
    0.24753952835E-04   15   14   14    2
    0.10278663031E-04   15   14   14    3
    0.22159900410E-03   15   14   14    4
   -0.62905622417E-03   15   14   14    5
    0.86669832326E-05   15   14   14    6
    0.11772101195E-03   15   14   14    7
   -0.33658367465E-03   15   14   14    8
   -0.58734370701E-03   15   14   14    9
   -0.12811423126E-03   15   14   14   10
    0.27464956206E-02   15   14   14   11
   -0.70397412237E-03   15   14   14   12
   -0.87031614539E-04   15   14   14   13
    0.18797990068E-02   15   14   14   14
    0.72529449815E-04   15   14   15    1
    0.50757181302E-04   15   14   15    2
   -0.49337072692E-04   15   14   15    3
   -0.70311930023E-03   15   14   15    4
    0.26494241726E-03   15   14   15    5
    0.64467406590E-04   15   14   15    6
    0.96893182347E-04   15   14   15    7
    0.14303081884E-03   15   14   15    8
   -0.68643338612E-03   15   14   15    9
   -0.21393092391E-04   15   14   15   10
    0.79179417699E-02   15   14   15   11
    0.56307553506E-03   15   14   15   12
   -0.29745071575E-02   15   14   15   13
    0.34572969066E-01   15   14   15   14
    0.20155065725       15   15    1    1
    0.21591621995E-03   15   15    2    1
    0.20306347851       15   15    2    2
   -0.46369100087E-03   15   15    3    1
   -0.21374864091E-03   15   15    3    2
    0.20111452060       15   15    3    3
    0.52926639176E-03   15   15    4    1
    0.42900525937E-03   15   15    4    2
    0.79061146020E-04   15   15    4    3
    0.20159016373       15   15    4    4
    0.20965366924E-02   15   15    5    1
    0.35135276640E-03   15   15    5    2
   -0.46691600813E-03   15   15    5    3
   -0.35349515809E-02   15   15    5    4
    0.20358974534       15   15    5    5
   -0.11796965834E-03   15   15    6    1
   -0.69268459848E-02   15   15    6    2
    0.33842779939E-03   15   15    6    3
   -0.76006432731E-03   15   15    6    4
   -0.12029835055E-03   15   15    6    5
    0.19188156019       15   15    6    6
    0.33767444165E-02   15   15    7    1
   -0.59994127748E-03   15   15    7    2
    0.65853589320E-03   15   15    7    3
    0.20852429266E-02   15   15    7    4
    0.41835336576E-03   15   15    7    5
   -0.24106734895E-02   15   15    7    6
    0.20538236083       15   15    7    7
    0.64445039790E-03   15   15    8    1
    0.12771619851E-03   15   15    8    2
   -0.26483687262E-03   15   15    8    3
   -0.12185771328E-02   15   15    8    4
    0.16992802666E-02   15   15    8    5
    0.15094441724E-03   15   15    8    6
    0.95756417015E-03   15   15    8    7
    0.23252323759       15   15    8    8
    0.38937501286E-02   15   15    9    1
    0.62467213900E-03   15   15    9    2
   -0.86478762034E-03   15   15    9    3
   -0.63645338295E-02   15   15    9    4
   -0.34489402573E-02   15   15    9    5
   -0.21060574721E-03   15   15    9    6
   -0.69641409377E-03   15   15    9    7
   -0.20575083058E-01   15   15    9    8
    0.20187100842       15   15    9    9
   -0.24612001763E-02   15   15   10    1
    0.70009898586E-03   15   15   10    2
    0.27122689208E-02   15   15   10    3
   -0.15996402114E-02   15   15   10    4
    0.33599549972E-03   15   15   10    5
    0.24349195460E-02   15   15   10    6
   -0.17960373565E-01   15   15   10    7
    0.94025019681E-03   15   15   10    8
   -0.54835203859E-03   15   15   10    9
    0.20519739651       15   15   10   10
    0.13015413062E-01   15   15   11    1
    0.42092780983E-03   15   15   11    2
   -0.85947830488E-02   15   15   11    3
    0.24752007386E-02   15   15   11    4
    0.19812327376E-02   15   15   11    5
   -0.12440930443E-03   15   15   11    6
   -0.54582784739E-02   15   15   11    7
    0.15176302969E-02   15   15   11    8
   -0.67073207479E-02   15   15   11    9
    0.30321560495E-02   15   15   11   10
    0.83393173071       15   15   11   11
    0.48665245375E-03   15   15   12    1
    0.10677625041E-01   15   15   12    2
   -0.12555141206E-02   15   15   12    3
    0.33045572295E-03   15   15   12    4
    0.75875033409E-03   15   15   12    5
   -0.10585671333E-01   15   15   12    6
    0.15771273769E-02   15   15   12    7
    0.18594737926E-03   15   15   12    8
   -0.10658167723E-02   15   15   12    9
   -0.18208508113E-02   15   15   12   10
    0.13301367658E-02   15   15   12   11
    0.80596519051       15   15   12   12
   -0.75518700254E-02   15   15   13    1
   -0.73391724941E-03   15   15   13    2
   -0.68805864995E-02   15   15   13    3
   -0.16792647418E-02   15   15   13    4
   -0.11384591130E-02   15   15   13    5
    0.49100060559E-03   15   15   13    6
   -0.28839220447E-02   15   15   13    7
    0.89960677762E-03   15   15   13    8
    0.11648694785E-02   15   15   13    9
   -0.58604280241E-02   15   15   13   10
    0.39946106851E-03   15   15   13   11
    0.85732654894E-03   15   15   13   12
    0.83564873590       15   15   13   13
   -0.25305778485E-02   15   15   14    1
   -0.40898716125E-03   15   15   14    2
    0.84309595659E-03   15   15   14    3
   -0.13138203749E-01   15   15   14    4
    0.25052940756E-02   15   15   14    5
    0.14184974910E-02   15   15   14    6
    0.32379108181E-02   15   15   14    7
    0.22242747097E-02   15   15   14    8
   -0.11716741647E-01   15   15   14    9
   -0.19396944884E-02   15   15   14   10
   -0.83982672499E-02   15   15   14   11
    0.40439595838E-03   15   15   14   12
    0.19273913569E-02   15   15   14   13
    0.82460884271       15   15   14   14
   -0.60649264337E-03   15   15   15    1
    0.42527509167E-04   15   15   15    2
    0.20179135260E-03   15   15   15    3
    0.21617991465E-02   15   15   15    4
   -0.12303733912E-01   15   15   15    5
   -0.63979335932E-05   15   15   15    6
    0.32122185306E-03   15   15   15    7
    0.47290688191E-03   15   15   15    8
   -0.14050491666E-01   15   15   15    9
    0.49894593643E-03   15   15   15   10
    0.67626102848E-03   15   15   15   11
   -0.53834310931E-03   15   15   15   12
    0.10351947428E-02   15   15   15   13
    0.17987022867E-02   15   15   15   14
    0.91526112216       15   15   15   15
   -0.62462696990E-02   16    1    1    1
    0.20345068724E-03   16    1    2    1
   -0.54939429685E-02   16    1    2    2
   -0.39580790642E-03   16    1    3    1
   -0.13854994556E-04   16    1    3    2
   -0.54547846431E-02   16    1    3    3
   -0.11939514221E-03   16    1    4    1
   -0.15045263388E-03   16    1    4    2
   -0.23026463440E-03   16    1    4    3
   -0.56140646325E-02   16    1    4    4
   -0.12304086853E-03   16    1    5    1
   -0.31286141517E-03   16    1    5    2
    0.59597016739E-06   16    1    5    3
    0.89882660765E-04   16    1    5    4
   -0.54903470718E-02   16    1    5    5
   -0.23374228695E-03   16    1    6    1
    0.43198401853E-02   16    1    6    2
    0.37733595623E-04   16    1    6    3
    0.43035000613E-03   16    1    6    4
    0.12245942250E-03   16    1    6    5
   -0.25101598442E-02   16    1    6    6
    0.19088309144E-02   16    1    7    1
   -0.20676891987E-03   16    1    7    2
   -0.38643223237E-02   16    1    7    3
    0.16793823256E-02   16    1    7    4
   -0.39693239311E-03   16    1    7    5
    0.10155385028E-04   16    1    7    6
   -0.19180022335E-02   16    1    7    7
   -0.17012022399E-02   16    1    8    1
    0.22457191239E-03   16    1    8    2
    0.62389140534E-03   16    1    8    3
    0.27036286670E-02   16    1    8    4
   -0.60090523884E-03   16    1    8    5
    0.30284735641E-03   16    1    8    6
    0.14491230120E-03   16    1    8    7
   -0.29096350652E-02   16    1    8    8
   -0.10989120451E-02   16    1    9    1
   -0.26604534972E-03   16    1    9    2
   -0.13083520329E-03   16    1    9    3
    0.12999858504E-02   16    1    9    4
    0.48072442900E-02   16    1    9    5
   -0.11700067865E-03   16    1    9    6
    0.48731889301E-04   16    1    9    7
    0.15025611498E-03   16    1    9    8
   -0.22591229132E-02   16    1    9    9
   -0.36064986136E-02   16    1   10    1
   -0.13025239278E-03   16    1   10    2
   -0.16832755456E-02   16    1   10    3
   -0.16943715136E-02   16    1   10    4
   -0.52243352730E-03   16    1   10    5
   -0.16700843449E-03   16    1   10    6
   -0.48497140908E-04   16    1   10    7
   -0.22781987348E-03   16    1   10    8
   -0.70731241205E-04   16    1   10    9
   -0.35775192228E-02   16    1   10   10
    0.26434851032E-03   16    1   11    1
   -0.11789638448E-03   16    1   11    2
    0.78115137393E-04   16    1   11    3
    0.13495791280E-04   16    1   11    4
    0.37548421801E-04   16    1   11    5
   -0.64639152139E-04   16    1   11    6
    0.28864427126E-03   16    1   11    7
   -0.21811438645E-03   16    1   11    8
    0.15712108312E-04   16    1   11    9
   -0.45225830764E-03   16    1   11   10
    0.14702322019E-02   16    1   11   11
    0.74058507638E-04   16    1   12    1
    0.26954979643E-03   16    1   12    2
   -0.69993989174E-04   16    1   12    3
   -0.18914137900E-03   16    1   12    4
    0.28071142905E-03   16    1   12    5
    0.13305128697E-03   16    1   12    6
    0.36473727038E-05   16    1   12    7
   -0.75004744230E-03   16    1   12    8
    0.23772775898E-03   16    1   12    9
   -0.63347701564E-05   16    1   12   10
    0.93194024996E-04   16    1   12   11
    0.89957458274E-03   16    1   12   12
   -0.57530584037E-03   16    1   13    1
    0.49485721226E-04   16    1   13    2
   -0.26884925164E-03   16    1   13    3
   -0.17407734586E-03   16    1   13    4
   -0.68043155807E-04   16    1   13    5
    0.41382150966E-04   16    1   13    6
   -0.15135193916E-03   16    1   13    7
    0.22508543031E-04   16    1   13    8
    0.71415599794E-04   16    1   13    9
    0.80654635011E-03   16    1   13   10
    0.31200783535E-03   16    1   13   11
   -0.92375418793E-04   16    1   13   12
    0.13411519228E-02   16    1   13   13
   -0.13057308988E-03   16    1   14    1
   -0.24623407077E-03   16    1   14    2
   -0.14139770999E-03   16    1   14    3
   -0.24840089513E-03   16    1   14    4
    0.13364951348E-04   16    1   14    5
   -0.11612685872E-03   16    1   14    6
   -0.16028426078E-03   16    1   14    7
   -0.20246619629E-03   16    1   14    8
    0.16046739179E-05   16    1   14    9
    0.40486962123E-03   16    1   14   10
   -0.27612110235E-04   16    1   14   11
   -0.19516474353E-03   16    1   14   12
   -0.25565636281E-03   16    1   14   13
    0.14821548692E-02   16    1   14   14
   -0.46173362231E-05   16    1   15    1
   -0.27713908939E-03   16    1   15    2
    0.18836921813E-04   16    1   15    3
   -0.28641805795E-04   16    1   15    4
   -0.27542081981E-04   16    1   15    5
   -0.33359949427E-04   16    1   15    6
    0.37678019756E-04   16    1   15    7
    0.34104566853E-03   16    1   15    8
   -0.25912783297E-03   16    1   15    9
    0.39748472104E-04   16    1   15   10
   -0.20582946358E-03   16    1   15   11
    0.15194638171E-03   16    1   15   12
   -0.26103873761E-03   16    1   15   13
   -0.26502184733E-03   16    1   15   14
    0.16138297262E-02   16    1   15   15
    0.13694912172E-02   16    1   16    1
    0.14659894670E-02   16    2    1    1
   -0.19305058265E-03   16    2    2    1
    0.15301008817E-02   16    2    2    2
    0.34419109947E-04   16    2    3    1
   -0.15999359930E-03   16    2    3    2
    0.15273398920E-02   16    2    3    3
    0.67798100042E-05   16    2    4    1
   -0.99954852159E-04   16    2    4    2
   -0.38974367378E-04   16    2    4    3
    0.15625110214E-02   16    2    4    4
   -0.19134875825E-04   16    2    5    1
    0.53219148416E-05   16    2    5    2
   -0.11718054661E-04   16    2    5    3
   -0.43126181608E-04   16    2    5    4
    0.15717451751E-02   16    2    5    5
    0.63817733928E-03   16    2    6    1
   -0.92309770086E-03   16    2    6    2
   -0.39327168795E-04   16    2    6    3
    0.30547176698E-03   16    2    6    4
    0.17878976440E-05   16    2    6    5
    0.87263073523E-03   16    2    6    6
   -0.21684519771E-03   16    2    7    1
    0.33829695529E-03   16    2    7    2
    0.64760042584E-03   16    2    7    3
   -0.37085327542E-03   16    2    7    4
    0.28609928349E-03   16    2    7    5
    0.12831733353E-03   16    2    7    6
    0.73974566552E-03   16    2    7    7
    0.33782859975E-03   16    2    8    1
    0.10091249204E-03   16    2    8    2
    0.32836271291E-04   16    2    8    3
   -0.65482201143E-03   16    2    8    4
    0.23163570338E-03   16    2    8    5
    0.14850399516E-04   16    2    8    6
   -0.21748737969E-04   16    2    8    7
    0.56110261009E-03   16    2    8    8
    0.55183656270E-04   16    2    9    1
   -0.68721134036E-05   16    2    9    2
   -0.18821182821E-03   16    2    9    3
   -0.20855426255E-03   16    2    9    4
   -0.77349905813E-03   16    2    9    5
    0.86375528407E-05   16    2    9    6
    0.57836784184E-04   16    2    9    7
    0.24171018783E-04   16    2    9    8
    0.85309571207E-03   16    2    9    9
    0.63110092049E-03   16    2   10    1
   -0.48148457605E-03   16    2   10    2
    0.41380045654E-03   16    2   10    3
    0.32593924488E-03   16    2   10    4
    0.27346806708E-03   16    2   10    5
   -0.53539107371E-04   16    2   10    6
   -0.73413591227E-05   16    2   10    7
    0.59525472345E-05   16    2   10    8
    0.21038959839E-04   16    2   10    9
    0.69530220958E-03   16    2   10   10
   -0.24453623249E-05   16    2   11    1
    0.51458630330E-04   16    2   11    2
   -0.31556126565E-04   16    2   11    3
    0.12119326113E-04   16    2   11    4
    0.16254724724E-04   16    2   11    5
    0.46206213526E-04   16    2   11    6
    0.66759417614E-05   16    2   11    7
    0.25181725321E-04   16    2   11    8
    0.19685913293E-04   16    2   11    9
    0.21407242797E-04   16    2   11   10
   -0.10530122206E-03   16    2   11   11
    0.32082936872E-04   16    2   12    1
    0.27867716677E-04   16    2   12    2
   -0.96295535027E-05   16    2   12    3
   -0.51609946061E-05   16    2   12    4
    0.17053848353E-04   16    2   12    5
   -0.14981945109E-04   16    2   12    6
    0.55325872668E-04   16    2   12    7
   -0.44227631572E-04   16    2   12    8
    0.16807504572E-04   16    2   12    9
   -0.69163985640E-04   16    2   12   10
    0.82501239392E-04   16    2   12   11
   -0.49360334474E-04   16    2   12   12
   -0.24057823078E-04   16    2   13    1
   -0.98696563403E-04   16    2   13    2
   -0.77613129301E-05   16    2   13    3
   -0.18702605385E-04   16    2   13    4
   -0.48060394022E-04   16    2   13    5
   -0.91042666395E-04   16    2   13    6
   -0.12264021816E-04   16    2   13    7
   -0.12969552352E-03   16    2   13    8
    0.11170698539E-04   16    2   13    9
    0.12610825630E-04   16    2   13   10
    0.10386561324E-04   16    2   13   11
   -0.95140148182E-04   16    2   13   12
   -0.11213544962E-04   16    2   13   13
   -0.56025586821E-04   16    2   14    1
   -0.72791224647E-04   16    2   14    2
   -0.52016783939E-04   16    2   14    3
   -0.76527116422E-04   16    2   14    4
   -0.36365462580E-04   16    2   14    5
   -0.58689981182E-04   16    2   14    6
    0.13713439023E-04   16    2   14    7
   -0.48243328254E-04   16    2   14    8
    0.12834786517E-04   16    2   14    9
    0.71795527867E-04   16    2   14   10
   -0.53911831025E-04   16    2   14   11
   -0.66154813876E-04   16    2   14   12
   -0.51829240662E-04   16    2   14   13
    0.21935012284E-04   16    2   14   14
   -0.21129082770E-04   16    2   15    1
   -0.20180776687E-04   16    2   15    2
   -0.37046378929E-04   16    2   15    3
   -0.19820450275E-04   16    2   15    4
   -0.33273543585E-04   16    2   15    5
   -0.12224561585E-04   16    2   15    6
    0.20970328418E-04   16    2   15    7
    0.80444448046E-05   16    2   15    8
    0.12746748449E-04   16    2   15    9
    0.36271760361E-04   16    2   15   10
   -0.54141307556E-04   16    2   15   11
    0.17422070797E-06   16    2   15   12
   -0.23845357102E-03   16    2   15   13
   -0.24163422503E-04   16    2   15   14
   -0.44067630442E-04   16    2   15   15
   -0.12221723798E-04   16    2   16    1
    0.33080075313E-03   16    2   16    2
   -0.30927668965E-02   16    3    1    1
   -0.48976554311E-05   16    3    2    1
   -0.29651597328E-02   16    3    2    2
   -0.41766710456E-03   16    3    3    1
    0.10897920597E-03   16    3    3    2
   -0.32421376098E-02   16    3    3    3
    0.56410270837E-04   16    3    4    1
   -0.55716001173E-04   16    3    4    2
   -0.25940567048E-03   16    3    4    3
   -0.31320310173E-02   16    3    4    4
    0.56161869991E-04   16    3    5    1
   -0.17676129086E-03   16    3    5    2
    0.19632263685E-04   16    3    5    3
   -0.76634776718E-04   16    3    5    4
   -0.29454623040E-02   16    3    5    5
   -0.17985686373E-03   16    3    6    1
   -0.13852879990E-03   16    3    6    2
   -0.10730362588E-04   16    3    6    3
    0.17134860059E-03   16    3    6    4
    0.13777355919E-03   16    3    6    5
   -0.23343953738E-02   16    3    6    6
   -0.37348056580E-03   16    3    7    1
   -0.19680362763E-05   16    3    7    2
    0.25255779905E-03   16    3    7    3
   -0.13133608888E-03   16    3    7    4
   -0.40957231298E-04   16    3    7    5
   -0.15878098626E-03   16    3    7    6
   -0.17569177874E-02   16    3    7    7
    0.80464304841E-04   16    3    8    1
    0.41324484176E-03   16    3    8    2
   -0.59680977526E-04   16    3    8    3
    0.12207897296E-03   16    3    8    4
    0.12643312081E-03   16    3    8    5
    0.33675372955E-03   16    3    8    6
    0.76692873310E-04   16    3    8    7
   -0.18465035955E-02   16    3    8    8
    0.50019445919E-04   16    3    9    1
    0.11271619921E-03   16    3    9    2
    0.31552786300E-04   16    3    9    3
   -0.44729781082E-04   16    3    9    4
   -0.21855360302E-03   16    3    9    5
    0.19627863113E-04   16    3    9    6
    0.85409261585E-05   16    3    9    7
   -0.23154959565E-03   16    3    9    8
   -0.22366312601E-02   16    3    9    9
    0.23907299879E-04   16    3   10    1
    0.49970114808E-04   16    3   10    2
   -0.28346101419E-03   16    3   10    3
   -0.82535282792E-04   16    3   10    4
   -0.22521463104E-04   16    3   10    5
   -0.38723662728E-05   16    3   10    6
   -0.31292155834E-03   16    3   10    7
    0.22474749610E-04   16    3   10    8
   -0.11245707647E-03   16    3   10    9
   -0.26503098791E-02   16    3   10   10
    0.93266213359E-04   16    3   11    1
   -0.99759659360E-04   16    3   11    2
    0.17684789676E-03   16    3   11    3
   -0.20253609472E-04   16    3   11    4
    0.11315591418E-04   16    3   11    5
   -0.74316340015E-04   16    3   11    6
   -0.14632902300E-03   16    3   11    7
    0.10514003879E-03   16    3   11    8
   -0.61672775921E-04   16    3   11    9
   -0.17553202208E-03   16    3   11   10
    0.31177460775E-02   16    3   11   11
    0.81555718386E-04   16    3   12    1
    0.10401856391E-03   16    3   12    2
   -0.64413021379E-04   16    3   12    3
   -0.19306256699E-03   16    3   12    4
    0.23908391453E-03   16    3   12    5
   -0.17110511371E-03   16    3   12    6
   -0.15278289295E-04   16    3   12    7
   -0.54278271951E-03   16    3   12    8
    0.20386441347E-03   16    3   12    9
    0.22296578325E-04   16    3   12   10
   -0.80753089516E-04   16    3   12   11
    0.26918319215E-02   16    3   12   12
   -0.31968829749E-03   16    3   13    1
    0.43370306340E-04   16    3   13    2
   -0.10661257871E-03   16    3   13    3
   -0.16914669243E-03   16    3   13    4
   -0.21791507998E-04   16    3   13    5
    0.71502298766E-04   16    3   13    6
   -0.19267965602E-03   16    3   13    7
    0.20620532022E-04   16    3   13    8
   -0.14874601604E-05   16    3   13    9
    0.34986162344E-03   16    3   13   10
    0.23494810077E-03   16    3   13   11
    0.68780945240E-04   16    3   13   12
    0.29365268734E-02   16    3   13   13
   -0.52426762328E-04   16    3   14    1
   -0.21089336878E-03   16    3   14    2
   -0.12220550567E-03   16    3   14    3
   -0.10437532909E-03   16    3   14    4
   -0.13272291880E-04   16    3   14    5
   -0.10677684370E-03   16    3   14    6
    0.43153662700E-04   16    3   14    7
    0.16005816481E-03   16    3   14    8
   -0.74088943867E-04   16    3   14    9
    0.13968710157E-03   16    3   14   10
    0.97037435587E-04   16    3   14   11
   -0.26124940192E-04   16    3   14   12
   -0.14320954319E-03   16    3   14   13
    0.29013687949E-02   16    3   14   14
    0.10030177423E-04   16    3   15    1
   -0.24420478763E-03   16    3   15    2
    0.90772694506E-05   16    3   15    3
   -0.43222870245E-04   16    3   15    4
   -0.24667119422E-04   16    3   15    5
   -0.11444956687E-03   16    3   15    6
   -0.40672594793E-05   16    3   15    7
    0.27083960895E-03   16    3   15    8
   -0.15567841884E-03   16    3   15    9
    0.39601732435E-05   16    3   15   10
    0.14685517822E-04   16    3   15   11
    0.13156455271E-03   16    3   15   12
    0.17287428036E-03   16    3   15   13
   -0.95434271233E-04   16    3   15   14
    0.30669522331E-02   16    3   15   15
    0.34472430276E-03   16    3   16    1
   -0.27084093001E-05   16    3   16    2
    0.47741590262E-03   16    3   16    3
   -0.32509175090E-02   16    4    1    1
    0.39605350949E-04   16    4    2    1
   -0.31603716915E-02   16    4    2    2
   -0.19988636107E-03   16    4    3    1
    0.75733656207E-04   16    4    3    2
   -0.31786013845E-02   16    4    3    3
   -0.22536346448E-03   16    4    4    1
   -0.40946737965E-04   16    4    4    2
   -0.18315867696E-03   16    4    4    3
   -0.35943670819E-02   16    4    4    4
    0.33348477447E-05   16    4    5    1
   -0.12972018071E-03   16    4    5    2
    0.35545976350E-04   16    4    5    3
    0.12291824371E-03   16    4    5    4
   -0.31442603116E-02   16    4    5    5
   -0.19219790392E-03   16    4    6    1
    0.27488613181E-02   16    4    6    2
   -0.33925530249E-03   16    4    6    3
    0.17569261883E-03   16    4    6    4
    0.30764662391E-04   16    4    6    5
   -0.12733392407E-02   16    4    6    6
    0.11105417070E-02   16    4    7    1
    0.64081364671E-04   16    4    7    2
   -0.25448958859E-02   16    4    7    3
    0.15414580609E-02   16    4    7    4
   -0.30079962103E-03   16    4    7    5
   -0.79752923846E-04   16    4    7    6
   -0.91386057981E-03   16    4    7    7
   -0.62354872835E-03   16    4    8    1
   -0.28555629147E-05   16    4    8    2
    0.27282146168E-03   16    4    8    3
    0.20946273084E-02   16    4    8    4
   -0.38668973748E-03   16    4    8    5
    0.18529749020E-03   16    4    8    6
   -0.63519208649E-04   16    4    8    7
   -0.15524955433E-02   16    4    8    8
   -0.55682053645E-03   16    4    9    1
   -0.21118423004E-03   16    4    9    2
   -0.17243085918E-03   16    4    9    3
    0.98444159006E-03   16    4    9    4
    0.31755888803E-02   16    4    9    5
   -0.39156172462E-04   16    4    9    6
   -0.36764151159E-05   16    4    9    7
    0.99887805391E-04   16    4    9    8
   -0.10646163225E-02   16    4    9    9
   -0.20415499951E-02   16    4   10    1
    0.96444399588E-04   16    4   10    2
   -0.11156230646E-02   16    4   10    3
   -0.15666708883E-02   16    4   10    4
   -0.29123183723E-03   16    4   10    5
    0.62453494165E-04   16    4   10    6
   -0.35567429655E-04   16    4   10    7
    0.21283006734E-03   16    4   10    8
   -0.12308117281E-03   16    4   10    9
   -0.17636115791E-02   16    4   10   10
    0.12454150392E-03   16    4   11    1
   -0.57053828961E-04   16    4   11    2
    0.40735222734E-04   16    4   11    3
    0.26524660223E-04   16    4   11    4
    0.23273389854E-04   16    4   11    5
   -0.43937084362E-04   16    4   11    6
    0.16441068515E-03   16    4   11    7
    0.77707396856E-07   16    4   11    8
   -0.12923868525E-04   16    4   11    9
   -0.25079764983E-03   16    4   11   10
    0.80704669573E-03   16    4   11   11
    0.33375194778E-04   16    4   12    1
    0.12784463103E-03   16    4   12    2
   -0.57898729531E-04   16    4   12    3
   -0.96985995704E-04   16    4   12    4
    0.14380564376E-03   16    4   12    5
    0.11662262519E-03   16    4   12    6
   -0.15650919944E-04   16    4   12    7
   -0.40387131898E-03   16    4   12    8
    0.12083253095E-03   16    4   12    9
    0.56052844061E-04   16    4   12   10
   -0.28083844193E-03   16    4   12   11
    0.25869238690E-03   16    4   12   12
   -0.22853021642E-03   16    4   13    1
    0.74342516542E-06   16    4   13    2
   -0.16038139481E-03   16    4   13    3
   -0.18764374931E-03   16    4   13    4
   -0.24242096452E-05   16    4   13    5
    0.33929185728E-04   16    4   13    6
   -0.43903741495E-04   16    4   13    7
    0.12086251673E-03   16    4   13    8
   -0.34353256166E-04   16    4   13    9
    0.42882723599E-03   16    4   13   10
    0.17710764104E-03   16    4   13   11
    0.26977982520E-03   16    4   13   12
    0.34504304153E-03   16    4   13   13
   -0.46883587129E-04   16    4   14    1
   -0.13222974912E-03   16    4   14    2
   -0.68052081096E-04   16    4   14    3
   -0.15285801305E-03   16    4   14    4
    0.17547861830E-04   16    4   14    5
   -0.43026906487E-04   16    4   14    6
   -0.14986316077E-03   16    4   14    7
   -0.20393985737E-03   16    4   14    8
    0.84777021082E-05   16    4   14    9
    0.18615286825E-03   16    4   14   10
    0.14845661036E-03   16    4   14   11
    0.10064094722E-03   16    4   14   12
   -0.48125001347E-04   16    4   14   13
    0.30140042810E-03   16    4   14   14
    0.30018495090E-05   16    4   15    1
   -0.13933461603E-03   16    4   15    2
   -0.22572583591E-04   16    4   15    3
    0.25321830558E-05   16    4   15    4
   -0.72250623177E-05   16    4   15    5
   -0.23167477258E-06   16    4   15    6
    0.51479492706E-05   16    4   15    7
    0.15544129090E-03   16    4   15    8
   -0.13390198625E-03   16    4   15    9
   -0.36143954319E-05   16    4   15   10
    0.11143987717E-03   16    4   15   11
    0.11905540516E-03   16    4   15   12
    0.59812163869E-03   16    4   15   13
   -0.13879034972E-03   16    4   15   14
    0.68299412979E-03   16    4   15   15
    0.57767212784E-03   16    4   16    1
   -0.16977583235E-04   16    4   16    2
    0.20524739411E-03   16    4   16    3
    0.67482364408E-03   16    4   16    4
    0.27072581145E-03   16    5    1    1
    0.30007862842E-04   16    5    2    1
    0.31653871195E-03   16    5    2    2
    0.46874871819E-05   16    5    3    1
   -0.92808691746E-04   16    5    3    2
    0.30728881521E-03   16    5    3    3
    0.24597049155E-04   16    5    4    1
    0.55042349337E-04   16    5    4    2
    0.24868447944E-05   16    5    4    3
    0.32773399470E-03   16    5    4    4
   -0.16137153602E-03   16    5    5    1
    0.53193148377E-04   16    5    5    2
   -0.17108197211E-03   16    5    5    3
   -0.91972872211E-04   16    5    5    4
    0.39868979439E-03   16    5    5    5
    0.92388704301E-05   16    5    6    1
    0.48929672248E-04   16    5    6    2
    0.97662729604E-04   16    5    6    3
    0.46003621575E-06   16    5    6    4
   -0.39088315658E-04   16    5    6    5
    0.27009177366E-03   16    5    6    6
    0.36848161254E-04   16    5    7    1
   -0.54266397196E-04   16    5    7    2
   -0.13638973461E-03   16    5    7    3
   -0.10024725407E-03   16    5    7    4
    0.19200624485E-03   16    5    7    5
    0.35118720594E-04   16    5    7    6
    0.23514895516E-03   16    5    7    7
   -0.16032197990E-03   16    5    8    1
    0.22001483780E-04   16    5    8    2
    0.34130684592E-04   16    5    8    3
   -0.51125330825E-04   16    5    8    4
    0.76561934788E-04   16    5    8    5
    0.45165542316E-04   16    5    8    6
   -0.21058659597E-03   16    5    8    7
    0.10216196586E-03   16    5    8    8
    0.32983130509E-03   16    5    9    1
   -0.68201445756E-04   16    5    9    2
    0.36717234213E-06   16    5    9    3
    0.34446884850E-03   16    5    9    4
    0.11475466978E-03   16    5    9    5
    0.34624246506E-04   16    5    9    6
   -0.24223336825E-04   16    5    9    7
    0.48093963688E-04   16    5    9    8
    0.28604289273E-03   16    5    9    9
   -0.13146626559E-03   16    5   10    1
    0.25882536463E-04   16    5   10    2
   -0.30993828808E-04   16    5   10    3
    0.10608491131E-03   16    5   10    4
   -0.37634741656E-03   16    5   10    5
   -0.10088047244E-03   16    5   10    6
    0.23470835070E-04   16    5   10    7
    0.17461055431E-03   16    5   10    8
    0.10673908420E-03   16    5   10    9
    0.14284494045E-03   16    5   10   10
   -0.51552584262E-05   16    5   11    1
    0.16456866923E-04   16    5   11    2
    0.52914656539E-05   16    5   11    3
   -0.14470992231E-04   16    5   11    4
    0.29156201206E-04   16    5   11    5
   -0.11883016161E-04   16    5   11    6
    0.34350571419E-04   16    5   11    7
    0.97490538896E-04   16    5   11    8
   -0.17986723189E-04   16    5   11    9
   -0.21407975027E-04   16    5   11   10
   -0.97048605916E-03   16    5   11   11
    0.13723089383E-04   16    5   12    1
    0.18153559868E-04   16    5   12    2
    0.18073069843E-05   16    5   12    3
   -0.24797123431E-05   16    5   12    4
    0.14211162304E-04   16    5   12    5
    0.14403951311E-04   16    5   12    6
    0.20594078648E-04   16    5   12    7
   -0.52566821681E-04   16    5   12    8
    0.18903487466E-04   16    5   12    9
   -0.33166881324E-04   16    5   12   10
    0.22966804474E-03   16    5   12   11
   -0.50777582005E-03   16    5   12   12
   -0.50839781128E-04   16    5   13    1
   -0.49011653638E-04   16    5   13    2
   -0.79967101422E-05   16    5   13    3
    0.26075737867E-04   16    5   13    4
   -0.41092197344E-04   16    5   13    5
   -0.10156020922E-03   16    5   13    6
   -0.54974548557E-05   16    5   13    7
   -0.13064003722E-03   16    5   13    8
    0.47346634980E-04   16    5   13    9
    0.53762576601E-04   16    5   13   10
    0.10307035942E-03   16    5   13   11
   -0.52867923462E-03   16    5   13   12
   -0.47192715003E-03   16    5   13   13
   -0.59962998178E-04   16    5   14    1
   -0.39996424275E-04   16    5   14    2
   -0.39606365861E-05   16    5   14    3
   -0.36723599347E-04   16    5   14    4
   -0.28354996332E-04   16    5   14    5
   -0.31553952810E-04   16    5   14    6
   -0.34770861070E-05   16    5   14    7
   -0.11055037350E-03   16    5   14    8
    0.37896540987E-04   16    5   14    9
    0.56866582996E-04   16    5   14   10
   -0.32261024529E-03   16    5   14   11
   -0.20735138013E-03   16    5   14   12
   -0.57218258874E-05   16    5   14   13
    0.33886365083E-04   16    5   14   14
    0.74182359177E-05   16    5   15    1
   -0.17995790430E-04   16    5   15    2
    0.16492662801E-04   16    5   15    3
   -0.47079257767E-05   16    5   15    4
    0.12068826469E-05   16    5   15    5
   -0.18172067663E-05   16    5   15    6
   -0.24236132610E-04   16    5   15    7
    0.19140370632E-04   16    5   15    8
   -0.21286753885E-05   16    5   15    9
    0.59893083987E-04   16    5   15   10
   -0.23838214652E-03   16    5   15   11
   -0.27594021712E-04   16    5   15   12
   -0.73740714483E-03   16    5   15   13
    0.87885183097E-05   16    5   15   14
   -0.53262774197E-03   16    5   15   15
    0.11209003442E-03   16    5   16    1
    0.14887444999E-03   16    5   16    2
   -0.23017520350E-04   16    5   16    3
   -0.50024272333E-04   16    5   16    4
    0.31297614845E-03   16    5   16    5
   -0.18394814155E-02   16    6    1    1
    0.11059229112E-02   16    6    2    1
   -0.20093508909E-02   16    6    2    2
   -0.19662152551E-03   16    6    3    1
   -0.17869698223E-03   16    6    3    2
   -0.17941647857E-02   16    6    3    3
    0.78889309584E-04   16    6    4    1
    0.67212225270E-03   16    6    4    2
    0.14797510497E-03   16    6    4    3
   -0.19765028451E-02   16    6    4    4
   -0.23230805804E-03   16    6    5    1
   -0.17374576078E-04   16    6    5    2
   -0.80339005548E-03   16    6    5    3
    0.73969561376E-04   16    6    5    4
   -0.20279381128E-02   16    6    5    5
   -0.17845175902E-03   16    6    6    1
    0.83507500293E-03   16    6    6    2
    0.82550609895E-04   16    6    6    3
    0.12296891266E-04   16    6    6    4
    0.35279008348E-04   16    6    6    5
   -0.12280941994E-02   16    6    6    6
    0.36394981410E-03   16    6    7    1
   -0.25227774595E-04   16    6    7    2
   -0.68564653827E-03   16    6    7    3
    0.15574400329E-03   16    6    7    4
   -0.11801659755E-03   16    6    7    5
    0.58376614765E-03   16    6    7    6
   -0.79455234897E-03   16    6    7    7
   -0.34029789303E-03   16    6    8    1
   -0.49136831312E-04   16    6    8    2
    0.16856728970E-03   16    6    8    3
    0.58435254461E-03   16    6    8    4
   -0.20524687467E-03   16    6    8    5
    0.84083139877E-04   16    6    8    6
   -0.66217251755E-03   16    6    8    7
   -0.63401262822E-03   16    6    8    8
   -0.15331368707E-03   16    6    9    1
    0.11362483144E-04   16    6    9    2
   -0.29581584685E-05   16    6    9    3
    0.15545562430E-03   16    6    9    4
    0.75344985435E-03   16    6    9    5
   -0.17713308949E-04   16    6    9    6
    0.30356040303E-03   16    6    9    7
   -0.13982218250E-03   16    6    9    8
   -0.86832515093E-03   16    6    9    9
   -0.71998304652E-03   16    6   10    1
    0.17808497844E-03   16    6   10    2
   -0.33327273549E-03   16    6   10    3
   -0.16282722473E-03   16    6   10    4
   -0.35545127626E-04   16    6   10    5
   -0.10265329060E-02   16    6   10    6
   -0.19380102586E-03   16    6   10    7
    0.20146523108E-04   16    6   10    8
    0.54265601971E-03   16    6   10    9
   -0.90120446024E-03   16    6   10   10
   -0.10044097482E-03   16    6   11    1
    0.58457349147E-04   16    6   11    2
    0.91294070167E-05   16    6   11    3
   -0.20172154912E-04   16    6   11    4
    0.17400477437E-04   16    6   11    5
   -0.29335827216E-04   16    6   11    6
    0.92690372513E-05   16    6   11    7
    0.22458811959E-03   16    6   11    8
   -0.62740609556E-04   16    6   11    9
    0.78237805942E-04   16    6   11   10
    0.12305623882E-03   16    6   11   11
    0.51490208293E-05   16    6   12    1
   -0.66381853416E-04   16    6   12    2
   -0.79605061516E-04   16    6   12    3
    0.27710016733E-04   16    6   12    4
   -0.17736055867E-04   16    6   12    5
   -0.36519114129E-04   16    6   12    6
    0.66648695209E-04   16    6   12    7
   -0.19498003472E-04   16    6   12    8
    0.40833400809E-05   16    6   12    9
    0.66062551242E-06   16    6   12   10
    0.43857464192E-03   16    6   12   11
    0.23871015784E-03   16    6   12   12
    0.59949903956E-04   16    6   13    1
   -0.80298419644E-04   16    6   13    2
    0.52003938172E-04   16    6   13    3
    0.18557487150E-04   16    6   13    4
   -0.86309998862E-05   16    6   13    5
   -0.33602848275E-03   16    6   13    6
   -0.43691244349E-05   16    6   13    7
   -0.25216285268E-03   16    6   13    8
    0.66342127520E-04   16    6   13    9
   -0.95787895916E-04   16    6   13   10
    0.44172948179E-05   16    6   13   11
   -0.57730415494E-03   16    6   13   12
    0.40800043057E-03   16    6   13   13
   -0.77490851572E-04   16    6   14    1
   -0.36767846335E-04   16    6   14    2
   -0.42755622413E-05   16    6   14    3
   -0.13743813599E-04   16    6   14    4
   -0.16026308674E-04   16    6   14    5
   -0.47056034372E-04   16    6   14    6
    0.43232938386E-04   16    6   14    7
   -0.19543578879E-03   16    6   14    8
    0.53595084590E-04   16    6   14    9
    0.79060950334E-04   16    6   14   10
   -0.23748259408E-03   16    6   14   11
   -0.31899851685E-03   16    6   14   12
    0.26768534144E-04   16    6   14   13
    0.63154089973E-03   16    6   14   14
    0.40225120542E-04   16    6   15    1
   -0.23228187330E-05   16    6   15    2
   -0.82887343148E-05   16    6   15    3
    0.43848306032E-04   16    6   15    4
    0.37681899318E-04   16    6   15    5
    0.48770067075E-05   16    6   15    6
    0.38919746700E-04   16    6   15    7
   -0.12964118613E-04   16    6   15    8
    0.13619492365E-04   16    6   15    9
    0.82085966073E-04   16    6   15   10
   -0.18961686940E-03   16    6   15   11
   -0.88995783824E-04   16    6   15   12
   -0.59446204291E-03   16    6   15   13
   -0.32269570064E-04   16    6   15   14
    0.34093969246E-03   16    6   15   15
    0.20544883218E-04   16    6   16    1
    0.26252380103E-03   16    6   16    2
   -0.71040175831E-04   16    6   16    3
   -0.67588839998E-04   16    6   16    4
    0.28510866569E-03   16    6   16    5
    0.11098877227E-02   16    6   16    6
    0.12171372325E-01   16    7    1    1
    0.18236554814E-03   16    7    2    1
    0.11382262427E-01   16    7    2    2
   -0.73872212580E-03   16    7    3    1
   -0.23010228721E-04   16    7    3    2
    0.12594250458E-01   16    7    3    3
    0.48484989973E-03   16    7    4    1
   -0.30701254938E-03   16    7    4    2
   -0.59097868994E-03   16    7    4    3
    0.12112824653E-01   16    7    4    4
   -0.22084262264E-03   16    7    5    1
   -0.35819493757E-03   16    7    5    2
   -0.22684714765E-04   16    7    5    3
    0.15011275213E-03   16    7    5    4
    0.13098753246E-01   16    7    5    5
    0.23986586376E-03   16    7    6    1
   -0.38968656487E-02   16    7    6    2
    0.54682132807E-04   16    7    6    3
   -0.29655297957E-03   16    7    6    4
    0.47982777870E-04   16    7    6    5
    0.77229626119E-02   16    7    6    6
   -0.20107665367E-02   16    7    7    1
    0.20999590460E-03   16    7    7    2
    0.38133887594E-02   16    7    7    3
   -0.18897872622E-02   16    7    7    4
    0.32900188592E-03   16    7    7    5
    0.27458154011E-03   16    7    7    6
    0.63082684848E-02   16    7    7    7
    0.19526792224E-02   16    7    8    1
    0.38823757147E-03   16    7    8    2
   -0.78748752027E-03   16    7    8    3
   -0.34584545078E-02   16    7    8    4
    0.12401951580E-02   16    7    8    5
   -0.23742554340E-03   16    7    8    6
    0.54695704983E-05   16    7    8    7
    0.43358015847E-02   16    7    8    8
    0.77300670588E-03   16    7    9    1
    0.18507577945E-03   16    7    9    2
    0.29898160032E-03   16    7    9    3
   -0.87971523768E-03   16    7    9    4
   -0.42079202329E-02   16    7    9    5
   -0.30036598356E-03   16    7    9    6
   -0.10362698798E-03   16    7    9    7
    0.41600526964E-03   16    7    9    8
    0.73669618010E-02   16    7    9    9
    0.38087604078E-02   16    7   10    1
    0.59633944839E-04   16    7   10    2
    0.17563263300E-02   16    7   10    3
    0.18971098733E-02   16    7   10    4
    0.47061557339E-03   16    7   10    5
   -0.19449091789E-03   16    7   10    6
    0.34202843172E-03   16    7   10    7
   -0.58204678583E-04   16    7   10    8
   -0.12693049558E-03   16    7   10    9
    0.48971732119E-02   16    7   10   10
    0.61427234986E-03   16    7   11    1
    0.15937006511E-04   16    7   11    2
   -0.42517335802E-03   16    7   11    3
    0.16205520676E-03   16    7   11    4
    0.35866229446E-04   16    7   11    5
   -0.86570212668E-05   16    7   11    6
    0.13210207633E-03   16    7   11    7
   -0.29737286972E-04   16    7   11    8
   -0.10281374220E-03   16    7   11    9
    0.48722573182E-05   16    7   11   10
    0.12125570865E-01   16    7   11   11
    0.16425982721E-04   16    7   12    1
    0.60767201468E-03   16    7   12    2
   -0.49756011603E-04   16    7   12    3
    0.10238147808E-04   16    7   12    4
    0.32444825894E-04   16    7   12    5
   -0.16225840244E-03   16    7   12    6
    0.40199830609E-04   16    7   12    7
    0.48865155899E-04   16    7   12    8
   -0.42604710077E-04   16    7   12    9
   -0.35913431201E-04   16    7   12   10
    0.18449973775E-03   16    7   12   11
    0.11345324276E-01   16    7   12   12
   -0.42986665318E-03   16    7   13    1
   -0.47859524962E-04   16    7   13    2
   -0.37019766706E-03   16    7   13    3
   -0.78872126533E-04   16    7   13    4
   -0.26206744350E-04   16    7   13    5
    0.17671843629E-04   16    7   13    6
   -0.19371800637E-05   16    7   13    7
    0.25656566048E-04   16    7   13    8
    0.33449259576E-04   16    7   13    9
    0.54481218361E-04   16    7   13   10
   -0.74611044747E-03   16    7   13   11
   -0.15985116135E-04   16    7   13   12
    0.12576394494E-01   16    7   13   13
   -0.15422913207E-03   16    7   14    1
   -0.15827852810E-04   16    7   14    2
    0.74171661477E-04   16    7   14    3
   -0.58990518837E-03   16    7   14    4
    0.17030139039E-04   16    7   14    5
    0.75321312218E-04   16    7   14    6
   -0.52371642941E-04   16    7   14    7
   -0.41562226995E-04   16    7   14    8
   -0.20804364254E-03   16    7   14    9
    0.34305525074E-04   16    7   14   10
   -0.47151926574E-03   16    7   14   11
    0.30984155581E-03   16    7   14   12
    0.58518184954E-03   16    7   14   13
    0.12049492120E-01   16    7   14   14
    0.36971021008E-04   16    7   15    1
    0.31525698818E-04   16    7   15    2
   -0.26239216336E-04   16    7   15    3
   -0.16593875618E-04   16    7   15    4
   -0.51411428083E-03   16    7   15    5
    0.75423534949E-04   16    7   15    6
    0.18458752768E-04   16    7   15    7
    0.10227095472E-03   16    7   15    8
   -0.28393176586E-03   16    7   15    9
    0.13139670130E-04   16    7   15   10
   -0.21829806822E-03   16    7   15   11
   -0.36061499070E-03   16    7   15   12
   -0.32204531694E-04   16    7   15   13
   -0.15245965166E-03   16    7   15   14
    0.13052581078E-01   16    7   15   15
    0.13158472247E-03   16    7   16    1
    0.40586617226E-04   16    7   16    2
    0.23775082059E-06   16    7   16    3
    0.56046741739E-04   16    7   16    4
    0.20314063908E-04   16    7   16    5
   -0.99519349168E-04   16    7   16    6
    0.13884849165E-02   16    7   16    7
    0.12958695852E-02   16    8    1    1
    0.10686596260E-03   16    8    2    1
    0.15758318414E-02   16    8    2    2
    0.53966162396E-04   16    8    3    1
   -0.17135376741E-03   16    8    3    2
    0.16762765904E-02   16    8    3    3
    0.23040458235E-03   16    8    4    1
   -0.14159285171E-05   16    8    4    2
   -0.84680771218E-04   16    8    4    3
    0.20628259953E-02   16    8    4    4
   -0.11093795927E-03   16    8    5    1
    0.87138273068E-07   16    8    5    2
   -0.66067079377E-04   16    8    5    3
   -0.11687489943E-04   16    8    5    4
    0.17657065731E-02   16    8    5    5
    0.19370552105E-03   16    8    6    1
   -0.32073365051E-03   16    8    6    2
    0.43331141643E-03   16    8    6    3
    0.15393989720E-03   16    8    6    4
    0.66671075866E-04   16    8    6    5
    0.12050707213E-02   16    8    6    6
    0.54555053773E-03   16    8    7    1
    0.32414389529E-03   16    8    7    2
   -0.54161641128E-04   16    8    7    3
   -0.10031405130E-02   16    8    7    4
   -0.18009146763E-03   16    8    7    5
   -0.70189196599E-04   16    8    7    6
    0.16887392527E-02   16    8    7    7
   -0.68236347402E-03   16    8    8    1
    0.11599731397E-03   16    8    8    2
    0.19140533824E-03   16    8    8    3
   -0.69075770211E-03   16    8    8    4
    0.38828998104E-04   16    8    8    5
    0.30040102354E-03   16    8    8    6
   -0.21860882375E-02   16    8    8    7
    0.12598404953E-02   16    8    8    8
   -0.10722823577E-04   16    8    9    1
    0.60420628400E-04   16    8    9    2
    0.39484585230E-04   16    8    9    3
   -0.17745983717E-03   16    8    9    4
   -0.23953629069E-03   16    8    9    5
    0.23936075113E-04   16    8    9    6
   -0.50207594060E-03   16    8    9    7
   -0.94625521947E-04   16    8    9    8
    0.15197339864E-02   16    8    9    9
   -0.37161338974E-03   16    8   10    1
    0.64885463924E-04   16    8   10    2
    0.41744460174E-03   16    8   10    3
    0.12634682517E-02   16    8   10    4
    0.25549628394E-03   16    8   10    5
   -0.57905155436E-03   16    8   10    6
   -0.12806025385E-03   16    8   10    7
    0.21588393429E-02   16    8   10    8
    0.66595717128E-03   16    8   10    9
    0.89710731492E-03   16    8   10   10
   -0.12937820823E-03   16    8   11    1
    0.35269041060E-04   16    8   11    2
    0.53982538200E-04   16    8   11    3
   -0.36734028860E-04   16    8   11    4
    0.38445818697E-04   16    8   11    5
   -0.94128579094E-04   16    8   11    6
    0.18177770278E-04   16    8   11    7
    0.95907248805E-03   16    8   11    8
   -0.40357424117E-03   16    8   11    9
    0.38708571117E-04   16    8   11   10
   -0.16066524620E-02   16    8   11   11
   -0.11462748312E-03   16    8   12    1
    0.29358779873E-06   16    8   12    2
   -0.15573851254E-03   16    8   12    3
   -0.91765545314E-04   16    8   12    4
    0.29679489565E-04   16    8   12    5
    0.10393761961E-04   16    8   12    6
    0.32164498730E-04   16    8   12    7
   -0.23306764735E-03   16    8   12    8
    0.88056232957E-04   16    8   12    9
    0.67013133941E-05   16    8   12   10
    0.10513417045E-02   16    8   12   11
    0.25266479950E-03   16    8   12   12
   -0.39484203616E-04   16    8   13    1
   -0.27555149959E-04   16    8   13    2
    0.44101867677E-05   16    8   13    3
    0.57675293837E-04   16    8   13    4
   -0.16737835069E-04   16    8   13    5
   -0.51708048644E-03   16    8   13    6
   -0.10533488219E-04   16    8   13    7
   -0.10058522192E-02   16    8   13    8
    0.37208302431E-03   16    8   13    9
   -0.28291067340E-04   16    8   13   10
    0.26373335775E-03   16    8   13   11
   -0.23949321781E-02   16    8   13   12
    0.85028191924E-03   16    8   13   13
   -0.22668865013E-03   16    8   14    1
   -0.55181356085E-04   16    8   14    2
    0.30886685306E-04   16    8   14    3
   -0.18558882638E-03   16    8   14    4
   -0.40602036550E-04   16    8   14    5
   -0.11764097249E-03   16    8   14    6
    0.66160601593E-04   16    8   14    7
   -0.80730239781E-03   16    8   14    8
    0.34552090931E-03   16    8   14    9
    0.41110079122E-04   16    8   14   10
   -0.13283758755E-02   16    8   14   11
   -0.91023916756E-03   16    8   14   12
   -0.19444096269E-03   16    8   14   13
    0.25421013813E-02   16    8   14   14
    0.12619321750E-03   16    8   15    1
   -0.40223409202E-04   16    8   15    2
    0.78058738591E-04   16    8   15    3
    0.52424099655E-04   16    8   15    4
   -0.10261619715E-04   16    8   15    5
    0.20903470182E-05   16    8   15    6
   -0.18299455706E-03   16    8   15    7
   -0.10063276655E-03   16    8   15    8
    0.57749757350E-04   16    8   15    9
    0.19143571727E-03   16    8   15   10
   -0.11096931547E-02   16    8   15   11
   -0.17714028975E-03   16    8   15   12
   -0.28680997965E-02   16    8   15   13
    0.15610277975E-03   16    8   15   14
    0.22813434197E-03   16    8   15   15
   -0.21558310781E-05   16    8   16    1
    0.40875702276E-03   16    8   16    2
   -0.80462509172E-04   16    8   16    3
   -0.73287303356E-04   16    8   16    4
    0.82189306671E-03   16    8   16    5
    0.13370314155E-02   16    8   16    6
    0.11419937977E-04   16    8   16    7
    0.55452244824E-02   16    8   16    8
   -0.37890442646E-03   16    9    1    1
   -0.14220271296E-03   16    9    2    1
   -0.38094008352E-04   16    9    2    2
    0.95570278598E-04   16    9    3    1
   -0.13336065144E-03   16    9    3    2
    0.18900422900E-03   16    9    3    3
    0.17382343266E-03   16    9    4    1
   -0.18749265292E-03   16    9    4    2
   -0.16034146921E-03   16    9    4    3
    0.56481067218E-03   16    9    4    4
    0.39602221905E-03   16    9    5    1
   -0.12411196326E-03   16    9    5    2
    0.49821532887E-04   16    9    5    3
    0.42679850843E-03   16    9    5    4
    0.75736449551E-04   16    9    5    5
   -0.58387038673E-04   16    9    6    1
   -0.24200748974E-04   16    9    6    2
   -0.13178139501E-03   16    9    6    3
   -0.20838678143E-04   16    9    6    4
    0.46432484865E-04   16    9    6    5
   -0.35873300082E-04   16    9    6    6
   -0.19846540275E-03   16    9    7    1
    0.76594740512E-05   16    9    7    2
    0.20005930501E-03   16    9    7    3
    0.12519327294E-03   16    9    7    4
   -0.30380764697E-04   16    9    7    5
    0.16680500861E-03   16    9    7    6
   -0.65373865488E-04   16    9    7    7
    0.22158473635E-03   16    9    8    1
   -0.33996365779E-04   16    9    8    2
   -0.78715317111E-04   16    9    8    3
    0.14163678360E-04   16    9    8    4
    0.25470559924E-04   16    9    8    5
   -0.17026525482E-03   16    9    8    6
    0.61673738245E-03   16    9    8    7
   -0.22849920445E-03   16    9    8    8
   -0.21644599736E-03   16    9    9    1
    0.92455276519E-04   16    9    9    2
    0.36166963486E-04   16    9    9    3
   -0.72603158085E-04   16    9    9    4
   -0.10230042938E-03   16    9    9    5
   -0.36910839494E-04   16    9    9    6
    0.40269199927E-04   16    9    9    7
    0.28277206588E-03   16    9    9    8
   -0.78853453743E-04   16    9    9    9
    0.14731406763E-03   16    9   10    1
    0.33103697980E-04   16    9   10    2
   -0.72816724525E-04   16    9   10    3
   -0.18676707448E-03   16    9   10    4
    0.60529616846E-04   16    9   10    5
    0.36484822968E-03   16    9   10    6
    0.13942971116E-03   16    9   10    7
   -0.57345240695E-03   16    9   10    8
   -0.26169422604E-03   16    9   10    9
    0.20117558761E-04   16    9   10   10
    0.42934318984E-05   16    9   11    1
    0.20895576438E-04   16    9   11    2
   -0.33824207485E-04   16    9   11    3
    0.23668967543E-04   16    9   11    4
   -0.61842894124E-06   16    9   11    5
    0.32845592288E-04   16    9   11    6
    0.99482992646E-05   16    9   11    7
   -0.22957906600E-03   16    9   11    8
    0.87115205109E-04   16    9   11    9
    0.92209451609E-05   16    9   11   10
   -0.17472575468E-03   16    9   11   11
    0.12428421341E-04   16    9   12    1
   -0.11840769183E-04   16    9   12    2
    0.30608187122E-04   16    9   12    3
    0.42490550037E-04   16    9   12    4
   -0.38758231151E-04   16    9   12    5
   -0.49422829295E-05   16    9   12    6
   -0.19750129023E-04   16    9   12    7
    0.13490302426E-03   16    9   12    8
   -0.51692978402E-04   16    9   12    9
   -0.66908751798E-06   16    9   12   10
   -0.24039339654E-04   16    9   12   11
   -0.82645868345E-03   16    9   12   12
    0.68256386182E-04   16    9   13    1
   -0.23664888512E-04   16    9   13    2
    0.10909748384E-04   16    9   13    3
   -0.77128536332E-05   16    9   13    4
   -0.34076168945E-05   16    9   13    5
    0.70341286109E-04   16    9   13    6
    0.33335945762E-04   16    9   13    7
    0.20544591986E-03   16    9   13    8
   -0.93003157604E-04   16    9   13    9
   -0.41560208310E-04   16    9   13   10
   -0.37507039555E-03   16    9   13   11
    0.64709001238E-03   16    9   13   12
   -0.86632611480E-03   16    9   13   13
    0.64247095950E-04   16    9   14    1
    0.24464746579E-04   16    9   14    2
    0.18496334269E-04   16    9   14    3
    0.48111272026E-04   16    9   14    4
   -0.31064908072E-05   16    9   14    5
    0.37023309815E-04   16    9   14    6
   -0.46134026867E-04   16    9   14    7
    0.20957858439E-03   16    9   14    8
   -0.76394124800E-04   16    9   14    9
   -0.26718504820E-04   16    9   14   10
    0.37796057333E-03   16    9   14   11
    0.10296268789E-03   16    9   14   12
   -0.29627130272E-03   16    9   14   13
   -0.17615516916E-02   16    9   14   14
   -0.22590049166E-04   16    9   15    1
    0.42769583796E-04   16    9   15    2
   -0.20141732812E-04   16    9   15    3
   -0.75041524993E-05   16    9   15    4
    0.71163364510E-05   16    9   15    5
    0.24588814337E-04   16    9   15    6
    0.60985744714E-05   16    9   15    7
    0.39840055661E-04   16    9   15    8
   -0.22366990518E-05   16    9   15    9
   -0.29837776218E-04   16    9   15   10
    0.25391964406E-03   16    9   15   11
    0.20813651473E-05   16    9   15   12
    0.46345424473E-03   16    9   15   13
   -0.14451097732E-03   16    9   15   14
   -0.86759623297E-03   16    9   15   15
   -0.70132969834E-04   16    9   16    1
   -0.49737297087E-04   16    9   16    2
   -0.27485734631E-04   16    9   16    3
    0.19474022726E-04   16    9   16    4
   -0.14814784330E-03   16    9   16    5
   -0.25363245018E-03   16    9   16    6
    0.25922653286E-04   16    9   16    7
   -0.12383814468E-02   16    9   16    8
    0.58766475762E-03   16    9   16    9
   -0.17824479595E-01   16   10    1    1
    0.75374914023E-04   16   10    2    1
   -0.15995426709E-01   16   10    2    2
   -0.24272663364E-03   16   10    3    1
    0.17839503038E-04   16   10    3    2
   -0.17776815287E-01   16   10    3    3
   -0.44589387910E-03   16   10    4    1
    0.72851988516E-04   16   10    4    2
    0.18314520737E-04   16   10    4    3
   -0.17636025041E-01   16   10    4    4
    0.16885879449E-03   16   10    5    1
    0.11485691975E-03   16   10    5    2
   -0.18974608870E-03   16   10    5    3
   -0.35212008243E-03   16   10    5    4
   -0.18557273830E-01   16   10    5    5
   -0.38520803961E-03   16   10    6    1
    0.56835349503E-02   16   10    6    2
   -0.22653258453E-03   16   10    6    3
    0.37093705979E-03   16   10    6    4
    0.24193010036E-03   16   10    6    5
   -0.11368059877E-01   16   10    6    6
    0.24330619729E-02   16   10    7    1
   -0.16111634605E-03   16   10    7    2
   -0.47166033742E-02   16   10    7    3
    0.21696033161E-02   16   10    7    4
   -0.46584050725E-03   16   10    7    5
   -0.15589737659E-03   16   10    7    6
   -0.93580925756E-02   16   10    7    7
   -0.29219663560E-02   16   10    8    1
   -0.10313902777E-02   16   10    8    2
    0.12032114892E-02   16   10    8    3
    0.50064700427E-02   16   10    8    4
   -0.19809840153E-02   16   10    8    5
   -0.74346862974E-03   16   10    8    6
   -0.28126949036E-03   16   10    8    7
   -0.63729855933E-02   16   10    8    8
   -0.12044337984E-02   16   10    9    1
    0.22839977877E-03   16   10    9    2
   -0.41826253776E-03   16   10    9    3
    0.12388612664E-02   16   10    9    4
    0.58246573509E-02   16   10    9    5
   -0.13618526450E-03   16   10    9    6
    0.94015089001E-04   16   10    9    7
   -0.89487116207E-03   16   10    9    8
   -0.10902719939E-01   16   10    9    9
   -0.64200343689E-02   16   10   10    1
    0.23133251096E-04   16   10   10    2
   -0.30554622785E-02   16   10   10    3
   -0.30121010273E-02   16   10   10    4
   -0.66560276840E-03   16   10   10    5
    0.29508211117E-03   16   10   10    6
   -0.85538788576E-03   16   10   10    7
    0.33549668286E-03   16   10   10    8
    0.41212010351E-03   16   10   10    9
   -0.78889189004E-02   16   10   10   10
   -0.11096203738E-02   16   10   11    1
    0.17103785227E-03   16   10   11    2
    0.18020981086E-03   16   10   11    3
   -0.18438509602E-03   16   10   11    4
   -0.74936738625E-04   16   10   11    5
    0.18410844218E-03   16   10   11    6
    0.34452750756E-04   16   10   11    7
    0.19157116008E-03   16   10   11    8
    0.15225928607E-03   16   10   11    9
    0.42021471767E-03   16   10   11   10
   -0.17859469387E-01   16   10   11   11
   -0.18215068475E-03   16   10   12    1
   -0.11179776532E-02   16   10   12    2
    0.19855040265E-03   16   10   12    3
    0.35909006134E-03   16   10   12    4
   -0.56205629389E-03   16   10   12    5
    0.14309368593E-03   16   10   12    6
   -0.41546578470E-04   16   10   12    7
    0.13341596812E-02   16   10   12    8
   -0.43162292540E-03   16   10   12    9
    0.53658521466E-05   16   10   12   10
   -0.91421906108E-04   16   10   12   11
   -0.16045227709E-01   16   10   12   12
    0.13848829513E-02   16   10   13    1
   -0.92099219988E-05   16   10   13    2
    0.81484324923E-03   16   10   13    3
    0.45647044050E-03   16   10   13    4
    0.10397743292E-03   16   10   13    5
   -0.15674771484E-03   16   10   13    6
    0.18527814171E-03   16   10   13    7
   -0.17375284565E-03   16   10   13    8
   -0.53160331770E-04   16   10   13    9
   -0.11358263296E-02   16   10   13   10
    0.20332607653E-03   16   10   13   11
   -0.16701898796E-03   16   10   13   12
   -0.18078341052E-01   16   10   13   13
    0.35098551315E-03   16   10   14    1
    0.44812964050E-03   16   10   14    2
    0.20590371007E-03   16   10   14    3
    0.10899163880E-02   16   10   14    4
    0.28472728578E-04   16   10   14    5
    0.18993172072E-03   16   10   14    6
   -0.22361184964E-04   16   10   14    7
    0.24498252923E-03   16   10   14    8
    0.26810998966E-03   16   10   14    9
   -0.43519442828E-03   16   10   14   10
    0.20675147956E-03   16   10   14   11
   -0.21489174008E-03   16   10   14   12
   -0.17061948328E-03   16   10   14   13
   -0.17261163068E-01   16   10   14   14
   -0.57562290636E-04   16   10   15    1
    0.49351516600E-03   16   10   15    2
    0.24626867172E-04   16   10   15    3
    0.11966678597E-03   16   10   15    4
    0.79835822198E-03   16   10   15    5
    0.18784655780E-03   16   10   15    6
   -0.18578248602E-04   16   10   15    7
   -0.25988402869E-03   16   10   15    8
    0.44022885123E-03   16   10   15    9
   -0.11643306091E-04   16   10   15   10
    0.17557977203E-03   16   10   15   11
    0.26358302068E-04   16   10   15   12
   -0.18670855088E-03   16   10   15   13
    0.34721729307E-03   16   10   15   14
   -0.18561502622E-01   16   10   15   15
   -0.10191926691E-02   16   10   16    1
   -0.78383679416E-04   16   10   16    2
   -0.61703576230E-03   16   10   16    3
   -0.49673702912E-03   16   10   16    4
   -0.47990841775E-04   16   10   16    5
    0.24657730767E-03   16   10   16    6
   -0.16180563296E-02   16   10   16    7
    0.17318929905E-03   16   10   16    8
    0.10063187802E-04   16   10   16    9
    0.37587666424E-02   16   10   16   10
    0.34943042564E-02   16   11    1    1
   -0.11282514971E-03   16   11    2    1
    0.33284947747E-02   16   11    2    2
    0.28741682891E-03   16   11    3    1
   -0.79534738736E-04   16   11    3    2
    0.33307967881E-02   16   11    3    3
    0.11392875903E-03   16   11    4    1
    0.73055164938E-04   16   11    4    2
    0.99351972359E-04   16   11    4    3
    0.34849047238E-02   16   11    4    4
   -0.39880121874E-04   16   11    5    1
    0.17528648077E-03   16   11    5    2
    0.50002849813E-04   16   11    5    3
    0.66013188757E-04   16   11    5    4
    0.33948297651E-02   16   11    5    5
   -0.87510371565E-05   16   11    6    1
   -0.27758331460E-03   16   11    6    2
   -0.10751384318E-03   16   11    6    3
   -0.13047487417E-03   16   11    6    4
    0.45916604043E-04   16   11    6    5
    0.24276518222E-02   16   11    6    6
   -0.14543982047E-03   16   11    7    1
   -0.64084689023E-04   16   11    7    2
    0.35334355604E-03   16   11    7    3
    0.59267578548E-04   16   11    7    4
    0.67168999470E-04   16   11    7    5
    0.10752582662E-03   16   11    7    6
    0.23678100469E-02   16   11    7    7
   -0.52009580912E-04   16   11    8    1
   -0.23947260055E-03   16   11    8    2
    0.30079631013E-04   16   11    8    3
    0.21049422013E-03   16   11    8    4
   -0.28635030182E-03   16   11    8    5
   -0.22175085925E-03   16   11    8    6
    0.45119261521E-03   16   11    8    7
    0.14689167665E-02   16   11    8    8
    0.61874851431E-04   16   11    9    1
    0.13937194686E-03   16   11    9    2
   -0.11350919770E-04   16   11    9    3
   -0.68974741011E-04   16   11    9    4
   -0.93556385229E-04   16   11    9    5
    0.13830284842E-03   16   11    9    6
    0.84898022602E-04   16   11    9    7
    0.41015712597E-03   16   11    9    8
    0.28227796001E-02   16   11    9    9
   -0.24359480306E-03   16   11   10    1
   -0.27231287685E-04   16   11   10    2
   -0.15420296623E-03   16   11   10    3
   -0.31210264661E-03   16   11   10    4
   -0.10699484395E-03   16   11   10    5
    0.23946328855E-03   16   11   10    6
    0.15150126484E-03   16   11   10    7
   -0.48915422171E-03   16   11   10    8
   -0.81351877312E-04   16   11   10    9
    0.38060257006E-02   16   11   10   10
   -0.14270835394E-02   16   11   11    1
   -0.18940289344E-04   16   11   11    2
    0.74086997912E-03   16   11   11    3
   -0.17207983102E-03   16   11   11    4
   -0.48438120023E-03   16   11   11    5
    0.17214499644E-03   16   11   11    6
    0.18861696224E-02   16   11   11    7
   -0.11181696975E-02   16   11   11    8
    0.13287172807E-02   16   11   11    9
   -0.17342511802E-02   16   11   11   10
   -0.74770673456E-01   16   11   11   11
   -0.94442877986E-04   16   11   12    1
   -0.12144947931E-02   16   11   12    2
    0.20785346987E-03   16   11   12    3
    0.70288150524E-04   16   11   12    4
   -0.24973410342E-03   16   11   12    5
    0.19017970263E-02   16   11   12    6
   -0.21453818317E-03   16   11   12    7
    0.66673415956E-03   16   11   12    8
    0.37025954986E-04   16   11   12    9
    0.30178191428E-03   16   11   12   10
   -0.16236769219E-02   16   11   12   11
   -0.65240666750E-01   16   11   12   12
    0.10310079202E-02   16   11   13    1
    0.22238002505E-04   16   11   13    2
    0.66078826525E-03   16   11   13    3
    0.29721395181E-03   16   11   13    4
    0.18169452570E-03   16   11   13    5
    0.81436872714E-04   16   11   13    6
   -0.39509918295E-03   16   11   13    7
   -0.12898878199E-03   16   11   13    8
   -0.40421871242E-03   16   11   13    9
    0.11478887526E-02   16   11   13   10
    0.83382590159E-02   16   11   13   11
   -0.15674915975E-02   16   11   13   12
   -0.69022420999E-01   16   11   13   13
    0.35648038299E-03   16   11   14    1
    0.15077293722E-03   16   11   14    2
    0.37494520506E-06   16   11   14    3
    0.12899641868E-02   16   11   14    4
   -0.39417968047E-03   16   11   14    5
   -0.18636849530E-03   16   11   14    6
   -0.10954076125E-02   16   11   14    7
   -0.46352877700E-03   16   11   14    8
    0.15816027994E-02   16   11   14    9
    0.73135308073E-03   16   11   14   10
    0.43019801247E-02   16   11   14   11
   -0.59083737752E-03   16   11   14   12
   -0.10700447310E-02   16   11   14   13
   -0.65131972126E-01   16   11   14   14
    0.98724218935E-04   16   11   15    1
    0.20635244441E-03   16   11   15    2
   -0.57377828387E-04   16   11   15    3
   -0.35360608527E-03   16   11   15    4
    0.12297412589E-02   16   11   15    5
    0.12001097961E-04   16   11   15    6
    0.57279970445E-04   16   11   15    7
    0.13560272495E-04   16   11   15    8
    0.10729267980E-02   16   11   15    9
   -0.11475495716E-03   16   11   15   10
    0.75015026536E-03   16   11   15   11
    0.15659477269E-02   16   11   15   12
    0.87451521139E-03   16   11   15   13
    0.97963953106E-03   16   11   15   14
   -0.75829114673E-01   16   11   15   15
    0.19701426690E-03   16   11   16    1
   -0.71688490310E-04   16   11   16    2
   -0.44073157975E-03   16   11   16    3
    0.84062994808E-04   16   11   16    4
   -0.76818039295E-04   16   11   16    5
   -0.27581568492E-03   16   11   16    6
   -0.19905686097E-02   16   11   16    7
   -0.11348536467E-02   16   11   16    8
    0.23358563952E-03   16   11   16    9
    0.30101401720E-02   16   11   16   10
    0.21952684411E-01   16   11   16   11
   -0.70716263518E-03   16   12    1    1
    0.59672061247E-04   16   12    2    1
   -0.63241005147E-03   16   12    2    2
   -0.25292090147E-04   16   12    3    1
   -0.34731267347E-05   16   12    3    2
   -0.61738501176E-03   16   12    3    3
    0.23703802299E-04   16   12    4    1
   -0.12357091382E-04   16   12    4    2
   -0.81571763342E-04   16   12    4    3
   -0.55499091532E-03   16   12    4    4
    0.51073960190E-05   16   12    5    1
   -0.50801804255E-04   16   12    5    2
    0.26918307864E-04   16   12    5    3
    0.53346454342E-05   16   12    5    4
   -0.60933689463E-03   16   12    5    5
    0.22864170555E-04   16   12    6    1
    0.17495453771E-04   16   12    6    2
   -0.59858892160E-04   16   12    6    3
    0.36259053002E-04   16   12    6    4
   -0.39354545549E-04   16   12    6    5
   -0.52408348778E-03   16   12    6    6
   -0.61476270887E-04   16   12    7    1
   -0.88375075634E-04   16   12    7    2
   -0.24609443730E-04   16   12    7    3
    0.15868290055E-03   16   12    7    4
    0.67690546803E-04   16   12    7    5
    0.57849567179E-04   16   12    7    6
   -0.47118809822E-03   16   12    7    7
   -0.52025552148E-05   16   12    8    1
    0.50752612842E-04   16   12    8    2
   -0.69816283758E-04   16   12    8    3
   -0.37582444285E-04   16   12    8    4
    0.49978864990E-04   16   12    8    5
   -0.30573334783E-04   16   12    8    6
    0.39950929622E-03   16   12    8    7
   -0.49171213842E-03   16   12    8    8
    0.44379974508E-04   16   12    9    1
   -0.61782285651E-04   16   12    9    2
    0.67247434188E-05   16   12    9    3
    0.53669320081E-04   16   12    9    4
    0.22248948263E-04   16   12    9    5
   -0.48735238235E-04   16   12    9    6
    0.17568689900E-03   16   12    9    7
   -0.66100085771E-07   16   12    9    8
   -0.53489299121E-03   16   12    9    9
    0.12387651093E-03   16   12   10    1
   -0.17349732357E-03   16   12   10    2
    0.20756033924E-04   16   12   10    3
   -0.10354931956E-03   16   12   10    4
   -0.11833048717E-03   16   12   10    5
    0.25559216136E-04   16   12   10    6
   -0.43777529268E-04   16   12   10    7
   -0.22310617585E-03   16   12   10    8
   -0.27349282614E-03   16   12   10    9
   -0.63141776369E-03   16   12   10   10
    0.20881100913E-03   16   12   11    1
   -0.60262418594E-04   16   12   11    2
   -0.92484967287E-04   16   12   11    3
    0.86819569493E-05   16   12   11    4
    0.56931124304E-04   16   12   11    5
    0.24187946535E-03   16   12   11    6
   -0.21418109382E-03   16   12   11    7
   -0.60192493841E-04   16   12   11    8
   -0.13283972641E-03   16   12   11    9
    0.18104491266E-03   16   12   11   10
    0.90186579404E-02   16   12   11   11
   -0.11801458631E-03   16   12   12    1
    0.12993306138E-03   16   12   12    2
    0.35794528694E-04   16   12   12    3
   -0.13177437384E-03   16   12   12    4
    0.30978880820E-04   16   12   12    5
   -0.18076316421E-03   16   12   12    6
    0.33668709770E-03   16   12   12    7
   -0.10705670080E-03   16   12   12    8
    0.95831168459E-05   16   12   12    9
   -0.48891219807E-03   16   12   12   10
   -0.36972509111E-02   16   12   12   11
    0.62098419429E-02   16   12   12   12
   -0.18661998987E-03   16   12   13    1
    0.10988831328E-03   16   12   13    2
   -0.50758533094E-04   16   12   13    3
    0.10668022528E-03   16   12   13    4
   -0.26217656785E-03   16   12   13    5
   -0.89876080016E-04   16   12   13    6
   -0.27720012835E-05   16   12   13    7
   -0.10742183460E-02   16   12   13    8
    0.13842900377E-03   16   12   13    9
   -0.10508000371E-03   16   12   13   10
   -0.46167933876E-03   16   12   13   11
    0.90458942699E-02   16   12   13   12
    0.59047744863E-02   16   12   13   13
    0.57129116846E-04   16   12   14    1
    0.38336790817E-06   16   12   14    2
   -0.70711339518E-04   16   12   14    3
   -0.86376032788E-05   16   12   14    4
   -0.15373374533E-04   16   12   14    5
   -0.17838578574E-03   16   12   14    6
   -0.58498757116E-04   16   12   14    7
   -0.10913043298E-03   16   12   14    8
   -0.11498335499E-03   16   12   14    9
    0.71530341420E-04   16   12   14   10
    0.19185498172E-02   16   12   14   11
    0.36232327436E-02   16   12   14   12
   -0.49743300968E-04   16   12   14   13
    0.27728964699E-02   16   12   14   14
   -0.41406470265E-04   16   12   15    1
   -0.32919843941E-04   16   12   15    2
    0.25877106426E-05   16   12   15    3
    0.18572692347E-04   16   12   15    4
   -0.13124928228E-03   16   12   15    5
   -0.53174183702E-04   16   12   15    6
   -0.55662556044E-04   16   12   15    7
   -0.23635771733E-05   16   12   15    8
   -0.12498140417E-03   16   12   15    9
   -0.56084145266E-04   16   12   15   10
    0.19364108992E-02   16   12   15   11
    0.69853634403E-03   16   12   15   12
    0.36140060150E-02   16   12   15   13
   -0.73906201956E-03   16   12   15   14
    0.64291674554E-02   16   12   15   15
   -0.30420787328E-05   16   12   16    1
    0.40844542445E-04   16   12   16    2
    0.99729332498E-04   16   12   16    3
    0.13142508434E-03   16   12   16    4
   -0.32493328228E-03   16   12   16    5
   -0.10660807601E-02   16   12   16    6
    0.20582023115E-03   16   12   16    7
   -0.12448471743E-02   16   12   16    8
    0.28622949498E-03   16   12   16    9
   -0.43272946287E-03   16   12   16   10
   -0.12866342052E-02   16   12   16   11
    0.97171820407E-02   16   12   16   12
   -0.36297863903E-03   16   13    1    1
    0.21018499464E-03   16   13    2    1
    0.11509954138E-03   16   13    2    2
   -0.77063735651E-03   16   13    3    1
    0.18860768274E-04   16   13    3    2
    0.38585664480E-03   16   13    3    3
   -0.45589883591E-04   16   13    4    1
   -0.29806817116E-03   16   13    4    2
   -0.47654896694E-03   16   13    4    3
    0.23384766222E-04   16   13    4    4
    0.47153146366E-04   16   13    5    1
   -0.56386747505E-03   16   13    5    2
   -0.53883141937E-04   16   13    5    3
   -0.23973074781E-03   16   13    5    4
    0.61685731916E-03   16   13    5    5
   -0.25171655409E-04   16   13    6    1
   -0.21598840145E-03   16   13    6    2
    0.16550451895E-03   16   13    6    3
    0.17475950212E-03   16   13    6    4
   -0.19092624323E-03   16   13    6    5
    0.79800594486E-03   16   13    6    6
    0.35124899723E-03   16   13    7    1
   -0.13330180592E-04   16   13    7    2
   -0.53431610938E-03   16   13    7    3
    0.27949117469E-03   16   13    7    4
   -0.23266036851E-04   16   13    7    5
   -0.23290740849E-03   16   13    7    6
    0.25109856893E-02   16   13    7    7
    0.31408070843E-03   16   13    8    1
    0.69243598814E-03   16   13    8    2
   -0.18474779081E-03   16   13    8    3
   -0.55773478764E-03   16   13    8    4
    0.82408985835E-03   16   13    8    5
    0.53439176125E-03   16   13    8    6
    0.18235216492E-04   16   13    8    7
    0.38104292141E-02   16   13    8    8
    0.21133463221E-03   16   13    9    1
   -0.39883094266E-03   16   13    9    2
    0.97605209376E-05   16   13    9    3
   -0.21158989397E-03   16   13    9    4
   -0.72397549167E-04   16   13    9    5
   -0.44330288189E-03   16   13    9    6
   -0.91538648614E-04   16   13    9    7
   -0.17237723438E-02   16   13    9    8
    0.14991557514E-02   16   13    9    9
    0.10678527955E-02   16   13   10    1
    0.47281055585E-04   16   13   10    2
    0.83460154073E-03   16   13   10    3
    0.49442695362E-03   16   13   10    4
    0.14705655900E-03   16   13   10    5
   -0.11803444684E-03   16   13   10    6
   -0.14861620852E-02   16   13   10    7
    0.22121734944E-03   16   13   10    8
   -0.19788602213E-03   16   13   10    9
   -0.14822488268E-02   16   13   10   10
    0.33085199948E-02   16   13   11    1
   -0.75968006495E-04   16   13   11    2
   -0.16815004497E-02   16   13   11    3
    0.56293212173E-03   16   13   11    4
    0.64542694548E-03   16   13   11    5
   -0.28596196247E-03   16   13   11    6
   -0.38914274569E-02   16   13   11    7
   -0.46138964824E-03   16   13   11    8
   -0.26706911630E-02   16   13   11    9
    0.29892318470E-02   16   13   11   10
    0.17615729461       16   13   11   11
    0.28667283332E-03   16   13   12    1
    0.29756043316E-02   16   13   12    2
   -0.46145522991E-03   16   13   12    3
   -0.22971917590E-03   16   13   12    4
    0.61999609410E-03   16   13   12    5
   -0.40780354558E-02   16   13   12    6
    0.65797564909E-03   16   13   12    7
   -0.26949036758E-02   16   13   12    8
    0.10771303065E-03   16   13   12    9
   -0.76837296491E-03   16   13   12   10
    0.28159450913E-02   16   13   12   11
    0.16767398338       16   13   12   12
   -0.25598748406E-02   16   13   13    1
   -0.91426782717E-04   16   13   13    2
   -0.18288479292E-02   16   13   13    3
   -0.82084749523E-03   16   13   13    4
   -0.38111296561E-03   16   13   13    5
    0.22111530796E-03   16   13   13    6
    0.30629209668E-03   16   13   13    7
    0.11395571503E-02   16   13   13    8
    0.42908747497E-03   16   13   13    9
   -0.25688388525E-02   16   13   13   10
   -0.14339366783E-02   16   13   13   11
    0.69070591264E-03   16   13   13   12
    0.19892695118       16   13   13   13
   -0.83268020087E-03   16   13   14    1
   -0.50081357520E-03   16   13   14    2
   -0.93569258871E-04   16   13   14    3
   -0.32695818272E-02   16   13   14    4
    0.72155549835E-03   16   13   14    5
    0.20583218926E-03   16   13   14    6
    0.25789276908E-02   16   13   14    7
   -0.15458698484E-02   16   13   14    8
   -0.42618799433E-02   16   13   14    9
   -0.17187743816E-02   16   13   14   10
    0.37252358469E-02   16   13   14   11
    0.38424124942E-02   16   13   14   12
    0.22824734291E-02   16   13   14   13
    0.17935891815       16   13   14   14
   -0.47921986564E-03   16   13   15    1
   -0.65733126551E-03   16   13   15    2
    0.23196593492E-03   16   13   15    3
    0.10897839815E-02   16   13   15    4
   -0.34957632912E-02   16   13   15    5
   -0.14059517880E-03   16   13   15    6
   -0.18183989398E-03   16   13   15    7
   -0.29000848311E-02   16   13   15    8
   -0.18082689102E-02   16   13   15    9
    0.58251019652E-04   16   13   15   10
   -0.91039902746E-03   16   13   15   11
   -0.33542395950E-02   16   13   15   12
    0.11296138189E-02   16   13   15   13
   -0.15762310989E-02   16   13   15   14
    0.18021987587       16   13   15   15
   -0.22232315025E-03   16   13   16    1
    0.94183536474E-05   16   13   16    2
    0.36639272585E-03   16   13   16    3
   -0.12886098301E-03   16   13   16    4
   -0.10976576722E-03   16   13   16    5
    0.33980922788E-03   16   13   16    6
    0.38447009096E-02   16   13   16    7
    0.76524778452E-03   16   13   16    8
   -0.36431004595E-03   16   13   16    9
   -0.64492083798E-02   16   13   16   10
   -0.31616237846E-01   16   13   16   11
    0.26682448880E-02   16   13   16   12
    0.93928694364E-01   16   13   16   13
   -0.25083296369E-02   16   14    1    1
   -0.43155137877E-04   16   14    2    1
   -0.21047793714E-02   16   14    2    2
   -0.23379198328E-03   16   14    3    1
   -0.15004443046E-03   16   14    3    2
   -0.20270851750E-02   16   14    3    3
    0.23656637608E-04   16   14    4    1
   -0.20326880831E-03   16   14    4    2
   -0.27940187824E-03   16   14    4    3
   -0.19385312384E-02   16   14    4    4
   -0.38298232818E-04   16   14    5    1
   -0.26528988473E-03   16   14    5    2
    0.44735689725E-04   16   14    5    3
   -0.12054567355E-03   16   14    5    4
   -0.20496684843E-02   16   14    5    5
   -0.78826845747E-04   16   14    6    1
    0.11818764893E-03   16   14    6    2
   -0.65172520465E-04   16   14    6    3
    0.64302125526E-04   16   14    6    4
   -0.11705627583E-03   16   14    6    5
   -0.14269062566E-02   16   14    6    6
   -0.61680576206E-04   16   14    7    1
   -0.15028349544E-03   16   14    7    2
   -0.26640221647E-03   16   14    7    3
    0.41110752040E-03   16   14    7    4
    0.58942085739E-04   16   14    7    5
    0.75407683397E-04   16   14    7    6
   -0.10325174905E-02   16   14    7    7
    0.22286502617E-03   16   14    8    1
    0.30459147106E-03   16   14    8    2
   -0.15624770430E-03   16   14    8    3
   -0.13424185581E-03   16   14    8    4
    0.32904115819E-03   16   14    8    5
    0.11726468421E-03   16   14    8    6
    0.98143836999E-03   16   14    8    7
   -0.39685320303E-03   16   14    8    8
    0.64836838519E-04   16   14    9    1
   -0.21354460668E-03   16   14    9    2
    0.17251242925E-04   16   14    9    3
    0.55162533769E-04   16   14    9    4
    0.30767268273E-04   16   14    9    5
   -0.17924850872E-03   16   14    9    6
    0.96795165365E-04   16   14    9    7
   -0.47688149304E-03   16   14    9    8
   -0.15851243264E-02   16   14    9    9
    0.58732461567E-03   16   14   10    1
   -0.24357719019E-04   16   14   10    2
    0.19312688820E-03   16   14   10    3
   -0.83626191642E-04   16   14   10    4
   -0.86373414665E-04   16   14   10    5
    0.24985919892E-03   16   14   10    6
   -0.34705990872E-03   16   14   10    7
   -0.75979084725E-03   16   14   10    8
   -0.29731949944E-03   16   14   10    9
   -0.26224291947E-02   16   14   10   10
    0.12475120638E-02   16   14   11    1
   -0.64195397878E-04   16   14   11    2
   -0.60845620785E-03   16   14   11    3
    0.39655647164E-03   16   14   11    4
    0.62333554182E-04   16   14   11    5
   -0.13030801880E-04   16   14   11    6
   -0.16169370944E-02   16   14   11    7
   -0.88870085555E-03   16   14   11    8
   -0.54676199554E-03   16   14   11    9
    0.11269770237E-02   16   14   11   10
    0.67371792990E-01   16   14   11   11
    0.13457119123E-03   16   14   12    1
    0.12315802252E-02   16   14   12    2
   -0.13640158063E-03   16   14   12    3
   -0.15764549497E-03   16   14   12    4
    0.32511744716E-03   16   14   12    5
   -0.18020729719E-02   16   14   12    6
    0.36196776398E-03   16   14   12    7
   -0.97133327852E-03   16   14   12    8
    0.40542896173E-04   16   14   12    9
   -0.26655815929E-03   16   14   12   10
   -0.96703036258E-03   16   14   12   11
    0.66823690748E-01   16   14   12   12
   -0.10315458664E-02   16   14   13    1
   -0.99198860798E-04   16   14   13    2
   -0.72883498280E-03   16   14   13    3
   -0.41761054961E-03   16   14   13    4
   -0.11409431166E-03   16   14   13    5
    0.46238718925E-03   16   14   13    6
    0.15618737364E-03   16   14   13    7
    0.29798637214E-03   16   14   13    8
   -0.15856407973E-03   16   14   13    9
   -0.86530700232E-03   16   14   13   10
    0.26057142110E-03   16   14   13   11
   -0.30128366625E-02   16   14   13   12
    0.71416157124E-01   16   14   13   13
   -0.35735826392E-03   16   14   14    1
   -0.24057588782E-03   16   14   14    2
   -0.84888188828E-04   16   14   14    3
   -0.14747857958E-02   16   14   14    4
    0.47763882414E-03   16   14   14    5
    0.13330957826E-03   16   14   14    6
    0.15023678510E-02   16   14   14    7
    0.75658810353E-03   16   14   14    8
   -0.21301447042E-02   16   14   14    9
   -0.11584393789E-02   16   14   14   10
   -0.44629920876E-02   16   14   14   11
    0.19595649336E-02   16   14   14   12
    0.76559601979E-02   16   14   14   13
    0.76885410611E-01   16   14   14   14
   -0.23773784336E-03   16   14   15    1
   -0.29099702380E-03   16   14   15    2
    0.93219279122E-04   16   14   15    3
    0.30267908772E-03   16   14   15    4
   -0.13062738126E-02   16   14   15    5
   -0.67959183194E-04   16   14   15    6
    0.81689133907E-04   16   14   15    7
   -0.46635839823E-03   16   14   15    8
   -0.10068902833E-02   16   14   15    9
   -0.96724969067E-04   16   14   15   10
   -0.12036022791E-02   16   14   15   11
   -0.13100879569E-02   16   14   15   12
    0.93786032085E-03   16   14   15   13
    0.10727084654E-02   16   14   15   14
    0.74841652056E-01   16   14   15   15
    0.25053868735E-04   16   14   16    1
   -0.10171497659E-03   16   14   16    2
    0.34629900883E-03   16   14   16    3
   -0.22087989613E-03   16   14   16    4
   -0.25203779724E-03   16   14   16    5
   -0.27790195231E-03   16   14   16    6
    0.18186007404E-02   16   14   16    7
   -0.15482149482E-02   16   14   16    8
    0.14507939904E-03   16   14   16    9
   -0.30089220349E-02   16   14   16   10
   -0.12486733139E-01   16   14   16   11
    0.21973624989E-03   16   14   16   12
    0.32531973873E-01   16   14   16   13
    0.22215650937E-01   16   14   16   14
    0.42949759239E-03   16   15    1    1
   -0.20405894366E-04   16   15    2    1
    0.41286575769E-03   16   15    2    2
   -0.12498005293E-04   16   15    3    1
   -0.47640367464E-04   16   15    3    2
    0.41855534300E-03   16   15    3    3
   -0.13528676644E-04   16   15    4    1
   -0.16049069704E-04   16   15    4    2
   -0.54453421622E-04   16   15    4    3
    0.41147706380E-03   16   15    4    4
    0.60418093939E-05   16   15    5    1
   -0.11185027482E-04   16   15    5    2
    0.24743199401E-04   16   15    5    3
   -0.25615878190E-04   16   15    5    4
    0.45601404146E-03   16   15    5    5
    0.49231538603E-04   16   15    6    1
   -0.40152348403E-04   16   15    6    2
    0.14061320382E-04   16   15    6    3
    0.44873527872E-04   16   15    6    4
    0.12389854830E-04   16   15    6    5
    0.41359917642E-03   16   15    6    6
    0.67008571376E-04   16   15    7    1
    0.67401095656E-04   16   15    7    2
   -0.22282879318E-04   16   15    7    3
   -0.58810282687E-04   16   15    7    4
   -0.77005534201E-04   16   15    7    5
    0.38173717830E-04   16   15    7    6
    0.55875564381E-03   16   15    7    7
    0.48785474900E-04   16   15    8    1
    0.27289506566E-04   16   15    8    2
    0.28904517484E-04   16   15    8    3
   -0.51394014666E-04   16   15    8    4
    0.71874323631E-04   16   15    8    5
    0.63917384895E-04   16   15    8    6
   -0.20570740232E-03   16   15    8    7
    0.71793760023E-03   16   15    8    8
   -0.40212159333E-04   16   15    9    1
    0.84297071836E-05   16   15    9    2
    0.21141762734E-04   16   15    9    3
   -0.57835775614E-04   16   15    9    4
   -0.40818113323E-04   16   15    9    5
    0.13991006206E-04   16   15    9    6
   -0.23004727579E-03   16   15    9    7
   -0.13415989643E-03   16   15    9    8
    0.46053124103E-03   16   15    9    9
   -0.18622417714E-04   16   15   10    1
    0.89234990872E-04   16   15   10    2
    0.75762873027E-04   16   15   10    3
    0.16975982818E-03   16   15   10    4
    0.10356327822E-03   16   15   10    5
   -0.56249708814E-04   16   15   10    6
   -0.12669582780E-03   16   15   10    7
    0.30156146512E-03   16   15   10    8
    0.21898398377E-03   16   15   10    9
    0.30852874894E-03   16   15   10   10
    0.17367702444E-03   16   15   11    1
   -0.27872835450E-04   16   15   11    2
   -0.14519239191E-03   16   15   11    3
    0.95561740474E-04   16   15   11    4
   -0.36446794515E-04   16   15   11    5
    0.77009308123E-04   16   15   11    6
   -0.38536399839E-03   16   15   11    7
   -0.30437986555E-03   16   15   11    8
   -0.20750550606E-03   16   15   11    9
    0.31798542309E-03   16   15   11   10
    0.15220412566E-01   16   15   11   11
   -0.91011921830E-04   16   15   12    1
    0.24581450171E-03   16   15   12    2
   -0.27680281904E-04   16   15   12    3
   -0.58874966489E-04   16   15   12    4
    0.15256943284E-04   16   15   12    5
   -0.36748897494E-03   16   15   12    6
    0.28473892226E-03   16   15   12    7
   -0.18180911069E-03   16   15   12    8
   -0.18739774518E-06   16   15   12    9
   -0.26337633899E-03   16   15   12   10
   -0.30863204416E-02   16   15   12   11
    0.15441328492E-01   16   15   12   12
   -0.29267453694E-03   16   15   13    1
   -0.11160173780E-03   16   15   13    2
   -0.67990102072E-04   16   15   13    3
    0.21816001092E-03   16   15   13    4
   -0.45931161331E-03   16   15   13    5
   -0.26887484703E-03   16   15   13    6
   -0.42018988187E-04   16   15   13    7
   -0.15112907633E-02   16   15   13    8
    0.28271027444E-03   16   15   13    9
   -0.26236504140E-03   16   15   13   10
    0.86281522167E-03   16   15   13   11
    0.67599222209E-04   16   15   13   12
    0.15581449224E-01   16   15   13   13
   -0.17611812277E-03   16   15   14    1
   -0.32246954867E-04   16   15   14    2
   -0.36790891335E-05   16   15   14    3
   -0.34147854839E-03   16   15   14    4
    0.34131770593E-04   16   15   14    5
   -0.87330128138E-04   16   15   14    6
    0.29143863170E-03   16   15   14    7
   -0.25701898897E-03   16   15   14    8
   -0.34464049315E-03   16   15   14    9
   -0.18694484246E-03   16   15   14   10
   -0.25217187771E-03   16   15   14   11
    0.20872522539E-02   16   15   14   12
    0.11863321398E-02   16   15   14   13
    0.16910527521E-01   16   15   14   14
   -0.58179522525E-04   16   15   15    1
   -0.44240516361E-04   16   15   15    2
    0.10758338714E-04   16   15   15    3
    0.96132697382E-04   16   15   15    4
   -0.33297114164E-03   16   15   15    5
    0.10692380689E-04   16   15   15    6
    0.18611957303E-03   16   15   15    7
   -0.28624054726E-03   16   15   15    8
   -0.15851511907E-03   16   15   15    9
   -0.36874181097E-03   16   15   15   10
   -0.11169435012E-02   16   15   15   11
    0.60688107693E-04   16   15   15   12
    0.93362012872E-02   16   15   15   13
    0.23537022351E-02   16   15   15   14
    0.18056471746E-01   16   15   15   15
    0.24347967191E-04   16   15   16    1
    0.24682994147E-03   16   15   16    2
   -0.61314817527E-04   16   15   16    3
   -0.18375852724E-03   16   15   16    4
    0.17924994951E-03   16   15   16    5
    0.55576239494E-03   16   15   16    6
    0.31783521632E-03   16   15   16    7
    0.12635208834E-02   16   15   16    8
   -0.30450465191E-03   16   15   16    9
   -0.43819895599E-03   16   15   16   10
   -0.27063134716E-02   16   15   16   11
    0.11931158235E-02   16   15   16   12
    0.78191849403E-02   16   15   16   13
    0.34645705649E-02   16   15   16   14
    0.10014095120E-01   16   15   16   15
    0.20551103798       16   16    1    1
   -0.18494225127E-03   16   16    2    1
    0.20483672991       16   16    2    2
    0.11899852965E-02   16   16    3    1
   -0.18434197642E-03   16   16    3    2
    0.20319759813       16   16    3    3
    0.88132190579E-03   16   16    4    1
    0.99887294685E-03   16   16    4    2
    0.10893425833E-02   16   16    4    3
    0.20431716308       16   16    4    4
    0.17879358753E-02   16   16    5    1
    0.16373264137E-02   16   16    5    2
   -0.30693133549E-03   16   16    5    3
   -0.25979538517E-02   16   16    5    4
    0.20530385143       16   16    5    5
    0.97832713287E-04   16   16    6    1
   -0.74007549342E-02   16   16    6    2
   -0.44528338828E-05   16   16    6    3
   -0.14189828855E-02   16   16    6    4
    0.46710653543E-03   16   16    6    5
    0.19208915036       16   16    6    6
    0.23425510161E-02   16   16    7    1
   -0.49235901668E-03   16   16    7    2
    0.25353617676E-02   16   16    7    3
    0.10481243410E-02   16   16    7    4
    0.53293971019E-03   16   16    7    5
   -0.20121842543E-02   16   16    7    6
    0.20289400587       16   16    7    7
    0.35990096308E-03   16   16    8    1
   -0.11350786930E-02   16   16    8    2
   -0.26742483777E-04   16   16    8    3
   -0.82435111248E-03   16   16    8    4
    0.92553305302E-03   16   16    8    5
   -0.66583891931E-03   16   16    8    6
    0.58333434817E-03   16   16    8    7
    0.22537077020       16   16    8    8
    0.33557040899E-02   16   16    9    1
    0.14660573185E-02   16   16    9    2
   -0.75269556349E-03   16   16    9    3
   -0.56622079746E-02   16   16    9    4
   -0.40494825488E-02   16   16    9    5
    0.87282957245E-03   16   16    9    6
   -0.48694459982E-03   16   16    9    7
   -0.15377642410E-01   16   16    9    8
    0.20106497644       16   16    9    9
   -0.40791830401E-02   16   16   10    1
    0.58932500826E-03   16   16   10    2
    0.13177823690E-02   16   16   10    3
   -0.23091458612E-02   16   16   10    4
    0.13297515573E-03   16   16   10    5
    0.26970615422E-02   16   16   10    6
   -0.15781642576E-01   16   16   10    7
    0.56565784516E-03   16   16   10    8
   -0.15650213094E-03   16   16   10    9
    0.21200623887       16   16   10   10
    0.68956323878E-02   16   16   11    1
    0.67481469855E-03   16   16   11    2
   -0.54387323422E-02   16   16   11    3
    0.12520198490E-02   16   16   11    4
    0.95203997619E-03   16   16   11    5
    0.25179255641E-03   16   16   11    6
   -0.18981230201E-02   16   16   11    7
    0.52533845802E-03   16   16   11    8
   -0.29857640368E-02   16   16   11    9
    0.13685068550E-02   16   16   11   10
    0.52922615941       16   16   11   11
   -0.68472698825E-04   16   16   12    1
    0.48613007125E-02   16   16   12    2
   -0.35580020412E-03   16   16   12    3
    0.91047106221E-03   16   16   12    4
   -0.74984470285E-03   16   16   12    5
   -0.58343186006E-02   16   16   12    6
    0.75045984773E-03   16   16   12    7
    0.31721913522E-02   16   16   12    8
   -0.14127888759E-02   16   16   12    9
   -0.93772246111E-03   16   16   12   10
    0.44450017671E-02   16   16   12   11
    0.51563791980       16   16   12   12
   -0.34010434558E-02   16   16   13    1
   -0.59231498612E-03   16   16   13    2
   -0.37231804006E-02   16   16   13    3
   -0.53836841505E-03   16   16   13    4
   -0.54307001910E-03   16   16   13    5
    0.31989638976E-03   16   16   13    6
   -0.17384417869E-02   16   16   13    7
    0.36305128484E-03   16   16   13    8
    0.39221911196E-03   16   16   13    9
   -0.43651574647E-02   16   16   13   10
   -0.49006458384E-02   16   16   13   11
    0.11788742489E-03   16   16   13   12
    0.56148959499       16   16   13   13
   -0.96276494770E-03   16   16   14    1
    0.69879656968E-03   16   16   14    2
    0.84892550955E-03   16   16   14    3
   -0.71663151275E-02   16   16   14    4
    0.12932397821E-02   16   16   14    5
    0.99928791047E-03   16   16   14    6
    0.96955956430E-03   16   16   14    7
    0.12908327510E-02   16   16   14    8
   -0.56178623583E-02   16   16   14    9
   -0.12313968054E-02   16   16   14   10
    0.22025061201E-02   16   16   14   11
    0.70425535567E-02   16   16   14   12
    0.69103084065E-02   16   16   14   13
    0.53527439428       16   16   14   14
   -0.19818085980E-03   16   16   15    1
    0.11174866543E-02   16   16   15    2
   -0.29872468412E-04   16   16   15    3
    0.81099266354E-03   16   16   15    4
   -0.56689468077E-02   16   16   15    5
    0.59072733051E-03   16   16   15    6
    0.20760112687E-03   16   16   15    7
    0.15897314229E-02   16   16   15    8
   -0.69599974177E-02   16   16   15    9
    0.21157826298E-03   16   16   15   10
   -0.26515519976E-02   16   16   15   11
   -0.72109610842E-02   16   16   15   12
    0.36861992135E-02   16   16   15   13
   -0.25551963972E-02   16   16   15   14
    0.54374716192       16   16   15   15
    0.15317614763E-02   16   16   16    1
   -0.15499988943E-03   16   16   16    2
    0.20556857890E-02   16   16   16    3
    0.73127914729E-03   16   16   16    4
   -0.49165523573E-03   16   16   16    5
   -0.22460345093E-03   16   16   16    6
    0.62805628495E-02   16   16   16    7
   -0.84323155604E-03   16   16   16    8
   -0.38336267379E-03   16   16   16    9
   -0.78858609873E-02   16   16   16   10
   -0.32256369078E-01   16   16   16   11
    0.36252178172E-02   16   16   16   12
    0.83228493319E-01   16   16   16   13
    0.33445478609E-01   16   16   16   14
    0.70367603417E-02   16   16   16   15
    0.43747239757       16   16   16   16
    0.24926227944E-03   17    1    1    1
    0.24893175385E-03   17    1    2    1
    0.21449028905E-03   17    1    2    2
    0.49069891796E-05   17    1    3    1
    0.73592113668E-04   17    1    3    2
    0.18585675956E-03   17    1    3    3
    0.74753666254E-04   17    1    4    1
   -0.22765420832E-03   17    1    4    2
    0.39648503233E-04   17    1    4    3
    0.16917299475E-03   17    1    4    4
    0.96643557032E-04   17    1    5    1
    0.34260233762E-07   17    1    5    2
    0.91114461900E-04   17    1    5    3
    0.54760670032E-04   17    1    5    4
    0.27149219510E-03   17    1    5    5
   -0.44543068678E-03   17    1    6    1
   -0.98892731065E-04   17    1    6    2
   -0.39415705386E-04   17    1    6    3
   -0.16261886835E-03   17    1    6    4
    0.41930994595E-04   17    1    6    5
    0.66778901992E-04   17    1    6    6
   -0.20128756411E-03   17    1    7    1
   -0.24179740200E-03   17    1    7    2
    0.35234013055E-03   17    1    7    3
   -0.40691734413E-04   17    1    7    4
   -0.72773985219E-04   17    1    7    5
   -0.13000409987E-03   17    1    7    6
   -0.18359780382E-03   17    1    7    7
    0.12821957627E-03   17    1    8    1
   -0.83660676385E-04   17    1    8    2
   -0.16915506676E-03   17    1    8    3
   -0.65525508666E-04   17    1    8    4
    0.56601086769E-04   17    1    8    5
   -0.36435614198E-03   17    1    8    6
    0.17153060745E-03   17    1    8    7
   -0.40365873011E-04   17    1    8    8
    0.11655097632E-03   17    1    9    1
    0.16308495367E-03   17    1    9    2
    0.17775656762E-03   17    1    9    3
   -0.12229911982E-05   17    1    9    4
   -0.15318918497E-03   17    1    9    5
   -0.16365594010E-03   17    1    9    6
   -0.30891326770E-04   17    1    9    7
    0.18350614252E-04   17    1    9    8
    0.14116017390E-04   17    1    9    9
    0.42720360052E-04   17    1   10    1
    0.30681334533E-03   17    1   10    2
   -0.10515281754E-03   17    1   10    3
   -0.67353113155E-04   17    1   10    4
   -0.25225385375E-03   17    1   10    5
    0.11902078782E-03   17    1   10    6
    0.91650728499E-05   17    1   10    7
   -0.44066332230E-04   17    1   10    8
   -0.30327653159E-03   17    1   10    9
    0.23300026186E-03   17    1   10   10
    0.41213968121E-04   17    1   11    1
    0.23638079413E-04   17    1   11    2
   -0.85967473743E-04   17    1   11    3
    0.28802354069E-04   17    1   11    4
    0.13150531568E-04   17    1   11    5
   -0.10093101336E-04   17    1   11    6
    0.66544498219E-04   17    1   11    7
   -0.25809391056E-04   17    1   11    8
    0.28948413253E-04   17    1   11    9
   -0.26635239657E-04   17    1   11   10
    0.64199905900E-03   17    1   11   11
   -0.12138898469E-03   17    1   12    1
    0.37354042305E-04   17    1   12    2
    0.12973828081E-04   17    1   12    3
    0.12648397026E-03   17    1   12    4
   -0.12093723405E-03   17    1   12    5
   -0.27196621173E-05   17    1   12    6
   -0.46586573542E-04   17    1   12    7
    0.19553951282E-03   17    1   12    8
   -0.79804104108E-04   17    1   12    9
    0.98418880090E-04   17    1   12   10
   -0.37822937727E-04   17    1   12   11
    0.49513186622E-03   17    1   12   12
    0.68471556622E-04   17    1   13    1
   -0.15599092677E-04   17    1   13    2
   -0.42033959056E-04   17    1   13    3
    0.26585265913E-05   17    1   13    4
    0.19143189079E-04   17    1   13    5
    0.33464898306E-04   17    1   13    6
    0.74849272787E-04   17    1   13    7
    0.71692272097E-04   17    1   13    8
   -0.30968059110E-04   17    1   13    9
   -0.64172992268E-04   17    1   13   10
    0.55681176184E-04   17    1   13   11
    0.70929699436E-04   17    1   13   12
    0.51411628245E-03   17    1   13   13
    0.28698182202E-04   17    1   14    1
    0.10599601395E-03   17    1   14    2
    0.56167822271E-04   17    1   14    3
   -0.43163407067E-04   17    1   14    4
    0.10852226762E-04   17    1   14    5
    0.11528454025E-03   17    1   14    6
   -0.44290937005E-04   17    1   14    7
    0.96424595844E-06   17    1   14    8
   -0.29624807322E-04   17    1   14    9
   -0.39670629040E-04   17    1   14   10
    0.27540056002E-04   17    1   14   11
   -0.16218776972E-03   17    1   14   12
   -0.70454328860E-04   17    1   14   13
    0.54906617828E-03   17    1   14   14
    0.28270312562E-04   17    1   15    1
    0.83389309258E-04   17    1   15    2
    0.14437070751E-04   17    1   15    3
    0.17354481119E-04   17    1   15    4
   -0.21097351450E-04   17    1   15    5
    0.32997468549E-04   17    1   15    6
    0.11668567611E-04   17    1   15    7
    0.34808738366E-04   17    1   15    8
   -0.24663787403E-04   17    1   15    9
   -0.65203000940E-04   17    1   15   10
    0.20537564423E-04   17    1   15   11
    0.37023181548E-04   17    1   15   12
    0.60760223205E-04   17    1   15   13
   -0.20483115926E-04   17    1   15   14
    0.58698085648E-03   17    1   15   15
   -0.29711789841E-04   17    1   16    1
   -0.10773365210E-03   17    1   16    2
   -0.21263815828E-04   17    1   16    3
    0.15262846685E-04   17    1   16    4
   -0.72125331338E-04   17    1   16    5
   -0.95899730497E-04   17    1   16    6
    0.10501211874E-04   17    1   16    7
   -0.22972890649E-03   17    1   16    8
    0.43110168256E-04   17    1   16    9
    0.40686558735E-04   17    1   16   10
    0.20621261167E-04   17    1   16   11
   -0.13211113064E-03   17    1   16   12
    0.44431261600E-04   17    1   16   13
    0.10446244484E-03   17    1   16   14
   -0.12957372882E-03   17    1   16   15
    0.41716899585E-03   17    1   16   16
    0.30221539116E-03   17    1   17    1
    0.10355085220E-01   17    2    1    1
    0.13625705560E-03   17    2    2    1
    0.11310983737E-01   17    2    2    2
    0.29993477024E-03   17    2    3    1
   -0.34001259299E-04   17    2    3    2
    0.11118193503E-01   17    2    3    3
   -0.54429365109E-03   17    2    4    1
    0.36868336876E-04   17    2    4    2
    0.21721192913E-03   17    2    4    3
    0.10874544206E-01   17    2    4    4
    0.35850752136E-04   17    2    5    1
    0.20374633541E-04   17    2    5    2
   -0.38863914440E-04   17    2    5    3
   -0.84597190394E-04   17    2    5    4
    0.10679701069E-01   17    2    5    5
    0.24929499843E-03   17    2    6    1
   -0.52999749046E-02   17    2    6    2
    0.11211701849E-03   17    2    6    3
   -0.39519890935E-03   17    2    6    4
   -0.30142813919E-04   17    2    6    5
    0.78506234917E-02   17    2    6    6
   -0.19372121750E-02   17    2    7    1
    0.17493534477E-03   17    2    7    2
    0.40744167535E-02   17    2    7    3
   -0.18811130446E-02   17    2    7    4
    0.38579974902E-03   17    2    7    5
    0.23735719524E-03   17    2    7    6
    0.58787350528E-02   17    2    7    7
    0.20258868088E-02   17    2    8    1
    0.33149820880E-03   17    2    8    2
   -0.79933850678E-03   17    2    8    3
   -0.35533725698E-02   17    2    8    4
    0.12773115442E-02   17    2    8    5
   -0.67930728616E-04   17    2    8    6
   -0.55679969307E-04   17    2    8    7
    0.50083009893E-02   17    2    8    8
    0.76108076393E-03   17    2    9    1
    0.18076626934E-03   17    2    9    2
    0.33146507375E-03   17    2    9    3
   -0.80789065760E-03   17    2    9    4
   -0.47915513340E-02   17    2    9    5
   -0.98402204469E-05   17    2    9    6
    0.75627042900E-04   17    2    9    7
    0.10638394501E-02   17    2    9    8
    0.61397547252E-02   17    2    9    9
    0.39526530707E-02   17    2   10    1
    0.72878847731E-04   17    2   10    2
    0.19330749921E-02   17    2   10    3
    0.19290197078E-02   17    2   10    4
    0.48728975964E-03   17    2   10    5
   -0.23962541510E-03   17    2   10    6
    0.13197542888E-02   17    2   10    7
   -0.87553919216E-04   17    2   10    8
    0.37405406853E-04   17    2   10    9
    0.59475063121E-02   17    2   10   10
   -0.45001629970E-04   17    2   11    1
    0.14304456701E-04   17    2   11    2
    0.32016107523E-04   17    2   11    3
   -0.11765149381E-05   17    2   11    4
   -0.27526726538E-04   17    2   11    5
   -0.32776465834E-05   17    2   11    6
   -0.13402694962E-03   17    2   11    7
   -0.22082354387E-03   17    2   11    8
    0.66625501419E-04   17    2   11    9
    0.22098199149E-03   17    2   11   10
   -0.71085556690E-02   17    2   11   11
   -0.29335840929E-05   17    2   12    1
[truncated: 2,210,629 more chars]
