# Supplementary material for: Stochastic-SplitGAS: A Quantum Monte Carlo Multi-Reference Perturbation Theory Based on the Imaginary-Time Evolution of Effective Hamiltonians
Source: J Chem Theory Comput. 2025 Dec 3;21(24):12523–44. doi: 10.1021/acs.jctc.5c01270 (PMC12746464; doi:10.1021/acs.jctc.5c01270)
Supplement: Supplementary file 2 [file ct5c01270_si_002.zip › suppmat_files/fe2s2_22in26_s11.LocOrb_reorder]

#INPORB 2.2
#INFO
* PyOrb written
       0       1       0
     140
     140
* SpatialOrbs written from analyze_molcas
#ORB
* ORBITAL    1    1
  7.07106810247172E-01  9.84340015394798E-06 -4.01121320938755E-06  3.63069047987194E-06 -2.53351765553515E-06
  3.76542639205849E-11  4.53478181306093E-10 -2.22765001581988E-09  2.48560135041792E-10 -7.92190786628251E-11
 -1.22488986325924E-09  4.76751686003379E-09  4.58214175366027E-10 -3.22696545382155E-06  4.08896349589210E-07
 -2.64625356664191E-07  5.44018081695115E-07 -3.12625721855644E-08  1.69536377002478E-07 -1.11219715166567E-08
 -7.44380295690516E-10 -3.88572976061815E-07 -6.80601212891056E-07  2.45718045638759E-09 -5.15873395946770E-11
 -4.54787884584651E-08  1.98865213928684E-08  7.07106810245571E-01  9.84338669993671E-06 -4.01144243948272E-06
  3.63077904800248E-06 -2.52540116724671E-06 -3.59062279751843E-11 -6.03349873423772E-10  2.36275474972158E-09
 -5.77758169458081E-10  5.73826152866180E-11  8.81425427658325E-10 -4.53392905011147E-09 -4.49471823009871E-10
  3.22696362110654E-06 -4.09006722985592E-07  2.64829467073708E-07 -5.42526211320684E-07 -3.18192354600802E-08
  1.69569016748447E-07 -6.79475808143559E-09 -1.39569953638132E-09 -3.90096054105092E-07 -6.81618905485444E-07
  3.15843955382874E-09  6.24684887577680E-10 -4.58991393122873E-08  1.96870910791222E-08  1.81712693809863E-08
  3.58077947132941E-08 -5.81047306121875E-07  1.48243493795896E-07  7.96002910000553E-07 -3.02644361344959E-07
 -1.62020524256968E-06  3.98064015608597E-10 -1.86098631559663E-08  1.81712230292072E-08  3.57953414406685E-08
 -5.81177333656348E-07 -1.48317952389910E-07 -7.91783450416896E-07  3.02659806077559E-07  1.61759409238094E-06
 -4.71079046614950E-10  1.49101148037445E-08  1.29430832348631E-08  5.30354584357223E-08 -3.31332066939548E-07
  8.82585338740054E-08  6.56701329825577E-07  5.77846093839622E-08  5.26875072310439E-07  9.18963667597523E-08
  6.86079535206169E-07  1.29625496658053E-08  5.31802054232218E-08 -3.29295387164820E-07 -8.83070744671615E-08
 -6.50280790991230E-07 -5.77686584654794E-08 -5.29672988129659E-07  9.19298996455272E-08  6.88769907264122E-07
  1.29362394521928E-08  5.29925468446406E-08 -3.31044754208210E-07 -8.82012154280914E-08 -6.54466094262948E-07
 -5.77372340221981E-08 -5.25833963283661E-07 -9.18513030422235E-08 -6.84942973067873E-07  1.29623564692058E-08
  5.31907460342166E-08 -3.29066475768283E-07  8.82181157113636E-08  6.48829645750847E-07  5.77127144377699E-08
  5.28425236523678E-07 -9.18632908397865E-08 -6.87703429270722E-07  3.33534894839294E-08  1.41116384695617E-07
  1.78111228117748E-07 -9.14845994803427E-08 -2.35429839893465E-07  3.33810247459684E-08  1.42456986458968E-07
 -1.78884038881150E-07  9.29876751016305E-08 -2.37223419490595E-07  3.33636272598615E-08  1.41274903011405E-07
 -1.78249311406411E-07  9.15324392242381E-08  2.35524987847376E-07  3.33905760661293E-08  1.42533762593400E-07
  1.78734638632517E-07 -9.26401318283541E-08  2.37105374323042E-07  1.15811313535071E-07  1.15341073680318E-07
  1.14927629695136E-07  1.14509990176916E-07  1.40857895224279E-08  1.30762392129911E-08  1.39539221532734E-08
  1.29998878160114E-08  3.03798463052610E-07  3.04771801410469E-07  3.02946051157773E-07  3.03752920332356E-07
* ORBITAL    1    2
  7.07106792061170E-01  9.72243696305185E-06 -4.28370715568412E-06  4.90896571816530E-06 -2.49208578994804E-06
  3.15390202865340E-11  4.42817144915671E-10 -1.85606064957449E-09  1.96383682638238E-10 -6.75967566036280E-11
 -1.28528128191575E-09  3.87504520269606E-09  3.64138101628021E-10 -3.23088010005476E-06  1.74133931003580E-08
 -2.81728489254880E-06  2.77307230327472E-07 -2.28516359119460E-07 -3.94259214049730E-07 -8.18384119860668E-09
 -4.62926989934899E-10  8.19256686843072E-07  1.57746936466467E-06 -2.82277957189826E-10 -4.47020998369683E-10
 -1.75883679905398E-07 -4.07201248087396E-07 -7.07106791999887E-01 -9.72199193627507E-06  4.28602496210464E-06
 -4.90380430369812E-06  2.48842888667650E-06 -3.56514188828060E-11 -7.61873937448706E-10  2.15656357777521E-09
  6.18592728075549E-10  5.96974658088035E-11  1.13395831395669E-09 -3.45960516984865E-09  1.75083509698893E-10
 -3.23083574071920E-06  1.83573629991832E-08 -2.81948238932444E-06  2.76343931331966E-07  2.27062202180220E-07
  3.93709444935496E-07 -7.06031788757907E-09 -1.11481555719595E-10 -8.22740668783263E-07 -1.57840720729949E-06
  4.89290668407017E-09 -1.83635608975030E-10  1.80449303386872E-07  4.07227749707156E-07  3.04612777315241E-12
  1.59341962225773E-11  5.60690783231215E-11 -1.11822807522402E-10  9.43030775498360E-09 -4.65074489546474E-11
 -9.26204731554050E-10 -2.82762897758830E-07 -1.28852531424857E-06 -1.78381301057284E-12 -1.78326388778249E-11
 -2.02359856309295E-11  2.95958644274228E-12 -2.64240180724366E-09 -2.42188381198243E-11  3.77077981882840E-09
 -2.83489010926123E-07 -1.25899311524476E-06  3.32734125278401E-08  2.07551849128682E-07  1.97557353332622E-07
  7.19816194624093E-08  5.45714228345335E-07  5.34769821314012E-08  5.33228180288079E-07  4.29614437554731E-08
  2.07718522870321E-07  3.32839298576943E-08  2.07626025882283E-07  1.99296993227661E-07 -7.20372531132490E-08
 -5.40239904869737E-07 -5.34954402825273E-08 -5.33825178098067E-07  4.30116341051414E-08  2.07463778106466E-07
 -3.32942735358481E-08 -2.07715863166006E-07 -1.99362438954661E-07  7.19497734659384E-08  5.39261315762391E-07
  5.34388542872614E-08  5.34547770696989E-07  4.29337667226189E-08  2.09822804932685E-07 -3.32949345162189E-08
 -2.07717511083011E-07 -1.98714189567545E-07 -7.19519706374471E-08 -5.42312612457227E-07 -5.34432940406566E-08
 -5.31615670002243E-07  4.29126512777689E-08  2.06106626910741E-07  4.77634608649668E-08  2.50072951674483E-07
  2.91761994646272E-07 -1.39890115050615E-07 -3.86687407428357E-07  4.78087153444016E-08  2.51421984068773E-07
 -2.92487051944927E-07  1.41034785461417E-07 -3.88337785528399E-07 -4.78332827960657E-08 -2.51738057377859E-07
  2.92128409092438E-07 -1.40835549366851E-07 -3.88726348187492E-07 -4.78008213694823E-08 -2.50713457318472E-07
 -2.91885402534528E-07  1.40145031952000E-07 -3.87545843568933E-07  2.37305918203895E-07  2.37381036674149E-07
 -2.37271490450011E-07 -2.37432517895465E-07 -1.20719179678899E-07 -1.21960304624637E-07  1.21637919879225E-07
  1.21361916469579E-07  1.68473773166427E-07  1.69334277113509E-07 -1.68724647416775E-07 -1.68133870900715E-07
* ORBITAL    1    3
 -5.13370966875166E-07 -3.49994591199138E-06 -1.14243444364730E-05 -3.34468029500487E-05 -1.39707430431336E-05
  5.32534398332210E-11  6.59824551092772E-11 -5.36857487091390E-09 -5.63768541226662E-10 -1.32138295192883E-10
 -1.70120634085200E-09  1.17930216845144E-08  7.92899136379248E-10  1.42917656973716E-07 -1.29046191921344E-06
 -6.52065673056188E-07  2.41182583806886E-06 -3.64166009357735E-06 -5.14458687139501E-06 -1.75706594812112E-08
 -1.53282910952756E-09 -1.31414787389628E-06  2.92808117144867E-06  5.70296858106273E-09  7.91956314045385E-12
 -2.48005197388401E-06 -3.94429321495454E-06 -5.13334109889558E-07 -3.49966239705558E-06 -1.14230110042836E-05
 -3.34282556144293E-05 -1.39701353691291E-05 -5.74768400978494E-11 -8.17481392716156E-10  3.55176243398379E-09
  7.33926738983066E-11  9.28681595607982E-11  1.17936545134974E-09 -1.05094831129409E-08 -9.88951582832462E-10
 -1.42897054060680E-07  1.29114691312247E-06  6.64608248290616E-07 -2.41032309807391E-06 -3.65116052795950E-06
 -5.14399863594654E-06 -1.45777379324436E-08 -4.39389941282255E-09 -1.31733028925454E-06  2.92941036821926E-06
  1.69481533615253E-09  5.11623914568669E-11 -2.48766374142321E-06 -3.94491107145215E-06  7.07107182368168E-01
  1.86432521014149E-06 -2.54256038362029E-04 -1.79715732256043E-05  5.95442563399374E-06  3.67111766539132E-05
 -1.17040861355401E-05  1.25552510721364E-09 -4.02708148846541E-08  7.07107182365959E-01  1.86427988350733E-06
 -2.54255665072788E-04  1.79714558280877E-05 -5.94255166520926E-06 -3.67111804985518E-05  1.17049523237749E-05
 -5.05259700873342E-10  1.44301990709970E-08  6.11193583540068E-09  2.36141118818775E-06  8.96708168903803E-06
 -1.40055127089217E-07  7.25122133845517E-07 -4.99906400261566E-08  3.37310451067697E-07 -2.56198773979165E-07
 -2.40965519275652E-06  6.15478757599209E-09  2.36173891651825E-06  8.97126087196532E-06  1.40024053037479E-07
 -7.15001841013836E-07  5.00166085112175E-08 -3.45281213954503E-07 -2.56161973871033E-07 -2.40200898427113E-06
  6.10678029917616E-09  2.36137844788025E-06  8.96548007232097E-06  1.40150796854098E-07 -7.28844761685153E-07
  5.00187213079537E-08 -3.41668078397648E-07  2.56227300477575E-07  2.40284057568482E-06  6.12474520445171E-09
  2.36151298067441E-06  8.96803639608394E-06 -1.40049120228221E-07  7.18535974422461E-07 -5.00375733192616E-08
  3.47359099276394E-07  2.56170394350758E-07  2.39730177417466E-06  1.71764247049051E-07  8.55565349246141E-07
 -3.23162525288549E-07 -9.22718812937681E-07 -4.41922974180411E-07  1.71814445251000E-07  8.58282897875533E-07
  3.21658310996898E-07  9.25828341156115E-07 -4.45410293585570E-07  1.71797388367157E-07  8.56132712515151E-07
  3.22314478609923E-07  9.24167257880531E-07  4.42423698932814E-07  1.71824756491476E-07  8.58297570892634E-07
 -3.21006381629630E-07 -9.26552573070452E-07  4.45558713608353E-07  4.51124000426493E-07  4.50116136863351E-07
  4.51007882830805E-07  4.50337823917819E-07  1.49037696003175E-06  1.48910075623444E-06  1.48942774530058E-06
  1.48787389807512E-06  4.49623561198755E-06  4.49809244477049E-06  4.49665121987485E-06  4.49811049680669E-06
* ORBITAL    1    4
  9.07476888094958E-11  6.49556450999274E-10  3.00487714906210E-09  9.90831401446250E-09  1.67852093772849E-09
 -1.53482551500411E-07 -5.64025368673205E-07 -9.33484625302581E-06 -7.34847658840546E-06  3.11784661748133E-07
  1.01907204332899E-06  1.80529980598935E-05  1.44599308204242E-05 -1.07417633257751E-10 -2.62105229639232E-09
 -5.28080801913661E-09 -7.55534848908309E-10 -1.38743264168855E-08 -1.97818219404223E-09  4.62513830390305E-06
  1.12165865273789E-05 -2.03465406377859E-08  1.46903821935622E-10 -2.52243491434366E-06 -5.72368675869339E-06
 -9.94397579805016E-09 -2.34177634435333E-09  1.28211629661542E-10  9.53244796371127E-10  5.05648858371861E-09
 -1.41625952884691E-08  3.23011823897675E-09 -1.53370298020638E-07 -5.62749036840300E-07 -9.33978911089204E-06
 -7.34810077243028E-06  3.11554242181972E-07  1.01611233601453E-06  1.80619146959590E-05  1.44592228373971E-05
  2.19779650436998E-10  3.95888630642495E-09 -1.82381141366165E-08 -9.46617159220603E-10  1.88028785468593E-08
  1.56532802442456E-09 -4.59307322605848E-06 -1.12145902601585E-05 -4.99331587234555E-09 -2.66538920651020E-09
  2.51303546523085E-06  5.72243691174127E-06  1.98105625507291E-08  1.86834252332734E-09  7.07107082547394E-01
  1.14240583745815E-06 -2.56643730024073E-04 -1.79633386020869E-05  4.07528683756105E-06  3.67248862513060E-05
 -7.65165370430826E-06 -1.46550728048513E-09  7.10800203790856E-08 -7.07107082277108E-01 -1.14024381461157E-06
  2.56661094069917E-04 -1.79625310665004E-05  4.03678853195730E-06  3.67235603066050E-05 -7.61634590036557E-06
 -3.76174029914976E-10  1.31317153000654E-08  9.06862844943823E-08 -1.48560269222282E-07 -6.21118368582330E-07
  1.35001048030394E-07  1.23701625085202E-06 -2.11246964524159E-07 -1.26154398072579E-06 -2.42398495621698E-08
 -9.16526652862028E-07 -9.06934613289091E-08  1.48539333906540E-07  6.17365368241365E-07  1.35270794786807E-07
  1.21966622870716E-06 -2.11168650064489E-07 -1.26817732978421E-06  2.40611757685061E-08  9.23732928449155E-07
 -9.06904183819851E-08  1.48529140517962E-07  6.25341462893418E-07  1.34911488655163E-07  1.24347976779605E-06
 -2.11127726696489E-07 -1.26241344959397E-06 -2.43851481736160E-08 -9.10548818130871E-07  9.06240596158006E-08
 -1.49062318753531E-07 -6.19939306266561E-07  1.35169531687580E-07  1.23701656003056E-06 -2.11077389393145E-07
 -1.27839837474328E-06  2.40124787890418E-08  9.43823726818988E-07 -2.62286139466856E-07 -1.69402132868856E-06
 -3.00997281066480E-07 -3.10993342253644E-07  1.33877451202864E-06  2.62282785325089E-07  1.69413755951955E-06
 -3.04464922391837E-07 -3.07434893581361E-07 -1.33879447023964E-06  2.62271434261001E-07  1.69512363697152E-06
 -3.03155053677664E-07 -3.08738067080683E-07  1.33892142537345E-06 -2.62416618137419E-07 -1.69751984015937E-06
 -3.04831827280463E-07 -3.04006782299696E-07 -1.34412549913315E-06  9.51155616050234E-07 -9.53642318517783E-07
 -9.55929611887549E-07  9.51835653081340E-07 -6.35292201319140E-07  6.32969757005598E-07  6.35016172092622E-07
 -6.29908070308471E-07 -2.58550205707399E-06  2.58781965141111E-06  2.58784745035473E-06 -2.58815884116659E-06
* ORBITAL    1    5
 -3.23157110649189E-07 -2.25674826171109E-06 -8.60444390329426E-06 -3.06394716276720E-05 -1.64006430822571E-05
  1.19051337659987E-11  1.80791541331574E-10 -5.76458902959317E-11  2.44478203890170E-10 -2.02204515714574E-11
 -3.12105835379082E-10  1.24174904049902E-09  9.81056263086621E-11 -2.86018770454523E-07 -2.56258881211964E-06
 -8.17472745933007E-06 -2.82103058633037E-06  1.59721848620694E-06  9.74111321538990E-07 -2.85624575874633E-09
 -4.58802699624585E-11  3.09921851166657E-07 -2.18188766227045E-07  1.12518825280508E-09  3.05414259997060E-10
  1.84126752110542E-06  3.46906192369832E-06 -3.23183460372885E-07 -2.25693664507289E-06 -8.60530882981832E-06
 -3.06432447053027E-05 -1.64029149179091E-05 -8.34700005339485E-12 -1.54175148347011E-10 -7.74702527775981E-11
 -1.62092520277856E-10  9.74005037821913E-12  1.53456319191443E-10 -7.84845444285758E-10  3.35344506155471E-11
  2.85987358319736E-07  2.56197665796193E-06  8.16978036366096E-06  2.81994262697357E-06  1.59761280905401E-06
  9.74743196670792E-07 -1.43344880872820E-09 -7.96737706889472E-11  3.09775506872989E-07 -2.18307405384105E-07
  8.36217052726406E-10  2.18510171758602E-10  1.84174232944804E-06  3.46961265769917E-06  8.40938950428090E-07
  3.07691091052438E-06  1.09382467841303E-05  4.70075554054981E-09  2.84504841958498E-06 -5.98139244688070E-08
 -4.80598699478260E-06  4.99547362250964E-11 -3.63589234379025E-09  8.40923672442349E-07  3.07678919872440E-06
  1.09376298257686E-05 -4.72937046255710E-09 -2.84388905692117E-06  5.98558369895903E-08  4.80382334428225E-06
 -1.29470836248152E-10  3.96451840629448E-09  5.00000255186506E-01  5.05332175258504E-06 -1.83240928275379E-04
 -5.93280694279749E-06 -2.02634578832102E-06 -4.41952861216558E-05  9.95508241704897E-06  5.97896386631642E-06
 -6.18817089409422E-06  5.00000255215539E-01  5.05354580681218E-06 -1.83239395341989E-04  5.93280860078557E-06
  2.02798704166090E-06  4.41953257168362E-05 -9.95476465961430E-06  5.97896164669796E-06 -6.18741857468115E-06
  5.00000255172469E-01  5.05321143856709E-06 -1.83241363053086E-04  5.93274339165947E-06  2.02540544432484E-06
  4.41952641943952E-05 -9.95530659366864E-06 -5.97900667664180E-06  6.18745187912826E-06  5.00000255185868E-01
  5.05331346587195E-06 -1.83240667399733E-04 -5.93275180013106E-06 -2.02682115047360E-06 -4.41952750005086E-05
  9.95577308960831E-06 -5.97898830859432E-06  6.18742041580827E-06  3.91429670004411E-07  5.56417893841411E-06
  2.98639565856613E-06 -3.96691328330529E-06 -2.73059171878308E-06  3.91479271303227E-07  5.56496909279981E-06
 -2.98672076431766E-06  3.96797792280619E-06 -2.73129487654016E-06  3.91478767064986E-07  5.56465909823291E-06
 -2.98666544104418E-06  3.96742125946597E-06  2.73071198021741E-06  3.91460525530182E-07  5.56468639833102E-06
  2.98654114449289E-06 -3.96739304296351E-06  2.73116092739850E-06  1.97521163514867E-07  1.97417306123903E-07
  1.97735141708562E-07  1.97355678605577E-07 -3.42995905336711E-06 -3.43029292473111E-06 -3.43004841807906E-06
 -3.43017553364770E-06 -5.59744255562468E-06 -5.59717303210168E-06 -5.59757329906494E-06 -5.59720031842472E-06
* ORBITAL    1    6
 -8.79553614144173E-07 -6.25042455947213E-06 -2.76643919813963E-05 -1.12666094336299E-04 -4.01266068884193E-05
 -6.48194244538055E-12 -8.81508434329655E-11  1.02555771927789E-09  2.44449448390985E-10  1.41190204540959E-11
  2.09801354271632E-10 -6.17233786034725E-10  1.11905192823683E-10  7.38868994131822E-08  4.10061745354603E-06
  2.96341541068105E-05  6.47148292689432E-06  2.42679632657632E-06  3.21663155047494E-06  2.10391170824665E-09
  3.54660334760207E-10 -2.07164976765557E-06 -4.29118432938067E-06 -1.20773596079363E-09  7.49581691443122E-11
  2.58285784213778E-06  5.16952823680393E-06  8.79543131608522E-07  6.25035069782681E-06  2.76640260857024E-05
  1.12663980753516E-04  4.01276188871760E-05  6.94103584318920E-12  8.10880749941879E-11  2.05761811783812E-10
  1.53556138733310E-10 -1.24173101455462E-11 -1.62452092689589E-10  8.04770694073661E-10 -7.21912952337014E-11
  7.38929950212133E-08  4.10075378808723E-06  2.96357983066303E-05  6.47166924990537E-06 -2.42706025134340E-06
 -3.21694068005469E-06  1.97437838805975E-09  2.51777032036960E-10  2.07152797279773E-06  4.29092948626679E-06
 -6.97123306283874E-11 -4.17800837301794E-11 -2.58267067959007E-06 -5.16974982659471E-06 -1.08348613847240E-11
 -8.12928898329346E-11 -3.31071171113461E-10 -1.69533131735819E-11  1.12680358125614E-09 -1.77587525232495E-11
  9.25596730881507E-10  1.14738604980738E-06  1.02475947525068E-05  9.46152606983158E-13  1.10458880009160E-11
  8.06079841023845E-11 -1.37172182322113E-11  2.08577249774911E-10 -1.98064751647611E-11  3.11907665223914E-10
  1.14755237045172E-06  1.02411980093596E-05  5.00000297868589E-01  5.35586741017497E-06 -1.82080133456911E-04
 -5.77578758775323E-06 -6.44782407481014E-07 -4.40713345203539E-05  1.18424388261043E-05  6.07753237709348E-06
 -4.65095316346959E-06  5.00000297891654E-01  5.35604613840426E-06 -1.82079226241169E-04  5.77580207669448E-06
  6.43765011901192E-07  4.40713588809219E-05 -1.18407580385083E-05  6.07751972741447E-06 -4.65208364052305E-06
 -5.00000297854229E-01 -5.35575678837693E-06  1.82080976150744E-04 -5.77575513514008E-06 -6.42488534145437E-07
 -4.40713181773334E-05  1.18421737865363E-05  6.07755517564126E-06 -4.65048293601965E-06 -5.00000297864571E-01
 -5.35583420226076E-06  1.82080278232164E-04  5.77574551614677E-06  6.44154281074919E-07  4.40713247748870E-05
 -1.18422231778120E-05  6.07754546083065E-06 -4.65104434497193E-06  3.87113445366061E-07  5.56222465005150E-06
  2.94481399003147E-06 -4.53639965083784E-06 -3.13390152593999E-06  3.87149510906197E-07  5.56251412301888E-06
 -2.94488827204020E-06  4.53688221664292E-06 -3.13405580136220E-06 -3.87118583456987E-07 -5.56218475130461E-06
  2.94507998986586E-06 -4.53658449358612E-06 -3.13395495795033E-06 -3.87120313717949E-07 -5.56236797612614E-06
 -2.94485698100645E-06  4.53666047226870E-06 -3.13440320206749E-06  2.33573252371132E-06  2.33585842719271E-06
 -2.33608066517875E-06 -2.33559799805340E-06 -2.22595107620412E-06 -2.22595164759531E-06  2.22559516214567E-06
  2.22602022213200E-06 -2.74568537483861E-06 -2.74574009375627E-06  2.74606605916792E-06  2.74558680985866E-06
* ORBITAL    1    7
  9.39292378203825E-12  6.74548050483371E-11  3.35884119806436E-10  1.51921627680298E-09  1.11890489624166E-09
 -3.48384161042007E-07 -3.72114680046881E-06 -2.16556988714361E-05 -9.22323089984731E-06 -2.38872880874700E-07
 -3.00651038542955E-06 -2.12176609456034E-05 -9.73584046277405E-06 -5.53543708059314E-12 -1.20659980554612E-10
  3.12067001882254E-10  9.00124636760540E-11 -1.25743058962934E-11  3.03739752348731E-10  2.60549882482484E-06
  4.12333443298709E-06  1.43579265561262E-11 -8.24212839839953E-11  5.00930545097664E-06  9.52885034916525E-06
  2.54763400666631E-10  3.01435618230362E-10 -1.40732566680069E-12 -9.20930478724886E-12 -3.65310873693765E-11
 -1.02152492408288E-09 -8.24800683750392E-10  3.48381115435053E-07  3.72106207662721E-06  2.16542128934335E-05
  9.22336536484232E-06  2.38868747872225E-07  3.00649533619597E-06  2.12171756206497E-05  9.73588182632680E-06
  2.07634962252524E-12  4.81282782072538E-11 -4.49526077635423E-10  8.83894397514035E-11 -7.60375745094980E-10
 -1.07456581185233E-10  2.60605910999215E-06  4.12362631416668E-06 -5.25681213807262E-10 -3.91618812108610E-10
  5.00863107632564E-06  9.52950312417658E-06  2.80722431724416E-10  1.98329721674639E-10  7.82119420386466E-12
  6.09540418481297E-11  3.84022204115955E-10 -1.99841956713578E-11  9.65820838051078E-10  3.11924893251213E-11
 -5.84634122633494E-10 -2.97275562010951E-07 -2.73736611981972E-06  1.25749767074628E-12  8.15979457679615E-12
  8.25194039097672E-11  2.99715119029422E-11 -1.12754150468078E-09 -1.32785514694151E-12 -1.80599951966887E-10
  2.97285198602992E-07  2.73765426766271E-06  5.00000129225767E-01  4.13148758808369E-06 -1.86052140697148E-04
 -5.94812223343780E-06 -4.33765356363056E-06 -4.41909212347059E-05  8.02178340200738E-06  5.83871661640253E-06
 -7.02506814499841E-06 -5.00000129262322E-01 -4.13176779322490E-06  1.86050724944585E-04 -5.94812858331639E-06
 -4.33798457730063E-06 -4.41909493051085E-05  8.02122050779359E-06 -5.83871070815177E-06  7.02424824465587E-06
  5.00000129231419E-01  4.13152988638045E-06 -1.86051982995945E-04  5.94810704995383E-06  4.33717770689613E-06
  4.41909195300133E-05 -8.02195411589374E-06 -5.83874605799359E-06  7.02387248257621E-06 -5.00000129218656E-01
 -4.13143311531433E-06  1.86052484135002E-04  5.94810220841608E-06  4.33732919963378E-06  4.41909213777500E-05
 -8.02201674916087E-06  5.83873068620470E-06 -7.02388764899246E-06  3.30692857427951E-07 -1.71953581715464E-06
 -8.04159749559714E-07  4.31668263095722E-06  3.60281218413041E-06 -3.30643088133303E-07  1.72005068371297E-06
 -8.04296841630855E-07  4.31728739710702E-06 -3.60301973496228E-06  3.30675873329538E-07 -1.71980904359726E-06
  8.04387842902308E-07 -4.31712795144432E-06 -3.60309978224591E-06 -3.30671566204657E-07  1.71976647581228E-06
  8.04422849616159E-07 -4.31680035705273E-06  3.60305403281888E-06  4.87226333830377E-06 -4.87275760098684E-06
  4.87250476616559E-06 -4.87264457031543E-06  4.77291111862912E-06 -4.77305767036948E-06  4.77304802596922E-06
 -4.77282095202017E-06 -6.41790366343853E-07  6.41508807786393E-07 -6.41466240816520E-07  6.41692873895629E-07
* ORBITAL    1    8
  5.03872349481510E-13  2.24913573045581E-12  2.03183563145587E-13  2.44071274559205E-09  4.33400004074764E-10
 -2.71262620082870E-07 -2.22499540483749E-06 -1.23459238453716E-05 -7.80274223407564E-06 -1.73343180756665E-07
 -1.75278295349756E-06 -1.32868297568099E-05 -8.06065745778617E-06  8.64625798790841E-12  1.40243187174707E-10
 -1.26189058547769E-09  3.35231061500687E-11 -9.45089382981628E-10  2.15188485178571E-10  8.07770866730090E-07
  4.98095229797964E-07 -4.57914635628863E-10  1.90644278044478E-10  2.26109043892101E-06  4.37277561242364E-06
 -8.99172932186357E-10  1.26523151522222E-10 -6.88783999392166E-12 -4.85179605138918E-11 -2.17639951818135E-10
 -1.72058022201995E-09 -2.32308771068197E-11 -2.71257034698073E-07 -2.22479052321619E-06 -1.23440742703104E-05
 -7.80268339296919E-06 -1.73341754406783E-07 -1.75291684432545E-06 -1.32864364705217E-05 -8.06069482423392E-06
 -3.41421463386814E-12 -1.05160808175404E-10 -9.48386958801912E-10 -4.31210070761811E-10  1.67576849602469E-09
  1.49004339385010E-10 -8.08310388010891E-07 -4.98642328583008E-07  9.51977386918066E-10  4.99996277935515E-10
 -2.26085511369364E-06 -4.37303621862978E-06  1.31570797276765E-09 -1.21483948127974E-10 -2.89524777313725E-07
 -1.00459010650683E-06 -3.55802931218982E-06  4.11731179297860E-07  2.71830594733777E-06  1.09818926500101E-07
  1.00968487579797E-06 -7.04534204142023E-11  2.67609916614001E-09  2.89517233715514E-07  1.00452851493287E-06
  3.55760013066112E-06  4.11706263778552E-07  2.71901511371706E-06  1.09848480733012E-07  1.00884573624166E-06
 -9.39695311445908E-11  3.01171774125455E-09  5.00000112805497E-01  4.00646919113793E-06 -1.86413245595900E-04
 -5.93990772853482E-06 -4.12833363257176E-06 -4.41975230616660E-05  8.00801422768632E-06  5.88131756969772E-06
 -6.75216458770015E-06 -5.00000112833976E-01 -4.00668704821202E-06  1.86411479241603E-04 -5.93989442449657E-06
 -4.12914048535502E-06 -4.41975485045260E-05  8.00615713703391E-06 -5.88133052174531E-06  6.75408767581145E-06
 -5.00000112804952E-01 -4.00646492036033E-06  1.86413018618882E-04 -5.93988847146372E-06 -4.12842224066893E-06
 -4.41975358269364E-05  8.00772570394298E-06  5.88135529260053E-06 -6.75160322305865E-06  5.00000112799364E-01
  4.00641989256928E-06 -1.86412909932612E-04 -5.93985938252431E-06 -4.12941776560691E-06 -4.41975230515249E-05
  8.00718243596987E-06 -5.88135513728146E-06  6.75301475831965E-06  3.38599433311087E-07 -1.67758434377806E-06
 -8.31983401331195E-07  4.28985048339200E-06  3.61390174626858E-06 -3.38536316254048E-07  1.67831938332757E-06
 -8.32229105372004E-07  4.29085848332439E-06 -3.61454270859080E-06 -3.38594395060783E-07  1.67771756034616E-06
 -8.32014055326527E-07  4.29029616505198E-06  3.61409699736780E-06  3.38569665635793E-07 -1.67791384607132E-06
 -8.32121811037702E-07  4.29019864871459E-06 -3.61416133766548E-06  4.92608535162712E-06 -4.92615204490854E-06
 -4.92584919582214E-06  4.92623905752262E-06  4.81673379918169E-06 -4.81729245983791E-06 -4.81687099603563E-06
  4.81716136190147E-06 -7.03929954912801E-07  7.03849108787193E-07  7.03794423277945E-07 -7.03917451575064E-07
* ORBITAL    1    9
 -1.05813262617627E-05  7.07099049141164E-01  7.24081180122701E-04 -5.68989128658389E-05  2.59629802395905E-05
  1.27262691099918E-08  1.63000874851109E-07 -7.38778027970189E-07 -3.54681611816022E-08 -2.68130413629170E-08
 -4.19310009084310E-07  1.50408536143605E-06  6.58727070929134E-09 -8.26560536793043E-04 -6.38523664762415E-06
 -4.05130465023738E-05 -3.80983346616463E-05 -2.24782603935052E-05 -8.21867352727878E-06 -3.78967526279144E-06
 -2.46579033953838E-07  4.17082494592488E-05  1.82241437732333E-05  6.16884427113182E-07  2.17259860737370E-08
 -1.86840760399570E-05 -1.42027624354411E-05 -1.05807102681965E-05  7.07099054168007E-01  7.24100794586228E-04
 -5.67089248896178E-05  2.57409885257783E-05 -1.04986119297022E-08 -1.84109981098687E-07  7.96377684815776E-07
  5.18970984797563E-08  1.64427639124307E-08  2.51648837268196E-07 -1.34091534534552E-06 -5.40444311381152E-08
  8.26561346425636E-04  6.37683845902555E-06  4.06392455359370E-05  3.80248229151300E-05 -2.24866923109128E-05
 -8.14408799170718E-06 -1.73388228121803E-06 -3.58972221184039E-07  4.15032775630566E-05  1.82954332253327E-05
  1.12980703079375E-06  1.64956749737736E-07 -1.84945319901869E-05 -1.42788002266001E-05 -1.21229770853347E-06
 -8.67140514507080E-06 -4.51444527381636E-05  9.53948716848982E-07 -6.74028539313365E-05 -1.51402894995701E-06
  1.35310462847174E-04  1.37253566918188E-07 -5.30699071352843E-06 -1.21639058663353E-06 -8.70799371537401E-06
 -4.53964693996613E-05 -9.91456099927743E-07  6.94313274854549E-05  1.53539711561730E-06 -1.36826044379446E-04
 -1.33451872955868E-07  5.36251942384314E-06  3.15296796160356E-07  2.79175701737319E-06  6.98638156211403E-06
 -1.30129009248130E-06 -1.61153139060154E-05 -7.27428356617064E-07  8.13685219024529E-06 -1.41821038827514E-06
  2.95247733645235E-05  3.19593908869895E-07  2.82307521321846E-06  7.62057090635315E-06  1.28131943950668E-06
  1.83744708262286E-05  7.33102295792839E-07 -8.86419663051807E-06 -1.40270243595796E-06  3.02241393318272E-05
  3.14184195749980E-07  2.78199907338018E-06  6.97496175163327E-06  1.28995025527158E-06  1.64282887815228E-05
  7.25472165304279E-07 -8.11562971625842E-06  1.41135037831715E-06 -2.94845941839191E-05  3.19470807312371E-07
  2.82274149980059E-06  7.51997365294914E-06 -1.28699808593397E-06 -1.81758311861772E-05 -7.32587939849435E-07
  8.97200873827832E-06  1.40522294829206E-06 -3.04937559593806E-05 -3.49649356370918E-08  2.28535890387906E-06
 -1.50419255639139E-06 -1.01726299331771E-06 -6.42002244976046E-06 -2.39669389515328E-08  2.72811973983878E-06
  1.22886582192713E-06  1.53412381093735E-06 -7.01319611152053E-06 -3.45673809857619E-08  2.30472655975537E-06
  1.44940497939388E-06  1.12403326583596E-06  6.47840647824983E-06 -2.34032142476641E-08  2.72403415870177E-06
 -1.30383069796316E-06 -1.46306237802711E-06  6.98474979625062E-06  6.98247446605159E-06  6.84064551496857E-06
  7.00548768930977E-06  6.90625980992538E-06 -3.56128286167988E-06 -3.92089840015647E-06 -3.60355468469634E-06
 -3.87324907016755E-06 -1.34772541939062E-06 -1.02988080647157E-06 -1.32519363479409E-06 -1.05895629631344E-06
* ORBITAL    1   10
 -9.17029976835745E-06  7.07109126687294E-01  7.71018212367463E-04  4.48767505789120E-05  6.96097053281393E-05
  9.46905948023936E-09  1.31923167127786E-07 -3.89474757552483E-07 -6.65004864268302E-09 -1.97387317062025E-08
 -3.63368923049256E-07  9.91717152886595E-07 -1.18054556750328E-08 -8.28595163294006E-04 -3.11675692374344E-05
 -4.74338718535610E-05 -4.76174899729651E-05 -3.00292943634368E-05 -8.65618390271557E-06 -2.53416186570365E-06
 -9.09392258696134E-08 -5.05365766362974E-06 -5.42570456535280E-06 -1.74120825014759E-07 -9.46442752031250E-08
 -1.90708968211508E-05 -1.34142615426613E-05  9.17609600362117E-06 -7.07109083948637E-01 -7.70783462652274E-04
 -4.50871045974114E-05 -6.93896550890485E-05 -7.12866982640303E-09 -1.74398472755955E-07  5.21014346757286E-07
 -6.89013334242874E-09  1.11800732783242E-08  2.36258186699797E-07 -7.72538076211013E-07 -1.63847940834332E-08
 -8.28585002216460E-04 -3.09535040445406E-05 -4.77442482572484E-05 -4.75385028748633E-05  2.97596583855196E-05
  8.52552433096818E-06 -1.17455999532391E-06  1.81590735325574E-08  4.49538733112853E-06  5.26637481369957E-06
  1.05791509994509E-06 -4.65157998132646E-08  2.01782039408519E-05  1.34639204115098E-05  6.31855946997836E-09
  5.05932083855241E-08  3.50548923757995E-07 -4.27819436247186E-08  2.79368585194757E-06  1.72390935289842E-08
 -3.25571396889097E-07 -2.43496118251353E-07  7.11357124136560E-05  2.73699560161437E-10  2.46937713561817E-09
  6.46111378131248E-08 -1.26525677978585E-09  5.21589067067382E-08 -1.00717004551559E-08 -8.15198076928599E-08
 -4.15671775627408E-07  7.82952566045029E-05 -2.32904124608216E-08  2.66956914811636E-07 -1.30189947955224E-06
 -1.49195449978953E-06  5.09138480736777E-06 -9.21308076108141E-07  1.12942597145938E-06 -1.02605102875647E-06
  1.13295256038133E-05 -2.10026644022329E-08  2.82669435731889E-07 -8.59358371616410E-07  1.47589418837830E-06
 -3.67925075086313E-06  9.17516773961029E-07 -1.15369523139058E-06 -1.01216030540118E-06  1.11050950692516E-05
  2.23127227645813E-08 -2.73628914408086E-07  1.13152836525234E-06 -1.48164028919508E-06  4.04497713495140E-06
 -9.19289604297191E-07  1.70403742631462E-06 -1.02092867581195E-06  1.21391790953330E-05  2.35648025833983E-08
 -2.63153561833419E-07  1.27091463043023E-06  1.47739725399668E-06 -4.54181549371824E-06  9.19845320335201E-07
 -8.92252786565401E-07 -1.02259437032193E-06  1.11240368196327E-05 -2.60735011362668E-07 -3.47295205010274E-07
  1.42223105725084E-06 -1.48032995823478E-06  3.46843363750048E-07 -2.48984909264557E-07 -1.89986250901345E-08
 -1.61854600260845E-06  1.78925908929565E-06 -5.85067507023093E-08  2.44280504780938E-07 -4.46329134809143E-08
  1.50218450901961E-06 -1.74489595678883E-06 -1.15499114226637E-07  2.51776400546909E-07  2.00534356549909E-07
 -1.47883741699225E-06  1.63419171350720E-06  1.44157207821908E-07 -5.04921935318121E-06 -5.02554423042495E-06
  4.93501153796954E-06  4.88900852361779E-06 -2.64330202299002E-06 -2.96428369616686E-06  2.90328020851763E-06
  2.86170069677421E-06 -9.92772620173828E-07 -7.91713866225087E-07  8.77822917502820E-07  1.00446578635765E-06
* ORBITAL    1   11
 -4.99485251032581E-10 -3.45228542109341E-09 -1.91564567143575E-08 -5.56515914330659E-08  6.99870752224799E-09
 -6.44596747011048E-01  4.81835197895535E-07 -1.75031179718365E-05 -5.13978632361865E-05 -2.90680233636389E-01
 -7.49569501530984E-07 -2.68996057546034E-06 -2.08093943260219E-05 -1.53882619674073E-10  3.36409647875727E-09
  2.28390184929217E-08 -3.78040047673693E-08  3.68575658373700E-07  9.73948895898115E-09  5.34205378038776E-05
 -3.41097531071277E-05  1.49692778556325E-07  5.50855003184440E-08  1.16585460505226E-04 -7.33079790088557E-05
 -2.25470368504692E-07 -2.56678672898612E-08 -1.07520114812903E-09 -7.93695867569528E-09 -3.78367655125303E-08
  7.57942194475043E-08 -3.77527053654551E-08  6.44596746781510E-01 -5.01447511518754E-07  1.75629901120950E-05
  5.11645497266564E-05  2.90680231882825E-01  7.06334156771854E-07  2.77615394688784E-06  2.07023737482104E-05
 -1.67360571023342E-09 -2.21184550564237E-08  1.08450684934564E-07 -2.69535608558833E-08  6.09760331498797E-08
  3.90333050211969E-08  5.37710077335215E-05 -3.40216318354635E-05 -6.30254272871573E-08 -3.03652623053635E-08
  1.17107310366475E-04 -7.31589239716950E-05 -3.54977244728039E-07 -5.58287347174320E-08 -2.25705247302051E-10
 -1.44262385878489E-09 -5.58695667165692E-08  2.70694739036448E-09 -3.64134842500827E-08 -6.80945665601321E-10
 -2.78991037607004E-08  4.90231675344535E-07 -2.04282739978703E-05 -1.73528026476032E-09 -1.33883400103521E-08
 -1.10664039943391E-07 -1.68703580793514E-08  9.56283670620526E-07  1.99975777856225E-10  8.68263025917705E-08
 -4.74921884642519E-07  1.99160703667755E-05  1.03351538482160E-06  7.85573518761882E-06  2.10796235494739E-05
 -1.81376590695120E-06  5.59656339808716E-06 -9.50598842436543E-07  1.88589208099288E-06 -2.10111453209579E-06
 -4.83848209581164E-06 -1.03339753885149E-06 -7.85527579153814E-06 -2.10698718227370E-05 -1.81760980949802E-06
  5.82521722403416E-06 -9.49763959185151E-07  1.99639540553207E-06  2.10077328907922E-06  4.74055619118884E-06
  1.03100830236172E-06  7.83645808284939E-06  2.10364597877462E-05  1.81018705770399E-06 -5.55964371797277E-06
  9.49913190405053E-07 -1.85844924591552E-06  2.09632693261097E-06  4.85558760039992E-06 -1.03157964005568E-06
 -7.84089879734039E-06 -2.11126425858726E-05  1.80965735502140E-06 -5.50583501406789E-06  9.47929938516972E-07
 -1.74385339039608E-06 -2.09517579944802E-06 -5.12676223619770E-06 -1.61231038926715E-07 -3.14970959456046E-06
 -2.97778409598919E-06  2.47197322711635E-06  4.81915147198497E-06  1.63626789629787E-07  3.18355004026737E-06
 -2.93498092072109E-06  2.47160732397599E-06 -4.84658335244015E-06 -1.58181022324137E-07 -3.10586979380934E-06
  2.90378804992960E-06 -2.38980400366004E-06 -4.75539292253583E-06  1.61797084180602E-07  3.16251743261990E-06
  2.92183216304343E-06 -2.44790453154416E-06  4.82314564706455E-06 -3.77732179231486E-06  3.80634848258645E-06
 -3.74008675391810E-06  3.78060711636338E-06 -2.05984706931182E-06  2.08310498210384E-06 -2.14489733601219E-06
  2.08900832593092E-06 -1.95674276496868E-06  1.91058891756988E-06 -1.91862995363042E-06  1.91706299873188E-06
* ORBITAL    1   12
 -4.81963826523345E-09 -3.52757342576045E-08 -1.86735039070098E-07  2.14464470255931E-07 -7.64248057208289E-08
 -6.44701647005615E-01  2.06311981678873E-06 -2.42895244100531E-05 -4.94651860583325E-05 -2.90447681597344E-01
  8.92731700885437E-07 -1.07582897603397E-05 -2.02315546992966E-05  7.64619542146829E-09  1.69328947272633E-07
 -3.77327030537211E-07 -4.18738417831371E-08 -3.04241101927007E-07 -1.24981583440042E-07  6.03193438649127E-05
 -2.81339330601600E-05  3.49781308114014E-07  1.73243897863569E-07  1.31312157862904E-04 -6.19765562489757E-05
 -3.29508611345182E-08 -5.88959586871368E-08 -6.01136707675345E-09 -4.41274039311572E-08 -2.21132456449128E-07
 -6.18779246923664E-08 -1.11974252885792E-07 -6.44701647039306E-01  2.03897592384982E-06 -2.42101647866655E-05
 -4.91822098441304E-05 -2.90447681376626E-01  9.41940879159270E-07 -1.07501140472320E-05 -2.01095164150382E-05
 -8.85944124716334E-09 -1.76435279308147E-07  1.62635934045456E-07  7.76692867779699E-09 -1.76512483167241E-07
 -1.91801964626511E-08 -6.03146543156600E-05  2.81027940596594E-05  6.21053245703070E-07  6.68283539770190E-08
 -1.31349817218352E-04  6.18834750694417E-05 -6.27261816501656E-08  3.55014193086177E-08  3.25294400792977E-08
  2.09655257074869E-07  1.45672168280135E-07  1.55591653729384E-06 -1.22716305342364E-05  8.82558857965225E-07
 -2.36829995542018E-05 -4.99479948456415E-09  1.28033397133878E-07 -4.62842757058944E-08 -3.19070560060162E-07
 -9.31372583774365E-07  1.53137804932526E-06 -1.17785753464878E-05  9.52403571054344E-07 -2.60883195592560E-05
 -5.30774245253080E-09  1.44752534965357E-07  1.03938222145244E-06  7.87221461643429E-06  2.44754599988215E-05
 -1.54261847775252E-06 -1.67717262147557E-06 -8.10375560569935E-07 -1.44542420836397E-06 -1.93207320122379E-06
 -1.27681850194956E-05 -1.03591997404699E-06 -7.84549495270812E-06 -2.44707873526353E-05 -1.53949107415158E-06
 -1.54401073667050E-06 -8.11305487645791E-07 -1.73955894710106E-06  1.92235337494070E-06  1.34182457573978E-05
 -1.03352025331575E-06 -7.82748680653415E-06 -2.43826747972489E-05 -1.53926208725556E-06 -1.48518589596643E-06
 -8.09987051404173E-07 -1.74428648838611E-06 -1.92125612189725E-06 -1.33684416361634E-05  1.03559851553720E-06
  7.84326003452226E-06  2.43926898930817E-05 -1.53839314316583E-06 -1.71749109490624E-06 -8.07626192623675E-07
 -1.55194705070107E-06  1.92550917680284E-06  1.28716172894570E-05 -5.77724917144974E-08 -1.40202724180166E-06
 -1.90487077071733E-06  1.79729578542413E-06  2.85293008227145E-06  5.92185448971145E-08  1.41849474603807E-06
 -1.87974920279622E-06  1.82490642546604E-06 -2.94849690261113E-06  5.66392391376038E-08  1.40180970300747E-06
 -1.86686120540670E-06  1.81235433475288E-06  2.93428684701550E-06 -5.62154640878648E-08 -1.39671145499860E-06
 -1.91279990886034E-06  1.81651388801560E-06 -2.85871541496566E-06 -4.67480296647322E-06  4.80128030318312E-06
  4.76956631510926E-06 -4.63956364026105E-06 -5.38213694244342E-06  5.30762526604198E-06  5.31846746311208E-06
 -5.35782955385142E-06 -8.78722876446129E-07  8.47711532008710E-07  8.45848052901993E-07 -8.77402742196635E-07
* ORBITAL    1   13
  3.37440043354838E-06  8.29585795980683E-04 -7.64558352091240E-06 -1.43712688593772E-05 -1.42968916048205E-05
 -1.68754581319027E-10  3.28903742536646E-09 -2.46165812965512E-08  2.54181370452562E-08  8.18478676143340E-10
  7.31737051506049E-09 -1.07223518444213E-08 -1.78804853306302E-09  7.07106268382963E-01  1.33983406116792E-05
  1.59153480339449E-05  4.05579865443918E-05 -5.03614653830160E-05  2.73594518917807E-06  3.43706128141739E-07
  1.38063983443896E-08 -7.13963977097249E-05  8.31373174990973E-05  1.31914491429442E-07  6.63085087566970E-08
 -3.24420682552082E-05  3.01736081036828E-06 -3.37596909695933E-06 -8.29597324542265E-04  7.57548032490184E-06
  1.44593453455149E-05  1.42898958875698E-05 -2.27611262312997E-09 -2.42685301324309E-08  5.84912941005471E-08
 -1.83894720408000E-08  4.67811108493505E-09  6.65303122785606E-08 -6.58141108683305E-08  1.22172316882036E-08
  7.07106265608658E-01  1.33375047165164E-05  1.59158483448385E-05  4.02244922120354E-05  5.01295272440794E-05
 -2.72274186913934E-06 -5.96869421041064E-07  4.68523189837803E-08  7.16296414756555E-05 -8.30241080356658E-05
  2.16876906140952E-08 -5.97383563453522E-08  3.26359606107786E-05 -2.95385878103688E-06 -1.99784068790294E-10
 -3.13398322898925E-09 -9.82314336842386E-08  5.99610888832788E-09 -4.68231758101117E-07 -1.15969547072715E-08
  7.66510673061987E-07  2.31583873286245E-06 -7.35284340792281E-05  2.33752283984457E-09  1.88572367179037E-08
  4.36651899741907E-08  1.00780584300490E-08 -5.14761140187610E-07 -2.47245818887438E-09  1.38792061865993E-07
  2.30357087027425E-06 -7.26648495726428E-05 -2.80823045608035E-07 -2.12499936636357E-06  3.24476692667909E-06
  1.69597218950702E-06 -3.12850960053228E-06  7.79464527143536E-07 -7.04385002907215E-06  3.11727998246403E-08
 -3.39763987307901E-05 -2.78962674712698E-07 -2.11039698336806E-06  3.31136659756497E-06 -1.69201944855560E-06
  3.25973671046848E-06 -7.77063175281008E-07  6.94549976716927E-06  2.83343994416867E-08 -3.38066960578852E-05
  2.78032453868092E-07  2.10399472621644E-06 -3.36899955162497E-06  1.69312134612804E-06 -3.32188510738506E-06
  7.76022793913229E-07 -7.05383271685200E-06  3.24581012153840E-08 -3.40246716308431E-05  2.77808313038483E-07
  2.10173441059225E-06 -3.30542604867605E-06 -1.68786494487582E-06  2.95518043427598E-06 -7.75957285388000E-07
  7.06192098366863E-06  2.85961387088650E-08 -3.40139508206381E-05  6.08952535923175E-07  1.32901016335318E-07
 -5.10024597428646E-06  3.37106766299951E-06  5.32300464058562E-06  6.08977687821333E-07  1.53159334582521E-07
  5.10965988916370E-06 -3.37238007974727E-06  5.30300512092042E-06 -6.10172178792175E-07 -1.77463287850475E-07
 -5.05575203503513E-06  3.31752977401096E-06  5.27728678898895E-06 -6.09335872027036E-07 -1.42155766774853E-07
  5.10212630231083E-06 -3.39429556697633E-06  5.33912237616004E-06 -1.00929865823374E-07 -1.29261097102152E-07
  1.50066438630761E-07  1.23279948909572E-07  1.21500740505553E-06  1.20663380688416E-06 -1.20483855226108E-06
 -1.25866834699819E-06 -6.98025410819539E-06 -6.95751505591264E-06  6.87726080176802E-06  6.92937032084090E-06
* ORBITAL    1   14
  3.97068650694468E-06  8.33157300239254E-04  1.86251530969952E-05 -1.34257631540137E-05  2.98435864266429E-05
  3.07509075896228E-09  3.87393647186698E-08 -1.47102265347343E-07  1.76286277216530E-08 -6.83049757097717E-09
 -1.27189503782958E-07  2.82985556922886E-07 -8.61093459739928E-09  7.07104789442016E-01 -2.00023901919277E-05
  7.09260066549248E-05  4.54304982626438E-05 -4.54152929612699E-05  4.90134581334671E-06 -7.05326930800181E-07
  7.48759837733481E-09 -1.26571691027993E-04  5.97388466812621E-05  4.54044217368811E-07  5.65268793878166E-08
 -3.08327325057992E-05  5.31163750759880E-06  3.97346633264046E-06  8.33177120706107E-04  1.87154379069532E-05
 -1.29473812443580E-05  2.99758092787789E-05 -1.15075025476454E-09 -2.11917731943708E-08  1.02610368591045E-07
  1.06407921275904E-08  2.40012104855539E-09  5.37910866782232E-08 -3.05475776083941E-07 -9.35494113676483E-09
 -7.07104786147826E-01  2.00561418692482E-05 -7.06692408464557E-05 -4.50377273427817E-05 -4.53930965643203E-05
  4.88110168588826E-06 -8.59691585391055E-08 -1.17184741448365E-07 -1.26557821210919E-04  5.97268841720125E-05
 -3.17637340477110E-07  4.52765999408326E-08 -3.09792087901890E-05  5.31524483587599E-06  1.91408721261418E-06
  1.46533634513971E-05  5.13293294219347E-05 -3.70405421581746E-06  8.07821337572011E-05  7.63095660140279E-06
 -1.77505021244539E-04  3.04825716273728E-08 -9.49115341804678E-07  1.91325294823789E-06  1.46443779281516E-05
  5.12466949890573E-05  3.69959572177940E-06 -8.06716757978141E-05 -7.61750777139472E-06  1.76638566626589E-04
 -2.18772598004607E-08  9.25545386555531E-07 -6.12389760684717E-07 -4.63671524982365E-06 -2.89764679223247E-06
  1.80835285958106E-06  1.93686299407890E-05  7.18561427189280E-07 -2.13603416214884E-05  5.27113600987222E-07
 -6.97968220335263E-05 -6.10417887976180E-07 -4.62134895910299E-06 -2.80867789218380E-06 -1.80553876757540E-06
 -1.92447835750232E-05 -7.16591959993989E-07  2.10713273093631E-05  5.24689861869923E-07 -6.94327363551496E-05
 -6.10550027706629E-07 -4.62247680963729E-06 -2.87982448625625E-06 -1.80326824041704E-06 -1.93711696623508E-05
 -7.14852017369750E-07  2.12279755815268E-05 -5.24795998335521E-07  6.95506643461224E-05 -6.09434696252796E-07
 -4.61427475377571E-06 -2.76233178997592E-06  1.80549923789504E-06  1.90278606667769E-05  7.16577017629544E-07
 -2.12769011116744E-05 -5.27669886044357E-07  6.96814657302577E-05  3.59241797973784E-07 -3.83060462828239E-06
 -2.25306453211430E-06  3.33191989616227E-06  1.38390876966733E-05  3.59769730623745E-07 -3.78395457348956E-06
  2.24739482538110E-06 -3.28326227664531E-06  1.37919792459851E-05  3.57622129107360E-07 -3.85861613983451E-06
  2.28343564389501E-06 -3.34290891870365E-06 -1.38680939688983E-05  3.60814643522589E-07 -3.76513510837061E-06
 -2.23481769402774E-06  3.28422913139058E-06 -1.37558181231844E-05 -1.30577823417256E-05 -1.31076229364255E-05
 -1.31020237795069E-05 -1.30704985848171E-05  4.25262456412038E-06  4.26752898116133E-06  4.32838026084729E-06
  4.23470883789348E-06 -6.81397362521706E-06 -6.78844653416505E-06 -6.81484118551457E-06 -6.76849189884574E-06
* ORBITAL    1   15
  4.80721154401470E-09  3.51452764291007E-08  1.59228482667793E-07  5.27582598835299E-07  9.74909218367740E-08
 -2.90679535430946E-01  3.22838666878952E-06 -2.98748517084433E-05 -1.81895943714902E-05  6.44595600948388E-01
 -7.13307001663793E-06  4.95069820028376E-05  3.47627851913862E-05 -3.58377823983558E-09 -4.55542479866354E-08
 -3.44284750955313E-07 -8.87112735745437E-08 -4.72876456161896E-07 -7.70888987250429E-08 -7.62663247769025E-05
  5.58094784801343E-05 -7.01929607619655E-07 -4.15912116575832E-08  1.72301733566976E-05 -2.51959563287860E-05
 -4.96376305803210E-07 -9.80308105958564E-08  3.45235468434973E-09  2.53088819237745E-08  1.32869188592134E-07
 -6.96697544267578E-07  8.05047951067529E-08  2.90679537279280E-01 -3.17720554061918E-06  2.98512122419984E-05
  1.80502844674028E-05 -6.44595601045288E-01  7.11683469216959E-06 -4.96717290162878E-05 -3.45028107352734E-05
  5.67128456525487E-09  7.33745566283173E-08 -7.13088049779052E-07 -3.16193124023285E-08  8.04714843315657E-07
  1.29576911204366E-07 -7.63992785347293E-05  5.57689852781164E-05 -7.21384772969528E-09 -1.28725014984953E-07
  1.67873122353934E-05 -2.52524829898782E-05  4.08024269870851E-07  1.01901935295153E-07  4.94036671872092E-09
  3.62852687126716E-08  4.78336450735594E-07 -1.19863970964700E-10 -6.35591647517960E-08  2.67830747130646E-08
 -1.09226127724871E-06  7.32649865149271E-06 -2.72312972296267E-04  3.78410660110828E-09  2.94915485776687E-08
  4.41320765251207E-07  1.51759299944486E-08 -4.28721532357952E-07 -2.40572706461207E-08  7.95799188495845E-07
 -7.39777008024317E-06  2.74999586114664E-04 -1.78840633692874E-07 -1.36909637535738E-06 -1.36560305277717E-05
  6.27699324778349E-07  3.13386021795182E-05 -7.79409298392265E-07 -1.78720193235072E-05 -7.74915373170712E-08
 -7.46474385049196E-06  1.79484772940409E-07  1.37543710369148E-06  1.35233016156859E-05  6.41911634517187E-07
  3.05600013666116E-05 -7.73651917097347E-07 -1.81688816883923E-05  7.02967337296214E-08  7.75764335979781E-06
 -1.80469176769309E-07 -1.38257169817727E-06 -1.35408414846973E-05 -6.37005984943885E-07 -3.08976513617312E-05
  7.75941462317622E-07  1.82906983490274E-05  6.75165186417866E-08  8.17328415778251E-06  1.77973953592138E-07
  1.36259505489553E-06  1.37071483037062E-05 -6.27572609557994E-07 -3.09025371332238E-05  7.76084129901733E-07
  1.77730869865300E-05 -8.18256432843056E-08 -6.97089435049569E-06  1.23337429866578E-08 -1.08147336741365E-05
 -6.38011214084523E-06  4.30034698018118E-06  1.49657244093523E-05 -8.65426012214303E-09  1.08735310846359E-05
 -6.53731739442683E-06  4.42984752157341E-06 -1.49930143591396E-05  6.26146529152989E-09 -1.09015006670841E-05
  6.48530519144048E-06 -4.48494133356744E-06 -1.50731210058798E-05 -9.26838552015562E-09  1.08535125980912E-05
  6.45413197001947E-06 -4.31473255166345E-06  1.49093277953715E-05 -3.54930732477135E-06  3.46475154335777E-06
 -3.55001042090693E-06  3.41867467160964E-06  3.87291456726984E-06 -4.00586582306385E-06  4.03568881078386E-06
 -3.87985929591194E-06 -8.77269995952064E-06  8.89237382455005E-06 -8.79277591640416E-06  8.83269787066538E-06
* ORBITAL    1   16
 -6.85785265614138E-09 -4.93909438846835E-08 -2.51263918084115E-07  1.42448107103871E-08 -1.42947956707947E-07
 -2.90447048861369E-01 -2.97154733067278E-06 -8.62646604702940E-06 -1.79836270640912E-05  6.44700536236398E-01
  4.34850386742644E-06  1.70424112223840E-05  3.53973171958966E-05  1.10909618769978E-08  2.49422167746800E-07
 -3.95313958468214E-07 -4.57959544634580E-08  4.74366706575107E-07  5.55316746954840E-08 -5.16261625655240E-05
  5.14167785323454E-05  6.34149119463219E-07  8.59626262763452E-08  1.38204065355180E-05 -2.34426443955673E-05
 -6.43036561814104E-07 -1.45349654306961E-07 -7.35558350985289E-09 -5.44274637371396E-08 -2.77729363764025E-07
  1.82048570091035E-07 -1.87484461905629E-07 -2.90447046616088E-01 -2.90291945643205E-06 -8.75014422043860E-06
 -1.78342690096486E-05  6.44700532191264E-01  4.21401641447195E-06  1.73072616515276E-05  3.51295345408286E-05
 -1.20829612538892E-08 -2.45187905309948E-07  5.56377997072145E-07 -3.97161176931450E-09  2.41095734927785E-07
  4.23201253461479E-08  5.20123771995776E-05 -5.13355135942790E-05  3.61562191813074E-07  8.99409243281365E-08
 -1.38883571506546E-05  2.34441644680990E-05 -8.98966491219537E-07 -4.61400930934841E-08  3.67593927183826E-07
  1.87654681129176E-06 -1.70918468987428E-05 -1.23881170311575E-06  1.18657614081363E-04  2.44839287621093E-06
 -2.48499178742993E-04 -6.10412670596711E-09  1.32043722283146E-07 -3.85912212108055E-07 -2.02493166703845E-06
  1.61617773452848E-05 -1.31869292183819E-06  1.22523528402023E-04  2.52233978841023E-06 -2.50205798338245E-04
  1.80801964497134E-08 -6.37793936220040E-07 -1.38137215832025E-07 -1.05369488742662E-06 -8.04330667792211E-06
  5.00176723185374E-07  2.36129650370301E-05 -5.25889128453993E-07 -1.65969180968784E-05  2.88095053831862E-08
 -9.49615221506526E-06  1.41096139046668E-07  1.07571079198409E-06  7.98931031758767E-06  4.99356695925025E-07
  2.38375017745814E-05 -5.22114835775283E-07 -1.68325732361183E-05 -3.56051154887801E-08  1.02023841399046E-05
  1.40358199431446E-07  1.07022012630790E-06  7.93443502763574E-06  4.99973002980769E-07  2.38297339586003E-05
 -5.23718415943173E-07 -1.68613674216529E-05  3.52599541427374E-08 -1.03407880288980E-05 -1.38340796243816E-07
 -1.05494426786498E-06 -8.09838720125498E-06  4.97738628469205E-07  2.36179448016833E-05 -5.25706413813884E-07
 -1.64772100360288E-05 -2.72494094331427E-08  9.26113461205355E-06  5.55283422063485E-07 -4.58029145216031E-07
 -6.62810297839160E-06  5.61913334667400E-06  6.07200523947150E-06 -5.44080522277771E-07  6.31763254835316E-07
 -6.59625786091544E-06  5.68688522264297E-06 -6.29933684923678E-06 -5.41199194089382E-07  6.70160354990268E-07
 -6.59754677678542E-06  5.72008334851009E-06  6.33471694801600E-06  5.52137353477230E-07 -4.85467538761288E-07
 -6.61152080442913E-06  5.58517178929434E-06 -6.05924611118233E-06  1.79692948978713E-07  3.96398842665977E-08
  5.39042298196011E-08  1.91360892038496E-07 -1.91630622210743E-06  1.79079425901241E-06  1.74310390596252E-06
 -1.91708120241904E-06 -7.26850891344884E-06  7.24083315085102E-06  7.22639422086864E-06 -7.26174396477152E-06
* ORBITAL    1   17
  9.37899843872573E-11  6.77409929767945E-10  3.19205894406800E-09 -1.02423155700888E-09  4.25767586974255E-09
  2.20326728282853E-06  4.91994839856484E-05  4.63290166603131E-04  1.88392958522953E-04 -4.03021298423852E-07
 -9.84937556424309E-06 -1.06087752432850E-04 -5.31461714231069E-05 -1.59811674611402E-10 -2.76533332059189E-09
  7.80301528240656E-09  7.01869153963578E-10  1.12763841253530E-08 -1.13801273214163E-09  5.98613927938678E-06
 -6.30441298582053E-06 -1.15615437191460E-08 -1.85380409874507E-09  5.07692666216952E-05  1.35459755099047E-04
 -9.53620265809859E-10 -2.39931177916051E-09  8.84891208788172E-11  6.31646862425067E-10  3.19817893852385E-09
 -4.24479454039247E-09  1.26731610250264E-09 -2.20328979469722E-06 -4.91997125578861E-05 -4.63298582307391E-04
 -1.88398498952877E-04  4.03007017570269E-07  9.84916570080367E-06  1.06088266857495E-04  5.31463461420440E-05
  1.31861875958548E-10  2.88222955960120E-09 -2.86479566955969E-09  1.23899136787019E-09  8.18672508288998E-09
  2.51585780158478E-09  5.99130538625242E-06 -6.30215388255288E-06 -1.19329516274894E-08 -2.54847778003722E-09
  5.07646887251751E-05  1.35456406318233E-04 -3.96615912504185E-09  2.77356399378136E-10  2.32603309616333E-10
  1.83630937234861E-09  1.14624662934441E-08 -9.85708314957931E-11 -5.10022705686374E-09  1.00769755474368E-09
 -2.44664658941046E-08 -8.50685551089183E-06 -8.96184782253498E-05  1.44194392929353E-11  1.49213998894916E-10
  4.45142586508856E-09  1.75143312410607E-10  2.91509368319846E-09 -5.11350229103721E-10  2.46677855659207E-08
  8.50689648945868E-06  8.96088969339904E-05  8.65772151262229E-06  4.91958478575993E-05  1.97110251420799E-04
  1.21049898857559E-05  1.28788241484268E-04 -1.97886443993594E-05 -8.90584906439285E-05  2.20566592987648E-05
  1.90149504260438E-04 -8.65783763871416E-06 -4.91967467792896E-05 -1.97113913448679E-04  1.21049498021966E-05
  1.28789931531421E-04 -1.97886498952486E-05 -8.90536909878756E-05 -2.20566566558672E-05 -1.90165097614282E-04
  8.65805424495677E-06  4.91984471601798E-05  1.97126083391257E-04 -1.21051565254311E-05 -1.28799711891075E-04
  1.97895091134075E-05  8.90794045110599E-05 -2.20572014160211E-05 -1.90166244580708E-04 -8.65809184943914E-06
 -4.91987595129358E-05 -1.97127334740436E-04 -1.21052227013087E-05 -1.28794096537625E-04  1.97896022783351E-05
  8.90837415861434E-05  2.20571697964512E-05  1.90178500511851E-04  5.00118684387426E-01  5.26147247326527E-04
 -6.36344429819918E-05  8.32969718822337E-05  6.23901726176598E-05 -5.00118683997549E-01 -5.26143304856534E-04
 -6.36288304389172E-05  8.33042125110535E-05 -6.23839870364768E-05  5.00118679662734E-01  5.26112908959197E-04
  6.35953579882163E-05 -8.32726632956570E-05 -6.23449895085421E-05 -5.00118676640189E-01 -5.26086454919741E-04
  6.36132231333288E-05 -8.32670291408768E-05  6.23441345101785E-05 -4.04837999493010E-04  4.04838583268716E-04
 -4.04818341829060E-04  4.04809417598049E-04 -4.70168851088890E-04  4.70160090704266E-04 -4.70103835123316E-04
  4.70104577406987E-04 -3.70007118586941E-04  3.70009923271655E-04 -3.69997205002718E-04  3.69972538493030E-04
* ORBITAL    1   18
 -6.16973296300433E-06 -4.44571144202490E-05 -2.19691312049794E-04 -1.40924130200630E-03 -8.11803957702971E-04
 -3.81731481494573E-11 -2.36054485278478E-10  1.05498777629020E-09 -5.43357387636451E-10  1.11156271965671E-10
  2.03119967744993E-09 -3.86978216609833E-09  1.51613001874484E-10 -1.99729981201086E-07 -1.15268332371255E-05
 -1.88850967212052E-04 -8.83211425936146E-05  1.50977992478477E-06  1.93948516947609E-05  1.74647092091961E-08
  1.28548058375287E-09 -1.17334997735545E-05 -5.35272681099616E-05  4.27070549973451E-09  1.99088550607226E-10
 -1.67247003406299E-05 -5.83735808740989E-05  6.16968843594168E-06  4.44567987260142E-05  2.19689743593172E-04
  1.40925928889365E-03  8.11810162452235E-04 -2.52937712328505E-12  5.46826728534105E-10  1.57001521338059E-10
  1.10421161219015E-09  4.53685920650280E-11  3.76662111573036E-10 -7.28413632963813E-10  2.22506273811838E-11
 -1.99888555588251E-07 -1.15304179881156E-05 -1.88857951634472E-04 -8.83286588435946E-05 -1.50030043628702E-06
 -1.93889617050706E-05 -8.55478504808418E-09 -4.92144975108645E-10  1.17409076559000E-05  5.35274175840591E-05
 -5.65800075646716E-09 -1.70328879116273E-09  1.67121237972426E-05  5.83681571359065E-05 -1.22013696815210E-10
 -9.79729943513680E-10 -7.42041865814586E-09  6.53132790627963E-10 -3.53329537550870E-08 -2.32782651833412E-10
  1.76130939169222E-08  4.34548955493100E-06  8.81914983178706E-05  5.14253714232411E-11  4.14409496381842E-10
  2.98783059565510E-10  1.39578174615436E-11 -3.44116608324939E-09 -2.12608116898563E-10  3.28931828283302E-09
  4.34585406659480E-06  8.81781372524890E-05 -3.98640706505299E-06 -1.49880499599693E-05 -6.13693036487408E-05
 -1.36337282576156E-05 -1.21490543396253E-04  2.34929953444698E-05  1.70964132936624E-04 -1.89203405646811E-05
 -1.55099506463878E-04 -3.98644446267450E-06 -1.49883248443228E-05 -6.13734027607388E-05  1.36339467899181E-05
  1.21484135049682E-04 -2.34930454296102E-05 -1.70970170561710E-04 -1.89205320393665E-05 -1.55096232613607E-04
  3.98656648488789E-06  1.49893189764293E-05  6.13787933062861E-05 -1.36342453724062E-05 -1.21496041136129E-04
  2.34938553773197E-05  1.70986836810169E-04 -1.89209030725263E-05 -1.55120316092443E-04  3.98657374438317E-06
  1.49893838340189E-05  6.13830223569328E-05  1.36343446243811E-05  1.21489235075729E-04 -2.34939965952094E-05
 -1.70995782913785E-04 -1.89211216484441E-05 -1.55120554566732E-04  5.00120775148772E-01  5.47422027528513E-04
 -4.21702446035587E-05  5.46746512046354E-05  3.28038255193869E-05  5.00120774719593E-01  5.47417196177110E-04
  4.21664882687889E-05 -5.46839856192221E-05  3.28007020525218E-05 -5.00120770523391E-01 -5.47387308737997E-04
 -4.21315073090699E-05  5.46511180520229E-05  3.27617759899354E-05 -5.00120767513919E-01 -5.47361530047922E-04
  4.21485588712763E-05 -5.46462129837935E-05  3.27621246685196E-05 -3.03458751129823E-04 -3.03462500072501E-04
  3.03439712265202E-04  3.03432566292854E-04 -4.12919178409845E-04 -4.12907291994649E-04  4.12852931445886E-04
  4.12852142917780E-04 -2.59271581140915E-04 -2.59276495721551E-04  2.59261676445065E-04  2.59234856171500E-04
* ORBITAL    1   19
 -1.55334473279661E-06 -1.13881913884012E-05 -6.23414301133013E-05 -5.23854413923854E-04 -3.13211962286124E-04
 -3.26438105374303E-11  1.80997645021153E-10  8.64010191210327E-10 -5.88025854972037E-10  1.18103683415743E-10
  1.87424323199252E-09 -7.86642732456038E-09 -3.29323861020836E-11 -1.58145406027814E-06 -4.02273577715317E-05
 -4.70949839303512E-04 -2.13735954678107E-04 -1.54087643979807E-05 -4.95169735737389E-06  1.77823419177681E-08
  2.86289456300080E-09 -3.05843090104346E-05 -8.60483114723008E-05  1.71199110050936E-08  8.43930788642615E-10
 -2.57200745967336E-05 -6.76977050883848E-05 -1.55336612035666E-06 -1.13883532221351E-05 -6.23421110078070E-05
 -5.23886234405344E-04 -3.13227888883883E-04  7.94223812894943E-11  1.70571682917561E-09 -5.83465494231912E-09
 -1.21091922390542E-09 -1.06910257021782E-10 -1.34164946383219E-09  5.87826731971802E-09  1.19431973008750E-10
  1.58158997883924E-06  4.02298797929301E-05  4.70957125132207E-04  2.13742946607596E-04 -1.54044426752993E-05
 -4.95143512232276E-06  5.93795682332619E-09 -1.71864561031300E-10 -3.05739352403997E-05 -8.60381120814623E-05
 -1.93602043908857E-08  4.22016512618699E-10 -2.57036466576918E-05 -6.76922736273299E-05 -1.42857834089026E-06
 -1.15439881610821E-05 -2.32877246368909E-05  6.37444494924623E-06  6.76516781277742E-05 -1.08989219480981E-05
 -1.26180239853516E-04 -1.09825363451585E-09  3.97261888693082E-08 -1.42856885079027E-06 -1.15439107905918E-05
 -2.32888230231806E-05 -6.37375738504350E-06 -6.76890111410722E-05  1.08992499072652E-05  1.26158668057337E-04
  1.62495697472920E-10 -1.35792339644534E-08 -5.54839253816743E-06 -2.63502828625354E-05 -1.07278993805233E-04
 -1.60055881943565E-05 -1.47160465593136E-04  2.12981258070970E-05  1.30324407782554E-04 -2.01551785424539E-05
 -1.78007582302563E-04 -5.54845266034931E-06 -2.63507198879911E-05 -1.07286366592661E-04  1.60059386742269E-05
  1.47145312760659E-04 -2.12981778784399E-05 -1.30328401530424E-04 -2.01554428928555E-05 -1.78004259282898E-04
 -5.54853255488269E-06 -2.63514006111340E-05 -1.07289173490201E-04  1.60061225665091E-05  1.47167421000518E-04
 -2.12990063499621E-05 -1.30352400884822E-04  2.01558264019931E-05  1.78018050913431E-04 -5.54856608712483E-06
 -2.63517065133444E-05 -1.07292586692581E-04 -1.60059489028271E-05 -1.47161884286816E-04  2.12992254909415E-05
  1.30346598320022E-04  2.01558999603926E-05  1.78040617294096E-04  5.00121474959868E-01  5.48172520005757E-04
 -4.55442023539978E-05  7.03361096413379E-05  4.46132759715199E-05  5.00121474538518E-01  5.48165946852377E-04
  4.55417887875918E-05 -7.03478550386074E-05  4.46131075216964E-05  5.00121470103449E-01  5.48135928626831E-04
  4.55082319106835E-05 -7.03140935453178E-05 -4.45698424826231E-05  5.00121467137608E-01  5.48109434939994E-04
 -4.55239480866870E-05  7.03086834752192E-05 -4.45707932044096E-05 -3.60273561314913E-04 -3.60277225453178E-04
 -3.60251981213491E-04 -3.60243758922679E-04 -4.42107922297335E-04 -4.42094011542294E-04 -4.42036864329693E-04
 -4.42038425356983E-04 -3.26768742597112E-04 -3.26775342615951E-04 -3.26757815320464E-04 -3.26731820289890E-04
* ORBITAL    1   20
 -1.77673412975825E-10 -1.29610104341327E-09 -6.58261020703582E-09  3.32427080367801E-09 -2.22583909066091E-09
  1.60578540221870E-06  3.71064088457273E-05  3.53280699083684E-04  1.46841730971117E-04  4.58580424693190E-08
 -1.31720315265566E-06 -5.96128317889861E-05 -4.13947796571483E-05  2.56705473094862E-10  5.28066650329511E-09
 -8.67731332803095E-09  8.81873756264347E-10 -5.46888302718562E-09  4.65171977843068E-10  1.71339413783624E-06
 -1.78539222972596E-05  2.00342079313967E-08  1.68991169093098E-09  6.45608356358107E-05  1.78837154423432E-04
 -1.00437112352357E-08 -6.67288951586035E-11 -1.63761880746988E-10 -1.20002609790795E-09 -6.11893555261034E-09
  5.95149739054955E-09 -3.75176868250779E-09  1.60590756313457E-06  3.71084278806194E-05  3.53298664167738E-04
  1.46850574907620E-04  4.57885918974653E-08 -1.31755504967553E-06 -5.96142246335101E-05 -4.13960333325603E-05
 -2.52301221511301E-10 -5.15671486948590E-09  8.66243857007772E-09 -9.11575228898116E-10 -5.17597555583442E-09
 -2.37255916154594E-09 -1.70461748471120E-06  1.78554739930604E-05  1.94622179319061E-08  1.94237062433042E-09
 -6.45622272520454E-05 -1.78832814340041E-04 -1.00067112523044E-08 -6.35358704222186E-10 -2.92685969120720E-06
 -2.19852956088949E-05 -8.57791154874467E-05 -1.84930020498498E-06 -3.21047393651766E-05 -2.12765070332598E-06
 -1.58269015029933E-05  1.28733876860503E-10  1.32722090283590E-08  2.92639537653124E-06  2.19815877465407E-05
  8.57504883279775E-05 -1.85051199063228E-06 -3.20564276851110E-05 -2.12558083959727E-06 -1.58902732202205E-05
 -1.20710616805786E-11 -1.14020373206268E-08  8.94068515675198E-06  5.13681505407735E-05  2.05583850939619E-04
  1.20253709417997E-05  1.27179356129536E-04 -2.01596559200667E-05 -9.28184237091787E-05  2.14212816947768E-05
  1.85032054975220E-04 -8.94068399702809E-06 -5.13681537011549E-05 -2.05587370408294E-04  1.20253995562043E-05
  1.27188258955280E-04 -2.01597162266013E-05 -9.28275191338554E-05 -2.14215268080903E-05 -1.85015838997396E-04
 -8.94088997081392E-06 -5.13697737908400E-05 -2.05597554648609E-04  1.20255325001217E-05  1.27200020032474E-04
 -2.01603749004039E-05 -9.28493880915292E-05  2.14220455730870E-05  1.85023753577064E-04  8.94094994841715E-06
  5.13702535469699E-05  2.05597126218857E-04  1.20255569106687E-05  1.27194379601298E-04 -2.01605096501632E-05
 -9.28486992522912E-05 -2.14219236034129E-05 -1.85048231827184E-04  5.00118488455811E-01  5.24344349082490E-04
 -6.52669764449326E-05  8.27815595745582E-05  6.49634217492627E-05 -5.00118487992083E-01 -5.24339412891098E-04
 -6.52601576600483E-05  8.27893579023917E-05 -6.49623200622044E-05 -5.00118483647667E-01 -5.24308055228808E-04
 -6.52271391021748E-05  8.27604285837780E-05  6.49237647845982E-05  5.00118480716782E-01  5.24283477526605E-04
 -6.52446689833879E-05  8.27526335489659E-05 -6.49200746888425E-05 -4.05093622050552E-04  4.05101272441304E-04
  4.05077127368047E-04 -4.05064810701180E-04 -4.71984483328569E-04  4.71972380143512E-04  4.71916137848259E-04
 -4.71919237549864E-04 -3.71281307066439E-04  3.71283654370260E-04  3.71272516169231E-04 -3.71247676145529E-04
* ORBITAL    1   21
 -2.44712096745203E-07 -4.59231794599988E-06 -7.70753705875813E-05 -5.62279302231436E-05  1.39205550509624E-04
 -2.24366573511914E-09  4.55814438908394E-09  2.18915009350099E-07  1.77453291612764E-08  5.92983508090250E-09
  6.33023549201112E-08 -5.02343523244487E-07 -2.64730506285918E-08  6.34065741187146E-06  1.32497981057213E-04
  2.35632838298564E-04  4.89948711014856E-05  2.50915382831054E-05  1.51764543762260E-04  7.71879192770385E-07
  5.34003956762114E-08  1.69463294936227E-04 -3.93258871262242E-07 -2.61117408820334E-07 -9.14740234570938E-09
 -4.13250102400370E-06  1.15186415888558E-04 -2.47183400349647E-07 -4.61141213806872E-06 -7.71732928995586E-05
 -5.67387786692962E-05  1.39206341852071E-04  2.50936048470543E-09  3.23415686464705E-08 -1.34365664186035E-07
 -3.04822305536879E-09 -4.30803165600614E-09 -5.42335034688096E-08  4.23680291769095E-07  3.82882427297241E-08
 -6.34373621145795E-06 -1.32558511056617E-04 -2.35910965773757E-04 -4.90338810176646E-05  2.51992447853442E-05
  1.51702717730083E-04  5.69994409946222E-07  1.12914744197117E-07  1.69435273709960E-04 -4.49284294850307E-07
 -1.06865672933066E-08  4.83638539119998E-08 -4.13395054159085E-06  1.15193905070424E-04  8.73047126223881E-06
  7.07099563078935E-01  5.13090491869915E-03 -3.00923448759959E-03 -5.16416247237624E-04  6.19445188583143E-03
  1.01677322495767E-03 -4.07217212582782E-08  1.16468690820598E-06  8.73317717285563E-06  7.07099585008275E-01
  5.13098081718023E-03  3.00923937433586E-03  5.16135793381344E-04 -6.19445728705447E-03 -1.01680750010983E-03
  3.11042719375659E-08 -1.24316787131793E-06 -4.02138449488964E-06 -5.59224456973697E-05 -1.29890415624326E-04
  3.57621734168042E-06 -4.43132150804963E-06  2.21351718315542E-06  4.61175136166879E-05  2.55158310850851E-06
  1.07561123589210E-04 -4.02347276051432E-06 -5.59385525099801E-05 -1.30064381182528E-04 -3.57553386161760E-06
  4.04109212724510E-06 -2.21540698216544E-06 -4.56946769217354E-05  2.55089566938947E-06  1.07126085716739E-04
 -4.02132225422816E-06 -5.59219664656759E-05 -1.29881909586002E-04 -3.57750226863651E-06  4.48737797239119E-06
 -2.21461322215989E-06 -4.60410046002631E-05 -2.55093406568175E-06 -1.07468337452921E-04 -4.02241850551521E-06
 -5.59301989541558E-05 -1.30028970630743E-04  3.57266988576187E-06 -3.93376819322806E-06  2.21539040134618E-06
  4.57880289923025E-05 -2.54770601729723E-06 -1.07237700856439E-04 -1.30176087593862E-06 -4.09853952609486E-06
 -7.26662819165220E-07  6.39085873988499E-06 -1.03868471357569E-05 -1.30432993877358E-06 -4.22073138827062E-06
  7.86546034146099E-07 -6.52583567596623E-06 -1.02434736593288E-05 -1.30218743467414E-06 -4.09936083151966E-06
  7.11591052105425E-07 -6.38391202721180E-06  1.04118691267482E-05 -1.30448477858505E-06 -4.21381440079025E-06
 -7.87597904830642E-07  6.51402902842324E-06  1.02511157277022E-05  1.98655980939602E-05  1.99257757490466E-05
  1.98771233042801E-05  1.99179468795033E-05 -2.92670490584404E-05 -2.92230705656430E-05 -2.92943315125281E-05
 -2.92073620727679E-05 -5.86206519295554E-05 -5.86912165115765E-05 -5.86050451175586E-05 -5.86897219700032E-05
* ORBITAL    1   22
 -2.97800663737497E-09 -2.12442857220620E-08 -9.44785750120402E-08 -3.99339983537748E-07 -5.76216140649381E-08
 -2.88493693191201E-06 -3.10841796200788E-05 -8.17105619984069E-05  3.60813601462308E-05  6.05935780067895E-06
  7.05613604410819E-05  1.76987200464745E-04 -7.12676790685521E-05  3.48155197080661E-09  9.24287723275241E-08
  1.93220503758274E-07  2.00988059521829E-08  8.24510434771672E-07  8.16341973750772E-08  5.86100413694914E-05
 -2.97597561629415E-04  9.85776462847157E-07  6.52992799963817E-08 -8.22231053507159E-06  1.47377811569920E-04
  3.75885577094567E-07  6.56875252296924E-08 -6.47828620481753E-09 -4.79296139775041E-08 -2.54938604812917E-07
  6.02836488683307E-07 -1.60627410382841E-07 -2.88924319083074E-06 -3.11394434241237E-05 -8.15647607706953E-05
  3.60700049115590E-05  6.06887626568356E-06  7.07017112547979E-05  1.76784171238047E-04 -7.12398001463345E-05
 -1.04732706603226E-08 -1.90354713833345E-07  8.11686692907191E-07  2.73262620251678E-08 -7.94809724776326E-07
 -6.87873769805342E-08 -5.96810632450891E-05  2.97585014688771E-04  1.62451025007931E-07  1.15026571943587E-07
  8.48330876688803E-06 -1.47354832618695E-04 -9.81279206372841E-07 -1.04514213125931E-07  1.31669583524802E-05
  7.07132971197346E-01  5.27856799921313E-03 -3.01472270948871E-03 -4.43668448746359E-04  6.20563494308099E-03
  8.68146531419635E-04  6.20591515135291E-08 -3.25514521872641E-06 -1.31800727604897E-05 -7.07133075222899E-01
 -5.27936391554660E-03 -3.01476463830472E-03 -4.41822581144869E-04  6.20569185485216E-03  8.66818467419292E-04
  2.73729867246394E-08 -1.01639011305610E-06  1.73823237643516E-07  1.45438672738007E-07  8.26077692250126E-06
 -5.50381836567969E-07 -1.77755051341172E-05  9.99936784531079E-07 -7.68225269017199E-06  5.07514033442561E-07
  1.33406465288827E-05 -1.73013829671303E-07 -1.40918003790554E-07 -8.04816806070632E-06 -5.63761596081264E-07
 -1.69691203416838E-05  9.97515051583397E-07 -7.30669998588526E-06 -5.00472790345317E-07 -1.38205075677438E-05
 -1.73027960010990E-07 -1.39469457677063E-07 -8.40485200712483E-06 -5.47854251238521E-07 -1.79391661947498E-05
  9.96541511843077E-07 -7.66833733070432E-06  5.14529568280565E-07  1.30477470676652E-05  1.75646962137286E-07
  1.60689049751467E-07  8.11689210983567E-06 -5.59274237529218E-07 -1.75916440182104E-05  9.93836246924738E-07
 -6.90143053738926E-06 -4.97434056364508E-07 -1.46458298124148E-05  4.50594786785360E-06  2.69228161011355E-05
  1.23205318211546E-06 -4.98270702375611E-06 -1.02409531093971E-05 -4.50567972711269E-06 -2.69242217187645E-05
  1.40052836021202E-06 -5.15342869832627E-06  1.02428890410635E-05 -4.50384413739855E-06 -2.69394581496461E-05
  1.31830622081095E-06 -5.04837466980951E-06 -1.02183394030586E-05  4.51116002345147E-06  2.70597916847175E-05
  1.39535101069997E-06 -5.28469240807091E-06  1.04659045405908E-05 -3.28882193499645E-05  3.29924308544114E-05
  3.30896858992861E-05 -3.29002555203730E-05  9.74109534738192E-07 -8.53627385386598E-07 -9.88756075130818E-07
  7.35964475484788E-07  1.99105548487236E-05 -2.00132008587405E-05 -2.00020908143761E-05  2.00236654049849E-05
* ORBITAL    1   23
 -8.41512965214374E-10 -6.08191409017714E-09 -3.07577797683391E-08 -8.54683230090150E-08 -6.34465689991429E-08
 -1.49699016356881E-07 -1.82366228370020E-05 -1.27398942690811E-04 -2.64274889883275E-05  1.13054917740990E-06
  1.59976323649585E-05  1.44598276102878E-04  6.69526968133040E-05  7.49647247109779E-10  1.60755613981873E-08
 -6.22432859037173E-08 -1.13755502871070E-08  8.59788849373647E-09 -2.53243666630661E-08 -3.05569213656854E-05
 -8.83970900357925E-05  3.84474113023241E-08  1.08298090334843E-08 -8.87906339893691E-05 -2.32142627812436E-04
 -3.59570249837989E-08 -2.34380658416010E-08 -4.10311434413163E-10 -3.05239839140964E-09 -1.59402014214071E-08
  5.73346396912838E-08  2.33851532057798E-08  1.49818935002635E-07  1.82397361924799E-05  1.27441470876760E-04
  2.64193077440293E-05 -1.13054239945210E-06 -1.60007921943900E-05 -1.44595232389316E-04 -6.69586595549521E-05
 -8.38133428444386E-10 -1.71752205523945E-08  5.03312596644475E-08 -8.39471457785803E-10  3.55218022532232E-08
  1.00497631840057E-08 -3.05607516904836E-05 -8.83950587564109E-05  4.52060055419016E-08  1.70445946125959E-08
 -8.87659527716926E-05 -2.32170244297057E-04 -3.61052882495871E-08 -9.81613134953560E-09 -9.23075831263711E-10
 -7.26509440866285E-09 -4.72710536890994E-08  2.82691638367298E-09 -1.10585606177796E-07 -3.56064681262746E-09
  7.96981016386050E-08  5.23357952703995E-06  6.35023255154658E-05 -8.08562155478384E-10 -6.34811624337737E-09
 -3.92280370793721E-08 -3.19025383331070E-09  1.24150449919342E-07  3.27393617418463E-09 -7.23189756929060E-08
 -5.23350735909403E-06 -6.35541423735350E-05  2.10260690645382E-06  4.99973326818182E-01  3.77144438224008E-03
 -1.04210497261173E-03 -7.47606795971191E-05 -6.62770131289074E-03 -5.09141223840819E-04  8.23755458398484E-04
  4.92141144981612E-05 -2.09992379482192E-06 -4.99973306258053E-01 -3.77134738516710E-03 -1.04210371762085E-03
 -7.47062505754276E-05 -6.62769942021850E-03 -5.09120572698247E-04 -8.23756881328413E-04 -4.91448077597827E-05
  2.10148329597873E-06  4.99973318220637E-01  3.77139912989580E-03  1.04210472611428E-03  7.47650715463391E-05
  6.62770091796239E-03  5.09133316242261E-04 -8.23755154312899E-04 -4.91924911991383E-05 -2.10199325764562E-06
 -4.99973322126545E-01 -3.77143418396136E-03  1.04210476875978E-03  7.47413863631811E-05  6.62770099964791E-03
  5.09168444320082E-04  8.23756081357997E-04  4.91250956225815E-05  5.64144594684729E-05  9.99217549405057E-05
  2.39006461464081E-05 -7.58675523371481E-05 -5.91063799988994E-05 -5.64159144380802E-05 -9.99362931387885E-05
  2.39097327686550E-05 -7.58978496078176E-05  5.91054508104410E-05  5.64165047055765E-05  9.99445406802825E-05
 -2.39097700161922E-05  7.58924062665989E-05  5.91206371148773E-05 -5.64154922573685E-05 -9.99280002570531E-05
 -2.39109779851787E-05  7.58695521345760E-05 -5.90999660006224E-05 -2.57515661883901E-05  2.57868145518245E-05
 -2.57677893138289E-05  2.57848992124281E-05 -1.51651263124570E-05  1.51691465900705E-05 -1.51770100951343E-05
  1.51593442456024E-05  2.15085286020770E-05 -2.14954705898238E-05  2.14888033632951E-05 -2.15013934480228E-05
* ORBITAL    1   24
  2.92680518620229E-07  1.19029270271147E-06 -2.11066064410330E-05 -8.32708488606495E-05  1.10307714471035E-04
 -5.49269305637510E-10 -9.80929756502333E-09 -1.44214757481858E-08 -1.37386891385862E-08  7.53163384845053E-10
  1.26832931352120E-08 -6.45411554189604E-08 -7.64038444503482E-09 -2.49000262783421E-07 -2.04661375798992E-05
 -2.71737047941587E-04 -9.22575313486721E-05 -2.90782606749289E-05 -6.50617532892569E-05  8.18717849445884E-08
 -8.01673178816919E-09 -2.37894839043115E-05 -5.38321076062818E-05 -7.41787355150058E-08 -2.75781621063590E-08
 -5.04114435745138E-05 -1.34771888622132E-04  2.93465997684813E-07  1.19592442688456E-06 -2.10814673492240E-05
 -8.31096479175630E-05  1.10410633539689E-04  4.26622013992786E-10  6.89903718242387E-09 -1.45640750367434E-08
  5.29842053051154E-09 -6.76776401128745E-10 -1.17632366872466E-08  3.96406605736181E-08 -6.87688722440820E-10
  2.49746793882830E-07  2.04805277643740E-05  2.71881290228670E-04  9.22760066395494E-05 -2.91020267746752E-05
 -6.50812990248260E-05  9.48643304688882E-08  4.82193615317236E-09 -2.37924583940029E-05 -5.38389084774816E-05
 -2.99100844978012E-08 -6.13779787294456E-09 -5.04470462178274E-05 -1.34788613313863E-04 -7.24612802632913E-06
 -1.87287780672907E-05 -1.91660701747548E-04  4.29054639572305E-06 -8.34238230114798E-07 -6.06404310968812E-06
  3.29307340882021E-06 -2.52346241009123E-09  1.38936460970555E-07 -7.24590061729866E-06 -1.87269516785750E-05
 -1.91656075076191E-04 -4.29059556862740E-06  9.01265484640980E-07  6.06365904874412E-06 -3.23362078308303E-06
  6.05913548874044E-09 -2.08776349368003E-07  1.35643632884857E-06  4.99968089023247E-01  3.75724387715853E-03
 -1.04370936779948E-03 -1.17145686266114E-04 -6.62774814455877E-03 -5.21921622457275E-04  8.24522470902535E-04
  7.68980673252870E-05  1.35436271689103E-06  4.99968072958356E-01  3.75715013494579E-03  1.04370786366000E-03
  1.17086529851004E-04  6.62774577315789E-03  5.21911620960775E-04  8.24523815990846E-04  7.68558733029562E-05
  1.35577478695525E-06  4.99968084002164E-01  3.75721574074583E-03  1.04371025677165E-03  1.17176628889155E-04
  6.62774811964776E-03  5.21928772661596E-04 -8.24522085986991E-04 -7.68726860527179E-05  1.35548353548577E-06
  4.99968081869205E-01  3.75719179680581E-03 -1.04371041324417E-03 -1.17095298233056E-04 -6.62774810304729E-03
 -5.21938033970678E-04 -8.24522186657144E-04 -7.68925698792398E-05 -6.21763539403431E-05 -1.34478414599053E-04
 -4.10007263291832E-05  7.36910826452610E-05  4.43847253643669E-05 -6.21787419637310E-05 -1.34516710039353E-04
  4.10159529450549E-05 -7.37363196211703E-05  4.44177437961440E-05 -6.21788435823450E-05 -1.34502994705102E-04
  4.10139350634396E-05 -7.37083573369450E-05 -4.43950319094270E-05 -6.21781218436651E-05 -1.34505335741414E-04
 -4.10121689116616E-05  7.37099108549996E-05 -4.44122248817258E-05 -1.69498875913379E-05 -1.69421818781371E-05
 -1.69559411092861E-05 -1.69479720032697E-05  1.11712273768619E-05  1.11797373977760E-05  1.11588617087416E-05
  1.11736656066279E-05  4.55824002404989E-05  4.55749971807443E-05  4.55869778430486E-05  4.55699607706338E-05
* ORBITAL    1   25
  6.91907154603877E-06  4.87541312416479E-05  2.06118663820942E-04  8.06070233859340E-04  2.90316999593745E-04
  2.72243794212935E-10  3.24868929751052E-09 -7.45106993995416E-08 -1.61888812384792E-08 -7.43216454729305E-10
 -1.18593463869482E-08  2.25893178481540E-08 -7.59595062982423E-09 -5.13652637057623E-06 -1.12245199056025E-04
 -7.21811466086042E-04 -1.72692987556181E-04 -3.14612090193501E-05 -7.93583550358793E-05 -9.90989963916396E-08
 -2.06680035088051E-08  2.03950039084990E-05  1.92883859034699E-05  5.74766429284287E-08 -1.24977288959494E-08
 -5.16295492838786E-05 -1.47020288566191E-04 -6.91876972658839E-06 -4.87520252981563E-05 -2.06108089232457E-04
 -8.06018976197365E-04 -2.90357114300280E-04 -4.17199126437097E-10 -4.53277226011373E-09  1.98318416222495E-08
 -1.74867307606747E-09  8.62215227047650E-10  1.14702726113507E-08 -4.49783574073195E-08  2.34415448803630E-09
 -5.13665596136852E-06 -1.12246891372830E-04 -7.21852579606538E-04 -1.72689447341510E-04  3.14673941891784E-05
  7.93621393874090E-05 -1.24518400487085E-07 -1.47197599302764E-08 -2.03918519220910E-05 -1.92798128680679E-05
  2.21280965441039E-08 -1.12655273466502E-09  5.16045126030905E-05  1.47024537613779E-04  1.41120191058059E-10
  1.00454357728120E-09  3.92603918984305E-09  1.20998429897304E-09 -7.45268621047124E-08  1.85814848864455E-10
 -3.02384369446611E-08 -1.58637867851508E-05 -1.10526700096656E-04  5.69968928350012E-11  3.41853991881980E-10
  3.41564131168358E-09  7.28936650824300E-10 -1.10430007765043E-08  4.09126659022072E-10  1.28790073503841E-08
 -1.58734747102813E-05 -1.10150187340423E-04  1.05749069152724E-06  4.99965979047197E-01  3.74938778771284E-03
 -1.04506173722538E-03 -1.26823753681592E-04 -6.62874182452489E-03 -5.36648924543625E-04  8.23794871828057E-04
  6.33825920324857E-05  1.05577214229672E-06  4.99965965747965E-01  3.74932439704920E-03  1.04506027240007E-03
  1.26881101608770E-04  6.62874020665607E-03  5.36557387678425E-04  8.23796389018608E-04  6.34504259672836E-05
 -1.05707175646498E-06 -4.99965975811253E-01 -3.74938812389585E-03 -1.04506167037289E-03 -1.26923827699708E-04
 -6.62874175411977E-03 -5.36616433113626E-04  8.23795335464165E-04  6.33932343843425E-05 -1.05699881039248E-06
 -4.99965975367836E-01 -3.74936742541720E-03  1.04506257257648E-03  1.26827513308228E-04  6.62874178986632E-03
  5.36631823949412E-04  8.23795021688138E-04  6.34027729487140E-05 -6.23506040056412E-05 -1.36584485205420E-04
 -3.97331810490788E-05  7.74190081703272E-05  4.70385716822128E-05 -6.23523766227038E-05 -1.36597796208897E-04
  3.97410596021659E-05 -7.74428371954666E-05  4.70406603188343E-05  6.23527765518359E-05  1.36598251632074E-04
 -3.97416927735408E-05  7.74279555598102E-05  4.70361362340235E-05  6.23520207225578E-05  1.36601698296357E-04
  3.97427295429865E-05 -7.74352196497663E-05  4.70582082287479E-05 -3.10341293923103E-05 -3.10424537574662E-05
  3.10445264746765E-05  3.10333359260707E-05  3.54419014989323E-06  3.54262074595598E-06 -3.53436554605375E-06
 -3.54883933608615E-06  2.62404352310857E-05  2.62512097450896E-05 -2.62623965379758E-05 -2.62419304926044E-05
* ORBITAL    1   26
 -1.01796509905921E-10 -6.96675407710785E-10 -3.56368497298108E-09 -1.17654976931568E-07 -3.16858013527843E-08
 -6.43347741284055E-07 -2.78442039522877E-05 -1.62670296924022E-04 -1.01381370662690E-05  3.91249735867653E-07
  1.61214837973217E-06  6.86687432317892E-05  5.89093382085562E-05 -4.39226597573997E-10 -7.80356858269200E-09
  1.54380515050158E-08 -1.08238829923804E-08  2.09605309884110E-08 -2.23309635809772E-08 -3.98764350027338E-06
 -5.51825795763092E-05  1.43139514312738E-08 -4.49161095529610E-09 -5.20275261938348E-05 -2.00108651566548E-04
  2.14075886336417E-08 -1.60739875213672E-08  1.76948983751959E-10  1.23983759769327E-09  4.98311001668737E-09
  6.10656707862952E-08  1.12198777898908E-08 -6.43230936064767E-07 -2.78451055270991E-05 -1.62741507501763E-04
 -1.01343147971862E-05  3.90727920013807E-07  1.60751071421465E-06  6.87086575152591E-05  5.89163812605542E-05
  2.83381938232632E-11  1.36981949053178E-09  2.99288092201802E-08  1.50930348677876E-08 -7.49335818797629E-08
 -1.31899363114004E-08  4.06550403296498E-06  5.52075261709819E-05 -3.17178151832287E-08 -2.14932284717163E-08
  5.19806219975818E-05  2.00109124993154E-04 -6.49926842245570E-08  2.00402926097345E-09  2.21621689235349E-06
  1.83896745925438E-05  6.20171789354615E-05 -2.47048190943833E-06 -8.95909425603339E-06  4.80157097094576E-08
  7.34461954536786E-06  6.92931949395285E-10 -3.57604120403802E-08 -2.21644203950679E-06 -1.83913002062331E-05
 -6.20133932126249E-05 -2.47018046467229E-06 -8.97046800327516E-06  4.79333038564364E-08  7.37217129856582E-06
  5.10710562797380E-09 -1.78046303345668E-07  1.96714354564258E-06  4.99972273294914E-01  3.76631921842099E-03
 -1.04185313531058E-03 -7.56604216033086E-05 -6.62740927039635E-03 -5.09269168016721E-04  8.23988387899089E-04
  4.85375552942088E-05 -1.96486434282526E-06 -4.99972255817437E-01 -3.76620595697417E-03 -1.04185254467311E-03
 -7.56102703022669E-05 -6.62740743465703E-03 -5.09181966927511E-04 -8.23988731776228E-04 -4.86185475849981E-05
 -1.96614690749153E-06 -4.99972265623020E-01 -3.76626623539416E-03 -1.04185290125948E-03 -7.56221430021079E-05
 -6.62740807726188E-03 -5.09258175100472E-04  8.23987987916289E-04  4.85240772242839E-05  1.96644858347074E-06
  4.99972268068229E-01  3.76626868889721E-03 -1.04185411827061E-03 -7.55822475432855E-05 -6.62740886144366E-03
 -5.09245242943089E-04 -8.23987662367317E-04 -4.85702661407968E-05  5.65067419568161E-05  1.00907528843738E-04
  2.54923011754695E-05 -7.63472516102942E-05 -6.07328442642813E-05 -5.65091587314854E-05 -1.00937165575879E-04
  2.55042259417139E-05 -7.63954148316877E-05  6.07583942055603E-05 -5.65083305249660E-05 -1.00921281618692E-04
  2.54951564151847E-05 -7.63640818176182E-05 -6.07412357235174E-05  5.65081211929292E-05  1.00917827026434E-04
  2.55016409165338E-05 -7.63576989161118E-05  6.07391620859951E-05 -2.56977063262767E-05  2.57019987208382E-05
  2.56948050774086E-05 -2.57065691761173E-05 -1.51836635672871E-05  1.52096669878790E-05  1.51850803241742E-05
 -1.51921045726188E-05  2.24688596910017E-05 -2.24567956266615E-05 -2.24515971019944E-05  2.24537121194621E-05
* ORBITAL    1   27
 -7.77435154046877E-09 -5.36394834756284E-08 -2.57743460481414E-07 -7.76823821309777E-07 -1.69944982771305E-07
 -6.63614491081612E-06 -5.25289200788935E-05 -1.47488211541342E-04 -4.96409579866727E-05  1.37333483613078E-05
  1.15296188742729E-04  2.90147057421497E-04  9.32064196011763E-05  1.09719766107317E-08  2.67223393009649E-07
  7.87702505651691E-08  4.62044522368707E-08  1.48793977048193E-06  2.16521518839907E-07  5.81598724697502E-04
 -1.10695433930480E-04  1.57707245258525E-06  2.71400837053762E-07 -2.57911134575236E-04  5.76292754668907E-05
 -4.51467151933875E-07  5.64216985990017E-08 -9.03962366843641E-09 -6.69033630124838E-08 -3.62703756488763E-07
  1.02442038927123E-06 -1.65023355026305E-07 -6.63717158256309E-06 -5.25310531714294E-05 -1.47475944635843E-04
 -4.96338250102417E-05  1.37357547141311E-05  1.15318976187405E-04  2.90306391497335E-04  9.32129469342804E-05
 -1.65457545876951E-08 -3.40537377113878E-07  1.32102072739992E-06  6.70470900048293E-08 -5.28132305724294E-07
 -4.10318590778673E-08 -5.81861743910127E-04  1.10924795407976E-04  6.82716358311303E-07  1.81533500779352E-07
  2.57828372373908E-04 -5.77009601808809E-05 -1.72253464401426E-06 -2.00460050521343E-07 -3.19440878197494E-05
 -6.82711199924169E-03  1.00478345134360E-03 -2.93120180939273E-01 -2.70239666100840E-03  6.43430167382530E-01
  5.83599222455960E-03  5.70703171470923E-08 -2.59794404235185E-06  3.19210545846438E-05  6.82692688499105E-03
 -1.00592114591047E-03 -2.93120287712887E-01 -2.69734622240968E-03  6.43430258691405E-01  5.83471816528511E-03
  5.75442285991668E-08 -2.02029654030833E-06  7.26683112222801E-08  4.62425586940837E-07  1.64758507959602E-05
  5.49842715426951E-06 -6.90354385532291E-05 -7.09565495607584E-06 -3.84773657562578E-06  1.12647467645149E-06
  4.35113300293367E-05 -7.02168237893467E-08 -4.45656276022990E-07 -1.62519283691088E-05  5.48162107960446E-06
 -6.84085901416843E-05 -7.09507776274310E-06 -3.53441142196438E-06 -1.12464877634777E-06 -4.38728453231481E-05
 -6.98099070001567E-08 -4.40786862473955E-07 -1.66046766377175E-05  5.49797589963471E-06 -6.91182013842873E-05
 -7.09153937906008E-06 -4.10525047973743E-06  1.13830158071122E-06  4.27408364416285E-05  7.26863373807925E-08
  4.63911742589708E-07  1.61439668439221E-05  5.48590823570409E-06 -6.88953080365624E-05 -7.09881678392538E-06
 -3.14589841407510E-06 -1.11510935672940E-06 -4.50050575655918E-05  2.03664067804319E-06  7.00329905457986E-06
  3.41018387853677E-06 -3.63101066651004E-05  4.25636972452082E-06 -2.02762210051249E-06 -6.86138476602827E-06
  3.57046604324788E-06 -3.64609342437398E-05 -4.40478453633011E-06 -2.02645113095078E-06 -6.82955344140369E-06
  3.47541673111663E-06 -3.62570777522857E-05  4.53086130011208E-06  2.04039723572772E-06  7.07366165100810E-06
  3.53008713652413E-06 -3.65778385112852E-05 -4.10552500950267E-06 -5.13202957556316E-05  5.15220480174674E-05
  5.16356035430938E-05 -5.13091698040452E-05 -7.66995417136963E-06  7.70625729625136E-06  7.51537773018835E-06
 -7.88622337180317E-06 -6.68629926727715E-06  6.62989655368030E-06  6.58946631538423E-06 -6.62292359977355E-06
* ORBITAL    1   28
 -1.09079899218091E-05 -8.00948705394714E-05 -3.47183777668976E-04 -2.06736144023898E-04 -1.02874264185847E-04
 -1.05982290521940E-08 -2.96368195334953E-08  4.01503900024319E-07 -6.90865494880362E-09  2.49098808594801E-08
  2.58357797195977E-07 -1.09044319318022E-06  3.39649254265632E-09  1.73592682781533E-05  3.17286157604471E-04
 -1.29611928847609E-04  7.09825330620817E-05 -1.93668692712360E-04  7.99460187818947E-05  3.24295432179264E-06
 -1.08331206117583E-07  6.10163105806243E-04  1.42133155238974E-04 -8.78379124402242E-07  8.82234475799917E-08
 -1.85190300511609E-04  4.87996873630808E-05 -1.09087656531032E-05 -8.01044431612944E-05 -3.47220951402499E-04
 -2.07971655375904E-04 -1.02542095180057E-04  5.34467009159182E-09  5.01453066509347E-08 -3.55395116305205E-07
 -7.91212005716570E-09 -9.68227745845852E-09 -7.36172855444629E-08  6.31044128769326E-07  1.71964363135973E-08
 -1.73635953097999E-05 -3.17344095055936E-04  1.28733814185426E-04 -7.10393562722019E-05 -1.92536697864079E-04
  8.00111875277290E-05  8.08674524197566E-07  5.81463097600121E-08  6.10772688376912E-04  1.42233919198738E-04
 -1.66975293398881E-07  4.48852027001369E-08 -1.84432292510309E-04  4.88743743255497E-05 -3.84904797240915E-05
 -6.87174488465376E-03  6.93748506092840E-04 -2.92948932349053E-01 -2.84602996645508E-03  6.43482316679812E-01
  6.16846562080548E-03 -1.16267769630630E-07  4.68582756332409E-06 -3.84766880823634E-05 -6.87162996185789E-03
  6.94271365461953E-04  2.92948977472489E-01  2.84419184487874E-03 -6.43482364569335E-01 -6.16604864046802E-03
  4.63630982813536E-08 -3.26819135110735E-06  6.53037080783709E-07  5.74648290886177E-06 -4.62615391453730E-05
  4.79972820332907E-06 -7.49465428320034E-05  3.02854658401389E-06  1.94539746113592E-04 -1.43564251942811E-07
  4.17957418471041E-04  6.45318659502572E-07  5.68761821139668E-06 -4.69067977486131E-05 -4.78951729895083E-06
  7.33280543448439E-05 -3.04244507294197E-06 -1.93224292693345E-04 -1.47734271496476E-07  4.16540123908338E-04
  6.50266474302195E-07  5.72559385406034E-06 -4.62594712357700E-05 -4.80368943624290E-06  7.51107582588255E-05
 -3.03224402638119E-06 -1.94098960434791E-04  1.42933628221516E-07 -4.17405804972609E-04  6.46054336597852E-07
  5.69344313082653E-06 -4.67247246986151E-05  4.79365112632830E-06 -7.32896105578274E-05  3.04181991325461E-06
  1.93339913482144E-04  1.52140692508939E-07 -4.16551875809535E-04  1.84876422456507E-06  3.34507614112390E-05
 -1.20612760536198E-05 -2.03872794623244E-05 -7.88484022843248E-05  1.84063629781589E-06  3.30674659482585E-05
  1.23002105135231E-05  1.98420726199761E-05 -7.83734364152889E-05  1.84263363416009E-06  3.33904652325972E-05
  1.20986771679981E-05  2.02438263828468E-05  7.88472822746272E-05  1.83642986290566E-06  3.30532333843827E-05
 -1.23168373247787E-05 -1.98623500963002E-05  7.83654239694487E-05  1.05410773135745E-04  1.05696701786374E-04
  1.05478893503258E-04  1.05628154947551E-04 -5.91953512698538E-05 -5.90059783574857E-05 -5.92268500976073E-05
 -5.89546263540436E-05 -2.51890433785394E-05 -2.54369520223427E-05 -2.52125907771698E-05 -2.54798496738075E-05
* ORBITAL    1   29
 -5.69718622408006E-07 -4.96282504794068E-06  4.18790090624141E-05  4.37503532942214E-04 -3.83783160778922E-05
 -4.28677917668451E-10  3.39201760986431E-08  2.41810191807873E-07  1.16122344684331E-08 -2.92019025055927E-09
 -2.30509470122931E-07 -3.20635708410435E-07 -6.12417269311817E-08  2.62031077063926E-06 -4.55253393627072E-05
 -4.66946328931495E-04 -4.13318918839856E-05 -3.48724911224179E-04 -5.74874599868727E-05 -3.07530370101744E-07
  1.52749202193882E-07 -1.22925501319591E-04  6.97301313006091E-05 -1.21481751602578E-06 -1.50601494912097E-07
 -2.84836138630817E-04 -4.73318653298108E-05  5.75492823591644E-07  5.00695802552200E-06 -4.16308862342508E-05
 -4.37348016651193E-04  3.83975810494594E-05  1.02151092371363E-09 -1.00905502591024E-07  4.32114171846233E-08
  2.88341097895000E-08 -3.09906380255731E-09  8.41460052040955E-08  3.14298089167849E-07 -9.20175411366258E-09
  2.63115294211809E-06 -4.53175733922280E-05 -4.67034616174949E-04 -4.12867586333785E-05  3.49004143808072E-04
  5.74512141593128E-05  1.66268557824805E-06  1.46167755950700E-07  1.22495619639431E-04 -7.00297226631098E-05
  5.55823702187970E-07  3.40285457361503E-07  2.84884205871515E-04  4.73296947950568E-05 -2.49743731655897E-09
 -1.24779081811807E-08 -2.07530860979546E-07 -3.34605371219886E-08  2.39183280693168E-06  7.99603420726198E-09
 -2.27352476849138E-07  7.07067896678170E-01  5.69229293553499E-03  2.07783226020756E-09  1.64737538776109E-08
 -2.58600109938401E-08 -3.24218914030651E-08  1.83832069120580E-06 -2.11385122907661E-08  8.41626181365516E-07
  7.07067941147410E-01  5.69093951698803E-03  1.31082703524370E-06  1.05466028318938E-05 -2.35306726841412E-05
 -1.16243838062813E-06  1.52141043015811E-04 -2.19334094792736E-06  1.30718621272260E-04 -5.09717734392563E-06
  2.15149991054665E-04  1.30803921275374E-06  1.05232468268659E-05 -2.35348869283388E-05  1.15352782765011E-06
 -1.52755261118117E-04  2.18139477360894E-06 -1.29639652682613E-04 -5.08730902704372E-06  2.13422103880280E-04
 -1.30956215817207E-06 -1.05377001093327E-05  2.38220375386558E-05 -1.17306309230433E-06  1.53623060195926E-04
 -2.18284025254995E-06  1.30380610671967E-04 -5.10536240211769E-06  2.14676025264349E-04 -1.31022360370013E-06
 -1.05398272672712E-05  2.33081563632813E-05  1.14050048199770E-06 -1.51326105437699E-04  2.18923185708270E-06
 -1.30180992515655E-04 -5.08867747486190E-06  2.14298110395278E-04  7.68114085001565E-07  1.60671758549267E-05
  3.53335235480877E-05 -4.69465854265519E-05 -2.83933227340594E-05  7.75606520565979E-07  1.60764181514950E-05
 -3.53437697612271E-05  4.68711816117706E-05 -2.83538958078799E-05 -7.71522071562089E-07 -1.60075350661866E-05
  3.51729803862936E-05 -4.66858830362717E-05 -2.82415961642814E-05 -7.72956312734709E-07 -1.61596450768343E-05
 -3.54949629391581E-05  4.71214726835878E-05 -2.85888743192266E-05  1.44290617628711E-05  1.46934874619757E-05
 -1.47084081579458E-05 -1.45281365695220E-05 -3.99034056564166E-05 -4.00400942317282E-05  3.98521229821388E-05
  4.01719798988168E-05  3.73416429451805E-05  3.72196096071462E-05 -3.71254268109239E-05 -3.73923433657908E-05
* ORBITAL    1   30
  2.93653395212745E-09  2.29385918383311E-08  1.76023424490886E-07 -5.40027121825311E-07  1.04784773148735E-07
 -4.83203937690029E-06 -7.55465712761361E-05  2.42753274223168E-04 -8.73393127536095E-06  9.51351470540378E-06
  1.55970388126079E-04 -4.42481756304840E-04  1.96833106873578E-05 -9.67927679360517E-09 -2.91719931892405E-07
  7.98996564129880E-07  3.20136744764477E-08  7.96690430537747E-07 -3.20710387010902E-08  7.19571186387632E-04
  1.46474714428132E-04  1.30752388681951E-07 -9.55162634087330E-08 -2.63669187017444E-04 -6.08177319630003E-05
  3.02885637548673E-07 -4.29823803510687E-08  2.33900375980187E-09  2.05059953762909E-08  1.22816667908524E-07
  4.00453551745855E-07  1.11357103365019E-07  4.82583764925149E-06  7.53557133317767E-05 -2.42323139356527E-04
  8.74048641191299E-06 -9.51132747670563E-06 -1.55916485819023E-04  4.42224454297138E-04 -1.97038083985777E-05
  4.49207893187264E-09  1.65410053944293E-07  3.34051900100864E-07  5.70489465969760E-08 -2.68370349736831E-07
 -5.41962590929857E-08  7.19941653030301E-04  1.46571434250767E-04 -9.07092552091765E-07  1.24993248843510E-07
 -2.62928354821272E-04 -6.08386047247252E-05 -1.75603336984653E-07  5.34565718179162E-08  6.22628528114408E-10
  1.23606164674683E-08 -3.10695055624692E-07 -2.90136573268800E-08  4.86582316242754E-07  1.35848031994071E-09
 -3.37438486841267E-07  7.07051457674637E-01  6.34537491759113E-03  7.17839909859249E-09  5.59756575367226E-08
  2.07424100791187E-07 -6.16145716881320E-09 -1.60675272043105E-08 -2.89459778940343E-08  8.51429658092056E-07
 -7.07051405019999E-01 -6.34898815741805E-03  4.40346543622777E-07  3.44866146257718E-06  6.21969933444235E-05
 -4.54163789149045E-06 -1.59413824271121E-04  7.77171320371061E-06  5.27729252796144E-05 -2.38470089792558E-06
  4.58360188050150E-05 -4.42678224977279E-07 -3.46804247236026E-06 -6.19702606063811E-05 -4.55848858818336E-06
 -1.58912330857296E-04  7.77086716415198E-06  5.36608104272844E-05  2.39761215984255E-06 -4.74068479424305E-05
  4.40962094765525E-07  3.45475832748139E-06  6.19956708804505E-05  4.55311484377673E-06  1.58590554244999E-04
 -7.76869830204571E-06 -5.35506014857531E-05  2.39713921632071E-06 -4.70192780780869E-05 -4.43004296711544E-07
 -3.46931782200718E-06 -6.22463793925042E-05  4.54136396541109E-06  1.59145818429220E-04 -7.76643027959936E-06
 -5.33596802226299E-05 -2.39114173839826E-06  4.66331006865414E-05  2.13562179230473E-06  5.85034444233688E-05
  1.14627207509930E-05 -3.50770271050281E-05 -5.83782123905562E-05 -2.14481269336493E-06 -5.86332412337204E-05
  1.15990662370277E-05 -3.52600775169394E-05  5.85835694572102E-05  2.13922720294496E-06  5.85811327076301E-05
 -1.16064026086593E-05  3.53000591509475E-05  5.84772159469649E-05 -2.13637658417198E-06 -5.85137593559177E-05
 -1.14480088456742E-05  3.50923162645774E-05 -5.84200101728552E-05  2.48933690263028E-06 -2.68259199754174E-06
  2.47338651998797E-06 -2.57582095887069E-06 -3.91467573099898E-05  3.94509645632534E-05 -3.92920751503806E-05
  3.91639323719953E-05  1.95895491635414E-05 -1.96668533353968E-05  1.95887870611379E-05 -1.95366161076946E-05
* ORBITAL    1   31
  2.42924405806861E-07  1.79145130796991E-06  7.42510357665549E-06  1.52446185925003E-05  1.33530551841395E-05
  5.24324169655008E-09  1.28774049885681E-07 -4.23844222123813E-07 -2.21634972785906E-08 -6.23883758634078E-09
 -1.54433749164816E-07  5.51999128161706E-07  2.70456205709245E-08 -4.15245132512960E-07 -8.52377800759713E-06
  2.09748419788409E-05 -9.68927435689656E-07 -3.20976502504743E-04 -5.36832047158834E-05 -1.23037972730011E-06
 -5.80968925924880E-09  7.45541623873076E-06 -3.29037119190935E-06  1.16769946889827E-06  2.48105774430330E-08
  4.27294391375136E-04  6.62538806597052E-05  2.41694769809312E-07  1.78808541437517E-06  7.38573990829275E-06
  1.49580040892691E-05  1.32864526520258E-05 -1.53488564179247E-09 -5.12610105760072E-08  2.08152697922869E-07
  3.38921680076471E-08  3.41553107356622E-09  1.63526705655734E-07 -4.28123942221872E-07 -6.17040809876573E-08
  4.18763925468003E-07  8.46445768053755E-06 -2.13213099617803E-05  9.44253329437531E-07 -3.21936396131911E-04
 -5.35631480373916E-05 -3.27227663448531E-07 -1.50240306212441E-07  7.53402769015856E-06 -3.20954359411255E-06
 -4.81882986444255E-07 -7.91378683382664E-08  4.28047881359285E-04  6.61230875025660E-05  1.19182769557116E-06
  1.73361570997718E-04 -2.02625393748744E-05  6.43524650658929E-01  5.32164632319770E-03  2.92972582170464E-01
  2.39949157847194E-03  3.34080835574442E-08 -7.40654181859856E-07  1.18406949279828E-06  1.73295774552259E-04
 -2.05244190140738E-05 -6.43524636605899E-01 -5.32318722751406E-03 -2.92972536316044E-01 -2.40159234069431E-03
 -5.49714233253932E-08  1.46031263694157E-06  2.14433131951976E-07  1.83280225897917E-06  2.12613486152329E-05
 -3.06736434226502E-06  6.91505267002597E-06  4.04488141458701E-06  1.67805020939385E-06 -1.98843710671494E-06
 -1.73396354544889E-05  2.13531588052554E-07  1.82696229981034E-06  2.11700361221941E-05  3.07425151421082E-06
 -7.25190977188903E-06 -4.04777141716644E-06 -1.97769766137268E-06 -1.98812599066634E-06 -1.68510578952250E-05
  2.14897145970317E-07  1.83727390968782E-06  2.11959478576482E-05  3.06895197358419E-06 -6.86648543880290E-06
 -4.04201928998080E-06 -1.94532647267421E-06  1.99222085882598E-06  1.69017624867323E-05  2.13961397612349E-07
  1.82883713199382E-06  2.13461056115616E-05 -3.06173656300228E-06  6.48034303985212E-06  4.05154019491433E-06
  1.47076201601173E-06  1.98281251616785E-06  1.77189851845051E-05 -2.56436407298866E-06 -3.90734931455357E-05
  3.95101238346297E-06  1.38906749969289E-05  3.40959767740662E-05 -2.55316360087175E-06 -3.89440526537808E-05
 -3.87920357481893E-06 -1.39144385878618E-05  3.40608120792203E-05 -2.56332498546502E-06 -3.91172388728480E-05
 -3.78547839489871E-06 -1.39873724958397E-05 -3.41987507645821E-05 -2.55444474753155E-06 -3.89654560518647E-05
  3.84880066275771E-06  1.39460694477119E-05 -3.40409204478187E-05 -1.28614480601443E-05 -1.28359538831493E-05
 -1.29144006987903E-05 -1.27566343677065E-05  1.31590884781980E-05  1.31895811891550E-05  1.33725905161960E-05
  1.31679996234257E-05  5.80383059233732E-06  5.78975603694779E-06  5.70082327530698E-06  5.75824747327544E-06
* ORBITAL    1   32
 -2.36397333322171E-09 -1.70889309953003E-08 -1.13976215668412E-07  1.34583743096736E-06 -1.91987039826273E-07
 -7.32404021363791E-07 -4.56528059511093E-05  8.19479331712165E-05  1.30186894308705E-05 -6.40953753575234E-07
 -2.47471967054254E-05  4.45466795350069E-05  2.80111120251899E-06  1.19660945522901E-08  2.17747197690338E-07
 -1.68147360570520E-06 -1.20896521073930E-07 -1.18723006382604E-06 -6.36015311053927E-08 -2.64558296629183E-04
 -3.32655397516014E-05 -1.07537305629625E-06  2.47714456557452E-08 -5.08360043142926E-04 -6.99492241991022E-05
 -1.51871229043340E-06 -3.40223949010676E-08  1.00348903924393E-09  8.93539928969673E-09  4.56689887199925E-08
 -1.25091195345803E-06  4.69555752630763E-08 -7.38734094751547E-07 -4.58479925606838E-05  8.23234578068264E-05
  1.30404247460031E-05 -6.31657910164407E-07 -2.44023787774350E-05  4.39627040484149E-05  2.78574839000575E-06
  1.13288164003248E-10 -1.01222351597831E-07 -6.24591548090515E-07 -3.30837097915056E-08  2.65138793369885E-06
  3.46994542755495E-07  2.64490038773458E-04  3.30702995659454E-05  8.82468159785056E-07  2.72947857903007E-07
  5.08850787663438E-04  7.00313897803265E-05  1.72019514050318E-06  2.66730294685825E-07  1.17919702841536E-06
  1.71619240356199E-04 -2.33027519551304E-05  6.43452961645405E-01  5.08371840735816E-03  2.93133489255557E-01
  2.29290404285942E-03 -6.69834400134023E-08  2.97272289420793E-06 -1.18611840369308E-06 -1.71683949334869E-04
  2.38363485419486E-05  6.43452923364736E-01  5.08550919500503E-03  2.93133517649439E-01  2.29412724391637E-03
 -1.39153153100623E-07  4.55431998188731E-06 -8.81582532400071E-08 -5.27348974119298E-08 -7.32162846491244E-05
 -1.04974205189141E-05  2.14259111369389E-04 -3.67989151217864E-06  1.65971626104609E-04  5.34076079499282E-07
  2.56892094843803E-04  9.28987604593797E-08  9.19346111148055E-08  7.26983268016171E-05 -1.04593580195373E-05
  2.12764068467670E-04 -3.67119312468604E-06  1.64656553100167E-04 -5.53077756926185E-07 -2.54558290667930E-04
  8.99036019620067E-08  6.61765471318781E-08  7.31233618987495E-05 -1.04953380165141E-05  2.14105685408954E-04
 -3.67029045615728E-06  1.65397189288383E-04  5.31297904664758E-07  2.56066992577161E-04 -9.17355219157914E-08
 -8.29464265636927E-08 -7.28177199241268E-05 -1.04726764267784E-05  2.13282480346666E-04 -3.66452402868391E-06
  1.64546752515612E-04 -5.55688549133450E-07 -2.54607839013090E-04 -1.07993558490284E-06 -2.17027278035956E-05
 -3.49212826240867E-05  3.88326125370482E-05  3.41789991033758E-05  1.10078714239106E-06  2.20208072751188E-05
 -3.52780637027081E-05  3.92611612502224E-05 -3.45171065550393E-05  1.08467665444910E-06  2.18295140475585E-05
 -3.50538686104748E-05  3.89626887408571E-05  3.43124805143377E-05 -1.08389073246157E-06 -2.18005621684831E-05
 -3.52432685886965E-05  3.93229393915717E-05 -3.44210686393594E-05 -1.91379606936233E-05  1.92752385780130E-05
  1.91118161638866E-05 -1.90531658516933E-05  6.07955718206790E-05 -6.13169849992777E-05 -6.09424930040089E-05
  6.11279474925144E-05 -2.06603874813931E-05  2.09305515667718E-05  2.07900840322983E-05 -2.08271320797918E-05
* ORBITAL    1   33
  6.38429399000329E-10  4.72142801452939E-09  2.50353052492185E-08  2.74840263729236E-08  3.44205024844962E-08
  4.72634273705736E-07 -2.24554303617402E-05 -1.89102885009965E-04 -5.03382274663168E-05  2.56607428305894E-06
  3.05439323243573E-05  2.55968055455607E-04  8.97832308587219E-05 -1.03198672049806E-09 -2.44509242597282E-08
 -1.71657253956570E-09 -7.86034357029328E-09 -1.48515705354026E-08  3.89114250527225E-09 -2.77905014797152E-05
 -3.63082907474748E-05 -4.73663576542667E-08 -2.16714404839346E-08 -7.22035928560311E-05 -1.35441246186377E-04
  7.92242669633395E-09 -1.30173676334030E-08  3.30314998107442E-10  2.54924052608071E-09  1.50527967951168E-08
 -3.70769155453534E-08 -1.08968434760734E-09 -4.72837649010647E-07  2.24496732699589E-05  1.89071863411916E-04
  5.03338672433709E-05 -2.56596959371178E-06 -3.05426073879311E-05 -2.55965103836168E-04 -8.97788550098183E-05
  7.09146736203009E-10  1.64510431350485E-08 -5.39683668224299E-08  9.49057361004493E-11  4.21587706988747E-09
 -4.44471692500474E-10 -2.77752088957524E-05 -3.63026157771619E-05 -3.79760752218342E-08 -1.30246526886673E-08
 -7.21936122646817E-05 -1.35425668550471E-04  4.38425031556863E-08  1.43023547841969E-08  6.32408336560954E-10
  5.17813932217860E-09  2.74400393131070E-08 -2.25953090458671E-09  8.74855345408411E-08  2.69296960177363E-09
 -7.38367845837256E-08  2.35040269104392E-05  1.04650106916045E-04  2.41346191416646E-10  2.05927044435843E-09
  1.71327862749029E-08  1.66972047763788E-09 -8.25577547911122E-08 -2.73149205685933E-09  8.81659414682812E-08
 -2.35061025043670E-05 -1.04627291367326E-04 -2.69426843858378E-05 -4.33078681756298E-03  5.04461433345861E-04
  2.10056295424573E-01  1.58447599697333E-03 -3.21530828713629E-01 -2.72173353487848E-03  3.20101366105087E-01
  2.47812047493849E-03  2.69434908525678E-05  4.33079331620894E-03 -5.04402702773103E-04  2.10056295499655E-01
  1.58444656509090E-03 -3.21530825397120E-01 -2.72161023661420E-03 -3.20101364330516E-01 -2.47813537638868E-03
 -2.69438601872186E-05 -4.33079607102052E-03  5.04404087630078E-04 -2.10056295889962E-01 -1.58447923416386E-03
  3.21530825777551E-01  2.72164754828285E-03 -3.20101365933155E-01 -2.47810158641488E-03  2.69434519408849E-05
  4.33079286674155E-03 -5.04409246829497E-04 -2.10056295619971E-01 -1.58446339422844E-03  3.21530826588255E-01
  2.72163583996715E-03  3.20101365029183E-01  2.47817341080568E-03  8.48229006377222E-05  1.38522444241277E-04
 -8.36124467219752E-06 -7.78979760201911E-05 -1.15449084306589E-05 -8.48298104217544E-05 -1.38595482365248E-04
 -8.34491915018865E-06 -7.79721337740547E-05  1.16004998788091E-05  8.48256644957964E-05  1.38549656802957E-04
  8.35579045068553E-06  7.79243238553648E-05  1.15581550198479E-05 -8.48249316689706E-05 -1.38545868208197E-04
  8.36147303019525E-06  7.79235371257961E-05 -1.15634812995930E-05  1.95506811529529E-05 -1.95708649852461E-05
  1.95546086776876E-05 -1.95760032053919E-05  3.83474256633272E-05 -3.83399766269025E-05  3.83493247663520E-05
 -3.83356009166356E-05  2.19847674616615E-05 -2.19821043384886E-05  2.19861460844057E-05 -2.19822561387669E-05
* ORBITAL    1   34
 -1.82584699847908E-07 -1.10184774917519E-06 -2.43256989455254E-05 -1.36059010618024E-04  2.31473191341347E-05
  4.04836330517918E-11 -8.01278553308875E-10 -1.34032066590218E-08 -2.53487943720331E-10  9.37672246074517E-11
  5.58143748445978E-09  3.16276693415022E-08  1.08632875844213E-08  1.62597299170213E-07 -2.69881418300242E-05
 -2.82656404576954E-04 -9.16441240726725E-05 -4.62880396500832E-06  2.66274843356169E-05 -2.04455558151343E-09
  5.69898339069934E-09 -3.91114080916963E-05 -9.34388238935518E-05  1.30372638618158E-08 -3.35273510306741E-09
 -6.38556275072867E-05 -1.53719325056605E-04 -1.82445343523267E-07 -1.10085242308034E-06 -2.43207190358463E-05
 -1.36027693120854E-04  2.31388933093505E-05 -2.12558605413313E-10 -1.91150109689428E-09 -4.58727931177711E-09
 -3.38466528175593E-09  2.21546347196125E-10  4.84585203171963E-10 -1.45037974655837E-08  1.41230355537467E-09
 -1.62602345382105E-07  2.69863663702480E-05  2.82644348413599E-04  9.16495721883523E-05 -4.62447883123985E-06
  2.66382221147004E-05 -2.94078716249594E-08 -1.06948090869170E-10 -3.91115632575019E-05 -9.34380602419584E-05
  1.47357797068974E-08  1.24599016697218E-09 -6.38454487642604E-05 -1.53712809888707E-04 -4.24706268713973E-06
 -3.24708415385241E-05 -1.08543632240810E-04  1.29048460179543E-05  4.47032399689431E-05 -6.08960067478576E-06
 -2.39086527397946E-05  1.07491155416117E-09 -3.06128096984311E-08 -4.24742427610145E-06 -3.24734704485183E-05
 -1.08554591529385E-04 -1.29040138651233E-05 -4.47837275345063E-05  6.08929472706312E-06  2.39346635218273E-05
 -1.27024399077145E-09  5.46248369475667E-08 -2.56250524991016E-05 -4.32161707831163E-03  5.47755598457114E-04
  2.10065348952667E-01  1.53924577599801E-03 -3.21626674022114E-01 -2.71478510177086E-03  3.19997314027361E-01
  2.48839032370567E-03 -2.56257638436167E-05 -4.32162275115113E-03  5.47712096687376E-04 -2.10065347928029E-01
 -1.53918868547048E-03  3.21626671345311E-01  2.71467158455844E-03  3.19997312358398E-01  2.48837070988257E-03
 -2.56261095758116E-05 -4.32162536591651E-03  5.47695324249601E-04 -2.10065348711876E-01 -1.53924395545010E-03
  3.21626671535264E-01  2.71470087289340E-03 -3.19997313417985E-01 -2.48838552778637E-03 -2.56255885613904E-05
 -4.32162138248884E-03  5.47728906109410E-04  2.10065348935574E-01  1.53918018998896E-03 -3.21626672362248E-01
 -2.71471534747412E-03 -3.19997313404842E-01 -2.48838121191783E-03 -8.29354415179385E-05 -1.26350510925902E-04
  9.48002563569470E-06  7.77027481023231E-05  1.01397220130534E-05 -8.29421803938557E-05 -1.26414558914605E-04
 -9.46307948616695E-06 -7.77698821237551E-05  1.01770849791274E-05 -8.29381726066408E-05 -1.26377999127096E-04
 -9.47356080860479E-06 -7.77345925614492E-05 -1.01554122611285E-05 -8.29380089146001E-05 -1.26370365147488E-04
  9.47881706062784E-06  7.77160287757665E-05 -1.01347378629061E-05 -3.68359081883254E-05 -3.68354076584332E-05
 -3.68305990732137E-05 -3.68414887037828E-05 -3.53265484547921E-05 -3.53292345593368E-05 -3.53182660357122E-05
 -3.53232717568358E-05 -1.95999985667260E-05 -1.95897539828054E-05 -1.96045513413454E-05 -1.95896461304684E-05
* ORBITAL    1   35
  2.82157618639370E-06  2.04692415459123E-05  7.77950692455546E-05  2.53832362701316E-04  6.32494081644005E-05
 -1.10149008207509E-10 -3.63642680357104E-09  7.75209308798552E-09  1.83371413288054E-09  2.33149137877209E-10
  6.38601957041164E-09  1.57789093890214E-08  1.09433352015598E-08 -2.20701041858302E-06 -6.85990068024226E-05
 -5.00276913005451E-04 -1.26590259927122E-04 -6.12211546893393E-06  2.79291767145295E-05 -6.43145462140027E-10
  4.71642281767565E-09 -1.48307749129996E-05 -5.21118010334903E-05 -4.09408903173584E-08 -1.54005910583379E-08
 -6.81731681600114E-05 -1.57741856419657E-04 -2.82160818017135E-06 -2.04694247774804E-05 -7.77957641017510E-05
 -2.53872783409075E-04 -6.32386132989537E-05  2.62683150733320E-10  3.86987735617843E-09  9.30169820260643E-10
  4.35534757449738E-09 -6.00373096568662E-10 -1.07730827427721E-08  1.67878320962816E-08 -3.90582530131350E-09
 -2.20667781554512E-06 -6.85913387263253E-05 -5.00261214986993E-04 -1.26589342079438E-04  6.11409406568862E-06
 -2.79383054226766E-05  6.52712938346140E-08  1.15077009994689E-09  1.48199742258110E-05  5.21097464247871E-05
 -1.17904926080854E-08 -8.50569342065820E-10  6.81775414423952E-05  1.57730334387302E-04  2.47759696309341E-10
  2.07057446523457E-09  1.03491764826401E-08 -1.28694060278168E-09  7.59354760534883E-08  7.17554820251230E-10
 -3.29232385876485E-08 -1.02119578746708E-05 -4.60938121758886E-05 -2.12433559834606E-10 -1.59444595257149E-09
 -9.48877042787854E-09 -9.70164177432710E-10  3.89000881479486E-08  8.61951206608465E-11 -2.34596972032081E-08
 -1.02093687147535E-05 -4.62504572007270E-05 -2.55870546155115E-05 -4.32126921002847E-03  5.48147868903575E-04
  2.10066788240185E-01  1.53571955037162E-03 -3.21625050252078E-01 -2.71602957312389E-03  3.19997786990893E-01
  2.48977922567478E-03 -2.55879253304179E-05 -4.32127617200583E-03  5.48098115239152E-04 -2.10066787757142E-01
 -1.53569457998367E-03  3.21625047172885E-01  2.71595323281079E-03  3.19997785534391E-01  2.48970070466578E-03
  2.55882751928301E-05  4.32127878076166E-03 -5.48078328307467E-04  2.10066788296341E-01  1.53573764452419E-03
 -3.21625047512507E-01 -2.71594978746430E-03  3.19997786396874E-01  2.48976396839004E-03  2.55878496657970E-05
  4.32127553310463E-03 -5.48107118910979E-04 -2.10066788640204E-01 -1.53569867313557E-03  3.21625048088324E-01
  2.71597227795103E-03  3.19997786542410E-01  2.48974557814028E-03 -8.31694900126933E-05 -1.27129185822354E-04
  1.10167879752510E-05  7.75926338480077E-05  8.73434537509359E-06 -8.31763719971866E-05 -1.27200289148527E-04
 -1.10004442971268E-05 -7.76624004680269E-05  8.77893957514671E-06  8.31711124393243E-05  1.27149213452563E-04
  1.10134000842599E-05  7.76255064318670E-05  8.75290770609050E-06  8.31705583607255E-05  1.27138182072871E-04
 -1.10158992613573E-05 -7.76086164792282E-05  8.73301433050112E-06 -3.61509784977870E-05 -3.61443550656913E-05
  3.61497150534568E-05  3.61556190639036E-05 -3.61148808519407E-05 -3.61173924453872E-05  3.61153697166438E-05
  3.61224807615229E-05 -2.10972865477382E-05 -2.10926393943029E-05  2.11080465840240E-05  2.10964343086388E-05
* ORBITAL    1   36
  3.73439898085079E-10  2.70860714182287E-09  1.37146492157644E-08  2.08254432202279E-08  2.38670647601770E-08
  4.92381470914139E-07 -2.15987758912254E-05 -1.67124280814124E-04 -3.27896870640327E-05  1.66291928605743E-06
  1.24183884711882E-05  1.54414262290333E-04  6.70910961090166E-05 -5.46677709117481E-10 -1.08018485850750E-08
 -1.98412221530588E-08 -7.94382889970040E-09  8.79033619239632E-09  1.50040569437746E-08 -1.62867444127088E-05
 -1.62064408371393E-06  8.08320983610542E-10 -2.20969409384092E-09 -7.35961206888695E-05 -1.29926447319644E-04
  4.60081304219114E-08 -8.60870702227624E-10 -1.18950047613948E-10 -8.95276170565563E-10 -3.79636141339103E-09
 -2.97546026079147E-08 -6.51697917635794E-09  4.92546642155702E-07 -2.15957949779080E-05 -1.67075744534471E-04
 -3.27815951166547E-05  1.66285714153174E-06  1.24182930882974E-05  1.54402822460323E-04  6.70864182388101E-05
  6.87323196340475E-11  3.82716357614883E-09 -9.21471437484647E-09 -6.69764025742897E-09 -3.95653544361575E-08
 -6.32951171768059E-09  1.62889514327839E-05  1.60774952638905E-06 -2.04396999283358E-08 -4.05083387532829E-10
  7.35976035688204E-05  1.29920842689979E-04  2.69843790255296E-08 -5.29597369563377E-09  3.64456336215795E-06
  2.80901031891066E-05  1.07173365107510E-04 -1.16115637588393E-06  2.22679339581824E-05 -4.27519568510995E-06
  5.73372421945310E-06  1.27074325534623E-09 -3.74235773257322E-08 -3.64455389116038E-06 -2.80897287845341E-05
 -1.07171869018113E-04 -1.15884450412125E-06  2.20876840065387E-05 -4.27598637406196E-06  5.74204040063736E-06
  2.10092559435010E-10 -4.18385639044245E-08 -2.70070153938851E-05 -4.33126840121498E-03  5.01686010478301E-04
  2.10056797091093E-01  1.58633202680483E-03 -3.21530167388848E-01 -2.71495826621302E-03  3.20101284778873E-01
  2.48110870159956E-03  2.70079013492600E-05  4.33127545717524E-03 -5.01622827874002E-04  2.10056796798663E-01
  1.58632505853533E-03 -3.21530164464355E-01 -2.71484476428049E-03 -3.20101282814501E-01 -2.48109802948514E-03
  2.70081980232313E-05  4.33127769418481E-03 -5.01621949742828E-04  2.10056797356853E-01  1.58631960244512E-03
 -3.21530164904751E-01 -2.71487080456617E-03  3.20101284243231E-01  2.48110666478102E-03 -2.70078703587961E-05
 -4.33127510564585E-03  5.01637757530486E-04  2.10056797091334E-01  1.58633348731289E-03 -3.21530165215038E-01
 -2.71488131871279E-03 -3.20101284102557E-01 -2.48110823591302E-03  8.48820320437700E-05  1.39271599916141E-04
 -7.47142943124404E-06 -7.60361930067722E-05 -1.33170780782047E-05 -8.48889100776356E-05 -1.39344318890714E-04
 -7.45103826262635E-06 -7.61162400399070E-05  1.33687089964126E-05 -8.48848040288473E-05 -1.39302580975565E-04
 -7.46469818285321E-06 -7.60697000688356E-05 -1.33378479072224E-05  8.48830757479465E-05  1.39283588798912E-04
 -7.46475376230286E-06 -7.60646875301706E-05  1.33236856119154E-05  1.85049101907536E-05 -1.85126732592155E-05
 -1.85167691395202E-05  1.85198326596663E-05  4.01222478964472E-05 -4.01165751985698E-05 -4.01165179699114E-05
  4.01174388297181E-05  2.37037865281418E-05 -2.37028583988695E-05 -2.37029522579037E-05  2.37094137518164E-05
* ORBITAL    1   37
  2.35027188178051E-10  1.69431654802294E-09  9.32980244590030E-09 -6.16028327271707E-08 -1.99265871850267E-08
  3.60846369770933E-06  2.19440821179226E-05  2.46527801568373E-04  1.01678760046536E-04  1.58594111550853E-06
  8.25516295091777E-06  1.14791684573080E-04  5.16897502445655E-05 -6.41001073120645E-10 -1.45636750148949E-08
  6.06539603669068E-08  2.73793529974161E-09 -2.22539514382657E-08  2.14814787711172E-09 -1.23467438510396E-05
  3.60409132138010E-05 -3.19276940732328E-08 -1.64414481290847E-08  6.36854050841639E-06  7.27479291837307E-05
  4.50510190115154E-08  1.64043909366809E-08  8.64287938592040E-10  6.30529485228209E-09  3.16267259103642E-08
  8.08099329081495E-08  3.36695265849289E-08 -3.60878724682500E-06 -2.19532023564239E-05 -2.46628078837963E-04
 -1.01687789939051E-04 -1.58629109416307E-06 -8.25934458234787E-06 -1.14837155987556E-04 -5.16988945749383E-05
  8.38472781942332E-10  1.77769096090715E-08 -2.03357146956334E-08  4.29531429530005E-09 -3.52371929277555E-08
 -6.32405866859837E-09 -1.23193318441970E-05  3.60527189243791E-05 -3.30602661224358E-08 -1.69878608390739E-08
  6.40303742128132E-06  7.28137027922400E-05  2.41842644047097E-08  1.11235502358269E-08  3.94302019549224E-10
  3.17735894846033E-09  2.60763167760729E-08 -2.28739551779533E-09  1.34945686476890E-07  2.34954735504341E-09
 -7.37471447085350E-08 -2.06277771942010E-06 -1.13852366323436E-05  7.36544864427054E-10  5.80728538647296E-09
  3.12491986457670E-08  2.85707063294938E-09 -8.50500574313298E-08 -2.42740154208150E-09  5.96629340550291E-08
  2.06492650227178E-06  1.13569121438465E-05  2.91021488824605E-05  5.13454661668664E-03 -6.09221187259953E-04
  2.66586199949172E-01  1.73445318136395E-03  3.72873272437609E-01  2.58441617140319E-03  1.99664125759204E-01
  1.28270339081848E-03 -2.91026109019995E-05 -5.13455035399704E-03  6.09208417118455E-04  2.66586200002552E-01
  1.73445104468510E-03  3.72873270475771E-01  2.58439075677769E-03 -1.99664125510952E-01 -1.28280887427122E-03
  2.91003803208818E-05  5.13453315342397E-03 -6.09286994348301E-04 -2.66586202071861E-01 -1.73450776089655E-03
 -3.72873272731955E-01 -2.58441520128309E-03 -1.99664128555228E-01 -1.28278460637517E-03 -2.91011319601717E-05
 -5.13453880383352E-03  6.09266963872990E-04 -2.66586201778950E-01 -1.73446347732167E-03 -3.72873272783991E-01
 -2.58443652731952E-03  1.99664127365789E-01  1.28280771072810E-03 -2.90075737808898E-05 -7.94991893846864E-05
  6.59224779344778E-06  7.64958405822804E-05  1.24823699135046E-05  2.90109645247307E-05  7.95294236805311E-05
  6.57870024380196E-06  7.65279091638856E-05 -1.24916388069739E-05 -2.90093929818496E-05 -7.95208589136527E-05
 -6.58190067730740E-06 -7.65201887833913E-05 -1.24994443314762E-05  2.90082197088044E-05  7.95045161846958E-05
 -6.58448871279777E-06 -7.65006779374248E-05  1.24826954437224E-05 -8.42145887990538E-06  8.40682603172846E-06
 -8.42325462484686E-06  8.38910933940129E-06 -1.66428337987870E-06  1.68128392542535E-06 -1.66917504382248E-06
  1.67199993976167E-06 -9.19991164738926E-06  9.21006311322253E-06 -9.20581454355817E-06  9.20180970242699E-06
* ORBITAL    1   38
  1.92434901803819E-06  1.45357697948638E-05  4.18782749220266E-05  3.67228318362531E-04  2.23060385636199E-04
 -4.11148440613801E-10 -8.03971183549144E-09  2.66189559395689E-08 -2.31490226201100E-09  6.27682778950067E-10
  1.36060777226837E-08 -6.45014590469147E-08 -8.38434829935941E-09  3.20083439031488E-06  1.64240668148153E-05
  1.70943030157110E-04  6.29403214059277E-05 -6.46563529628825E-06  4.92307652864232E-05  6.31577695254948E-08
  9.66101344921210E-09 -4.35882787041375E-06  7.62387993339101E-06 -3.67310479090724E-08 -5.25051192448389E-09
  1.86749305633900E-06  4.88042317204250E-05 -1.92497019510674E-06 -1.45402569584633E-05 -4.19020365537054E-05
 -3.67354219713815E-04 -2.23054835585793E-04  5.50540442160450E-10  1.11715599140242E-08  1.62944104515720E-08
  1.40381497277902E-08 -6.71341546698348E-10 -1.33193340274904E-08  5.84224200331000E-08  4.09310792012410E-09
  3.20084906480389E-06  1.64247876876423E-05  1.71038130006112E-04  6.29476865581282E-05  6.45274365209271E-06
 -4.92438606551582E-05  8.24469568527017E-08  9.60795787411879E-09  4.37035818166618E-06 -7.63484965666095E-06
 -4.76651562570161E-08 -7.36091352428366E-09 -1.87547417851298E-06 -4.88233085125902E-05 -3.19683186374747E-10
 -2.37674979332000E-09 -1.00599448224810E-08  5.72472158413467E-11  1.22479981767349E-08 -9.42362061931472E-10
  3.54666902782330E-08 -6.93904094662105E-07 -1.34369074438173E-05  1.29861714860255E-10  1.06299097325544E-09
  3.25347827562100E-09 -7.44110194989081E-10 -4.77349458281866E-09  4.42933861228053E-10 -3.15876267647343E-08
 -6.84560819475619E-07 -1.37693451725333E-05  2.81975974620249E-05  5.12667843185561E-03 -6.36518282760379E-04
  2.66548059737199E-01  1.74078945272961E-03  3.72825703149852E-01  2.57107298348283E-03  1.99800770827128E-01
  1.24670905750655E-03  2.81977341159022E-05  5.12667962115053E-03 -6.36512623747518E-04 -2.66548060450527E-01
 -1.74086139226682E-03 -3.72825701661664E-01 -2.57100127436417E-03  1.99800771729079E-01  1.24671872383725E-03
 -2.81956924166264E-05 -5.12666383719724E-03  6.36602556787728E-04  2.66548062607757E-01  1.74091124948633E-03
  3.72825703891465E-01  2.57105863252435E-03  1.99800773431446E-01  1.24675218319586E-03 -2.81966484054311E-05
 -5.12667111710396E-03  6.36557041632092E-04 -2.66548061828967E-01 -1.74084359199579E-03 -3.72825703622907E-01
 -2.57106667501097E-03  1.99800771956848E-01  1.24671735376177E-03  2.87118585187162E-05  7.29353235028356E-05
 -1.74066165000868E-05 -7.29309933039996E-05 -2.13713555294107E-06  2.87154055054752E-05  7.29614412552194E-05
  1.74037970292355E-05  7.29612709277942E-05 -2.14896697554730E-06 -2.87148187528176E-05 -7.29547725292772E-05
 -1.74001116295162E-05 -7.29490582596059E-05 -2.14072346482460E-06 -2.87133094544019E-05 -7.29497357047434E-05
  1.74045664976331E-05  7.29451876416666E-05 -2.15503939757990E-06 -2.50283616241371E-05 -2.50334846073855E-05
  2.50389253415840E-05  2.50480888679638E-05 -1.84309346709663E-05 -1.84206846983675E-05  1.84213371267909E-05
  1.84313473529295E-05 -3.01762025927014E-05 -3.01837485069482E-05  3.01997157181669E-05  3.01839513453956E-05
* ORBITAL    1   39
  1.25205561143010E-06  9.70403784627305E-06  1.83616991443229E-05  1.75921277218324E-04  8.47499410745658E-05
  2.83499356826986E-10  3.55412286876592E-09 -5.13299332995663E-09 -8.88980785640346E-11 -4.88382305561159E-10
 -3.77258512851698E-09 -1.77590603691396E-08 -9.94485776350173E-09  3.09686185461168E-06  1.61167328043829E-05
  2.21493154654877E-04  9.61450001397985E-05  9.87885845709601E-07  5.69861982114767E-05 -3.71791062148193E-08
  1.70255410537195E-09  1.52709207430293E-05  2.98540572695318E-05  7.92557544083947E-08  5.52063741629577E-09
  1.30023365464449E-05  5.35651892825641E-05  1.25220655463991E-06  9.70511251133357E-06  1.83700247183911E-05
  1.75956434255092E-04  8.47288327013037E-05 -1.09917494775589E-10 -3.08937141418845E-10 -3.77794083679379E-08
 -1.41025700501310E-08 -9.88876927468342E-11 -4.14338657730652E-09 -9.54907070122623E-09 -1.97350200656549E-09
 -3.09729914611197E-06 -1.61261980007258E-05 -2.21650730086499E-04 -9.61593661594666E-05  1.05255127904156E-06
  5.70224145826070E-05  2.20479041998614E-08  5.59234019217469E-09  1.52939296123388E-05  2.98644156239917E-05
 -1.98978999708531E-08  1.28330855814430E-08  1.30681903776362E-05  5.35874153173305E-05  1.73998673924045E-06
  1.29367677384666E-05  3.67063447334701E-05  1.40444590895454E-07 -2.45302506281126E-05 -1.12109189459779E-06
  6.90568772352399E-05 -1.70372512041760E-09  2.49146133555291E-08  1.73978698819783E-06  1.29349362571901E-05
  3.66927551916792E-05 -1.39374615870354E-07  2.44712525437011E-05  1.12398354609575E-06 -6.92218608183794E-05
 -1.87662021130985E-09  1.30689515540699E-07  2.86520528999613E-05  5.13000222175462E-03 -6.22423161084258E-04
  2.66555426462399E-01  1.74528132993676E-03  3.72823325395478E-01  2.58171022807143E-03  1.99797898613954E-01
  1.25148385253336E-03  2.86525215555271E-05  5.13000601178025E-03 -6.22396257515688E-04 -2.66555426837461E-01
 -1.74527631702189E-03 -3.72823323106210E-01 -2.58169219373004E-03  1.99797899345838E-01  1.25157280259040E-03
  2.86502057863965E-05  5.12998805209972E-03 -6.22490534056955E-04 -2.66555429925925E-01 -1.74534518192740E-03
 -3.72823326015796E-01 -2.58171966344198E-03 -1.99797901729760E-01 -1.25156116957892E-03  2.86513061655309E-05
  5.12999639242604E-03 -6.22438400067007E-04  2.66555429203299E-01  1.74526272536552E-03  3.72823325459720E-01
  2.58169965403221E-03 -1.99797900239868E-01 -1.25149117999394E-03  2.84501655096616E-05  7.28349792807717E-05
 -1.67900048867473E-05 -7.63342080433919E-05 -5.37744649495946E-06  2.84537785538861E-05  7.28723585357920E-05
  1.67838698305691E-05  7.63789904434682E-05 -5.40497051929301E-06  2.84524895053958E-05  7.28543711090172E-05
  1.67893605903484E-05  7.63518744947938E-05  5.38741420159674E-06  2.84510300638084E-05  7.28466914516416E-05
 -1.67926558404378E-05 -7.63473539980111E-05  5.39925725417520E-06 -8.12965425257658E-06 -8.14659120789359E-06
 -8.13941230468224E-06 -8.15242644149999E-06 -9.67148484842539E-06 -9.66511473751770E-06 -9.65306631138424E-06
 -9.66852904446093E-06 -1.18766298599846E-05 -1.18722933871739E-05 -1.18942548135895E-05 -1.18776475004861E-05
* ORBITAL    1   40
  5.33494188803894E-10  3.88766103424501E-09  2.04471020578110E-08  8.82070488661751E-09 -7.21056621072511E-09
  3.29161866043660E-06  1.46709906719872E-05  1.80372833332487E-04  7.19895982879196E-05  1.42461442663157E-06
  5.37553481189330E-06  7.84331663065313E-05  3.71365887491550E-05 -7.17167328467422E-10 -1.62196131098361E-08
  8.13476225107251E-09 -4.33331023603819E-09 -5.04950864013555E-09 -9.61097573850905E-10 -1.60357282282487E-05
  4.87346434093455E-05 -4.70334686488955E-08  3.57385168806916E-09  6.71478086976254E-07  9.73256239351174E-05
  4.08849270458696E-08  1.69513360951177E-08  4.45871332392208E-10  3.25655059231891E-09  1.73007372739460E-08
 -4.42433395085759E-08  7.94891062342200E-10  3.29170947689644E-06  1.46734658691560E-05  1.80522980657560E-04
  7.20091986799722E-05  1.42553545795911E-06  5.39626912467702E-06  7.84608039001357E-05  3.71513829649043E-05
  8.92270180393213E-10  2.01031929834801E-08 -1.26427377436947E-08  8.45454646441968E-10  1.44503991709787E-08
 -2.84943459705188E-09  1.59595381877208E-05 -4.87624775794989E-05 -4.42952360092428E-08  7.19730242122209E-09
 -6.62040579723248E-07 -9.73622641688828E-05  5.12889808011736E-08 -7.37091067430306E-09 -1.09040061371552E-07
 -8.45046485244881E-07 -2.55180214759166E-06  2.29810774171459E-06 -1.66552706895290E-05  2.66737858855854E-06
 -2.22650237976999E-05  9.92173579116670E-10 -5.25294220115901E-08  1.10148095045361E-07  8.53986741085287E-07
  2.61504609546375E-06  2.30220012361296E-06 -1.68927779970433E-05  2.66351167693300E-06 -2.20859364262098E-05
 -2.40487139300428E-09  1.13802399697594E-07  2.94807943739444E-05  5.13745240249523E-03 -5.98690454176370E-04
  2.66588681212622E-01  1.73354362494910E-03  3.72872713020264E-01  2.58724787997796E-03  1.99660223666223E-01
  1.28179283257785E-03 -2.94813335627261E-05 -5.13745668773022E-03  5.98665903448617E-04  2.66588681741829E-01
  1.73352198545383E-03  3.72872711143879E-01  2.58720044459782E-03 -1.99660223854185E-01 -1.28185561387290E-03
 -2.94791474031364E-05 -5.13743979873447E-03  5.98753440221878E-04  2.66588683897463E-01  1.73354177918555E-03
  3.72872713167937E-01  2.58726858274205E-03  1.99660226655935E-01  1.28192830477530E-03  2.94796347556031E-05
  5.13744349840272E-03 -5.98720085473682E-04  2.66588683337868E-01  1.73352687860775E-03  3.72872713228392E-01
  2.58724049127595E-03 -1.99660226211676E-01 -1.28182600552557E-03 -2.91916709959837E-05 -8.09434144631486E-05
  5.27478590731683E-06  7.81558198502081E-05  1.39855476743991E-05  2.91954468860444E-05  8.09789308273409E-05
  5.25709310821820E-06  7.81928388892144E-05 -1.40005799283679E-05  2.91935022476156E-05  8.09582422325648E-05
  5.25998385181488E-06  7.81713482475824E-05  1.39848143713746E-05 -2.91932887160781E-05 -8.09581118464051E-05
  5.26675177044187E-06  7.81634151050518E-05 -1.39961758394535E-05 -1.01177066998913E-05  1.01037346200388E-05
  1.01016994027190E-05 -1.01032276762587E-05 -1.91571675384886E-06  1.92148552694221E-06  1.92851750193873E-06
 -1.91396521962379E-06 -9.27212113879947E-06  9.28005479617861E-06  9.27141087392590E-06 -9.26410548417168E-06
* ORBITAL    1   41
 -1.05270603506722E-06 -7.59377343984681E-06 -3.56195366943152E-05 -1.59251168782803E-04 -3.23641454893903E-05
 -1.46008103251308E-10  9.40917748482699E-10  4.98095212554173E-08  9.11333297638271E-09  5.02843922280597E-10
  2.04707757567028E-09 -1.68207949419275E-08 -3.66027855366146E-09  1.18293403827861E-06  3.20521830817350E-05
  2.20585235033252E-04  6.36537512110196E-05 -5.37492988478660E-07 -5.82359655091865E-06  5.51435720499662E-08
 -6.46333051810553E-09  1.64146330824348E-05  5.97093399465841E-05 -5.10372848182901E-08 -3.33711831163811E-09
 -1.95731663393258E-05 -5.90393100015325E-05  1.05264719813670E-06  7.59340771483346E-06  3.56169820276274E-05
  1.59221621693015E-04  3.23824233974605E-05 -1.82937539327794E-10 -4.23388707265080E-09  2.64896694228033E-08
 -4.54383161240756E-10  7.38262576608725E-10  1.73032098349164E-08  3.50922427500847E-08  1.14539426284162E-08
  1.18306239362107E-06  3.20527679889136E-05  2.20612632378589E-04  6.36619595356529E-05  5.51460852340409E-07
  5.80727852213256E-06 -1.05183243446876E-07 -2.96724930008004E-08 -1.64247179304467E-05 -5.97049786334445E-05
  1.55030688282621E-08 -2.69320562417692E-08  1.95553386720855E-05  5.90331882687956E-05 -7.45045036454978E-10
 -6.00379663139057E-09 -1.97789342620202E-08  6.71299209696457E-10 -5.74512138199432E-08 -2.72291891757073E-09
  1.05988486706597E-07  7.77574997799445E-06  2.53358730688726E-05  3.34203480121671E-10  2.80354625588626E-09
  2.80528579098727E-08  5.96539532446038E-10 -4.22822742693981E-08 -2.81740559461487E-09  1.50654043753630E-07
  7.77674755179398E-06  2.53409940295267E-05 -1.18384361427878E-06 -1.62195665654852E-04  2.04960559891315E-06
 -3.67165288188284E-01 -2.14724606379766E-03  8.66563751833168E-02  5.15713851524328E-04  3.28129139867644E-01
  1.94661269462537E-03 -1.18352525080799E-06 -1.62193239123170E-04  2.05554780403111E-06  3.67165288440919E-01
  2.14719890614056E-03 -8.66563752590757E-02 -5.15681047979781E-04  3.28129138820513E-01  1.94655311802098E-03
  1.18479056423879E-06  1.62202981696443E-04 -2.00828774437361E-06 -3.67165286151670E-01 -2.14718772760323E-03
  8.66563757416506E-02  5.15700773128087E-04  3.28129141053280E-01  1.94662465711397E-03  1.18310925121825E-06
  1.62190021127300E-04 -2.08005395749708E-06  3.67165288694432E-01  2.14725735494481E-03 -8.66563749547631E-02
 -5.15694502706763E-04  3.28129139007046E-01  1.94659046046637E-03 -2.75085194878244E-06 -1.54721726023797E-05
  4.38727547112883E-05 -1.15690835672266E-05  4.80861402270355E-05 -2.75230558883144E-06 -1.54880414742028E-05
 -4.38455758362581E-05  1.15540225767580E-05  4.80779106810443E-05  2.75325735586349E-06  1.55007256249190E-05
  4.38435370107239E-05 -1.15571389392206E-05  4.80903682058708E-05  2.75236009371270E-06  1.54846192949774E-05
 -4.38729258289165E-05  1.15534628685645E-05  4.80867597739736E-05  7.30729575171991E-06  7.29726955999592E-06
 -7.31031664511946E-06 -7.31433915967516E-06 -2.69361122659846E-06 -2.68998382027144E-06  2.68675207143951E-06
  2.69341457130700E-06  1.50073231338286E-05  1.50261757403367E-05 -1.50212122048325E-05 -1.50009713115191E-05
* ORBITAL    1   42
  5.03143768558853E-10  3.65704466167254E-09  1.71069046591189E-08  4.53323355070089E-08  7.07133804503793E-09
 -7.08203778725607E-07 -2.00789530774525E-05 -1.66217348701289E-04 -5.63192536740006E-05  2.15643313289900E-07
  6.57120131719563E-06  3.46949872244074E-05  1.30590534693927E-05 -3.84073767806306E-10 -3.14998481446746E-09
 -5.70271425928779E-08 -1.69524511082158E-08  7.02773547054971E-08  1.29004828341402E-08  1.49689981435335E-05
  3.06098736064396E-05  1.34820965788221E-08 -8.42779873593028E-09  4.91538693736321E-06  9.81632616389685E-06
  1.75550324740921E-08  1.73038888418961E-08 -3.05523873667353E-10 -2.29109457032557E-09 -1.18112353804622E-08
  3.10601369436302E-08 -2.14386364478348E-08  7.08027667812581E-07  2.00774181502002E-05  1.66199940917517E-04
  5.63186191550235E-05 -2.15228404334727E-07 -6.56520511709613E-06 -3.47224055927961E-05 -1.30599915322069E-05
 -8.87595940680591E-10 -1.98334343905583E-08 -9.71671240209263E-08 -2.70198957572940E-08  1.29624415853103E-08
  1.73560720236179E-08  1.48868888934783E-05  3.06051584963619E-05  1.44741415317828E-09  9.36541772090526E-09
  4.95401551031198E-06  9.83350582978937E-06 -7.20143238280894E-08 -1.02576263791672E-08 -3.10039909500332E-10
 -2.72880119446243E-09 -6.75540040119611E-09  2.38220792500627E-09 -1.18218090665187E-07 -7.24587223885633E-10
  3.29585664866278E-08 -1.62689053079052E-06  4.73261950085908E-05  5.53550431750834E-10  4.39906785170480E-09
  1.73348280410166E-08  2.37356376896514E-11  4.45733165814074E-08 -1.89131002098976E-09  8.50923584291010E-08
  1.62930332876781E-06 -4.74898557916946E-05  2.69685166912210E-07 -1.49367126970111E-04  4.80646006226784E-05
 -3.67148111116236E-01 -2.17081104237180E-03  8.67991510314346E-02  5.00055558420926E-04  3.28111507168014E-01
  1.93302239031753E-03 -2.69405221581854E-07  1.49369211391103E-04 -4.80502879401302E-05 -3.67148110364188E-01
 -2.17076857519477E-03  8.67991514356811E-02  5.00069597239292E-04 -3.28111506296082E-01 -1.93301553140832E-03
  2.68191677755373E-07 -1.49378578140551E-04  4.79964595053038E-05  3.67148108377065E-01  2.17072628580334E-03
 -8.67991521086678E-02 -5.00067884667967E-04 -3.28111508098252E-01 -1.93305644449338E-03 -2.70349646629356E-07
  1.49361955047539E-04 -4.80973983095027E-05  3.67148112227028E-01  2.17082919468860E-03 -8.67991507034928E-02
 -5.00017575947567E-04  3.28111506765455E-01  1.93298061576547E-03 -9.71396870989358E-07 -9.26309863487260E-06
 -5.85256741334274E-05  5.27134656187666E-06 -4.48923034269315E-05  9.72896587317716E-07  9.27939254665694E-06
 -5.85215561099929E-05  5.25579604376473E-06  4.48783603032280E-05 -9.71690318103401E-07 -9.26540283085626E-06
  5.85230557365485E-05 -5.25448670938600E-06  4.48976186659947E-05  9.71342135599177E-07  9.26523753345458E-06
  5.85345608783101E-05 -5.26459751511667E-06 -4.48920663960995E-05 -1.39046351902627E-05  1.38947923047220E-05
 -1.38952861452387E-05  1.39027637873828E-05 -2.31017262103106E-06  2.31265379874223E-06 -2.31672622443503E-06
  2.30664912303852E-06  3.54877748365160E-05 -3.54884997964321E-05  3.54855630340530E-05 -3.55085925632980E-05
* ORBITAL    1   43
  2.59087495217343E-07  1.82794107145460E-06  9.25513573468757E-06  1.61956700154651E-05 -3.22099947644330E-05
  1.89524662685649E-10  1.45679777968571E-09  3.92628191259614E-08  1.36243175353952E-08 -4.18792518625671E-10
 -7.23593680652761E-09  3.26198053997226E-08  2.88612596605877E-10  2.67108978931298E-07  1.53028232056350E-05
  1.20004746335356E-04  4.69088144629915E-05  2.61658354715184E-06 -5.48073219425305E-06 -8.82154152994033E-08
 -2.04814881867094E-08  2.90119706397400E-05  7.43694346802195E-05 -5.73331092601010E-08 -3.59659134172965E-10
 -2.14219476614128E-05 -5.87939913331772E-05  2.59031057748126E-07  1.82750525170990E-06  9.25353668755142E-06
  1.62234504282727E-05 -3.22167945044689E-05 -5.31316490664479E-10 -1.09670463557421E-08 -1.04689097794701E-08
 -1.67310827213096E-09  4.05185470864738E-10  3.56757302790485E-09 -7.61466767314046E-08 -8.74584744639925E-09
 -2.67411309316885E-07 -1.53071188477756E-05 -1.20021299525518E-04 -4.69134668351344E-05  2.60618908101814E-06
 -5.47256231051230E-06 -1.53112978264142E-08  1.52068663942090E-08  2.89868916760680E-05  7.43562210899300E-05
  9.88320857401899E-08  3.59278559816290E-08 -2.14412985887373E-05 -5.87883960178435E-05  1.29887473952901E-06
  9.74135028277622E-06  3.75864584036419E-05 -3.64372490075507E-08 -5.14997818821488E-06  7.28840349003238E-07
  1.45331057193139E-05  3.75342751894859E-09 -1.38690979003748E-07  1.29969105077619E-06  9.74759168532160E-06
  3.76220075964708E-05  3.34747571339791E-08  5.27123473403467E-06 -7.31227761130694E-07 -1.44202758039171E-05
 -2.48880962300343E-09  9.69794047380203E-08 -1.05091690447755E-06 -1.61111384446820E-04  5.61235637330061E-06
 -3.67161753461486E-01 -2.14984816252745E-03  8.66623680071381E-02  5.17021422632363E-04  3.28131696181136E-01
  1.94957755866007E-03 -1.05018625116796E-06 -1.61105919821364E-04  5.65566864977712E-06  3.67161752615562E-01
  2.14991236963984E-03 -8.66623674023243E-02 -5.17008547495211E-04  3.28131695523084E-01  1.94952749017469E-03
 -1.05168850028629E-06 -1.61117439820560E-04  5.58897954514585E-06  3.67161751095102E-01  2.14982733807158E-03
 -8.66623682371809E-02 -5.16996448227111E-04 -3.28131697698999E-01 -1.94955876412309E-03 -1.04992384239069E-06
 -1.61103731374888E-04  5.65513187486882E-06 -3.67161754232521E-01 -2.14988403482284E-03  8.66623670517715E-02
  5.17040964921785E-04 -3.28131695149335E-01 -1.94960165627016E-03 -2.92304577551847E-06 -1.54971752538901E-05
  4.47258655500921E-05 -1.25103159129916E-05  4.61232120867214E-05 -2.92430859701617E-06 -1.54994202614065E-05
 -4.47149879996505E-05  1.25212006402341E-05  4.60937267790222E-05 -2.92408006121215E-06 -1.55073234144512E-05
 -4.47104100836122E-05  1.25116886519426E-05 -4.61171089010049E-05 -2.92355450409695E-06 -1.54930617696137E-05
  4.47357557342219E-05 -1.25107120037649E-05 -4.61160403207504E-05  1.12083981969965E-05  1.11858133701347E-05
  1.11994568100014E-05  1.11982742977130E-05 -1.80168723934415E-06 -1.81422421865531E-06 -1.81932506401020E-06
 -1.81460173718739E-06  1.79557818333471E-05  1.79853295851188E-05  1.79767829245135E-05  1.79550495255987E-05
* ORBITAL    1   44
 -6.27883792703896E-10 -4.53520129848399E-09 -2.26541434008085E-08  3.14941153375843E-09 -1.39506388358658E-08
 -3.64385762688095E-07 -1.31014705921849E-05 -1.33157454660089E-04 -5.41633099556458E-05  9.08198430808092E-08
  4.57844968117517E-06  2.12648118778266E-05  5.66493649865261E-06  7.37319890912635E-10  1.36842377979403E-08
 -5.32719420998125E-08 -1.05212355506310E-08 -3.12328208601405E-08 -4.65644106061406E-09  1.46716114563510E-05
  2.81332128880751E-05 -2.18007058087603E-09 -2.15856515972361E-08 -4.90871612287433E-06 -1.26026684125685E-05
 -3.42707090108294E-08  4.74431071304535E-09 -4.15396339309760E-10 -3.01043848558186E-09 -1.55991703550414E-08
 -6.84861296151806E-08  1.69059081742435E-08 -3.64405879976411E-07 -1.31035239322176E-05 -1.33143695960641E-04
 -5.41633597175458E-05  9.10484315575376E-08  4.58762266378681E-06  2.12822453216049E-05  5.66904096699807E-06
 -1.72678341183958E-11 -1.54622900333717E-10  9.44093224778549E-08  2.28600897652558E-08  3.31579984079318E-08
 -1.20980173141789E-08 -1.46894764120666E-05 -2.81396127437299E-05  3.75386193329858E-08 -3.09878584807279E-09
  4.90409272800233E-06  1.25979344713964E-05  4.95141364838849E-09 -2.71937686225089E-09  9.26892178525072E-07
  6.93016845188530E-06  2.85872964675304E-05 -7.85988685690101E-06  1.56028635583487E-05  8.81053457562329E-07
  1.96896014593779E-05 -1.71680303337954E-09  5.32382467100307E-08 -9.28786050203865E-07 -6.94474384445099E-06
 -2.86646517215778E-05 -7.86289027132558E-06  1.57412504834134E-05  8.85986558255659E-07  1.96022305531672E-05
 -1.94833824026765E-09  8.05504128692588E-08  3.72370359578359E-07 -1.48551201578708E-04  5.11832822586998E-05
 -3.67145851730693E-01 -2.17246941903493E-03  8.68020309312076E-02  4.98968996427549E-04  3.28113415502592E-01
  1.93110542142321E-03 -3.71837973410060E-07  1.48555304073932E-04 -5.11838946717582E-05 -3.67145850215249E-01
 -2.17245108783358E-03  8.68020313318933E-02  4.98934679709127E-04 -3.28113415727043E-01 -1.93100423497932E-03
 -3.70871448262547E-07  1.48562719430021E-04 -5.11336587735838E-05 -3.67145848828933E-01 -2.17238650502236E-03
  8.68020319128282E-02  4.98957491525593E-04  3.28113417108424E-01  1.93107490969059E-03  3.72967743597475E-07
 -1.48546597563598E-04  5.12204723321945E-05 -3.67145852222502E-01 -2.17250461109479E-03  8.68020301982309E-02
  4.98923064212278E-04 -3.28113415184051E-01 -1.93104922827054E-03 -1.01449496019809E-06 -9.82406802880424E-06
 -5.81265645394209E-05  5.73423288543661E-06 -4.47425349119690E-05  1.01614200375576E-06  9.84172813674498E-06
 -5.81264125275450E-05  5.73382443031481E-06  4.47188968384263E-05  1.01541314465923E-06  9.83504003502961E-06
 -5.81213673630387E-05  5.72601980159543E-06 -4.47312482852292E-05 -1.01418808556469E-06 -9.82162346270539E-06
 -5.81364704017003E-05  5.72881375391308E-06  4.47409982369908E-05 -1.43304122566947E-05  1.43270428783062E-05
  1.43320335675765E-05 -1.43250405381957E-05 -2.14454287186512E-06  2.13593812149007E-06  2.13798734182788E-06
 -2.13855832906235E-06  3.56843993215483E-05 -3.56813168003985E-05 -3.56786746490708E-05  3.56931931890759E-05
* ORBITAL    1   45
 -1.41463648099024E-05 -8.96872698237174E-04  7.06283254990296E-01 -7.37805893293288E-04  1.09828395110978E-03
  7.48008208960941E-08  1.14088346768838E-06 -3.72367194271003E-06  1.68117035460886E-07 -1.17981508782106E-07
 -9.97701685414875E-07  4.12611110311875E-06 -1.80773204003383E-07  2.82508734245552E-05 -5.26146769735917E-03
 -6.98493211284561E-04  1.43243691424517E-05 -5.17698605116591E-04 -2.44004705466099E-04 -9.34859296823606E-06
 -1.21733473971210E-07  4.41719683864148E-04  4.61474074063308E-04  1.66995803924938E-05 -9.20059966924949E-07
 -2.68070772906269E-04 -2.16977744280722E-04 -1.41501924007717E-05 -8.96885020712103E-04  7.06283004930277E-01
 -7.30170484351676E-04  1.09689453134961E-03  1.23753286756770E-08  4.82313132625596E-07 -1.02216882412603E-06
  3.53502019326746E-07 -2.75372177016663E-09 -5.54295833756037E-08 -3.49374739340095E-06 -3.55874459807975E-07
 -2.82559252583087E-05  5.26139488147662E-03  7.04506953280219E-04 -1.49123024245086E-05 -5.23895492046865E-04
 -2.45962548556970E-04 -1.43152862379985E-06 -1.48943618257473E-06  4.41938696702648E-04  4.59879151211294E-04
 -1.46242090147890E-05 -1.12597501926232E-06 -2.74475235328560E-04 -2.18687041488843E-04 -2.19048601513588E-05
 -3.54751402769147E-04  1.35393708412226E-03  1.78984484062868E-04 -1.04018319304570E-03 -3.72004556227280E-04
  2.23844374970624E-03  5.36895951131306E-07 -2.28107521961551E-05 -2.19938209731855E-05 -3.55493397498817E-04
  1.34911132917766E-03 -1.78826454298230E-04  1.03608965004533E-03  3.72703835002114E-04 -2.27577887908383E-03
 -3.70188275147335E-08  8.08947338842103E-06  4.06074848276205E-06 -1.64391428247188E-05  6.45076808012250E-04
  7.61757451949756E-05 -5.59038069414928E-04  4.25889352757685E-05 -2.45227004416478E-04  6.49482398840140E-05
 -3.22681250941579E-04  4.07163512340654E-06 -1.63424261431115E-05  6.46272521961771E-04 -7.61451702845056E-05
  5.64437223905687E-04 -4.25096158253491E-05  2.38088265993083E-04  6.49490806803256E-05 -3.13302996640555E-04
  4.06666829794241E-06 -1.63764140291026E-05  6.43087657142318E-04 -7.60392729881877E-05  5.56451422315924E-04
 -4.25305350660653E-05  2.40210919418502E-04 -6.48678565721017E-05  3.13441484198350E-04  4.07808421190895E-06
 -1.63021091519883E-05  6.45909978951877E-04  7.61870067036126E-05 -5.63087009678590E-04  4.25417426689130E-05
 -2.39540033287227E-04 -6.49582484443382E-05  3.15495064351331E-04  3.28857242240703E-06  1.33932992240385E-05
 -9.44705456882849E-06 -8.34048218638362E-07 -3.91667384970601E-05  3.29879321992889E-06  1.44237924331995E-05
  8.99325713738859E-06  2.45194394691118E-06 -4.06442555809751E-05  3.27701358760238E-06  1.30613564810263E-05
  9.55106679685310E-06  1.47112424878500E-06  3.88738914209243E-05  3.35492533029867E-06  1.53586328159152E-05
 -8.01665290209076E-06 -3.52951445485510E-06  4.17105872610712E-05 -3.32047318284526E-05 -3.45038366308375E-05
 -3.38971149575003E-05 -3.37873997858017E-05 -2.28294391193969E-05 -2.27878733448244E-05 -2.22737277694908E-05
 -2.43940943407703E-05 -5.96478310617349E-05 -5.86812855583944E-05 -5.93775013676062E-05 -5.85395599212370E-05
* ORBITAL    1   46
  1.73948383872224E-06 -7.80437841610978E-04  7.06990815814065E-01  8.39220392762681E-04  1.62426412747458E-03
  9.62979765440825E-09 -1.50698596515686E-07 -1.99160006247800E-06  3.00563789927213E-08 -4.46818317810802E-08
 -1.27296126676213E-06  7.04175865307828E-06  5.97812800822554E-07  7.46467393225262E-06 -5.36089546985191E-03
 -1.03821495354051E-03 -6.24783297618489E-05 -9.70410247849441E-04 -3.71254598780183E-04 -5.56556757153746E-06
 -1.17762344504130E-06 -1.10445905344837E-04  2.75468415283916E-04 -9.47879283587792E-06 -3.41021777637231E-06
 -6.46701302419287E-04 -3.12759637500553E-04 -1.49492849391295E-06  7.82216743593181E-04 -7.06981755144126E-01
 -8.44698024122481E-04 -1.61783634956661E-03 -1.26343900158848E-07 -2.37854071774199E-06  6.07390347866359E-06
 -4.44917656919160E-07  1.94019358254932E-07  2.71861018622711E-06 -8.20027623531758E-06  5.66374590284135E-08
  7.84040355388795E-06 -5.35321204190768E-03 -1.05385595416367E-03 -6.16067008272047E-05  9.61816750746713E-04
  3.69917428416364E-04 -2.00409596064051E-05 -9.52912839918289E-07  8.37469073163598E-05 -2.79310515309161E-04
  2.53585034651700E-05 -2.05873285422670E-07  6.74453838992163E-04  3.13993521129723E-04  7.54052364808546E-08
  5.85767230718042E-07  5.92919013982383E-06 -7.67856301165830E-07  4.01874246910320E-05  1.45616673799238E-07
  1.18516359310859E-05 -3.33207738279220E-04  2.50993792863919E-03  2.42029218582921E-07  1.93597947937437E-06
  1.45348598175403E-05  5.93442379030548E-07 -2.54794914080274E-05 -1.18844126970507E-06  4.05859065158472E-05
 -3.34621621940280E-04  2.56777939882527E-03  3.88431372944969E-06 -1.76802329474986E-05  5.82928817940069E-04
  7.03747697626409E-05 -2.75455371931632E-04  3.96863101154905E-05 -1.61537193988997E-04  5.80320939262756E-05
 -2.79373445796301E-04  3.89702073563496E-06 -1.76018941765703E-05  5.87999482248957E-04 -7.05656658576459E-05
  2.91109710678087E-04 -3.97562024130455E-05  1.64079576672443E-04  5.81963886836151E-05 -2.85722463227169E-04
 -3.92895065163228E-06  1.73489457174347E-05 -5.84271317349059E-04  7.04896108147029E-05 -2.92440246437639E-04
  3.96633330019273E-05 -1.52911093098483E-04  5.79820257916792E-05 -2.60497534076432E-04 -3.90919392141043E-06
  1.75171283011802E-05 -5.82947404283494E-04 -7.05585539993604E-05  2.86257014804700E-04 -3.97419485583228E-05
  1.62713094545520E-04  5.80094364356894E-05 -2.74425268984544E-04  6.56135213819405E-06  2.55964635349363E-05
  4.61154418103133E-05 -5.86218522662226E-05 -3.61662311849233E-05  6.72835256453423E-06  2.94629529057035E-05
 -4.84717821172199E-05  6.16097309524878E-05 -4.07044645696089E-05 -6.81918521974394E-06 -3.07368142807962E-05
  4.61884227444170E-05 -6.22140819460409E-05 -4.31698353681598E-05 -6.78367010959935E-06 -2.92210771802894E-05
 -4.61838453674962E-05  6.06337695439891E-05 -4.15606597822032E-05 -1.32569405401369E-04 -1.31811119252995E-04
  1.28893329701609E-04  1.27301354294819E-04 -1.06060602755962E-04 -1.10168864679547E-04  1.09990621409478E-04
  1.10304509633590E-04 -1.09678147261632E-04 -1.07352047229865E-04  1.09270134091213E-04  1.10429078731634E-04
* ORBITAL    1   47
  4.13272560168202E-05  3.23957383633699E-04  7.47218337438593E-03 -1.36175497404506E-03  7.68620912206584E-04
  1.45944544227944E-07  1.85724158788676E-06 -7.38622248074827E-06 -7.26407760896671E-08 -4.17496995625639E-07
 -9.53978191222795E-06  2.19412677738790E-05  5.22285212913083E-07 -9.20904261555038E-05  7.04881645710933E-01
 -1.27350763014936E-03  2.89468243326540E-03 -2.35886471874865E-03  6.16182367775677E-04 -5.41891683205184E-05
 -5.86471664850778E-06 -4.10970394950606E-03 -7.28447066433838E-04 -1.24009464346610E-05  2.10694257425257E-06
 -1.52923196687422E-03  6.23518501363331E-04  4.12853337471260E-05  3.23653481445309E-04  7.47071181368457E-03
 -1.36966699520272E-03  7.68719571506552E-04 -1.84287573496962E-07 -4.61616401736601E-06  1.52672538737792E-05
  2.88825128872587E-07  2.54069712925432E-07  5.66864940382687E-06 -1.98529624923422E-05 -3.28496795235872E-07
  9.20742243662891E-05 -7.04882830222662E-01  1.26537136010296E-03 -2.89562068092684E-03 -2.35809005296155E-03
  6.17821763628522E-04 -1.02679070717583E-05 -3.29290470695035E-06 -4.12082969820111E-03 -7.27591529801855E-04
  3.46623540003909E-05  4.47323467872621E-06 -1.52283450581759E-03  6.24387750087037E-04  8.65441546544009E-05
  1.14150134859716E-03 -4.69040112523466E-03 -4.36892711417487E-04  3.40145907639092E-03  8.97480096671240E-04
 -6.86066173425546E-03  1.87700284315810E-06 -6.76093512104742E-05  8.64757571064806E-05  1.14090841728703E-03
 -4.69250585932615E-03  4.35561065672334E-04 -3.34255886577379E-03 -8.97688226800787E-04  6.86779731206239E-03
 -2.14429081522698E-06  7.33876014580573E-05 -1.04928809727418E-05 -2.18607694054581E-04  1.98915831122019E-03
  1.96850950239991E-04 -1.57428950740066E-03  1.05432782849289E-04 -1.32621164967366E-03  1.42745158715325E-04
 -1.84791910339154E-03 -1.04363264550543E-05 -2.18216653674055E-04  1.99718878769352E-03 -1.97168219177052E-04
  1.59332519054728E-03 -1.05510380489387E-04  1.32405538316203E-03  1.42951148254267E-04 -1.85108493983322E-03
 -1.05315802762127E-05 -2.18946159218433E-04  1.99076913888730E-03 -1.97246437553264E-04  1.58187720004606E-03
 -1.05493336777271E-04  1.33021776630833E-03 -1.42931050870884E-04  1.85617852962154E-03 -1.04466786076202E-05
 -2.18262770708720E-04  1.99522033035722E-03  1.96916274260593E-04 -1.59335816451906E-03  1.05492022291145E-04
 -1.32089801993525E-03 -1.42868868890341E-04  1.84318100434998E-03 -5.14313299132715E-05 -2.58303998080578E-04
 -7.19126332782064E-05  1.47763053656680E-04  1.34551828074552E-04 -5.12438791021515E-05 -2.52524501453206E-04
  6.87421816669957E-05 -1.42382286202319E-04  1.27754710503723E-04 -5.14236381408783E-05 -2.57930620869493E-04
  7.08565372891447E-05 -1.45979582261888E-04 -1.33554930569566E-04 -5.12795445327531E-05 -2.53573829791956E-04
 -7.13330504199955E-05  1.45268646510572E-04 -1.29250193941989E-04 -3.25725838737930E-04 -3.25300859949461E-04
 -3.25496371430018E-04 -3.24833585529571E-04  2.56421787450517E-04  2.51652701608164E-04  2.55263611106570E-04
  2.53694702230664E-04 -1.91635915539570E-04 -1.89331686602992E-04 -1.92566178050670E-04 -1.90041462769213E-04
* ORBITAL    1   48
 -1.44949326563431E-05 -8.19937555680223E-05  4.38303606747595E-03 -9.03115445486318E-04  1.14728497396591E-03
  6.14145930978578E-08  1.33374563027806E-06 -7.51344474496206E-07  3.95598220219587E-07 -9.23195479012972E-08
 -1.55477901595678E-06 -1.60013332765790E-06 -4.99984747927396E-07 -1.28163985765005E-05  7.07485688715155E-01
 -3.05067063525237E-03  3.16206099297608E-03 -4.16654785959549E-03  4.45776369361158E-04 -5.45269582895089E-06
 -2.86419759432174E-08 -3.38659325220579E-03 -3.32485133021609E-05  6.12115251309136E-06  3.61723187188729E-06
 -3.03855125778557E-03  4.66958667444054E-04  1.41170117307853E-05  7.92604688646708E-05 -4.39706008516424E-03
  9.10248545881135E-04 -1.15612434999918E-03  7.76590155033414E-08  1.02603345800201E-06 -2.83330443885474E-06
  4.21674731024533E-07 -1.09792886330405E-07 -5.04929929499658E-07  4.81705959236184E-06 -4.88395587413266E-07
 -1.33966953203667E-05  7.07473151143657E-01 -3.02638262447404E-03  3.16227136307379E-03  4.16580412124862E-03
 -4.45089866483961E-04  9.30727363967647E-06  1.89477401438255E-06  3.43553533929017E-03  3.97780105418918E-05
 -2.35385907656467E-05 -1.50137735062181E-06  3.01973131258052E-03 -4.68304408328030E-04 -1.29099064235743E-07
 -1.02555036493513E-06 -9.15310533867948E-06  7.40120271954678E-07 -2.16341128982571E-05 -6.05490032076304E-07
  7.34646294090293E-06  4.56855306265935E-04 -1.18799165830058E-04 -3.63399506653147E-07 -2.87580961256264E-06
 -2.13320761856588E-05 -8.13500552666926E-07  2.87633578291018E-05  1.71249532598401E-06 -5.91804776222185E-05
  4.57241236020394E-04 -1.28242072812988E-04 -7.07201223931897E-06 -1.89799806890306E-04  1.72796965510730E-03
  1.83630903880926E-04 -1.25103631998618E-03  1.02440938509091E-04 -7.35882856061509E-04  1.26454471020987E-04
 -7.16925641763726E-04 -7.06822753932871E-06 -1.89764168228444E-04  1.72557956636740E-03 -1.83526879857498E-04
  1.24351917654279E-03 -1.02417109881531E-04  7.35418453915907E-04  1.26383412545195E-04 -7.14358570716771E-04
  7.17766385758911E-06  1.90607347526383E-04 -1.72648246626594E-03  1.83617556218372E-04 -1.23710924872846E-03
  1.02498417601709E-04 -7.46251063376673E-04  1.26668676619910E-04 -7.41369741617885E-04  7.11450107654319E-06
  1.90104947093205E-04 -1.72926093798775E-03 -1.83495922881040E-04  1.24215052616073E-03 -1.02345564301430E-04
  7.42151833695700E-04  1.26563524689521E-04 -7.35139145879532E-04 -4.47318197274688E-05 -1.32343509165173E-04
  2.04240389637871E-05  2.49993143348144E-05 -4.13837612048278E-05 -4.48133179170817E-05 -1.34162985572778E-04
 -1.91499060981002E-05 -2.64411146096114E-05 -3.92076242596594E-05  4.48783021902542E-05  1.35133591937284E-04
  2.12170925443322E-05  2.73288569300274E-05 -3.56939060476754E-05  4.49125580725960E-05  1.35191467779931E-04
 -2.12985492172240E-05 -2.60943681948054E-05 -3.59351472770884E-05 -1.44156798371335E-04 -1.44299570174046E-04
  1.49309400467761E-04  1.50702231434061E-04  2.05231678814880E-05  2.24563471972615E-05 -2.39714821464837E-05
 -2.42359336702963E-05 -1.98066160342837E-04 -1.99281489230642E-04  1.97592748393691E-04  1.97210160408205E-04
* ORBITAL    1   49
 -6.01894036912526E-07 -4.38921416385365E-06 -2.22021441675276E-05 -1.30260617529123E-07 -1.18755497452527E-05
  1.70889645937843E-05 -3.22680478180812E-01  1.59838302763256E-03 -1.44566881605324E-03 -3.45755087071576E-05
  6.28596468839251E-01 -3.42490322486363E-03  2.80540929684655E-03  9.17237953550545E-07  1.91398317001805E-05
 -2.40308885815538E-05  3.88233302532743E-07 -2.04394591328785E-05  3.11439433653479E-07  7.56918598807070E-03
 -1.99848915258921E-04  7.73171695867324E-05  1.02506338743648E-05 -3.29426508172837E-03  3.29836337118956E-05
  2.97831871465705E-06  2.19456671713109E-06 -6.15187121791538E-07 -4.49280519626140E-06 -2.34395787331482E-05
  2.49837713511883E-05 -1.33607029752840E-05  1.73756287287633E-05 -3.22674668879721E-01  1.57639622665665E-03
 -1.44553882773190E-03 -3.50802365369337E-05  6.28585934765624E-01 -3.38382474255147E-03  2.80584929314508E-03
 -9.64764539724846E-07 -1.99698712176527E-05  4.51377760443968E-05 -2.81577469528986E-07 -5.13945498017253E-05
 -3.04485182542045E-06 -7.49709906777442E-03  2.09194878611854E-04  5.81336018234512E-05  1.10758290337095E-05
  3.26465307793919E-03 -3.52202663522807E-05 -1.40972611204149E-05  2.11551694494290E-06  1.11214893747675E-05
  7.13595128080808E-04 -9.67268460806289E-03 -3.46303544407677E-04 -1.67355627580888E-03  7.46916500370507E-04
  2.35404404588011E-03 -1.08814936320841E-06  3.03143987851946E-05 -1.26528635907119E-05 -7.25813348997688E-04
  9.57848743793840E-03 -3.49160023380414E-04 -1.61333700763175E-03  7.55078431074289E-04  2.08316763361038E-03
  2.70693758342087E-06 -9.00539796599136E-05  6.44637604848341E-07 -1.37788569155075E-06  1.22603658514956E-04
  3.85346084300413E-05 -8.01590412149657E-04 -4.75849501906310E-05  4.08508647650524E-04  7.01888391674958E-06
  8.61275916511554E-05 -4.12477872395439E-07  3.13612739941108E-06 -1.20502850133558E-04  3.83798714329803E-05
 -7.68407682849750E-04 -4.78338699267869E-05  3.86652713975345E-04 -7.53660297050227E-06 -2.65198542835785E-05
 -3.64542662960421E-07  3.51845381491160E-06 -1.19001635901625E-04  3.85321714966106E-05 -7.58530910153964E-04
 -4.78488649787762E-05  3.73726312260232E-04  7.56463381006449E-06  7.45350951678333E-06  6.16432132876829E-07
 -1.56563611912269E-06  1.13380192634347E-04  3.82764179514918E-05 -7.81386315211083E-04 -4.76616601200216E-05
  4.11588307218848E-04 -6.78378267397041E-06 -9.80753229124411E-05 -3.98191298741908E-05 -2.14747906340177E-04
  1.68728595607979E-04 -6.17490177413936E-05 -2.95990272864498E-05  3.98980352439675E-05  2.15663764668612E-04
  1.75145071323607E-04 -6.31828942806011E-05  2.02663320534636E-05  4.00541439938135E-05  2.20485685536599E-04
  1.72385701820489E-04 -5.76845213730517E-05 -1.35804429573621E-05 -3.99430301019683E-05 -2.18856017534533E-04
  1.68558362394135E-04 -6.14936810896267E-05  2.58760746207871E-05 -1.52160099985069E-04  1.68539103394399E-04
  1.69854394279936E-04 -1.52256767070193E-04  1.03923371040125E-04 -1.08852365525440E-04 -1.14032749810227E-04
  1.04772817570161E-04 -2.61311974591491E-05  2.07055193707659E-05  2.34377956595867E-05 -2.79696776405238E-05
* ORBITAL    1   50
 -2.17576969899187E-07 -1.63330739506432E-06 -7.18855191330290E-06 -1.16898221497287E-05 -4.20814950913473E-06
 -1.00892515168671E-05  3.99731001254206E-01 -2.72844351626466E-03  1.67390918613998E-03  1.64587755679580E-05
 -5.83170580169232E-01  4.18302332845443E-03 -2.22994322267534E-03  2.09745829943493E-07  1.29425352939922E-06
  5.28340194215548E-06  1.56755228827619E-06 -1.01329843841560E-05  3.43141594433491E-07 -5.29196373867280E-03
  7.61775660319341E-04  1.75751241319020E-05  4.00088955095655E-06  1.50685345917675E-03 -1.52609373663144E-04
  4.96351947189128E-05  6.19471720040871E-06 -2.03189595954518E-07 -1.42824114011257E-06 -7.18751576298708E-06
  2.51611932466550E-05 -5.24569480862524E-06  1.01017535603924E-05 -3.99731627517879E-01  2.72831297989719E-03
 -1.67285032832382E-03 -1.65904734534775E-05  5.83171230559490E-01 -4.17548831956657E-03  2.22795793443813E-03
 -3.09545418049679E-07 -3.95595777371062E-06  2.60517166677007E-05 -1.34942643015485E-08 -6.90402856124645E-05
 -5.87871625827907E-06 -5.26272521560134E-03  7.61686222706756E-04  9.42348209734405E-06  5.23459549519607E-06
  1.47855209016284E-03 -1.53958971999828E-04  4.72663444801690E-06  3.26104831275969E-06 -1.45502501303667E-07
 -1.05992883620050E-06 -2.02135999390914E-05 -8.21464765862571E-07  6.18166421995253E-05 -1.51907131150453E-06
  5.81243092509290E-05 -6.43802042263027E-04 -1.28449170635447E-04 -4.02358812696068E-07 -3.21155159333250E-06
 -2.90549464538221E-05  1.01333921253658E-07 -4.23791247338638E-05  2.45639930515828E-06 -9.64682685775682E-05
  6.46006575143255E-04  3.34518785302893E-05 -4.26841415224374E-06 -4.86982925595002E-05 -3.57465672703231E-05
 -6.09034366335434E-06  1.18468304095120E-03  5.44531120260863E-05 -9.94717511565521E-04  1.81881532488928E-05
 -8.17726789553781E-04  4.33099793592184E-06  4.91443264734946E-05  4.36957038539819E-05 -6.37704928968897E-06
  1.21287850986036E-03  5.40758981251757E-05 -9.86798849055111E-04 -1.78963198901598E-05  8.09389729837316E-04
 -4.18524620190796E-06 -4.79852161596900E-05 -4.11747818911075E-05  6.62371339479331E-06 -1.21306126379229E-03
 -5.42865436569776E-05  9.67794930387083E-04 -1.75950189969641E-05  7.77700584196539E-04  4.32553515410848E-06
  4.91197892751042E-05  3.73909450627339E-05  6.14482264648726E-06 -1.21293497804447E-03 -5.40351093548837E-05
  9.90150733341101E-04  1.81448644523870E-05 -8.26437785505594E-04  2.16438655018062E-05 -1.13602350126209E-04
 -2.20134328540313E-04  1.64446324264729E-04  3.31894982604250E-04 -2.19767486780704E-05  1.07787654071798E-04
 -2.15156013249944E-04  1.58061431960765E-04 -3.27170345930587E-04  2.16213263088523E-05 -1.13027284493471E-04
  2.17998960735536E-04 -1.58603010199533E-04 -3.29686202293689E-04 -2.18380076928401E-05  1.09854907083930E-04
  2.19178029066656E-04 -1.62523113039371E-04  3.32354789531393E-04  2.68817688673712E-04 -2.66818157300563E-04
  2.68421499194839E-04 -2.64242857071643E-04  4.85716397133095E-05 -4.26134375477684E-05  4.66394614146411E-05
 -5.11899208923148E-05 -1.23342151171045E-04  1.20298162804578E-04 -1.24173567287986E-04  1.23499787559594E-04
* ORBITAL    1   51
 -9.79349826485574E-08 -7.08529309803344E-07 -3.75599710203830E-06  7.73478270324412E-07 -8.77699995366447E-07
 -1.62391326869301E-05  5.82862682028786E-01 -3.94129339573670E-03  2.97563473621872E-03 -1.42551069236586E-05
  3.99530035742008E-01 -2.59651784376576E-03  1.90645879969694E-03  1.93649044699537E-07  4.56864364597406E-06
 -7.60047313311459E-06  2.02489105940072E-07 -4.25787296831499E-07 -1.09299943494969E-06 -1.69081072803686E-03
  1.46275877366134E-04  7.20778676755740E-06  2.18593401328671E-06 -4.22751221219692E-03  8.59978422455491E-04
 -2.40898576608569E-06 -1.19826034366589E-06 -1.13453268794938E-07 -8.34997008908486E-07 -4.43870925917182E-06
  1.30524432985071E-06 -2.84160832466673E-06  1.61798521177403E-05 -5.82862988236486E-01  3.93908092317757E-03
 -2.97612315120969E-03  1.44506630937219E-05 -3.99527179553962E-01  2.59156892462933E-03 -1.90543654814647E-03
 -1.89682163118475E-07 -4.56861719942541E-06  6.15262485880009E-06 -1.46158283883579E-08  1.66339148389554E-06
 -1.65733118885031E-06 -1.72210229201035E-03  1.44036996933816E-04  8.04569523890791E-06  2.82295039804735E-06
 -4.22822336827989E-03  8.58285426545205E-04  4.89408549503049E-08 -5.47006446954341E-07 -2.20046546941516E-07
 -1.80860282536656E-06 -8.30504507220301E-06  7.47186477920511E-07 -3.14070707811083E-05 -9.53263719612829E-07
  3.69961299402768E-05  1.13326821837489E-04 -6.24093425511192E-04 -4.90200971512093E-08 -4.02413009620569E-07
 -7.67940695136808E-07  2.64728302120397E-08 -3.94731595293289E-06  3.18234547227325E-07 -2.31224901670405E-06
 -1.13286693503461E-04  6.21731600101895E-04 -2.82864228629316E-07 -1.72156257892916E-04  2.66386608014778E-03
  1.96486211941316E-04 -2.03206514358368E-03  1.02628403917335E-04 -1.11073683741357E-03  2.10920161977765E-04
 -2.07135758039727E-03  3.52819289435596E-07  1.72699822030073E-04 -2.66360387157504E-03  1.96600329385840E-04
 -2.03142881506621E-03  1.02662506338716E-04 -1.11755194240106E-03 -2.11118230535921E-04  2.08595624888931E-03
 -3.03725714848795E-07 -1.72314004445729E-04  2.66164315578632E-03 -1.96437974935047E-04  2.03055115442903E-03
 -1.02686998100557E-04  1.11082877396194E-03 -2.10941217775402E-04  2.06973188307931E-03  3.53238788908315E-07
  1.72690665535222E-04 -2.66272362631680E-03 -1.96436527706364E-04  2.02854226860764E-03 -1.02662798131458E-04
  1.11701851319730E-03  2.11047625377986E-04 -2.08346949363615E-03  3.48118112420709E-05  1.34859907154329E-04
  8.76789150379044E-05 -2.18907159670113E-05 -1.48539813083981E-04 -3.47388178779845E-05 -1.33550309437574E-04
  8.75841100496263E-05 -2.13279652861138E-05  1.45599258126472E-04  3.47950274860610E-05  1.34380573646316E-04
 -8.65080167823147E-05  2.01022397395878E-05  1.47726017124461E-04 -3.47458586390603E-05 -1.33580174268018E-04
 -8.71636243066917E-05  1.98357094699287E-05 -1.45590138733627E-04  2.27380071292306E-05 -1.96555699177180E-05
  2.34180010549334E-05 -2.00786502112672E-05 -1.92238816016824E-04  1.89652657606441E-04 -1.91344616211831E-04
  1.89559919077301E-04  6.44623222777679E-05 -6.44918363519016E-05  6.44230992786488E-05 -6.47444017744949E-05
* ORBITAL    1   52
  6.48813843800292E-09  5.98411087322061E-08  5.65991566143762E-07 -4.33105534841442E-06 -3.65653930916893E-07
 -2.49788751000682E-05  6.28345988527415E-01 -3.57441623928396E-03  3.07275127711341E-03 -1.52710770158759E-05
  3.22499384465027E-01 -1.83887193411098E-03  1.57447265137222E-03 -1.78140176300886E-09 -8.60285352902575E-08
 -1.46078016356985E-07  1.46134801795001E-07  1.52275456925371E-05  2.59293380309443E-06 -4.12257244480474E-03
 -1.85079703381456E-04  7.69267174948476E-06  1.65778959004926E-07 -8.40384098661649E-03 -1.79327554862041E-04
 -2.25559514822664E-06  7.31195437123452E-07 -3.85945443393454E-08 -2.78210454211969E-07 -1.61695438115590E-06
  4.54297368741080E-06 -5.88550502286866E-07 -2.50084814392809E-05  6.28346301775942E-01 -3.57101530498995E-03
  3.07293870733142E-03 -1.52165453512002E-05  3.22498719389309E-01 -1.84148550795740E-03  1.57419897499506E-03
 -6.87625552493802E-08 -1.54336430592220E-06  7.56787099945447E-06  4.69382483683589E-07 -4.06071022109255E-07
  1.70220796318473E-06  4.11736087272654E-03  1.85470528882985E-04 -2.65098517393810E-06 -5.62332414495339E-07
  8.41367864707155E-03  1.80812261313325E-04 -1.19798143011439E-05 -1.72881659085901E-06  2.98737982667269E-06
  4.00983101523406E-05 -2.41708046528311E-04 -2.20440101674994E-04  6.67302730702722E-03 -7.37962515956963E-05
  2.86857263664868E-03  6.22443174249501E-07 -2.88079484117928E-05 -3.05468824207096E-06 -4.06682698590268E-05
  2.40748364401850E-04 -2.21133150806939E-04  6.71252062966916E-03 -7.37440779842600E-05  2.88347270784934E-03
  2.14418409105224E-07 -1.27674645701568E-05  4.55389089177855E-06 -1.31328134549027E-04  2.28604236146036E-03
  1.58281566077793E-04 -8.79659594411956E-04  9.69529355756909E-05 -4.12854953792243E-04  1.93453840864584E-04
 -6.84328956609762E-04 -4.54972960765470E-06  1.31342496614716E-04 -2.28437580172826E-03  1.58189812946607E-04
 -8.72490359654444E-04  9.69847945514142E-05 -4.08147135972445E-04 -1.93364680024180E-04  6.78157645076326E-04
 -4.58306069318817E-06  1.31099305296628E-04 -2.28938650495688E-03  1.58292350318552E-04 -8.85562794420845E-04
  9.69540082325380E-05 -4.11837094221318E-04  1.93454614919170E-04 -6.85550989749955E-04  4.57974615315298E-06
 -1.31117380707358E-04  2.28527225241648E-03  1.58165658569231E-04 -8.80498026173963E-04  9.68648038171348E-05
 -4.05666520990293E-04 -1.93363598367479E-04  6.71572452469782E-04  2.50448346218253E-05 -3.44974676011574E-05
 -1.27037433530804E-04  2.06624083236184E-04  7.97069784144015E-05 -2.49260429032450E-05  3.62316638973484E-05
 -1.26029435856334E-04  2.05744830167507E-04 -8.06173060660517E-05 -2.49044273837531E-05  3.60621465389544E-05
 -1.26658095994143E-04  2.06362888953280E-04  8.07051986103877E-05  2.50615227575725E-05 -3.34241552504580E-05
 -1.25282288762513E-04  2.03522696793678E-04 -7.75725036097153E-05  1.14436738365929E-05 -1.04362391093811E-05
 -9.45028105826353E-06  1.09648431475522E-05  1.27821849027918E-04 -1.27111032456280E-04 -1.28260109306527E-04
  1.25271793694719E-04 -4.73520817232758E-05  4.66939340536969E-05  4.63644181598420E-05 -4.57027439090346E-05
* ORBITAL    1   53
 -7.65376515032805E-04 -5.57215185431017E-03 -3.06409523158187E-02 -8.16787681638744E-02 -6.44975086808251E-02
 -1.97087861019706E-08 -3.32075310686368E-07  8.45559217146671E-07  1.10092450744627E-07  4.39474103638212E-08
  9.30230822022217E-07 -2.36847436845516E-06 -1.55599031561620E-08 -3.84204042416123E-04 -1.18730235308701E-02
  2.25413386241417E-03 -3.22550863595680E-03  5.91873540789796E-03  4.53253917287063E-03  2.04761008749516E-06
  7.87631395655959E-07 -3.83691118715122E-04 -3.34693626237920E-03  9.89476627302199E-07  7.90945978242936E-07
  2.40046727662954E-03 -2.71020389449545E-03  7.65354156099916E-04  5.57198721855812E-03  3.06401040692494E-02
  8.16766682016387E-02  6.44983413262573E-02  2.93126719731061E-08  6.11321448547794E-07 -5.69208207130145E-07
 -4.80177092134697E-08 -5.46266432969073E-08 -1.07287664544766E-06  2.13211439422535E-06 -2.67443700976443E-09
 -3.84231601632007E-04 -1.18735656075340E-02  2.25344130126114E-03 -3.22573142207683E-03 -5.91959598387952E-03
 -4.53323095189264E-03  2.23515614256057E-06  7.33667851290858E-07  3.86704754166198E-04  3.34751738959207E-03
 -1.00775013139940E-06 -9.01150825290966E-08 -2.40022011431633E-03  2.71078456547643E-03  1.47081721767934E-08
  1.11340350351579E-07  4.82024263179775E-07  1.34637841723895E-08 -3.38852303148120E-06  2.54370661260457E-08
 -8.28688128776565E-07 -1.31419180776253E-04  1.37649681666298E-02  1.22968618283559E-08  9.10166198520893E-08
  3.95991804195427E-07  3.60561245628940E-08 -6.57791325407763E-07  4.83706041718962E-08 -4.65757918754156E-06
 -1.30998655997844E-04  1.37432074810491E-02 -8.40268718326908E-04 -1.04545007146812E-02  2.24391265962763E-01
 -1.16719464738577E-03 -1.63884335242754E-03  6.04768129277684E-03 -4.30625601117425E-02 -3.22889260474906E-03
  1.37480328512723E-02 -8.40260796369725E-04 -1.04544360833652E-02  2.24390626884000E-01  1.16722965502137E-03
  1.63560563051412E-03 -6.04764825672970E-03  4.30640500802417E-02 -3.22891895077452E-03  1.37484977307351E-02
  8.40262753273392E-04  1.04544551837101E-02 -2.24390917247213E-01 -1.16720041470694E-03 -1.63609617527635E-03
  6.04764183392959E-03 -4.30650713081794E-02 -3.22886583985892E-03  1.37475715934413E-02  8.40252126231286E-04
  1.04543703951276E-02 -2.24391686598390E-01  1.16720155946600E-03  1.63751603745332E-03 -6.04762566552589E-03
  4.30628326536929E-02 -3.22886453509806E-03  1.37503790100275E-02 -1.92786881260517E-02  2.82129217041775E-01
  1.01033449846639E-02 -1.70473292892513E-02 -1.51472399374549E-02 -1.92786663066992E-02  2.82128782397663E-01
 -1.01030692872361E-02  1.70470062334860E-02 -1.51464437220476E-02  1.92785565241432E-02 -2.82129606981582E-01
  1.01027942745802E-02 -1.70458024191078E-02 -1.51456594242856E-02  1.92785081327941E-02 -2.82130596351742E-01
 -1.01030127763128E-02  1.70464775310073E-02 -1.51463435932021E-02  6.77268780546501E-02  6.77266957075690E-02
 -6.77261741071899E-02 -6.77259695309246E-02  6.48894907257342E-02  6.48903699019974E-02 -6.48890854783255E-02
 -6.48887147973809E-02  6.91903491467071E-02  6.91897642576404E-02 -6.91893320390196E-02 -6.91894367459938E-02
* ORBITAL    1   54
 -4.40725151325522E-04 -3.26855110251265E-03 -2.08332656385790E-02 -8.97575162073547E-03 -2.82745676550037E-02
  8.53019611165763E-09  4.40384735484381E-07 -1.81692846087736E-06 -2.41590609515031E-08  9.45882976109127E-09
  1.39300741783959E-07  9.88882944849732E-07  1.36268335490553E-07 -4.04637048658879E-04 -1.10210722408775E-02
 -1.60807097807094E-02 -7.48504656822014E-03  6.07047298649624E-03  3.80231983397041E-03 -2.07579725117230E-08
  2.56921715518487E-07 -1.23982529822321E-03 -4.91947417083049E-03  4.42466763825276E-06  2.03383342083241E-06
  2.04374014584608E-03 -3.07553964896976E-03 -4.40719522354790E-04 -3.26851005300026E-03 -2.08330206913119E-02
 -8.97506597439417E-03 -2.82754914351707E-02 -2.81492324591155E-08 -2.76043661870415E-07  1.57336439803006E-07
 -9.29801373873462E-08  7.95205844747452E-08  1.49825049575527E-06 -3.53826919845062E-06  4.77819906859809E-08
  4.04642210507985E-04  1.10212712010788E-02  1.60805977313105E-02  7.48519165586049E-03  6.07047231833435E-03
  3.80337681740143E-03 -9.48514624764192E-06 -1.56255222703999E-06 -1.24120387271309E-03 -4.91957334046247E-03
 -2.65933145912030E-06 -1.12995034883425E-06  2.04044535737638E-03 -3.07637435110603E-03 -6.38839350465328E-05
 -1.17176519244848E-03  4.72733199268544E-02  5.07950125331279E-04  3.88072411957592E-04 -9.84372650152641E-04
 -5.80217989329854E-03  2.45825602125414E-07 -7.27888039213090E-06 -6.38405190980086E-05 -1.17140440101433E-03
  4.72750039268093E-02 -5.07485233927378E-04 -4.15766084621091E-04  9.84306134891992E-04  5.80973412329735E-03
 -2.10327132662021E-07  9.66296716534083E-06 -1.00802576585468E-03 -1.17228357527185E-02  2.21600495847594E-01
 -1.21722672684448E-03 -2.67870506735860E-03  5.90605067256727E-03 -4.60364774140124E-02 -3.23969822593060E-03
  9.39083822686098E-03 -1.00801187063374E-03 -1.17227189096724E-02  2.21599806259935E-01  1.21731622162747E-03
  2.67576500395858E-03 -5.90601680868128E-03  4.60333371793311E-02 -3.23973508483251E-03  9.39733150534525E-03
 -1.00801678377862E-03 -1.17227566329595E-02  2.21599281970888E-01  1.21731044815704E-03  2.67312872158777E-03
 -5.90600213446633E-03  4.60349548746885E-02  3.23972126344554E-03 -9.39605083959959E-03 -1.00800323541418E-03
 -1.17226637162629E-02  2.21602043177654E-01 -1.21719284592332E-03 -2.68022606607083E-03  5.90600142929714E-03
 -4.60370361898692E-02  3.23965504860949E-03 -9.39182755646044E-03 -1.92917731555835E-02  2.78440744483949E-01
  9.48155987930441E-03 -1.66721687922354E-02 -1.44588692503656E-02 -1.92917392434523E-02  2.78441231855682E-01
 -9.48102885957721E-03  1.66717338481771E-02 -1.44591019056459E-02 -1.92916371431398E-02  2.78441509150003E-01
 -9.48036373533020E-03  1.66699324528860E-02  1.44575134346819E-02 -1.92915601177522E-02  2.78442963132095E-01
  9.48155941991305E-03 -1.66718853954544E-02  1.44589062012219E-02  6.37520004545502E-02  6.37517013738751E-02
  6.37509768326728E-02  6.37510954867672E-02  6.27636641859189E-02  6.27647504846189E-02  6.27641858048336E-02
  6.27621854029042E-02  6.39745441911924E-02  6.39742681601295E-02  6.39734132648723E-02  6.39740248944225E-02
* ORBITAL    1   55
  5.42529133488254E-08  3.83934459169406E-07  1.99937310812760E-06  6.34228285498582E-06  6.12541279190781E-07
  5.12505772348345E-04  1.40822812283975E-02  1.19812637869892E-02  6.59601200789017E-03  4.36183350909174E-05
  1.94441743998931E-03 -2.39298170572142E-02 -4.82500102268873E-03 -6.00890523929481E-08 -1.73273226847267E-06
 -4.21607341942460E-06 -6.19648428710595E-07 -4.19997082830712E-06 -3.32088713324991E-07 -5.95706257381695E-03
 -2.74809175081498E-03 -4.38944119434791E-06 -1.33024920506292E-06 -1.16142332389621E-02  1.08456692551709E-03
 -2.10383326256857E-06  4.65988408596668E-08  2.82628045179131E-08  2.19334809132260E-07  1.28705491890286E-06
 -7.75460262690853E-06  8.28783423151451E-07 -5.12499506086834E-04 -1.40825934354418E-02 -1.19804036843851E-02
 -6.59597045342639E-03 -4.36520423499782E-05 -1.94463039950764E-03  2.39331627106744E-02  4.82513017306351E-03
  6.58997912514314E-08  1.32856787161299E-06 -9.18679945489319E-06 -4.36960396356041E-07  1.41587500823164E-06
  2.79287007612833E-07 -5.95050039021040E-03 -2.74800302202291E-03 -2.56880136161431E-06 -4.32504211173695E-07
 -1.16117525765602E-02  1.08600650893780E-03  5.50984390432735E-06  1.36082639314861E-06  7.92555204745348E-08
  6.33135306856992E-07  3.65041381839143E-06 -3.37028072460550E-07  1.44554292866352E-05  2.11238395920681E-07
 -8.54972628188247E-06 -6.47413368760201E-04 -5.87527825498916E-03  2.36111446766944E-08  1.66273576952853E-07
  2.18838724371200E-06  4.45301461867460E-08 -2.65434573828371E-06 -1.47769829125209E-07  3.36343748938723E-06
  6.46697902422141E-04  5.90115361770486E-03  1.22397784897008E-03  1.31755140972344E-02 -2.07801479871840E-01
  1.54866581899276E-03 -1.36429711029451E-04 -5.83366876470386E-03  4.81959275841764E-02  3.23768349735432E-03
 -1.53785026460685E-02 -1.22397067348926E-03 -1.31754483982944E-02  2.07800925833806E-01  1.54879458085711E-03
 -1.43648638750597E-04 -5.83361850069833E-03  4.81945478254171E-02 -3.23767596774040E-03  1.53798874821138E-02
  1.22396874940050E-03  1.31754344941984E-02 -2.07799287424921E-01 -1.54879404833170E-03  1.41587861512355E-04
  5.83359782647239E-03 -4.81931026827847E-02 -3.23772100755327E-03  1.53871845432072E-02 -1.22398442645207E-03
 -1.31755569909759E-02  2.07801674162358E-01 -1.54868872481791E-03  1.40242651228671E-04  5.83363121571233E-03
 -4.81995357207229E-02  3.23761064115950E-03 -1.53739172143925E-02 -2.00041991798470E-02  2.86772870768722E-01
  6.77167803991800E-03 -1.59722629278318E-02 -1.29484172893463E-02  2.00041630459620E-02 -2.86773254333502E-01
  6.77033879259133E-03 -1.59716786752311E-02  1.29492650577363E-02 -2.00040723976778E-02  2.86773769836347E-01
 -6.77066152789334E-03  1.59704282903353E-02  1.29471892565975E-02  2.00039480305968E-02 -2.86775460776353E-01
 -6.77134975516430E-03  1.59726244446106E-02 -1.29493951331973E-02  6.40994885942971E-02 -6.41006216269148E-02
  6.40982889614077E-02 -6.41001693266180E-02  6.52512661957510E-02 -6.52521694118894E-02  6.52515052246842E-02
 -6.52491128680214E-02  6.31913324981887E-02 -6.31898002230604E-02  6.31896781227698E-02 -6.31896345711270E-02
* ORBITAL    1   56
  6.23991609069803E-08  4.57912061846827E-07  2.26782883312950E-06 -2.32245638228414E-06  2.05462380820529E-06
  5.01951187378734E-04  1.39619233122576E-02  7.43405559916270E-03  6.00831544238852E-03  5.39506733357995E-05
  1.88175673036640E-03 -2.03706647496214E-02 -4.34335420718348E-03 -8.55859124063863E-08 -1.66727406931279E-06
  3.70296413682858E-06  1.23419033881237E-08  3.64348838903597E-06  1.76891122682030E-07 -5.06777477305770E-03
 -2.96768398514847E-03 -1.17970700815042E-05 -1.01472314427885E-06 -5.37652310440101E-03  3.35548026269256E-03
 -5.35645684795726E-07 -9.91868088958276E-07  9.07963934273498E-08  6.67309838734776E-07  3.38038405618062E-06
 -2.04972441082631E-06  1.53307193041456E-06  5.01933554824716E-04  1.39611826989870E-02  7.43575402677485E-03
  6.00841915512386E-03  5.39896220025515E-05  1.88348193848995E-03 -2.03755890461467E-02 -4.34371201159776E-03
  1.35481849934056E-07  2.59746195443815E-06 -4.59049444503517E-06 -1.31306592454991E-09  3.59731385281886E-07
  5.00671882773919E-07  5.06233363340988E-03  2.96713090070798E-03 -6.84054048978745E-06 -1.59411060577664E-06
  5.37684331038561E-03 -3.35604725037048E-03 -3.08272267074530E-06  3.77045863845093E-08 -3.33204151860466E-04
 -2.44296682780717E-03 -1.66862138356861E-02  3.36677023083187E-04 -6.35183017844604E-03 -1.96905184739495E-04
 -8.05762383479151E-03  1.03172104277125E-07  4.55153520278965E-06  3.33387052329170E-04  2.44438951942740E-03
  1.66999178684584E-02  3.36974954378740E-04 -6.35563194702394E-03 -1.97916009875201E-04 -8.02160923778507E-03
 -2.30646536849097E-07  1.17683969441337E-05  1.22506655090442E-03  1.31711353952110E-02 -2.06276818748036E-01
  1.59932466538123E-03 -2.03415795868682E-03 -5.83330105682779E-03  4.68419612278431E-02  3.25149474783762E-03
 -1.75877739625330E-02 -1.22508576785764E-03 -1.31712730740428E-02  2.06276653353036E-01  1.59937138652540E-03
 -2.04186575859065E-03 -5.83322468900516E-03  4.68442080683217E-02 -3.25145429649944E-03  1.75817685519783E-02
 -1.22506583229411E-03 -1.31711234047205E-02  2.06278463460211E-01  1.59933058437842E-03 -2.03766064618574E-03
 -5.83316830437772E-03  4.68464966986071E-02  3.25143289532856E-03 -1.75786935031925E-02  1.22505620696075E-03
  1.31710502526035E-02 -2.06276527499488E-01  1.59931860320450E-03 -2.03502867883748E-03 -5.83321305319945E-03
  4.68412797251750E-02 -3.25149453995062E-03  1.75935408527067E-02 -2.00282087743244E-02  2.87222202556150E-01
  6.90712436166241E-03 -1.61300114932673E-02 -1.30972106591097E-02  2.00281323764896E-02 -2.87222755111931E-01
  6.90609499129557E-03 -1.61300066822427E-02  1.30983917773955E-02  2.00280325631762E-02 -2.87223677631539E-01
  6.90584438898579E-03 -1.61287789785104E-02 -1.30979090922865E-02 -2.00279717292973E-02  2.87224096533238E-01
  6.90638550172028E-03 -1.61282438527528E-02  1.30962159325950E-02  6.45307628730454E-02 -6.45327287164505E-02
 -6.45328070157630E-02  6.45302872895967E-02  6.49181555444002E-02 -6.49182630403839E-02 -6.49164158559041E-02
  6.49178054830936E-02  6.34290504695470E-02 -6.34275284306518E-02 -6.34268463132344E-02  6.34275192694369E-02
* ORBITAL    1   57
 -1.35149972274641E-03 -9.95989343864206E-03 -6.06330231920862E-02  5.82500596100498E-02 -1.49417487990760E-02
 -2.53994004846770E-07 -4.15246631155661E-06  8.78924196006633E-07 -1.57421110375093E-06  2.21657892527156E-07
 -9.96847168777930E-07 -5.99332545526142E-06  9.82391171415634E-07  1.53295820982782E-03  4.25092047939844E-02
 -2.67589667004905E-02  2.85061232403782E-03 -2.94284741605535E-02 -1.03001612612666E-02  2.92939234790237E-05
  7.98507078687307E-06 -3.20354204041374E-03  2.09422885255716E-03  6.35883414709721E-06  7.23115089034596E-06
 -2.18390860038316E-02 -7.06686026265225E-03 -1.35158820687999E-03 -9.96054552864388E-03 -6.06337847112124E-02
  5.81477944465481E-02 -1.49391008616038E-02 -2.22617199791157E-07 -3.69401681972004E-06  4.15954672732106E-06
 -1.65349076917022E-06  5.03563324254652E-07  1.12100344321765E-05 -1.12297409225121E-05  2.03067470834165E-06
 -1.53282724205260E-03 -4.25071382184133E-02  2.66756530273171E-02 -2.85581198192977E-03 -2.93835965049593E-02
 -1.02829122876613E-02 -6.25825622390124E-05 -7.95942012315968E-06 -3.19721470064651E-03  2.09796724497384E-03
  2.48488367784283E-06 -2.43754903475622E-06 -2.17908779940666E-02 -7.06078561325300E-03 -1.19969639716929E-03
 -1.63933209563729E-02  6.29358260460818E-01  1.89048170249174E-03 -8.49450002163634E-03 -4.02933669294952E-03
  2.78251570792259E-02 -1.93457821337698E-06  1.12130403857437E-04 -1.19899031462039E-03 -1.63876935235354E-02
  6.29396459719387E-01 -1.88810957115562E-03  8.30412138599240E-03  4.02629138451812E-03 -2.76739316517698E-02
 -2.94095648163138E-06  9.30374092675794E-05  5.82091396786502E-05  2.50217431578059E-04  2.06400338141818E-02
  5.91380572024700E-04 -5.16410446350847E-03 -4.79168949548174E-04 -1.12133707126746E-03  1.04257841338957E-03
 -1.82708999462962E-02  5.81411804464156E-05  2.49790473018949E-04  2.06208535761423E-02 -5.90430701573002E-04
  5.07350175272234E-03  4.78959345299960E-04  1.09032785861024E-03  1.04192655239182E-03 -1.82301384915061E-02
  5.82201079645177E-05  2.50328552332880E-04  2.06478468034145E-02 -5.91336484761219E-04  5.14041737748074E-03
  4.79189870720195E-04  1.11119536309339E-03 -1.04245945738101E-03  1.82741875283067E-02  5.81387582304950E-05
  2.49625272864384E-04  2.06498157702722E-02  5.91822570136660E-04 -5.15471773786006E-03 -4.78876267816419E-04
 -1.15049016279212E-03 -1.04289707020337E-03  1.83348542884847E-02  2.61283308900220E-03 -4.73003180776233E-02
  2.03761143100871E-03 -3.99210734211346E-03 -3.47398557518259E-03  2.61274341855749E-03 -4.73045066241109E-02
 -2.02701777484587E-03  3.97816960163197E-03 -3.46329120796335E-03  2.61275653626291E-03 -4.73043432682637E-02
 -2.02417457177620E-03  3.97338592169581E-03  3.46185166877466E-03  2.61266102810015E-03 -4.73066403419785E-02
  2.02737912276017E-03 -3.97414605906644E-03  3.46298078981853E-03 -1.20985008006642E-02 -1.20967241545564E-02
 -1.21026723895668E-02 -1.20953821617960E-02 -1.30578785537448E-02 -1.30414506185939E-02 -1.30367476231002E-02
 -1.30436735704439E-02 -1.14136057127545E-02 -1.14236845960527E-02 -1.14214117438538E-02 -1.14215673124944E-02
* ORBITAL    1   58
 -4.17262195120463E-07 -3.06028033083429E-06 -1.55755118811707E-05  2.50052426425429E-05 -7.12390491544210E-06
 -7.68046383449695E-04 -2.14802819541102E-02  2.19381808616707E-02 -8.53176796568338E-04  1.66767920382744E-03
  4.67087989673866E-02 -4.79335009734361E-02  2.01804352734803E-03  7.30156587998671E-07  1.38119290954175E-05
 -3.67567270594297E-05 -1.44933369244439E-06 -1.30327390677601E-05  1.02545724668633E-06  3.95134988628914E-02
  1.11346763764738E-02  1.55484103859080E-05  2.87017000211316E-07 -2.05601821181427E-02 -5.82724250458442E-03
 -2.53363250947492E-05 -3.87837957732635E-06 -3.14408404246406E-07 -2.24857839331492E-06 -1.12307370937683E-05
 -1.24361957844845E-06 -1.30433594800116E-05 -7.67550553437365E-04 -2.14744591726982E-02  2.18985641410513E-02
 -8.54221726362218E-04  1.66670161595365E-03  4.66965756360762E-02 -4.78534224025289E-02  2.02025687939513E-03
 -4.98925365376185E-07 -1.16504337714022E-05  1.22759138451017E-05 -6.47884459631822E-07  1.12926968657307E-05
 -2.95123009524822E-07 -3.94111024899269E-02 -1.11136489265555E-02  2.69424045117239E-05  5.15994868020553E-06
  2.05260954518263E-02  5.82693719239951E-03  7.24257955877779E-06 -2.94211322817331E-06 -1.12568794221975E-03
 -1.57351503934838E-02  6.59170880646658E-01  1.27816367144085E-03  1.37750392420435E-03 -2.68319385330444E-03
  4.39120842691839E-03 -4.25349882570174E-06  1.89242157360827E-04  1.12460131582174E-03  1.57263591088019E-02
 -6.59224580522156E-01  1.27447578648231E-03  1.55536620523201E-03 -2.67873143974961E-03  4.28465782477961E-03
  2.33418119648898E-06 -6.70846837892530E-05  4.05451739891380E-05  5.00572587875107E-04 -1.49824460964096E-02
 -2.48471954586178E-04  4.59465708206452E-03  3.03403780522142E-04 -5.52362657004774E-05 -3.90308131743023E-05
 -8.49915725404399E-04 -4.05229853347072E-05 -5.00392170371782E-04  1.49648705456839E-02 -2.48092585473595E-04
  4.59294151265153E-03  3.03437565217401E-04 -9.28582413331838E-05  3.85485141724980E-05  9.34842296200158E-04
 -4.03151679202633E-05 -4.98841494289164E-04  1.49918609495501E-02 -2.48771871614464E-04  4.66824202160393E-03
  3.03607922468154E-04 -1.06563810004607E-04 -3.90348345882010E-05 -9.38863548987564E-04  4.04799700094364E-05
  5.00039361512156E-04 -1.49890732399299E-02 -2.48442925865852E-04  4.63315532351060E-03  3.03670014016750E-04
 -1.00722298026917E-04  3.90423358186313E-05  9.12987909011572E-04  2.64678741325262E-05  1.68626441239784E-03
 -3.45138579480915E-04 -1.82079408508428E-03  6.16439363687567E-04 -2.58505184187805E-05 -1.67662870668200E-03
 -3.47247456115942E-04 -1.81016244830859E-03 -6.31294778461958E-04 -2.56628395363894E-05 -1.66703048356954E-03
 -3.49346563043405E-04 -1.80321953261853E-03  6.42467816363003E-04  2.60366855631507E-05  1.67165474163638E-03
 -3.56029896804536E-04 -1.80050509514337E-03 -6.35200311679540E-04 -2.01047349319942E-04  2.14568775018896E-04
  2.08165582440086E-04 -1.95857693492854E-04  9.24140970574648E-04 -9.38228538245275E-04 -9.39315801347497E-04
  9.38480464171769E-04  7.36494228389328E-05 -7.51138549359611E-05 -6.81879428913580E-05  6.34900149179888E-05
* ORBITAL    1   59
  3.85025317423798E-04  2.86447270114316E-03  1.89603635706262E-02 -1.00218029868046E-01 -1.72755527823040E-02
  8.33946457542773E-08  1.61518826835994E-06 -4.11328632657151E-06 -2.90297693764684E-07 -1.59921659046878E-07
 -3.32926228751103E-06  8.49483920277293E-06  8.87490117474414E-08  6.71221868016230E-04  1.78059563997603E-02
 -2.61881276638015E-02 -6.23998634803968E-04 -1.45819626665771E-02 -5.50421822026905E-03 -1.00634111330931E-05
 -2.44746601813236E-06 -5.14934504298958E-04 -1.79482653146091E-03  2.93817378269437E-06 -7.36593317956463E-07
 -8.37115313853498E-03 -3.86517168194603E-03 -3.84963766811225E-04 -2.86401739222601E-03 -1.89579797210761E-02
  1.00225654845070E-01  1.72737084814853E-02 -9.36889744557174E-08 -1.78547997366316E-06  2.88640359975507E-06
  2.32413107630699E-09  1.80868541624990E-07  3.56031259309423E-06 -8.75876650401942E-06 -1.61325151105330E-07
  6.71294304724965E-04  1.78074224945596E-02 -2.61893149476172E-02 -6.24037590225206E-04  1.45844533520269E-02
  5.50502478022980E-03 -1.05061661458732E-05 -2.94596141993953E-06  5.07872616476410E-04  1.79393442240149E-03
  9.77277568643253E-07  5.10491523038364E-08  8.36996318175417E-03  3.86407840754558E-03 -3.42001170794847E-08
 -2.43305372728380E-07 -1.89273429048113E-06  2.13512056411188E-08  2.97007726026198E-06  3.12406664434962E-08
 -2.07792201403224E-06  1.26834674117560E-03 -2.02207535861937E-02 -2.97439285328275E-08 -2.15809876936900E-07
 -1.81109893712854E-06 -3.36269264073215E-09 -2.01032676500533E-06 -7.13508701160420E-08  7.68671370618955E-06
  1.26669547837642E-03 -2.01436270660772E-02  7.23585643099571E-04  9.31274696863867E-03 -3.61657652009146E-01
 -1.53768894423605E-03  1.82404517515201E-02 -8.97171225141607E-04  8.78616498336417E-03 -1.14672878748965E-03
  1.28759722431813E-02  7.23585708805830E-04  9.31274314504148E-03 -3.61655197254042E-01  1.53763732890978E-03
 -1.82305923866842E-02  8.97131016728709E-04 -8.79241994488833E-03 -1.14667462338702E-03  1.28793523295340E-02
 -7.23628737173280E-04 -9.31307691220922E-03  3.61653828072549E-01 -1.53772220949137E-03  1.82295552445768E-02
 -8.97128123778804E-04  8.79317179496517E-03 -1.14679006353911E-03  1.28780975094974E-02 -7.23607475641290E-04
 -9.31291746989023E-03  3.61656629254334E-01  1.53776377289175E-03 -1.82385487672310E-02  8.97148290904236E-04
 -8.78698408468602E-03 -1.14681100138118E-03  1.28743590108970E-02 -8.35051144837655E-03  1.71017964537824E-01
 -3.30642306061491E-02  9.51280202053910E-02  5.79140270684113E-02 -8.35049989264571E-03  1.71020115647962E-01
  3.30633237500014E-02 -9.51268100483534E-02  5.79111141065169E-02  8.35024934137446E-03 -1.71022360221912E-01
 -3.30633826689567E-02  9.51264546944042E-02  5.79108980222895E-02  8.35021125965485E-03 -1.71020644689720E-01
  3.30640606641917E-02 -9.51278780383981E-02  5.79137478467619E-02  7.85472420872911E-02  7.85469762620888E-02
 -7.85462877969867E-02 -7.85465675982084E-02  8.23050109769744E-02  8.23031046068542E-02 -8.23022278415596E-02
 -8.23039168993557E-02  7.05398616292520E-02  7.05412857475052E-02 -7.05406555673215E-02 -7.05390327050804E-02
* ORBITAL    1   60
  3.31003692519598E-04  2.44106640308803E-03  1.52520346618706E-02 -5.41947175545814E-02 -4.20158896973581E-03
 -1.37738105189866E-07 -2.89168195645495E-06  7.33492006926102E-06 -2.59299483322439E-07  1.24368828514103E-07
  5.33707169328418E-07 -9.35013919861766E-06 -1.84706232766935E-07  8.18680942350678E-04  2.19591778974292E-02
 -4.76691698134191E-02 -3.62274885394995E-03 -2.53567210313527E-02 -7.90795330560894E-03  1.72585777282577E-05
  2.17746051511508E-06 -4.99181166785317E-03 -2.69476975428438E-03 -8.99786253537982E-06 -1.74280309381893E-06
 -1.77533858985561E-02 -5.88009724710210E-03  3.30956778347457E-04  2.44071567260816E-03  1.52510071176007E-02
 -5.42331577508734E-02 -4.20001055772072E-03  1.63773545349138E-08 -1.25000913440762E-07 -1.09272809305004E-06
 -3.62180088014024E-07 -5.53107171755877E-08 -5.21270856903373E-07  8.08755569025836E-06  8.96316878365567E-07
 -8.18640389698278E-04 -2.19587347046364E-02  4.76446275983989E-02  3.62109567429007E-03 -2.53387018757160E-02
 -7.90437080949281E-03  2.52914985221016E-06  1.09350721653368E-06 -4.98542943089657E-03 -2.69323504179447E-03
  4.21287126426197E-06  1.47636850153956E-06 -1.77305547986670E-02 -5.87586084510182E-03 -7.14263357042881E-05
 -1.39348876334207E-03  9.64676696571601E-02  1.87309418864007E-04  1.88788048315720E-03 -6.46473515131387E-04
 -5.68685954653444E-03 -1.58760461180095E-06  6.65861727884406E-05 -7.12528723718767E-05 -1.39213486606056E-03
  9.64780175988781E-02 -1.87515737991828E-04 -1.88736491315896E-03  6.45485781407454E-04  5.72794402389987E-03
 -1.66528480735445E-07 -5.14810357626956E-06  6.56766240016152E-04  8.79429870919105E-03 -3.63651425784560E-01
 -1.57828736111420E-03  1.83114566941250E-02 -1.01188740112491E-03  9.09701833123933E-03 -1.06261366166042E-03
  1.34233485169441E-02  6.56711823663524E-04  8.79388918971295E-03 -3.63657060248613E-01  1.57842455127093E-03
 -1.83381913807599E-02  1.01176667505603E-03 -9.09655801383427E-03 -1.06279281234026E-03  1.34183617472408E-02
  6.56808426280318E-04  8.79460568704081E-03 -3.63643658720296E-01  1.57817395164457E-03 -1.83043736656512E-02
  1.01182770589826E-03 -9.09563214181191E-03  1.06263200454703E-03 -1.34088520668112E-02  6.56732115106212E-04
  8.79402303955459E-03 -3.63650958724054E-01 -1.57825063489960E-03  1.83218599669906E-02 -1.01175019094931E-03
  9.08477167020381E-03  1.06261837829205E-03 -1.33986035518744E-02 -8.27398924894824E-03  1.67998835206507E-01
 -3.30865054681655E-02  9.54681840863621E-02  5.74003082666092E-02 -8.27413729915074E-03  1.67994955108237E-01
  3.30891219692767E-02 -9.54732308178036E-02  5.74057420413961E-02 -8.27379916361497E-03  1.67999914370845E-01
  3.30891848208099E-02 -9.54720388660667E-02 -5.74029865506243E-02 -8.27388174202404E-03  1.67996113069876E-01
 -3.30907777259773E-02  9.54761991108753E-02 -5.74069506632816E-02  7.70749027748732E-02  7.70761559213253E-02
  7.70736359639395E-02  7.70759252158501E-02  8.01377720900963E-02  8.01416900682870E-02  8.01403277134493E-02
  8.01434796392059E-02  6.82776438984591E-02  6.82738452493914E-02  6.82755730069612E-02  6.82725462467084E-02
* ORBITAL    1   61
 -1.15208357507338E-07 -8.31665556166759E-07 -3.99647197671416E-06 -1.53487606824427E-05 -8.93450202562226E-07
 -6.39861781648876E-04 -1.77181741543822E-02  4.44876054432361E-02  3.01232090109005E-03 -4.57047083498613E-04
 -1.22302263658482E-02  2.02170071781732E-02 -9.52778287170180E-04  9.23965234856783E-08  1.86437006455374E-06
  1.20793995770697E-05  1.50386450327890E-06  6.96357904621157E-06  5.74383220909801E-07  1.70934813647259E-02
  5.14538606405567E-03  8.56793735496868E-06  2.60101669131022E-06  3.40170898070885E-02  1.01160424998196E-02
  1.05565792929759E-05  9.22642813960867E-07 -5.97514288819483E-08 -4.37084286434765E-07 -2.45909641434860E-06
  1.92435554779351E-05 -2.19294838389515E-06  6.39814376695453E-04  1.77178506734699E-02 -4.44891068826077E-02
 -3.01264882818766E-03  4.57132488428398E-04  1.22317342831196E-02 -2.02221327360504E-02  9.52654253828811E-04
 -1.29273722275951E-07 -1.96297926809079E-06  2.20091287630956E-05  1.11961283205226E-06 -1.03148116115911E-05
 -1.62550218380571E-06  1.70773009555445E-02  5.14435099227003E-03  4.80904393533225E-06  6.52032976482722E-07
  3.40095455530915E-02  1.01136720087540E-02 -1.05083487904776E-05 -2.43408860324818E-06 -1.71294036748741E-07
 -1.33941934673888E-06 -1.07988357239606E-05  4.65632421723143E-07 -1.73639558574804E-05 -6.30504898093947E-07
  2.45358704426237E-05  1.84732844326511E-04 -1.01768669821978E-02 -6.24399672805069E-08 -4.50324837429352E-07
 -6.91936286428433E-06 -7.68722404355937E-10 -4.22077396062001E-06  4.04074308131168E-07 -1.18144729016032E-05
 -1.82980099278071E-04  1.01041161676201E-02 -5.52907223016198E-04 -8.15005202534432E-03  3.80509236893638E-01
  9.63484419274467E-04 -1.50874654368891E-02  9.02907523314392E-04 -9.53681030205883E-03  9.58533998984783E-04
 -1.15845144080868E-02  5.52890389337656E-04  8.14989603565341E-03 -3.80506160035972E-01  9.63157665358097E-04
 -1.50683730881517E-02  9.02761128973462E-04 -9.52914773723532E-03 -9.58463001427986E-04  1.15729204394892E-02
 -5.52873148334013E-04 -8.14975156167666E-03  3.80503575521436E-01 -9.63081438363752E-04  1.50692107777517E-02
 -9.02758849808156E-04  9.52420940760237E-03 -9.58336286936435E-04  1.15564716761800E-02  5.52935993858549E-04
  8.15025145781282E-03 -3.80508449519717E-01 -9.63381747522389E-04  1.50745380688825E-02 -9.02832734562573E-04
  9.53794740196391E-03  9.58595797629898E-04 -1.15896397748055E-02 -8.14724669047843E-03  1.54479081818634E-01
 -2.51838355990992E-02  1.00125046418372E-01  5.94097543062540E-02  8.14721282028149E-03 -1.54479886010526E-01
 -2.51800736929535E-02  1.00122706025969E-01 -5.94094930960406E-02 -8.14700939679439E-03  1.54481564918343E-01
  2.51821632457834E-02 -1.00122637565564E-01 -5.94081987083721E-02  8.14707543120025E-03 -1.54479962186122E-01
  2.51838873039496E-02 -1.00126965951802E-01  5.94123589458786E-02  7.04977229575310E-02 -7.04963278431688E-02
  7.04979127686935E-02 -7.04942748557630E-02  7.28689255039501E-02 -7.28651864827244E-02  7.28651477626335E-02
 -7.28704454027612E-02  7.36754881370843E-02 -7.36788157446420E-02  7.36764469563675E-02 -7.36757040925320E-02
* ORBITAL    1   62
 -1.07081022050008E-07 -7.90260555981202E-07 -3.78848896099628E-06  3.42721924080952E-06 -3.41235088068920E-06
 -7.40160825749817E-04 -2.00156514789954E-02  4.23278604202131E-02  1.61775314639795E-03 -3.97371605485398E-04
 -1.06704659056965E-02  1.47241897718053E-02 -1.74235887353007E-03  1.42918974710519E-07  2.62285571964009E-06
 -6.27784130213608E-06 -6.60106637433139E-09 -4.65273039327175E-06  1.25667432154591E-07  1.41449219634798E-02
  5.41301161701373E-03  2.40578487065086E-05  1.68194482504447E-06  2.01890185613521E-02  8.71735305935772E-03
  3.74461760348986E-06  2.88553048589228E-06 -1.80249122464230E-07 -1.31868152617171E-06 -6.70456760876993E-06
  6.25125050057705E-06 -3.23080152606720E-06 -7.40140712388382E-04 -2.00142312333530E-02  4.23270624553828E-02
  1.61793088682229E-03 -3.97426130074998E-04 -1.06739676125462E-02  1.47306616580034E-02 -1.74198874082336E-03
 -2.70918437174343E-07 -5.21001254568532E-06  1.02896835508146E-05  4.51462604018806E-09 -1.31928179098046E-06
 -1.79231239931305E-06 -1.41368662129246E-02 -5.41144762778378E-03  1.06364347993948E-05  3.28587074596733E-06
 -2.01879065768823E-02 -8.71658947806989E-03  7.20153696392138E-06 -3.66710331085825E-07 -1.11408018584236E-04
 -1.05660464769368E-03  2.08026179452428E-02 -7.47120223512080E-04  2.36631785864371E-02 -6.35285866281031E-04
  5.48594506044646E-03  7.06322139134689E-08 -1.98732925620655E-05  1.11042973423620E-04  1.05377279510561E-03
 -2.08292259258183E-02 -7.47615846267375E-04  2.36633757045103E-02 -6.33325110502409E-04  5.41600697527660E-03
  4.91707610017985E-07 -2.74779083366609E-05 -5.23479749924912E-04 -7.92317792920356E-03  3.80474928204470E-01
  7.84508989220639E-04 -1.04969667305568E-02  9.04334756233587E-04 -6.05124635536220E-03  8.36308733895962E-04
 -6.04997247954011E-03  5.23510724458300E-04  7.92339331279104E-03 -3.80473744635093E-01  7.84401964400678E-04
 -1.04792229402681E-02  9.04171757819663E-04 -6.05357171308988E-03 -8.36340193198051E-04  6.05817737258751E-03
  5.23469051340328E-04  7.92308090184448E-03 -3.80479267907145E-01  7.84506691447505E-04 -1.04931985026350E-02
  9.04063496293330E-04 -6.05936212209400E-03  8.36431031418306E-04 -6.06626908127411E-03 -5.23476137801816E-04
 -7.92313837089553E-03  3.80473018045140E-01  7.84496392903196E-04 -1.04964928967549E-02  9.04206385486830E-04
 -6.04565347314970E-03 -8.36279854263899E-04  6.03424561526030E-03 -8.14761506651497E-03  1.53527596615315E-01
 -2.57467858936763E-02  1.01442224554172E-01  6.02330593211130E-02  8.14773369220067E-03 -1.53526898446694E-01
 -2.57443097052375E-02  1.01441852055130E-01 -6.02346943713164E-02  8.14745167090229E-03 -1.53529162154476E-01
 -2.57449467236619E-02  1.01441718277611E-01  6.02351607418008E-02 -8.14743585507708E-03  1.53529679236506E-01
 -2.57450733460094E-02  1.01438849224697E-01 -6.02312828495492E-02  7.03056333332343E-02 -7.03018275994780E-02
 -7.02990172313199E-02  7.03040204512249E-02  7.39137882577673E-02 -7.39131389992650E-02 -7.39139777572517E-02
  7.39105153565336E-02  7.35557693012783E-02 -7.35587948609673E-02 -7.35583614201957E-02  7.35568012070439E-02
* ORBITAL    1   63
 -6.32700123597838E-04 -4.58199035236175E-03 -2.38297408446627E-02 -2.98876528720418E-02 -3.13538566295575E-02
  2.48102448284506E-08  6.53538382569160E-07 -3.87475690195966E-06 -2.90386527880477E-07 -6.11413299308702E-09
  2.53587825545707E-07  4.48496374750363E-07 -7.25010217560783E-08 -4.50637580555265E-04 -1.03348131476854E-02
  4.45353711599883E-03 -1.96979132778049E-03  1.92594492579275E-03  6.28377091250293E-04 -1.64093758674936E-06
 -3.18701325445066E-07  5.38474986682172E-03  8.94367235107046E-04  7.61349149307257E-06  2.00365865617424E-06
  2.44859287144293E-03  1.13150011904281E-03  6.32680088163379E-04  4.58185784419299E-03  2.38291184447305E-02
  2.98838075351030E-02  3.13558647034066E-02  9.88850984087751E-09  3.87535794916118E-07  8.69434072071168E-07
  6.62433309727887E-08 -1.36984737597794E-08 -4.11881427175940E-08 -1.50705147002271E-06 -1.29648981648912E-07
 -4.50662080095332E-04 -1.03353379448792E-02  4.45093377474491E-03 -1.97029023744483E-03 -1.92850239411061E-03
 -6.29674580008088E-04 -7.11497622688558E-06 -6.15713101951061E-07 -5.38048395547101E-03 -8.93389587594160E-04
 -4.22983524326778E-06 -1.10342791312164E-06 -2.44689610573009E-03 -1.13118861828196E-03  4.29996506273968E-08
  3.29743168461035E-07  1.60196851772711E-06  1.55428373618161E-07 -1.05259396420458E-05  1.96239708705680E-07
 -7.80461278050654E-06 -5.71134012489003E-04  1.65193402672469E-02  1.97709453891639E-08  1.57616942649626E-07
  1.78378693670442E-07  2.42781181047734E-07 -1.46710337182920E-05  1.49956742718391E-07 -1.38003128292977E-05
 -5.71403021394572E-04  1.65226689441661E-02  1.11387286323863E-04  1.10677308909443E-03 -3.72723316794019E-02
  3.99758411322135E-03 -7.83994737647599E-02  1.17734580475381E-03 -2.66237746367712E-02  1.43970686330871E-03
 -2.47886642766059E-02  1.11353406436534E-04  1.10652286576515E-03 -3.72752245897797E-02 -3.99753323254962E-03
  7.83967249509679E-02 -1.17733453033687E-03  2.66198201260452E-02  1.43971438312739E-03 -2.47798145288004E-02
 -1.11362133769278E-04 -1.10656854442290E-03  3.72733479715594E-02  3.99764250641143E-03 -7.84026552256298E-02
  1.17735996169011E-03 -2.66228799944203E-02  1.43979676018212E-03 -2.47853522437761E-02 -1.11366409210247E-04
 -1.10662052539758E-03  3.72756442979763E-02 -3.99750238618698E-03  7.83945367983310E-02 -1.17733211469371E-03
  2.66174302826892E-02  1.43969265990401E-03 -2.47775344691989E-02  3.20007098147774E-04  5.01573608284346E-03
  2.35739127828889E-01  1.37822990276956E-01 -8.03677338580835E-02  3.19992176876941E-04  5.01529473674167E-03
 -2.35738071983435E-01 -1.37823604217685E-01 -8.03672271028749E-02 -3.20238849455512E-04 -5.01797348095590E-03
  2.35741888955241E-01  1.37823172774669E-01 -8.03685621684983E-02 -3.20213009931030E-04 -5.01727538116601E-03
 -2.35740397688023E-01 -1.37824432401159E-01 -8.03670799252954E-02  2.90537820796366E-02  2.90531376569526E-02
 -2.90544873582154E-02 -2.90537867584753E-02 -1.93062916802968E-01 -1.93061310890916E-01  1.93062332011298E-01
  1.93060775127145E-01  1.80643511056443E-01  1.80643673531458E-01 -1.80640844553470E-01 -1.80640149264920E-01
* ORBITAL    1   64
 -3.32340140718679E-04 -2.41919912338596E-03 -1.30808262673087E-02 -7.09313125418240E-03 -1.07974621615206E-02
  5.05456166940001E-08  1.22304068272029E-06 -3.99794318199597E-06 -9.56513441772880E-08 -3.82187270614110E-08
 -1.00728373463013E-07  1.58423208734594E-06 -1.37009183573456E-07 -5.68595588674995E-04 -1.27820728340803E-02
  3.12004633064877E-03 -3.32311778565920E-03  5.58224831199089E-03  1.19639642192568E-03 -5.75357461937507E-06
 -8.62393623012055E-07  3.22803135428241E-03 -8.39312795690199E-04  6.23583142973863E-06  1.55667560056980E-06
  4.47432545845235E-03  1.49894751899746E-03 -3.32322887429405E-04 -2.41907404634321E-03 -1.30804985035874E-02
 -7.07579416190399E-03 -1.08011397811890E-02  3.14598012656576E-09  3.17315758041909E-07 -9.47412666721555E-07
  3.53006957212345E-09  1.42249370642249E-08  7.42793366363876E-08 -2.04469484807334E-06 -1.85909572341739E-07
  5.68577504815277E-04  1.27821583971896E-02 -3.10460366033625E-03  3.32438505219373E-03  5.57439850902692E-03
  1.19554680914376E-03 -2.79686316051221E-06 -8.68204018485124E-07  3.22367503113485E-03 -8.40528502738460E-04
 -4.75886473540800E-06 -1.20198648872920E-06  4.46308477797160E-03  1.49676790549271E-03  5.02386571018419E-05
  4.52158535344913E-04 -1.52077788329966E-02 -1.73850121165924E-05  3.13680926927011E-03 -2.66109610680787E-05
 -9.99714009743431E-03  6.83832989798171E-07 -2.82271138485205E-05  5.01604352144426E-05  4.51547620263190E-04
 -1.52119679978951E-02  1.76589902999760E-05 -3.14746738429777E-03  2.71133216118368E-05  9.97564927431280E-03
  2.56537466176182E-07 -4.64467833221099E-06  1.58125708805660E-05  3.76406488872702E-04 -3.73679493080457E-02
  3.98797738811417E-03 -7.63000677424411E-02  1.10217014013185E-03 -2.59234695463584E-02  1.11639879421113E-03
 -2.11885559191612E-02  1.57962072007498E-05  3.76279885997584E-04 -3.73683994415924E-02 -3.98801380832782E-03
  7.63072359034678E-02 -1.10213395478515E-03  2.59217553028164E-02  1.11647172791495E-03 -2.11837817157473E-02
  1.58013314557937E-05  3.76326478054940E-04 -3.73725914368735E-02 -3.98784776466152E-03  7.62945357689129E-02
 -1.10216057557007E-03  2.59184265965748E-02 -1.11638133586993E-03  2.11772556132850E-02  1.58265474235423E-05
  3.76513228456861E-04 -3.73694169339468E-02  3.98793938676365E-03 -7.63013875400333E-02  1.10213218425690E-03
 -2.59170588837099E-02 -1.11640081311412E-03  2.11772912503607E-02  2.04776736923283E-04  4.80517264583710E-03
  2.44436546424337E-01  1.31047486634690E-01 -6.88663672621819E-02  2.04755532532452E-04  4.80548076054863E-03
 -2.44436710977821E-01 -1.31046690299431E-01 -6.88676632903822E-02  2.04995621384981E-04  4.80724266003734E-03
 -2.44440282462901E-01 -1.31046680487515E-01  6.88671247812876E-02  2.05060143427707E-04  4.80888596094212E-03
  2.44440969327999E-01  1.31044861567037E-01  6.88687461162329E-02  1.53456382948628E-02  1.53449733743192E-02
  1.53463421196442E-02  1.53456146275346E-02 -1.90203068867314E-01 -1.90203430143536E-01 -1.90203129727577E-01
 -1.90204961012786E-01  1.85810824367574E-01  1.85812162711367E-01  1.85808674990790E-01  1.85809741453660E-01
* ORBITAL    1   65
  6.69075252155981E-08  4.52403719917159E-07  2.70723880363370E-06  1.36187866582501E-05  9.65101269843286E-07
  4.77043923599826E-04  1.08097649434741E-02 -1.98507270445978E-03  2.50847422913229E-03 -6.40182426250528E-05
 -1.85735881574165E-03 -9.48094838451815E-03 -2.66469569274986E-03 -7.90898625713821E-08 -3.61495566256119E-06
 -6.61869823101565E-06 -7.47510198160377E-07 -1.12031858741448E-05 -1.56777668114391E-06 -3.26691853443673E-03
 -1.48537418504689E-03 -5.13409473454563E-06 -1.65143932484134E-06 -1.42373253690549E-02 -1.67188853608101E-03
  2.32215832626532E-08  9.39014415841206E-07  1.56922847721767E-08  1.65930884511233E-07  1.30913362255238E-06
 -1.44634170565829E-05  3.06345029058015E-07 -4.77072215309209E-04 -1.08113638640220E-02  1.98844339731215E-03
 -2.50851251521932E-03  6.39867636607800E-05  1.85798728878968E-03  9.48912905017777E-03  2.66507339628034E-03
  9.68623057534887E-08  2.51123797001378E-06 -1.25134476813595E-05 -6.56912896088820E-07 -3.24919547634664E-06
  1.62869084318912E-07 -3.26089950621327E-03 -1.48557940350229E-03 -3.26341188592728E-06 -1.75322853380711E-07
 -1.42323272284682E-02 -1.66982156745223E-03  1.10491905919339E-05  3.01290631615870E-06  9.96665363339085E-08
  8.26868891455509E-07  5.36089944988277E-07 -7.61550854108718E-07  3.66157713142757E-05 -3.49289655508815E-08
 -3.03068174296413E-07  2.75191121342260E-04 -1.22669144686154E-02 -1.01947003893661E-09 -4.55725027386007E-08
 -8.49930118700122E-08  7.01833478404419E-08 -1.25188945109111E-05 -2.30412509900858E-08 -3.43052617700853E-06
 -2.76532308778248E-04  1.23082070504471E-02  3.08710545601390E-05  1.73069599545590E-04  7.80422756717098E-03
 -1.37947950675464E-03  2.09549194872932E-02 -2.24416117096972E-03  4.38145006819644E-02 -2.70852116117815E-03
  4.78491051179057E-02 -3.08940773171322E-05 -1.73232354546488E-04 -7.80648848393733E-03 -1.37932096411025E-03
  2.09441075779918E-02 -2.24417263798891E-03  4.38117298052179E-02  2.70855998712919E-03 -4.78479735647695E-02
  3.09515273044412E-05  1.73686258656980E-04  7.81163137731447E-03  1.37940367653261E-03 -2.09490737551104E-02
  2.24413759980375E-03 -4.38113061991773E-02  2.70856400250843E-03 -4.78385704218937E-02 -3.09233169701225E-05
 -1.73470551060526E-04 -7.80603384928568E-03  1.37948338168929E-03 -2.09545391523190E-02  2.24423564377729E-03
 -4.38216780413833E-02 -2.70867324742890E-03  4.78588823791325E-02  4.17629363791859E-04  6.46865454146623E-03
  1.31484760303919E-01  1.54186119901421E-01 -2.07881304545627E-01 -4.17676935816802E-04 -6.46964505429127E-03
  1.31482666050621E-01  1.54187341161315E-01  2.07883519974156E-01  4.17729736465401E-04  6.46991954529727E-03
 -1.31484562213786E-01 -1.54188146226320E-01  2.07882297184601E-01 -4.17896830263408E-04 -6.47243252504307E-03
 -1.31485466384665E-01 -1.54184945786566E-01 -2.07885352979042E-01  1.36445166222964E-01 -1.36447548993875E-01
  1.36443019754573E-01 -1.36446057357579E-01 -2.26544988401912E-01  2.26544110698540E-01 -2.26541390078021E-01
  2.26545687883560E-01  8.15946726171340E-02 -8.15930176084255E-02  8.15922528553350E-02 -8.15920534695282E-02
* ORBITAL    1   66
  4.60757324986873E-08  3.35881110466937E-07  1.56317486430637E-06  1.70846276603163E-06  2.39573167745660E-06
  4.69984146113168E-04  1.06766697544302E-02 -1.76840645569541E-03  2.88612154840370E-03  3.19747331272019E-05
  4.18325833065326E-04 -1.16642327771252E-02 -2.45365575593318E-03 -1.94329899313680E-08 -2.78302056713913E-07
  4.97599787340144E-08 -1.36205551146647E-07  3.69693948877713E-06  3.30862834986806E-07 -2.93247030416137E-04
 -4.73599478541829E-04 -1.49524194370734E-05 -1.25399829936012E-06 -7.70905337276553E-03 -7.35893112388519E-04
 -4.71904438913940E-06 -1.42822189924439E-06  8.30841865412049E-08  6.26852952584473E-07  3.12167974102894E-06
 -2.78592972510388E-06  8.51533617708881E-07  4.69987264153095E-04  1.06756889182807E-02 -1.76887311935795E-03
  2.88621793557789E-03  3.19541251396641E-05  4.20177272332085E-04 -1.16677536691838E-02 -2.45421655994104E-03
  1.03156933196563E-07  1.40424866699827E-06 -6.06107973803136E-06 -1.85999713504112E-07  3.71256879082713E-06
  1.18568853426398E-06  2.95271725434339E-04  4.75120804744020E-04 -6.62855327328326E-06 -1.43319289232132E-06
  7.70659157285256E-03  7.34691852498078E-04 -2.17525136866948E-06  1.76659931493333E-07 -1.03126630068871E-04
 -8.69545600679981E-04  1.47880676369441E-02  5.96106070824096E-04 -1.11762961865654E-02 -5.35182297079750E-05
 -1.49872610884239E-02 -1.92639281960191E-07  2.29286808691450E-05  1.03246577470669E-04  8.70406879528487E-04
 -1.47731974255119E-02  5.96062561840412E-04 -1.11582892042671E-02 -5.43742123723277E-05 -1.49496683533094E-02
 -2.72471646328538E-07  1.20816358934410E-05  2.16924822770965E-05  1.03385940916263E-04  7.60730717105697E-03
 -1.34901594610757E-03  1.98316224249074E-02 -2.16321963722930E-03  4.18150879930341E-02 -2.72823301421652E-03
  4.66154868418910E-02 -2.17409776332432E-05 -1.03741230722169E-04 -7.61110445157387E-03 -1.34889201687996E-03
  1.98188074570163E-02 -2.16313286351050E-03  4.18123337530411E-02  2.72823024290233E-03 -4.66128201992527E-02
 -2.17239175446705E-05 -1.03623618214707E-04 -7.60734264129427E-03 -1.34907003997289E-03  1.98311544197449E-02
 -2.16304869751445E-03  4.18133388710717E-02 -2.72833432872173E-03  4.66167310889351E-02  2.16945384460218E-05
  1.03392841678628E-04  7.60860484128360E-03 -1.34901154360808E-03  1.98340597076114E-02 -2.16309118005355E-03
  4.18074425886995E-02  2.72819679982540E-03 -4.66005418101241E-02  4.15319014367535E-04  6.74673012928730E-03
  1.30638745466736E-01  1.55161920408438E-01 -2.08299299552775E-01 -4.15267657635643E-04 -6.74539379691218E-03
  1.30636508495315E-01  1.55163693849206E-01  2.08298875756078E-01 -4.15404146920241E-04 -6.74640577210171E-03
  1.30637638595739E-01  1.55165211879465E-01 -2.08300043412281E-01  4.15493297473711E-04  6.74728346605385E-03
  1.30637784110361E-01  1.55166391507658E-01  2.08298049902594E-01  1.37858586530592E-01 -1.37859839034311E-01
 -1.37860352648427E-01  1.37858490970899E-01 -2.26750492422564E-01  2.26747970335993E-01  2.26748323678280E-01
 -2.26747350818355E-01  8.14599753576538E-02 -8.14582804365091E-02 -8.14566265614019E-02  8.14572609186189E-02
* ORBITAL    1   67
  2.51025275509518E-04  1.81941503366347E-03  9.53947517852806E-03  6.77796744545503E-03  8.01508614479044E-03
  8.62925881123141E-08  1.66709677301995E-06 -5.36463645506321E-06 -2.32873326126459E-07 -1.65785560534444E-07
 -3.19992293523839E-06  9.83224780833145E-06  3.14496860271845E-07 -1.59854844453651E-05 -2.72362013132101E-04
 -9.38044036992414E-03 -1.73622210441214E-03 -2.42315174091998E-03 -1.59858782745283E-03 -1.00326790321525E-05
 -1.58915694313703E-06  5.50601590897467E-03 -2.67200210115914E-04  6.93925154153770E-06  1.26520789820864E-06
 -6.70708035685496E-03 -6.09026237439701E-04 -2.50969238125830E-04 -1.81900689683648E-03 -9.53749401884117E-03
 -6.77679577084120E-03 -8.01618681579565E-03 -8.42784599476904E-08 -1.41609160547423E-06  4.02069550963273E-06
 -1.38766327889247E-09  1.68661553486308E-07  3.07387192077636E-06 -1.32211911858298E-05 -6.27243716243422E-07
 -1.59239047872586E-05 -2.71259344945039E-04 -9.38201852441200E-03 -1.73630492606094E-03  2.42019737548364E-03
  1.59962980503772E-03 -1.06481791388048E-05 -1.67386745425923E-06 -5.50816847161207E-03  2.66988421053655E-04
 -4.70340601927438E-07 -7.28429264633792E-09  6.70853789887538E-03  6.08366939768230E-04 -2.21483393051222E-09
 -1.02228967506539E-08  7.21566804664571E-07  6.95553860785222E-09  4.02831510374329E-06  1.12425658068675E-07
 -4.23852171335895E-06  4.88033061225904E-04 -1.02624213691118E-02  2.69685637440857E-08  1.98947065777611E-07
  2.12833708417667E-06  1.40339521225763E-07 -8.55193378372162E-06 -3.04348498083368E-08  2.80259857186927E-06
  4.86167446831302E-04 -1.01842329952924E-02 -3.19615579710042E-05 -2.42422584647757E-04 -2.64278169755626E-03
  1.72805736915907E-03 -3.22780362021510E-02 -1.33351346300857E-03  2.54173050636978E-02 -3.27721990823276E-03
  5.99264788041884E-02 -3.19055723611132E-05 -2.41988664233891E-04 -2.63831118172561E-03 -1.72803074023506E-03
  3.22893762948899E-02  1.33356261302523E-03 -2.54250805504579E-02 -3.27720301699545E-03  5.99345910302930E-02
  3.18915733644075E-05  2.41884338638911E-04  2.63762561728327E-03  1.72804064910559E-03 -3.22926867356430E-02
 -1.33353340916931E-03  2.54239357515605E-02 -3.27723742253386E-03  5.99337030735766E-02  3.19732651688445E-05
  2.42509386835916E-04  2.64394889154636E-03 -1.72804166196318E-03  3.22790332043607E-02  1.33354341790663E-03
 -2.54182401706541E-02 -3.27725733057443E-03  5.99305972634121E-02 -2.35272639453217E-05 -2.96296070055015E-03
  1.38688947437010E-01 -1.02595192535568E-01  2.33274688323052E-01 -2.34431450229500E-05 -2.95980936901105E-03
 -1.38690085044210E-01  1.02597906778965E-01  2.33271362523937E-01  2.34555438590727E-05  2.95950923388798E-03
  1.38692758220355E-01 -1.02599389508480E-01  2.33273112857761E-01  2.35420366222464E-05  2.96316931094677E-03
 -1.38690565931671E-01  1.02595935536230E-01  2.33276654664641E-01 -2.20789894190716E-01 -2.20790684276449E-01
  2.20786451381469E-01  2.20787114663933E-01  9.55346211015439E-02  9.55326751163087E-02 -9.55313551196258E-02
 -9.55346661508820E-02  1.22032786103444E-01  1.22034492133778E-01 -1.22031532507644E-01 -1.22029776286476E-01
* ORBITAL    1   68
  1.27672958751845E-04  9.31465462815421E-04  5.09715603304542E-03  1.35901971304532E-03  9.69276526761501E-03
 -3.81304381896890E-08 -5.82755663677644E-07  1.76480401052971E-06 -5.73168678511544E-08  5.76791170349640E-08
  5.93990115388445E-07 -4.50469025656991E-06 -1.40709067033894E-07  5.14851405375767E-05  1.23610021188268E-03
 -6.21047073524062E-03 -1.52148661017471E-03 -5.58730328244822E-03 -2.87380388548616E-03  3.94812053879873E-06
  1.30475224249411E-06  1.72376911576357E-03 -1.17265419940575E-03 -2.54094630201637E-06 -1.10664197440660E-06
 -5.48397524415213E-03 -4.51817514467752E-04  1.27688620220696E-04  9.31580106527442E-04  5.09778757409413E-03
  1.35807355449793E-03  9.69488328801435E-03  6.38684643378486E-08  8.29304639883039E-07 -2.05540843911247E-06
  1.01395096426843E-07 -1.21061123036520E-07 -1.75924886723842E-06  8.48419233829856E-06  3.34364116444794E-07
 -5.14686381196316E-05 -1.23572947543854E-03  6.21014193885887E-03  1.52159470249241E-03 -5.59144147891218E-03
 -2.87337453466550E-03  1.03664319638683E-05  1.53708418513988E-06  1.72418751424112E-03 -1.17298417040697E-03
 -1.44942564706976E-06 -1.20653784715034E-07 -5.47584998242710E-03 -4.51367316442477E-04 -3.51631410865073E-05
 -3.61580526036743E-04  2.46917759885419E-02  2.01500579539278E-04  7.91064004781116E-03  1.10714514597457E-04
 -7.31150133196669E-03 -5.97830046825195E-07  2.67193749559234E-05 -3.52448158824558E-05 -3.62235293379790E-04
  2.46887910606298E-02 -2.01750503010060E-04 -7.89691400675858E-03 -1.10532708308402E-04  7.30042056221509E-03
  4.54275140148294E-07 -1.94472877268231E-05 -4.58814750462743E-05 -3.43161137192971E-04 -2.75718409703925E-03
  1.55098380820227E-03 -3.02505422511321E-02 -1.46465961412016E-03  2.47879807251730E-02 -3.22621523246637E-03
  5.54996508674146E-02 -4.59204742234098E-05 -3.43461892206654E-04 -2.75971549063666E-03 -1.55098934009907E-03
  3.02429549642799E-02  1.46459874769089E-03 -2.47825424544725E-02 -3.22619506015778E-03  5.54931898327805E-02
 -4.58590833887237E-05 -3.42990658680542E-04 -2.75454488087393E-03 -1.55098998304944E-03  3.02546296130339E-02
  1.46466622704386E-03 -2.47863853925829E-02  3.22620942496316E-03 -5.54954200640047E-02 -4.59283730175979E-05
 -3.43517159931584E-04 -2.75997896221418E-03  1.55094988743150E-03 -3.02399851591861E-02 -1.46461897831446E-03
  2.47827827190225E-02  3.22622243642029E-03 -5.54928485820893E-02 -1.10289266307985E-04 -4.08735175280201E-03
  1.24033415455182E-01 -1.08384241986865E-01  2.40403337360397E-01 -1.10235395925383E-04 -4.08824971497255E-03
 -1.24032764861223E-01  1.08382923763187E-01  2.40405577520023E-01 -1.10285890984392E-04 -4.08718710803128E-03
 -1.24036301573423E-01  1.08385546674631E-01 -2.40406072576515E-01 -1.10306848447807E-04 -4.08928528401119E-03
  1.24034172061586E-01 -1.08382227611998E-01 -2.40408324619817E-01 -2.23195462206989E-01 -2.23194368010060E-01
 -2.23192119986634E-01 -2.23191984691533E-01  1.08733863768026E-01  1.08734092512136E-01  1.08732366076945E-01
  1.08734984059082E-01  1.11691880414940E-01  1.11690544740822E-01  1.11689687828036E-01  1.11688123962863E-01
* ORBITAL    1   69
  2.52053600393729E-08  1.84894259332023E-07  8.95129413282853E-07  2.76201149462371E-06  4.27462844695947E-07
 -1.51433157658038E-05 -4.21545953122411E-04 -7.24403663494363E-03 -1.84501661849956E-03  2.77808425555550E-05
  5.71250636853875E-04 -1.56039076584916E-03 -2.36476184852248E-04 -1.95895986636226E-08 -2.90265461237924E-07
 -2.33366178169998E-06 -3.05518711090320E-07 -1.04111853721834E-06  1.68197301576471E-08 -2.11013402765349E-03
 -8.38101678458304E-04 -1.92568298613950E-06 -5.86999077532846E-07 -4.05862345741276E-03 -9.08733064655211E-04
 -7.89715630490775E-07  6.34286752609856E-08  1.16187628878734E-08  8.30636742680118E-08  4.58635607304739E-07
 -2.24689326641810E-06  3.75866456749670E-07  1.51573261095291E-05  4.21815399774077E-04  7.24429958336819E-03
  1.84515268040906E-03 -2.77938953327492E-05 -5.71613864248387E-04  1.56151917832182E-03  2.36607598184800E-04
  1.82567330363745E-08  2.16105752465677E-07 -4.37670298887106E-06 -3.11259648581618E-07  1.37873869139406E-06
  2.66230281688685E-07 -2.10885459243748E-03 -8.38486474161027E-04 -9.61277164405367E-07 -3.82740073187271E-07
 -4.05706760029193E-03 -9.08149285855391E-04  2.41805866943658E-07  8.78080969779133E-09  1.66299135044376E-08
  1.22226942952427E-07  1.87689448107253E-06 -4.03615797320994E-08  1.13098481901404E-06  1.09103096385605E-07
 -5.35435904592722E-06 -1.59471313610596E-04  2.48652117190748E-03  1.10930837714911E-08  8.11680839001424E-08
  1.43035957047302E-06  1.17478317632194E-08  8.81597851239261E-07 -1.00900100659969E-07  2.89196041445585E-06
  1.59251827308291E-04 -2.47564692350023E-03  3.31937911949615E-05  2.88697317438352E-04 -5.58969482039872E-03
 -2.64687220779528E-03  4.34040271457937E-02 -2.85704206758343E-04  4.32470008726440E-03  1.68352875499471E-03
 -3.06796224965321E-02 -3.31932697849570E-05 -2.88688849039124E-04  5.58914676853951E-03 -2.64680317303185E-03
  4.34009878857186E-02 -2.85680301517575E-04  4.32321130829745E-03 -1.68353451349462E-03  3.06815372694931E-02
  3.31866738682291E-05  2.88637697704125E-04 -5.58879615866892E-03  2.64680737282395E-03 -4.34006322123675E-02
  2.85682757040038E-04 -4.32205029684031E-03 -1.68357924788033E-03  3.06837603803427E-02 -3.32088013126023E-05
 -2.88807983494835E-04  5.58913890026336E-03  2.64689372612063E-03 -4.34002247247631E-02  2.85670226100119E-04
 -4.32484253064524E-03  1.68351274390017E-03 -3.06790920179332E-02  2.21621377620183E-04  8.28658273429919E-03
  2.64974039970724E-01 -2.50785093297573E-02  1.44899789637463E-01 -2.21570281284795E-04 -8.28602393245699E-03
  2.64973146098055E-01 -2.50782170591624E-02 -1.44899884262552E-01  2.21605314327801E-04  8.28627153979460E-03
 -2.64977007819989E-01  2.50779651031679E-02 -1.44902560123672E-01 -2.21762110567312E-04 -8.28786830281015E-03
 -2.64976999757941E-01  2.50789465751815E-02  1.44901205177786E-01 -1.81447644387914E-01  1.81447293004618E-01
 -1.81444705104349E-01  1.81444875239952E-01 -3.59924105080621E-02  3.59917340458455E-02 -3.59918607133983E-02
  3.59929445100264E-02  2.11019363112544E-01 -2.11019125180447E-01  2.11015414632147E-01 -2.11015737306581E-01
* ORBITAL    1   70
  3.06457810305652E-08  2.23069212458783E-07  1.12303830287135E-06 -8.75985854091283E-07  1.08643067579045E-06
 -6.66894254687641E-06 -2.39096513371595E-04 -8.26835936005807E-03 -2.34823505948708E-03 -1.42401068631110E-05
 -4.76520190597971E-04  1.49711316922496E-04 -2.02404489560411E-04 -5.04589752556780E-08 -1.05626790359679E-06
  2.04071110789250E-06 -1.50027127597079E-08  5.12608633340766E-07 -2.55526286081439E-07 -1.95350678973967E-03
 -1.37688127748208E-03 -3.93890660904377E-06 -5.39250043378379E-07 -1.20759119158683E-03 -4.74150203079356E-04
  4.00118307104767E-07 -9.22253435561599E-08  3.24545307854418E-08  2.38099249805941E-07  1.22863088689531E-06
 -2.36710768435412E-06  7.59781241076626E-07 -6.69906509427698E-06 -2.39670830457053E-04 -8.26743311006439E-03
 -2.34830024924044E-03 -1.41866017545132E-05 -4.75458259095968E-04  1.45304820145571E-04 -2.02622492469659E-04
  6.26112952994204E-08  1.32348643274544E-06 -1.88876882416427E-06  8.01538990447395E-08 -4.94526094908998E-08
 -1.97010901393440E-08  1.94773908034520E-03  1.37645319719759E-03 -2.49985262931820E-06 -6.23886284782212E-07
  1.20785744734768E-03  4.74014721287757E-04 -4.15265460759520E-07  2.36619885288999E-07  3.32748503733016E-05
  2.88728141566174E-04 -7.25913633888177E-03 -1.58914469022700E-04 -6.62951583990155E-04  1.62424239707251E-04
 -4.16433891302833E-06  1.34685105969055E-07 -4.73381268757812E-06 -3.31785431515903E-05 -2.87958685292853E-04
  7.26463942705245E-03 -1.58698275879887E-04 -6.68356727355042E-04  1.61965861930625E-04  9.79879636571449E-06
 -1.89791863640344E-07  8.30321218369002E-06  4.76610022298687E-05  4.07361859056166E-04 -5.48161776393158E-03
 -2.60533989742014E-03  4.04095563136035E-02 -3.47948848340597E-04  3.62537127649272E-03  1.71931112919694E-03
 -3.31913073040128E-02 -4.76691679873043E-05 -4.07420981845622E-04  5.48192670765234E-03 -2.60533023199170E-03
  4.04078846485595E-02 -3.47930254540854E-04  3.62691385286972E-03 -1.71929423608676E-03  3.31876062344195E-02
 -4.76716337789595E-05 -4.07441289403053E-04  5.48160712971284E-03 -2.60533767530946E-03  4.04061517274327E-02
 -3.47926843871267E-04  3.62839475493698E-03  1.71931079190977E-03 -3.31850287161473E-02  4.76799306216042E-05
  4.07504161944414E-04 -5.48023287089174E-03 -2.60537356947907E-03  4.04062233107507E-02 -3.47932440276295E-04
  3.62658982298280E-03 -1.71930923898576E-03  3.31918746007974E-02  2.48605008786275E-04  8.43261034793710E-03
  2.66098861738664E-01 -2.59515781963748E-02  1.43023090904603E-01 -2.48615170019029E-04 -8.43282952839260E-03
  2.66098449836922E-01 -2.59519353289099E-02 -1.43022404872314E-01 -2.48626261984822E-04 -8.43326373037950E-03
  2.66102222624192E-01 -2.59521563860139E-02  1.43024266370797E-01  2.48757389738028E-04  8.43429618804627E-03
  2.66102048718353E-01 -2.59520355013968E-02 -1.43024495208152E-01 -1.81239880623856E-01  1.81238713584188E-01
  1.81235750000026E-01 -1.81237718446713E-01 -3.79810658669922E-02  3.79815643666105E-02  3.79818852702893E-02
 -3.79813591334932E-02  2.11193706112129E-01 -2.11193771870967E-01 -2.11189934604037E-01  2.11190433685000E-01
* ORBITAL    1   71
 -1.01918192423545E-03 -7.37320146535609E-03 -3.86294994769759E-02  1.10501430466506E-01 -4.81551421660800E-02
 -2.43203098396037E-07 -4.81822357971630E-06  9.09646115685530E-06  3.37562125848875E-07  5.64765795481209E-07
  1.29555432190975E-05 -2.88214682860810E-05 -5.30345968406922E-07 -3.72443814622151E-04 -8.64756621286992E-03
  6.35729563003363E-02  4.95129102404079E-03  3.63597128171005E-02  1.01738846458714E-02  3.68821737900467E-05
  5.55718579356445E-06 -1.22018857785601E-02 -5.31603461859632E-04 -8.99529064593382E-06  1.44563450511769E-06
  5.04647180616724E-03  5.10151559997411E-03  1.01890174842589E-03  7.37118606755295E-03  3.86194626036303E-02
 -1.10521809187010E-01  4.81618622140061E-02  2.52246284445447E-07  5.26984888313255E-06 -1.28613770160801E-05
 -1.79549832297235E-07 -5.08161482439370E-07 -1.01712580203657E-05  3.14589428561136E-05  1.20533611253122E-06
 -3.72791450256945E-04 -8.65451574165770E-03  6.35850305100413E-02  4.95133339163719E-03 -3.63519533925150E-02
 -1.01708901646440E-02  9.67066149001286E-06  5.44749741299688E-06  1.22175176674354E-02  5.34439807113808E-04
 -4.06364879879806E-06 -1.75081540297886E-06 -5.06623771569914E-03 -5.10614150758286E-03  1.96231589686011E-09
 -1.25927099217454E-07  1.09795074903286E-06  1.04258008106297E-06 -6.76952574345450E-05 -2.31918766308907E-07
  2.69769177163666E-06 -3.20701559104848E-03  7.97543808183304E-02 -3.24714018315465E-09 -2.19727735901204E-08
 -1.13054466548688E-06 -2.13179622425897E-07  5.30069355679566E-06  2.32536814326554E-07 -1.92442259761821E-05
 -3.20185032016241E-03  7.95265192876651E-02  9.92324951607016E-04  7.66998478959198E-03  1.09307822245330E-01
  5.14078895123502E-03 -1.31326026601804E-01 -7.41744733878807E-03  1.60295677224426E-01  7.53331170531425E-03
 -1.96010867940603E-01  9.92122748447513E-04  7.66844190718038E-03  1.09289146965106E-01 -5.14068873073971E-03
  1.31291668624157E-01  7.41734624672585E-03 -1.60286866030481E-01  7.53318342773458E-03 -1.96010373412215E-01
 -9.92031030208982E-04 -7.66769053429845E-03 -1.09290476357999E-01  5.14103613893126E-03 -1.31301032897458E-01
 -7.41718276070649E-03  1.60285886848476E-01  7.53347577348316E-03 -1.96023419550571E-01 -9.92110070231270E-04
 -7.66832576143327E-03 -1.09294953364490E-01 -5.14077111890522E-03  1.31308774343099E-01  7.41697904537203E-03
 -1.60312469658743E-01  7.53339277446353E-03 -1.96002156951675E-01 -2.91715883609713E-03 -7.92062269268062E-02
 -9.44265196788340E-02  1.99924503365475E-01  1.57867340193376E-01 -2.91745754953142E-03 -7.92163793601213E-02
  9.44322866811193E-02 -1.99934130564987E-01  1.57879872338347E-01  2.91698983781334E-03  7.92124614959920E-02
 -9.44287308698986E-02  1.99927883518859E-01  1.57876882430676E-01  2.91702821287439E-03  7.92066095529173E-02
  9.44277944598747E-02 -1.99927008515693E-01  1.57869366688832E-01  3.62788112442522E-02  3.62789989686933E-02
 -3.62758249496643E-02 -3.62767049716079E-02  1.05873582107158E-01  1.05881104208189E-01 -1.05880005591947E-01
 -1.05878234993632E-01  2.70846170138183E-02  2.70801465798129E-02 -2.70807053477135E-02 -2.70834771707339E-02
* ORBITAL    1   72
 -6.09832123442916E-04 -4.42445414735925E-03 -2.39364345587404E-02  1.12638332965897E-01 -2.90622780310446E-02
  3.66561165138291E-07  7.18606023894410E-06 -3.23611405397694E-05 -1.25362134194479E-06 -4.94561494539455E-07
 -5.67496143895515E-06  4.40565859088145E-05  1.99209389324875E-06 -3.15692032908571E-04 -6.94858504248216E-03
  6.55373436423385E-02  5.48180196024038E-03  4.73675757686357E-02  1.30466288969556E-02 -5.21096859124813E-05
 -4.66269402200958E-06  5.47529236243229E-04  2.33369939781820E-03  3.59873826956086E-05  5.47640789386845E-06
  2.81499291209916E-02  1.05823249724421E-02 -6.09824989342598E-04 -4.42437949504580E-03 -2.39369332361857E-02
  1.12676912542601E-01 -2.90718183183589E-02 -3.15132215379879E-07 -3.62942678411989E-06  1.68334599040146E-05
  4.21744364522998E-07  6.58017931166295E-07  1.05494728356898E-05 -4.73121598118401E-05 -2.48798895138725E-06
  3.15596733943192E-04  6.94694217171334E-03 -6.55178488669551E-02 -5.48016949546700E-03  4.73333728767944E-02
  1.30457708136194E-02 -5.71952248542151E-05 -9.56531722869593E-06  5.38990744331977E-04  2.33209744665124E-03
  4.53943238367995E-06 -2.92849307661583E-06  2.81255360419709E-02  1.05750572590099E-02 -3.74675278448189E-04
 -2.76114823772345E-03 -7.84991725015410E-02  8.42682477066117E-04 -2.34885758339583E-03 -8.30596533924756E-04
  4.00897720735832E-02  4.91592908746090E-06 -1.91598742156845E-04 -3.74790710288088E-04 -2.76198772551887E-03
 -7.85073279201002E-02 -8.40932421813301E-04  2.23437705338530E-03  8.31652716186961E-04 -4.01312902568827E-02
 -2.82783638155486E-06  1.22956569053171E-04  1.09302009243832E-03  8.43271796053821E-03  1.26001798516583E-01
  4.94223199427333E-03 -1.08417951255758E-01 -7.72858339439098E-03  1.77308198585684E-01  7.53917462791224E-03
 -2.02117024969607E-01  1.09311076235281E-03  8.43344138383552E-03  1.26011134419714E-01 -4.94222833565933E-03
  1.08468238133320E-01  7.72869737838106E-03 -1.77347794031671E-01  7.53945595278213E-03 -2.02061881235428E-01
  1.09279008389673E-03  8.43098582600386E-03  1.25976807997264E-01 -4.94190382823361E-03  1.08383566541993E-01
  7.72835137726066E-03 -1.77335314509531E-01 -7.53903581718441E-03  2.02074474548923E-01  1.09311048897616E-03
  8.43338787641493E-03  1.26010833276325E-01  4.94238170540928E-03 -1.08477757530914E-01 -7.72854361791587E-03
  1.77352449891172E-01 -7.53931681010354E-03  2.02070053289029E-01 -3.08900916788279E-03 -8.13862101584147E-02
 -8.84030987061872E-02  2.14316279239002E-01  1.55284647115824E-01 -3.08846403737553E-03 -8.13715967598228E-02
  8.84001847562465E-02 -2.14305621020050E-01  1.55269843697696E-01 -3.08819264751730E-03 -8.13790828618208E-02
  8.84033664873724E-02 -2.14312490481227E-01 -1.55281331755594E-01 -3.08791385892636E-03 -8.13640722709955E-02
 -8.83923951452517E-02  2.14294009976012E-01 -1.55261404286995E-01  4.20818566113277E-02  4.20762470207510E-02
  4.20801278321885E-02  4.20756766286634E-02  9.54749703832509E-02  9.54679035301559E-02  9.54770270095965E-02
  9.54600468811279E-02  3.64139871721103E-02  3.64238401582052E-02  3.64124582691559E-02  3.64255237455492E-02
* ORBITAL    1   73
 -1.31866402248619E-07 -9.41385372041335E-07 -5.68325281971330E-06  2.05088563580774E-05 -1.94035386531706E-06
  7.11481441734413E-04  1.64120800212311E-02 -7.64994596056789E-02 -3.26317615613036E-03  9.35934579496927E-04
  2.11395364151177E-02 -4.54651884675126E-02  9.47278933673358E-04  3.24528876299024E-07  7.65816595161007E-06
 -2.02605556959330E-05 -9.45055718365757E-07 -1.28215075972466E-05 -1.04945732643814E-06 -2.41957717683031E-02
 -1.02623776141303E-02 -1.93462792694711E-05  8.05171303186468E-07 -2.43461532322714E-02 -9.92464345872413E-03
 -2.50930042103841E-05 -7.99829637134357E-06 -1.04880694059057E-08 -9.17599703589587E-08 -2.87257292327679E-07
 -2.07581939204398E-05 -1.02215535259626E-06  7.11564160787868E-04  1.64103411364094E-02 -7.65097047487988E-02
 -3.26391716364933E-03  9.35797783981803E-04  2.11440930061630E-02 -4.54560727368455E-02  9.47226857359392E-04
 -2.38952184425108E-08 -1.54973082709319E-06 -1.05701021832854E-05 -7.56403057038600E-07  1.43255283099134E-05
  6.44900359163640E-06  2.42128182806905E-02  1.02637655399305E-02  1.28614552812842E-05  1.51474446518304E-07
  2.43386311497499E-02  9.92388560413285E-03 -4.48177322890369E-06  1.78795769396173E-06 -1.85545613024868E-04
 -1.35663153758101E-03 -2.83161868579986E-02  2.33959167735026E-03 -7.82885691446548E-02  9.97137743759288E-04
 -1.45336806412058E-03 -2.02115740341836E-06  1.05641201236112E-04  1.85374178443468E-04  1.35502988594407E-03
  2.83175814505277E-02  2.33815635892950E-03 -7.81996747052198E-02  9.97751227071818E-04 -1.45293998832760E-03
 -1.07110505060113E-06  5.09051136452893E-05 -1.26163684350030E-03 -9.69423646814543E-03 -1.48078212906906E-01
 -4.21506587578622E-03  1.05845831134097E-01  8.35090929034552E-03 -1.99787221186079E-01 -7.41488672651870E-03
  1.74643270191309E-01  1.26160377866216E-03  9.69402267521043E-03  1.48062963551247E-01 -4.21466733181092E-03
  1.05813040458173E-01  8.35109329040742E-03 -1.99813405454112E-01  7.41453331158228E-03 -1.74598370505112E-01
  1.26166628916712E-03  9.69444771373182E-03  1.48079882170691E-01 -4.21517016764120E-03  1.05871710678717E-01
  8.35114602521241E-03 -1.99807794846916E-01 -7.41485463237614E-03  1.74621912076755E-01 -1.26155010873924E-03
 -9.69357833375215E-03 -1.48066880368833E-01 -4.21491192875972E-03  1.05854653376569E-01  8.35097076769254E-03
 -1.99826889687350E-01  7.41464108925127E-03 -1.74592903746697E-01 -2.52986170463466E-03 -7.03906741003015E-02
 -5.37158064760886E-02  2.28152428700477E-01  1.49775946407512E-01  2.53007303624123E-03  7.03955024893192E-02
 -5.37221145226750E-02  2.28160837321375E-01 -1.49784127642072E-01  2.52943175350627E-03  7.03908579521729E-02
 -5.37182715747046E-02  2.28155136513468E-01  1.49781296824622E-01 -2.52946084173191E-03 -7.03907232491768E-02
 -5.37214659469167E-02  2.28163534901922E-01 -1.49782503137803E-01  4.59612272986222E-02 -4.59579203842192E-02
 -4.59629437280319E-02  4.59641940158294E-02  6.77980854886397E-02 -6.78070574825843E-02 -6.78039522617050E-02
  6.78087727189509E-02  6.13746776828694E-02 -6.13705545404745E-02 -6.13671059867312E-02  6.13656121553844E-02
* ORBITAL    1   74
  1.79052929948648E-07  1.38862579171708E-06  5.38387745529706E-06  3.71787559434152E-05  2.86033911371279E-06
  3.36368529609499E-04  8.08874089822673E-03 -6.92173980620461E-02 -5.50325000136165E-03  9.90252273759003E-04
  2.23071729225777E-02 -6.55546328359869E-02 -1.89376503225695E-03  3.25064627442744E-09  4.64256306634020E-06
 -3.22052387975152E-05 -2.93413941953875E-06 -7.37884488189647E-07 -6.02318562957416E-08 -2.97513026459817E-02
 -8.64644031262497E-03 -1.38569679263897E-05 -2.96180898728561E-06 -4.77310769755046E-02 -1.35183197043589E-02
 -3.60093824716535E-05 -7.18258276978618E-06  7.88661507263315E-08  4.72700557233884E-07  2.48116878881785E-06
 -4.75298007515900E-05  2.30597259330823E-06 -3.36163265150406E-04 -8.08354818223471E-03  6.92126387611439E-02
  5.50357275978419E-03 -9.90368609456112E-04 -2.23129935631190E-02  6.55538961526948E-02  1.89402550624965E-03
  1.73390398614962E-07  7.21078441487637E-08 -4.44913891015022E-05 -2.47635658115804E-06  4.50578811834099E-05
  6.73555881279374E-06 -2.97310359193858E-02 -8.64458615353921E-03 -4.13989827618376E-06 -1.00394600184926E-06
 -4.77226504492472E-02 -1.35171829522682E-02  1.17114482983650E-05  2.31338573246297E-06  2.70154978433045E-07
  1.99610899247076E-06  2.87481244536587E-05  6.41477566410893E-07 -5.11752691837617E-05  1.72926654473157E-06
 -6.69533878564413E-05 -2.06158045799094E-03  5.82746736914271E-02  1.60597094028983E-07  1.22629143739823E-06
  1.92759959305321E-05 -1.77399566878517E-07  4.12812635572083E-05 -1.08125745868472E-06  3.97741716058870E-05
  2.05774764735859E-03 -5.80725171530577E-02 -1.25969861758623E-03 -9.67333019964851E-03 -1.51833410103218E-01
 -4.52867978506700E-03  1.12672581170064E-01  8.46389616252542E-03 -2.04867295854668E-01 -7.42553860850372E-03
  1.68069309298468E-01  1.25961255857822E-03  9.67272738968429E-03  1.51814341090093E-01 -4.52798399935755E-03
  1.12629843267270E-01  8.46420680947466E-03 -2.04902189967900E-01  7.42503730264423E-03 -1.68010404124180E-01
 -1.25969965684769E-03 -9.67343672761309E-03 -1.51813917854429E-01  4.52763284998146E-03 -1.12617980809264E-01
 -8.46393834986623E-03  2.04918898093167E-01  7.42463693345278E-03 -1.67994885273548E-01  1.25961755077105E-03
  9.67272707228298E-03  1.51828154270092E-01  4.52839829728206E-03 -1.12639748710042E-01 -8.46398085058948E-03
  2.04890400633135E-01 -7.42522868108178E-03  1.68067453119722E-01 -2.50611348558860E-03 -6.85729982320312E-02
 -5.57087870368517E-02  2.34779899132995E-01  1.43814086923237E-01  2.50658408695362E-03  6.85813068466016E-02
 -5.57184523674032E-02  2.34792099865961E-01 -1.43824756749599E-01 -2.50554962374139E-03 -6.85703173124017E-02
  5.57132951747989E-02 -2.34786696343470E-01 -1.43817251094543E-01  2.50582976398650E-03  6.85716001160740E-02
  5.57061217051602E-02 -2.34777048743729E-01  1.43811409343981E-01  5.48067353960475E-02 -5.48033054920139E-02
  5.48028481651668E-02 -5.48068514752508E-02  6.36070591157576E-02 -6.36212000344353E-02  6.36153609983319E-02
 -6.36054996966711E-02  6.05481865812709E-02 -6.05436837106157E-02  6.05463783063234E-02 -6.05476716179708E-02
* ORBITAL    1   75
  2.11040498660690E-03  1.52175320666749E-02  7.64084645816482E-02 -1.57411483108123E-02  1.28822546783185E-01
  2.94697867932207E-07  4.63848564836478E-06 -7.95364810020262E-06  1.79369111313074E-07 -7.83399814678892E-07
 -1.65641990746104E-05  4.79919362895494E-05  1.92125697402324E-06  9.44238872644660E-04  1.96806561234407E-02
 -6.88236935031118E-02 -3.29348284180008E-03 -8.83273870114004E-03  2.20325453860243E-03 -4.38044359591192E-05
 -8.32770351971687E-06 -3.57446038160740E-03 -1.60711678972115E-03 -3.23229790932710E-06 -3.60572561491884E-06
 -2.41508683018300E-02 -4.46365480466664E-03 -2.10983603163916E-03 -1.52134428824298E-02 -7.63881445931001E-02
  1.57792893617012E-02 -1.28822020909912E-01 -3.94441213012581E-07 -7.80819256500410E-06  2.17592000476949E-05
  8.38585017339985E-07  7.88710852532912E-07  1.38233886875213E-05 -5.30988998594240E-05 -2.13372134360749E-06
  9.44924542698036E-04  1.96938293396438E-02 -6.88481990281816E-02 -3.29368981289205E-03  8.82514294167993E-03
 -2.20106388501505E-03 -1.13709162221131E-05 -4.96940454950722E-06  3.53476832483629E-03  1.59890299539294E-03
  1.62676892627613E-05  6.28834046705571E-06  2.41622237374012E-02  4.46410184212110E-03 -9.35503354349223E-08
 -6.11792761979733E-07  1.89008763754855E-06 -1.68039822826117E-06  1.06823932615598E-04  2.95778232420533E-07
  3.03489470956470E-07  3.72620740897850E-03 -1.25836098175383E-01  4.79381433420714E-08  3.48034947910731E-07
  1.13427606295789E-05 -7.38458816996306E-08  2.12347593754066E-05 -1.36763605153445E-06  8.22255260262379E-05
  3.71845522665949E-03 -1.25492859378611E-01  1.40786160078708E-03  1.07606390870654E-02  1.60798344165354E-01
 -2.71621972749359E-03  2.03558657053064E-01 -5.62660816157987E-03  2.96042143226573E-01 -9.08130954967994E-04
  1.33784076131071E-01  1.40830890148308E-03  1.07640382582006E-02  1.60835563088174E-01  2.71603832680151E-03
 -2.03487376786824E-01  5.62678212259028E-03 -2.96054848434720E-01 -9.08063539607415E-04  1.33773422755152E-01
 -1.40849393569539E-03 -1.07655229153760E-02 -1.60831001586276E-01 -2.71677967413900E-03  2.03495870186201E-01
 -5.62673508289848E-03  2.96076179456596E-01 -9.08751266722267E-04  1.33812565872220E-01 -1.40823793462234E-03
 -1.07634743166148E-02 -1.60820326096149E-01  2.71615797569399E-03 -2.03513873324022E-01  5.62678002394260E-03
 -2.96020113532730E-01 -9.08483730683666E-04  1.33753275518420E-01 -5.07838755598950E-04 -2.51012772207841E-02
  2.83885722190146E-02  1.16918653227781E-01  5.37754937147356E-03 -5.07584697409896E-04 -2.50859524639213E-02
 -2.83989302473885E-02 -1.16901537964644E-01  5.35709183070775E-03  5.07050088478145E-04  2.50810375362886E-02
  2.83947693945566E-02  1.16904832843003E-01  5.35658324478988E-03  5.07218156528168E-04  2.50931678963900E-02
 -2.83939593244502E-02 -1.16911587993378E-01  5.36840704418984E-03  5.50214787262619E-02  5.50206485759676E-02
 -5.50237557802982E-02 -5.50267694692422E-02 -8.03127523184216E-02 -8.03290726732892E-02  8.03235269246456E-02
  8.03199314343306E-02  7.42975751572258E-02  7.43077356658595E-02 -7.43028796756955E-02 -7.42960819609530E-02
* ORBITAL    1   76
  1.28011867372618E-03  9.26581380949068E-03  4.81602937752442E-02 -1.13870328906356E-01  7.09511492033335E-02
 -4.40884290360601E-07 -9.25032493638094E-06  4.46539963357825E-05  1.87151577460917E-06  3.90308358928948E-07
  1.52516608758112E-07 -3.58910971905726E-05 -7.90084157242091E-07  1.19069358434264E-03  2.34587893148347E-02
 -6.58485957160845E-02 -5.65049356696067E-05 -5.19639902445356E-02 -6.87835808423863E-03  4.32914584748110E-05
  5.83806125110513E-06 -9.14294980223991E-03 -1.38533948766518E-03 -4.73511176877119E-05 -1.37765588502320E-05
 -5.01202328178494E-02 -1.07700879706953E-02  1.28003841404031E-03  9.26520069379983E-03  4.81586418961241E-02
 -1.13960586794034E-01  7.09650351206211E-02  4.55766390865827E-07  3.94855268020633E-06 -1.39590697486357E-05
  3.64557221320124E-07 -1.00058986828094E-06 -1.36880403633552E-05  6.90773911619509E-05  2.91052491103517E-06
 -1.19056970096484E-03 -2.34575968967246E-02  6.58128656172258E-02  5.39417402904190E-05 -5.19392845736346E-02
 -6.87499056160430E-03  6.82865012855919E-05  1.43578971255155E-05 -9.11932991939909E-03 -1.38277055216143E-03
  1.18254364439960E-05  7.46077427045540E-06 -5.00412335219523E-02 -1.07579723790931E-02  3.50249602221775E-04
  2.70263981428802E-03  7.99703895026292E-02 -8.25224826812376E-04  2.64161955688402E-02  2.36969282256713E-03
 -1.76245683830541E-02 -6.53243769755108E-06  2.69984072259338E-04  3.50041552636373E-04  2.70085005643149E-03
  7.99707401985181E-02  8.20999374956251E-04 -2.61743379549643E-02 -2.37083415331646E-03  1.76368896809186E-02
  2.46181442509990E-06 -1.52165162502607E-04  1.56770504216426E-03  1.19467346327057E-02  1.50995180518949E-01
 -2.99319280608315E-03  1.80603198286826E-01 -5.00501140725689E-03  3.05452238869970E-01 -1.67753327757136E-03
  2.10098243583965E-01  1.56773699057426E-03  1.19469529532735E-02  1.50992250847720E-01  2.99331417578099E-03
 -1.80679740698348E-01  5.00466715119622E-03 -3.05398263712548E-01 -1.67806470423117E-03  2.10011216546308E-01
  1.56827824418591E-03  1.19510662222344E-02  1.51047490905895E-01  2.99292337497130E-03 -1.80534971450333E-01
  5.00516171346038E-03 -3.05424529471105E-01  1.67771558931062E-03 -2.10022494332567E-01  1.56762550571607E-03
  1.19461453523368E-02  1.50985476014883E-01 -2.99375408280018E-03  1.80693595130915E-01 -5.00465469098932E-03
  3.05400262365453E-01  1.67801809076536E-03 -2.10019327510191E-01  1.18545773459200E-04 -1.92209392522466E-02
  2.59846399388055E-02  9.33218449826907E-02 -8.81928734449737E-03  1.18242707392547E-04 -1.92350508224161E-02
 -2.59809497621186E-02 -9.33323841831034E-02 -8.80006312376462E-03  1.18572712473717E-04 -1.92185692663687E-02
 -2.59900769210846E-02 -9.33182345036816E-02  8.82038213977081E-03  1.18234491844328E-04 -1.92415029866707E-02
  2.59707046330157E-02  9.33531115280119E-02  8.78972185395973E-03  6.19669945090032E-02  6.19770406095047E-02
  6.19686810880533E-02  6.19772130425685E-02 -8.35232867763372E-02 -8.35181737081443E-02 -8.35289664961705E-02
 -8.34999724039338E-02  6.40930211003879E-02  6.40794593671593E-02  6.40947204556139E-02  6.40723113888280E-02
* ORBITAL    1   77
  2.76110778260133E-07  2.02046366727288E-06  1.21643588800424E-05 -5.60044451733614E-05 -4.58149660212439E-07
 -2.07240642885429E-03 -4.36669644575000E-02  1.21986330924340E-01  8.76938453751350E-05 -7.48368130398428E-04
 -1.54573985792459E-02  3.62556318129960E-02 -1.72179351544339E-03 -9.13805865480573E-07 -2.01594239692232E-05
  5.96066082256446E-05  3.03360746144333E-06  1.14112218531067E-05  6.64783687730059E-07  1.32807875844826E-02
 -2.87410966402000E-03  6.55684426176854E-05  1.28397123340378E-06  4.63133053006988E-02  6.43126288569451E-03
  6.67205175223381E-05  1.65114129492415E-05  2.03485738195118E-08  1.96487102509825E-08  2.74978361603213E-07
  3.98594569600095E-05  4.84661916671039E-06 -2.07245975782298E-03 -4.36576734738113E-02  1.22011284614719E-01
  8.98617380784842E-05 -7.48122486338684E-04 -1.54747548702739E-02  3.62517843220349E-02 -1.72067792313051E-03
  1.66381815011930E-07  9.04066250729162E-06  2.41045378329915E-05  1.84832352015512E-06 -5.06816301592561E-05
 -1.49168485933297E-05 -1.33188139766086E-02  2.86752829834027E-03 -1.46973843215870E-05 -7.75256778863607E-07
 -4.62996738667063E-02 -6.42690910860843E-03 -2.91136890650697E-06 -4.50471928454978E-06 -3.55095814513000E-04
 -2.68661700350310E-03 -2.30250574961447E-02 -3.83074251013127E-03  1.59784888604237E-01 -2.20325210629479E-03
  9.89905203372947E-02  4.18924620390798E-06 -2.50817879973570E-04  3.55756787026499E-04  2.69266099464854E-03
  2.30051306114798E-02 -3.82614863670421E-03  1.59478858968060E-01 -2.20465456006126E-03  9.89406420766160E-02
  3.07483068330488E-06 -1.30275758400368E-04 -1.58572750077969E-03 -1.20655708058277E-02 -1.22583097325656E-01
  1.15813590660150E-03 -1.28362321255879E-01  3.70345291142726E-03 -2.96918596068359E-01  2.61538881300660E-03
 -2.62145912408241E-01  1.58588203633817E-03  1.20666236523240E-02  1.22627773756628E-01  1.15679266752818E-03
 -1.28269690581298E-01  3.70285042082127E-03 -2.96848056742465E-01 -2.61458292782313E-03  2.62012382549833E-01
  1.58572689569950E-03  1.20655588283159E-02  1.22584622188073E-01  1.15855210350600E-03 -1.28410495979995E-01
  3.70227744948545E-03 -2.96862977081073E-01  2.61580016224189E-03 -2.62054876914408E-01 -1.58578050080862E-03
 -1.20658868753906E-02 -1.22600480817228E-01  1.15783908070459E-03 -1.28382985704896E-01  3.70249992141101E-03
 -2.96828382409686E-01 -2.61496141560796E-03  2.61989394872636E-01  8.99879488968398E-04 -7.73327068501376E-03
  1.32057046715061E-02  8.22897766396777E-02 -2.17622427648686E-02 -9.00485966597303E-04  7.71748434247133E-03
  1.32222988819532E-02  8.22664042501547E-02  2.17858003251153E-02 -9.00435370963522E-04  7.71475094074015E-03
  1.32183429324984E-02  8.22678612317555E-02 -2.17867253043655E-02  9.00007871361029E-04 -7.72134804525080E-03
  1.32258628195488E-02  8.22530128730990E-02  2.17882339209355E-02  7.83413625329502E-02 -7.83513767289671E-02
 -7.83320407475420E-02  7.83274276031479E-02 -7.75737139352175E-02  7.76056578064673E-02  7.75918994779425E-02
 -7.75979815803915E-02  3.64203108568135E-02 -3.64336539570109E-02 -3.64381026177996E-02  3.64384186156195E-02
* ORBITAL    1   78
  6.51239991731674E-07  4.59358523105309E-06  2.23354624666096E-05  1.61545972331758E-04  1.20140258017382E-05
  1.67823623930988E-03  3.44889195204386E-02 -1.14105343012854E-01 -2.26355300450925E-03  7.88718515944809E-04
  1.57881526490349E-02 -4.02607024835227E-02  1.06962018120481E-03 -3.44587343122318E-07 -1.15427752684244E-05
 -1.03738230896426E-04 -9.64661722454536E-06 -7.19679387930897E-05 -1.31226377635358E-05 -4.68342833890890E-02
 -5.93527327869733E-03 -4.82354176524282E-05 -1.30178568504968E-05 -1.25510870777215E-01 -2.07351990715250E-02
 -5.66165132554020E-05 -7.20200798678025E-06  1.45806288783237E-07  1.19504004857678E-06  8.88758989199358E-06
 -1.78145253595809E-04  2.18020665645096E-06 -1.67810164996936E-03 -3.44898001727531E-02  1.14126481521430E-01
  2.26551009995044E-03 -7.89077461841594E-04 -1.57929011933792E-02  4.02965881301212E-02 -1.06845370354598E-03
  7.83395734470775E-07  1.38315271104020E-05 -1.52193628587885E-04 -9.13018657498761E-06  5.09707268693470E-05
  1.34586820631044E-05 -4.67733604651089E-02 -5.92863295882573E-03 -2.27912144628604E-05 -2.23338704518256E-06
 -1.25472284519921E-01 -2.07265193284590E-02  7.92227836935270E-05  2.23982121851423E-05  8.30398169254111E-07
  6.57427204233634E-06  3.96399262075284E-05 -3.35199789678142E-06  1.36062862310376E-04  2.14378719684346E-06
 -8.69591985028786E-05  3.84590589489097E-04  1.52870937717536E-02  2.43282335741765E-07  1.62795915125897E-06
  2.98896022541276E-05  2.86692197308179E-07 -2.79614074519333E-05 -1.44126237003638E-06  2.70476906870301E-05
 -4.00036805675668E-04 -1.46591039574415E-02  1.49855082794687E-03  1.14040401110807E-02  1.08616601847883E-01
 -2.30457059789914E-03  2.25586552760353E-01 -3.42586575975200E-03  3.02153429076884E-01 -2.93881837664114E-03
  2.57904853988547E-01 -1.49889686205091E-03 -1.14064973946228E-02 -1.08669184820857E-01 -2.30244099961793E-03
  2.25447626866979E-01 -3.42547208991755E-03  3.02072441161882E-01  2.93817917122141E-03 -2.57783026865153E-01
  1.49905297015141E-03  1.14076997026209E-02  1.08693064945817E-01  2.30246419162895E-03 -2.25467558310493E-01
  3.42554275588141E-03 -3.02055504105423E-01  2.93784426415787E-03 -2.57707093164421E-01 -1.49889095876209E-03
 -1.14065884249884E-02 -1.08628563978298E-01  2.30420735769629E-03 -2.25539124682178E-01  3.42599475859731E-03
 -3.02168488163459E-01 -2.93942185088409E-03  2.57950755182381E-01 -9.74627354793766E-04  6.38158708617055E-03
 -2.56431630998734E-02 -6.38235195818710E-02  2.53222115890386E-02  9.74675312428583E-04 -6.37763334152668E-03
 -2.56702385626767E-02 -6.37938979485860E-02 -2.53280085528262E-02 -9.74657350390124E-04  6.37817013385704E-03
  2.56608783938102E-02  6.37975055483904E-02 -2.53368865875424E-02  9.74199461014029E-04 -6.39078590913155E-03
  2.56437819053768E-02  6.38358504981822E-02  2.53067911297897E-02 -6.22583266604007E-02  6.22507234760101E-02
 -6.22669198419418E-02  6.22439055772216E-02  8.67918828112050E-02 -8.68219037522137E-02  8.68221549279427E-02
 -8.67808173868709E-02 -4.98789150714546E-02  4.98979857309614E-02 -4.98895557239694E-02  4.98874272445185E-02
* ORBITAL    1   79
 -5.66202562526062E-04 -4.07823503018329E-03 -2.00383407178559E-02 -1.22995782262913E-02  2.75656987723610E-04
  2.34358322856544E-07 -4.84600661001699E-07 -2.19559281587960E-05 -1.45057665652906E-06 -6.55433053705361E-07
 -7.58913084966230E-06  6.44458365543845E-05  3.63039325189972E-06  1.48895871173362E-03  3.10245335399845E-02
 -1.06418765180156E-01 -6.99004545054324E-03  1.21437839332288E-02  5.23302850995037E-03 -5.12643894045453E-05
 -7.81121655248139E-06 -3.44106383417036E-02 -1.12840598230149E-02  4.71963705716716E-06  4.36628661719133E-06
  2.93234275075797E-02  1.24182668663591E-02 -5.66428697483617E-04 -4.07981002848699E-03 -2.00444710323592E-02
 -1.23977668467042E-02  2.60519370151380E-04 -8.92814169532856E-07 -1.31259306196268E-05  4.94714903160273E-05
  4.30487353280423E-07  1.65526200798389E-06  2.50073142329882E-05 -1.04924948368164E-04 -3.47824683934645E-06
 -1.48881299683897E-03 -3.10237709661248E-02  1.06351322356986E-01  6.98540021983124E-03  1.21933254191171E-02
  5.24092300156785E-03 -1.03894688822017E-04 -1.64942683901200E-05 -3.44139999027710E-02 -1.12819351029915E-02
  5.27480033622893E-05  4.30232673935669E-06  2.93007844278036E-02  1.24238290694919E-02 -1.36820529211967E-03
 -1.03846111695979E-02 -8.23106632166927E-02  1.52320214699039E-03 -8.56157954544559E-02 -4.06811138775145E-03
  1.13240752617032E-01  4.91666270719388E-06 -1.86742158914499E-04 -1.36701858258203E-03 -1.03751999914405E-02
 -8.22605020276945E-02 -1.52186243740071E-03  8.54953092550132E-02  4.06354185697907E-03 -1.12971191417099E-01
 -8.34718246391521E-06  3.43187793122827E-04  5.10141412991093E-04  3.86611379683803E-03  1.89311347148433E-02
 -3.13133794890766E-03  3.62122286142341E-01  1.06258307900941E-05 -5.71899190352745E-02  9.07913324115934E-04
 -2.56973690092389E-01  5.10613650100749E-04  3.86975861825108E-03  1.89654347528155E-02  3.13138530829829E-03
 -3.62050666573697E-01 -1.02075613359505E-05  5.71206503669520E-02  9.07752761110333E-04 -2.56902398028931E-01
  5.10188247258980E-04  3.86641464209378E-03  1.89383103755395E-02  3.13090796668524E-03 -3.62135436698558E-01
 -1.06911304639687E-05  5.72019929175098E-02 -9.07860741967543E-04  2.57008537739560E-01  5.10855892725355E-04
  3.87153574916708E-03  1.89936617202945E-02 -3.13062624112347E-03  3.61973198493564E-01  1.01434165342267E-05
 -5.71596370168362E-02 -9.08401526292375E-04  2.56959056689997E-01  2.01368641855066E-03  3.21917692834363E-02
  8.92148069218182E-02 -4.47355062021033E-03  3.04863243298853E-02  2.01388504947413E-03  3.22118615646575E-02
 -8.92226637397912E-02  4.49273860407618E-03  3.04604344969074E-02  2.01348178661093E-03  3.21861783725610E-02
 -8.92036591766852E-02  4.45497632944431E-03 -3.04967911291437E-02  2.01484186012596E-03  3.22204471798629E-02
  8.92225546064828E-02 -4.49359760533466E-03 -3.04607386735180E-02 -8.05977665920158E-02 -8.06073927985236E-02
 -8.05973411458981E-02 -8.06088016729596E-02 -2.31985986388310E-02 -2.32074579418943E-02 -2.31809401584460E-02
 -2.32084310896222E-02  1.01608836786025E-01  1.01622662927907E-01  1.01599382226952E-01  1.01622645000097E-01
* ORBITAL    1   80
  2.38351979400277E-04  1.70948085052030E-03  7.95277705812234E-03  6.04449024346526E-02 -3.52509170923646E-03
 -9.71491651059682E-07 -1.95790689728207E-05  7.08054823843471E-05  3.65529802117740E-06  1.54205371339444E-06
  2.68394307191058E-05 -9.63371855685684E-05 -2.79195000405458E-06  1.21325494747533E-04  3.21725720365704E-03
 -9.48013081821549E-02 -1.01524903180648E-02  6.52701726789379E-03  1.31789050276738E-03  7.45875515314453E-05
  1.83557803899837E-05 -6.60625260652708E-02 -1.80314801463949E-02 -9.54457741977845E-05 -2.14132729987206E-05
  4.90877144124143E-02  1.53062745060582E-02 -2.38902824079878E-04 -1.71359958451839E-03 -7.97312927125737E-03
 -6.04353134668553E-02  3.52686285858771E-03  7.76597316613933E-07  1.15261496629304E-05 -4.79364166185669E-05
 -1.27429382329557E-06 -1.58112582016622E-06 -2.96828803912835E-05  1.34760063574572E-04  6.84177127440079E-06
  1.20647534431539E-04  3.20462940915996E-03 -9.47739889174684E-02 -1.01520241169430E-02 -6.47713490313796E-03
 -1.31717909113941E-03  1.25619041658614E-04  2.33343504669917E-05  6.60663861384698E-02  1.80363723000714E-02
  2.90862377208164E-05  8.66312994486153E-06 -4.91250620351895E-02 -1.53078195317761E-02 -1.20893904185161E-07
 -1.01753598164440E-06 -1.14944679047721E-05 -6.51797379340783E-07  3.48566923439981E-06 -2.01878536894851E-06
  8.15748469757332E-05 -2.02180667362740E-03  3.60905411183048E-02 -4.43745012599589E-07 -3.46990436266566E-06
 -2.10908892119561E-05 -3.47413458464601E-06  2.31097899915051E-04 -2.95050813638690E-07  5.36961392801209E-05
 -2.00293607815786E-03  3.53225993636501E-02  3.17089478573088E-04  2.39605164218712E-03  9.37368050391107E-03
 -2.48686571361391E-03  3.40318716296974E-01  3.10842690773779E-04 -9.74617510517884E-02  1.54568986244570E-03
 -3.14222054168578E-01  3.16751896449282E-04  2.39335268236551E-03  9.34776168350679E-03  2.48630771049005E-03
 -3.40412626347889E-01 -3.11363879997662E-04  9.75638801679041E-02  1.54550277190815E-03 -3.14357996739391E-01
 -3.16660123284564E-04 -2.39279383574943E-03 -9.33261150051747E-03 -2.48715935927907E-03  3.40485289485213E-01
  3.11079106758126E-04 -9.75312476029777E-02  1.54521567093565E-03 -3.14322207159796E-01 -3.17416026789990E-04
 -2.39847376317876E-03 -9.41226835135010E-03  2.48610057886530E-03 -3.40291188624579E-01 -3.11156489940935E-04
  9.75158164187959E-02  1.54626547400535E-03 -3.14337006349037E-01  1.63491639415252E-03  2.66283423607742E-02
  8.30780876445629E-02 -7.05100303684247E-03  4.45954662998702E-02  1.63404460737990E-03  2.65986753773885E-02
 -8.30718585742795E-02  7.02933798428415E-03  4.46266375243387E-02 -1.63329180588670E-03 -2.65834358422642E-02
  8.30648112393220E-02 -7.01090151566600E-03  4.46486882597080E-02 -1.63540982618614E-03 -2.66338195314563E-02
 -8.30905207320403E-02  7.05572598483851E-03  4.45967301559235E-02 -9.39160464235651E-02 -9.39023663615405E-02
  9.39176095040365E-02  9.39188152484077E-02 -4.05734700547507E-03 -4.04965776069849E-03  4.02594948647761E-03
  4.07178279297506E-03  9.53241754728402E-02  9.53076040166586E-02 -9.53062436220721E-02 -9.53335678528627E-02
* ORBITAL    1   81
  3.22058289085256E-07  2.66771895364148E-06  1.10886309041073E-05  3.92057401500376E-05  1.08503209156001E-05
 -3.01696654780599E-04 -6.97432140561868E-03  7.04830729758371E-02  7.03305190267374E-03  7.51472207223197E-04
  1.56539053374077E-02 -5.75201631795053E-02 -2.89613467867599E-03 -5.80767262225053E-08  9.79981863599583E-06
 -4.02871996536884E-05 -3.93070044313651E-06  5.33937885523226E-06  6.36529311668614E-07 -2.68229374414759E-02
 -6.86552915884656E-03 -1.99119528691571E-05 -3.12839644886518E-06 -3.18316560476104E-02 -7.46522468859001E-03
 -4.15056372426062E-05 -1.15934767700664E-05  1.84956589857027E-07  1.13515741502510E-06  6.15444782042981E-06
 -5.09565078481621E-05  6.90847339850950E-07  3.02068247501349E-04  6.98618442023912E-03 -7.05006012235436E-02
 -7.03315223565126E-03 -7.51335798118125E-04 -1.56622374154101E-02  5.75059820256797E-02  2.89744365561539E-03
  2.62273366279020E-07 -1.45738352126749E-06 -6.31036296529913E-05 -3.70763389094106E-06  7.04963447615292E-05
  1.17075597478979E-05 -2.68202896612466E-02 -6.86723451950836E-03 -1.34580554123176E-06 -4.99457717151451E-06
 -3.18285870946935E-02 -7.46495816220413E-03  1.91031097269811E-07 -2.20446031737874E-06  2.87852470620435E-07
  1.92979010879410E-06  5.08307171560052E-05  2.45596686282432E-06 -1.66688226490614E-04  2.89714795332774E-06
 -1.21208655682824E-04 -4.16782155624899E-03  1.09780687860273E-01  3.67897075817605E-07  2.88183573057386E-06
  3.94108081013162E-05  2.84255903609913E-07  3.65641308008132E-05 -2.49086928517489E-06  9.97991467195280E-05
  4.16433455630956E-03 -1.09513270761201E-01 -8.03196665372785E-06 -6.52782699611966E-05  1.48346260629835E-02
 -1.83431617032838E-03  3.89075304666459E-01  1.38589574292911E-04 -2.45619871277695E-02  1.91609782129881E-03
 -2.80608877979003E-01  7.96428762875499E-06  6.48635511575130E-05 -1.48572430369125E-02 -1.83322530358795E-03
  3.89019933599487E-01  1.39257261987670E-04 -2.46122977214298E-02 -1.91704865673000E-03  2.80700617488359E-01
 -8.35871917234114E-06 -6.79700860973061E-05  1.48424342689219E-02  1.83263844322703E-03 -3.89003032521681E-01
 -1.38990519107744E-04  2.46323396898880E-02 -1.91771270437203E-03  2.80714988435815E-01  8.13167910138019E-06
  6.60968384470679E-05 -1.48261215826909E-02  1.83409703842446E-03 -3.89018498639517E-01 -1.39362761750520E-04
  2.45904970196781E-02  1.91647585061274E-03 -2.80613339981925E-01  1.64682371900973E-03  3.49828974336141E-02
 -1.16618626765114E-02  1.24309951885139E-03 -4.56657938169599E-02 -1.64612936804977E-03 -3.49705600623475E-02
 -1.16733435216382E-02  1.25738622492692E-03  4.56495793277637E-02  1.64673794501691E-03  3.49759114641659E-02
  1.16727632348175E-02 -1.26445376731444E-03  4.56545019459222E-02 -1.64676199015371E-03 -3.49785174413301E-02
  1.16620629202509E-02 -1.24569009949642E-03 -4.56648295388639E-02  7.97659046244405E-02 -7.97594618257181E-02
  7.97604276820589E-02 -7.97669024971123E-02 -1.83219088561296E-02  1.82980783699836E-02 -1.83075691380119E-02
  1.83230472067158E-02 -7.11122462982449E-02  7.11167004845305E-02 -7.11098227789822E-02  7.11090667630271E-02
* ORBITAL    1   82
  1.83610857935021E-08  1.40674844892959E-07 -4.87350457801302E-07  2.49548146718955E-05  6.39470742089668E-06
  1.89720042344196E-04  3.26273918728566E-03  8.46557397103651E-03  3.51454299365572E-03  6.78198509288121E-04
  1.39604784735831E-02 -4.22191057083766E-02 -8.14450529666596E-04  4.01578065665947E-08  2.11833689434211E-06
 -1.24668612134255E-05 -1.07614135448896E-06 -1.87068671866122E-05 -4.04336875362952E-06 -2.81192503331692E-02
 -1.07094299640235E-02 -4.03187786951726E-05 -2.28833980051625E-06 -1.98729004299207E-02 -3.12584463100334E-03
 -2.48599086660773E-05 -1.13022726969549E-05  1.45566124929273E-07  1.01086424908526E-06  6.01672665884460E-06
 -4.56878528382188E-05  5.88831984882029E-06  1.89671357269579E-04  3.25656850161242E-03  8.45156765013119E-03
  3.51298911176123E-03  6.78289058234615E-04  1.39733837868650E-02 -4.22236670713194E-02 -8.14901400140119E-04
  3.63110273908926E-07  7.79088225599645E-06 -2.88084443994353E-05 -1.07445015286184E-06  1.54013150781036E-05
  5.25831483027610E-06  2.81124113358744E-02  1.07072043581343E-02  4.13638987614735E-07 -2.65628453916065E-06
  1.98557733006251E-02  3.12474786797317E-03 -2.07213495906681E-06  3.40626019034281E-06 -7.09784895900600E-04
 -5.38841620253803E-03 -4.21478760205776E-02  5.11242165681419E-04 -1.11811279637851E-01 -6.53589338295735E-04
  1.58070412912664E-02 -2.18693352350730E-06  1.13824519027603E-04  7.10142500929884E-04  5.39109085859031E-03
  4.21741913934187E-02  5.10889540524475E-04 -1.11721370253977E-01 -6.55717782121835E-04  1.58909559877108E-02
 -2.17790230419303E-06  1.04188021224374E-04  2.56581515224924E-04  1.96350189940864E-03  2.59803679841234E-02
 -2.26250623130978E-03  4.36398816046385E-01 -2.64519910642899E-04  1.21664831156060E-02  9.66821573841618E-04
 -2.37132594651337E-01 -2.56702489042697E-04 -1.96435407552360E-03 -2.59974191973723E-02 -2.26204738344311E-03
  4.36351184856453E-01 -2.64129490408555E-04  1.21479857705596E-02 -9.67109097277791E-04  2.37162846459449E-01
 -2.56538347813617E-04 -1.96315369474368E-03 -2.59711857437471E-02 -2.26258171008370E-03  4.36428235398229E-01
 -2.63929666053815E-04  1.21630433679231E-02  9.66725658440249E-04 -2.37128236211125E-01  2.56728523835426E-04
  1.96458618254339E-03  2.59971953596911E-02 -2.26245013007389E-03  4.36401344486707E-01 -2.64160532018574E-04
  1.21255255389885E-02 -9.66868227013902E-04  2.37209037941783E-01  1.22727077774176E-03  2.80214252191937E-02
 -1.69719506925967E-02 -2.94242847351799E-03 -2.97982071438423E-02 -1.22744523320152E-03 -2.80208745083560E-02
 -1.69788145235393E-02 -2.93530223180683E-03  2.97944612998739E-02 -1.22729783384042E-03 -2.80187767730537E-02
 -1.69769558140114E-02 -2.93661128357413E-03 -2.97957044253846E-02  1.22761717068465E-03  2.80211169636280E-02
 -1.69802730038934E-02 -2.92730317691271E-03  2.97899140158762E-02  6.72446481724608E-02 -6.72483647066013E-02
 -6.72556880967158E-02  6.72500776596210E-02  1.48326375202042E-03 -1.49085209992213E-03 -1.48476799629062E-03
  1.49560365964729E-03 -7.90004371632589E-02  7.90058417521067E-02  7.90081188057329E-02 -7.90100155909669E-02
* ORBITAL    1   83
  8.69119024913011E-05  6.24638000565498E-04  3.14276796303383E-03  4.05247486992030E-02  4.84770197363849E-03
  1.13052920397109E-04  1.43672911723637E-03 -2.47057323202704E-02 -2.62955124417025E-03  3.56355941198715E-05
  2.22897537126532E-04 -1.10050135504717E-02 -1.30812320537023E-03 -1.27633353113113E-04 -2.64089933187414E-03
 -1.16757966605960E-02 -7.28038404926734E-04 -1.09181857845931E-02 -7.02085300479115E-03  1.14286566120156E-02
  7.33070961366890E-03 -6.26770358007553E-04 -5.12755422112121E-03  2.63667268163608E-02  1.49129373738844E-02
 -1.44734604280484E-03  4.81250110536486E-04 -4.24641389124030E-05 -3.03795813643296E-04 -1.49153281448449E-03
 -2.53548612059970E-02 -1.20327027519626E-02 -5.58343889673325E-04 -1.39225769475085E-02  6.38939795238003E-02
 -2.68695925370626E-03 -2.35080501021271E-04 -5.91679182386961E-03  3.31200345642382E-02 -1.44390611959425E-03
  3.89376746566771E-04  9.74210187819383E-03 -5.10908503038458E-02 -1.17823129590041E-03 -1.59545527788378E-01
  2.21285718905935E-02  3.46658874458825E-01 -4.73546952276851E-02 -1.00520297873049E-01  1.03165829309575E-02
  6.80784814550216E-01 -8.73889587676898E-02 -5.39901680501566E-01  6.47081349144086E-02 -1.44134020002022E-04
 -1.25938893476149E-03 -2.31483999804120E-02  1.72876148785634E-04 -9.06491172386197E-02 -5.22818971580550E-04
 -3.88202753591398E-02  3.14370922066080E-04  7.76584286785872E-02 -2.18291558061466E-04 -1.83807157768819E-03
 -3.15713152836644E-02 -6.45488747691450E-04 -1.99475407249342E-01  4.18628994522088E-04 -8.56285096398131E-02
  3.55817954753438E-04  1.02529920287586E-01  3.15255440978425E-05  2.60830095987781E-04  2.90384383882976E-03
  1.10900864984905E-04  7.53303364731317E-03  2.26227146456852E-06  1.11507029184641E-03 -9.61983795365459E-05
 -7.49196346922276E-03 -2.50573628890178E-04 -1.93936177542216E-03 -1.56972514726992E-02  9.13264248009726E-05
 -4.36636824004120E-03 -7.43066657472161E-05 -1.11108388314657E-02  2.79165878520083E-04  2.45491825046265E-02
 -8.91945569113240E-05 -8.27659139691210E-04 -2.99860447077104E-02 -1.11281565585640E-03 -1.19692750514255E-01
 -6.06146217635340E-04 -3.17222202774700E-02  7.98985940480065E-05 -1.22202702647635E-02  2.87580129747714E-04
  2.45371468361370E-03  6.86946346130147E-02 -9.18927821769998E-04 -1.32900225373066E-01 -1.26448989939621E-03
 -9.86240294282777E-02  7.08685434390743E-04  1.46298109050369E-01 -2.08727312181434E-04 -2.55573795605817E-03
  3.60540617463606E-03 -5.96815181819537E-03  1.91914462439519E-03 -2.51843866128396E-04 -4.07129091387950E-03
  2.05379431880278E-03 -2.20457136309221E-03  3.00590041470724E-03 -3.34611960462624E-04 -3.07551080897485E-03
  4.03760355657820E-03 -7.49347422926071E-03 -1.00616715788646E-02  3.36839158902789E-04  2.02400290818707E-03
  2.78426085976282E-03 -5.30861775168124E-03  3.12642316175535E-03 -1.29367585686093E-03 -1.71690018768704E-03
 -1.50609149469474E-02 -4.03966994232087E-03 -1.56111946890238E-03  1.61384460261633E-03  2.85038553680856E-02
 -9.76014542902289E-03 -9.50921977673893E-04  6.76809896776136E-04 -1.55131953438373E-02  1.45202825535989E-02
* ORBITAL    1   84
  1.74375834109670E-05  1.24502768054529E-04  6.15274284413618E-04  6.42596218742919E-03  9.49000399176421E-04
  2.55936506973370E-04  4.81674678748913E-03 -2.51714429837740E-03  2.28651975915004E-03 -5.39701671033824E-04
 -1.03393890851515E-02  9.96813674058094E-03 -3.95720764220731E-03 -2.44508608639542E-05 -4.86196153470849E-04
 -1.64411562431442E-03 -1.21842447390515E-04 -1.51851448313689E-03 -1.04938519281563E-03 -2.11725195067210E-02
 -1.29183079194447E-02 -2.14163021656485E-04 -9.78362364679040E-04  1.02508758979015E-02  5.79450652651950E-03
 -7.29468008111395E-04 -8.84256072776541E-05 -1.28134821243426E-06 -8.85947552405676E-06 -3.73316902318783E-05
 -3.95202078595095E-03 -1.92267100554871E-03  8.25793085451314E-04  1.93743864520485E-02 -5.31798468941830E-02
  9.18057599064782E-04 -1.61929521135246E-03 -3.74417005920214E-02  8.16682830532812E-02 -1.95194842105142E-03
  7.51449139023199E-05  1.84701749393186E-03 -9.15052395396245E-03 -1.71333544642219E-04 -4.17193254067927E-02
  5.33707894303453E-03 -8.57025619003748E-01  1.02246059327589E-01 -6.48407844353580E-03  6.80287743691708E-04
  3.72063682379097E-01 -3.80887864916643E-02 -8.11454137044798E-02  9.81933219810566E-03 -4.36793920934848E-05
 -8.61582483246719E-04 -4.81547908876855E-02  9.02221702688791E-04  1.21063907285435E-01 -1.76124634161421E-03
 -2.20962508723051E-01  9.44833400139788E-04  1.49574146133196E-01 -1.49281984723365E-05  3.54419187916398E-04
  3.88520773765260E-02  7.82004449166230E-04  1.07188684655277E-01 -1.59493989797627E-03 -2.23725673084012E-01
 -8.17731146383986E-04 -1.18995529195160E-01 -3.53194640503703E-06 -2.18874271885842E-05  8.08876517010417E-04
 -1.64763162834612E-05 -6.11767000696258E-03  4.03025527060065E-06  5.12267073850406E-03  3.69837269873046E-05
  6.76741847558601E-03 -3.52058623664642E-05 -2.74895634847747E-04 -3.03245628673523E-03 -1.94542295731427E-05
 -8.32345197789708E-03 -5.58723695402942E-06  3.59508664660528E-03 -1.11793583525554E-05 -4.55450240212457E-03
  3.74355273967417E-04  2.97362224518408E-03  3.62944355027235E-02  4.57655143610595E-04  7.25346894681030E-02
 -4.57683510135088E-05 -3.17983469842184E-02 -2.96368803267893E-04 -2.15592388764397E-02 -3.30955947483888E-04
 -2.61896372106069E-03 -2.85607642686379E-02  4.97593421263603E-04  7.09391734882715E-02 -1.65303819913726E-04
 -4.29698666901741E-02  4.39669256471638E-04  4.64148776744632E-02  1.77352810783111E-04  3.97426720487633E-03
  2.64202084402371E-04  8.09250715537693E-04 -3.92207857565821E-03 -2.47539653346115E-04 -4.90488256783762E-03
 -6.70661520960100E-05  1.58656790532977E-03  4.61376884189504E-03  7.09817436180685E-04  2.29971530007661E-02
 -1.30180915174544E-02  2.48165107972107E-02  2.14351451804904E-02 -7.39805481529519E-04 -2.39917350572810E-02
 -1.36408017370199E-02  2.62522127702632E-02 -2.34879766439765E-02 -4.36982996367731E-04 -1.84957639485980E-04
 -8.56163095774925E-03  5.09529686983377E-03 -2.16714405777111E-03  2.15518885889371E-03 -1.37868623105674E-02
  1.75414764272249E-02  1.92222522346373E-03 -1.97187456593238E-03  1.44301069747760E-02 -1.44884040694112E-02
* ORBITAL    1   85
 -1.70605047071404E-05 -1.22367833922495E-04 -6.18196246699190E-04 -1.26990234944275E-02  2.30157972692028E-03
 -5.06908508323058E-05 -7.10696935563212E-04  8.89552899675509E-03  8.36972299108219E-04  9.14734239106866E-06
  3.37169143814105E-04  3.58579199891030E-03  6.28419846554645E-04  4.46859455546406E-05  9.40857544552065E-04
  1.00803425174191E-02  7.46473875483450E-04 -8.25745894016591E-03 -6.73946665961127E-03 -3.09334185640652E-03
 -2.07393706057125E-03 -2.47476773917919E-04  1.64558102170251E-03 -1.03284320014050E-02 -5.47706504053600E-03
  1.75495046800514E-02  1.13326792279333E-02  1.10935189983887E-05  8.53255372031156E-05  5.89439279051308E-04
 -1.35714873147941E-03  2.64213744052125E-03  1.64146732815579E-04  4.12820253620293E-03 -2.05056972321385E-02
  9.08753264139924E-04  1.51001140505543E-04  3.68745110008759E-03 -1.51856178320140E-02  5.98867241919542E-04
 -1.06484439995738E-04 -3.05323412234661E-03  3.07192865131694E-02  1.34297193180436E-03  6.95036921926791E-01
 -7.88620621729934E-02 -8.73806294808818E-02  1.25593455165886E-02  5.86282048197953E-02 -8.47120084925933E-03
 -2.57650694223861E-01  3.26557577953285E-02 -6.22614477112907E-01  6.82604695077281E-02  4.65872123410995E-05
  4.31868678009258E-04  1.01491121813528E-02  4.08831060877224E-04  2.00466663633202E-01  5.04726021240468E-04
  1.00264619302187E-01 -1.02670232662214E-04 -3.50555552966144E-02  7.04011629663840E-05  5.77026813738345E-04
  9.45221508504458E-03 -3.11662298041413E-04 -1.06960588632972E-01 -3.27392139826961E-04 -3.76206261968923E-02
 -4.40434546765034E-05 -3.26121748782993E-02  2.23248855548991E-05  1.81815062788442E-04  3.79321164581850E-03
 -5.80071932567035E-05 -9.11624126979292E-03  2.77300022098064E-05  7.30825394033074E-03  9.39261824855436E-05
  7.07085166291949E-03  1.24266424817863E-04  9.77015975951138E-04  1.05451692039948E-02 -1.28315489136060E-05
  8.52059341983200E-03 -3.41421466209168E-06 -4.19994661752338E-03 -3.69354673285507E-05 -3.74821571769020E-03
 -1.11872303041041E-04 -8.74213426177008E-04 -5.29071517912081E-03  2.34599364289483E-04  1.13789814313226E-02
  2.73159380331745E-04  4.06620030158490E-02  1.90519073176909E-04  3.27114762752067E-02 -2.16293254469156E-04
 -1.80670990387539E-03 -3.76559811710278E-02  4.47990007869261E-04  7.24371948487536E-02  4.00830991663441E-04
  8.81928112431304E-03 -6.36446811037431E-05 -2.64813730109576E-02 -3.36098864105772E-04 -6.62146043497358E-03
 -2.98069013900741E-03  6.58906546652601E-03  5.70175681582758E-03 -3.01628323201685E-04 -5.68447027562114E-03
  9.53283105782796E-04 -3.76804227712295E-03  4.94506444358529E-03  7.62292711334285E-04  1.61017976267172E-02
 -1.22494672969325E-02  2.06636994972051E-02  1.37991531509971E-02  5.83089604339164E-04  1.62452369363246E-02
  1.09413308908789E-02 -1.82473785193566E-02  1.09908897216321E-02  5.92162901338205E-04  7.23359975366832E-04
 -3.13749085444510E-03 -7.62974634402680E-03  3.16386878442546E-03  1.85370667350592E-03 -1.56496188699771E-02
 -3.34729239906239E-03 -3.31452361945232E-05 -4.51652032020972E-04  9.38001901853191E-03 -8.86138253231120E-05
* ORBITAL    1   86
 -1.35762312765204E-04 -9.76090156910152E-04 -4.94295322492788E-03 -7.12929883555534E-02 -5.58110276454945E-03
  1.01721480572602E-04  1.47031405552180E-03 -1.62870141727578E-02 -1.44037004371627E-03 -3.59649248359696E-05
 -9.93936312076487E-04 -6.15268713636892E-03 -1.31136363041056E-03  2.15597744612492E-04  4.52130125656567E-03
  2.52225584923163E-02  1.59239430189797E-03  1.29188267077829E-02  7.17012891675032E-03  5.13211090685852E-03
  3.36823558298539E-03  6.81147949261203E-05  8.55009839627085E-03  1.84477963411702E-02  1.03037984277239E-02
  1.12889159862383E-02  5.59941023975751E-03  9.13058131148837E-05  6.57426827504142E-04  3.35527992057648E-03
  3.93925008441000E-02  2.04739304668052E-02 -2.72273420818338E-04 -6.92690850791125E-03  3.56713829609612E-02
 -1.63815758113556E-03 -3.27349328370326E-04 -7.86690044081789E-03  3.05576786294613E-02 -1.11508045524860E-03
 -6.33899468961604E-04 -1.61783985254623E-02  9.56589043711005E-02  2.69181488163635E-03  6.19398405598101E-01
 -7.67457210889543E-02  1.31438270519012E-01 -1.95819271523629E-02  2.22988056255563E-01 -2.42588008385618E-02
  4.81773148915661E-01 -6.07697839561531E-02  4.86303425794273E-01 -6.18430579887064E-02  3.40240701379493E-04
  2.83015807461044E-03  4.59406533235280E-02 -5.03346455735748E-04 -7.95695252508332E-02  7.47898777644941E-04
 -6.68858726368154E-02 -4.59518590197827E-04 -1.52531794528174E-01  2.94431879960360E-04  2.58019350619898E-03
  4.99088495971409E-02  3.77123283633959E-04 -8.36800839008309E-02 -1.18082448383590E-03 -6.21060219912360E-02
 -6.16917836628363E-04 -1.65396482889064E-01  3.01027795675587E-04  2.33068519587604E-03  2.02103576439593E-02
  3.58701297402719E-05 -1.38775745360999E-02 -7.63292731233565E-05 -9.43793748063572E-03 -2.49383499625649E-04
 -2.28014560377485E-02  1.15075929836059E-04  8.79465180815918E-04  7.78223507390659E-03  9.16294474703223E-05
  1.45371906762990E-02  3.09366875529422E-05  4.01514936470710E-03 -1.16809292250105E-05 -3.37524391821494E-03
 -3.19386073628613E-04 -2.69016357057384E-03 -6.93144924139199E-02 -5.31911157821516E-04 -1.03625054273662E-01
 -1.14983082672270E-03 -8.85142672164144E-02 -7.93865177151678E-04 -1.53148875295703E-01 -1.54641786739834E-04
 -1.19268799116487E-03 -1.25465818919851E-02 -6.78017232752246E-04 -4.44607767540061E-02 -8.52909250067618E-05
 -4.12881780309741E-03 -3.09064606330911E-04 -4.30066488283150E-02  2.12592120912750E-04  2.67615628823553E-03
 -4.21385955180711E-04  3.26090740817692E-03 -1.61729182631513E-03  1.36128990138781E-04  7.00918567428724E-04
  4.11164426656636E-03 -8.30859558782999E-03  1.75976138294524E-05  2.20072829279604E-04  1.02313077682627E-02
 -6.55589371142243E-03  1.04317260491824E-02  9.64740159700663E-03  4.93648434958989E-04  8.36840208449858E-03
  8.06504039744156E-03 -1.31320314875753E-02  1.32897918564295E-02  2.67245897322429E-03  2.42892595365401E-03
  6.80083631602784E-03  1.54338068595832E-02  1.64039280174904E-04  2.67946148465515E-03 -8.60324065953160E-03
 -2.99733947946287E-02 -3.05053846805971E-04  3.42768626663555E-04 -4.43209389405396E-03  1.18817290299863E-02
* ORBITAL    1   87
 -2.16254087019212E-04 -1.55066577740550E-03 -6.87279605372172E-03  4.63157756755662E-02 -1.48136494717491E-02
  6.73801946253737E-06  1.06628981941527E-04 -6.26379167915848E-04 -1.69101137843169E-05 -7.85084622510060E-06
 -1.50302595427041E-04 -1.37411749253925E-04 -1.10334721503633E-04  1.61043161244668E-04  1.63306749719517E-03
 -4.61939504234927E-02 -2.10825972739375E-03 -9.03699642799953E-03 -1.73570985876118E-03 -2.08146035262090E-04
 -5.85949034739048E-06  2.24517521843184E-02  7.02699191371492E-03  9.45003699805600E-04  4.26726204849788E-04
 -5.84853544151335E-03 -9.66760731895854E-04 -5.27872518382340E-04 -3.80859516396542E-03 -1.89921778175483E-02
 -2.60818527402198E-02 -1.10487058973652E-02 -4.90005320390523E-07 -3.59516849452543E-05  7.56249402335825E-04
 -5.07101615738820E-05 -3.14187761846790E-05 -7.18988795708520E-04  2.19882573579071E-03 -5.64799366844882E-05
 -6.66236991640151E-04 -1.27672048758206E-02  2.28997860064991E-03 -1.37715160121445E-03  2.11304544626588E-01
 -1.77564214581086E-02 -5.41447949072884E-03  4.89784155857742E-04 -9.48744788705776E-01  9.76052390275572E-02
  2.26440619649767E-02 -2.77798560393864E-03  1.34934434129865E-01 -1.42314417403437E-02 -2.04464709188774E-04
 -1.46060025896185E-03 -1.16709288364273E-02  2.19397087133417E-04 -4.34800211901099E-02 -3.32405809818052E-04
  1.04181387480152E-01 -4.69560107675333E-04  3.91969507059761E-02 -2.06047188341484E-04 -1.45752236596709E-03
 -1.04839511907378E-02 -2.05421082613473E-04  3.99917106137981E-02  2.76281240269504E-04 -1.14285826579187E-01
 -4.95263615492507E-04  3.55382969549173E-02  3.98369207671367E-05  2.81158778284966E-04 -4.57060676793582E-03
 -3.09447918895248E-05  5.20881635428060E-03  5.27391314315568E-05  1.11261895425637E-02  8.47931554662861E-05
  2.12296853381346E-02  3.22611498735953E-05  2.21977872883446E-04 -5.09072764315923E-03  3.50499548815845E-05
 -5.37664888225710E-03 -5.42448483295061E-05 -1.12339126900027E-02  9.27727934542948E-05  2.18299442201953E-02
 -1.47221879696022E-04 -1.18495629458352E-03 -1.91342814163114E-02  4.99105813762255E-04  6.95405296288745E-02
 -2.87908823112237E-04 -2.02238838318125E-02 -5.88921413623528E-04 -9.97226378864233E-02 -1.51431595798740E-04
 -1.21071366969284E-03 -1.78539706459358E-02 -5.30703886353638E-04 -7.33642304438587E-02  2.39866876588028E-04
  1.58487348278446E-02 -5.64466816778671E-04 -9.48072197567322E-02  1.85781655497933E-04  1.79186060115334E-03
  2.67489232180003E-04 -1.62808278117752E-03 -2.19242419279554E-03  1.77092635071067E-04  1.59985341856797E-03
 -1.22119529624681E-04  1.45723693725327E-03 -2.02098020456839E-03  3.05318085761589E-04  1.06758194399862E-02
 -6.27311153850446E-04  1.56422476245741E-02  1.80128868404906E-02  2.98863489213401E-04  1.00384401449822E-02
  3.56940680995897E-04 -1.51253446491535E-02  1.76041814496557E-02  3.43215821484748E-03  3.42376916832713E-03
  1.75356649843117E-02  1.80232842016171E-02 -2.85216499869778E-03 -2.69509901755838E-03 -1.01450736761946E-02
 -1.05664314920374E-02  1.40549086200126E-03  1.37759127607958E-03 -1.13379126268033E-02 -1.10712816430631E-02
* ORBITAL    1   88
 -3.50476177070016E-05 -2.51040935155118E-04 -1.18110642831878E-03 -3.64667470059531E-03  1.50222376979272E-04
 -7.42193351288565E-04 -1.41890184158583E-02 -1.67525521073938E-01 -1.42375946363177E-02  1.75842182058035E-03
  3.36579660678623E-02  3.55455858044160E-01  3.38390802120810E-02  3.29728395382281E-05  5.88066826587233E-04
  1.76791253334231E-03  2.98905983044127E-04 -1.15131799891545E-04  6.60544155975945E-05 -5.02225595906024E-02
 -1.04487499945587E-01 -6.92095403533008E-04 -4.94326649850852E-04  2.10785573479435E-02  4.81780960395102E-02
 -7.74350361823046E-05  5.47421546620161E-05  2.19632779410830E-05  1.58687685490727E-04  7.94320921170966E-04
  3.62591772046512E-03  1.27554586584033E-04  1.11999348000109E-03  2.22362353912553E-02 -4.38965527747198E-03
 -1.13849717605847E-02 -2.52749474729531E-03 -5.02420974314782E-02 -1.25936631687581E-01  1.93096049288450E-04
  2.33944481903795E-05  4.58267875824471E-04  2.79893767709651E-03 -1.46436987932739E-04 -3.95219234008130E-04
 -2.32349969059977E-03 -1.78697328411498E-01 -1.10421309756213E+00  1.16747855224860E-03  7.54664263371861E-03
  7.49631888473844E-02  4.87216114625351E-01 -1.66698405004685E-04 -4.73916151306041E-04 -8.47737570678480E-03
 -6.51017928448512E-02 -2.19469014520509E-01  9.12152791827960E-03  1.03424605574917E-01 -1.69948845780851E-02
 -1.66796673922150E-01  2.12385790255742E-02  1.68658783964040E-01  8.43042952371013E-03  6.47414359756774E-02
  2.18079607232885E-01  9.07221094695793E-03  1.02774003943930E-01 -1.68247221979613E-02 -1.63873150001302E-01
 -2.12112189224372E-02 -1.69176434792616E-01 -2.08833535932362E-04 -1.63337073294779E-03 -1.12948426046821E-02
  7.70619066786739E-04  1.83152785004356E-02 -9.83127057227753E-04 -1.98619457276149E-02 -5.92206603213400E-06
 -9.78409143767194E-03  2.13831823185319E-04  1.67288267407350E-03  1.16612821428484E-02  7.75226496970848E-04
  1.85385464403854E-02 -9.77239940111936E-04 -1.96270494842619E-02  4.23922583387244E-06  9.56933691054477E-03
  1.34820635500227E-03  1.06312513277577E-02  7.05659446621770E-02  5.38352206086852E-03  1.05905181597649E-01
 -5.19438104052564E-03 -9.02187994862082E-02 -9.19760171675239E-04 -6.24289078988484E-02 -1.32622671431774E-03
 -1.04586464470840E-02 -6.95456683025872E-02  5.45172543267349E-03  1.07875912784761E-01 -5.16953637990502E-03
 -9.01562278315218E-02  1.06314738447515E-03  6.47956527272827E-02 -2.09264207675482E-04 -8.35501375615040E-03
 -5.50080001602908E-03  5.47318343230341E-03  9.02873039268206E-03  1.99794852468137E-04  8.25009441553091E-03
 -5.52824370357199E-03  5.35404899771453E-03 -9.00172897356819E-03  4.94877913908937E-03  7.91413877493759E-02
 -3.88319674459886E-02  3.47044878080332E-02  6.15438160570010E-02 -5.00003917137751E-03 -7.99630398030170E-02
 -3.92962347947024E-02  3.54922768849425E-02 -6.19078962251786E-02 -7.09810931434692E-03  7.11564901104636E-03
  1.88213163569442E-02 -1.91000221581976E-02  2.41964021826064E-03 -2.31453954556968E-03 -3.22903999799761E-02
  3.26654517110293E-02 -9.02556335708494E-03  9.02072300686882E-03  8.14230054199004E-02 -8.19349051570097E-02
* ORBITAL    1   89
 -4.51277036140748E-04 -3.22558902132736E-03 -1.49770865681785E-02 -5.05377430560059E-02 -1.49706360952048E-02
 -9.46227966714823E-04 -1.71554444515064E-02 -5.91790591934791E-02 -1.94218097203599E-02 -5.60916485400731E-04
 -1.03636223424398E-02 -4.16237088112098E-02 -1.08504912648003E-02  3.46921946324146E-04  6.16727244878789E-03
  1.90810094570854E-02  4.25132745328387E-03 -1.96353650559152E-03  7.47802717256204E-03  3.69786479378328E-02
  7.89632331716250E-02 -5.80182950421655E-03 -7.87238835972691E-03  7.20842531568961E-02  1.46143373406172E-01
  2.82886841991880E-03 -3.19161078044538E-03  3.26465547187843E-04  2.35690169780311E-03  1.15001000654712E-02
  7.71166196742168E-02  3.87407491476632E-02  3.83255494859096E-04  8.18091447617188E-03  2.56413671596445E-01
  4.87662245385459E-02  2.85699593863342E-04  6.23079614402296E-03  1.74703894719462E-01  3.32363161796400E-02
  2.11699971410527E-04  4.08857655079440E-03 -1.00175237197068E-03 -1.36728851030403E-03 -6.47509048622740E-02
 -5.04137865531704E-01  5.23648433240040E-02  3.20670196079055E-01  9.69614707456211E-03  7.99794740376356E-02
  1.00088264526447E-01  7.15772269904673E-01  7.55011937225262E-02  5.79531795989496E-01 -1.75896371758708E-04
 -1.33088990607229E-03 -1.13017712174841E-03 -1.64354395956052E-02 -3.96549860263220E-01 -8.57733292961142E-03
 -1.97877649544884E-01 -7.36838484337850E-04 -2.27748646240079E-02 -3.98794829760449E-04 -3.03466463006039E-03
 -1.61282313811778E-02  1.64574822772895E-03 -1.07913533869741E-02  1.18250333424685E-03  4.55172401329906E-04
  1.07638589049461E-03  1.90508854176537E-02 -1.16281854439076E-03 -8.98836147495787E-03 -4.48584079228640E-02
  2.21537021159836E-03  2.77714188465928E-02  1.12960051570222E-03  1.11669205904749E-02  1.76020311742357E-03
  3.86458693270135E-02  1.30054479517896E-03  1.00305446715479E-02  4.97388465246097E-02  2.02383774168517E-03
  2.11822203930992E-02  1.30008085690679E-03  2.10248367039587E-02 -1.32886386057383E-03 -2.91976256217375E-02
 -3.21508365150250E-03 -2.43634730125155E-02 -5.35104163393405E-02 -5.72272699037746E-03 -6.51920731524664E-02
 -9.57623289386345E-03 -9.65942777991890E-02 -2.99190331374775E-03 -7.88656013869323E-03  4.69811237530694E-03
  3.62133082308536E-02  1.35216760141759E-01 -1.20024456447210E-02 -1.41000754489391E-01  9.07950152935423E-04
  5.05671119403647E-02  5.08734748986193E-03 -2.19719897556085E-02  1.05459036033188E-04 -1.43096700939177E-03
  4.00418940836544E-03  3.10687704006317E-03 -5.25888254619544E-04 -9.19091355743107E-04 -4.51860535855421E-03
  2.43250207701483E-03 -3.32184525899766E-03 -1.98676267096039E-04  1.32235414778638E-03 -9.85674275846765E-03
 -5.39500519204297E-03 -1.84120306466814E-02 -1.66231171076825E-02 -7.76115887230376E-03 -9.70190415139544E-02
 -4.33090849998761E-02  6.13059711295778E-02 -6.90285164885191E-02  1.44542403918993E-03  4.55367812617979E-03
 -1.28130377969044E-02 -3.92443540178897E-02  9.25042418718009E-03 -5.69777122724898E-03  1.87113105683492E-02
  9.02114375800003E-03  3.47237294094029E-04  3.24522569573389E-03 -2.52866336727523E-02  4.56189290683586E-03
* ORBITAL    1   90
  1.00850257158592E-03  7.53133570553692E-03  4.54636228008426E-02  3.17686187939124E-01 -1.80480056713946E-01
  2.68544641000339E-06  3.58696156323362E-05 -4.52755146711641E-04 -1.08633115420266E-04  4.60607979969586E-06
  1.03849611757148E-04  5.90562544305239E-04  3.52094179338202E-04 -6.04273194317094E-04 -1.81999421595663E-02
 -3.73081467874275E-01  1.78531727367913E-03 -7.80687283261177E-02 -1.21737366225600E-01 -2.36845938333698E-04
 -3.65239103086249E-04 -6.08376119015538E-02 -1.21481615850451E-01 -1.32087015510054E-04  5.45450965981380E-04
 -5.79290524727420E-02 -8.24617693305515E-02 -7.51695217868813E-04 -5.43816859528778E-03 -2.72563095461410E-02
 -1.36676422830308E-01  1.41941273619585E-02 -2.15529732331949E-06 -5.50720528003769E-05 -1.31023212473139E-03
 -2.69917281779984E-04  2.13771568971652E-06  4.61230136299448E-05 -6.20354869212328E-04 -3.17160773008877E-04
 -1.00961785998810E-03 -1.88206038909467E-02  9.42717622609423E-02  2.09359067872020E-02  9.67158429007362E-02
  6.93302230549788E-01  1.40314591192953E-04  5.30925356750781E-04  6.14457485529268E-02  4.98918948061112E-01
 -5.27520771069674E-04 -4.12723352722201E-03  7.42448406563761E-02  5.32931134467429E-01  7.38733297287595E-04
  5.40345066190289E-03 -2.10238707675136E-02  3.83104518002707E-03  1.35817301457239E-01 -7.68960320927775E-03
 -2.77433414118847E-01 -2.82756643717800E-02 -4.57053864873109E-01  6.61304767571188E-04  4.80930401261432E-03
 -2.34190590150812E-02 -3.79498230963390E-03 -1.33844195131550E-01  7.85873330364477E-03  2.79918702958993E-01
 -2.82709966185166E-02 -4.57466672450723E-01  2.04012445541336E-03  1.54060513409876E-02  5.05335863962211E-02
 -3.05680125679324E-03 -4.35361727544597E-02 -9.25561203040450E-04  1.34756145672708E-02  4.20303807112633E-04
  5.27109009859834E-02  2.04168153246494E-03  1.54177745044971E-02  5.04847035910708E-02  3.06263631868174E-03
  4.36229529245706E-02  9.25552859869780E-04 -1.35221780784036E-02  4.27164831720287E-04  5.32534547565182E-02
 -3.86516678276469E-03 -2.96774544432529E-02 -1.08397098598118E-01 -5.24063699140109E-03 -1.07909712647312E-02
 -3.67286260935609E-03 -2.22197706879696E-02 -6.36282397253221E-03 -7.61341802347165E-02 -3.89117876856760E-03
 -2.98753743069493E-02 -1.08807977532080E-01  5.29777497766635E-03  1.13553546886161E-02  3.72834614062123E-03
  2.26778755151792E-02 -6.39444903613738E-03 -7.60621162449051E-02  2.03742248267068E-03  2.09577774741517E-02
  6.74792773396549E-03 -8.94836388820893E-03 -1.46067883140523E-02  2.06626798737117E-03  2.12327324970164E-02
 -6.65755394107151E-03  9.01521422136239E-03 -1.46024339726746E-02 -1.45354355494772E-03 -3.35657323879932E-03
  4.62570954737753E-03 -1.95154424178677E-02  4.31463147108454E-03 -1.39960893389532E-03 -2.72570137885415E-03
 -4.23311641232203E-03  1.91991228545274E-02  4.75083890377034E-03  1.22153632773823E-02  1.21368163742259E-02
  4.41496895325211E-02  4.43462445040961E-02  4.40868916290063E-03  4.26077588880870E-03 -2.17465925101876E-02
 -2.18100768024516E-02  2.83692378925418E-02  2.83811425800687E-02 -9.04197002826868E-04 -7.68831600797055E-04
* ORBITAL    1   91
  4.90134031821138E-03  3.50341087152074E-02  1.62199056029836E-01  4.26634767288124E-01  4.13927093102524E-03
 -1.10496364343024E-06 -1.58677204933714E-05 -3.10911244403206E-04 -3.49079039740431E-04 -3.02142382337297E-07
 -2.90568857303192E-05 -1.78629710571432E-05  7.34183755957290E-04 -4.42370030020190E-03 -7.69201268377066E-02
 -1.87162659616860E-01 -3.22793249321009E-02  9.70098637872997E-03 -1.91102588631862E-02 -7.99022627644429E-05
 -2.56239147702143E-04  8.85224257991678E-02  9.85507178870599E-02 -3.52716895516722E-06 -7.44587155271480E-05
  6.95767902958620E-03 -2.22820570830595E-02 -2.57026153188863E-03 -1.85706232427409E-02 -9.26155947536940E-02
 -4.20721148219821E-01 -8.95676034358255E-02  1.01318689564057E-06  8.40269234547116E-06 -1.27462161680242E-03
 -1.66545624046249E-04 -5.93216809495290E-06 -1.02320089848176E-04  1.44804504061305E-03 -1.39060271718449E-04
 -3.45135238688061E-03 -6.90545240464057E-02 -3.96433244695895E-01 -6.33729600660900E-02  7.74271849737186E-02
  4.47556663164264E-01 -8.04376494001431E-04 -6.06984980909495E-03 -1.53436423814831E-01 -9.99547906633956E-01
  4.21367839671590E-04  3.38944473775930E-03  8.35949235387113E-02  4.99593760195850E-01  6.72912552368444E-03
  5.15173360772120E-02  1.99462052909122E-01 -7.70949421184759E-03 -1.04357467959157E-01  1.27757076005462E-02
  1.50496916581854E-01 -5.92592950330917E-03  5.49912927720933E-03  6.82224893895604E-03  5.22339196178012E-02
  2.01828781866940E-01  7.81315423269160E-03  1.05535212135005E-01 -1.29821862429710E-02 -1.52626137088249E-01
 -6.01714783606173E-03  6.48776858604714E-03 -1.28940489235297E-05 -9.53932566957184E-05 -3.36788543500256E-03
  4.54449314609803E-04  1.35260489261834E-02  5.88492996127579E-05  1.12836826653121E-03 -7.82980563046231E-04
 -8.38683055204138E-03 -1.94384268290269E-05 -1.45666697421767E-04 -3.58512979191132E-03 -4.63611574024952E-04
 -1.36456068372692E-02 -6.56194855545404E-05 -1.15184475117649E-03 -7.69292480633750E-04 -8.12134120244039E-03
 -3.77818050968653E-03 -2.92750077312859E-02 -1.37580837419831E-01  2.63128426500645E-03  1.29098316443714E-01
 -2.14302921034203E-03 -3.79859471014523E-02 -1.52999716226420E-02 -2.55540753727193E-01 -3.78314206173502E-03
 -2.93175623848543E-02 -1.38192224581683E-01 -2.57579303217127E-03 -1.27767775285491E-01  2.05556366178714E-03
  3.65509313996134E-02 -1.52670640750430E-02 -2.54394101133884E-01  2.80120950844537E-06  1.42445740422017E-04
 -1.42991953391506E-03  2.77309363520467E-03  1.97979188358338E-03  2.09304711734774E-05  3.12479638852185E-04
  1.43925542952669E-03 -2.68776504795774E-03  1.96250202767703E-03  3.22710207305458E-05  2.30072624061127E-02
 -2.67654859213031E-02  2.91185293897512E-02  1.64030850684010E-02 -4.54246084836222E-05  2.17735584454047E-02
  2.61418372058960E-02 -2.85352991210039E-02  1.53501991136241E-02  7.49203376164880E-04  8.41972666860143E-04
  3.18377957012519E-02  3.14972895583658E-02 -2.35314325742507E-03 -2.41118348725560E-03 -2.31618185105964E-02
 -2.28180828052786E-02 -7.30352121792840E-03 -7.25792948000575E-03  4.01781086129849E-02  3.90632569846375E-02
* ORBITAL    1   92
 -4.22730114399396E-04 -3.02036686728419E-03 -1.39850526177999E-02 -4.62165535139573E-02 -1.45636706952138E-02
  9.42594746372668E-04  1.70768841391471E-02  5.85893869125581E-02  1.94326065990350E-02  5.59398520702042E-04
  1.03474275731012E-02  4.16208713318329E-02  1.05703500923395E-02  3.20189579863223E-04  5.68337684898322E-03
  1.74259710618676E-02  4.17219150076510E-03 -1.69317438227844E-03  7.65842468184051E-03 -3.69355979718880E-02
 -7.88355181212539E-02 -5.00480475925339E-03 -6.50594885085490E-03 -7.19234424510516E-02 -1.45869090862856E-01
  3.02451302297129E-03 -3.15090261282248E-03  2.94094093658850E-04  2.12276095937744E-03  1.03188748064107E-02
  7.16317932290584E-02  3.98231869485852E-02 -3.84110611653412E-04 -8.19406027358693E-03 -2.55666701466527E-01
 -4.87085639036211E-02 -2.80696636139619E-04 -6.13195545157340E-03 -1.74248230041465E-01 -3.32084635206850E-02
  1.88948943016427E-04  3.64465155734139E-03 -4.94085900233262E-03 -1.30720358460051E-03 -6.52850178065534E-02
 -5.08783134288428E-01 -5.18055475026179E-02 -3.17194408862013E-01  8.83424561572534E-03  7.56308215693463E-02
 -1.00031004477479E-01 -7.15277004558237E-01  7.54195162645839E-02  5.78336491198274E-01 -3.74825842975701E-04
 -2.84739366632510E-03 -1.51498108452700E-02 -1.73822095337046E-03  8.71119122333683E-03 -1.09234504570197E-03
  1.51566371949179E-03  1.09021107795935E-03  1.96459927755718E-02 -2.17771883875285E-04 -1.65038359946271E-03
 -2.16586432540167E-03  1.64371881418089E-02  3.97099322989394E-01  8.58926903209612E-03  1.96755862059166E-01
 -6.68726160189358E-04 -2.22246859198847E-02  1.28788877612249E-03  9.93344020264857E-03  4.91967266585017E-02
 -2.00521226547503E-03 -2.07152197365116E-02 -1.29371918070409E-03 -2.09472050667172E-02 -1.32712807148441E-03
 -2.91359547728140E-02 -1.17701514456783E-03 -9.09697782921661E-03 -4.54343749388799E-02 -2.23222870904359E-03
 -2.82086774427915E-02 -1.13531627217765E-03 -1.12606336155523E-02  1.76749213333090E-03  3.88151065617745E-02
  4.71266863088755E-03  3.63268771914837E-02  1.35846581954013E-01  1.20227111640146E-02  1.41214015895525E-01
 -8.87080314544082E-04 -5.01556525540967E-02  5.12210907295608E-03 -2.11151298315164E-02 -3.17437366207363E-03
 -2.40484818700710E-02 -5.20889889564446E-02  5.63129251602224E-03  6.39446334253259E-02  9.56444077933662E-03
  9.66194111111855E-02 -2.93998718315800E-03 -7.32076706642323E-03 -9.31143608873542E-04 -4.64756423941724E-03
 -2.44737850163176E-03  3.35145241802390E-03 -1.19953719037660E-04  9.78754920410331E-05 -1.49147755666681E-03
 -3.99286711214698E-03 -3.10241923927414E-03 -5.08628764701401E-04 -7.74814322537581E-03 -9.70797678790325E-02
  4.33312557654292E-02 -6.12526473847489E-02 -6.93035242774810E-02  1.33017506185628E-03 -9.80629579860102E-03
  5.45829129350119E-03  1.83640867606639E-02 -1.67032683732632E-02  4.46930177878383E-03  1.38196653093370E-03
 -3.95721404745240E-02 -1.31423838352001E-02 -5.74297860884165E-03  9.19606005481937E-03  9.20213488184778E-03
  1.87630505254862E-02  3.08985919322494E-03  1.90338579614062E-04  4.23589145829784E-03 -2.51167115033469E-02
* ORBITAL    1   93
 -4.15993557383830E-05 -2.96852453162956E-04 -1.46934805511055E-03 -2.51710973906687E-02 -1.19471405826917E-02
  5.59804179228541E-04  1.39507392021858E-02 -6.39742198990969E-02  2.68167139433872E-03  2.32678195304963E-04
  5.86264024120830E-03 -3.31495340829209E-02  1.43443968143482E-03 -3.87033533125638E-04 -9.64921347761786E-03
  5.04765147016435E-02  1.18431333424507E-03 -1.53504260476995E-01  2.14114609915689E-02  3.47734558336842E-01
 -4.74734263679822E-02 -9.88181496679105E-02  1.01005644413361E-02  6.80693679434025E-01 -8.73882224414682E-02
 -5.41409390328475E-01  6.48363493525761E-02  8.63492054312181E-05  6.20521001272793E-04  3.11542498658427E-03
  4.01524108127165E-02  4.77398952811581E-03 -1.13272652899529E-04 -1.44661403908539E-03  2.46367172742778E-02
  2.62089711607586E-03 -3.55469534115197E-05 -2.15646032564867E-04  1.11287423540253E-02  1.32638148377610E-03
  1.26498428424923E-04  2.60534890049825E-03  1.14662475272971E-02  7.00144450721374E-04 -1.08861794914318E-02
 -7.03101874157706E-03  1.14781072277376E-02  7.38521515280638E-03 -6.51497514768429E-04 -5.09916464446466E-03
  2.63449905353627E-02  1.49281422060543E-02 -1.33361325636193E-03  5.64472321696385E-04 -2.15984259639732E-04
 -1.81990909630733E-03 -3.13330528470553E-02  6.47311666617957E-04  2.00563907991231E-01 -4.15138604827798E-04
  8.57582445850783E-02 -3.58482195827826E-04 -1.01932783356711E-01 -1.43251251771201E-04 -1.25103394812468E-03
 -2.28848347724665E-02 -1.72405893206809E-04  8.99513940116376E-02  5.17701519005999E-04  3.83297163279605E-02
 -3.07491189241911E-04 -7.65839739782213E-02 -9.04958797699664E-05 -8.38701629444705E-04 -3.02711683484878E-02
  1.11273901378290E-03  1.20185844198530E-01  6.08582091074638E-04  3.17751999722458E-02 -7.91957617008893E-05
  1.24888858119062E-02  2.86536800233933E-04  2.44502251475442E-03  6.84963071465403E-02  9.19403222467273E-04
  1.32754207295200E-01  1.26317425697711E-03  9.85964815388242E-02 -7.06195765780122E-04 -1.46027240738408E-01
  3.24479004718842E-05  2.68007663893485E-04  2.98763831049079E-03 -1.11636806011000E-04 -7.49076038103431E-03
 -3.33414826093905E-06 -1.11891568665866E-03  9.53758370190663E-05  7.55937425365613E-03 -2.48978158062316E-04
 -1.92713900767987E-03 -1.55873391459130E-02 -9.08088007186573E-05  4.23863614711145E-03  7.37216238742771E-05
  1.10920916529250E-02 -2.79170792731206E-04 -2.44760700245727E-02 -3.31938417056446E-04 -2.99224168267108E-03
 -3.95895653460235E-03  7.38279961567392E-03  9.99242853917895E-03  3.42343490208639E-04  2.16317814818908E-03
 -2.89794364798180E-03  5.47971573041057E-03 -3.25093313374024E-03 -2.09211539570348E-04 -2.57973202783156E-03
 -3.58194310323878E-03  5.91454586627248E-03 -1.94769657211463E-03 -2.53905821132677E-04 -4.10739386457332E-03
 -2.07376468821516E-03  2.26452077115693E-03 -3.02857802491112E-03 -1.50522355103427E-02 -4.04597366673719E-03
 -1.28342616039948E-03 -1.71567093997479E-03  2.84250609184455E-02 -9.90171921766647E-03 -1.52958307704068E-03
  1.64340692741766E-03 -1.54807980457336E-02  1.46022727171481E-02 -9.44629321315744E-04  6.89880360939710E-04
* ORBITAL    1   94
 -1.69913951908082E-06 -1.30807485455260E-05 -6.13769737165695E-05 -4.19950323020010E-03 -2.08546715380892E-03
 -8.26359964762097E-04 -1.94019315387773E-02  5.32862427325638E-02 -9.34354091147305E-04  1.61755635771532E-03
  3.74296378163835E-02 -8.16209962788467E-02  1.96404211545320E-03 -7.85302439896535E-05 -1.93118620496719E-03
  9.75776917812590E-03  2.38538950423110E-04 -4.49721191007170E-02  5.73851577713050E-03 -8.57232180368289E-01
  1.02284801690115E-01 -7.93319583106648E-03  8.76528224235622E-04  3.70537268787802E-01 -3.79058767715285E-02
 -8.41865794178625E-02  1.01978596404234E-02  1.85543558391975E-05  1.32893996828715E-04  6.57279803582564E-04
  6.92593555056982E-03  9.79036048151133E-04 -2.55710346869058E-04 -4.82282529618423E-03  2.45280122243162E-03
 -2.29078661024308E-03  5.39545435277862E-04  1.03406396071737E-02 -9.97055518263267E-03  3.95056326240108E-03
  2.59944067733560E-05  5.22191399297973E-04  1.79408367394816E-03  1.15098200571779E-04 -1.54902036640487E-03
 -1.08153239717037E-03 -2.11940544240469E-02 -1.29331347697126E-02 -1.78565353935712E-04 -1.05517746510832E-03
  1.02203937908028E-02  5.77273111315001E-03 -7.39111448876904E-04 -1.06486983287778E-04 -1.65515978313563E-05
  3.39855969356000E-04  3.85554069579712E-02 -7.79739925765463E-04 -1.07318618049937E-01  1.58819315831602E-03
  2.23542463583519E-01  8.14270281358542E-04  1.18012057534192E-01 -4.43832091065740E-05 -8.67774696534653E-04
 -4.83900019636773E-02 -9.03337224685911E-04 -1.21306568277392E-01  1.76451153972657E-03  2.20609114658602E-01
 -9.45183121776200E-04 -1.50407595962289E-01  3.75658651162988E-04  2.98457363528128E-03  3.65965811655063E-02
 -4.57903385413818E-04 -7.29111023000126E-02  4.13740748596729E-05  3.14618150477674E-02  2.91763898603062E-04
  2.09227942645904E-02 -3.30461045324595E-04 -2.61486724218389E-03 -2.84388633834858E-02 -5.01562080181039E-04
 -7.09936401506003E-02  1.65985902222755E-04  4.30310034179032E-02 -4.41911903603639E-04 -4.67168750813488E-02
 -5.64442458197910E-06 -3.81525157812417E-05  6.82938715076733E-04  1.57971376101115E-05  6.03430527611801E-03
 -5.07553660731043E-06 -5.18733043768893E-03 -3.92472160494727E-05 -6.89847782055386E-03 -3.65253656478927E-05
 -2.85021484060296E-04 -3.11107317946080E-03  2.03117578420227E-05  8.39774889382925E-03  6.09010267411755E-06
 -3.56997666031339E-03  1.00548029245219E-05  4.50524237235793E-03  7.06527000472147E-04  2.29273228025254E-02
  1.29698080649679E-02 -2.47518830148612E-02 -2.13931545353832E-02 -7.42715879521174E-04 -2.40418373307501E-02
  1.36955884119916E-02 -2.63130382646709E-02  2.35353582122329E-02  1.75849481700286E-04  3.95857802662196E-03
 -2.70660452664211E-04 -7.80089566430248E-04  3.91499637223802E-03 -2.49456316784601E-04 -4.92125498808822E-03
  8.50482225682842E-05 -1.62548650150631E-03 -4.61635033554679E-03 -8.59646975193939E-03  5.03208613151950E-03
 -4.52921476413782E-04 -1.93938577621786E-04 -1.37117147613252E-02  1.76667025324129E-02 -2.16994583072126E-03
  2.14728251523814E-03  1.44308972906635E-02 -1.45313667465845E-02  1.92358243731509E-03 -1.97586607724995E-03
* ORBITAL    1   95
  1.08892970123469E-05  8.37666503538813E-05  5.96611136138789E-04 -1.49281351258324E-03  2.46286542783974E-03
 -1.69973650422417E-04 -4.28906245436457E-03  2.12862006466447E-02 -9.39408328482073E-04 -1.56290021773279E-04
 -3.79752613181258E-03  1.57148345434045E-02 -6.23197523804548E-04  1.01063351195505E-04  2.89065334762994E-03
 -2.99985850166455E-02 -1.35191089480193E-03  6.88887329003868E-01 -7.81176525423484E-02 -9.07242844965554E-02
  1.30326160517471E-02  5.63561223141281E-02 -8.21837710548802E-03 -2.66757915547003E-01  3.38084366812233E-02
 -6.25126511487440E-01  6.85998966027261E-02 -1.67745620842683E-05 -1.20595122247993E-04 -6.10786947847777E-04
 -1.21889316966836E-02  2.39308309823003E-03  5.26108315005374E-05  7.28338356665773E-04 -9.22897174299279E-03
 -8.69055651410244E-04 -9.71721056362995E-06 -3.34831804317867E-04 -3.67132019534819E-03 -6.50890925256249E-04
 -4.31938914291114E-05 -9.05582109690601E-04 -9.85988079999199E-03 -7.08157554579924E-04 -8.30352895092931E-03
 -6.80508930023500E-03 -3.19626619780593E-03 -2.16367786066483E-03 -2.48767174040509E-04  1.55159054685967E-03
 -1.06466279190766E-02 -5.68482307021720E-03  1.73726409794547E-02  1.12578566143593E-02  6.66803867924961E-05
  5.45845690253476E-04  9.00232830771333E-03  3.12088687838345E-04  1.04923731480737E-01  3.14499995145545E-04
  3.64162021833317E-02  3.56824761541732E-05  3.11967738810775E-02  4.14205843018192E-05  3.91086476988399E-04
  9.64845435222104E-03 -4.13739261080762E-04 -2.01855064983264E-01 -4.98168471652525E-04 -1.01209152699404E-01
  9.80911787486940E-05  3.37012164799528E-02 -1.08440730628232E-04 -8.44560401669530E-04 -4.38124573568221E-03
 -2.46559649808867E-04 -1.32056397853757E-02 -2.88614433086682E-04 -4.18338892555282E-02 -1.97733508230075E-04
 -3.44819954667075E-02 -2.16321902471601E-04 -1.80826464517672E-03 -3.79080275334427E-02 -4.60195608662014E-04
 -7.36473292771622E-02 -4.08965441928366E-04 -9.40446573023211E-03  6.43147970340810E-05  2.68158500885391E-02
  1.91624035990191E-05  1.57266319508461E-04  3.56099546070725E-03  6.03560655789575E-05  9.03014480293477E-03
 -2.83284488386863E-05 -7.36707236069402E-03 -9.66902152450464E-05 -7.32675320424864E-03  1.24346195190604E-04
  9.77819204270145E-04  1.05375104477281E-02  1.33682964210550E-05 -8.35405835653498E-03  2.76709023807192E-06
  4.17184360259361E-03  3.89827741342645E-05  3.85057738840503E-03  7.63492442215121E-04  1.60229359087773E-02
  1.22046192131756E-02 -2.05989425222234E-02 -1.37486933498354E-02  5.76780555965882E-04  1.61537888699938E-02
 -1.08461823125334E-02  1.80833326187692E-02 -1.08306755517440E-02 -3.36618067422475E-04 -6.62569078250314E-03
  2.98545370402224E-03 -6.57335682412599E-03 -5.70822197646616E-03 -3.01427666723497E-04 -5.66581700020464E-03
 -8.90963492362707E-04  3.65668959011378E-03 -4.93573515196849E-03 -3.13352137867651E-03 -7.78500470612402E-03
  5.64573089447222E-04  6.95333146851549E-04 -1.57170707364652E-02 -2.95992033331807E-03  3.15572835213747E-03
  1.81725011732225E-03  9.50273026334070E-03 -3.13302957709087E-04 -2.38546883507345E-05 -4.71174382689224E-04
* ORBITAL    1   96
 -9.20747872193110E-05 -6.63215000589849E-04 -3.37630765042635E-03 -3.95312332642722E-02 -2.05289504307092E-02
 -2.64075680255095E-04 -6.71133687316713E-03  3.48790519955229E-02 -1.61253930171572E-03 -3.33632567084391E-04
 -8.02655051686692E-03  3.04549225875004E-02 -1.15101910550377E-03 -6.35645970701573E-04 -1.62446665511042E-02
  9.61886575434778E-02  2.68914131232273E-03 -6.27686110557561E-01  7.77219849793802E-02 -1.24865642287477E-01
  1.87525401785567E-02 -2.23661291465552E-01  2.43486500483804E-02 -4.78085322413813E-01  6.02882774034400E-02
 -4.80928300288348E-01  6.12786323411760E-02  1.36522950829788E-04  9.81249407747259E-04  4.97244989890801E-03
  7.15745435344774E-02  5.58642869551291E-03  1.01479680696239E-04  1.47081217877445E-03 -1.61033999087803E-02
 -1.41347205107105E-03 -3.78513487472513E-05 -1.01969975448174E-03 -5.89757164402581E-03 -1.29266396513978E-03
  2.16852625769132E-04  4.55677718994527E-03  2.54824028899257E-02  1.60610531463489E-03 -1.28786715484692E-02
 -7.09537500889461E-03 -4.88309494359912E-03 -3.24861208296185E-03 -7.14903054221916E-05 -8.58247037117157E-03
 -1.82915628829823E-02 -1.01560628276017E-02 -1.14859793980506E-02 -5.71304654432467E-03 -2.96590368008639E-04
 -2.60032528543422E-03 -5.03281688097779E-02  3.82162614362614E-04 -8.35581685397854E-02 -1.19423133919800E-03
 -6.33335330353397E-02 -6.26404285325322E-04 -1.66811536824576E-01 -3.40646871385341E-04 -2.83230568696906E-03
 -4.58825757185602E-02 -4.94516024326747E-04 -7.63133236220664E-02  7.47647839322758E-04 -6.66290621339914E-02
 -4.51397937555793E-04 -1.52307868716108E-01  3.19754673530464E-04  2.69211932660696E-03  6.91477135625254E-02
 -5.24075579381814E-04 -1.02638062798038E-01 -1.14485518717367E-03 -8.80923223063523E-02 -7.94801155490990E-04
 -1.52862986637867E-01  1.58714661231737E-04  1.22694272151008E-03  1.33227808819083E-02 -6.68390668930342E-04
 -4.28203400982710E-02 -7.65631237532219E-05 -3.83308388237867E-03 -3.08839344447646E-04 -4.36802281102171E-02
 -3.00529065115339E-04 -2.32673686671767E-03 -2.02176407195918E-02  3.63526452133267E-05 -1.40723056017897E-02
 -7.57810883361536E-05 -9.34304998679482E-03 -2.47341571831935E-04 -2.26710529772042E-02 -1.16847029887477E-04
 -8.93461179047153E-04 -7.92304195033300E-03  9.00176489553792E-05  1.45303312252513E-02  2.98912350521398E-05
  3.99948676852873E-03 -1.30431908441081E-05 -3.51261665510200E-03 -2.31766310475382E-04 -1.05151460392821E-02
 -6.76731384454965E-03  1.08040260349224E-02  9.94917432286943E-03 -4.98076923881689E-04 -8.46059775784427E-03
  8.11191643240185E-03 -1.32118997018078E-02  1.32999593378451E-02 -2.08549619783477E-04 -2.60923151837333E-03
 -4.73048765974026E-04  3.36936419609119E-03 -1.57968483368174E-03 -1.34586924084025E-04 -6.47924716630340E-04
  4.11832779936104E-03 -8.32552093913169E-03  7.97236014021402E-05 -6.78855343396647E-03 -1.53931970818062E-02
 -2.67318559384112E-03 -2.43833668291541E-03  8.95014686200536E-03  2.98970897429418E-02 -2.00123906064466E-04
 -2.70417741715646E-03  4.20631618903402E-03 -1.17430151319881E-02  2.91312152176438E-04 -3.16883299504383E-04
* ORBITAL    1   97
 -5.28392996183512E-04 -3.81228505503513E-03 -1.90203002778624E-02 -2.61701756885636E-02 -1.10705819685335E-02
  3.72398619535409E-07  1.90132677511817E-05 -8.04186647287839E-04  4.19005317812640E-05  3.15781549917334E-05
  7.64201705414866E-04 -2.14537272776483E-03  8.07852863309371E-05  6.65970333003754E-04  1.27818580045985E-02
 -2.25968538564800E-03  1.39743300462757E-03  2.10801177125743E-01 -1.76563883154206E-02 -4.97437330464419E-03
  4.63111680064820E-04 -9.48883481953356E-01  9.76502247592038E-02  2.28419206399776E-02 -2.79509795289982E-03
  1.34650353175326E-01 -1.41997707327970E-02 -2.16136463276790E-04 -1.54954767417748E-03 -6.86485136152864E-03
  4.63897049860190E-02 -1.47881374854883E-02 -7.03348809819853E-06 -1.20008097207901E-04  6.21899356812619E-04
  3.27070258851829E-05  7.22749511905817E-06  1.60530563232877E-04  1.19482126560413E-04  8.88781227712631E-05
 -1.60938224085963E-04 -1.62636505855254E-03  4.62428861806974E-02  2.11522249144690E-03 -9.04662851229217E-03
 -1.75677322881005E-03 -1.83428223275136E-04  2.13205735049368E-06  2.24418793647104E-02  6.98960192577392E-03
  9.58684625834652E-04  4.75363761966849E-04 -5.85224443685064E-03 -9.62390192541022E-04 -2.06531236363833E-04
 -1.46123686876099E-03 -1.05409299016266E-02  2.06006927132439E-04 -3.99454216693734E-02 -2.78621194661507E-04
  1.14313972309394E-01  4.96343989843820E-04 -3.55232644771307E-02 -2.04677049466323E-04 -1.46282153840421E-03
 -1.16757926650649E-02 -2.20310678148815E-04  4.35946527326118E-02  3.32987061618284E-04 -1.04174337947129E-01
  4.69947026800455E-04 -3.93224676356380E-02 -1.47507779463003E-04 -1.18724878507804E-03 -1.91421348561588E-02
 -4.97803692678918E-04 -6.95225983854049E-02  2.87784792963508E-04  2.02125960246139E-02  5.88591892184872E-04
  9.96870469198866E-02 -1.50396094915733E-04 -1.20247385745315E-03 -1.77662509353448E-02  5.32311792288097E-04
  7.34722453961759E-02 -2.38725061169087E-04 -1.58002947356973E-02  5.63246451830548E-04  9.47258089535677E-02
  3.94157015149348E-05  2.78030830533963E-04 -4.59142979618524E-03  3.08409191955653E-05 -5.25968239440692E-03
 -5.25063741286634E-05 -1.11498295792160E-02 -8.55744317124663E-05 -2.12753457499817E-02  3.28400738754396E-05
  2.26460609875421E-04 -5.07274228383762E-03 -3.65774020095699E-05  5.35949466136678E-03  5.35754148262433E-05
  1.11786028540192E-02 -9.26801953673238E-05 -2.17956079903286E-02  3.03734654886807E-04  1.06502174213679E-02
  6.09660360100398E-04 -1.56197714680471E-02 -1.79979327067041E-02  3.00269948197239E-04  1.00545324150639E-02
 -3.55180580506847E-04  1.51345919942825E-02 -1.76121838326651E-02  1.83717912782884E-04  1.77552968587922E-03
 -2.74590316764926E-04  1.62783769576124E-03  2.18849434167945E-03  1.75260052030168E-04  1.58363109317276E-03
  1.27722788247093E-04 -1.45031417860606E-03  2.01630732676089E-03  1.75326320457159E-02  1.80240027946554E-02
  3.42468507152088E-03  3.42569050474758E-03 -1.01181141693862E-02 -1.05723698901071E-02 -2.83854904099850E-03
 -2.69751464983175E-03 -1.13472448730157E-02 -1.10628397376724E-02  1.40654662233180E-03  1.38624560218453E-03
* ORBITAL    1   98
  2.83364470506116E-04  2.04461810797608E-03  9.91098089991898E-03  6.94178506611540E-02  4.02992364729930E-02
 -3.84281440315837E-04 -8.20638824417361E-03 -2.56304093584281E-01 -4.85813223839190E-02 -2.83183218913447E-04
 -6.17510028524975E-03 -1.73998289717720E-01 -3.33468635934991E-02 -1.76530110203277E-04 -3.37927592034118E-03
  6.52162155250666E-03  1.44630375465804E-03 -6.46390951844149E-02 -5.05276045886757E-01  5.20455226979416E-02
  3.19120724175269E-01  9.00519576943072E-03  7.68308276959735E-02  9.99184875526917E-02  7.14470640995326E-01
  7.58997505220375E-02  5.80947269746176E-01 -4.18678743626390E-04 -2.99146818242900E-03 -1.38550901968745E-02
 -4.60521294362536E-02 -1.44282950114114E-02  9.41393437462666E-04  1.70518374115886E-02  5.82214602293674E-02
  1.95046858348412E-02  5.61750758501823E-04  1.03908039284903E-02  4.21109736716809E-02  1.06074766177483E-02
 -3.17258567335610E-04 -5.64081971651676E-03 -1.72417687814126E-02 -3.90917780112966E-03 -1.76852776725117E-03
  7.47140462424691E-03  3.70464007291202E-02  7.90597528054213E-02 -5.05333048962028E-03 -6.38419707443064E-03
  7.19098619547132E-02  1.45839005512309E-01  2.96058815624800E-03 -3.29176610988637E-03 -3.34531531093266E-04
 -2.53537172407206E-03 -1.35411294886081E-02 -1.74948670496616E-03  8.70257936945339E-03 -1.05418805309344E-03
  1.95381446938716E-03 -1.00742547931214E-03 -1.81287438193623E-02 -1.57957222167259E-04 -1.18959841841441E-03
 -2.31912724816419E-04  1.64778550859004E-02  3.97561860063557E-01  8.51035785321837E-03  1.96083621473081E-01
  8.01395059251970E-04  2.38404228254199E-02 -3.20097680688578E-03 -2.42523512337771E-02 -5.28506024444747E-02
  5.67118417900506E-03  6.42266708340135E-02  9.56893653002131E-03  9.63842400344603E-02  2.97511652204831E-03
  7.50406475684035E-03  4.68709324035752E-03  3.61315295497697E-02  1.35171201317199E-01  1.20006089620010E-02
  1.41353141369964E-01 -9.17812139666824E-04 -5.04227634359135E-02 -5.07590134445114E-03  2.17216997658543E-02
 -1.17407671683372E-03 -9.07425540434557E-03 -4.52981920386578E-02 -2.22913733874365E-03 -2.81172879605737E-02
 -1.13371445294794E-03 -1.12229131379587E-02 -1.76525523053691E-03 -3.88098178418258E-02  1.29315569634535E-03
  9.97434577512595E-03  4.94319153182680E-02 -2.01036967819286E-03 -2.08043088324524E-02 -1.30107892320872E-03
 -2.11198744444089E-02  1.33316684894405E-03  2.92457215903863E-02  1.30142510328502E-03 -1.00801681572937E-02
  5.33524595316582E-03  1.85430446790717E-02  1.68403652405562E-02 -7.76355416695829E-03 -9.70865539250187E-02
  4.32851569546898E-02 -6.13199933564985E-02  6.91707735063960E-02  8.93103810155777E-05 -1.56075102936852E-03
 -3.99656910579670E-03 -3.17628778728483E-03  4.90390298091378E-04 -9.36602982094143E-04 -4.70256976224606E-03
 -2.45273965621022E-03  3.42565396833248E-03  1.10451950486278E-04 -1.29953139410493E-02 -3.93354552544534E-02
  1.44851266293222E-03  4.48990709619920E-03  1.87094579642725E-02  9.07483786898388E-03  9.22514457827711E-03
 -5.70830622831967E-03 -2.53174971143057E-02  4.36878236080554E-03  2.04516151457378E-04  3.08128020269217E-03
* ORBITAL    1   99
  1.31072104769586E-05  9.51700969288920E-05  4.95187874152109E-04  2.53194977515772E-03 -4.58862311577054E-04
  1.12455211362705E-03  2.23338070692817E-02 -3.46624068707928E-03 -1.13775675800948E-02 -2.53415057521371E-03
 -5.03827131064355E-02 -1.27425720071336E-01  2.80436403052008E-04 -1.70330454547869E-05 -3.53323686302816E-04
 -1.16319971511314E-03 -6.04710347362650E-05 -9.87520834073184E-04 -5.91562970090268E-03  1.78893299798162E-01
  1.10465907460045E+00  1.53695134184435E-04  1.14339627780016E-03 -7.49783754885137E-02 -4.86856444698029E-01
 -1.10337751304726E-03 -6.94121302023661E-03 -1.35941112046643E-05 -9.73828615905609E-05 -4.57496363869429E-04
 -1.13310041227149E-03  2.17544525355552E-05 -7.40020822011741E-04 -1.41302443529914E-02 -1.66650452395417E-01
 -1.41041224400853E-02  1.76899888266108E-03  3.38871380166225E-02  3.57739509195921E-01  3.39112526393068E-02
 -1.11557050625403E-05 -1.90640894471870E-04 -7.04490737827917E-04 -2.06669524347569E-04  1.97232330677073E-04
  2.45433052780953E-04  5.03021379629656E-02  1.04673982330610E-01  4.17442153122236E-06  2.80040999298624E-04
 -2.13986431053076E-02 -4.92583882796988E-02  1.33102556540433E-04  1.67707445034603E-04 -8.52202723628770E-03
 -6.54464310351996E-02 -2.20940133404623E-01  9.15436541472358E-03  1.03525289638194E-01 -1.69835068445598E-02
 -1.65578180035479E-01 -2.14592813485888E-02 -1.72280604177306E-01  8.37803396324890E-03  6.43376800525655E-02
  2.16419902774341E-01  9.02658805393368E-03  1.02266916970074E-01 -1.68269820914254E-02 -1.65150901915212E-01
  2.11176152427520E-02  1.67648640130717E-01 -1.29631713863122E-03 -1.02306811406586E-02 -6.87989520002090E-02
  5.40858214018687E-03  1.07616974031774E-01 -5.21436458503278E-03 -9.04525820155366E-02 -1.09188940539496E-03
 -6.50474850437743E-02  1.38748406586763E-03  1.09305174925924E-02  7.15413628922947E-02  5.43663628568580E-03
  1.06166038656165E-01 -5.13235609125606E-03 -8.97163663702553E-02  8.72906689776515E-04  6.18429086659496E-02
  2.32514656203595E-04  1.81654143126660E-03  1.23138400212469E-02  7.97456523646220E-04  1.86591800924286E-02
 -9.70948757196947E-04 -1.96445294056242E-02  3.03627426531947E-05 -9.03671038961686E-03 -2.37691577131876E-04
 -1.85586340541751E-03 -1.24335833361496E-02  8.14286618310659E-04  1.91204348242126E-02 -9.66643110711431E-04
 -1.96573218678625E-02 -3.16444497765221E-05  9.15815585735029E-03 -4.95087347547864E-03 -7.94427812679451E-02
 -3.90387509616676E-02  3.49637540217547E-02  6.16484526334618E-02  4.98463905081608E-03  7.94711022025434E-02
 -3.89351777242333E-02  3.50803336539935E-02 -6.16196847838707E-02  1.73753378929317E-04  8.06977633132403E-03
 -5.57308545679491E-03  5.38005159827757E-03  8.97369110093149E-03 -2.00039496853184E-04 -8.34539558366418E-03
 -5.60942533661067E-03  5.36094488613826E-03 -9.09998483473046E-03 -1.92530460363285E-02  1.85410150770831E-02
  7.11413419066488E-03 -7.06767461977513E-03  3.27637051981219E-02 -3.22417773628519E-02 -2.36759254534831E-03
  2.39180084472609E-03 -8.17317234669495E-02  8.15778529687839E-02  9.04549996364688E-03 -8.96123480897445E-03
* ORBITAL    1  100
  3.23603338687586E-04  2.33627054229699E-03  1.13964196380692E-02  7.66570150453492E-02  3.90931137297063E-02
  3.88136269859615E-04  8.28776587274092E-03  2.57113450434833E-01  4.86430680761671E-02  2.78232907634343E-04
  6.07397535903988E-03  1.73863033276307E-01  3.33877355169706E-02 -2.11608913337650E-04 -4.08584196454655E-03
  4.36497336036124E-04  1.13168522491020E-03 -6.44804542254331E-02 -5.02474696047456E-01 -5.17868467072866E-02
 -3.17749384446968E-01  9.98434406439513E-03  8.19166700659442E-02 -1.00244387745667E-01 -7.16679536760381E-01
  7.57173279536474E-02  5.80925353167945E-01 -4.57402478014939E-04 -3.26935898424488E-03 -1.51775408535319E-02
 -5.08666147272594E-02 -1.45152907967717E-02 -9.45593491031201E-04 -1.71338806960235E-02 -5.89242409308572E-02
 -1.96020230556507E-02 -5.59645779190186E-04 -1.03544072179746E-02 -4.16682638867164E-02 -1.04491609849950E-02
 -3.51733413258883E-04 -6.24519055788578E-03 -1.89235277186467E-02 -4.02134130339060E-03 -2.11898922797677E-03
  7.23094786935466E-03 -3.70104384475558E-02 -7.89468095814593E-02 -6.00905776158090E-03 -8.19687735649908E-03
 -7.20545932871374E-02 -1.46154871517680E-01  2.71527547986741E-03 -3.35626554392107E-03 -2.08722978159741E-04
 -1.58235969062304E-03 -2.17522632566821E-03 -1.64022299123992E-02 -3.96100934893565E-01 -8.64759310006252E-03
 -1.98917653649687E-01  7.53331408463055E-04  2.35031851620575E-02 -3.51061958714334E-04 -2.66461342403420E-03
 -1.45195813979114E-02  1.68186575335812E-03 -1.04825835936837E-02  1.11125129717499E-03 -1.74393837516440E-04
 -9.68589376825422E-04 -1.77152035799033E-02  4.68063461767828E-03  3.60788870115165E-02  1.34649165810022E-01
 -1.19711440773952E-02 -1.40723781828642E-01  9.10145512893779E-04  5.04740300083229E-02 -5.07166162986178E-03
  2.20736742898319E-02 -3.21418422561605E-03 -2.43551917829030E-02 -5.33281382357718E-02 -5.71410644603685E-03
 -6.48812159361630E-02 -9.58839144842987E-03 -9.66586907288392E-02  2.99444709162826E-03  7.96970533909449E-03
  1.30486919887688E-03  1.00642732809823E-02  4.98868628918184E-02  2.03678121922538E-03  2.14044269141989E-02
  1.30710783392397E-03  2.11721052085907E-02  1.33521031942531E-03  2.92734002278168E-02 -1.16096708616509E-03
 -8.97345021657383E-03 -4.47759771244047E-02  2.20634075032030E-03  2.75730836803084E-02  1.12214694432652E-03
  1.10324229060013E-02 -1.76007696599652E-03 -3.87235472394122E-02 -7.77668062331366E-03 -9.72137915336328E-02
 -4.33959562765848E-02  6.14929565229468E-02  6.91711440870132E-02  1.32716753383648E-03 -9.73114378975293E-03
 -5.47109668608649E-03 -1.84374293266281E-02  1.65308614080235E-02 -9.27351600598431E-04 -4.59797630848501E-03
  2.42026386672226E-03 -3.36548391835138E-03  1.44775145799393E-04  1.05026179246374E-04 -1.41679537493132E-03
  4.03743795019320E-03  3.09241770721386E-03  5.20526232971308E-04 -3.91536721352294E-02 -1.26978241988819E-02
  4.55494823174623E-03  1.44460764160904E-03  9.05623448204288E-03  1.85801851009720E-02 -5.68698112284960E-03
  9.24250783870814E-03  4.30739924790195E-03 -2.51839601179655E-02  3.22650327502719E-03  2.92936899696596E-04
* ORBITAL    1  101
  2.59130702383905E-03  1.87234599153436E-02  9.34053344204866E-02  4.24611701653300E-01  8.80503464553132E-02
 -1.05167254396708E-06 -1.34673037339400E-05  7.46100759241813E-04 -6.86271368236989E-05  3.57620921679536E-07
 -2.08598675619526E-05 -2.52695208109170E-03  2.43924628726078E-04 -3.46875099163227E-03 -6.94183419288963E-02
 -3.99215595781523E-01 -6.31937537188647E-02 -7.78302850934560E-02 -4.49264291714485E-01 -4.98277233004360E-04
 -4.51928434011548E-03  1.53452531877968E-01  9.98965018620655E-01  3.74676104688897E-04  3.54078611678998E-03
 -8.38088574762477E-02 -5.00057028143392E-01 -4.90906453372435E-03 -3.50898968366916E-02 -1.62472473292303E-01
 -4.27937159707274E-01 -4.55222184739937E-03  1.24091447894421E-06  1.51513621541405E-05  1.30038491966843E-04
  1.67627709232649E-04 -1.19835894087249E-06 -1.81105722354459E-05 -6.91355094129010E-04 -2.24648799175533E-04
 -4.43210632947264E-03 -7.70684764417497E-02 -1.87861927312208E-01 -3.21298677137620E-02 -9.72281733285144E-03
  1.90645199934888E-02 -3.77194700813344E-05  6.38939394346542E-05 -8.87269664170386E-02 -9.91611971988139E-02
  1.95715351238771E-04  2.96870538857024E-04 -6.97721840026005E-03  2.22935673653741E-02 -6.78777078204992E-03
 -5.19730777543512E-02 -2.01726457567323E-01  7.76576851471600E-03  1.05424067253010E-01 -1.28796584805477E-02
 -1.52045549416891E-01 -6.02608307010926E-03  4.06899070737332E-03 -6.83832187029758E-03 -5.23596412913232E-02
 -2.02533765948108E-01 -7.80458495924480E-03 -1.05230880733067E-01  1.30235759733635E-02  1.53601573299179E-01
 -6.07936453159487E-03  5.19447267320452E-03  3.79531808831583E-03  2.94086858441962E-02  1.38452977967884E-01
  2.56897356618756E-03  1.27894241544326E-01 -2.05366252413689E-03 -3.62575649113713E-02 -1.52757694314210E-02
 -2.54353450352847E-01  3.79095852310212E-03  2.93712511291431E-02  1.37789784823814E-01 -2.61044724429381E-03
 -1.29060569282343E-01  2.13981831542400E-03  3.77048207254124E-02 -1.52945154665058E-02 -2.54970211441852E-01
  1.78187146233800E-05  1.32683858637863E-04  3.51661636795405E-03  4.52014794111813E-04  1.33879776309772E-02
  6.56932633448719E-05  1.26342201325867E-03 -7.86783310921236E-04 -8.51178754347616E-03  2.70450241331511E-05
  2.03717392510675E-04  3.88639948723553E-03 -4.71225153091146E-04 -1.37400442651895E-02 -6.38211112261645E-05
 -1.11210974892116E-03 -7.70448193041627E-04 -8.19418127409391E-03  4.40474795635578E-05 -2.18206583455847E-02
 -2.60907748372864E-02  2.85014918936543E-02  1.53889753330257E-02 -6.10574562531937E-06 -2.27870867786598E-02
  2.67734293408036E-02 -2.89680024383016E-02  1.63015597960697E-02 -5.26353825421844E-06 -2.12507330990007E-04
 -1.44092941120143E-03  2.74280955392848E-03  1.88293287931478E-03 -2.96712503046866E-05 -3.65291236612506E-04
  1.49742805122296E-03 -2.60089137082440E-03  2.02716429336920E-03 -3.14307934965206E-02 -3.18644635011985E-02
 -7.51990985680756E-04 -7.39545960328853E-04  2.28911711559495E-02  2.31526382714479E-02  2.38910385104333E-03
  2.51311162315636E-03 -3.89951917838317E-02 -3.98744328451859E-02  7.31832966659526E-03  7.41969188234591E-03
* ORBITAL    1  102
  7.55598168038511E-04  5.46483673078740E-03  2.73348014342636E-02  1.36458258218107E-01 -1.24396455792013E-02
 -5.55113360124331E-06 -1.03039421537607E-04  1.10078037819928E-03  3.33360596399445E-04  2.05461242918910E-05
  4.24239247310370E-04  2.84149837944425E-03  3.02237801491625E-04 -1.01245490184796E-03 -1.88141202991915E-02
  9.58362258711978E-02  2.08455638682727E-02 -9.64748086502452E-02 -6.94009742378579E-01 -1.25434924040295E-03
 -7.43264186052356E-03 -6.09834853809475E-02 -4.97405023896534E-01  2.36116994066687E-04  3.04782275230225E-04
 -7.33775361043788E-02 -5.28215626504563E-01 -1.03109410677950E-03 -7.69548349783800E-03 -4.63187581966034E-02
 -3.22122956674425E-01  1.81937656179885E-01  4.03176772340064E-06  9.23323650860858E-05  1.67766834721044E-03
 -6.68053399682687E-06 -1.45294042483812E-05 -2.74361643803925E-04 -2.19466195223740E-03 -1.00513086945450E-04
 -6.22676336472824E-04 -1.86027886336559E-02 -3.76908084499262E-01  1.84955299432025E-03  7.82712045761314E-02
  1.21686504336391E-01 -4.96763862232247E-04 -1.05450086261457E-03  6.06166997880352E-02  1.20366646996510E-01
 -1.08605376245329E-04  2.95083798157393E-04  5.82482848101424E-02  8.31652023729396E-02 -5.65342743739772E-04
 -4.06561648790440E-03  2.69018024791070E-02 -4.04136751726910E-03 -1.39232109101066E-01  7.98135934870010E-03
  2.81274194031399E-01 -2.80925389114771E-02 -4.55333765960354E-01 -6.75535109212052E-04 -4.91126478568570E-03
  2.38102534601050E-02  3.84925201745534E-03  1.35583815799173E-01 -7.82430892750530E-03 -2.80539868005761E-01
 -2.84039858813381E-02 -4.58473030589093E-01  3.86785846194402E-03  2.97011200114438E-02  1.08376775297967E-01
 -5.31200563867871E-03 -1.19561041499950E-02 -3.64624959088660E-03 -2.16807251303418E-02 -6.36069352871181E-03
 -7.54137507130329E-02  3.84523629875710E-03  2.95260170737800E-02  1.07802481888498E-01  5.21276707222611E-03
  1.04023485464307E-02  3.67579453657469E-03  2.25635124212100E-02 -6.36949385739246E-03 -7.66167333412437E-02
 -2.04028187348006E-03 -1.54041917048893E-02 -5.02053635866673E-02 -3.05432785539629E-03 -4.33725451443221E-02
 -9.13321556430780E-04  1.40132086315303E-02  4.34764343006844E-04  5.35926360449476E-02 -2.05682934311789E-03
 -1.55325343539790E-02 -5.09668628078681E-02  3.06323187193431E-03  4.33627575345596E-02  9.39411041571738E-04
 -1.34170738115611E-02  4.12178257656156E-04  5.29332695415435E-02  1.39575722780418E-03  2.78994848014807E-03
  4.40286485875005E-03 -1.91181235000799E-02  4.64101900414451E-03  1.37715586672313E-03  2.37738476120294E-03
 -4.16585760497954E-03  1.90111423406284E-02  4.99971539793610E-03 -2.05975143267914E-03 -2.11669805479564E-02
  6.78478478184374E-03 -8.97698822119846E-03 -1.47579475161635E-02 -2.08113901176824E-03 -2.13692714508826E-02
 -6.72045544506793E-03  9.17483933959555E-03 -1.46684246773306E-02 -4.43202355539923E-02 -4.44256057237631E-02
 -1.22518015497033E-02 -1.22552030165622E-02  2.16525166436690E-02  2.18777062273019E-02 -4.48896154338447E-03
 -4.19146018657015E-03  1.00959339698060E-03  1.12315344566459E-04 -2.85661693210844E-02 -2.84784463884123E-02
* ORBITAL    1  103
  2.23896491679429E-03  1.63349579356582E-02  8.28818619210760E-02 -4.68692346020966E-02  5.00191113571392E-02
 -4.06439316008665E-06 -4.68962557051941E-05 -4.76564975080021E-05 -1.10177026675158E-05  3.94388886584344E-06
  2.06491366799089E-04  1.69683809976854E-05  1.46683317490358E-05 -3.38321316088159E-03 -6.89149977532465E-02
  1.34194040291962E-01 -9.19072229971301E-05  4.57899808378816E-02 -2.34470563433073E-03  4.11713947523297E-04
  1.59225703170890E-05 -1.64146006573029E-01 -4.96995996919049E-02  4.57561699641797E-05  5.44694535949839E-05
  5.76931932871213E-02  4.72245044144454E-03  2.24021630265805E-03  1.63462109038575E-02  8.30155610400452E-02
 -4.71372934755076E-02  5.00376078584915E-02 -4.89147299924172E-06 -1.69135459222117E-04  2.81864560162529E-05
 -1.28725488854489E-05  8.86069952891513E-06  3.10421187313858E-04 -1.83790968989970E-04  1.99563934587593E-05
  3.38552148596010E-03  6.90650060668019E-02 -1.34366958611313E-01  8.81269492515215E-05  4.61263445432792E-02
 -2.21475226171167E-03 -5.98683129737786E-04 -8.67786519921854E-05 -1.63924447669195E-01 -4.95795903721450E-02
  1.24692039511751E-04  5.66223369775580E-06  5.78732134613808E-02  4.74742344240291E-03  2.81354175454095E-03
  2.24014457263962E-02  1.72849828347156E-01 -7.22946590829197E-03  2.31364569177456E-01  1.38826623610383E-02
 -4.37073506484494E-01 -5.86073645084004E-06  1.46379707228428E-04  2.81975568634259E-03  2.24510061990173E-02
  1.72881780702946E-01  7.25357855425257E-03 -2.32883485723388E-01 -1.39045311300886E-02  4.38754249536951E-01
 -1.97149643781176E-05  6.50814738317043E-04 -3.71792253482587E-04 -2.81132071848356E-03  9.03185291925934E-03
 -5.09343257334546E-05  5.40055749758790E-02 -2.38043151395858E-04 -5.20094630165289E-02  1.04820127884423E-03
 -1.41609876013017E-01 -3.71260481455754E-04 -2.80590120301553E-03  8.91617259874780E-03  5.60415987235451E-05
 -5.43240942214133E-02  2.38916608514567E-04  5.18431060140111E-02  1.04638326191370E-03 -1.41457972388599E-01
 -3.72110931095517E-04 -2.81277385002221E-03  8.96065341184390E-03  5.17873365499683E-05 -5.41275557773859E-02
  2.37767748363971E-04  5.20185367837555E-02 -1.04807914512539E-03  1.41665317732140E-01 -3.71213415988605E-04
 -2.80700210947220E-03  9.10813386834643E-03 -4.89201959120147E-05  5.39411732782183E-02 -2.39238289693259E-04
 -5.19299090055807E-02 -1.04805093034972E-03  1.41615014833614E-01 -5.69442793000314E-04 -8.97514245061502E-03
  8.59022849977245E-03  6.35903201722882E-03  2.51507874821516E-02 -5.69181321297593E-04 -8.95418523064517E-03
 -8.57663448882021E-03 -6.39668371677660E-03  2.51205018759678E-02 -5.67888514876881E-04 -8.96657866396442E-03
 -8.54465143067647E-03 -6.45849915101749E-03 -2.51428464394503E-02 -5.69428745452777E-04 -8.96060576895550E-03
  8.56446095218068E-03  6.38454527714871E-03 -2.51333154637887E-02 -3.34424158288228E-02 -3.34207672925467E-02
 -3.33898546659154E-02 -3.34283855849698E-02  1.51380114862886E-02  1.51472349591394E-02  1.51478083906870E-02
  1.51587481939115E-02  9.86301132395840E-03  9.83705934543896E-03  9.82510211106587E-03  9.83439390941213E-03
* ORBITAL    1  104
 -3.19398231538928E-06 -2.04392518853613E-05 -1.13450143117601E-04 -3.50138939727784E-04 -5.09254381347873E-05
 -1.18736565793893E-03 -1.51062068543462E-02  1.31149466011841E-02 -4.64173959146388E-03  2.55918177361115E-03
  3.79427387049819E-02 -4.10777978162636E-02  8.18988601358507E-03  3.89584462082979E-06  1.39561533752442E-04
  1.30198251549228E-04  2.67144419299474E-05  2.86171778523922E-04  7.91385551348365E-05  2.71471599400528E-01
  3.20885099822368E-02  5.23176913179634E-04  1.40075285803661E-04 -8.23964788060819E-02 -6.04662266767187E-03
  1.97624200105845E-04  5.48815456162334E-05 -4.12644658791219E-06 -2.99757303913391E-05 -1.20657717039636E-04
  4.23214946565946E-04 -7.26146583500738E-05 -1.18837440829509E-03 -1.51134114059635E-02  1.31970018950870E-02
 -4.63808375668833E-03  2.56162352322125E-03  3.80587188842594E-02 -4.10896567957354E-02  8.19073908889654E-03
 -8.44693605450157E-06 -1.25416841175977E-04  5.28432143187078E-04  1.74364814218650E-05 -4.71610481242992E-04
 -6.26397362405924E-05 -2.71674249214732E-01 -3.21236290794550E-02  1.65235788542349E-04  6.79185832345843E-05
  8.24065324858355E-02  6.03292869342928E-03 -4.28812472127482E-04 -7.13965408676446E-05 -2.16946606001912E-03
 -1.76033441110380E-02 -9.41817998224692E-02  5.83979868893463E-03 -3.26726799553084E-01 -9.34646290858578E-03
  5.15235527043062E-01  3.26418563934450E-05 -1.35719554695728E-03  2.16169110094278E-03  1.75433099846044E-02
  9.34229993037318E-02  5.81359388201803E-03 -3.25955880983916E-01 -9.29914067170020E-03  5.13671632832628E-01
  2.45083529485659E-05 -8.39833972689782E-04  4.09682794673099E-05  2.44982041876857E-04  1.01899519817368E-02
  8.04144500720852E-04 -4.36726695404758E-02 -4.37304781696655E-04 -1.37249575898491E-03  3.02559978308486E-04
 -3.88418722032787E-03 -4.02192774558101E-05 -2.40098076364906E-04 -1.00542598092480E-02  7.95496110552299E-04
 -4.30886725014502E-02 -4.39582972004626E-04 -1.31769122466392E-03 -3.02816509963612E-04  3.97806804124635E-03
 -3.90809956465840E-05 -2.30311052050463E-04 -1.02057884515491E-02  8.04849403133035E-04 -4.34589830804116E-02
 -4.37220769458221E-04 -1.63505900504937E-03  3.10196730176822E-04 -4.55874591792941E-03  4.08229794819365E-05
  2.44346495611235E-04  1.00530515253114E-02  7.98539644803160E-04 -4.34975650409814E-02 -4.39033060438136E-04
 -1.08653832318737E-03 -2.99546208067364E-04  3.35380964570057E-03 -2.31485279113850E-04 -1.88665827083914E-03
  6.10822739943603E-03 -1.40615358006319E-02 -1.96833952058764E-03  2.29940216930507E-04  1.86175413926317E-03
  6.22414259357525E-03 -1.41558706054198E-02  1.91869133738575E-03  2.30775317848682E-04  1.87060315508180E-03
  6.17073712751612E-03 -1.40631090242892E-02 -1.88890982775448E-03 -2.28834242001124E-04 -1.83860017306238E-03
  6.17225663007352E-03 -1.41766785439540E-02  2.04824900705392E-03 -7.34442272767887E-03  7.47660185103130E-03
  7.49235610697160E-03 -7.32023489608274E-03 -3.62404481180205E-03  3.65454506968800E-03  3.58645874526779E-03
 -3.73919845194305E-03  2.23254942471493E-03 -2.32534965509703E-03 -2.30833372352588E-03  2.27296139796419E-03
* ORBITAL    1  105
  1.73759137594581E-04  1.36575058280267E-03  1.02775388581544E-02 -1.88631689392825E-01  7.19857511816452E-03
  3.11403809627973E-06  9.22319437576771E-06 -1.05139085582909E-04  9.75277378818682E-06 -1.64319837063975E-06
 -3.04733580400334E-05 -1.05089799498407E-04 -2.99065499822734E-05 -6.99995260823828E-04 -9.82640602001135E-03
  1.59814881908573E-01  1.01625987631049E-02  1.80538079567813E-01  3.46909074433630E-02 -5.63925528330799E-04
 -3.36813763334158E-05  8.14190565046216E-02  1.24613151208487E-02 -8.01958949949004E-05  2.90876373541782E-06
  1.46469073984582E-01  2.90212101377019E-02 -1.70156853509274E-04 -1.33952917054445E-03 -1.01685968155919E-02
  1.88566564120051E-01 -7.15667610351078E-03  2.83709691923066E-06  6.03940191507103E-05 -4.38153664692981E-05
  1.03861386946276E-05 -8.52347680641242E-06 -2.01888624641501E-04  2.34329892892326E-04 -6.02063675526511E-06
 -6.95889760243679E-04 -9.75602004838088E-03  1.59752869560052E-01  1.01661296228275E-02 -1.80512958194700E-01
 -3.46789622621613E-02  6.24863723695426E-04  7.94807800629218E-05 -8.17443911574835E-02 -1.25699641079013E-02
 -1.18189353092603E-04  4.61277900432474E-05 -1.46391290972937E-01 -2.90074617413501E-02  5.28214538321018E-06
  3.77936049907212E-05  4.83905804303333E-04 -1.08965224410419E-05  9.80195457443177E-04  2.63056357452821E-05
 -1.34856043387773E-03  1.29980861783340E-02 -5.25557396171365E-01 -2.59164295124661E-06 -1.85615993105754E-05
 -1.74427742152498E-06 -1.32635293686824E-06  5.89081282507615E-04  6.80675702528988E-06 -6.39056942988500E-04
  1.30187014539610E-02 -5.26025204176025E-01 -9.35206200388779E-05 -8.77496954940700E-04  3.52143538578839E-02
  1.73583510093717E-03 -7.34286068599409E-02  3.84959811800059E-04 -7.19860816452678E-02  1.31474769721321E-03
 -1.32806457736418E-01 -9.57186629556283E-05 -8.95508682385772E-04  3.52235749748161E-02 -1.74821000046349E-03
  7.43777042216068E-02 -3.85147469486853E-04  7.25146422479730E-02  1.32549653552444E-03 -1.33336228336966E-01
  9.51982025204480E-05  8.91212192188198E-04 -3.51564016205404E-02  1.74316890008329E-03 -7.40758452948116E-02
  3.86705879672049E-04 -7.22560115280707E-02  1.31800759307401E-03 -1.32892949055625E-01  9.46200222221693E-05
  8.86717634131095E-04 -3.52484951337849E-02 -1.74701650469163E-03  7.42075464883019E-02 -3.85252317851560E-04
  7.21674025821328E-02  1.31983675859480E-03 -1.32865730241096E-01 -4.77584757568703E-04 -7.91661430987568E-03
 -1.62285302082656E-02  2.62932906257101E-02  1.44853804164468E-02 -4.78326299588287E-04 -7.93452784289568E-03
  1.61416689239912E-02 -2.62265125925019E-02  1.44221130324380E-02  4.80334026578152E-04  7.96681084063612E-03
 -1.62463290073352E-02  2.63128151043204E-02  1.44418006096538E-02  4.76865411407006E-04  7.90580865815284E-03
  1.62133487013132E-02 -2.62043590283078E-02  1.43990426358396E-02 -3.67754988138959E-03 -3.66930670676674E-03
  3.60407457075704E-03  3.63075089400710E-03  2.41062431631001E-02  2.39430491421238E-02 -2.40452833131329E-02
 -2.40005377305266E-02 -8.05555817004762E-03 -7.95060210859673E-03  8.06123201895282E-03  8.05400368287735E-03
* ORBITAL    1  106
  9.54626100699636E-07  4.69068982169057E-06  2.29033271096378E-05  2.58976205917255E-04 -6.59224473496078E-05
 -5.66790927666849E-04 -1.90722934367977E-02  3.89383811009582E-02  2.29822609817268E-03  2.20877960190517E-04
 -1.28488997330538E-03  1.63006597568983E-02  3.54011003370044E-03 -1.67523028682511E-06 -7.26447384203849E-05
 -1.51425147635395E-04 -2.83259300899908E-05 -5.13639929344363E-05 -3.11723434222036E-05 -7.78434910969691E-02
 -1.81101491847838E-02 -5.87390361641076E-05 -2.48022425732308E-05 -2.55715901917688E-01 -4.92628337158924E-02
 -3.60651757599513E-05 -2.18980660271457E-05  1.81939732758135E-07  2.14696974638236E-06  5.65857167853388E-05
 -1.44546523307278E-04  4.19083828181906E-06 -5.67633118299805E-04 -1.91008407658910E-02  3.88713723201496E-02
  2.29456112288721E-03  2.20077763723990E-04 -1.26850599084628E-03  1.62563441560884E-02  3.53566680000984E-03
  7.82942056078015E-07  7.71060988015337E-05 -1.54869487012984E-04 -1.29643235381103E-05  1.01044941937618E-04
 -4.06438141905993E-06  7.78351734551598E-02  1.81171344777868E-02 -6.38317659021446E-05 -4.48000423662365E-05
  2.55743132919746E-01  4.92559370123078E-02  1.14435989744750E-04  3.90943674709673E-06 -2.41832331482202E-04
 -1.91154536525252E-03 -1.62187230726433E-02 -6.61615002137128E-03  4.30370165811132E-01 -4.80525576391847E-03
  3.07093559055363E-01 -1.05327301719661E-05  1.53844396575632E-04  2.40311352704327E-04  1.89901993171472E-03
  1.62892375364734E-02 -6.61715287354983E-03  4.30144308071408E-01 -4.80905972767143E-03  3.07515727539669E-01
 -1.07019361133202E-05  2.39554767877387E-04 -6.87542019425305E-05 -2.73463848028808E-04 -3.71516047745322E-02
 -2.02431579197904E-03  9.42692902300424E-02 -4.63727290916362E-04  8.60044100282934E-02 -1.25742787501530E-03
  1.41090957150135E-01  6.93056467115844E-05  2.77506593400229E-04  3.71313248092791E-02 -2.02583788343800E-03
  9.45502798551938E-02 -4.63523812089697E-04  8.60657031083367E-02  1.25944682602876E-03 -1.41045764196237E-01
  6.82715988141593E-05  2.69163163258240E-04  3.71518869401367E-02 -2.02631424857101E-03  9.43147365437829E-02
 -4.64631451199278E-04  8.61655530453000E-02 -1.26161429148763E-03  1.41355256342625E-01 -6.80673621751972E-05
 -2.68122201289570E-04 -3.70704966547887E-02 -2.02502390763079E-03  9.44242359074270E-02 -4.64915220603061E-04
  8.59924300828346E-02  1.25777293950276E-03 -1.40923730014293E-01 -7.74308491335249E-04 -1.35196409457328E-02
 -1.81889232121666E-02  1.88438631820540E-02  1.86869274833617E-02  7.74539303814123E-04  1.35126262242194E-02
 -1.81541712651700E-02  1.88506843453695E-02 -1.86676926694888E-02  7.73600184620627E-04  1.34974195399131E-02
 -1.81666168464302E-02  1.88062040562952E-02  1.86360647347635E-02 -7.74196749669570E-04 -1.35165102452289E-02
 -1.81605685430318E-02  1.88498273272661E-02 -1.87058279308785E-02 -1.04213325520789E-02  1.04392334351352E-02
  1.04109568604159E-02 -1.04880087298220E-02  3.21234377130710E-02 -3.20734447731485E-02 -3.20728713051374E-02
  3.21226970515918E-02 -8.88588822415435E-03  8.84022655700887E-03  8.87842236640502E-03 -8.83593891182382E-03
* ORBITAL    1  107
 -5.30734728507830E-07 -1.48931815943159E-05 -7.24982789370440E-05  1.21151229522553E-05 -4.54293150260700E-05
  1.24198568451293E-03  1.93744403018114E-02 -8.19023127303930E-02 -2.18457037051107E-03 -2.30779612758305E-03
 -3.70083196492054E-02  1.50139425684634E-01  3.82390170602773E-03 -9.59169404038727E-07 -6.47043149419404E-05
 -8.34626619841279E-05 -7.35353100876046E-06  4.16417061771470E-05  1.21369597545493E-05 -2.02410381155435E-01
 -3.50784047651829E-02 -1.08298671011026E-05 -3.99712158133897E-05  6.20021700978750E-02  8.71574307775646E-03
  1.42623544544779E-05  6.40585393179888E-06  4.45886764949083E-07  7.17047541964027E-07  3.33371033611661E-05
 -6.61171693393822E-05  6.40127913388567E-05 -1.24117638330449E-03 -1.94514798283998E-02  8.18496754425148E-02
  2.18678340708841E-03  2.30775545873195E-03  3.71425666131089E-02 -1.50111691269688E-01 -3.82684188111081E-03
 -1.28775462617797E-06  5.89385043809428E-05  4.92284105946013E-05 -3.46897002016313E-06 -1.85817143275225E-04
 -5.11582525587151E-05 -2.02201494476048E-01 -3.50232111064463E-02  1.57241356248479E-04  7.73323835364921E-05
  6.19156519624620E-02  8.68528132366280E-03 -2.48885934854916E-04 -6.13350712242503E-05  2.84756325153590E-07
  5.95536773046830E-07  2.17891401875745E-04 -2.11482315557079E-06 -8.14747644960079E-05  4.73650005771121E-06
 -1.70740505012322E-04  1.37779445793356E-02 -5.70350018763350E-01 -2.78194422500637E-06 -1.73405519025252E-05
 -2.26836593473375E-04 -2.40635744133865E-06  2.19414458030063E-04  4.31284287128812E-06 -2.93313590905987E-04
 -1.37744347756404E-02  5.70049134402343E-01 -2.91025289251060E-04 -2.20530284824554E-03 -3.36347539785839E-02
 -5.26298610695711E-04  1.13746392435169E-01  2.93267545431228E-04 -4.45923445281780E-02 -5.49641632873954E-04
 -4.97234671516863E-02  2.91346515853352E-04  2.20742285472423E-03  3.36270439621886E-02 -5.24174943960412E-04
  1.13738261439430E-01  2.91538677518715E-04 -4.45374985391909E-02  5.50093516534711E-04  4.97342606241536E-02
 -2.90868094341122E-04 -2.20299583748820E-03 -3.36735558296976E-02  5.25262169850822E-04 -1.13468781313643E-01
 -2.90846418519694E-04  4.43474785113379E-02  5.56697250841975E-04  4.91511555942678E-02  2.91758481110533E-04
  2.21192984625232E-03  3.36063986710645E-02  5.22720266226259E-04 -1.13861707637470E-01 -2.92639249481645E-04
  4.48562968320331E-02 -5.40028764412251E-04 -5.04120248888293E-02 -6.42174913233381E-04 -2.41899070404037E-02
 -1.19684860169835E-02  2.41532252250817E-02  2.99101915574167E-02  6.46400825941234E-04  2.42439849752456E-02
 -1.19813989897072E-02  2.42086332566125E-02 -2.99482435356025E-02 -6.45434533549277E-04 -2.42105733489395E-02
  1.19917597882304E-02 -2.41309523855323E-02 -2.98168154227761E-02  6.43388690845141E-04  2.42182335923295E-02
  1.19267068216854E-02 -2.41944690967409E-02  3.00145272751701E-02  7.73401753349668E-03 -7.73629972933229E-03
  7.84713325063783E-03 -7.61757041111850E-03  1.73425537822320E-02 -1.73578912620268E-02  1.72537623038561E-02
 -1.74071808590622E-02 -1.72820945394844E-02  1.72746137044211E-02 -1.73414460588904E-02  1.72011933585114E-02
* ORBITAL    1  108
 -8.19222720255848E-05 -5.90602876000789E-04 -3.03316933242611E-03  1.20939224291004E-02  1.08889139731264E-03
 -5.78995205400044E-07 -4.75399671819822E-06 -8.68833158102290E-05 -7.36884316215038E-06  2.04815112600783E-06
  6.60319415684160E-05  7.66129460308516E-05  1.21161324443043E-05  1.48232942409520E-04  2.74195574733530E-03
  1.40849194721448E-03  9.42885280818105E-04 -1.27470261808886E-01 -2.87883629329704E-02 -5.28661011429206E-05
 -1.23304374707881E-05  1.08686785910537E-02  3.09411206289312E-03 -3.09558418204257E-05 -3.15015597823967E-06
  1.57414116318262E-01  3.70323644526628E-02 -8.20194918109051E-05 -5.88796580661014E-04 -2.98379204329387E-03
  1.20214761527882E-02  1.11152068402825E-03  9.67305862062316E-07  1.09672917060919E-04 -2.70260566204469E-05
  6.33259620631535E-06  2.10135140027349E-06 -1.03108213387988E-04  1.20170170007830E-05 -6.37479104931759E-06
 -1.48951896203052E-04 -2.72928672389037E-03 -1.46787419360808E-03 -9.48455015086856E-04 -1.27489968378061E-01
 -2.87928776935315E-02 -2.21688050904404E-05 -4.31135835153688E-06  1.08983027742840E-02  3.09398995255245E-03
  4.12543083547879E-05  2.41794795936188E-06  1.57406562310675E-01  3.70285421113672E-02 -1.45633745240987E-04
 -1.06115871974839E-03 -1.40433131087175E-02 -7.06664288277965E-03  5.62484945060737E-01 -3.98349156714286E-03
  2.95481320939773E-01  1.64996169754915E-06 -3.44441101420400E-05 -1.48341525533253E-04 -1.08209818629584E-03
 -1.42536108787480E-02  7.06729048055181E-03 -5.62616411175203E-01  3.99262028467398E-03 -2.95552665489967E-01
 -3.60795830196704E-06  6.65895418688287E-05  1.49793317632815E-04  1.21152680814153E-03  1.06935604054072E-02
 -4.39995050476758E-04 -3.61292960118671E-03  7.33511696050642E-04  1.00857839912032E-02  5.94298900525957E-05
  9.26749494042116E-03  1.49821241916955E-04  1.21144166263778E-03  1.07450033859627E-02  4.36592633926583E-04
  3.96531088319483E-03 -7.32318379007565E-04 -1.00966509006886E-02  6.28827706898062E-05  9.35675862843042E-03
  1.49142469566725E-04  1.20625027729785E-03  1.06870112767145E-02  4.38275954345236E-04  3.84677981291312E-03
 -7.35243865642116E-04 -1.00172986213031E-02 -6.03729767782153E-05 -9.28997171332980E-03  1.50046422429402E-04
  1.21330657927051E-03  1.07404148489374E-02 -4.37786999995548E-04 -3.89256042419775E-03  7.31593466622771E-04
  1.02356800662858E-02 -5.91591364938557E-05 -9.53518025527339E-03 -1.26025492570984E-03 -1.99082335450157E-02
  3.28355914107130E-04  8.24778263711743E-03  1.55528814942484E-02 -1.25560758839984E-03 -1.98411232297742E-02
 -3.59654740083970E-04 -8.17535389586491E-03  1.54950475714730E-02 -1.25723867646034E-03 -1.98778396662273E-02
 -3.26309538527858E-04 -8.23052265600833E-03 -1.55050272956183E-02 -1.25742183121592E-03 -1.98618358356402E-02
  3.38395959667724E-04  8.16800762885881E-03 -1.54881828382500E-02 -4.46148533498600E-03 -4.49749593251873E-03
 -4.42983825524526E-03 -4.49072863472424E-03  5.58580518828533E-03  5.52115898747852E-03  5.53455818653314E-03
  5.54373146223225E-03  1.63848791781668E-03  1.68911398748256E-03  1.63790944396459E-03  1.64201839858880E-03
* ORBITAL    1  109
  1.07537187306881E-03  7.33417660616340E-03  2.16632027591596E-02 -5.32843154310044E-01 -5.24104582867307E-01
  8.27923145190698E-07  1.59434604817242E-05  1.53721051110329E-04  2.77680744905479E-05 -6.54420727923657E-07
 -1.24463337635105E-05 -1.51825614064510E-05  4.37301825381318E-06 -5.83462126490722E-04 -8.77473982742674E-03
 -2.74965147864260E-02 -4.22478438299420E-03  1.02983754975149E-02  2.90068091774284E-02  1.83951371561357E-05
  7.33340319662874E-05 -1.81634349772249E-02 -4.24725117779585E-02 -9.06327613029898E-05 -4.14125919398610E-04
  1.31363358334537E-02  3.32460322329835E-02  1.07746568222656E-03  7.34945679284277E-03  2.17444519409663E-02
 -5.32344351565658E-01 -5.24205521622917E-01 -8.86717584194851E-07 -1.67990201472529E-05 -1.03618044160911E-04
 -1.64469054552622E-05  7.52482033872756E-07  1.51208021733806E-05  2.87741565404681E-05 -1.04639425750412E-05
  5.85095924232225E-04  8.80958725160587E-03  2.77549458776167E-02  4.21720296809525E-03  1.01408396858466E-02
  2.84504948243236E-02  5.90621178357303E-05  2.27508713449123E-04 -1.82313569247988E-02 -4.28205741613278E-02
 -5.52871978402438E-05 -4.11523817784890E-04  1.31373560062769E-02  3.32899018479574E-02  1.09768996778500E-02
  8.31885858460050E-02  4.36062984923186E-01 -3.07306291414039E-04  2.48942329728517E-03  9.10721940578700E-05
 -1.00947623323063E-02  6.87613324413087E-06  2.00154476812460E-04  1.09742952288466E-02  8.31685765335251E-02
  4.35983482790162E-01  3.02698572308249E-04 -2.58441007167587E-03 -8.70275261501603E-05  1.00996025784271E-02
  2.39556213345741E-05  3.34881794189257E-04  7.18759308484800E-03  5.47085012178363E-02  3.07216285826048E-01
 -1.49466261615738E-03 -3.02939681272916E-02 -1.37534049917205E-03 -2.11861147753563E-02 -1.05023647825040E-03
 -6.09425966182541E-02  7.18434761505460E-03  5.46838008358400E-02  3.07140924282284E-01  1.48821687228658E-03
  3.02357161045966E-02  1.36995008107642E-03  2.11385467518735E-02 -1.04592520977843E-03 -6.09099604480176E-02
  7.18954105199979E-03  5.47233601472494E-02  3.07258634356438E-01  1.49881663368479E-03  3.03390923423520E-02
  1.37479094233590E-03  2.11561008444622E-02  1.05095861024432E-03  6.09168124440692E-02  7.18703431387804E-03
  5.47042849157729E-02  3.07210629048337E-01 -1.49527584761846E-03 -3.03346514348739E-02 -1.36868923336981E-03
 -2.10774889271659E-02  1.04672302129995E-03  6.08472843143767E-02  1.68348302985751E-02  1.32435879480543E-01
 -9.11634648475383E-04  1.12320105120759E-01  2.61065182063568E-02  1.68408698313825E-02  1.32501739062102E-01
  8.79731453806940E-04 -1.12289569400411E-01  2.60656007166339E-02  1.68355275076543E-02  1.32425388147956E-01
  9.14543581186186E-04 -1.12315034993385E-01 -2.61235052074832E-02  1.68419150456185E-02  1.32502142135034E-01
 -8.78235727417560E-04  1.12280347389671E-01 -2.60716034668289E-02  4.16451505153599E-03  4.17660809467306E-03
  4.14162993926190E-03  4.15426310668181E-03 -2.25784634849408E-02 -2.25865774239333E-02 -2.25608769253132E-02
 -2.25740581310076E-02  1.27539347137098E-02  1.27675773786590E-02  1.27499787478855E-02  1.27900761112243E-02
* ORBITAL    1  110
 -6.95379547626424E-03 -4.99673643210768E-02 -2.41338903230940E-01 -1.55878854931758E+00 -1.07044484390137E+00
 -7.57666177617393E-08 -1.48621697393803E-06 -9.92691878369890E-05 -1.95307799499860E-05 -3.22178858505679E-07
 -6.69445959630302E-06 -5.01097489941027E-05 -4.72705383675633E-06  2.33218597121265E-03  3.91769899063007E-02
  8.46379726270736E-02  1.26277174710614E-02 -1.11091817370091E-03 -1.62895943824589E-02  3.55018953643081E-05
  2.35433814053393E-04  9.89729878439299E-04 -9.87612322677950E-03  1.64437734978449E-05  1.36341733070603E-04
  6.15196937969633E-03  5.03082284558711E-03  6.95420121865064E-03  4.99703116692065E-02  2.41351814759769E-01
  1.55878766137036E+00  1.07043393068402E+00  2.15474640976654E-07  3.50527438377553E-06 -1.84965945474202E-05
  1.62411173801235E-06  1.62727124558411E-07  2.97754208033164E-06  5.30988013584910E-05  8.70875628463984E-06
  2.33239575451955E-03  3.91798975845197E-02  8.45974332641911E-02  1.26233408499453E-02  1.12525275673948E-03
  1.64196455755152E-02  1.52701860084367E-05 -5.48441324422324E-05 -9.91127366822791E-04  9.75492736507088E-03
  2.48813594768381E-05  1.15756487475217E-04 -6.15821194583503E-03 -5.07223021994329E-03 -1.10479817556306E-06
 -8.47986630045150E-06 -2.34118333449914E-05  4.63192491359820E-06  8.42356225582095E-05 -3.43623282339050E-07
  8.23203918248240E-06  7.12906210358547E-03  1.87544912187194E-01  2.97464391509570E-06  2.28232161297060E-05
  8.19449345265711E-05  3.74198801584431E-06  4.70021457842019E-05 -5.65799790111073E-06 -4.86744225859112E-05
  7.13215532329963E-03  1.87575842834679E-01  1.02564988917288E-02  7.76453879789609E-02  3.75848605606488E-01
 -1.44334701153137E-03 -2.25690744141648E-02 -1.09854270253199E-03  1.60038390390233E-02  9.08889860103563E-04
  6.20560950165092E-02  1.02587890600952E-02  7.76630983473570E-02  3.75905831360548E-01  1.44962751371264E-03
  2.26513778916209E-02  1.09916649804052E-03 -1.60195096861008E-02  9.07404600222819E-04  6.20885392649044E-02
 -1.02589387472376E-02 -7.76642744636424E-02 -3.75923141245331E-01 -1.44746532006767E-03 -2.26162879156137E-02
 -1.09965065372066E-03  1.59929436912073E-02  9.05275307163299E-04  6.20261738996716E-02 -1.02577489761032E-02
 -7.76551352745025E-02 -3.75887085731435E-01  1.44627401020656E-03  2.26133484879773E-02  1.09703705785683E-03
 -1.60399692786073E-02  9.07337250399442E-04  6.20839219652334E-02  3.25229663910032E-02  2.56152767894937E-01
  2.47275387140976E-02  1.58591869239151E-01  5.12256224249966E-02  3.25220931446054E-02  2.56152522632579E-01
 -2.47256493560527E-02 -1.58594938050972E-01  5.12227131204613E-02 -3.25207484162954E-02 -2.56125635864782E-01
  2.47126890239142E-02  1.58607633099281E-01  5.12407939566667E-02 -3.25226379936504E-02 -2.56149021564416E-01
 -2.47252989761747E-02 -1.58598316471393E-01  5.12236092063216E-02 -3.35428219832663E-03 -3.35391734551796E-03
  3.36074474494324E-03  3.35526886319538E-03 -5.25212037728943E-02 -5.25320405502009E-02  5.25200412180138E-02
  5.25182340094914E-02 -1.85045306156564E-02 -1.84734376907269E-02  1.85030687830859E-02  1.84874802796270E-02
* ORBITAL    1  111
 -1.00623812923706E-06 -7.29072728548927E-06 -3.71999298100265E-05 -1.63566712932615E-04  5.55891688007075E-05
 -1.88443059103472E-04 -3.40753486210924E-03 -5.28279988429568E-02 -3.89940673942343E-03 -3.32568379485493E-04
 -5.87634010881570E-03 -1.20820860762933E-02  1.12950320211370E-02  9.52459249314814E-07  1.92857105542470E-05
  1.02439900577516E-04 -1.58225927293984E-06  5.61027348393912E-05  1.98397345628600E-04 -3.94499995786924E-02
 -8.75050323500170E-02  3.01889693829504E-05  1.37475809597418E-04  3.03502077943601E-02  8.93547016390454E-02
  2.97739681686900E-05  1.57677412324941E-04  7.20835777500138E-07  5.27673451178849E-06  2.80416604257715E-05
  1.55381092215812E-04 -3.86772901352696E-05 -1.88607976010205E-04 -3.41052989288179E-03 -5.28690222374848E-02
 -3.90243269213788E-03 -3.32544421061653E-04 -5.87601789920824E-03 -1.20937054523876E-02  1.12843043966821E-02
  7.84313514549623E-07  1.63758370385860E-05  1.08911589545805E-04 -1.57778046006361E-06 -6.31017145964600E-05
 -1.96995606165850E-04  3.94414878122921E-02  8.74954546165164E-02 -1.57093468616547E-05 -5.64549196409516E-05
 -3.03885770231735E-02 -8.94964369281866E-02 -5.87323285563915E-05 -3.01384318771526E-04  3.40484628792167E-03
  2.61383813539245E-02  1.26369371079694E-01 -1.18104219147104E-03 -2.36790768584769E-02  5.80284158652188E-03
  6.32033940626308E-02  1.46013402714813E-05  2.42385483880506E-04 -3.40629751339485E-03 -2.61494631437261E-02
 -1.26412269945766E-01 -1.18513551123284E-03 -2.37064593343234E-02  5.80376554898014E-03  6.31965405727368E-02
  1.57884343833283E-05  2.39435381443294E-04 -4.32923541536231E-03 -3.43474084351459E-02 -2.52197325399385E-01
 -3.58422944936559E-03 -1.18993016585886E-01  1.29288044060342E-02  4.21587049471226E-01 -7.50412420586107E-03
 -2.67594383551192E-01  4.32613970405374E-03  3.43238524427441E-02  2.52110810411625E-01 -3.58833971370235E-03
 -1.19023709476787E-01  1.29265446649538E-02  4.21579241473875E-01  7.50725644932949E-03  2.67610525836687E-01
  4.33038184173226E-03  3.43562815445822E-02  2.52230723010026E-01 -3.58351114542058E-03 -1.18996275342866E-01
  1.29311741416773E-02  4.21614615698671E-01 -7.50156955755697E-03 -2.67549930864286E-01 -4.32670572235461E-03
 -3.43281321093858E-02 -2.52128667868971E-01 -3.58632175963080E-03 -1.18976476378768E-01  1.29267465587902E-02
  4.21573667521056E-01  7.50812877980666E-03  2.67633510073185E-01 -3.60609820263119E-02 -3.64750365874873E-01
 -9.78990440320400E-02  3.29259616186031E-01  2.24139088049342E-01  3.60591980186236E-02  3.64737976562125E-01
 -9.78947946116076E-02  3.29247159380447E-01 -2.24133938418613E-01  3.60604308601360E-02  3.64747005296487E-01
 -9.78974121841575E-02  3.29264042894423E-01  2.24139563809091E-01 -3.60582787453559E-02 -3.64728884110122E-01
 -9.78923701304052E-02  3.29245972989804E-01 -2.24128144250036E-01  4.57079488718061E-02 -4.56934441871283E-02
 -4.57134018800836E-02  4.56947349896188E-02 -5.61980796302176E-03  5.60591616203735E-03  5.61867177260757E-03
 -5.60357008861959E-03  3.50923212990095E-02 -3.51079233276894E-02 -3.50989803211208E-02  3.51066887142946E-02
* ORBITAL    1  112
  1.91967737693971E-07  1.28363500927074E-06  2.73195900084697E-06 -7.67122046840123E-05  6.95563923865481E-05
 -3.51064380750384E-04 -5.62122743461999E-03 -2.67701076875621E-02  3.66307852997959E-03 -3.67191377747260E-04
 -7.61001412832558E-03 -3.61848292856080E-02 -1.44262357479437E-03 -6.14658455685056E-07 -9.84970664785983E-06
  4.17337531726719E-05 -1.81124449333500E-05  2.13297951911631E-06 -2.95253013213861E-05 -1.85838178592829E-02
 -3.35383893787614E-02  5.03432869299257E-05  1.99665384724544E-04  3.88984568815848E-02  9.54301887651142E-02
 -2.12295842453559E-05 -1.28043915338980E-04 -3.92807560887398E-07 -2.76406982433775E-06 -1.10291963477654E-05
  2.88753624502699E-05 -2.54620795408269E-05  3.51321918251432E-04  5.62717422237454E-03  2.67824634686175E-02
 -3.65822470582268E-03  3.67226845252559E-04  7.61108230333980E-03  3.62638387488628E-02  1.44542418081106E-03
 -5.44382935590257E-07 -9.12852086782556E-06 -1.57966134019716E-05 -1.64571507933777E-05  2.08867897773674E-05
 -1.30040055329957E-05 -1.86150293205328E-02 -3.37567389315983E-02 -4.53845462773227E-05 -2.43366063825602E-04
  3.89087683124330E-02  9.54468796848638E-02  1.32545172245388E-05 -1.34486300350299E-05 -1.71943082108023E-06
 -1.31075595068481E-05 -3.37975429045134E-05  2.39050468761233E-06  2.63446530486046E-06 -1.24670849908868E-06
  1.91381553163570E-05  1.43889599028079E-03  5.33132660720626E-02  1.29806461967990E-06  1.00390925842119E-05
  4.04621751027871E-05  1.33097960159351E-06  1.82151507064930E-05 -4.71585287885163E-06 -7.60761168070725E-05
 -1.42890127392479E-03 -5.31086791785932E-02 -4.86205892279507E-03 -3.84619161949490E-02 -2.72576749511552E-01
 -2.98710484803679E-03 -1.14333613580512E-01  1.34788998448398E-02  4.34697213327231E-01 -6.99999872002060E-03
 -2.56304978522764E-01  4.86305088624463E-03  3.84698294732318E-02  2.72625920044433E-01 -2.98892649458252E-03
 -1.14378802580907E-01  1.34804947328010E-02  4.34736614669018E-01  6.99282186149685E-03  2.56138791644787E-01
 -4.86144225542192E-03 -3.84573562538734E-02 -2.72569653483671E-01  2.99198264675733E-03  1.14413357625484E-01
 -1.34799077695508E-02 -4.34737267724328E-01  6.99572414045711E-03  2.56168290497645E-01  4.86093887435896E-03
  3.84533163080461E-02  2.72530247016291E-01  2.98969447181036E-03  1.14369028066366E-01 -1.34805542461071E-02
 -4.34724566087232E-01 -6.99997818319318E-03 -2.56271999746502E-01 -3.35058461991943E-02 -3.43699221775014E-01
 -1.05330919519377E-01  3.42491496978191E-01  2.27574121777891E-01  3.35074675191427E-02  3.43708285552186E-01
 -1.05317357930899E-01  3.42487158275861E-01 -2.27571073136877E-01 -3.35061268090140E-02 -3.43687032500524E-01
  1.05311329923519E-01 -3.42473643175399E-01 -2.27559678517223E-01  3.35065428620159E-02  3.43697544357670E-01
  1.05323752236987E-01 -3.42496810836670E-01  2.27568839948406E-01  3.25806309926750E-02 -3.26016221495836E-02
  3.25969408025306E-02 -3.25941154298955E-02 -1.73127080414632E-02  1.73145921737540E-02 -1.73255765522988E-02
  1.73193896638589E-02  2.45281253127610E-02 -2.45556789993000E-02  2.45675274164843E-02 -2.45528620085689E-02
* ORBITAL    1  113
  2.10312583548305E-03  1.52121447360991E-02  7.71441159366268E-02  3.06797269636671E-01 -3.28289525579871E-01
 -1.25159219032692E-06 -2.52581357065014E-05 -1.82490190871976E-04 -1.62049976760514E-05  2.31961582158614E-06
  4.63252291447005E-05  1.74885435962377E-04 -6.16544711546605E-06 -4.40471749092867E-05  2.34774151659508E-03
  1.15546380632512E-01  1.11300002295980E-02 -2.95685343215848E-02 -1.16064143231152E-01 -1.16417038627552E-04
 -6.36902597948975E-04  1.33598211189075E-02 -1.92300074248443E-02  8.76694757805669E-05  5.42282458140110E-04
  2.53072925871236E-02  5.49850754577303E-02  2.10190163695986E-03  1.52027010252490E-02  7.70795417695525E-02
  3.06071310610954E-01 -3.28012685089142E-01  1.18919019580377E-06  2.30632803590621E-05  1.47806364396358E-04
  1.16246703370032E-05 -1.88441480316022E-06 -3.75273499438473E-05 -3.21256433893138E-04 -1.70626036265836E-05
  4.42112568392934E-05 -2.35614560896913E-03 -1.15850725439511E-01 -1.10693676294904E-02 -2.93017570872834E-02
 -1.14783999792554E-01 -8.67773925389507E-05 -3.12215445886768E-04  1.36534554839667E-02 -1.78761603435069E-02
  6.79148794593289E-05  1.63820390864659E-04  2.53334914349235E-02  5.46826709998627E-02 -1.07967881683740E-03
 -9.36774807208971E-03 -9.04961775191572E-02  1.30634007407960E-03  6.83765774057258E-02 -9.42448871672440E-03
 -1.94223083970076E-01 -1.47529721965322E-05 -4.37456034330726E-04 -1.08664737744585E-03 -9.42125858369580E-03
 -9.06698778561998E-02 -1.30778870016553E-03 -6.83334729987931E-02  9.44114007701260E-03  1.94439555516004E-01
 -5.68256066286811E-05 -8.42669846592370E-04 -3.94656670041869E-03 -3.18553646229592E-02 -2.53520122504197E-01
  1.18042153238669E-03 -1.42132821684893E-03  1.46489639641172E-02  4.60001930075177E-01 -3.61677075676213E-03
 -1.49763275568432E-01 -3.94633369355497E-03 -3.18540165545476E-02 -2.53568756200798E-01 -1.18159866257606E-03
  1.35509511673101E-03 -1.46413958129125E-02 -4.59905787644710E-01 -3.61960958667215E-03 -1.49803483771915E-01
 -3.95149711602512E-03 -3.18930760343982E-02 -2.53661473889082E-01 -1.19673458254648E-03  1.19026894305955E-03
 -1.46433503823736E-02 -4.59835961400738E-01  3.62135542169115E-03  1.49968012343896E-01 -3.95126530182976E-03
 -3.18913249656097E-02 -2.53651091822577E-01  1.19699621969178E-03 -1.18446388793661E-03  1.46424787482107E-02
  4.59820054401788E-01  3.62270024206197E-03  1.50018876382652E-01  4.12952041874697E-02  3.94066486537678E-01
  9.13323167703352E-02 -2.59950798057153E-01 -1.93453746905638E-01  4.12866889739167E-02  3.93948538680812E-01
 -9.12668425139637E-02  2.59893927990500E-01 -1.93366789869833E-01  4.12916036204892E-02  3.94037693064110E-01
 -9.12899707822211E-02  2.59912799783693E-01  1.93443832054201E-01  4.12890254896110E-02  3.94010580432161E-01
  9.12792949986430E-02 -2.59900500611415E-01  1.93433916457695E-01 -6.64160808660475E-02 -6.64436986474943E-02
 -6.63875551409841E-02 -6.63836307336392E-02 -1.17558900331881E-02 -1.17191465480842E-02 -1.17714144625901E-02
 -1.17629365652303E-02 -4.96881908493618E-02 -4.97700532065303E-02 -4.97717761150651E-02 -4.97911212044385E-02
* ORBITAL    1  114
  2.23790443386656E-03  1.61798715391978E-02  8.11063848947253E-02  4.65750169068145E-01  7.39408529708086E-02
 -7.67779381993572E-07 -1.44821004890727E-05 -1.91150902374255E-04 -2.97300117757130E-05  2.06763309213248E-07
  4.83710979739024E-06  7.44825021571598E-05 -7.47212545148988E-06 -8.45431894303431E-04 -1.66677149921119E-02
 -8.61853132636324E-02 -8.61521549840426E-03  3.65257692186789E-02  1.00274238296427E-01  3.75909934343716E-05
  2.27787765904628E-04 -1.39259564698733E-02 -2.86829707450068E-02  8.25396156967717E-05  3.34966537833842E-04
 -3.29162971772652E-02 -7.82591484539888E-02 -2.23813595525513E-03 -1.61815160350189E-02 -8.11140729659593E-02
 -4.65768407268163E-01 -7.39322160672213E-02  9.03342583721895E-07  1.76438577873521E-05  1.65681499327708E-04
  2.55953924018410E-05 -4.04215142206922E-07 -8.79213487941299E-06 -2.20336949401215E-06  2.29279509536789E-05
 -8.45712672442660E-04 -1.66729110475705E-02 -8.61741882847743E-02 -8.59785182545392E-03 -3.65078468287307E-02
 -1.00167557912681E-01  1.69820602677759E-06 -4.13955450756498E-05  1.39161278473605E-02  2.87500116738978E-02
  9.01901896465104E-05  4.63930746452741E-04  3.29217189466585E-02  7.83020539290238E-02 -1.60582926638713E-06
 -1.23049611472476E-05 -3.74322525657949E-05  2.55689614370036E-06  2.60316145292950E-05 -4.35204576694941E-06
 -5.57230761861456E-05 -5.42956673817015E-03 -9.21102352990942E-02  2.96721212331164E-06  2.28514104656128E-05
  7.97817474475292E-05  1.84752513850443E-06  1.66578301399895E-05 -5.14463802176719E-06 -4.32354757795544E-05
 -5.44025873970497E-03 -9.22314009326806E-02  2.02710195283853E-03  1.67077830199567E-02  1.53132310311035E-01
  5.35289383982930E-03  1.76364296594490E-01 -1.25041403858365E-02 -4.17525844787546E-01  9.36572548607450E-03
  2.94053148665643E-01  2.03247415869264E-03  1.67491788454851E-02  1.53300289938239E-01 -5.34145081143438E-03
 -1.76215767760298E-01  1.25074466736993E-02  4.17529476021462E-01  9.36062358037764E-03  2.94042434005255E-01
 -2.03239609079906E-03 -1.67484761782574E-02 -1.53285129949614E-01  5.34247256051501E-03  1.76247697605246E-01
 -1.25091874467743E-02 -4.17548293159815E-01  9.35966996274099E-03  2.94012209319275E-01 -2.02823677559804E-03
 -1.67166224766651E-02 -1.53178343237883E-01 -5.35034344857920E-03 -1.76331535843836E-01  1.25028327280302E-02
  4.17488109015848E-01  9.36486703035702E-03  2.94045083450283E-01 -4.43484522051646E-02 -4.28557226395077E-01
 -1.22797973613163E-01  2.92501720870897E-01  2.08092364128747E-01 -4.43507281864509E-02 -4.28561712343775E-01
  1.22807038956207E-01 -2.92500598910888E-01  2.08089731757717E-01  4.43514353261356E-02  4.28583797148301E-01
 -1.22819885012411E-01  2.92511844689403E-01  2.08113351266204E-01  4.43463109582873E-02  4.28528394709070E-01
  1.22785797171752E-01 -2.92485650113330E-01  2.08075612591334E-01  6.08086109849969E-02  6.08063402757638E-02
 -6.07910767158883E-02 -6.08088841046652E-02 -5.56709919116708E-03 -5.59167812160100E-03  5.57773617225852E-03
  5.57664005105567E-03  7.99278118525447E-02  7.99634139834042E-02 -7.99407908261327E-02 -7.99551211935674E-02
* ORBITAL    1  115
  4.50052280934804E-03  3.25955229757625E-02  1.66238696195157E-01  7.97131264345356E-01 -4.63490503613013E-01
 -1.33724760785328E-06 -2.66516186082413E-05 -1.44081402736082E-04 -1.01391499832330E-05  2.96415093208286E-06
  5.89601589624057E-05  1.39047445140103E-04 -5.84458670458407E-06  4.01780096296218E-04  1.39443331361831E-02
  3.65871693214053E-01  2.58069133209238E-02  4.17425418140812E-02  5.59244638779649E-02 -1.62082423863310E-04
 -1.02349786798750E-03 -9.97773746812244E-03 -9.53506932563724E-02  1.03257009514024E-04  7.56385144674462E-04
 -7.54255700934858E-03 -5.96771758611557E-02  4.50221614020873E-03  3.26068937932873E-02  1.66270471785184E-01
  7.96678069480998E-01 -4.63112394557219E-01  1.15857435628702E-06  2.17234000172196E-05  1.39184403803589E-04
  7.30455720950422E-06 -2.24059627405626E-06 -4.43973441057841E-05 -5.03155296271895E-04 -3.83727468865955E-05
 -3.98676186288227E-04 -1.39010587286216E-02 -3.65984790736382E-01 -2.56979475471722E-02  4.20525117869147E-02
  5.73801432093680E-02 -8.25245467868829E-05 -1.86378782946843E-04 -9.54231014657692E-03 -9.33347470813625E-02
  6.44651091530397E-05 -2.42752325972403E-05 -7.50543870558064E-03 -5.99881521218725E-02 -1.51149000089206E-03
 -1.32904812668628E-02 -1.51123403052816E-01  6.26486855146241E-03  1.31514231287692E-01 -8.08733410352858E-03
 -2.30229309538003E-01 -1.80264877863107E-05 -5.54492424421582E-04 -1.52733255635699E-03 -1.34120796966636E-02
 -1.51510002790553E-01 -6.27169908723265E-03 -1.31464824127418E-01  8.12458643512430E-03  2.30663644873457E-01
 -6.86244045923935E-05 -1.03376765348402E-03 -2.40989000363743E-03 -1.88918471141731E-02 -1.08113021144570E-01
  1.35933518432503E-02  3.49690002117595E-01  2.59964345190190E-04 -5.33988485895214E-02  1.21722834567488E-02
  3.07559001616423E-01 -2.41021388641612E-03 -1.88949440067751E-02 -1.08209369967405E-01 -1.35979861612295E-02
 -3.49840875853436E-01 -2.47132045946042E-04  5.35751827434171E-02  1.21683802705630E-02  3.07485478580311E-01
 -2.41634113757754E-03 -1.89412070967803E-02 -1.08325301910686E-01 -1.36166525889480E-02 -3.50070364600932E-01
 -2.50304947408227E-04  5.36312977438245E-02 -1.21636692389175E-02 -3.07267511022421E-01 -2.41551692940465E-03
 -1.89346991947995E-02 -1.08256064205129E-01  1.36158299564698E-02  3.50033580302256E-01  2.52908832075839E-04
 -5.36113115633016E-02 -1.21626261379079E-02 -3.07202790884943E-01 -1.58846869289427E-02 -1.65585550074681E-01
 -7.43438419213248E-02  1.54075639638229E-01  8.03481192754972E-02 -1.58970224824702E-02 -1.65767890064680E-01
  7.44388844422768E-02 -1.54158685820281E-01  8.04880208426008E-02 -1.58938912219811E-02 -1.65696832855565E-01
  7.44290817919611E-02 -1.54171580200416E-01 -8.04152862159976E-02 -1.58922699418316E-02 -1.65660499982136E-01
 -7.44035977642402E-02  1.54150288223367E-01 -8.03802031339240E-02  4.57026027219648E-03  4.52160816697542E-03
  4.58367516631788E-03  4.60821086075193E-03 -1.67126026173356E-02 -1.66458771709967E-02 -1.67024177733599E-02
 -1.67165973872363E-02  5.72441304591645E-02  5.70922950087533E-02  5.70819425714541E-02  5.70926921356154E-02
* ORBITAL    1  116
 -1.60125754405336E-06 -1.13575597803508E-05 -4.95578672231604E-05 -5.46384784287221E-05 -1.13339022507642E-04
  3.04197218024714E-03  7.00227458956936E-02  8.91998924532310E-01  8.54990768233868E-02 -1.20139100284081E-05
  2.76501852269143E-03  1.23686089138989E-01  1.47131296175173E-02  2.10940117636708E-06  3.76212068666976E-05
  7.09313842093918E-05  4.78234516710029E-05  1.30231707476164E-05  2.15114007467772E-04  7.50910510619353E-02
  1.50928402738672E-01 -1.11045697828990E-04 -5.20797503560931E-04  5.35083251835557E-02  1.34055807176850E-01
  2.13244778734267E-05  2.62433438611716E-05  1.79261208160854E-06  1.27347853333250E-05  5.62832087685551E-05
  7.97408685841237E-05  8.37483197301090E-05 -3.04175281075702E-03 -7.00187858672041E-02 -8.92096143131307E-01
 -8.55252428363606E-02  1.18167552766569E-05 -2.77000949501406E-03 -1.23648729820763E-01 -1.46977740692014E-02
  2.20191587195423E-06  3.91902085571146E-05  7.02566391500427E-05  3.00095392709245E-05 -2.39488893994449E-05
 -2.92392122560518E-04  7.50510446584042E-02  1.50611564107781E-01  7.99109697745494E-05  5.30434131512543E-04
  5.35301960892314E-02  1.34041878560397E-01  8.91538845130561E-06 -1.17610388788068E-05 -2.37447913741235E-06
 -1.83543340040323E-05 -6.48732507242569E-05  3.62278352516900E-06  6.38080169218765E-05 -4.54013146080772E-06
 -3.91021987699371E-05 -1.09993098007782E-02 -1.98029183991427E-01  1.74809808921395E-06  1.33750021312670E-05
  4.48305448957242E-05  4.68369317128126E-06  6.13331330092773E-05 -2.42578847751888E-06 -1.72145237246144E-05
  1.09893250456649E-02  1.97695521126317E-01 -9.43713274354574E-03 -7.25933104099818E-02 -3.53598271828498E-01
  1.01519961658025E-02  1.27949250514400E-01  7.05306618880037E-03  9.38356706032661E-02  1.30355212227278E-02
  2.47095637098529E-01  9.43415093370238E-03  7.25698682304691E-02  3.53451433280938E-01  1.01541866088287E-02
  1.28040292239428E-01  7.05337214014650E-03  9.37948846736071E-02 -1.30214450813021E-02 -2.46840051303720E-01
 -9.43302774022432E-03 -7.25611845573922E-02 -3.53420389515291E-01 -1.01507949317134E-02 -1.28000427407258E-01
 -7.05526139524540E-03 -9.38582854101286E-02 -1.30205264472598E-02 -2.46874170272477E-01  9.43635742432520E-03
  7.25872434348424E-02  3.53571351091917E-01 -1.01489946202718E-02 -1.27912379804014E-01 -7.05315752373730E-03
 -9.38443065571612E-02  1.30360584265623E-02  2.47147178078113E-01  4.70106415350440E-02  3.77786254829398E-01
 -1.20342442389026E-01  1.83089917660762E-01 -7.81794058688890E-02 -4.70069438140585E-02 -3.77723208555771E-01
 -1.20378269107356E-01  1.83156563838493E-01  7.81320994356953E-02  4.70096574844448E-02  3.77754320790316E-01
  1.20376838890940E-01 -1.83139873406813E-01  7.81479538223681E-02 -4.70102782210587E-02 -3.77794482757660E-01
  1.20336194944389E-01 -1.83089301929249E-01 -7.81872487826708E-02 -3.32490148393863E-01  3.32522043741684E-01
 -3.32526480412007E-01  3.32481541872820E-01 -9.15160670435159E-02  9.14926235971653E-02 -9.15032062589783E-02
  9.15270245661506E-02 -9.29493605873325E-02  9.30047956236286E-02 -9.29755392256643E-02  9.29238607102460E-02
* ORBITAL    1  117
  1.71012875282279E-07  1.14061679387810E-06  2.31217566441832E-06 -3.72529715600492E-06  1.72971538116851E-04
 -9.86094379484845E-04 -2.53273257807740E-02 -3.49684350157735E-01 -5.58974661262169E-02  1.40214388274493E-03
  3.61339361287742E-02  4.73511383109358E-01  7.08868482240796E-02 -7.31010240721186E-07 -1.21337823874029E-05
  2.53611736390646E-05 -3.17671341693689E-05  3.32004356054058E-05 -1.04141678420241E-04 -1.00509367374619E-01
 -2.44122407970462E-01  1.35117184124044E-04  6.64744625091062E-04  3.12516979024085E-02  4.79877948033840E-02
  5.87687123755152E-06 -7.01254722510630E-05 -1.87288298738113E-06 -1.32827176021920E-05 -5.87577164052045E-05
 -8.39654525105036E-05 -3.57866282086737E-05 -9.87400660188939E-04 -2.53511848282746E-02 -3.49977551052417E-01
 -5.59490046911180E-02  1.40183094990965E-03  3.61269195613235E-02  4.73372954381590E-01  7.08410466851655E-02
 -1.33439939726969E-06 -2.12008133274988E-05 -6.32427956758618E-05 -2.71101109619763E-05 -8.05224175488081E-05
 -3.21565911078116E-04  1.00450355022595E-01  2.43958096530040E-01 -7.55460287245111E-05 -2.47877083288569E-04
 -3.14363831392562E-02 -4.88373654529878E-02 -9.93039978404958E-05 -6.20477162248496E-04  1.80718283430161E-02
  1.38793117091241E-01  6.46318531500925E-01 -9.81929008927395E-03 -5.74310304425117E-02  2.29224873516512E-02
  2.51202460310336E-01  1.70051810351692E-05  3.64532696421994E-04 -1.80813753287393E-02 -1.38865927711009E-01
 -6.46563833393143E-01 -9.83138157434761E-03 -5.74773324776248E-02  2.29295069387367E-02  2.51098653153027E-01
  2.10959067985096E-05  3.41782971136937E-04  2.58778537588250E-03  1.99296907672123E-02  9.23605426158632E-02
 -4.47103561019970E-04  3.07947703040871E-02 -5.42363563964761E-03 -1.24580199381096E-01  5.50709176229298E-04
  6.61969810891444E-03 -2.58775340991267E-03 -1.99288095995736E-02 -9.23195346100590E-02 -4.54741053671237E-04
  3.06019630744588E-02 -5.42481203518328E-03 -1.24550518187641E-01 -5.65082367329002E-04 -6.90614316996099E-03
 -2.58029100972997E-03 -1.98719674924563E-02 -9.21369548992121E-02 -4.39650632330626E-04  3.07878493840587E-02
 -5.41371525789592E-03 -1.24464337961372E-01  5.68636250589497E-04  6.88482818415953E-03  2.58628847555095E-03
  1.99179004819598E-02  9.23037003543241E-02 -4.44148104801108E-04  3.08244170295594E-02 -5.42316639025788E-03
 -1.24565526637015E-01 -5.57592899353119E-04 -6.71452374981567E-03 -4.46120193199163E-02 -3.71240698732159E-01
  1.99125402180994E-01 -2.65540748771400E-01  8.02365035572570E-02  4.46077192708786E-02  3.71174462479374E-01
  1.99163316471803E-01 -2.65592115470489E-01 -8.01954664965812E-02  4.46061746530004E-02  3.71168385216163E-01
  1.99164311411853E-01 -2.65567671348384E-01  8.01956764822548E-02 -4.46023382283231E-02 -3.71134288525682E-01
  1.99178029434646E-01 -2.65612541841794E-01 -8.01707090313464E-02  4.19403047516123E-01 -4.19440620278751E-01
 -4.19455861426870E-01  4.19412550818221E-01  1.64349505868925E-01 -1.64336623234908E-01 -1.64331314554026E-01
  1.64361773264578E-01  5.10034570206199E-02 -5.10845687345564E-02 -5.10365672424532E-02  5.10482829556170E-02
* ORBITAL    1  118
 -2.47931554483688E-03 -1.74639299043900E-02 -7.13185919422672E-02 -1.34859650368485E-01 -5.90127319031090E-01
 -2.70464994320316E-06 -5.17974859431544E-05 -6.59179717107241E-04 -1.02572794307356E-04  8.10753556153257E-07
  1.78903204499366E-05  1.66692284213426E-04 -4.30978371180961E-05  4.92357499147057E-03  1.00954895911855E-01
  8.74116268552547E-01  7.16243191496585E-02  5.77353086642171E-02  1.49632110304035E-01  1.21904947464874E-04
  5.34576204476871E-04 -1.01191097286501E-02  3.21709196753942E-02  2.91242848764499E-04  1.17567231224004E-03
  4.20072969667562E-02  1.17704150024203E-01  2.47971194504617E-03  1.74667821669974E-02  7.13279782286332E-02
  1.34773024247701E-01  5.90093239563159E-01  2.96512842008747E-06  5.77512278643697E-05  5.52331420196272E-04
  9.27675310465116E-05 -1.44014396291364E-06 -3.15316212050714E-05 -5.15484976022910E-05  7.41358957203370E-05
  4.92335124888518E-03  1.00946980965266E-01  8.74091875090094E-01  7.16647162178340E-02 -5.76733295144755E-02
 -1.48984530557630E-01  8.15739826548394E-06 -2.71887943686248E-05  1.00895884432528E-02 -3.23550327900889E-02
  3.05135466275697E-04  1.43651715877159E-03 -4.19406283034694E-02 -1.17406825832144E-01  6.75092576363202E-07
  5.17377643418336E-06  4.17386247641114E-05  4.15795528558965E-06  9.72913772123303E-05 -2.31826626979008E-06
 -7.10714833713975E-05  5.53547977795090E-03 -7.69218747721096E-02  1.05102243573051E-05  8.08033740836816E-05
  3.01444459529306E-04  6.40987305514431E-06  4.57520735001347E-05 -1.73323565613058E-05 -1.46994048973042E-04
  5.49941767996009E-03 -7.73523310638297E-02 -6.34001632343167E-03 -4.98654212132508E-02 -3.03520653258944E-01
  1.39573098304076E-02  2.81521465035222E-01  1.02240996098148E-02  2.20553441374452E-01  1.05340101204393E-02
  1.88872866737968E-01 -6.32485334616028E-03 -4.97489348751788E-02 -3.03072394110365E-01 -1.39237363131614E-02
 -2.81085355516655E-01 -1.02126614280019E-02 -2.20519262885987E-01  1.05187652478370E-02  1.88836203579385E-01
  6.32242722259896E-03  4.97302512440149E-02  3.03013879789969E-01  1.39252326735983E-02  2.81211541438298E-01
  1.02084266457613E-02  2.20472146445433E-01  1.05079848281192E-02  1.88653226841551E-01  6.33602902248866E-03
  4.98344495752363E-02  3.03374167646421E-01 -1.39519937373733E-02 -2.81509088942630E-01 -1.02271026839122E-02
 -2.20631675830032E-01  1.05247584003780E-02  1.88775068033140E-01  1.23366829855359E-02  1.03447446087203E-01
 -2.37541077686496E-01 -4.40479626136191E-03 -1.39463086361299E-01  1.23251166249851E-02  1.03372220392213E-01
  2.37592492819661E-01  4.37143814309885E-03 -1.39435384308670E-01 -1.23235104204390E-02 -1.03313903655006E-01
 -2.37631751119188E-01 -4.34996819351422E-03 -1.39377880499070E-01 -1.23402977986896E-02 -1.03483254251893E-01
  2.37524696510481E-01  4.43172348657341E-03 -1.39487305111941E-01 -2.09428803506601E-01 -2.09442216906768E-01
  2.09505228811194E-01  2.09456599226640E-01 -9.16188686090675E-02 -9.16689712344645E-02  9.16364515133385E-02
  9.16187640752322E-02  2.17702068674626E-01  2.17788650813897E-01 -2.17720046354446E-01 -2.17736687272294E-01
* ORBITAL    1  119
  1.13514526304852E-04  9.15283835696559E-04  8.03167543060448E-03  1.28672404053710E-01  1.60699725049527E-02
 -8.89056760112355E-07 -1.75926597961784E-05 -1.19055490244538E-04 -1.65856812205356E-05  1.23710318145056E-06
  2.44827741871136E-05  6.39942883641008E-05 -3.86910718804437E-06 -3.04893731722391E-04 -9.45486540124250E-03
 -1.38493209618815E-01 -2.54383292500347E-02 -2.70493886370316E-02 -8.08083430108259E-02 -6.31388605953567E-05
 -3.53962110695755E-04 -5.05457398798725E-03 -4.35954210756479E-02  7.04253099868801E-05  4.13464874332105E-04
 -2.62202715553782E-02 -7.92481675124022E-02  1.13208916702677E-04  9.12725373962797E-04  8.00741209427581E-03
  1.28300333361103E-01  1.62594131679395E-02  7.96459025112775E-07  1.51792916555767E-05  1.06568350009803E-04
  1.33481442042087E-05 -1.02909718710268E-06 -2.01981513875538E-05 -1.47904359920744E-04 -3.55167410843003E-06
  3.05311611160415E-04  9.45529737140834E-03  1.38325249835514E-01  2.54863411821217E-02 -2.68788842559808E-02
 -8.00689376549146E-02 -3.87766306875825E-05 -1.78468198830650E-04 -4.87828621630511E-03 -4.27094469712821E-02
  3.41402843512502E-05  2.56883842683823E-04 -2.62003380395100E-02 -7.93063694601775E-02 -5.66917403790224E-03
 -4.35504758835690E-02 -2.08437164649297E-01  3.45794509906498E-03  4.15848436582486E-02 -6.56356665315136E-03
 -9.21153269487338E-02 -1.06357871023158E-05 -3.00871268515999E-04 -5.67253396801619E-03 -4.35762745089413E-02
 -2.08520118658980E-01 -3.45908884278617E-03 -4.15897853101544E-02  6.57153098133584E-03  9.22190276856689E-02
 -3.49738311046917E-05 -5.05042245108803E-04  1.67843183384792E-03  1.29313044577009E-02  6.56821359813699E-02
  8.00476676264472E-04  1.44928745272578E-02 -2.92067357090290E-03 -4.52361029926480E-02 -1.15410240099005E-03
  1.67020410225190E-02  1.67972610218743E-03  1.29410181419283E-02  6.56850811269412E-02 -7.99154462581169E-04
 -1.45176647168368E-02  2.92686912810505E-03  4.53099646179308E-02 -1.15719801371693E-03  1.66633366790976E-02
  1.67485408840914E-03  1.29040138657534E-02  6.55830748348407E-02 -8.10922675212598E-04 -1.46379671126923E-02
  2.92253390574057E-03  4.53183428775250E-02  1.15620154403996E-03 -1.65822886324064E-02  1.67670088776732E-03
  1.29181097511247E-02  6.56332377657025E-02  8.08264153628131E-04  1.46132365014067E-02 -2.92565440639211E-03
 -4.53544869733934E-02  1.15907126828258E-03 -1.65338889088790E-02  2.77554253736427E-02  2.21963110423735E-01
  4.07798904063171E-01  6.22349717610249E-02  3.63138470735491E-01  2.77491417027758E-02  2.21880445672196E-01
 -4.07756137421060E-01 -6.22735068285642E-02  3.63198017518236E-01  2.77529167074943E-02  2.21939083223865E-01
 -4.07771212204573E-01 -6.22660758793045E-02 -3.63148455467967E-01  2.77492882800296E-02  2.21900866255478E-01
  4.07755801822443E-01  6.22805142600793E-02 -3.63170539671369E-01  2.77264398788883E-01  2.77245811065721E-01
  2.77283219912113E-01  2.77279352413193E-01 -9.97304363308317E-02 -9.97073602885588E-02 -9.97368029492765E-02
 -9.97326634450018E-02 -5.91366705389089E-01 -5.91419646434767E-01 -5.91422893691648E-01 -5.91441301267852E-01
* ORBITAL    1  120
  8.13017041636402E-07  5.85993490367595E-06  2.87828994078010E-05  1.24127784739805E-04  2.87618831823356E-05
 -6.96761464683020E-05 -2.62327450508738E-03 -6.59305651810004E-02 -1.74731383520926E-03  6.27898705514529E-04
  1.55553846795000E-02  1.84522793949427E-01  1.79691886071245E-02 -1.03041339165618E-06 -2.02402641931756E-05
 -9.91317356783185E-05 -1.61946241539704E-05 -2.20260178095330E-05 -1.43512480084422E-04 -3.86755104514435E-03
  9.52813890451995E-04  3.73178451584717E-05  2.49778336285020E-04  5.05441331241738E-03  3.90656672397039E-03
 -1.69483001562537E-05 -1.20709473949398E-04 -1.35180153591098E-06 -9.67458034705103E-06 -4.51570848840091E-05
 -1.27295866209607E-04 -3.29499564709792E-06 -6.98670107986576E-05 -2.62685378660494E-03 -6.59976443885034E-02
 -1.76168836688424E-03  6.27530825320959E-04  1.55482252126968E-02  1.84472276340272E-01  1.79598088161140E-02
 -1.22333759823357E-06 -2.17255992710099E-05 -7.35138553356599E-05 -9.66664330789599E-06 -3.77497724841400E-06
  9.75539207212617E-06  3.83284023512163E-03 -1.10233168486611E-03 -2.35814386701559E-05 -5.81638179552402E-05
 -5.08083036725543E-03 -4.04928789824888E-03 -1.14345520449712E-05 -4.27037514863860E-05  4.03325911312729E-03
  3.10173264794321E-02  1.47773741702168E-01 -2.38101713936041E-03 -2.66039456820936E-02  4.20097331531184E-03
  4.33043860976509E-02 -3.10700518079274E-07  1.26269310157522E-05 -4.03690414086635E-03 -3.10452338933654E-02
 -1.47878208851584E-01 -2.38503207708543E-03 -2.66428692088475E-02  4.20643348842016E-03  4.33481399110666E-02
 -2.33417440198525E-06 -8.05070688949130E-06 -8.23182518778670E-04 -6.21250149669391E-03 -2.03950278977729E-02
  1.54089131159164E-03  2.35216435618994E-02  8.42351051118511E-04 -8.17090138636053E-04  2.48148706775476E-03
  6.55975000351523E-02  8.25221981917444E-04  6.22832726398259E-03  2.04694489675605E-02  1.53985069755180E-03
  2.34579724689526E-02  8.43253577644738E-04 -8.00711020155226E-04 -2.48964066931391E-03 -6.57312933176701E-02
  8.25363978575848E-04  6.22933068294066E-03  2.04656711601354E-02  1.54294768756904E-03  2.35228573848372E-02
  8.43984950169032E-04 -8.03374846534004E-04  2.48643964419942E-03  6.56650687746344E-02 -8.25277622942625E-04
 -6.22869201856283E-03 -2.04649154368253E-02  1.54284701642675E-03  2.35241712388421E-02  8.43170696426635E-04
 -8.12443404564274E-04 -2.48669597908021E-03 -6.56641927334113E-02  4.54092742436324E-02  3.70225861268674E-01
 -1.78506370104917E-01 -1.57126260234020E-01  4.77854782505850E-01 -4.54096069543797E-02 -3.70242349992360E-01
 -1.78491672426982E-01 -1.57142987094670E-01 -4.77842605638047E-01 -4.54100076622074E-02 -3.70234492937990E-01
 -1.78497909433339E-01 -1.57132592603252E-01  4.77849577475701E-01  4.54103411286158E-02  3.70239170509432E-01
 -1.78494854620684E-01 -1.57139330530559E-01 -4.77844836624435E-01  1.51280423171236E-01 -1.51300583201913E-01
 -1.51293034627049E-01  1.51291368033188E-01 -6.43556994159220E-01  6.43570777870200E-01  6.43560338221106E-01
 -6.43558740182023E-01 -1.21783835704812E-01  1.21760948175928E-01  1.21783824853411E-01 -1.21778814371847E-01
* ORBITAL    1  121
 -1.98614523406375E-07 -1.34597177213505E-06 -3.60547193771268E-06  6.17452190382740E-05 -6.43345219884197E-05
 -1.29734751786143E-04 -4.49097520644155E-03 -1.09697255248689E-01 -4.80868167684021E-03 -6.63413119815442E-04
 -1.41590652218091E-02 -1.60486864882313E-01 -1.24347235061126E-02  6.44020869801455E-07  1.08313903318170E-05
 -2.18083713801907E-05  2.05052018640799E-05  3.52716913388003E-06  7.28582612029460E-05  1.92515915317867E-02
  3.87988158227561E-02 -4.56656670009856E-05 -2.30636327995424E-04 -3.14365759213525E-02 -7.49126049478528E-02
  2.41764482779384E-05  1.21915327519180E-04  5.05145284336209E-07  3.56154965471918E-06  1.45500589936290E-05
 -2.31836026690086E-05  2.38313584716257E-05  1.29561805600923E-04  4.48721719160861E-03  1.09707670302388E-01
  4.80724915199982E-03  6.63445195569847E-04  1.41598099036999E-02  1.60429499602226E-01  1.24319266645513E-02
  6.83971954771691E-07  1.14948121611052E-05  5.33161142868927E-06  1.25714508930798E-05 -1.85698368206365E-05
 -1.67556167986875E-05  1.92809680280840E-02  3.90133790380316E-02  4.28211910615432E-05  2.09847395787989E-04
 -3.14489297595168E-02 -7.49604087840768E-02 -1.39228030842098E-05 -2.19098550684378E-05  2.13828365424971E-06
  1.63201087981322E-05  4.91071076812904E-05 -2.44620795270731E-06 -1.23483093774737E-05  2.77271453380225E-06
  4.50078466916929E-06 -4.76126306700939E-03 -8.26143189669099E-02 -1.25677795138969E-06 -9.72598556337971E-06
 -3.79769071353812E-05 -1.48867514098199E-06 -2.05728580576957E-05  3.77880944113271E-06  5.40168884672742E-05
  4.75410631377315E-03  8.24487543482864E-02  1.37589131217713E-03  1.07265542237879E-02  6.54773773268923E-02
 -1.80827063508264E-03 -3.14705670598106E-02  8.50773776401717E-04  1.62976773818439E-02 -1.18829455024318E-03
  4.54702891547615E-03 -1.37747814038824E-03 -1.07390019906025E-02 -6.55502309040155E-02 -1.80672267526467E-03
 -3.14228350687710E-02  8.49378634312669E-04  1.62543301278092E-02  1.19643907314157E-03 -4.37547287547280E-03
  1.37622021434649E-03  1.07292210751971E-02  6.55034465287271E-02  1.80448167873659E-03  3.13962099966532E-02
 -8.49401094860161E-04 -1.62451507541311E-02  1.19413118524357E-03 -4.39571860353857E-03 -1.37538259910802E-03
 -1.07226387833585E-02 -6.54548600286053E-02  1.80637488712200E-03  3.14356837704804E-02 -8.49229642500676E-04
 -1.62647596259780E-02 -1.18936940250023E-03  4.51087250434666E-03  4.26324877948037E-02  3.56949732156892E-01
 -1.96872449632324E-01 -1.50801363013790E-01  4.63875913548787E-01 -4.26329728899085E-02 -3.56944656157703E-01
 -1.96888745275702E-01 -1.50786773595406E-01 -4.63885118283592E-01  4.26322693458331E-02  3.56929085940319E-01
  1.96895684575697E-01  1.50776833972704E-01 -4.63896285921271E-01 -4.26324303593704E-02 -3.56938206786214E-01
  1.96882903453001E-01  1.50796506566344E-01  4.63887566045042E-01  1.42604905930854E-01 -1.42583265454625E-01
  1.42586842929510E-01 -1.42593816781709E-01 -6.57108300004922E-01  6.57100280994101E-01 -6.57093619417787E-01
  6.57102043258155E-01 -8.77371372942859E-02  8.77651331713888E-02 -8.77768445668975E-02  8.77617064710561E-02
* ORBITAL    1  122
  1.42745274854047E-04  9.92298655207309E-04  3.61286664049166E-03 -4.96102655597236E-02 -3.29947559280623E-02
  8.24869446901975E-08  1.53529457003172E-06  1.62683422499981E-05  2.01134076611744E-06 -6.56650201792225E-08
 -1.20961592481544E-06 -2.14060903801121E-05 -1.18346743823508E-06 -1.83298673268075E-05 -1.03754198065640E-03
 -4.49478551432922E-02  1.24241772325644E-03  1.65947750238071E-02  4.52745848241494E-02  1.18013652525362E-06
 -1.57598166914592E-05 -7.61944135452325E-03 -2.16851100170160E-02 -4.86223016990543E-06  2.44155419479578E-06
 -1.68270669392169E-03 -7.10414114756977E-03  1.43170163360147E-04  9.95354619861870E-04  3.62744455302842E-03
 -4.95553683956057E-02 -3.29857553139893E-02 -9.76009451766098E-08 -2.04892743644352E-06 -7.49365071936274E-06
 -5.79631732449793E-07  1.20798293525108E-07  2.30223802521937E-06 -1.35456878072169E-05 -3.57859852274176E-06
  1.87180531618009E-05  1.04471518580917E-03  4.49799068581973E-02 -1.23726870787868E-03  1.65923573111285E-02
  4.52733136514660E-02  1.38656168056012E-05  7.77280816024905E-05 -7.60912561529675E-03 -2.16250253353202E-02
 -1.00020942494190E-06 -6.96501405457984E-05 -1.67870534932256E-03 -7.08828805871355E-03  7.43819915844574E-04
  5.65196817905122E-03  2.53253304591442E-02  8.87846216179304E-04  1.25893573925026E-02  2.64426538298874E-04
 -5.70780368257916E-04 -1.46399363942522E-06 -1.45933066657817E-05  7.42172216749799E-04  5.63932154747983E-03
  2.52843080104934E-02 -8.88997724005131E-04 -1.25905053839321E-02 -2.60679881144182E-04  6.08628679531144E-04
  7.36288327768608E-07  5.42380700869432E-07  2.18755371841647E-04  1.73838748357542E-03  1.61254211167519E-02
  1.19724372778549E-03  3.30955778309164E-02  1.27216537256369E-03  1.87745610889667E-02  1.75595527477940E-03
  4.65924509449667E-02  2.18661507221793E-04  1.73765575357467E-03  1.61204563813127E-02 -1.19763524191515E-03
 -3.31029725341593E-02 -1.27184326385790E-03 -1.87670295408219E-02  1.75597880720512E-03  4.65910316504107E-02
  2.18588126528091E-04  1.73708574829431E-03  1.61146625143284E-02 -1.19793015319868E-03 -3.31131319099173E-02
 -1.27163306654052E-03 -1.87635444025624E-02 -1.75550862787854E-03 -4.65831406891669E-02  2.18651843210800E-04
  1.73764295390002E-03  1.61269058222697E-02  1.19750525564602E-03  3.30969616170896E-02  1.27282879402560E-03
  1.87801497296359E-02 -1.75584713445772E-03 -4.65904532384675E-02 -2.87633834834989E-02 -2.38443823002658E-01
  3.75256990368882E-01  2.14201318031812E-01 -3.81797119411453E-01 -2.87634249860407E-02 -2.38446472275819E-01
 -3.75255489521768E-01 -2.14202397265937E-01 -3.81793711562089E-01 -2.87643876460409E-02 -2.38457627022451E-01
 -3.75249693522478E-01 -2.14208800734486E-01  3.81786238632858E-01 -2.87629622310507E-02 -2.38437470052521E-01
  3.75259622241199E-01  2.14199235622987E-01  3.81800708874512E-01 -9.41115438135821E-02 -9.41136344733371E-02
 -9.41155181539220E-02 -9.41109362726572E-02  6.58502966996528E-01  6.58504556042611E-01  6.58508343500860E-01
  6.58501182715974E-01 -1.56994681916269E-01 -1.56999544214714E-01 -1.57007291022703E-01 -1.56994019870499E-01
* ORBITAL    1  123
 -5.43441877267499E-04 -3.89825686329297E-03 -1.85391689839547E-02 -1.20893051894735E-01 -7.65344374290370E-02
 -1.94384221776981E-07 -3.62966923138688E-06 -4.09868770179233E-05 -6.73119561528537E-06  1.28366110598243E-07
  2.56769976009696E-06  1.54292310976582E-05 -1.96206328148575E-06  6.04224118787210E-04  1.09842152884934E-02
  4.60067128809870E-02  8.30382805926499E-03  2.34693589430603E-02  5.75629380716320E-02  4.91613657552979E-06
 -1.81678620607000E-06 -8.95344962001726E-03 -1.99428975621335E-02  2.30711452118965E-05  9.59541218291690E-05
  3.91109238254444E-03  7.89166301347647E-03  5.43370054553085E-04  3.89775906601162E-03  1.85373522732029E-02
  1.20902234020785E-01  7.65304045827926E-02  2.20813591617051E-07  4.26838403986552E-06  3.64343748080437E-05
  5.94040006323526E-06 -1.61375256115622E-07 -3.18222412749112E-06 -6.98403978662542E-06  2.21994813948303E-06
  6.04156635280862E-04  1.09834365610846E-02  4.60246574717967E-02  8.30668195465862E-03 -2.34696509176798E-02
 -5.75472505763581E-02 -6.85851355049562E-06 -3.43688168753509E-05  8.95115136973531E-03  1.99829729722301E-02
  2.20210134793463E-05  1.06387752946124E-04 -3.91427187398672E-03 -7.91556071304717E-03 -5.04609299872792E-07
 -3.87693485344640E-06 -1.58746094965411E-05  1.00427562793561E-06  1.82685165096678E-05 -1.09144479297440E-06
 -1.39199701066791E-05  2.17950767974854E-03  2.52815595314333E-02  4.24011069524480E-08  3.24123150581670E-07
 -1.43052708860678E-06 -3.78241453825744E-07 -4.87619724524001E-06  1.36605950331153E-08  2.81825348462821E-06
  2.17538472676157E-03  2.52527217798301E-02 -5.45637871622243E-05 -4.24653987999090E-04  2.43247297844981E-03
  2.09547784649505E-03  5.02206511325100E-02  1.66573394009314E-03  2.49657047504918E-02  3.24135653602945E-03
  7.75657989214934E-02 -5.35704850330053E-05 -4.17030877308381E-04  2.46076751914591E-03 -2.09353086637049E-03
 -5.01958342468258E-02 -1.66454133991098E-03 -2.49546142532306E-02  3.24020223967777E-03  7.75572380611032E-02
  5.37122343695240E-05  4.18118387606527E-04 -2.45492187440286E-03  2.09348307323781E-03  5.01961968868011E-02
  1.66456429583523E-03  2.49539586494467E-02  3.24043918108827E-03  7.75592317389843E-02  5.45052245176345E-05
  4.24177236840125E-04 -2.43585446150580E-03 -2.09484505636546E-03 -5.02098824356971E-02 -1.66606176108931E-03
 -2.49714834603642E-02  3.24153176382667E-03  7.75691879847843E-02 -2.05349035554660E-02 -1.73178375265076E-01
  2.91431228358404E-01  2.69992893677347E-01 -4.31614365518697E-01 -2.05359239533333E-02 -1.73187895950283E-01
 -2.91425190117490E-01 -2.69996775517500E-01 -4.31608355866082E-01  2.05359974324769E-02  1.73189339293506E-01
  2.91423827363191E-01  2.69996749438550E-01 -4.31604803450637E-01  2.05347694196606E-02  1.73175086129998E-01
 -2.91432860918446E-01 -2.69990244477825E-01 -4.31615287367336E-01 -2.26001031848805E-01 -2.26003571294005E-01
  2.26006722304815E-01  2.26002747071262E-01  6.31407333769759E-01  6.31405124223287E-01 -6.31406654602223E-01
 -6.31406121367239E-01 -1.17396188079911E-01 -1.17395625142657E-01  1.17398437642133E-01  1.17392844183459E-01
* ORBITAL    1  124
  1.42910310798357E-03  1.00904652597979E-02  4.19726375586046E-02  9.52315028220676E-02  3.01979655974038E-01
  1.24822073126442E-06  2.38892745607624E-05  3.00464080425517E-04  4.52844087660406E-05 -4.43201307401811E-07
 -9.85626509412106E-06 -8.79431565823181E-05  2.13849768018939E-05 -2.93891899616886E-03 -6.04613284072794E-02
 -5.30155439833593E-01 -3.41638996265650E-02 -3.28449755286655E-02 -8.75445523203783E-02 -5.22795535952427E-05
 -2.36289096084492E-04  4.01087607880547E-03 -2.72562062370744E-02 -1.35743687774985E-04 -5.48070052413847E-04
 -1.30047275258664E-02 -3.39576661054021E-02 -1.42908949853432E-03 -1.00903799291691E-02 -4.19704220787772E-02
 -9.51783325701027E-02 -3.01976901145038E-01 -1.38949649714239E-06 -2.71695448366013E-05 -2.63040752222167E-04
 -4.21318355868476E-05  7.13328183802835E-07  1.58033910749187E-05  4.78938934119786E-05 -3.52104949421220E-05
 -2.93869368484588E-03 -6.04558303207408E-02 -5.30146681434944E-01 -3.41888728114880E-02  3.28211636938346E-02
  8.72768796888085E-02 -2.28989809951969E-06 -1.83306318632405E-05 -3.99471142083437E-03  2.72904172707087E-02
 -1.40193548818582E-04 -6.41032562524623E-04  1.29705461257743E-02  3.38059757800748E-02 -5.18436080584345E-07
 -3.99934246915498E-06 -2.52307456951344E-05 -1.40063916834933E-06 -3.04909405504124E-05  8.46619522129269E-07
  3.42741946818952E-05 -3.56196409998665E-03  5.26535032610750E-02 -4.38766886273469E-06 -3.37726903633247E-05
 -1.29406989918423E-04 -2.86145659728913E-06 -2.54138403728160E-05  6.75231270527384E-06  5.66388111053548E-05
 -3.54473198929556E-03  5.28758663334573E-02  3.60635335624923E-03  2.82855286476640E-02  1.59035056981661E-01
 -1.08422392674847E-02 -2.07395708695918E-01 -5.19295216451912E-03 -1.07874182325923E-01 -3.72127991586920E-03
 -6.90738440178250E-02  3.59923050297301E-03  2.82308084758252E-02  1.58823842051418E-01  1.08266552489343E-02
  2.07196223333018E-01  5.18752359507168E-03  1.07856808966766E-01 -3.71398876799954E-03 -6.90545681742736E-02
 -3.59829481798549E-03 -2.82236169925449E-02 -1.58803768026372E-01 -1.08272006826645E-02 -2.07247246570795E-01
 -5.18583792001918E-03 -1.07841601257247E-01 -3.70977387890930E-03 -6.89811038628080E-02 -3.60466418104345E-03
 -2.82724398995341E-02 -1.58977228308286E-01  1.08399041012976E-02  2.07392355232312E-01  5.19389905536166E-03
  1.07906378487493E-01 -3.71742693443315E-03 -6.90322250307534E-02  4.30660390792479E-03  3.57456348212776E-02
 -4.38046014760822E-01  8.73369566208693E-02 -2.68248858287237E-01  4.31205395117448E-03  3.57815629370307E-02
  4.38022249991349E-01 -8.73211211738733E-02 -2.68262393093989E-01 -4.31194976994694E-03 -3.57965823004385E-02
 -4.38006621110990E-01  8.73190618356956E-02 -2.68280453199911E-01 -4.30477676328724E-03 -3.57274605425153E-02
  4.38051524548852E-01 -8.73527884007909E-02 -2.68236860212775E-01 -4.56260294622246E-01 -4.56253376526562E-01
  4.56228655849534E-01  4.56248399485942E-01 -5.37079166842185E-02 -5.36857334343413E-02  5.36971720361770E-02
  5.37078334840019E-02  4.18500229052170E-01  4.18462098831063E-01 -4.18489090149149E-01 -4.18486914056156E-01
* ORBITAL    1  125
 -2.21637251218232E-07 -1.62322511661711E-06 -8.82789394748230E-06 -6.07394945911153E-05  9.70887893110703E-06
  7.79993993731396E-04  1.86668642819947E-02  2.69450829373440E-01  1.37174224842053E-02  4.78502613069661E-04
  1.09147275171481E-02  1.36782041994264E-01  9.31239213909357E-03  1.44287728734878E-07  3.37692829987458E-06
  3.19867776622953E-05 -2.35414313463211E-06  7.90314348016392E-06  5.27510330155334E-05  1.20430562838413E-03
  5.26992065927587E-03 -8.70494521745900E-07  1.55914043264093E-06  1.95174558906711E-02  4.58238631473138E-02
 -2.56920336328629E-07 -4.60449329665678E-06  2.97113904188540E-07  2.14831570619251E-06  1.08803118772456E-05
  5.55158535723304E-05 -1.01012918924833E-05 -7.79886023870546E-04 -1.86647341057462E-02 -2.69474936391143E-01
 -1.37211526600045E-02 -4.78577969992559E-04 -1.09166471238603E-02 -1.36755891493251E-01 -9.30852369751954E-03
  1.85401010629803E-07  3.66605385351566E-06  2.99760949832733E-05  1.80258909136373E-07  5.38270185552385E-06
 -1.26003798531252E-05  1.18347247756371E-03  5.11852975321138E-03 -1.07722437052781E-05 -4.46020672435988E-05
  1.95266809087619E-02  4.58552232650865E-02  9.45646899533570E-06  2.57726506647927E-05 -8.35452498744895E-07
 -6.40548988666886E-06 -1.99944849142783E-05  1.37307999698344E-06  1.61653917864578E-05 -1.46485017782090E-06
 -1.20834863556781E-05  6.90967535708949E-04  2.35474070165141E-02  1.60669929637633E-06  1.23442745663806E-05
  4.49087832319336E-05  1.86129386951509E-06  1.98758559164026E-05 -3.03558746756082E-06 -2.81721190211868E-05
 -6.86673513440764E-04 -2.34811556801793E-02 -2.78060192781600E-03 -2.14226442379465E-02 -9.94119598573935E-02
  2.28614829024249E-04 -4.62296856962143E-02  1.90545083736993E-03  3.06794484197930E-02  6.03206086838466E-03
  1.30495299807476E-01  2.78025768469879E-03  2.14200219004225E-02  9.94042558867758E-02  2.28090186756610E-04
 -4.62234413988615E-02  1.90575894992417E-03  3.06912863706266E-02 -6.03167368389629E-03 -1.30502274244939E-01
 -2.78005800158670E-03 -2.14184524708933E-02 -9.93969145244115E-02 -2.26656854345708E-04  4.62527259321729E-02
 -1.90639594766031E-03 -3.07088648063863E-02 -6.03233578677009E-03 -1.30530413807265E-01  2.77993714060530E-03
  2.14174918630373E-02  9.93862790261617E-02 -2.27490706436135E-04  4.62385661453883E-02 -1.90606357095301E-03
 -3.06944663259574E-02  6.03109842271937E-03  1.30491048076716E-01  8.70399325510871E-03  6.40375384480860E-02
  5.21295741727844E-01  2.89800011343335E-02  2.30880662344186E-01 -8.70358039243911E-03 -6.40305732429339E-02
  5.21295774122860E-01  2.89825437359725E-02 -2.30884362445106E-01  8.70420937648190E-03  6.40439223865083E-02
 -5.21300243978118E-01 -2.89751474171449E-02 -2.30873030345949E-01 -8.70419187962892E-03 -6.40426075475620E-02
 -5.21297980835886E-01 -2.89780842617916E-02  2.30873934665742E-01  3.50827124906671E-01 -3.50823877305879E-01
  3.50830340800440E-01 -3.50828232863374E-01  1.35788344020440E-01 -1.35791878514404E-01  1.35785027221385E-01
 -1.35787663624234E-01 -5.69525539827050E-01  5.69524689548477E-01 -5.69511838985138E-01  5.69515746490781E-01
* ORBITAL    1  126
 -1.87007633613496E-07 -1.34346888447275E-06 -6.41913110109573E-06 -2.69125872947158E-05 -1.54501262448777E-05
 -3.70521031950632E-06  8.59855672420601E-04  5.39385450394340E-02  1.00977050550664E-04 -3.23160875745848E-04
 -7.60368056822501E-03 -6.43398483221910E-02 -1.48633468787614E-02  2.68493828327364E-07  5.16065505453328E-06
  1.48374216472553E-05  4.91900317624123E-06  4.98376846250413E-06  5.37566205380627E-05  6.02781192608635E-04
  4.29336571771505E-03 -1.43164867049950E-05 -7.48398611572426E-05 -5.62367347282269E-03 -8.81343018660975E-03
  6.66157681708524E-06  4.59140102885375E-05  3.90512875359843E-07  2.79467550485249E-06  1.30723206620598E-05
  3.63045299519468E-05 -5.79646924189761E-07 -3.60583891490052E-06  8.61746890953887E-04  5.39725894382883E-02
  1.07519205706937E-04 -3.23017501889827E-04 -7.60079028679803E-03 -6.43156304880430E-02 -1.48582959023742E-02
  3.27845062540385E-07  5.83537249881948E-06  2.40681095811280E-05  3.49616086641748E-06  2.89443944756677E-06
  6.22507430429389E-06 -5.86700249626779E-04 -4.23288297662154E-03  6.78996021058763E-06  2.22152391933164E-05
  5.63973866663545E-03  8.88903589046491E-03  5.58393820289147E-06  3.63488760056080E-05 -1.90239438906298E-03
 -1.46097931256442E-02 -6.59836627080420E-02  5.92150016929911E-04  1.38666322787237E-03 -2.26711254812788E-03
 -2.42991315519632E-02 -2.91703106494095E-07 -1.14821329705159E-05  1.90367922542419E-03  1.46196022751444E-02
  6.60172276104099E-02  5.93534619153525E-04  1.39347729786664E-03 -2.26822685681380E-03 -2.42904542308869E-02
  4.03662413844945E-07 -2.89160598596424E-06 -4.62811286213480E-04 -3.55188727003950E-03 -7.80616086372271E-03
 -3.80180849665512E-03 -1.13036959641916E-01  1.17418849293621E-03  2.93199576986876E-02  1.52159469861063E-04
  2.65893894524125E-02  4.62157719639275E-04  3.54679944022271E-03  7.78174157650762E-03 -3.80144895767839E-03
 -1.13012306024466E-01  1.17380874959807E-03  2.93121941405633E-02 -1.49320016170260E-04 -2.65401035164591E-02
  4.61869575336129E-04  3.54462610831846E-03  7.77635019887072E-03 -3.80284648547278E-03 -1.13039001801116E-01
  1.17327604505431E-03  2.93109418534379E-02  1.50054959005339E-04  2.65582188164621E-02 -4.62048098087276E-04
 -3.54599992733975E-03 -7.78073832967377E-03 -3.80272420882909E-03 -1.13043146064232E-01  1.17384908839848E-03
  2.93175862559133E-02 -1.50433604283304E-04 -2.65684806472548E-02  3.04041503336384E-02  2.43587434960632E-01
  5.05426910881525E-01  2.02292896054144E-01  1.53312433957326E-01 -3.04038507273030E-02 -2.43579894292184E-01
  5.05422120402371E-01  2.02298538072411E-01 -1.53317593336846E-01 -3.04037527465795E-02 -2.43582171333768E-01
  5.05421641984569E-01  2.02294681994246E-01  1.53314271193176E-01  3.04034820354715E-02  2.43578824880818E-01
  5.05420310544834E-01  2.02298463675053E-01 -1.53316687742825E-01  1.05493096752848E-01 -1.05484546474408E-01
 -1.05487453915326E-01  1.05490006388868E-01  1.35745234468772E-01 -1.35750067424877E-01 -1.35746765753350E-01
  1.35745579839812E-01 -6.73378963204105E-01  6.73387674807067E-01  6.73381122127132E-01 -6.73381902852281E-01
* ORBITAL    1  127
  5.11621413580755E-04  3.54588414158186E-03  1.25187327237148E-02 -1.41810739900571E-01 -2.16572756396183E-01
  4.41115840440320E-07  8.71058782454337E-06  7.68674798454155E-05  1.25870075349414E-05 -4.13922721338991E-07
 -8.06521275693619E-06 -2.23926568363557E-05  1.42196664392832E-06  3.82979079102236E-05  4.15013916906820E-03
  9.65692185445286E-02  2.08742883111328E-02  1.52977837854239E-02  5.37146885828764E-02  1.48907013557761E-05
  8.00903327592880E-05  4.88134499075078E-03  2.70094464786991E-02 -3.73362977244354E-05 -1.91006906451905E-04
  1.36949385880413E-02  3.35868373656356E-02  5.12152430014311E-04  3.54984545480700E-03  1.25432492082763E-02
 -1.41593107421770E-01 -2.16654769801817E-01 -4.22366462168180E-07 -8.01428989924515E-06 -5.09851111887211E-05
 -7.63679275850715E-06  4.12725833280429E-07  8.11399805228400E-06  2.46139068794620E-05 -4.03430694142854E-06
 -3.80913979891711E-05 -4.14295081552733E-03 -9.64664311316139E-02 -2.08921319933844E-02  1.52065055851063E-02
  5.33259164554367E-02  1.74428083029143E-05  1.19358536798425E-04  4.81119106804543E-03  2.66540442994413E-02
 -2.17820401010864E-05 -1.91745101296747E-04  1.36850382686170E-02  3.35980035357086E-02  5.53174479357453E-03
  4.19604961645520E-02  1.83961529657676E-01 -7.77089610226272E-04 -2.04329657519670E-02  1.78154513381222E-03
  6.86856522693241E-03  6.15908429102791E-06  1.54063787475068E-04  5.53127917876446E-03  4.19569215546438E-02
  1.83949682522359E-01  7.75756024618789E-04  2.04210246982619E-02 -1.78087409001788E-03 -6.87037799647855E-03
  1.59511461986897E-05  2.27423733230251E-04 -7.24692616427350E-04 -5.87648880375008E-03 -3.24908867819256E-02
  1.52865920946239E-03  4.06741258527648E-02  3.69227693145802E-03  6.93438810720436E-02 -2.99274042328898E-03
 -9.66054735222896E-02 -7.25763438122728E-04 -5.88464072434402E-03 -3.25091735905825E-02 -1.53075760960053E-03
 -4.06852631238442E-02 -3.69473212567286E-03 -6.93658868797471E-02 -2.99116274934125E-03 -9.65949109935024E-02
 -7.22894430544042E-04 -5.86279185721822E-03 -3.24445804259073E-02 -1.52448695950303E-03 -4.06265630116952E-02
 -3.69228033333348E-03 -6.93669888637465E-02  2.99292480357569E-03  9.65734611784161E-02 -7.24005282611378E-04
 -5.87121670102616E-03 -3.24670693479216E-02  1.52596025683155E-03  4.06329182315706E-02  3.69510331949895E-03
  6.94012582206496E-02  2.99098667131191E-03  9.65409514146311E-02 -6.49274975681794E-02 -5.21979843156775E-01
  1.56792142275330E-01 -3.91614318770195E-01  1.01150488200260E-01 -6.49248291338421E-02 -5.21948664914943E-01
 -1.56808890359938E-01  3.91629239308273E-01  1.01129596097329E-01 -6.49273233584448E-02 -5.21984166692685E-01
 -1.56795652301303E-01  3.91619053417060E-01 -1.01156841242950E-01 -6.49242150572666E-02 -5.21947475150807E-01
  1.56812430189571E-01 -3.91634757882719E-01 -1.01133536709307E-01  6.39552939954256E-01  6.39558729122501E-01
  6.39538511898417E-01  6.39544943836104E-01  1.45900776383947E-01  1.45895268299505E-01  1.45910923041975E-01
  1.45904457625477E-01  2.38427042022320E-01  2.38438610023118E-01  2.38437668947357E-01  2.38456258972590E-01
* ORBITAL    1  128
  1.25255741914534E-06  8.95371399446845E-06  4.14912567223139E-05  1.10569589743024E-04  4.42288074000357E-05
 -2.20508173197958E-03 -5.04189293036075E-02 -6.15840152436968E-01 -4.24003922912891E-02 -4.98924597270025E-04
 -1.23326731644915E-02 -1.33644806532393E-01 -2.70649039358375E-02 -1.44702973452949E-06 -2.68200162499875E-05
 -9.34994364841840E-05 -2.56492265705050E-05 -1.63682043614181E-05 -1.57743761094646E-04 -4.52173139277789E-02
 -8.69416237048372E-02  5.87781160900840E-05  2.92494291146089E-04 -4.84899073865211E-02 -1.16334493975967E-01
 -1.50103480948294E-05 -3.54586927332946E-05 -1.37078994250916E-06 -9.78252794480595E-06 -4.48540582135341E-05
 -1.09501352805899E-04 -3.90208405210138E-05  2.20487494265884E-03  5.04149224810079E-02  6.15895135971383E-01
  4.24142006991840E-02  4.99066595831931E-04  1.23360771000953E-02  1.33602996739054E-01  2.70550512960485E-02
 -1.54315826105260E-06 -2.79265773884345E-05 -7.00423361439168E-05 -1.70089927244590E-05  1.22801112955312E-05
  2.00809646784884E-04 -4.51845333190833E-02 -8.66863980266118E-02 -4.02604398642746E-05 -2.55747546381204E-04
 -4.85071867102752E-02 -1.16344290866156E-01 -4.28347621727942E-06  3.66501877877450E-05  1.74238151244387E-06
  1.34162896925531E-05  4.32216158666238E-05 -2.42184265952223E-06 -3.19766157985090E-05  2.83703129623874E-06
  1.73709357712101E-05  5.16676275100426E-03  7.37062944356274E-02 -1.82658357442026E-06 -1.40208935245729E-05
 -5.09850270285161E-05 -3.61392437475097E-06 -4.86704959227574E-05  3.49049658963331E-06  3.90643631031892E-05
 -5.16782368267695E-03 -7.36179354589408E-02  5.34813687913625E-03  4.12698183042835E-02  2.12968933305112E-01
 -8.94644726604496E-03 -1.45228566102576E-01 -3.55590890681444E-03 -5.22841502755178E-02 -1.23828667024986E-02
 -2.13047783207595E-01 -5.34599265473501E-03 -4.12530933245365E-02 -2.12877279601290E-01 -8.94726574453625E-03
 -1.45284427558453E-01 -3.55592008366061E-03 -5.22677838037292E-02  1.23745956774953E-02  2.12915576983515E-01
  5.34509657434190E-03  4.12461424908549E-02  2.12850117489494E-01  8.94439007755241E-03  1.45246148383746E-01
  3.55709923167838E-03  5.23077397183171E-02  1.23739387434675E-02  2.12938124177212E-01 -5.34729017015586E-03
 -4.12632275602131E-02 -2.12937396231805E-01  8.94418869377877E-03  1.45201870611117E-01  3.55636127841887E-03
  5.22976832753176E-02 -1.23827394061027E-02 -2.13076958373322E-01  5.54959549097391E-02  4.52496931375432E-01
  7.23588542648098E-02  3.67420755216148E-01 -8.13389053283028E-02 -5.54981334524991E-02 -4.52534434801907E-01
[truncated: 44,329 more chars]
