# Supplementary material for: Stochastic-SplitGAS: A Quantum Monte Carlo Multi-Reference Perturbation Theory Based on the Imaginary-Time Evolution of Effective Hamiltonians
Source: J Chem Theory Comput. 2025 Dec 3;21(24):12523–44. doi: 10.1021/acs.jctc.5c01270 (PMC12746464; doi:10.1021/acs.jctc.5c01270)
Supplement: Supplementary file 2 [file ct5c01270_si_002.zip › suppmat_files/fe2s2_22in26_s3.LocOrb_reorder]

#INPORB 2.2
#INFO
* PyOrb written
       0       1       0
     140
     140
* SpatialOrbs written from analyze_molcas
#ORB
* ORBITAL    1    1
  7.07106810859971E-01  9.84784848330841E-06 -3.98891560712032E-06  3.54703095704707E-06 -2.44631746974466E-06
  1.58975641683914E-10  3.21493023635508E-09 -9.86915734842130E-09 -3.78309117801847E-10 -3.84111637668287E-10
 -8.37670094540696E-09  2.11698484491224E-08 -6.23044417167811E-10 -3.22865610079862E-06  3.72626138369338E-07
 -2.05454895899278E-07  5.68230839382028E-07 -8.25312406566694E-08  1.47022991825260E-07 -3.61951386222578E-08
 -4.68075511220947E-09 -4.80252099052221E-07 -7.13807985084144E-07  3.13155309692387E-10 -2.58211872123477E-10
 -6.02845873323113E-08  2.47646851250268E-08  7.07106810831151E-01  9.84765956789454E-06 -3.98973079586003E-06
  3.54341545451240E-06 -2.45300803322548E-06 -1.75584603691170E-10 -4.37981815753481E-09  1.16936920972865E-08
  2.71527600004249E-09  2.84492619310369E-10  6.45420115308227E-09 -1.81632286593282E-08 -4.05385936746444E-09
  3.22861803864066E-06 -3.73199244555060E-07  2.02601053377944E-07 -5.71602000791553E-07 -8.17386315067057E-08
  1.46382766803140E-07 -1.25099058143302E-08 -1.21145497693308E-09 -4.79371306987741E-07 -7.15024012451893E-07
  1.54661627731268E-08  2.34131031709693E-09 -5.46831292960685E-08  2.44813586834006E-08  1.97330541992939E-08
  4.83520708843568E-08 -5.01264224675883E-07  1.43183625155003E-07  8.97814035590300E-07 -2.94890334095566E-07
 -1.74607897563937E-06  1.87066843307753E-09 -7.41074822901183E-08  1.96693892386057E-08  4.77982676737027E-08
 -5.05143831455463E-07 -1.43950686555084E-07 -8.59337351878395E-07  2.95082673598063E-07  1.74487143493887E-06
 -1.84639790222102E-09  7.66731642509823E-08  1.29551775015617E-08  5.32964217484057E-08 -3.12986420802409E-07
  8.71337225234738E-08  6.53246768191279E-07  5.70754724227301E-08  4.84946875495095E-07  9.12579902838305E-08
  5.97926443942388E-07  1.30059671758759E-08  5.36673113235483E-08 -3.04289973279701E-07 -8.73549907386893E-08
 -6.28192049794989E-07 -5.71217739983447E-08 -4.87663581211123E-07  9.14839199581870E-08  5.96949631440982E-07
  1.29353845510491E-08  5.31174233378454E-08 -3.11852117026551E-07 -8.74143651094172E-08 -6.47567058648713E-07
 -5.71174050311872E-08 -4.80995082384542E-07 -9.14277201119577E-08 -5.91295438613105E-07  1.30121251523555E-08
  5.37255405841492E-08 -3.06509300112962E-07  8.72128988964140E-08  6.35755518152690E-07  5.71757356148986E-08
  4.94345685084506E-07 -9.14371541518952E-08 -6.06398413378514E-07  3.29598873950107E-08  1.32480086739785E-07
  1.77853260441042E-07 -8.32846380972505E-08 -2.19449798475090E-07  3.32353547564327E-08  1.39455389693251E-07
 -1.81107264278254E-07  8.91488913152394E-08 -2.27297274164952E-07  3.30092537056207E-08  1.33008825840608E-07
 -1.78952156856335E-07  8.49816457877207E-08  2.20405671199815E-07  3.31589528602783E-08  1.38487535518578E-07
  1.79742164491648E-07 -8.74509478283030E-08  2.26210474223680E-07  8.97946223895965E-08  9.00340126423646E-08
  9.02760202656767E-08  9.09448031524278E-08  2.69620891126322E-08  2.11268178214943E-08  2.51384220824278E-08
  2.33236636270335E-08  2.96060112828166E-07  2.99639834757843E-07  2.96844155874040E-07  2.99988986740687E-07
* ORBITAL    1    2
  7.07106791065775E-01  9.71523282348321E-06 -4.32026421442538E-06  4.75699201509227E-06 -2.39048366197533E-06
 -1.16234115223970E-10 -2.02171553822047E-09  9.00753506544132E-09  5.42470242251403E-10  2.67802885815936E-10
  6.52414081533545E-09 -1.99924474147502E-08 -2.28384576319734E-09 -3.23006119661193E-06  3.26080094458904E-08
 -2.71477689775270E-06  3.10570932563426E-07 -2.78115302589395E-07 -4.18804668980193E-07  2.22875321100096E-08
  5.79414600368442E-09  8.16054628246787E-07  1.52237495549090E-06  1.23232897412062E-08  3.51321321812035E-10
 -2.20081288130596E-07 -4.06011349507841E-07 -7.07106791142008E-01 -9.71576215947778E-06  4.31778459515935E-06
 -4.76012753371215E-06  2.39209844133084E-06  2.03042034312793E-10  4.48318115050146E-09 -1.20900011971091E-08
 -2.63202875443383E-09 -3.28911327835256E-10 -6.61407005751302E-09  1.81050143426349E-08  4.03450095946689E-09
 -3.23014205859837E-06  3.13935221841563E-08 -2.71053897083649E-06  3.12755797039156E-07  2.79092999521435E-07
  4.19039790041033E-07  1.86669589614702E-08  2.77101195492301E-09 -8.09264476013165E-07 -1.52145016461653E-06
 -2.31304697385163E-08 -3.56310324756060E-09  2.19925701187056E-07  4.05120769728823E-07 -8.39801936468136E-12
 -7.67665340520655E-11  3.46062723973592E-10  4.23841998094445E-10 -2.38233845841449E-08  1.85256452145532E-10
 -1.52909920038215E-08 -2.83108483124008E-07 -1.20497115614248E-06 -5.25620794928626E-11 -4.39060029817468E-10
 -2.03267716097940E-09  2.19964571535902E-10 -1.19504063084840E-08  4.43484974922298E-10 -2.39598670136340E-08
 -2.79543892445000E-07 -1.34320874519194E-06  3.32829975951746E-08  2.07795156508329E-07  2.16032074233594E-07
  7.12721931706203E-08  5.02685934778635E-07  5.29305132556771E-08  5.10166801727694E-07  4.20875235566540E-08
  1.65285446133506E-07  3.32335624571364E-08  2.07449587591069E-07  2.06897729113305E-07 -7.10225237918321E-08
 -5.28057167740311E-07 -5.27967295983655E-08 -5.11539990342246E-07  4.18260012120356E-08  1.72683224958491E-07
 -3.31960408773720E-08 -2.07129039551412E-07 -2.09168155666386E-07  7.13126251683511E-08  5.21865586262240E-07
  5.28939539644628E-08  5.02499104057349E-07  4.20305037330862E-08  1.57013398062720E-07 -3.32622786400441E-08
 -2.07661955821587E-07 -2.12997835737171E-07 -7.10977329223354E-08 -5.11832298377079E-07 -5.29011165348783E-08
 -5.18007539249477E-07  4.19992777449007E-08  1.76395302821763E-07  4.80838080267914E-08  2.54336358387703E-07
  2.91165924911688E-07 -1.37927076860677E-07 -3.86719424014565E-07  4.78062948571640E-08  2.47204740663829E-07
 -2.87677525916238E-07  1.32595827372301E-07 -3.78699350294885E-07 -4.78871353203587E-08 -2.48259864582804E-07
  2.89350632329116E-07 -1.34069824599279E-07 -3.79684182940555E-07 -4.79612135060244E-08 -2.52356182353186E-07
 -2.89633605369442E-07  1.36232047177453E-07 -3.84216390876510E-07  2.22533173598552E-07  2.20995143482094E-07
 -2.21234256464323E-07 -2.20953815873736E-07 -1.24554876015946E-07 -1.17790306092910E-07  1.20582190693198E-07
  1.21008806362277E-07  1.55102383695306E-07  1.51243915785995E-07 -1.51825241720500E-07 -1.54498166278925E-07
* ORBITAL    1    3
 -5.03809703864265E-07 -3.43092729227445E-06 -1.10897969779290E-05 -3.42048546840794E-05 -1.39155798152014E-05
  1.36819554874948E-10  2.94685271203913E-09 -1.71945829493957E-09  1.30324401368331E-09 -2.91941437732579E-10
 -5.22232946905277E-09  1.76690175305556E-08  6.78279599311742E-10  1.30914920711099E-07 -1.52558578194713E-06
  4.52091080867045E-07  2.64668668679422E-06 -2.83701921092382E-06 -4.73797116697865E-06 -3.55338259384215E-08
 -6.61073691094595E-09 -7.91865438492672E-07  2.81266764909443E-06  3.46692826959176E-09  2.51398989086121E-09
 -1.87098712420141E-06 -3.58883625225132E-06 -5.03701177525669E-07 -3.42997147710334E-06 -1.10830330148963E-05
 -3.42039479189126E-05 -1.39126205859088E-05 -1.67814385261842E-11 -5.73222922330696E-10  1.72240223832820E-09
  1.06264803749379E-09 -7.59724737149939E-12  8.15282430456556E-10 -4.71702224923755E-09 -1.06213391037199E-09
 -1.30801030425258E-07  1.52892752297319E-06 -4.56746586594166E-07 -2.64624305349781E-06 -2.79899793545744E-06
 -4.73898601980319E-06  1.12765838180637E-08  6.59163803110157E-09 -7.85645786762479E-07  2.81463025366866E-06
 -1.47565489114234E-08 -6.30580248695445E-09 -1.85306558799981E-06 -3.58601983540643E-06  7.07107222685700E-01
  2.17811750773034E-06 -2.52556016482490E-04 -1.80143182317245E-05  6.65828790524773E-06  3.67991799705700E-05
 -1.32915337209328E-05  2.97749500919479E-10 -7.87121225528038E-09  7.07107221988057E-01  2.17259706648366E-06
 -2.52582429756199E-04  1.80132711127401E-05 -6.65298485011855E-06 -3.67971134694864E-05  1.32105423095550E-05
 -1.23730167520370E-09  5.47047388639944E-08  9.77236150497435E-10  2.32189409443871E-06  8.93000091319677E-06
 -1.30111019555701E-07  1.00376239371571E-06 -4.47453995005471E-08  1.86459515198101E-07 -2.47634953810581E-07
 -3.02467346262694E-06  1.06007671984597E-09  2.32252852690678E-06  8.93296108036481E-06  1.30079139576973E-07
 -1.00149791968002E-06  4.48036363798286E-08 -1.99849296901636E-07 -2.47738980857174E-07 -3.01044852347474E-06
  9.71832706687370E-10  2.32183821380146E-06  8.92985165135720E-06  1.29944346494459E-07 -9.99967592838748E-07
  4.48156563648358E-08 -1.88409513478717E-07  2.47605609793056E-07  3.02284016663206E-06  9.84804751402906E-10
  2.32194037913570E-06  8.93368152111964E-06 -1.29919704962626E-07  9.90161550299796E-07 -4.46384784598817E-08
  1.86464740921879E-07  2.47436509350344E-07  3.02723780025909E-06  1.69078975445941E-07  8.19024772653584E-07
 -2.97809205237438E-07 -8.76423334184671E-07 -3.53154548967979E-07  1.68953439868281E-07  8.19848772177074E-07
  2.96848772179184E-07  8.79455590044004E-07 -3.55158928248129E-07  1.68752087140605E-07  8.15660936740043E-07
  2.99947220196016E-07  8.74932204695527E-07  3.50360552892713E-07  1.69160365573056E-07  8.21939570468037E-07
 -2.97849284752464E-07 -8.76905395008178E-07  3.55539326248881E-07  3.77788447074014E-07  3.76171923652364E-07
  3.76224368061622E-07  3.77678434131219E-07  1.55611678671283E-06  1.55718753209656E-06  1.56033709755236E-06
  1.55623281686058E-06  4.52968870449994E-06  4.52996724987383E-06  4.52704218419980E-06  4.52944816007027E-06
* ORBITAL    1    4
  1.82790484975300E-10  1.33875991277760E-09  6.79764143460975E-09 -1.22984930402296E-09  5.80687492075076E-09
 -1.51297726052387E-07 -5.42412060302543E-07 -9.90316003197590E-06 -7.40732846450686E-06  3.07470028983495E-07
  9.71775070418671E-07  1.92439476695197E-05  1.45934180728900E-05 -2.68368072594313E-10 -5.72746364009746E-09
  1.09214365604909E-08  5.62758926903293E-10 -2.47848357497218E-08 -3.17618623123436E-09  4.39683234047672E-06
  1.05905940746398E-05 -2.10435820623931E-08 -4.64527187480715E-09 -2.35467447715147E-06 -5.46096379394723E-06
  4.81604049865926E-08  6.94611555642840E-09  2.34007336357788E-10  1.71836662557067E-09  8.99685226978943E-09
 -1.19828017221967E-08  6.79580254885716E-09 -1.51350975584531E-07 -5.43198101506749E-07 -9.89893372086907E-06
 -7.40646355860256E-06  3.07545623677496E-07  9.72828647520819E-07  1.92290856978122E-05  1.45917293782884E-05
  4.02318467673211E-10  8.21178529791063E-09 -2.28603499541634E-08 -1.35907506217402E-09 -7.92605047203646E-09
 -1.45370006679800E-09 -4.40515233725253E-06 -1.05963174559319E-05  1.73426216379101E-08 -2.24068248686431E-09
  2.34259270843150E-06  5.45978956384871E-06  5.83321008655071E-08  9.09991734464399E-09  7.07107124105670E-01
  1.46351326141048E-06 -2.55212770076974E-04 -1.79989663075328E-05  4.83785474442464E-06  3.67913710918413E-05
 -8.67035730207320E-06 -2.07037988514903E-10  1.38270535178987E-08 -7.07107123235602E-01 -1.45654708222348E-06
  2.55252985219346E-04 -1.79948611407602E-05  4.63239617801502E-06  3.67893386727370E-05 -8.66665877256930E-06
 -9.97881266328241E-10  2.99470135544431E-08  8.95956895013786E-08 -1.56895461081361E-07 -7.10997118915433E-07
  1.36380645821187E-07  1.49334325615616E-06 -2.13708847462409E-07 -1.40864728215592E-06 -2.38439119758193E-08
 -9.56993094429019E-07 -8.96687703790649E-08  1.56371777140408E-07  7.12398567243862E-07  1.36626134417842E-07
  1.48218950895243E-06 -2.13962118072549E-07 -1.40792059717038E-06  2.40701437826354E-08  9.44887876883470E-07
 -8.96693111232768E-08  1.56358227189985E-07  7.14924235470279E-07  1.36468563248361E-07  1.48479443351838E-06
 -2.13937689663234E-07 -1.39843210576978E-06 -2.40939199702521E-08 -9.29141063658783E-07  8.95645198880316E-08
 -1.57150070309602E-07 -7.08330348762215E-07  1.36665478817271E-07  1.48792025325319E-06 -2.13587097017937E-07
 -1.41298391062352E-06  2.37089647040133E-08  9.68655839032114E-07 -2.55395181142303E-07 -1.68330656925441E-06
 -3.43752690441088E-07 -2.53550418673355E-07  1.39399126380530E-06  2.54898442900762E-07  1.67560958195286E-06
 -3.46438004647539E-07 -2.55536850318556E-07 -1.38507152390354E-06  2.54801855822237E-07  1.67334339145183E-06
 -3.43919264313794E-07 -2.59227510033637E-07  1.38207243021297E-06 -2.55472485937136E-07 -1.68359849604589E-06
 -3.44608399772305E-07 -2.51768672581471E-07 -1.39433657014136E-06  9.07126746676128E-07 -9.13773280688994E-07
 -9.15087735443972E-07  9.06971120408778E-07 -6.18670386794879E-07  6.21263401278344E-07  6.23953459044067E-07
 -6.16391692853099E-07 -2.63331802098325E-06  2.63548996228135E-06  2.63427176301721E-06 -2.63371516883980E-06
* ORBITAL    1    5
 -3.23139096897531E-07 -2.25662341050734E-06 -8.60358150248623E-06 -3.06150664723293E-05 -1.64209675059739E-05
  1.04551165078723E-11  2.40604582624242E-10 -1.33837812233609E-10 -1.07234749813327E-10 -8.68659396988216E-12
 -1.29109017335879E-10 -3.49748995331548E-11 -8.15217971960054E-11 -2.86064665632200E-07 -2.56483729848887E-06
 -8.17743192808546E-06 -2.83544534863621E-06  1.50558323487339E-06  9.87957739299454E-07 -7.34009661112795E-10
  1.73178849556321E-10  1.68756979324085E-07 -2.23393795740838E-07  3.12657265922426E-09  3.36603754115302E-10
  1.78089910306107E-06  3.49329322324787E-06 -3.23192948089892E-07 -2.25701160609068E-06 -8.60548884877591E-06
 -3.06223688579627E-05 -1.64242852156078E-05  1.33121584678180E-11  3.43292297264194E-10  1.05194640901947E-09
  5.54477160068152E-10 -6.45240205227215E-12 -5.00434037210780E-11  1.26123258936457E-09  4.02996113364661E-10
  2.86012713141892E-07  2.56386164187489E-06  8.17234910778175E-06  2.83390056417528E-06  1.50352337393828E-06
  9.88299691381451E-07 -1.10865073991850E-09 -1.25515872073329E-09  1.67353112583936E-07 -2.24876442908653E-07
 -2.79954496833493E-09 -1.01337343533185E-09  1.78029267924472E-06  3.49320023770550E-06  8.40620829841722E-07
  3.07435674277149E-06  1.09119723188042E-05  4.79486400777927E-09  2.83552562187775E-06 -6.08874319828039E-08
 -4.78535100027679E-06 -9.69656916183093E-13 -1.81092265862604E-09  8.40612497191576E-07  3.07428666456500E-06
  1.09113676722097E-05 -4.73787153643116E-09 -2.83884004917174E-06  6.09751239469152E-08  4.77836127489605E-06
 -1.53852429655551E-12 -1.56039195590981E-09  5.00000255339915E-01  5.05450256662561E-06 -1.83233098455012E-04
 -5.93290415805284E-06 -2.03547267455689E-06 -4.41954795467309E-05  9.94834313846247E-06  5.97958306391062E-06
 -6.16937072788744E-06  5.00000255349550E-01  5.05458038316797E-06 -1.83232876393196E-04  5.93293207746156E-06
  2.03499550094561E-06  4.41955062834770E-05 -9.94870908986600E-06  5.97956722993126E-06 -6.16790514028563E-06
  5.00000255387591E-01  5.05487344416002E-06 -1.83231467933000E-04  5.93293711224657E-06  2.03407524127239E-06
  4.41955233834506E-05 -9.94867186866534E-06 -5.97956194290261E-06  6.16668156944811E-06  5.00000255297615E-01
  5.05417205286284E-06 -1.83235024876942E-04 -5.93284159823825E-06 -2.03426008672422E-06 -4.41954200204818E-05
  9.95004398233206E-06 -5.97962277910994E-06  6.16859830706297E-06  3.91264460712081E-07  5.56155391801984E-06
  2.98494875029423E-06 -3.95518399687454E-06 -2.73146831193852E-06  3.91288130260451E-07  5.56171007928295E-06
 -2.98501764460185E-06  3.95531405805616E-06 -2.73133863396179E-06  3.91366865386744E-07  5.56261851884542E-06
 -2.98531992523418E-06  3.95633701242230E-06  2.73196753833152E-06  3.91226642119504E-07  5.56096904694404E-06
  2.98467024796304E-06 -3.95438457153828E-06  2.73110414168418E-06  1.92518337545905E-07  1.92438715910379E-07
  1.92592267231215E-07  1.92637851454295E-07 -3.42637313413534E-06 -3.42606006810287E-06 -3.42630161137944E-06
 -3.42633766820425E-06 -5.59781977469882E-06 -5.59811187845730E-06 -5.59768715130885E-06 -5.59757457858854E-06
* ORBITAL    1    6
 -8.79881066715889E-07 -6.25284418394573E-06 -2.76772426151504E-05 -1.12613629051584E-04 -4.01575591840085E-05
  1.55072023528995E-12  5.51432552173645E-11  5.36419455517692E-10  1.43123103688955E-10  3.68864971940352E-12
  5.25595016471814E-11  6.98069830644100E-10  2.17214270973909E-10  7.45811931944852E-08  4.11132337671581E-06
  2.95858559939024E-05  6.45632946539699E-06  2.36271797384123E-06  3.22118470178088E-06  5.43107914158158E-10
  3.75877350182785E-10 -2.14504346915232E-06 -4.31002654342304E-06  1.37334807770657E-10  8.39272150315730E-11
  2.53060074200631E-06  5.19002344000672E-06  8.79888194709232E-07  6.25289867830932E-06  2.76775246021323E-05
  1.12613704553449E-04  4.01584789426803E-05 -9.29058592839520E-12 -2.10220897204269E-10 -1.49062880447374E-09
 -6.08568293408945E-10  2.85226934833757E-12  4.48035996430451E-11 -1.49334346378642E-09 -5.33781646281926E-10
  7.45918123165064E-08  4.11151906384566E-06  2.95850565265639E-05  6.45591294673756E-06 -2.36108676394916E-06
 -3.22094076645526E-06 -3.69792764986267E-11  5.70165908224932E-10  2.14490161087389E-06  4.31014579497386E-06
  1.81066382623349E-09  9.52915045180848E-10 -2.53194783693874E-06 -5.19002253322317E-06 -1.30049828439611E-12
 -7.61041811320959E-12 -8.67205671395699E-12  1.34737169133033E-11 -7.36430483001528E-10  2.45094852793948E-11
 -2.67755726468239E-10  1.14243776707754E-06  1.05277295816948E-05  1.47544342325115E-11  1.17848602353394E-10
  6.36861499254145E-10  1.38625524733780E-11  3.67118591174295E-10 -6.47728856270134E-11  2.07904349440378E-09
  1.14238617630649E-06  1.05285408174535E-05  5.00000297883223E-01  5.35602941602440E-06 -1.82098075073845E-04
 -5.77636589971691E-06 -5.93730112111143E-07 -4.40714147795942E-05  1.18789795305535E-05  6.07789392641692E-06
 -4.56029081149473E-06  5.00000297910066E-01  5.35623747429817E-06 -1.82096915576166E-04  5.77639535126151E-06
  5.94196140386839E-07  4.40714326446951E-05 -1.18783925966868E-05  6.07787211643498E-06 -4.56057384880053E-06
 -5.00000297955169E-01 -5.35658524712718E-06  1.82095104917269E-04 -5.77642757813232E-06 -5.94669924476541E-07
 -4.40714711811060E-05  1.18776981944212E-05  6.07785169901356E-06 -4.56000187826569E-06 -5.00000297863076E-01
 -5.35587122639308E-06  1.82099134849944E-04  5.77635601813565E-06  5.93713362646519E-07  4.40713688816285E-05
 -1.18802483000786E-05  6.07790669324836E-06 -4.56001812855840E-06  3.87104802015655E-07  5.56302168692843E-06
  2.95304025876181E-06 -4.53711894349936E-06 -3.14029756979307E-06  3.87137357068186E-07  5.56346206569191E-06
 -2.95332921727000E-06  4.53752253753434E-06 -3.14050864787099E-06 -3.87157146744580E-07 -5.56377447386684E-06
  2.95364639434996E-06 -4.53835006920589E-06 -3.14106763472879E-06 -3.86996135145236E-07 -5.56192142832637E-06
 -2.95279430352210E-06  4.53634336583082E-06 -3.14026421813410E-06  2.33543608474960E-06  2.33559748852771E-06
 -2.33584243742745E-06 -2.33569412424317E-06 -2.23775933597478E-06 -2.23792005927137E-06  2.23769567722350E-06
  2.23721606433342E-06 -2.73771921297195E-06 -2.73777481190047E-06  2.73749147978132E-06  2.73718632637162E-06
* ORBITAL    1    7
 -8.54056508705015E-12 -6.53012717400451E-11 -3.53694400528380E-10  1.85704014036008E-09  6.66210348992615E-10
 -3.48402884638538E-07 -3.72069412748798E-06 -2.15763289811958E-05 -9.20721576244693E-06 -2.38508101572094E-07
 -2.99974828373880E-06 -2.12449725332260E-05 -9.74234207067146E-06  2.03941029313340E-11  4.10295686887443E-10
  4.81576675926869E-12  1.07219814938244E-10 -1.25889666556588E-09  6.03649660711752E-10  2.64193332429502E-06
  4.12878302549757E-06 -4.61281239483928E-10  3.93314607114405E-10  4.95648027742052E-06  9.53615857710401E-06
 -5.10643655730237E-09  2.18297672424013E-10 -1.75040299070908E-11 -1.28227507183209E-10 -6.61001252639823E-10
 -2.83488509743659E-09 -1.98298905725819E-09  3.48409259338261E-07  3.72086582061046E-06  2.15757158596558E-05
  9.20728568360477E-06  2.38502166663580E-07  2.99968161584134E-06  2.12450278185646E-05  9.74238576523651E-06
 -7.93394756614119E-12 -1.30334212274045E-10  2.42281963725350E-09  6.94148854398324E-10 -5.23895554665704E-10
 -1.12247878557413E-09  2.64292139364449E-06  4.12838737433355E-06 -2.22008432435774E-09  8.61219533089669E-11
  4.95270613135655E-06  9.53596178526968E-06 -2.51766761323411E-09 -8.51707992139349E-10 -2.03439630587835E-11
 -1.63042963406078E-10 -8.37305072691313E-10  1.22147674527216E-10 -6.60651413699137E-09 -3.48012352906031E-11
 -1.57666425137680E-09 -3.00848671619698E-07 -2.65773102236727E-06 -3.08403528037474E-11 -2.48724304407725E-10
 -1.44373371128964E-09 -8.38962406267193E-11  4.36614734040272E-09  1.10388105093232E-10 -2.02599825866612E-09
  3.00861076420067E-07  2.65975281916503E-06  5.00000128888627E-01  4.12892854240032E-06 -1.86057143420649E-04
 -5.94768197159220E-06 -4.35336493462872E-06 -4.41907843876766E-05  8.02317540066807E-06  5.83980856459421E-06
 -6.99869649328645E-06 -5.00000128920029E-01 -4.12916834930366E-06  1.86055680563531E-04 -5.94770695959358E-06
 -4.35370318602148E-06 -4.41907887281728E-05  8.02243927091714E-06 -5.83982408441528E-06  6.99953362262748E-06
  5.00000128964056E-01  4.12950983178890E-06 -1.86054229225744E-04  5.94774828661251E-06  4.35388472272279E-06
  4.41908488499892E-05 -8.02228102010447E-06 -5.83979043337187E-06  6.99742567572022E-06 -5.00000128845503E-01
 -4.12859768430082E-06  1.86058990829480E-04  5.94767625872304E-06  4.35220115357730E-06  4.41907325042475E-05
 -8.02473835686832E-06  5.83982549767890E-06 -6.99860127317873E-06  3.32296646095001E-07 -1.70155321486333E-06
 -7.91179139165598E-07  4.30413351582201E-06  3.59934314707372E-06 -3.32254798450487E-07  1.70213822546496E-06
 -7.91316538646273E-07  4.30473372198414E-06 -3.59975518657968E-06  3.32216471356262E-07 -1.70249774277447E-06
  7.91381992168420E-07 -4.30544745288112E-06 -3.60014059084597E-06 -3.32315732542863E-07  1.70145700822973E-06
  7.91080948197593E-07 -4.30345346445352E-06  3.59960845998858E-06  4.88292583626632E-06 -4.88272715144798E-06
  4.88337978688783E-06 -4.88258955609499E-06  4.76817352443134E-06 -4.76862119067270E-06  4.76877703834379E-06
 -4.76833036734235E-06 -6.48910788605683E-07  6.48281931403918E-07 -6.48499811180022E-07  6.49039018688604E-07
* ORBITAL    1    8
 -5.15283084548828E-11 -3.77426211339217E-10 -1.93271540455352E-09 -1.49372636226806E-09 -1.51420953638345E-09
 -2.71021888602052E-07 -2.21889960004420E-06 -1.23161029746329E-05 -7.79434586511181E-06 -1.73259358455228E-07
 -1.75099455983669E-06 -1.32916959080889E-05 -8.06627011191050E-06  7.28594653733114E-11  1.65389179991175E-09
  1.88348308936691E-10  6.73029959430343E-10  1.17711094329498E-09  1.93322000622405E-10  8.89333771366525E-07
  4.92561458714959E-07  4.48592270692230E-09  1.13837354468011E-09  2.38713441959950E-06  4.38573012081856E-06
  4.76181510316196E-10  4.85048935017554E-10 -4.37089872559331E-11 -3.25153612699390E-10 -1.76917236731349E-09
  6.09514026179843E-09  5.85827947724097E-10 -2.71014496761805E-07 -2.21875792665772E-06 -1.23155248874127E-05
 -7.79435421210762E-06 -1.73266922136305E-07 -1.75108976480781E-06 -1.32912025320328E-05 -8.06627526247711E-06
 -9.66643002468797E-11 -2.01948098827432E-09  2.27274982014674E-09 -6.45179269908442E-10 -6.07047926709771E-09
  2.15329955216230E-10 -8.88429295982949E-07 -4.92577345745431E-07  3.40959585232125E-09  1.54361815526319E-09
 -2.38755247350476E-06 -4.38537147958491E-06 -4.46333158610867E-09 -1.31203683695065E-10 -2.89902358595155E-07
 -1.00752170089547E-06 -3.57638684242588E-06  4.12101103569243E-07  2.76606841066277E-06  1.09399045882380E-07
  1.03644690217748E-06  1.47343156498293E-10 -5.79182591686135E-09  2.89801417342184E-07  1.00668499946802E-06
  3.57005093554381E-06  4.11832884712249E-07  2.77469622529745E-06  1.09980520023183E-07  1.01415397274348E-06
  1.71321437171530E-10 -6.99875950731400E-09  5.00000112332620E-01  4.00282052223968E-06 -1.86434975633022E-04
 -5.93899483476531E-06 -4.09840034926512E-06 -4.41970896486794E-05  8.01712760316664E-06  5.88248220577184E-06
 -6.71329963713275E-06 -5.00000112341477E-01 -4.00289572666348E-06  1.86434270157797E-04 -5.93906636346403E-06
 -4.09531557798402E-06 -4.41971475993188E-05  8.01590272098505E-06 -5.88248210941236E-06  6.71590350207758E-06
 -5.00000112376229E-01 -4.00315828511866E-06  1.86432109276198E-04 -5.93904132785183E-06 -4.09763080541245E-06
 -4.41971699183914E-05  8.01320024749488E-06  5.88253659565012E-06 -6.71799796043928E-06  5.00000112293052E-01
  4.00252145777800E-06 -1.86437405159769E-04 -5.93901657768688E-06 -4.09552774326180E-06 -4.41970734434721E-05
  8.01977082389312E-06 -5.88244341977314E-06  6.71061339210365E-06  3.40236695705004E-07 -1.66185689281297E-06
 -8.20677360812105E-07  4.28099658131580E-06  3.61576950470746E-06 -3.40219788882126E-07  1.66212556798889E-06
 -8.20037119950787E-07  4.28116367845384E-06 -3.61649485683406E-06 -3.40165298096636E-07  1.66278406417836E-06
 -8.20469352847923E-07  4.28247951420703E-06  3.61706693897970E-06  3.40324422041619E-07 -1.66094875318935E-06
 -8.20016290567699E-07  4.27963278433988E-06 -3.61519579069321E-06  4.93684305961864E-06 -4.93539529270882E-06
 -4.93563755101885E-06  4.93654857956365E-06  4.81919691024199E-06 -4.81931827281988E-06 -4.82032141222524E-06
  4.81841219781332E-06 -7.18275641169113E-07  7.17789728350873E-07  7.17776836857264E-07 -7.18656507827883E-07
* ORBITAL    1    9
 -1.04784394976010E-05  7.07099794934185E-01  7.27901828389064E-04 -5.08390091739403E-05  2.28937611157987E-05
  6.05891204827630E-08  1.23526528737093E-06 -3.54128608480061E-06 -4.61729064715245E-08 -1.40613159115766E-07
 -3.02902337329470E-06  7.28241535638483E-06  1.59668561542508E-07 -8.26709372345452E-04 -9.62657018331449E-06
 -3.32457716204500E-05 -3.69743638922766E-05 -5.14754959068128E-05 -1.73657960853963E-05 -1.23092860954033E-05
 -1.58256013124064E-06  4.12633002139860E-05  1.64438910236982E-05  8.46178315139771E-07  1.56646030190914E-08
 -3.44846305547700E-05 -1.48496549617544E-05 -1.04741034018116E-05  7.07099830119652E-01  7.28079056992610E-04
 -5.05007747843207E-05  2.28964034864868E-05 -6.13189948046307E-08 -1.49418963143468E-06  4.13663826703552E-06
  3.89722043522417E-08  1.02449685867039E-07  2.32315452449676E-06 -6.59525558298035E-06 -5.53682037852963E-08
  8.26709489390614E-04  9.65443203320623E-06  3.32640683557897E-05  3.70143136577206E-05 -5.15924963306290E-05
 -1.74631012332481E-05 -4.85980323233333E-06 -3.95188337736389E-07  4.20802872803815E-05  1.62414939445495E-05
  4.62013516704656E-06  7.47442967443456E-07 -3.18783887570282E-05 -1.50184755320061E-05 -1.33544273019250E-06
 -9.62799861690464E-06 -5.02838545893673E-05  5.92647591303819E-07 -4.67324707363601E-05 -1.58635046419481E-06
  1.19783681629673E-04  6.43920964404734E-07 -2.64956565644041E-05 -1.37618511748663E-06 -9.95658920007827E-06
 -5.19421814231356E-05 -8.24901533516715E-07  5.87843028133315E-05  1.66773216025615E-06 -1.22207831197416E-04
 -6.66443825907293E-07  2.78923006286780E-05  3.49405884376761E-07  3.05814340752299E-06  8.60147917127843E-06
 -1.31494174919813E-06 -9.40901839082094E-06 -7.16502827070152E-07  6.10320749800159E-06 -1.54229182770875E-06
  2.03198948675983E-05  3.71189526638788E-07  3.21968499567558E-06  1.16631749841218E-05  1.25028093753220E-06
  1.79782875486192E-05  7.01507910835876E-07 -7.58794636318431E-06 -1.47163206514613E-06  2.06764415164853E-05
  3.46386189533445E-07  3.02914597313488E-06  9.17352037488005E-06  1.25354679416227E-06  1.16104702344401E-05
  7.13379401512313E-07 -4.76736862686896E-06  1.50513346054840E-06 -1.80121538726612E-05  3.74774949905236E-07
  3.25189858383030E-06  1.12309011489016E-05 -1.30602371192202E-06 -1.62283736420975E-05 -7.02685957475990E-07
  8.94035183827687E-06  1.49508630170207E-06 -2.27955467204324E-05 -1.05334743476040E-07  6.49187330696376E-08
 -2.16987856604618E-06  1.55803106419417E-07 -3.22591477153897E-06 -1.47878124665806E-08  2.48739065438627E-06
  1.09859698166594E-06  1.86869059984001E-06 -5.94255972474430E-06 -1.01448638179187E-07  1.35370699099771E-07
  1.85425233824014E-06  2.33877380754762E-07  3.44769080560545E-06 -2.58681292795531E-08  2.26773501487616E-06
 -1.54585257320304E-06 -1.22726190009625E-06  5.56860042882425E-06  4.85573169792613E-06  4.92025696732688E-06
  4.91318886851342E-06  4.89739486193990E-06 -1.39034294984209E-06 -3.35417533889578E-06 -1.84419731768975E-06
 -2.74383288533276E-06 -1.28460773816214E-06 -2.14312608904003E-09 -1.17270978169765E-06 -1.42959530423550E-07
* ORBITAL    1   10
 -9.18389310986497E-06  7.07109020787629E-01  7.70473639452157E-04  5.82529987869592E-05  5.57153189802361E-05
 -2.48851841204688E-08 -4.23392307357797E-07  1.78481261234269E-06  8.77631238125357E-08  6.18088547667402E-08
  1.51985813642616E-06 -4.23683342653023E-06 -9.28183224145546E-08 -8.28563610120996E-04 -3.14491585351430E-05
 -5.89438270091609E-05 -4.61408305947095E-05 -7.86370933998566E-05 -2.01105811892417E-05  5.10820835241170E-06
  1.21220659106902E-06 -5.14571228834379E-05 -4.71568545167034E-06  3.52429268979907E-06  3.28947055498471E-07
 -5.88445452417196E-05 -1.67850605032732E-05  9.18521587292743E-06 -7.07109006027736E-01 -7.70327465674818E-04
 -5.82886376031465E-05 -5.57105531515381E-05  5.02179662134430E-08  1.12233035975989E-06 -2.78699410202912E-06
  5.82541504317107E-08 -8.13039383033312E-08 -1.60437612550734E-06  3.97108190989303E-06 -1.28595321718779E-07
 -8.28561685090373E-04 -3.12448464252111E-05 -5.87408859448094E-05 -4.61666781752959E-05  7.98464860848804E-05
  2.01202076018668E-05  4.23458048825857E-06  4.22798018325377E-07  5.19551794510229E-05  4.62734173018038E-06
 -6.25298654180606E-06 -9.72073396101212E-07  5.93071606937802E-05  1.66629593094203E-05  4.68040052730959E-09
  3.68294210423338E-08  4.36185954105707E-07  9.61286515362609E-08 -5.95791456971593E-06  9.88758784662822E-08
 -6.59939577527520E-06 -2.72603740208211E-06  1.08237036738976E-04 -3.82796700595698E-09 -3.85666456446792E-08
 -2.68360814394875E-07  7.44711154909310E-08 -3.99402842225540E-06  9.39060425617051E-08 -5.07537508191701E-06
 -1.94383687130935E-06  7.58631493065737E-05  1.09413839788189E-07  1.28900514897818E-06  2.16339414655503E-06
 -1.67241102181208E-06  6.44386016148212E-06 -9.42542738790944E-07  7.04276218850701E-06 -1.20071524610507E-06
  1.82507585589289E-05  1.00995173053131E-07  1.23263291012916E-06  7.14285323285545E-09  1.74280146629428E-06
 -1.25614351795668E-05  9.72433482387011E-07 -7.86781722936396E-06 -1.26935083431317E-06  2.06452612997233E-05
 -9.60821127450459E-08 -1.18756692795983E-06 -7.34115121218869E-07 -1.67948702380175E-06  1.03620093339204E-05
 -9.48183810049813E-07  5.55940180091706E-06 -1.22862600385620E-06  1.69702687752092E-05 -1.14555340030977E-07
 -1.33605125145247E-06 -1.55339190771687E-06  1.73700967817935E-06 -8.49523838351209E-06  9.63132646664738E-07
 -9.44018862879317E-06 -1.24678095066170E-06  2.21692947613096E-05 -1.18805200750973E-07  1.51584657109218E-06
  3.02087774239591E-06 -4.56272240580636E-06 -1.79556448885532E-06 -1.91622268029551E-07 -2.09257517866807E-07
 -2.15328657401773E-06  3.26751320497843E-06  1.23942994139403E-07  1.72221136368048E-07 -1.08297995565432E-07
  2.61987031286523E-06 -3.69390911228384E-06 -3.63193620546079E-07  1.48880377335180E-07 -1.02984212191546E-06
 -2.55123403592932E-06  4.13817447158341E-06 -1.26076075441716E-06 -4.13004172280063E-06 -4.51911071869009E-06
  4.15269945740586E-06  4.51246725319220E-06 -4.91420881394262E-06 -3.20797425573238E-06  4.04655457561373E-06
  4.03795508664088E-06  1.53399195304732E-06  6.60138225381765E-07 -8.34816978246032E-07 -1.29788391047519E-06
* ORBITAL    1   11
 -2.23966756600311E-09 -1.80182406931706E-08 -1.03511822970980E-07  1.93939842231122E-07 -9.80297097516497E-08
 -6.44596740556858E-01  5.79506703062274E-07 -1.80350625806236E-05 -3.53721694645720E-05 -2.90680232316574E-01
 -8.04997366628711E-07 -3.87453186530193E-06 -1.58002212024598E-05  5.66902386441326E-09  1.11221289266225E-07
 -3.90374277247597E-07  2.45187488693628E-08  7.75242956537876E-07 -2.24925675895088E-09  5.65650038944438E-05
 -3.18292836117291E-05  6.42771947182883E-07 -5.40423639779326E-09  1.15476772416610E-04 -6.92776366631901E-05
 -2.15559826200204E-07 -2.10958903230149E-08 -4.22918404720166E-09 -3.19636206483810E-08 -1.84982065249899E-07
 -1.27358937654475E-07 -7.00945668079750E-08  6.44596744579041E-01 -4.91310105209120E-07  1.80511490829727E-05
  3.52933681841817E-05  2.90680227419635E-01  7.00833489025281E-07  3.81916452337641E-06  1.57959130513803E-05
 -9.58230134012559E-09 -2.15350889065480E-07  2.64043602584916E-07 -3.18882884291403E-08  1.68425394429200E-06
  1.44972395155700E-09  5.72680160887088E-05 -3.17651622912963E-05  1.38055219220685E-06 -1.03103249225656E-07
  1.14111641102397E-04 -6.93892985806628E-05 -9.39404623366100E-07  3.13064463872618E-07  1.21346674131735E-09
  8.89395294886909E-09  2.24970868975365E-08  2.60225691525730E-08 -1.60859752676991E-06  5.68099309131542E-09
 -7.97287883764121E-07  3.74391971266115E-07 -1.93497498815534E-05 -4.65729840999577E-09 -3.89428480035605E-08
 -1.89443836036132E-07 -2.19619325978842E-08  1.23851164090311E-06  3.19862077115393E-08 -9.51333202820969E-07
 -3.89578051798275E-07  1.89424363951656E-05  9.20655553348931E-07  7.00539049752396E-06  1.86966747336765E-05
 -1.73327110185613E-06  4.58084538611773E-06 -9.22184277882424E-07  1.06710625246613E-06 -1.97169959380884E-06
 -4.94902851623839E-06 -9.20075156336116E-07 -7.00139442478713E-06 -1.88079432991839E-05 -1.73466099857198E-06
  4.71025794413913E-06 -9.20351294805914E-07  8.93141818766321E-07  1.97193162077853E-06  5.50486181922718E-06
  9.19669881765330E-07  6.99811874545619E-06  1.86179843144758E-05  1.73648693571216E-06 -4.72296564488569E-06
  9.23915861483850E-07 -1.22310266342696E-06  1.97401487673624E-06  4.72885208451996E-06 -9.21829478337331E-07
 -7.01554898779093E-06 -1.88437552198884E-05  1.73874960933634E-06 -4.69053259741825E-06  9.27137995187962E-07
 -9.91127960769066E-07 -1.97695437224482E-06 -5.24191511809676E-06 -9.67865377938445E-08 -2.59657031266532E-06
 -2.56912063659334E-06  1.91721665346989E-06  4.16011378156703E-06  1.01563239124947E-07  2.69274213369534E-06
 -2.54539516054841E-06  1.93919811453035E-06 -4.30016575131755E-06 -9.61695112010587E-08 -2.60358377325447E-06
  2.59101257339049E-06 -1.89997925001297E-06 -4.19554043669209E-06  1.08349045619520E-07  2.78857387231036E-06
  2.59352887865096E-06 -1.99193964785055E-06  4.36420106611578E-06 -2.55458653606492E-06  2.70639737501889E-06
 -2.60575391754820E-06  2.73012881265683E-06 -1.88640558027386E-06  1.80482148344579E-06 -1.85729206107013E-06
  1.70543785438597E-06 -1.75234090553522E-06  1.73536384103716E-06 -1.75160720862737E-06  1.77466688421229E-06
* ORBITAL    1   12
 -2.49424621660211E-08 -1.86004233955501E-07 -9.84008254326550E-07  9.06813022626721E-07 -5.13520061495918E-07
 -6.44701596563567E-01  4.55436366591438E-06 -2.99068646363619E-05 -3.65787980690329E-05 -2.90447610899087E-01
  2.82694677077305E-06 -1.44983120673182E-05 -1.63397618205123E-05  4.44301894830064E-08  8.88821950788261E-07
 -1.90426224409560E-06  1.64387419413423E-08 -2.17300101767448E-06 -1.84347269292929E-07  8.16956521221829E-05
 -2.36737664823274E-05  5.18821652847976E-07  3.34013946437529E-07  1.74805623223483E-04 -5.25026277949731E-05
 -1.62915659930592E-06 -8.17155287074956E-08 -1.78886291575362E-08 -1.30315911687232E-07 -6.75242298885334E-07
 -2.72570325539484E-07 -2.97779899697273E-07 -6.44701598879351E-01  4.51829803334657E-06 -2.97776645259495E-05
 -3.64482407849492E-05 -2.90447607783915E-01  2.91807441832195E-06 -1.47502321803428E-05 -1.63599505398712E-05
 -3.00903355895530E-08 -7.33462436351934E-07  8.07578100800395E-07  1.11358752619459E-08  1.54379197842653E-06
  3.13880960588355E-07 -8.26825803133027E-05  2.36393414682057E-05  3.99678745703825E-06  4.28111265957121E-07
 -1.75009265395540E-04  5.26724656437611E-05  6.08643157035980E-07  1.25589404885611E-08 -2.85690553627613E-08
 -2.81131230782423E-07 -1.22095712885451E-06  2.66923503520354E-06 -8.46028631656018E-05  1.17518072768478E-06
 -4.38606597470085E-05 -6.25139838412305E-08  2.27638451219974E-06 -2.21445697127339E-08 -1.28020816510331E-07
 -1.46332034403846E-06  2.53822882431682E-06 -8.12787679701381E-05  1.44791560654466E-06 -5.28854928521962E-05
 -9.47672633891166E-08  3.34779047408323E-06  9.36554873076517E-07  7.05661186346327E-06  2.62796054974687E-05
 -1.15885705550434E-06 -1.60075112142662E-05 -7.11975936745925E-07 -1.25912236777674E-05 -1.61536250662097E-06
 -2.92009233564296E-05 -9.25190751302191E-07 -6.96693657906289E-06 -2.66647907628211E-05 -1.12854643810595E-06
 -1.63369279159644E-05 -7.09820524062622E-07 -1.46433868748580E-05  1.57436331324893E-06  3.35348493023686E-05
 -9.28610051177547E-07 -6.99522010490603E-06 -2.64820947231051E-05 -1.15221342048552E-06 -1.56147808023811E-05
 -7.14527923763881E-07 -1.37074684793193E-05 -1.59075419649071E-06 -3.19996719400777E-05  9.33696967227782E-07
  7.03194130134769E-06  2.65455230563732E-05 -1.13125717711693E-06 -1.71274738227726E-05 -7.08270370660686E-07
 -1.34977350717198E-05  1.59485812748659E-06  3.06590986084439E-05  1.13353087866009E-07  1.05219454594883E-06
  1.21735557839837E-06 -1.83490543132795E-06 -5.57201935367474E-07 -9.90347224409149E-08 -8.15552484376634E-07
  1.09982194040906E-06 -1.47071715510927E-06 -7.85014347553818E-08 -1.07083478211672E-07 -9.39955927457475E-07
  1.32597007516770E-06 -1.78093823428700E-06 -1.25520385114022E-07  1.08560343212850E-07  1.01290356645745E-06
  1.03323250383930E-06 -1.59883702170842E-06  4.53241057545143E-07 -2.21036678905594E-06  2.86640049192465E-06
  2.85336453507131E-06 -2.22189055473556E-06 -9.85868286086972E-06  9.21024557039900E-06  9.52991374689531E-06
 -9.60612547593156E-06  6.00688976367473E-07 -5.75291503108648E-07 -7.19820867471513E-07  4.98874142299040E-07
* ORBITAL    1   13
  3.54429275975300E-06  8.30810140101644E-04 -1.82735649388034E-06  1.31033951707189E-05 -6.43309501731505E-06
 -1.09059532084890E-08 -2.94236109829084E-07  1.27907327683739E-06  7.95919981144283E-08  1.39681361933738E-08
  4.71174209052058E-07 -1.83834264540568E-06 -1.46785727529834E-07  7.07106152892476E-01  1.16915141940594E-05
 -2.35971050892682E-06  2.14270427282344E-05 -2.79767810919570E-05  6.20950581148792E-07 -1.31332792680885E-06
  1.60896488311536E-07 -9.70263953530339E-06  8.17787309863840E-05 -1.62893490606669E-07 -1.37489176617523E-07
 -1.50300333451028E-05  1.20228719112437E-06 -3.56623906251701E-06 -8.30965973000700E-04  1.00181177568421E-06
 -1.26464938246388E-05  5.96701843792132E-06  3.29008924052495E-08  5.90570964173638E-07 -1.48897226427630E-06
 -2.89824121893881E-08 -6.18075833697757E-08 -1.20958630974473E-06  2.33699260890311E-06 -8.72555987348254E-08
  7.07106120096113E-01  1.09434842169618E-05 -1.19635542334650E-06  2.12786323359932E-05  2.56789698056236E-05
 -5.23829791509202E-07  6.62169563379794E-06  3.67249059200090E-07  1.14633353518734E-05 -8.15856992081787E-05
 -3.51991009574568E-06  2.03914560694365E-07  1.41008796592547E-05 -1.36220161982146E-06  4.55510741249694E-09
  4.04298993878859E-08  1.99606081279630E-07 -3.07046846752120E-08  2.71324166047273E-06  2.84474593306083E-08
 -2.43578284798347E-06  2.23165397916224E-06 -4.64610314570413E-05 -3.33945925702357E-08 -2.78501037676462E-07
 -1.57955230200913E-06 -8.73658474417656E-08  3.36126507401849E-06  1.78315777617825E-07 -7.99333311418657E-06
  2.64419326090098E-06 -6.36892860862202E-05 -2.30924361674879E-07 -1.75209744820651E-06  3.10302931863870E-06
  1.61301453805055E-06  6.29142389990797E-07  7.44387250657895E-07 -5.69769796801825E-06  2.96136373948036E-08
 -3.14735119479506E-05 -2.39357861978231E-07 -1.81746572589007E-06  2.28801995847382E-06 -1.63100877095505E-06
 -2.31953937009187E-06 -7.30718043766858E-07  6.29143738820315E-06  2.10358954184021E-08 -3.19590465824466E-05
  2.41810241174584E-07  1.83614119244896E-06 -2.26739115443530E-06  1.61460973178884E-06  3.51234578171508E-06
  7.40288394908948E-07 -6.93055057273365E-06  2.77220916927912E-08 -3.34659113123563E-05  2.37922737363328E-07
  1.80742171872037E-06 -3.21551654096831E-06 -1.63703257024137E-06 -1.16444312261600E-07 -7.33558528784682E-07
  6.14422886178078E-06  5.21553232719962E-08 -3.27433482145549E-05  5.66399869952453E-07  3.10128599153495E-08
 -4.69069649966235E-06  3.54975659905112E-06  4.88710674481533E-06  5.32388613456672E-07 -7.82810774341537E-07
  4.80033482144197E-06 -3.76900128642283E-06  5.65984766954089E-06 -5.38345603775047E-07  7.29796161805709E-07
 -4.87370588822187E-06  4.08497279031834E-06  5.89969786470260E-06 -5.58672657184917E-07  9.31486539206181E-08
  4.51768664571586E-06 -3.32241196736987E-06  5.08046320622438E-06 -1.31935338916939E-07 -3.50466096941811E-07
  4.64769117572369E-07  6.17335203332780E-07  6.48582620863319E-07  1.14056749847823E-06 -1.30786682049729E-06
 -7.89426103572277E-07 -5.01594316387068E-06 -5.39874523999800E-06  5.38220222188552E-06  4.90124598975406E-06
* ORBITAL    1   14
  4.46065062498617E-06  8.36730063689217E-04  3.71810398772770E-05 -2.10309088621235E-05  3.51741031818571E-05
 -1.06799083418189E-08 -9.08195803795026E-08  2.03695855237739E-07 -2.84288372532676E-08  3.77679242782081E-08
  7.02505423029329E-07 -1.04902090449551E-06 -3.81159968315153E-09  7.07103978854614E-01 -3.76225609021232E-05
  1.04142057495164E-04  3.04259674068801E-05 -4.46005766408796E-05  2.47644304865123E-06  5.21499227331086E-06
  4.45144925428202E-07 -2.16569095902523E-04  4.24090356710408E-05  7.44122695715003E-07  3.40781405242186E-09
 -2.45309477885237E-05  3.94412851370546E-06  4.46240713795713E-06  8.36741757027164E-04  3.71791655597412E-05
 -1.98439933846156E-05  3.51272227348402E-05 -4.47936565552639E-09  7.04809057479886E-08 -6.47399286152023E-07
 -5.92991869786598E-08  1.88647195972530E-08  2.85601825627327E-07  2.17629689367185E-07  1.42813992448807E-07
 -7.07103975075169E-01  3.75838960685008E-05 -1.03285966611388E-04 -3.02167080101938E-05 -4.53464369167497E-05
  2.31193321595103E-06 -5.21303696817448E-06 -7.45975237985368E-08 -2.17520808100858E-04  4.24486629371859E-05
 -3.39693234607470E-07 -4.75361176972903E-07 -2.61332526169408E-05  3.93661605263653E-06  2.34366834834939E-06
  1.81797557856059E-05  7.93463962079002E-05 -5.16850847005239E-06  1.20072739985526E-04  1.06597657085913E-05
 -2.62398853655677E-04 -1.55481119118045E-08  9.76087843395854E-07  2.38829148114120E-06  1.85508326443046E-05
  8.13021618890568E-05  5.40553870181261E-06 -1.32916420038497E-04 -1.08336412840591E-05  2.70214605579984E-04
  8.78766401589015E-08 -2.76919074193742E-06 -6.16106909235693E-07 -4.68132532405403E-06  9.08514647202476E-07
  1.70358750132029E-06  2.40046095010581E-05  6.29042998340881E-07 -3.31650839661231E-05  8.73126467170048E-07
 -9.68602595660257E-05 -6.20347579165666E-07 -4.70853514153541E-06  9.36954357418608E-08 -1.65776540709160E-06
 -2.66201857253580E-05 -6.33585161428170E-07  3.23287244265901E-05  8.47504314945662E-07 -9.53202825703789E-05
 -6.16112413907104E-07 -4.67542348189061E-06  1.61343761720706E-07 -1.64643363937856E-06 -2.64770294016243E-05
 -6.32988158714752E-07  3.18748860249673E-05 -8.44766838570294E-07  9.46613172845405E-05 -6.18012519502927E-07
 -4.69563350196558E-06  5.95714002843158E-07  1.69884505793491E-06  2.46882410313585E-05  6.24600869739166E-07
 -3.32194996083931E-05 -8.66676221201055E-07  9.66990434453271E-05  2.36649294086282E-07 -5.40268757165849E-06
 -1.24577125522884E-07  3.09255041490291E-06  1.81193690754245E-05  2.28328076649890E-07 -5.65791982492945E-06
  5.28099698057814E-07 -3.74923709499264E-06  1.85391102698805E-05  2.37766360410223E-07 -5.42813091351852E-06
  4.16562342726374E-07 -3.53696769659876E-06 -1.83133820175857E-05  2.32041381901673E-07 -5.54398556893814E-06
 -7.96155161012675E-08  3.08992486962183E-06 -1.82343143648354E-05 -1.94219476511866E-05 -1.93395498486607E-05
 -1.93397175020692E-05 -1.94243121409778E-05  8.25298105124499E-06  8.82224313559627E-06  8.63201459695281E-06
  8.29349040980126E-06 -3.13223931623389E-06 -3.37184326478369E-06 -3.24431159300400E-06 -3.17929376080891E-06
* ORBITAL    1   15
 -9.50895153613153E-09 -6.91027580588037E-08 -3.64331116124750E-07 -9.41844310457491E-07 -3.32378253774113E-08
 -2.90679174226984E-01  1.00441844300454E-05 -5.41435640081111E-05 -4.33194602830686E-06  6.44594907608109E-01
 -2.05650361747226E-05  9.67674534471746E-05  9.14174923483261E-06  1.42626681149682E-08  3.25095631500976E-07
 -2.86096223222486E-07 -6.74317647064426E-08  5.27232456920629E-06  4.66912092085835E-07 -3.32460844003129E-05
  4.77762963721682E-05  2.67948917560740E-06  3.03847511512605E-07 -1.61529048529600E-05 -2.37911545191043E-05
 -2.41062030038386E-06 -3.55122001423400E-07 -1.12497828634216E-08 -8.33645262052623E-08 -4.64430052286498E-07
  6.40856632329425E-07 -3.53843279057345E-07  2.90679183842865E-01 -9.75811166781208E-06  5.37660274252742E-05
  4.25920162323428E-06 -6.44594910453672E-01  2.05285579163478E-05 -9.68920016411395E-05 -9.17141105691698E-06
 -2.07940925213483E-08 -4.74509787403399E-07  1.43773575211572E-06  1.05704230583056E-07  3.11732819538092E-06
 -1.76039489242394E-07 -3.37239429705182E-05  4.75053278216218E-05  2.12085058542629E-06 -4.99869105364234E-07
 -2.01611160981398E-05 -2.40894564632961E-05 -3.91352593064493E-06 -9.39628279970515E-07 -9.21829944035435E-09
 -7.59670971720731E-08 -1.90335183414419E-07  1.94079373276840E-07 -1.24102149803798E-05  3.08914375682979E-08
 -4.16010320235386E-06  1.01494135285661E-05 -4.28548051938826E-04 -1.31831924924422E-08 -1.07224431275729E-07
 -4.81403120466848E-07 -1.27406803561036E-07  8.17480445149117E-06  2.69528058518717E-08  9.16116581265954E-07
 -1.00018922141650E-05  4.25439699374180E-04 -2.92728730316691E-07 -2.25413730604458E-06 -2.44363780319470E-05
  6.01344571620780E-07  5.67553719689713E-05 -7.19323563556113E-07 -3.12807198998958E-05 -2.37606098233348E-07
 -2.21918925007713E-05  2.90046756552638E-07  2.22996815753632E-06  2.40846456565091E-05  5.71312758167280E-07
  5.74877620431836E-05 -7.00618551313514E-07 -3.10229557471547E-05  2.33791298215726E-07  2.26263466388217E-05
 -2.88587952093305E-07 -2.21891815726554E-06 -2.48694451270050E-05 -5.59050947849344E-07 -5.82758418411994E-05
  7.31170159036717E-07  2.98819360401234E-05  2.63295828036382E-07  1.99330841179089E-05  2.93994674578275E-07
  2.25818052923171E-06  2.42407914082891E-05 -5.65441888066547E-07 -5.78428690551753E-05  7.00639760065197E-07
  3.07555539930234E-05 -2.38935258735462E-07 -2.21693935617862E-05 -4.75239413643151E-07 -2.09078175605342E-05
 -9.89100000456996E-06  1.23449292490777E-05  2.36654011513432E-05  5.16099150273824E-07  2.16221744843264E-05
 -9.69001543553290E-06  1.24880623399348E-05 -2.43704566795506E-05 -4.74028183727242E-07 -2.09590349486253E-05
  9.94600931306076E-06 -1.23293168194002E-05 -2.37667080875671E-05  5.31740507309903E-07  2.18498250714604E-05
  1.00406346401202E-05 -1.28926544511176E-05  2.46830266967094E-05  2.69968576793498E-07  2.54792893508239E-07
  1.70817677963295E-07  3.43851561249866E-07  1.03352312675087E-05 -1.06027230768374E-05  1.05150742368065E-05
 -1.10885536827789E-05 -1.29133701330098E-05  1.27366501059836E-05 -1.28913321356428E-05  1.29341577996293E-05
* ORBITAL    1   16
 -1.61693952183843E-08 -1.16994209676572E-07 -6.13545328913442E-07  2.74333137132178E-07 -2.56300612346913E-07
 -2.90447326503516E-01 -8.04661779425455E-06 -7.60705330319935E-06 -5.27606081721532E-06  6.44701100762302E-01
  1.43796722720141E-05  1.82276004888417E-05  1.19305573181464E-05  2.71899421364583E-08  5.82119246245164E-07
 -6.78763397476497E-07  7.67524294937639E-09 -4.16084760531880E-06 -5.82117898510565E-07 -6.87268336564044E-05
  5.21262249497454E-05  1.65194731691422E-06  2.91549682410104E-07  1.97902577386057E-05 -2.37560326300227E-05
  6.06458913723239E-06  4.55687520840980E-07 -1.66228855180633E-08 -1.21584556611572E-07 -6.41272020834325E-07
  7.33125857453568E-07 -2.18410198966665E-07 -2.90447335309574E-01 -8.21552393759977E-06 -7.11627324006725E-06
 -5.18793947086093E-06  6.44701116604050E-01  1.47508960532300E-05  1.70893192115174E-05  1.18878654293942E-05
 -2.94157466855462E-08 -6.52935505146375E-07  1.07790136678838E-06 -7.23038488931326E-08 -4.43648249192544E-06
 -1.36652644694291E-07  6.72591600111623E-05 -5.23596027968930E-05  2.80270568711212E-06  5.42060322702749E-07
 -1.99033256593963E-05  2.38154331915496E-05  5.05699399435326E-06  8.60269288258204E-07  1.77596750771977E-07
  4.28416392089664E-07 -1.65325191702059E-05 -1.27817095974140E-06  8.35931759796384E-05  1.70325850750736E-06
 -1.12062243007671E-04  5.39831579162008E-08 -2.93774846130939E-06 -2.13059963761342E-07 -7.12858824733138E-07
  1.44130081403855E-05 -1.04122436079398E-06  6.29803979455984E-05  2.06850144493559E-06 -1.30033467936598E-04
 -4.90464480367271E-08  1.16430029738163E-06 -1.04759489051436E-07 -7.88271929547453E-07 -5.74815452733954E-06
  4.41221729342040E-07  1.67233005877902E-05 -4.69057640128535E-07 -8.74043068996746E-06  7.54528683837029E-08
  1.07242491894799E-07  1.18356506139865E-07  8.94916440728910E-07  6.19886308767318E-06  4.64922261388833E-07
  1.74371236091483E-05 -5.08149152883549E-07 -9.89379352721726E-06 -8.61467885737098E-08  1.99078575619350E-06
  1.13129516289033E-07  8.55380138701362E-07  5.84823628293752E-06  4.64190574633515E-07  1.66803283304920E-05
 -5.07972648892480E-07 -9.81179019885245E-06  8.84109861346324E-08 -1.96015160426416E-06 -1.07359409091984E-07
 -8.08179839617104E-07 -5.74549900928308E-06  4.47157898481595E-07  1.65158115469836E-05 -4.65682096867092E-07
 -8.36909353837584E-06 -8.14452170459948E-08 -4.97103634618979E-07  4.78266040772200E-07 -1.47574179064707E-07
 -5.20962010208523E-06  2.13791946626631E-06  5.04749828027121E-06 -5.23859853678050E-07 -6.02577148934447E-07
 -5.11975675393994E-06  1.77065092424997E-06 -4.65560043759008E-06 -5.31339734805459E-07 -7.89293995385445E-07
 -5.09691909360732E-06  1.66155165037068E-06  4.47540913401841E-06  4.85388042430623E-07  3.88366490381940E-08
 -5.12023445144245E-06  1.99946310631977E-06 -4.85099797441058E-06  1.39952002426813E-07  7.89163949471052E-08
  8.01544521189395E-08  1.43714410055566E-07 -1.68276570906733E-06  1.71725699203762E-06  1.77796304705506E-06
 -1.84373921517864E-06 -4.78850884622936E-06  4.78720307173988E-06  4.70596678422694E-06 -4.70045389823469E-06
* ORBITAL    1   17
  2.39082280192752E-10  1.70212453242052E-09  8.65458287305616E-09  1.15444431973753E-08  1.39665515436221E-08
  2.20383368386394E-06  4.92177715913424E-05  4.62705436546323E-04  1.87947902661167E-04 -4.10050620407357E-07
 -9.99889669359126E-06 -1.05917929758502E-04 -5.31174942895252E-05 -3.47390491427142E-10 -8.33752524062457E-09
  3.04436600231757E-08  3.73750614615411E-09 -2.20991718699931E-07 -2.78723586498550E-08  6.27851799288091E-06
 -6.11688159984820E-06  4.41107587027080E-10 -2.76209106942008E-09  5.07657653708925E-05  1.35153483578413E-04
  3.01567876732856E-07  3.18365418608567E-08  4.11433428004088E-10  3.00938779422189E-09  1.56233307669446E-08
  1.32681339429167E-08  1.05354806519619E-08 -2.20385089720188E-06 -4.92175951402073E-05 -4.62713373074009E-04
 -1.87950489966218E-04  4.10026035919782E-07  9.99928467699484E-06  1.05919205250409E-04  5.31187155733420E-05
  5.60839052207284E-10  1.17280005098302E-08 -2.95871741137933E-08 -6.73633543270204E-10 -1.89754886833615E-07
 -2.22965041308352E-08  6.26449917315453E-06 -6.11638728471587E-06  1.83389274039412E-08 -1.61714432429065E-09
  5.07593684212254E-05  1.35151380760415E-04  3.25098295875779E-07  3.33570796657050E-08  4.26382564657834E-10
  3.57884942701176E-09  1.33309596440933E-08 -9.91411738086574E-09  6.68551787247486E-07 -2.23052087129477E-09
  2.49530199686465E-07 -8.48712100628476E-06 -9.04051573107506E-05  3.21469878034718E-10  2.77083413312044E-09
  1.12934844300155E-08  1.02155392246044E-08 -6.80277800827183E-07  2.34164620567441E-09 -2.46920091859014E-07
  8.48585711341021E-06  9.04686746656204E-05  8.63652370502712E-06  4.90272373451373E-05  1.95773348147635E-04
  1.20912010722926E-05  1.28531270632390E-04 -1.97217289665485E-05 -8.68980385672193E-05  2.20090799442440E-05
  1.88700994580298E-04 -8.63642406248379E-06 -4.90263198867032E-05 -1.95751571145194E-04  1.20922227140888E-05
  1.28510927216353E-04 -1.97236563841834E-05 -8.69161755777359E-05 -2.20085969877741E-05 -1.88726984523509E-04
  8.63677928721499E-06  4.90292495944557E-05  1.95789291194565E-04 -1.20915323133957E-05 -1.28530394728815E-04
  1.97224281527330E-05  8.69266875706132E-05 -2.20097287011348E-05 -1.88713530826706E-04 -8.63632043083266E-06
 -4.90255338281254E-05 -1.95741065532087E-04 -1.20917194568904E-05 -1.28520923792072E-04  1.97234843171944E-05
  8.68969781584875E-05  2.20082507870426E-05  1.88733604324432E-04  5.00118720002265E-01  5.26022051590003E-04
 -6.60706994031668E-05  8.50420561641886E-05  6.46042969943819E-05 -5.00118716250724E-01 -5.26016145672995E-04
 -6.60634158190179E-05  8.50057372157044E-05 -6.45488165732580E-05  5.00118715709438E-01  5.25984891086459E-04
  6.60368662543365E-05 -8.50544015106073E-05 -6.46013421042594E-05 -5.00118716047063E-01 -5.26018500635102E-04
  6.60553037412256E-05 -8.49819525502584E-05  6.45233546830569E-05 -4.05719604851579E-04  4.05661243573392E-04
 -4.05694055753020E-04  4.05662321809580E-04 -4.72757846706090E-04  4.72742303590568E-04 -4.72712595404280E-04
  4.72726395010752E-04 -3.69441603287165E-04  3.69424305921963E-04 -3.69460282427811E-04  3.69412390203633E-04
* ORBITAL    1   18
 -6.16662353391092E-06 -4.44349774593489E-05 -2.19589197321482E-04 -1.40812256568819E-03 -8.10609961031607E-04
  6.42121701939160E-11  4.37571734909017E-10 -9.29262647487636E-09 -1.35706791501319E-09 -2.25824081130671E-10
 -6.72520668247260E-09  2.71935740356791E-08  2.69307706746611E-09 -1.96716795326292E-07 -1.14776533535834E-05
 -1.88240058415742E-04 -8.79423342005959E-05  1.27872268740563E-06  1.94016100008572E-05 -2.09735077863677E-08
 -5.79657104198885E-11 -1.19246577236079E-05 -5.34230357783895E-05 -4.10351843381026E-08 -7.10404854277721E-09
 -1.71126507644784E-05 -5.83755328836679E-05  6.16697446242361E-06  4.44376204414227E-05  2.19603199141449E-04
  1.40812283703453E-03  8.10617736731200E-04 -2.99611041333788E-10 -6.86993132174465E-09  1.20356574173551E-08
 -2.89445401247068E-10  3.77870765341557E-10  6.98293480251947E-09 -1.96751548494570E-08 -1.15608229806937E-09
 -1.96106514020197E-07 -1.14641692305641E-05 -1.88259867861889E-04 -8.79410849113851E-05 -1.29888106994239E-06
 -1.94025241997793E-05 -3.76277797252462E-08 -1.06432082857632E-08  1.18942653752015E-05  5.34156925540781E-05
  5.90535174900928E-08  1.21785780496146E-08  1.71393199895574E-05  5.83768892589811E-05 -8.42389425467965E-11
 -6.16670196649681E-10 -2.29516471749417E-09 -1.25055719772831E-09  7.96631793621360E-08 -4.45894866142423E-10
  2.54703531117945E-08  4.34727874080418E-06  8.86844054184341E-05  3.64144802401098E-10  2.94878128285657E-09
  1.65276445930652E-08  3.75114041662143E-10 -4.48694613014080E-09 -2.12405473353154E-09  7.29144744501729E-08
  4.34318743489130E-06  8.88317719194074E-05 -3.97311509724514E-06 -1.48785009994970E-05 -6.03686232163240E-05
 -1.36150142457182E-05 -1.20779945141189E-04  2.34199019100434E-05  1.68651485027845E-04 -1.88837851983583E-05
 -1.53839438983070E-04 -3.97305724782166E-06 -1.48781551611338E-05 -6.03573889575275E-05  1.36146136550631E-05
  1.20817490812953E-04 -2.34203997863695E-05 -1.68646489662022E-04 -1.88833374329062E-05 -1.53869719120760E-04
  3.97325711025756E-06  1.48796717823362E-05  6.03792387013676E-05 -1.36152270140688E-05 -1.20809134563117E-04
  2.34207450810193E-05  1.68691766666047E-04 -1.88843285804225E-05 -1.53828534225495E-04  3.97300562627653E-06
  1.48777217053047E-05  6.03610590701131E-05  1.36142863407731E-05  1.20796398090156E-04 -2.34200692334451E-05
 -1.68638278210327E-04 -1.88833966048001E-05 -1.53845130951190E-04  5.00120818087110E-01  5.47397083788861E-04
 -4.46306858928895E-05  5.64091916798609E-05  3.49920535980759E-05  5.00120811501815E-01  5.47348939889905E-04
  4.46137033117073E-05 -5.63887156684709E-05  3.49732818143900E-05 -5.00120814456176E-01 -5.47370749272945E-04
 -4.45926523654386E-05  5.64167864415710E-05  3.49796896892171E-05 -5.00120811880605E-01 -5.47353898278215E-04
  4.46083792346564E-05 -5.63694302808628E-05  3.49499235657500E-05 -3.04486159414077E-04 -3.04448187257171E-04
  3.04456256375957E-04  3.04444725867253E-04 -4.15689756974688E-04 -4.15668818812114E-04  4.15656189838241E-04
  4.15653619502464E-04 -2.58874689557141E-04 -2.58844278141929E-04  2.58894517557822E-04  2.58840492719431E-04
* ORBITAL    1   19
 -1.55189743621144E-06 -1.13776644582891E-05 -6.22878540695265E-05 -5.23402904838681E-04 -3.12677157483915E-04
 -5.17918160250039E-10 -1.03999611263392E-08  2.24924465170203E-08 -9.36931121069136E-10  9.91556691457192E-10
  2.05706622590663E-08 -4.22080831846090E-08  4.79532259258320E-10 -1.58215696394703E-06 -4.02423478234936E-05
 -4.70362592787740E-04 -2.13227619481507E-04 -1.57903799542851E-05 -4.90593669295163E-06  7.48110298344939E-08
  1.05445001863463E-08 -3.09886285227909E-05 -8.57543647479940E-05 -3.72716160061403E-08 -8.46795788490409E-09
 -2.63183672136189E-05 -6.76681844481867E-05 -1.55178686743726E-06 -1.13767941147716E-05 -6.22836233502579E-05
 -5.23375146355953E-04 -3.12674611001091E-04  2.67548526460530E-10  6.37263523687896E-09 -2.16691088975484E-08
 -8.29440721859776E-10 -4.38854251399087E-10 -1.12298510191347E-08  4.40413437379555E-08  3.40454452918985E-09
  1.58219343798016E-06  4.02433325195251E-05  4.70385190911079E-04  2.13232265481770E-04 -1.58207199378163E-05
 -4.90978710902515E-06  3.82881666042433E-10  2.86530112202148E-09 -3.09949786518115E-05 -8.57476206443458E-05
  1.68420066291952E-09 -1.46960146369598E-09 -2.63328786796813E-05 -6.76713236761366E-05 -1.42509458779312E-06
 -1.15178105759163E-05 -2.31696019286428E-05  6.36503622622680E-06  6.75859919352517E-05 -1.08830723492397E-05
 -1.25950255219182E-04 -3.31011609969120E-09  1.48003294355038E-07 -1.42466674229697E-06 -1.15142736414953E-05
 -2.31501220290982E-05 -6.36401179743991E-06 -6.76318855457270E-05  1.08806967300138E-05  1.26062798304627E-04
  4.51150225277760E-09 -1.78628202873798E-07 -5.53182464795183E-06 -2.62164274150361E-05 -1.06127678706493E-04
 -1.59849514957815E-05 -1.46570341203916E-04  2.12272188153724E-05  1.27991343440170E-04 -2.01169414796937E-05
 -1.76902391340615E-04 -5.53205705442101E-06 -2.62182263107636E-05 -1.06149627024384E-04  1.59849915058284E-05
  1.46521878824472E-04 -2.12274851353152E-05 -1.27980274021439E-04 -2.01170958303021E-05 -1.76923662087219E-04
 -5.53205940522770E-06 -2.62182580472321E-05 -1.06144221301021E-04  1.59855194609387E-05  1.46568486827633E-04
 -2.12281618514675E-05 -1.28018988908712E-04  2.01175915197698E-05  1.76913000790752E-04 -5.53193368721084E-06
 -2.62172320592536E-05 -1.06144667759529E-04 -1.59847968958349E-05 -1.46512866407961E-04  2.12269672314756E-05
  1.27976963982125E-04  2.01171702579905E-05  1.76903028581826E-04  5.00121521194573E-01  5.48179812918175E-04
 -4.80100217198595E-05  7.20594264421527E-05  4.67735619805792E-05  5.00121513844271E-01  5.48109660319785E-04
  4.80032584865589E-05 -7.20571650326785E-05  4.67801738340592E-05  5.00121516856113E-01  5.48143134487904E-04
  4.79741689364137E-05 -7.20691664721277E-05 -4.67689868232246E-05  5.00121513440011E-01  5.48109680777357E-04
 -4.79961906062299E-05  7.20310780080224E-05 -4.67553222288931E-05 -3.61256040596917E-04 -3.61220015467994E-04
 -3.61228396222675E-04 -3.61222553784459E-04 -4.44822077590339E-04 -4.44781288780860E-04 -4.44784177820224E-04
 -4.44765449777055E-04 -3.26284530175876E-04 -3.26267791991715E-04 -3.26299754875302E-04 -3.26256025434557E-04
* ORBITAL    1   20
 -3.42365671620242E-10 -2.41095822180830E-09 -1.19759223931179E-08 -2.00907967234778E-08 -4.27181355720818E-09
  1.60381967839825E-06  3.70631192273960E-05  3.53132864797671E-04  1.46504662320716E-04  4.43567365578063E-08
 -1.35363442352040E-06 -5.97710215625910E-05 -4.13913729179682E-05  5.39268980485661E-10  1.27710626312835E-08
 -5.61487965977974E-10  2.91528577082144E-09  1.95723709600504E-07  1.99116855504640E-08  1.25992574357900E-06
 -1.77419181515751E-05  3.71237332148967E-08  5.20006351928936E-09  6.42968474458525E-05  1.78454322982859E-04
 -2.23254456392504E-07 -2.17446617334153E-08 -4.33050616292529E-10 -3.21180323431651E-09 -1.75119280140684E-08
  1.27594662881460E-08 -1.46905014845681E-08  1.60366613936300E-06  3.70604424272837E-05  3.53157911827396E-04
  1.46509374685111E-04  4.46866165746530E-08 -1.34665360136159E-06 -5.97980508050877E-05 -4.13944168124660E-05
 -6.70596192166721E-10 -1.45350957435686E-08  4.99115358592260E-08  2.34867284981869E-09  1.30225342930941E-07
  1.33243325558862E-08 -1.28497041171426E-06  1.77378264380604E-05 -3.37917784585820E-08  7.06305128128337E-11
 -6.42946048497061E-05 -1.78451622201885E-04 -2.81458879394251E-07 -2.99472259858209E-08 -2.92962200753993E-06
 -2.20069359233225E-05 -8.57926678934689E-05 -1.84303087595451E-06 -3.26462608741478E-05 -2.13747730610589E-06
 -1.56681039935941E-05  3.14596878952646E-09 -9.79788067927955E-08  2.92875199782794E-06  2.19997073420826E-05
  8.57562711867949E-05 -1.85967803514768E-06 -3.15374785361554E-05 -2.13983542923395E-06 -1.53398759318413E-05
  7.33029544378381E-10 -1.29102236293708E-08  8.92013718482111E-06  5.12049054113217E-05  2.04300786143916E-04
  1.20088748777217E-05  1.26749566287465E-04 -2.00936763561415E-05 -9.05518261425555E-05  2.13746654392016E-05
  1.83778202275559E-04 -8.92045923301723E-06 -5.12075515353334E-05 -2.04327139276903E-04  1.20074845438381E-05
  1.26780821036534E-04 -2.00925589021074E-05 -9.05490565997428E-05 -2.13749668342860E-05 -1.83758397271997E-04
 -8.92054155303612E-06 -5.12081808128699E-05 -2.04345410601819E-04  1.20084454389071E-05  1.26755457526721E-04
 -2.00929358308442E-05 -9.05773977142169E-05  2.13759765196009E-05  1.83750282308270E-04  8.92021110251809E-06
  5.12054870113431E-05  2.04296936195798E-04  1.20080119766528E-05  1.26746069270306E-04 -2.00936449141377E-05
 -9.05279996541999E-05 -2.13743443278771E-05 -1.83805389566459E-04  5.00118532390662E-01  5.24356336581532E-04
 -6.77010239054646E-05  8.44463388400054E-05  6.70751977116166E-05 -5.00118522963670E-01 -5.24258254973309E-04
 -6.76818305011822E-05  8.44475955430851E-05 -6.71045774079762E-05 -5.00118525697930E-01 -5.24281216761518E-04
 -6.76585293573270E-05  8.44758881268155E-05  6.71097153648069E-05  5.00118525874591E-01  5.24310347623728E-04
 -6.76751070731857E-05  8.44021260365624E-05 -6.70339183111277E-05 -4.05965944747599E-04  4.05954157883520E-04
  4.05963064646333E-04 -4.05931820779163E-04 -4.74627663051609E-04  4.74579504516621E-04  4.74569145616578E-04
 -4.74585567683372E-04 -3.70667295028224E-04  3.70631895562862E-04  3.70677610851655E-04 -3.70628094751937E-04
* ORBITAL    1   21
 -6.34764099839563E-07 -7.40476533878930E-06 -9.04886756068473E-05 -1.08872556995809E-05  1.31824838523391E-04
 -1.65893149149828E-08 -3.44608833543273E-07  6.97559725333199E-07 -3.06835939412039E-08  3.42068043712541E-08
  7.03596493917155E-07 -1.85009217841385E-06 -3.80108954724959E-08  6.81619466465393E-06  1.41395415264062E-04
  1.83884509161838E-04  3.96158225810630E-05 -3.97312698630473E-05  1.35395648886301E-04  2.84215388241827E-06
  5.16878329647254E-07  1.22963498154207E-04  5.07924378437495E-06 -2.22204428508044E-07 -2.17580545260641E-07
 -5.29949000629812E-05  1.01370129005100E-04 -6.40065297096701E-07 -7.45151868394410E-06 -9.08203024643876E-05
 -1.06854011525749E-05  1.31744968530200E-04  9.83076472231797E-09  2.23171941533946E-07 -5.36772285418786E-07
 -3.48632827902766E-08 -1.53466252496606E-08 -3.94765361096638E-07  1.24613905717448E-06  7.69201819181608E-08
 -6.82286440618456E-06 -1.41578339668445E-04 -1.83414261174921E-04 -3.95980042234795E-05 -4.18220483209040E-05
  1.35412777427969E-04  3.53846376717766E-07 -1.97585052085911E-08  1.22434634108174E-04  4.98457700733095E-06
  3.05338117331356E-07  2.92543179558726E-07 -5.37377528419273E-05  1.01166318298020E-04  6.70871181167755E-06
  7.07083811795077E-01  5.04192806554060E-03 -3.00716513096249E-03 -5.42136777179814E-04  6.19006690296965E-03
  1.08400897140406E-03 -1.01454938627710E-07  3.96905830689945E-06  6.74187779794400E-06  7.07084075317589E-01
  5.04318342268344E-03  3.00721833887205E-03  5.41047543764500E-04 -6.19017169999897E-03 -1.07952015208588E-03
  1.62423071303991E-07 -7.01149671360402E-06 -3.79312655445957E-06 -5.41675055251674E-05 -1.27739770000156E-04
  3.13777063981585E-06 -1.83651561453984E-05  1.98424900595587E-06  5.25435184024695E-05  2.20987545185424E-06
  1.34334641642838E-04 -3.79924642142012E-06 -5.42137003800939E-05 -1.28226808431826E-04 -3.13181173213459E-06
  1.71708716618618E-05 -1.98351097415133E-06 -5.15680989894884E-05  2.20457757877408E-06  1.33355962701983E-04
 -3.79187621080891E-06 -5.41564032728198E-05 -1.27766543309857E-04 -3.12435722571544E-06  1.79512437727182E-05
 -1.98586707193104E-06 -5.25775509574071E-05 -2.20285482690657E-06 -1.34463766662974E-04 -3.79618331586599E-06
 -5.41898398942500E-05 -1.28323266362053E-04  3.12239870082014E-06 -1.66553328057159E-05  1.97569481592599E-06
  5.23148744465385E-05 -2.19113599754183E-06 -1.34352327248253E-04 -1.19362059930017E-06 -2.68176742405970E-06
 -1.85217837386208E-06  3.86051340997897E-06 -1.41715929936394E-05 -1.20206158601209E-06 -3.07691975862512E-06
  2.01857037349630E-06 -4.24325725579917E-06 -1.37131022917202E-05 -1.17644614247982E-06 -2.50736349802851E-06
  1.74240085458252E-06 -3.77405784134104E-06  1.43061612683556E-05 -1.20791542611739E-06 -3.13052306822652E-06
 -1.92950064363777E-06  4.06683263575607E-06  1.37277553313073E-05  2.29955047158669E-05  2.30700735280886E-05
  2.30834985085108E-05  2.29822760306030E-05 -3.16718296809589E-05 -3.14863683709047E-05 -3.19049532020445E-05
 -3.15143542108059E-05 -5.99499447026291E-05 -6.01348294883677E-05 -5.98356588621907E-05 -6.00907238750107E-05
* ORBITAL    1   22
 -1.81985218008532E-08 -1.33132234356150E-07 -6.82769796938955E-07  4.72020580362023E-07 -4.33229029900498E-07
 -2.87903064524312E-06 -3.02321201820978E-05 -5.45483614606600E-05  3.79550323105137E-05  6.02685489814709E-06
  6.83137930625099E-05  1.22076072576923E-04 -7.52315179236003E-05  2.92300803618745E-08  6.20021520814453E-07
 -1.11561703874311E-06 -1.71452360718843E-08 -1.35275023679551E-06  3.53014550037130E-08  8.63887728426578E-05
 -2.72403461962425E-04  1.60483918125963E-06  3.53722986290847E-07 -2.92670700476809E-05  1.36026798161179E-04
 -9.80472889538411E-07 -8.90353709789173E-08 -2.02537001617853E-08 -1.48008734931268E-07 -7.71363244485939E-07
  6.87692923441625E-07 -4.97221623928478E-07 -2.88148699876100E-06 -3.03007083973478E-05 -5.44349146445574E-05
  3.79415932796208E-05  6.03261210952468E-06  6.84627280898778E-05  1.22233608870989E-04 -7.51928062924112E-05
 -3.33556392687964E-08 -7.09580757507075E-07  1.37348862693374E-06  1.73450508770683E-08 -1.37566639188974E-06
 -1.70589732240875E-07 -8.62460457840599E-05  2.72549347158070E-04 -2.35583711818965E-07  1.79065233559504E-07
  2.98510436891297E-05 -1.35968160730190E-04 -1.03749310760674E-06 -1.97255828063494E-07  1.11847869716468E-05
  7.07117654634077E-01  5.20650725538769E-03 -3.01327498093220E-03 -4.47090220491744E-04  6.20252157629571E-03
  8.74773218111879E-04  2.37142828300541E-08 -1.12823981065344E-06 -1.12498565326287E-05 -7.07118176900685E-01
 -5.20979394276254E-03 -3.01340186746716E-03 -4.44122468172198E-04  6.20279424924218E-03  8.66216120148732E-04
  1.35161838633449E-08  1.92849712226678E-07  2.09630437049083E-07  4.22960845390195E-07  1.05888237249941E-05
 -6.62830009649835E-07 -2.43984688311508E-05  1.14110475378707E-06 -1.41438224127084E-06  4.54765059704172E-07
  1.58588205152173E-05 -2.00510606161021E-07 -3.53034843149549E-07 -1.05790590611671E-05 -6.59590783941405E-07
 -2.37056532743484E-05  1.14054318037668E-06 -2.26179793723546E-06 -4.77304901084660E-07 -1.37732022841467E-05
 -2.01176136261594E-07 -3.58113975871993E-07 -1.07559687256115E-05 -6.54635265085538E-07 -2.39447514979138E-05
  1.13913957282202E-06 -2.42936188216766E-06  4.77714808850292E-07  1.33597967671546E-05  2.11728900008968E-07
  4.39386833334653E-07  1.06015529687995E-05 -6.72400293679943E-07 -2.46178449426839E-05  1.13766712194921E-06
 -1.23518140912992E-06 -4.53718100579076E-07 -1.63097874369228E-05  4.17975249523558E-06  2.57839599609544E-05
  2.28194981262619E-06 -5.89140549400881E-06 -1.20174582723982E-05 -4.17094582410272E-06 -2.56615319792301E-05
  2.40679167956129E-06 -5.84498257726508E-06  1.16328470169546E-05 -4.16916635132990E-06 -2.56487074834563E-05
  2.37046210617005E-06 -5.77847514091235E-06 -1.16180486376336E-05  4.18340100737857E-06  2.58624177460839E-05
  2.32909254897596E-06 -6.01347796578760E-06  1.21099569602365E-05 -3.00071759158711E-05  3.05104518030613E-05
  3.05487596646573E-05 -2.99883658724193E-05  9.48595241422785E-07 -1.17565512484979E-06 -1.20578181684363E-06
  8.36059712248541E-07  2.14535426109511E-05 -2.15583321590241E-05 -2.15739552214186E-05  2.15064509899146E-05
* ORBITAL    1   23
 -1.01399334664014E-10 -7.00800715500365E-10 -4.26726635237142E-09 -4.06977208986131E-08 -5.65115386302046E-08
 -1.36075805330957E-07 -1.79796835102601E-05 -1.28257731526297E-04 -2.67109424242648E-05  1.11105868510807E-06
  1.56549501642868E-05  1.47124066703188E-04  6.71667191824482E-05  1.28068935081351E-10  1.91174008535816E-09
 -7.75979163036807E-08 -1.07387161347205E-08 -7.34025322318214E-09 -5.29666669758549E-08 -3.28873348762502E-05
 -8.86650221629850E-05 -7.66290641502868E-09 -6.37115998856338E-09 -8.59356800268049E-05 -2.31950814840738E-04
  2.85506314167337E-07 -3.36627469508785E-08  5.89011558746497E-10  4.34504150293667E-09  2.28457278310201E-08
  1.40590988571351E-07  6.87824394890493E-08  1.35493406576746E-07  1.79681032284165E-05  1.28265627785091E-04
  2.67012235386601E-05 -1.11013027502270E-06 -1.56421785961110E-05 -1.47136756361060E-04 -6.71678567520737E-05
 -4.33256283150549E-10 -1.45404041527142E-08 -1.49833196749368E-07 -3.00471206980307E-08  1.16598984205181E-07
  6.33725890965071E-08 -3.30561398568670E-05 -8.86587314931102E-05  2.64122669095405E-07 -4.53146405731388E-09
 -8.57399341424211E-05 -2.31930595398236E-04  2.41487162106698E-07  5.68856991978329E-08  1.05783115058653E-10
  7.25331518970906E-10 -2.40087301094478E-10 -4.08118789230009E-09  2.97722611963525E-07 -3.43149916107656E-09
  2.68218776532052E-07  5.41605446898097E-06  5.83380875318808E-05  1.30680646716918E-09  1.05567846911536E-08
  5.98715531851035E-08  4.71254878042256E-09 -2.75370585864191E-07 -3.02335463930717E-09  2.81612978306338E-08
 -5.42469507239082E-06 -5.81476268657800E-05  2.08532610686064E-06  4.99973191679030E-01  3.77031402202929E-03
 -1.04209562984005E-03 -7.34369057501855E-05 -6.62767722982770E-03 -5.08703401871613E-04  8.23751103339152E-04
  4.87695978859832E-05 -2.08305827438476E-06 -4.99973174258542E-01 -3.77024974720678E-03 -1.04209292462216E-03
 -7.34521509041846E-05 -6.62767700185249E-03 -5.08747983100054E-04 -8.23751990759748E-04 -4.86550734508179E-05
  2.08066127005437E-06  4.99973155605459E-01  3.77014768758947E-03  1.04209076986778E-03  7.34329875962695E-05
  6.62767258856439E-03  5.08677830469153E-04 -8.23753760860244E-04 -4.86493058215852E-05 -2.08693222401115E-06
 -4.99973204051337E-01 -3.77039842087494E-03  1.04209675222664E-03  7.34930594119661E-05  6.62767961807502E-03
  5.08802584594029E-04  8.23750164172236E-04  4.86704508757548E-05  5.63237806265069E-05  9.88640672067031E-05
  2.31982297709912E-05 -7.53140551846453E-05 -5.85946577197726E-05 -5.63250118459450E-05 -9.88833436643145E-05
  2.31886360123756E-05 -7.53280580673433E-05  5.86019467726206E-05  5.63264460151899E-05  9.88949396002992E-05
 -2.31972613337596E-05  7.53438763937709E-05  5.86113972775848E-05 -5.63216317575286E-05 -9.88475760248967E-05
 -2.31906236552213E-05  7.52696659329293E-05 -5.85904633311626E-05 -2.58014796466480E-05  2.58186347671900E-05
 -2.58188013247174E-05  2.57950690631462E-05 -1.50302939717986E-05  1.50289028350674E-05 -1.50465705661709E-05
  1.50276667175405E-05  2.19529771285703E-05 -2.19237971158263E-05  2.19202363864153E-05 -2.19614750118379E-05
* ORBITAL    1   24
  2.84005153814798E-07  1.12647842743884E-06 -2.14548843222805E-05 -8.10196850194751E-05  1.09629439294934E-04
 -3.39150255781401E-10 -1.09675740882648E-08 -2.49972254927538E-08 -3.84983512124947E-09 -2.69649083930179E-10
 -8.52876806889088E-09  3.96904029093532E-08  2.06459866447390E-09 -2.08651088819076E-07 -1.95213549904473E-05
 -2.71069368605678E-04 -9.16088749677040E-05 -2.55257562694777E-05 -6.56295588620193E-05 -3.73549672619350E-08
 -1.89038580121554E-08 -1.75135060101445E-05 -5.39464428954270E-05 -1.95127089135486E-07 -2.98685650694434E-08
 -4.76201006848109E-05 -1.35511811091404E-04  2.84715941009216E-07  1.13164712175700E-06 -2.14288798393555E-05
 -8.09399747293993E-05  1.09734237455453E-04 -9.94660190946135E-10 -2.77096937703608E-08 -5.78668391193275E-08
 -2.17679246144015E-08  4.98716099060442E-10  6.45063428904868E-09 -9.68691848118981E-08 -1.80924969052210E-08
  2.09322188717724E-07  1.95321488515043E-05  2.71063054024247E-04  9.16082784389504E-05 -2.53916960798795E-05
 -6.56192929382471E-05  7.05373316044569E-08  4.24792284364464E-08 -1.74649072697679E-05 -5.39342996060376E-05
  2.52701558134017E-07  7.43106047220062E-08 -4.75798384616629E-05 -1.35483365972496E-04 -7.25471954804675E-06
 -1.88037105087548E-05 -1.92243242651542E-04  4.33695214130018E-06 -2.38324073915384E-06 -6.15264828227668E-06
  7.35349500765053E-06  9.20116880004921E-10 -2.69806269807084E-08 -7.25420031013711E-06 -1.87995352869504E-05
 -1.92212962434866E-04 -4.34263516190215E-06  2.80995287219121E-06  6.14729297918553E-06 -6.98327463197898E-06
 -5.40107853131515E-09  1.76372486754277E-07  1.32824664706856E-06  4.99967868966633E-01  3.75556938505072E-03
 -1.04366843182248E-03 -1.16326743494410E-04 -6.62770348301702E-03 -5.20212605754481E-04  8.24521504179977E-04
  7.84183945169165E-05  1.32738657385390E-06  4.99967862062041E-01  3.75556755962826E-03  1.04366566669961E-03
  1.16427104868223E-04  6.62770149644328E-03  5.20247669584387E-04  8.24523782510323E-04  7.83091050373705E-05
  1.32442017543679E-06  4.99967839124380E-01  3.75544949989319E-03  1.04366338564291E-03  1.16421375258134E-04
  6.62769925248245E-03  5.20234232983466E-04 -8.24525297213460E-04 -7.82503647258562E-05  1.32944742855368E-06
  4.99967878397853E-01  3.75564065229085E-03 -1.04367001820155E-03 -1.16406392645709E-04 -6.62770499393052E-03
 -5.20262941382884E-04 -8.24520418058780E-04 -7.83779344014079E-05 -6.21364785379026E-05 -1.34029629035145E-04
 -4.08016888255681E-05  7.30965041894514E-05  4.38633056480798E-05 -6.21360960672439E-05 -1.34015212986406E-04
  4.07912833875407E-05 -7.30896977762081E-05  4.38404110366182E-05 -6.21394947408036E-05 -1.34059427320136E-04
  4.08181069353511E-05 -7.31241885698172E-05 -4.38726323069149E-05 -6.21325880145068E-05 -1.33977730793787E-04
 -4.07921227226544E-05  7.30487173699091E-05 -4.38355951016515E-05 -1.66545012267092E-05 -1.66469893018446E-05
 -1.66538268962972E-05 -1.66659967502435E-05  1.10214248983695E-05  1.09838543202407E-05  1.09958633917333E-05
  1.10055097160055E-05  4.52886690047862E-05  4.53079989520823E-05  4.52947719624603E-05  4.52764556641900E-05
* ORBITAL    1   25
  6.92377983749955E-06  4.87919732514898E-05  2.06384490563985E-04  8.04753158937544E-04  2.89237545876706E-04
 -6.19551011987444E-10 -1.15095380474253E-08 -4.27073250842149E-08 -1.58867335201934E-08  8.34588194817050E-10
  1.43989537046386E-08 -4.74402325121466E-08 -7.98909926929449E-09 -5.14461336947691E-06 -1.12268882915581E-04
 -7.18881027328672E-04 -1.71786754700260E-04 -2.60724671863344E-05 -7.94378922824171E-05  1.35947232182859E-07
 -1.20997941656164E-08  2.62822484681432E-05  1.95036087628886E-05 -7.27940411620636E-08 -9.18668761348558E-09
 -4.78035906948088E-05 -1.47601675347486E-04 -6.92474035836068E-06 -4.87989985703932E-05 -2.06421543181066E-04
 -8.04735373248210E-04 -2.89296263683777E-04  2.82912153837172E-10  8.83933877509802E-09  1.09362735232389E-07
  2.55062460713477E-08  7.64111799190361E-10  1.20315526570555E-08  8.37034103665374E-08  2.54955353202125E-08
 -5.14605398053473E-06 -1.12301685964048E-04 -7.18810624385234E-04 -1.71772738442159E-04  2.59892350617983E-05
  7.94371231648268E-05 -1.32572605871838E-07 -4.55847917714795E-08 -2.62287789146930E-05 -1.95031900448123E-05
 -3.60582081717018E-08 -3.98968308900902E-08  4.78321817611054E-05  1.47597328859766E-04 -1.13284305800443E-09
 -9.52580067830194E-09 -5.41050796038417E-08  2.83685199990356E-09 -1.22812747670427E-07 -7.26196380195319E-09
  2.83849491060933E-07 -1.56944179192234E-05 -1.17987250068673E-04 -1.66244351715200E-10 -1.24625265008660E-09
 -7.21345703900591E-09 -8.92255074702653E-11 -5.37457736341133E-08  5.51275821715247E-10  4.61383732292563E-08
 -1.56914104544709E-05 -1.18076153018866E-04  1.03573685062661E-06  4.99965805208442E-01  3.74873005671969E-03
 -1.04499880888190E-03 -1.27339865003417E-04 -6.62869889964670E-03 -5.36679974804932E-04  8.23815942410882E-04
  6.14405088998819E-05  1.03401207079466E-06  4.99965791936895E-01  3.74865439515027E-03  1.04499766210690E-03
  1.27282453637861E-04  6.62869719704531E-03  5.36653459015329E-04  8.23817484828528E-04  6.14519809607322E-05
 -1.03158426142074E-06 -4.99965773125532E-01 -3.74856424354606E-03 -1.04499556615296E-03 -1.27270339398817E-04
 -6.62869544177692E-03 -5.36618445667477E-04  8.23818795613169E-04  6.13815467985283E-05 -1.03671546690141E-06
 -4.99965812921123E-01 -3.74878788885832E-03  1.04500043867726E-03  1.27321051056037E-04  6.62870020786905E-03
  5.36757305452703E-04  8.23814903754719E-04  6.13383605834444E-05 -6.23131080204725E-05 -1.36237133475947E-04
 -3.97533373257748E-05  7.72426181984825E-05  4.68195503912371E-05 -6.23139821394123E-05 -1.36251714162188E-04
  3.97682879027005E-05 -7.72725165061496E-05  4.68296415195536E-05  6.23168333625023E-05  1.36285838126683E-04
 -3.97812052085114E-05  7.72860079411770E-05  4.68574089515732E-05  6.23092622585549E-05  1.36193701579137E-04
  3.97389746307610E-05 -7.72030363545690E-05  4.68055832153761E-05 -3.10900635979065E-05 -3.10875902327925E-05
  3.11117381645160E-05  3.11043550170185E-05  4.04423787995813E-06  4.05234071369639E-06 -4.06133285219192E-06
 -4.04030809044929E-06  2.59849332872122E-05  2.59845027265467E-05 -2.59904961686528E-05 -2.59789780461029E-05
* ORBITAL    1   26
  2.33612263427155E-09  1.72192660790311E-08  8.92535453192918E-08  1.67494693909671E-08  3.57155739460192E-08
 -6.46240949150555E-07 -2.80014412128335E-05 -1.62049203619222E-04 -1.02976915517925E-05  3.86754857871059E-07
  1.51647008679814E-06  6.95169067453442E-05  5.90253072266000E-05 -3.55737701808059E-09 -8.18308591175186E-08
  7.23944770100856E-09 -2.71445633924082E-08 -1.06589635669714E-07 -1.58972614699469E-08 -7.37452848149950E-06
 -5.49722823747075E-05 -2.47282326526879E-07 -5.86831054874769E-08 -5.57035338540821E-05 -2.00121194445691E-04
  2.67292787522738E-08 -2.93455095091821E-08  2.57899146714469E-09  1.91469466966698E-08  1.01571609898564E-07
 -2.97416007313901E-07  2.67487010951104E-08 -6.46361419823546E-07 -2.80025269825147E-05 -1.62060127582203E-04
 -1.02882810141204E-05  3.86924268185969E-07  1.51595799792104E-06  6.95370603604840E-05  5.90316938478979E-05
  5.48760730786549E-09  1.11467304984797E-07 -9.51514634969838E-08  2.95919052631621E-08  3.03149741702856E-07
 -2.23445153766468E-08  7.35242329055628E-06  5.49837972242463E-05 -1.96473098865179E-07 -8.34420161957463E-08
  5.56641621919699E-05  2.00090186121948E-04  3.16056959121700E-07  1.40109228195001E-08  2.23334636114147E-06
  1.85261050696039E-05  6.28092205285365E-05 -2.55928985436887E-06 -5.76598313453524E-06  5.92032716477599E-08
  7.64813265940627E-06 -9.73440613793732E-09  3.93999659367428E-07 -2.22763043699340E-06 -1.84788547675301E-05
 -6.24547005090033E-05 -2.54095169589499E-06 -6.48185150664170E-06  2.91810611450526E-08  8.67864872191959E-06
 -8.29996580984427E-09  3.82230340749079E-07  1.95529098694996E-06  4.99972183085907E-01  3.76553605537369E-03
 -1.04187159269747E-03 -7.50752578867456E-05 -6.62739460309719E-03 -5.08108825031452E-04  8.23969602864615E-04
  4.89410372795112E-05 -1.95432337555010E-06 -4.99972175321594E-01 -3.76548579518329E-03 -1.04186769583752E-03
 -7.52603960873137E-05 -6.62739214451041E-03 -5.08072658221020E-04 -8.23969825857551E-04 -4.90511635817850E-05
 -1.95216195457440E-06 -4.99972158821381E-01 -3.76534540342775E-03 -1.04186782138025E-03 -7.50835602496407E-05
 -6.62739010671501E-03 -5.07900076207385E-04  8.23967917032118E-04  4.92035555618783E-05  1.95644107128906E-06
  4.99972191716011E-01  3.76563269911408E-03 -1.04187062619975E-03 -7.52502216742885E-05 -6.62739509446869E-03
 -5.08258957936783E-04 -8.23971879163836E-04 -4.87681053289528E-05  5.64111904952547E-05  9.99267828716616E-05
  2.47225149114972E-05 -7.58070222878878E-05 -6.03607190977100E-05 -5.64125434506233E-05 -9.99483011967598E-05
  2.46852162316252E-05 -7.58094174409115E-05  6.04023006568275E-05 -5.64150198368900E-05 -9.99745968844695E-05
  2.47142083109792E-05 -7.58613314426377E-05 -6.04330895745440E-05  5.64071402335022E-05  9.98806457836683E-05
  2.46881737174286E-05 -7.57250229336548E-05  6.03186002818618E-05 -2.58503210754352E-05  2.57868788924981E-05
  2.57941624740254E-05 -2.58436628790484E-05 -1.50653087655135E-05  1.50713653740249E-05  1.51121153404463E-05
 -1.50211753719823E-05  2.31121160781328E-05 -2.30691268220715E-05 -2.30736368095339E-05  2.31068832896572E-05
* ORBITAL    1   27
 -3.26676373117928E-08 -2.40926244650877E-07 -1.25103024257673E-06  1.50003120951051E-06 -7.99190988215342E-07
 -6.77000728493407E-06 -5.45215838121467E-05 -1.44102336879120E-04 -5.47127956497818E-05  1.39311234370910E-05
  1.17022777250806E-04  2.83667759330032E-04  1.03002581526222E-04  5.70022013603643E-08  1.18636208468005E-06
 -2.30119130394830E-06 -4.68069513664689E-08 -8.21269988284706E-06  2.95659858047705E-07  6.63628092121160E-04
 -9.62666393417463E-05  4.01508840008869E-06  5.92431302947881E-07 -3.22104089362819E-04  5.02026343353800E-05
  3.74978502366560E-06  4.73593222847106E-07 -3.45277429474853E-08 -2.50070569024515E-07 -1.29337599074363E-06
  1.12012546471766E-06 -9.53396178914171E-07 -6.76786746300310E-06 -5.45236789387614E-05 -1.43820539542254E-04
 -5.46625147976983E-05  1.39315209272946E-05  1.17078749082978E-04  2.84134861543271E-04  1.03053924598851E-04
 -6.10407314885435E-08 -1.27235103603215E-06  2.14259634041299E-06 -3.02201855646242E-08 -6.34480182065768E-06
 -6.69553033373045E-07 -6.61347602906704E-04  9.63227758188570E-05  1.20794293096509E-06  8.95476221908777E-08
  3.21366987526395E-04 -4.93850066548898E-05  6.44689142996556E-06  1.04575715377618E-06 -3.27324924910788E-05
 -6.83342561373020E-03  9.68898411573538E-04 -2.93119356563958E-01 -2.69459193411736E-03  6.43427146416942E-01
  5.90246384427144E-03 -1.47279771322591E-08  3.88186753758513E-07  3.26287619147032E-05  6.83259395120220E-03
 -9.74765640618844E-04 -2.93119171885135E-01 -2.71880645112900E-03  6.43427825465262E-01  5.87337184999360E-03
  1.62955859460374E-09  6.51052234842766E-07  6.18340622678345E-08  3.80694764324747E-07  1.45293586424465E-05
  5.54183005557676E-06 -6.80428678169506E-05 -7.28585251879232E-06 -1.41126639956698E-06  1.00502035825164E-06
  4.90510305634947E-05 -4.10471025609998E-08 -2.17371807176771E-07 -1.41101213209213E-05  5.57279713573275E-06
 -6.73767171843347E-05 -7.31944723546310E-06 -3.60301486276008E-06 -1.03480804733472E-06 -4.48077632897455E-05
 -4.36595475377638E-08 -2.38435644198860E-07 -1.42464301815860E-05  5.57407683296358E-06 -6.69061854363848E-05
 -7.33607679625092E-06 -3.66740960755438E-06  1.02242668859804E-06  4.43845736850314E-05  6.58051326690659E-08
  4.10572045615291E-07  1.45639335466480E-05  5.52367349990355E-06 -6.87298199081671E-05 -7.27977369752403E-06
 -1.18879290650774E-06 -1.01105823447072E-06 -4.96332596195385E-05  1.60656160297959E-06  1.36052859798922E-06
  2.44063343787194E-06 -3.56388703889541E-05  7.60988596010751E-06 -1.65056393107364E-06 -2.12262300681328E-06
  2.53697596757355E-06 -3.59394645973805E-05 -7.44831324366599E-06 -1.64508782822539E-06 -2.07341707305050E-06
  2.52290618030479E-06 -3.58711545491664E-05  7.48802754194099E-06  1.60023295438872E-06  1.33232856576417E-06
  2.40414391164372E-06 -3.57022093241147E-05 -7.58936049065049E-06 -5.15851762228887E-05  5.22521650112979E-05
  5.23625576289803E-05 -5.15540845581622E-05 -5.21237028258841E-06  4.99495795240854E-06  4.98869361568396E-06
 -5.24220944970650E-06 -8.29615649893481E-06  8.37669964475337E-06  8.32764961778993E-06 -8.29791875110094E-06
* ORBITAL    1   28
 -1.18883170382534E-05 -8.72399613873330E-05 -3.83814999386352E-04 -1.59417426412805E-04 -1.51962542395958E-04
 -2.94150630554127E-08 -6.58343140646981E-07  1.43375275299105E-06  2.34901255733336E-08  5.06240056105491E-08
  1.05746913901630E-06 -2.82742291334418E-06  2.14872903126475E-08  1.88938262983999E-05  3.48833375211485E-04
 -2.01262603300537E-04  7.06469614739594E-05 -3.05237649670709E-04  7.82739417517952E-05  4.14816539221059E-06
  5.96122871889097E-07  5.19380979483502E-04  1.59041370708200E-04 -1.85940849272886E-06 -9.28320169917938E-07
 -2.70864592813684E-04  4.58035086097309E-05 -1.18977092224338E-05 -8.73214464163734E-05 -3.84371769215486E-04
 -1.58197499036282E-04 -1.51946994487959E-04  1.08942704756485E-08  2.17491570759672E-07 -1.98287313623537E-07
  2.27707699250539E-08 -2.13628704852382E-08 -5.97092563137683E-07  2.78447902071933E-06  2.87793677688515E-07
 -1.89111610508200E-05 -3.49178307620883E-04  2.02850316484864E-04 -7.05355502761419E-05 -3.12458363893889E-04
  7.85541442750258E-05  1.14982067577427E-06  8.18852367513169E-07  5.17106356958936E-04  1.58960915871426E-04
  8.77009143025627E-07  1.18546793207716E-06 -2.71100338923174E-04  4.50956542410430E-05 -4.05129506719288E-05
 -6.88791187842130E-03  5.80661719401283E-04 -2.92945241037578E-01 -2.93216260850020E-03  6.43474161985555E-01
  6.40624120689071E-03 -1.38177502805921E-07  4.54222482875901E-06 -4.04786168192587E-05 -6.88763599732086E-03
  5.82155637904171E-04  2.92945195213035E-01  2.93546549147521E-03 -6.43474362195884E-01 -6.39627354941052E-03
  3.08076272132950E-07 -1.22521181530191E-05  1.00417767435191E-06  8.41232068279380E-06 -4.52972049336420E-05
  4.46519709883371E-06 -1.04318260043297E-04  3.10078568356843E-06  2.22712119529949E-04 -5.79160673697797E-07
  4.90473496925871E-04  9.94629592569567E-07  8.33748682716037E-06 -4.55385958798349E-05 -4.48745105045781E-06
  1.03744438005670E-04 -3.10697526720429E-06 -2.20157958004080E-04 -5.71176537814001E-07  4.87146672160812E-04
  1.01050136326998E-06  8.46254232269333E-06 -4.47368633297996E-05 -4.45715435548740E-06  1.04664420810515E-04
 -3.10419725966763E-06 -2.22131917679032E-04  5.92901958131614E-07 -4.89453270714036E-04  9.97949935363590E-07
  8.36752719178955E-06 -4.64572800707043E-05  4.42778235317643E-06 -1.01240229100215E-04  3.08662057138405E-06
  2.22991636968623E-04  6.13631339154694E-07 -4.91453720019879E-04  2.16736894595914E-06  3.83999800373417E-05
 -1.47284488844829E-05 -2.63279165476236E-05 -9.25181319376742E-05  2.17055412388296E-06  3.80346204670129E-05
  1.47603933364002E-05  2.60283898557505E-05 -9.20609319635335E-05  2.21596129210324E-06  3.89675588065547E-05
  1.42265917132146E-05  2.69048345636471E-05  9.30562300535271E-05  2.15449216836286E-06  3.77846406380411E-05
 -1.47983992785128E-05 -2.61381172115444E-05  9.19015359382076E-05  1.22424830773788E-04  1.22650809572585E-04
  1.22709420275048E-04  1.22383782964864E-04 -6.43563852517956E-05 -6.45583271655679E-05 -6.53646421865811E-05
 -6.43038912347889E-05 -2.59327275683290E-05 -2.60795942306390E-05 -2.56050989955109E-05 -2.60726124601797E-05
* ORBITAL    1   29
 -4.52446196610606E-07 -4.16005644874799E-06  4.48522772652132E-05  5.28751143695284E-04 -3.58055764705689E-05
 -2.24221926066466E-08 -4.65158922817856E-07  1.46998617875108E-06  1.91716852591867E-08  5.24910284084332E-08
  1.14054952239797E-06 -2.16959389349531E-06  2.58092131311659E-09  2.70586546073309E-06 -4.63327128244465E-05
 -5.23320388423280E-04 -4.68431117529123E-05 -5.04375769855266E-04 -7.47689795464058E-05  4.04497395756662E-06
  2.84367814013355E-07 -2.79190310052023E-04  6.58076030650690E-05  2.30152475630702E-08  1.24760723299275E-07
 -4.08369407743985E-04 -6.20105977058815E-05  4.30418769584356E-07  4.00587589008494E-06 -4.56025876131827E-05
 -5.28459149275442E-04  3.53681625395839E-05  1.94485236634341E-08  4.57033913022017E-07 -1.30840562436071E-06
 -7.92358520199451E-08 -3.16001477813329E-08 -7.69553224761447E-07  2.34184930287242E-06  6.74549905997701E-08
  2.67592529992413E-06 -4.70267572793507E-05 -5.21481265851312E-04 -4.67777245223126E-05  5.07371981131237E-04
  7.46275162908109E-05 -5.11169775601998E-08 -3.36365674268096E-07  2.80631651250604E-04 -6.50021604210538E-05
  1.31303869660487E-06 -2.44862472124167E-07  4.03365738522964E-04  6.10833064108874E-05 -3.16772485438210E-08
 -2.54670591704438E-07 -1.27170343553870E-06  1.45428263511792E-07 -7.55205106297641E-06 -8.89104532206055E-08
  1.65125469789747E-06  7.07061201299195E-01  5.79823610806734E-03 -1.11434990058324E-08 -8.38478430808935E-08
 -4.30502739369248E-07 -7.44718310078938E-08  4.18730333944266E-06 -9.77542162383145E-10  2.30824489203100E-06
  7.07061608444869E-01  5.77919908702516E-03  1.46427075758127E-06  1.18075299913872E-05 -2.64658885759365E-05
 -2.06504226662049E-06  1.64757988330622E-04 -2.59075840612086E-06  1.47951483264303E-04 -5.72868906830894E-06
  2.50542444797301E-04  1.46551390135870E-06  1.18195271834674E-05 -2.70852397866700E-05  2.09353844683808E-06
 -1.67544350653561E-04  2.60326829588195E-06 -1.46888703689059E-04 -5.76369480850272E-06  2.49636721651764E-04
 -1.45264344617662E-06 -1.17203232381997E-05  2.70375435329364E-05 -2.07221433495210E-06  1.67499258483699E-04
 -2.59128511981674E-06  1.46218630975841E-04 -5.72440958148808E-06  2.47950199320850E-04 -1.46585230112851E-06
 -1.18217705215295E-05  2.60866852123399E-05  2.09007275699225E-06 -1.65511247097073E-04  2.57386981604800E-06
 -1.47469477975866E-04 -5.71306376097275E-06  2.49100201092644E-04  1.08438899776748E-06  1.99950702327731E-05
  4.07539468483006E-05 -5.45154900232524E-05 -3.27947391973641E-05  1.05753132074550E-06  1.92075138291719E-05
 -4.04054820937367E-05  5.38650614718065E-05 -3.18697599352998E-05 -1.02070820507778E-06 -1.86306161235336E-05
  4.05343686386113E-05 -5.36919131218713E-05 -3.12685130079662E-05 -1.05779110605858E-06 -1.95883358588308E-05
 -4.07652388337628E-05  5.41419106723110E-05 -3.21826132600966E-05  1.30876001421693E-05  1.31549751512846E-05
 -1.26231656750154E-05 -1.27066352390890E-05 -4.71746454750954E-05 -4.66318876163810E-05  4.63105569695873E-05
  4.68332137203054E-05  3.70091005935149E-05  3.65262109635130E-05 -3.66481815868757E-05 -3.71349811940802E-05
* ORBITAL    1   30
  1.28227859424180E-08  9.47124293096426E-08  4.86620394740259E-07  3.67208740534447E-06 -6.66517242826934E-07
 -6.01687317239569E-06 -9.85284314352054E-05  3.52287995101213E-04 -1.78757655143441E-07  1.18071184008721E-05
  2.02124681248506E-04 -6.38911288152462E-04  4.54381003871488E-06 -8.78343398319422E-09 -3.03458651867409E-07
 -2.57601524737324E-06 -1.97574724895151E-07  2.89063705701861E-07 -1.98097796663882E-08  6.43027373653344E-04
  1.70607316761466E-04 -3.01107072804755E-06 -8.05573190428019E-07 -2.06286118937689E-04 -6.59485081507717E-05
 -7.90320422831738E-06 -7.90826922334681E-07  2.72616126099434E-09  2.19622006241191E-08  1.32980099729742E-07
 -3.80793828313356E-06  4.63066389880514E-07  6.04586778389782E-06  9.90489137155417E-05 -3.52166511073917E-04
  3.12128081549976E-07 -1.18468406809628E-05 -2.02722640884593E-04  6.38646865345117E-04 -4.69579198781660E-06
  1.48644838170896E-08  1.86647190034922E-07 -2.45033345738214E-06 -9.39924704326986E-08  7.59121957219849E-06
  8.97572964466084E-07  6.48534552491536E-04  1.71046938922930E-04 -9.36792269385122E-07  8.57152925999887E-07
 -2.11563293603487E-04 -6.64604302991443E-05 -2.94343060200852E-06  2.07219571708367E-07  1.70730010853538E-08
  1.40676235897197E-07  1.04372587318513E-06  1.03087527145773E-07 -8.00881874330882E-06  1.93456442516841E-07
 -1.18638112718592E-05  7.07038226108364E-01  6.89483523838453E-03 -1.18777439858055E-08 -1.00339525375019E-07
 -2.63616455624421E-07 -1.49331049185409E-07  1.05240415792989E-05  4.16768351300829E-09  1.41350539524578E-06
 -7.07038674249662E-01 -6.88474395264905E-03  8.63738251268990E-07  6.73330720625208E-06  1.01538911882653E-04
 -4.81895366547668E-06 -2.55601758892760E-04  8.12693147320266E-06  1.01408895682958E-04 -1.80997948860380E-06
  9.23630828684260E-05 -8.68584014446898E-07 -6.77110365104089E-06 -1.02879451770881E-04 -4.78251109647162E-06
 -2.58038504245201E-04  8.16494903854175E-06  9.97947922108466E-05  1.79481067000961E-06 -8.96293565039813E-05
  8.66961965256171E-07  6.75591855273216E-06  1.02689096871136E-04  4.76542264171948E-06  2.58603216888273E-04
 -8.10878440044214E-06 -9.93990945073232E-05  1.79713632628504E-06 -8.94720032582185E-05 -8.73117674611771E-07
 -6.80790466730979E-06 -1.02003848650472E-04  4.83393196687299E-06  2.56388073505352E-04 -8.13707368296579E-06
 -1.02135532643640E-04 -1.82595228095925E-06  9.34504850621012E-05  3.69666513786947E-06  9.56394976044797E-05
  2.44605668648085E-05 -6.14293591848291E-05 -9.48712213927576E-05 -3.60832149724069E-06 -9.44041846304761E-05
  2.38346503219614E-05 -6.02671825477402E-05  9.38714867286155E-05  3.63404843200446E-06  9.48708436436059E-05
 -2.38347619514090E-05  6.06797536466135E-05  9.42612554470021E-05 -3.63410983630943E-06 -9.46572637250334E-05
 -2.44280250648659E-05  6.12093336471604E-05 -9.42192746129352E-05 -2.16258815760851E-07  3.25172282898540E-07
 -4.62827004069101E-07  5.82288463505838E-07 -6.14024494212750E-05  6.06114241242673E-05 -6.06355990931884E-05
  6.11298134982863E-05  4.04771625351705E-05 -4.01610447417708E-05  4.01470243591333E-05 -4.04625048295719E-05
* ORBITAL    1   31
  1.58559855387160E-07  1.18503353679112E-06  4.21345892102658E-06  1.63480385794356E-05  1.42097861058537E-05
 -2.60428911462287E-08 -3.37595199873141E-07 -1.82247615187510E-07 -7.31402504844904E-08  5.53823976421855E-08
  8.03255343613206E-07  1.15586842835641E-06  3.52670704670269E-07 -2.96719640861130E-07 -5.91712049953808E-06
  2.09400708619223E-05 -5.48061345353550E-07 -3.55408857301964E-04 -7.44422008519445E-05  8.29596211550075E-06
  2.18910446091631E-07  7.22167173855187E-06 -2.70893437558369E-06 -3.37799574425761E-06 -3.07751190717181E-07
  4.61099059390660E-04  9.31962177947571E-05  1.50966369501582E-07  1.12604438302989E-06  3.90302333152273E-06
  1.48446424983813E-05  1.40974820502152E-05 -3.29983118378055E-08 -4.95394353175965E-07  3.75323030103252E-07
 -1.23888373068661E-07  7.22144600299515E-08  1.23464400165629E-06 -5.23701535773297E-07  4.16568344512235E-07
  2.89335741347273E-07  5.82394350390694E-06 -2.21007747252018E-05  4.17739181709910E-07 -3.54812858938859E-04
 -7.47652842302467E-05 -1.19364902657257E-05 -3.53548293174742E-06  6.71996832185453E-06 -2.17202863223096E-06
  4.53718547539543E-06  2.01858420618121E-06  4.62135514920696E-04  9.27797282441363E-05  1.09386232428420E-06
  1.72558731473428E-04 -2.67690963786459E-05  6.43523052687884E-01  5.37910557499796E-03  2.92971072036634E-01
  2.47094404912152E-03  9.11947858344983E-08 -2.34197231049631E-06  1.23749798714096E-06  1.73728918845229E-04
 -2.12298868679211E-05 -6.43522727065311E-01 -5.39451333249937E-03 -2.92971722839913E-01 -2.44465041752071E-03
 -1.27366798207233E-07  1.74746472538669E-06  2.68357194517762E-07  2.26533506695231E-06  2.42358197982006E-05
 -3.27209354126832E-06  1.63588951908471E-06  4.33212124870327E-06  7.32918997557002E-06 -2.01640166442228E-06
 -1.10226498077417E-05  2.73773735832812E-07  2.31034125118047E-06  2.42744704467797E-05  3.32364403705669E-06
 -3.45759480160336E-06 -4.38036700969809E-06 -7.31532094540338E-06 -2.03504989522530E-06 -1.17288929366216E-05
  2.77928514933949E-07  2.34353775919246E-06  2.45410652473631E-05  3.32477820919027E-06 -3.41830249101568E-06
 -4.38955977859503E-06 -7.39566546297216E-06  2.03432174979326E-06  1.15356167063006E-05  2.66682994644193E-07
  2.25091014849250E-06  2.41339891353504E-05 -3.25297629621613E-06  2.09445444202922E-06  4.32560088729820E-06
  7.34202260674607E-06  2.03030195431971E-06  1.13442029574183E-05 -2.99729518278117E-06 -4.50486451051575E-05
  3.62325085741414E-06  1.51406688957369E-05  3.82703401580656E-05 -2.98656436901954E-06 -4.47056893958499E-05
 -3.49476215064039E-06 -1.57726001670597E-05  3.80241825894165E-05 -2.95129659946954E-06 -4.43792514625059E-05
 -3.52883321053382E-06 -1.56228815510281E-05 -3.79171571419387E-05 -3.04391032596307E-06 -4.55377484917490E-05
  3.51024313136915E-06  1.54573484559018E-05 -3.83815413981775E-05 -1.22049751711400E-05 -1.14462095243821E-05
 -1.15660829931269E-05 -1.21491613792398E-05  1.41098972390111E-05  1.40820723273755E-05  1.39056618555055E-05
  1.43931101020023E-05  5.70888502542958E-06  5.74668867885176E-06  5.96731741259523E-06  5.48756401621774E-06
* ORBITAL    1   32
 -6.65950076157582E-08 -4.85472011529635E-07 -2.47786832067636E-06  2.61101916220595E-07 -1.38261764753038E-06
 -7.88227819211490E-07 -4.92116102755298E-05  1.27309231574828E-04  2.64604567303100E-05 -6.31000930723811E-07
 -2.56677688027257E-05  7.18565949664047E-05  8.87672521086441E-06  1.01259572193614E-07  2.17458208263579E-06
 -2.69492037395689E-06  1.16181641254532E-07 -4.00091409137446E-06 -6.44144451915459E-07 -2.86224922470469E-04
 -4.42982324475649E-05  2.77498665693159E-06  1.07184973076095E-06 -5.72406741237906E-04 -8.85463380208724E-05
 -1.48706633802455E-06  4.90511201850934E-07 -6.67915313127541E-08 -4.85873138834146E-07 -2.57725954676976E-06
  2.46059275144764E-06 -1.35801340476008E-06 -7.88618032969894E-07 -4.92066825551085E-05  1.27406618853764E-04
  2.64419487204665E-05 -6.38082707164255E-07 -2.58150710051553E-05  7.22222264466914E-05  8.94768538624706E-06
 -1.12205748767037E-07 -2.43872718669635E-06  4.48229221766990E-06  3.73518008322008E-08 -6.56724351552803E-06
 -8.20039727832174E-07  2.85109741471619E-04  4.37135100852413E-05  5.45161492516570E-06  1.03442631877470E-06
  5.74307034263616E-04  8.87252088695986E-05 -2.35991072461862E-06  2.23205857203174E-08  1.18439177785703E-06
  1.71635712774723E-04 -2.73670424825394E-05  6.43449945926333E-01  5.20824273298458E-03  2.93131588856654E-01
  2.37292448618960E-03  6.69586900554171E-08 -3.06025451236502E-06 -1.36769517175544E-06 -1.73131030861347E-04
  1.80211800345115E-05  6.43449638210297E-01  5.21558791321831E-03  2.93132517414651E-01  2.34216952852437E-03
  5.90664605657617E-08 -3.58147652912893E-06 -5.09017126744100E-07 -3.21317363959349E-06 -1.01969166823770E-04
 -1.07936351468623E-05  2.49696046430067E-04 -3.58778985275635E-06  1.96656291147725E-04  7.61494708431575E-07
  3.16455604811223E-04  5.43638863016982E-07  3.47906810668279E-06  1.02406327933136E-04 -1.07729583546921E-05
  2.52822756122300E-04 -3.60821245974558E-06  1.94236252039488E-04 -8.23965309333068E-07 -3.10383521429891E-04
  5.45688154934766E-07  3.49679600172502E-06  1.02044604265558E-04 -1.07537555032374E-05  2.51301069273365E-04
 -3.61210936958868E-06  1.93059749898335E-04  8.43384585099226E-07  3.08844659826047E-04 -5.10927850877443E-07
 -3.22644222011339E-06 -1.02387102693580E-04 -1.08022653473420E-05  2.50882247488921E-04 -3.59857648402989E-06
  1.97300620846663E-04 -7.44577199833973E-07 -3.17560831848104E-04 -1.02751696293617E-06 -2.45408630501495E-05
 -4.18388253436066E-05  4.69101492095664E-05  3.95057159076154E-05  1.03611824347974E-06  2.46758672155676E-05
 -4.13732096200552E-05  4.68505385609780E-05 -4.04228954884982E-05  1.04544663798209E-06  2.48245144498246E-05
 -4.15976152608489E-05  4.70851876622049E-05  4.06296815642058E-05 -1.02413972566270E-06 -2.45578245233280E-05
 -4.16894046016817E-05  4.67205419244735E-05 -3.94391663513909E-05 -2.16522537583169E-05  2.32944210555888E-05
  2.32717557060676E-05 -2.16999107640210E-05  7.34472873940690E-05 -7.39930049654563E-05 -7.42690270413358E-05
  7.31413245457755E-05 -2.45567471924871E-05  2.41586178621104E-05  2.43426649196993E-05 -2.44531678175160E-05
* ORBITAL    1   33
  2.01760382246587E-09  1.49209693451195E-08  7.77297988000902E-08  7.79531483513133E-08  1.40335101806534E-08
  4.46909237069655E-07 -2.29440461396811E-05 -1.86169657000800E-04 -5.00759519697357E-05  2.62202928334605E-06
  3.17145959234375E-05  2.52927904038238E-04  8.92371363511278E-05 -2.57189556538077E-09 -5.37920744159619E-08
  1.15681905096609E-07  2.05774910892031E-10 -1.00301973507078E-07  4.56381315195077E-09 -2.41389946353330E-05
 -3.48917744242436E-05 -6.99816219787191E-08 -1.98788739214469E-08 -7.26852425516605E-05 -1.34447637979294E-04
  1.00422418435392E-07  2.23948087347727E-08  8.20748187098751E-10  6.15872542904761E-09  3.32131147802128E-08
 -1.91890500067255E-07  6.04149799603377E-09 -4.46227936687735E-07  2.29585816334622E-05  1.86149503280869E-04
  5.00736600594423E-05 -2.62287504460070E-06 -3.17232964521595E-05 -2.52902094314231E-04 -8.92347852324813E-05
  2.53144196128776E-09  5.69949210035276E-08 -7.07319373130209E-08 -5.95724412649322E-09 -1.50472549791353E-07
 -7.07913231582409E-08 -2.40506114771129E-05 -3.48851923483018E-05 -1.80188726417630E-07  2.69821129832602E-08
 -7.28872095885171E-05 -1.34465264212041E-04  1.13948185005155E-07  5.27096160586777E-08  2.79108980605247E-09
  2.24540547103221E-08  1.22196380651498E-07 -8.69363688246288E-09  3.79207993973337E-07  9.86041983992211E-09
 -3.41518157469575E-07  2.31833596070707E-05  1.17508069169473E-04  1.31941597753097E-09  1.06073246231450E-08
  6.66422051603584E-08  8.86366143116455E-09 -4.47947662778072E-07 -3.33474562180062E-09  3.78012604264034E-08
 -2.31850763355685E-05 -1.17637309204931E-04 -2.69662462873499E-05 -4.33097029307902E-03  5.03914447384055E-04
  2.10056324838788E-01  1.58293843352808E-03 -3.21530788162758E-01 -2.72012141096322E-03  3.20101399492868E-01
  2.47887099794240E-03  2.69651591258380E-05  4.33096199602408E-03 -5.03906419794340E-04  2.10056322367500E-01
  1.58285102937089E-03 -3.21530788764947E-01 -2.72002965628670E-03 -3.20101396123168E-01 -2.47905540663275E-03
 -2.69666977057984E-05 -4.33097418775044E-03  5.03845886222084E-04 -2.10056319284953E-01 -1.58283556017619E-03
  3.21530782316390E-01  2.71985773924253E-03 -3.20101392048838E-01 -2.47875288944505E-03  2.69653609324795E-05
  4.33096316000263E-03 -5.03915665772826E-04 -2.10056325733453E-01 -1.58295830689644E-03  3.21530793087957E-01
  2.72013969521305E-03  3.20101400873053E-01  2.47923145793085E-03  8.48138155040716E-05  1.38725337440910E-04
 -7.99223992627967E-06 -7.77927270635726E-05 -1.17266159417385E-05 -8.48180552278592E-05 -1.38784365906359E-04
 -7.99671286577838E-06 -7.78425594459699E-05  1.17938332813286E-05  8.48245615350335E-05  1.38835167858321E-04
  7.96808125100225E-06  7.79306483396686E-05  1.17912876234220E-05 -8.47995651188256E-05 -1.38592282440180E-04
  8.04958750736534E-06  7.76333349136171E-05 -1.16725974103086E-05  1.97959643411794E-05 -1.98484135616597E-05
  1.98021021825839E-05 -1.98345813755542E-05  3.81301594504633E-05 -3.80889561666829E-05  3.81382958237391E-05
 -3.81031855942428E-05  2.19547941924982E-05 -2.19580510241876E-05  2.19714462284576E-05 -2.19409501129600E-05
* ORBITAL    1   34
 -1.68859338482897E-07 -1.00208855098187E-06 -2.38132857607619E-05 -1.34714720987758E-04  2.22007597805790E-05
  1.09847806873938E-10  4.07317723202729E-09  1.68908468507317E-08 -6.21577389383315E-09  3.07841178818728E-10
  9.86330826743395E-09 -5.15933464445611E-08 -6.03960429094239E-09  1.54868894023574E-07 -2.71455105770481E-05
 -2.81187966949454E-04 -9.17012138456192E-05 -6.34078579483680E-06  2.72540588417734E-05  7.13095397677276E-08
  2.31184145071464E-08 -4.01873410072078E-05 -9.33517168100008E-05  1.41608018890812E-07  2.64809355804618E-08
 -6.33337675033894E-05 -1.52893996083791E-04 -1.68659595171528E-07 -1.00102851171123E-06 -2.38114844801088E-05
 -1.34618567066560E-04  2.22225212345832E-05  1.05980288401981E-09  2.58088109331230E-08  5.56587093070764E-08
  1.34333298828341E-08 -6.05173104666177E-11  1.15091460889634E-09  2.17201170183874E-07  5.01723185996553E-08
 -1.54894833046022E-07  2.71452984073074E-05  2.81271566134174E-04  9.17173191857583E-05 -6.41751690227178E-06
  2.72414858783193E-05 -1.03369829541498E-08 -1.49007998545360E-08 -4.02500840985582E-05 -9.33402375730314E-05
 -1.68223684215381E-07 -3.49262181835708E-08 -6.33712791964817E-05 -1.52893482022491E-04 -4.22745721919104E-06
 -3.23213938654734E-05 -1.08111515698820E-04  1.28679492164929E-05  4.63425177585905E-05 -6.07317856417744E-06
 -2.51610267899281E-05 -3.63149615487237E-09  3.87768976069885E-08 -4.23009166335377E-06 -3.23417079603942E-05
 -1.08201065494694E-04 -1.28661208184719E-05 -4.66549206210658E-05  6.07880524617705E-06  2.48781920149341E-05
  8.04354008341205E-09 -2.08871041613278E-07 -2.56449889204934E-05 -4.32177368711388E-03  5.46917704469755E-04
  2.10065372600749E-01  1.53959718794196E-03 -3.21626633738262E-01 -2.71392514489240E-03  3.19997332287890E-01
  2.48803284212883E-03 -2.56448754339521E-05 -4.32177268605488E-03  5.46892067977760E-04 -2.10065369975280E-01
 -1.53965515086970E-03  3.21626633993326E-01  2.71386704983426E-03  3.19997329876368E-01  2.48807440741970E-03
 -2.56451928009440E-05 -4.32177554789087E-03  5.46835608151038E-04 -2.10065365132184E-01 -1.53955403508553E-03
  3.21626628191682E-01  2.71362102858967E-03 -3.19997323403348E-01 -2.48796629778912E-03 -2.56452838958448E-05
 -4.32177556156430E-03  5.46914667584403E-04  2.10065374797421E-01  1.53971829205153E-03 -3.21626637833043E-01
 -2.71405154409239E-03 -3.19997336212215E-01 -2.48817506530209E-03 -8.28850224005516E-05 -1.25886548971513E-04
  9.47321120597590E-06  7.72863479302592E-05  9.91696988072792E-06 -8.28873563753233E-05 -1.25922933502930E-04
 -9.46412298331849E-06 -7.73371386159309E-05  9.95680519774567E-06 -8.28981591824111E-05 -1.26016853367842E-04
 -9.44805706325329E-06 -7.74311629111820E-05 -9.99620890226155E-06 -8.28696057246492E-05 -1.25740094066739E-04
  9.51595560546326E-06  7.71097209834819E-05 -9.82805074325284E-06 -3.70095603391391E-05 -3.70184139284861E-05
 -3.70162306016926E-05 -3.70114510797321E-05 -3.53768048656568E-05 -3.53458564580182E-05 -3.53621485245895E-05
 -3.53727197902902E-05 -1.94711271217397E-05 -1.94997863959333E-05 -1.94795622863513E-05 -1.94787994974371E-05
* ORBITAL    1   35
  2.79229393305779E-06  2.02582128720450E-05  7.67836387477896E-05  2.50525995789220E-04  6.08251848891583E-05
  5.98252643408169E-10  1.08315973585135E-08  3.62908202893579E-08  1.09623259346187E-09 -4.72256519531407E-10
 -7.63416591267169E-09  5.32630212493579E-08  8.57778641268715E-09 -2.17372672256299E-06 -6.79987728140583E-05
 -4.96591376336294E-04 -1.26199189143421E-04 -8.34187586411503E-06  2.84570998550879E-05 -1.09651593122655E-07
  3.11717666451815E-10 -1.90284267824714E-05 -5.25205321213133E-05  7.19237584069634E-08  2.39735555372004E-09
 -7.10968019891044E-05 -1.56912968529571E-04 -2.79202365084301E-06 -2.02563604938472E-05 -7.67759309699939E-05
 -2.50534445538498E-04 -6.08223372658412E-05 -1.10984339439849E-10 -1.89790949685140E-09 -9.72787455872015E-08
 -1.45012068410426E-08 -1.35924052150778E-09 -2.69635313696584E-08 -1.85290674589103E-07 -5.52259945982318E-08
 -2.17340242501554E-06 -6.79918348661048E-05 -4.96588659346929E-04 -1.26194869991460E-04  8.40264506829953E-06
 -2.84541328934870E-05  8.90247890692314E-08  6.56642365830139E-08  1.89865821526425E-05  5.25177352692593E-05
 -3.86450618244079E-08 -1.04185002737605E-08  7.11018047725036E-05  1.56894094690194E-04  3.95899323842432E-11
  7.76024709419970E-10  9.59839897871362E-09  2.67206683162732E-12  2.92564433626905E-08  4.36215891804402E-09
 -1.87677820495334E-07 -1.02350079774638E-05 -4.41376521834829E-05  6.31639534365887E-11  2.85121012830501E-10
 -1.12596435763591E-09  2.42417040147759E-10 -6.34090794861826E-09  2.66161622533031E-09 -1.28688171270904E-07
 -1.02394242250053E-05 -4.41836826741297E-05 -2.56040859461808E-05 -4.32140387714506E-03  5.47169201339087E-04
  2.10066810903640E-01  1.53646776595038E-03 -3.21625007252210E-01 -2.71461689377830E-03  3.19997800080963E-01
  2.49045330437019E-03 -2.56035334589055E-05 -4.32139968856858E-03  5.47180249953521E-04 -2.10066809372112E-01
 -1.53645167131285E-03  3.21625007047614E-01  2.71457363857408E-03  3.19997797947663E-01  2.49044902897678E-03
  2.56042339367820E-05  4.32140556654179E-03 -5.47116982244973E-04  2.10066805652971E-01  1.53634619184407E-03
 -3.21625000260330E-01 -2.71437704006822E-03  3.19997792374394E-01  2.49026626920635E-03  2.56043566851371E-05
  4.32140564333605E-03 -5.47176389121859E-04 -2.10066814170880E-01 -1.53654646764500E-03  3.21625011202406E-01
  2.71471461642791E-03  3.19997804178106E-01  2.49062063179667E-03 -8.31075131394650E-05 -1.26504852229426E-04
  1.11016019808049E-05  7.69339470237090E-05  8.31784352395831E-06 -8.31092724873037E-05 -1.26525072795154E-04
 -1.11054037065496E-05 -7.69637702519663E-05  8.33712315204075E-06  8.31185120181422E-05  1.26612080874709E-04
  1.10855523790246E-05  7.70787500375162E-05  8.38346069950701E-06  8.30911024947145E-05  1.26347178312410E-04
 -1.11372514391732E-05 -7.67623371654412E-05  8.22605479350817E-06 -3.60843963742344E-05 -3.60929001205287E-05
  3.60870025286340E-05  3.60987744595177E-05 -3.63222719010450E-05 -3.63110300837889E-05  3.63250869722655E-05
  3.63103354066957E-05 -2.08294889529829E-05 -2.08463583516019E-05  2.08414911396734E-05  2.08475664583909E-05
* ORBITAL    1   36
 -8.00856232847038E-10 -5.76031766484988E-09 -2.82709728652952E-08 -7.05822016915021E-08 -5.85064503433024E-08
  4.94920449318543E-07 -2.13879716737611E-05 -1.65677214081480E-04 -3.27261499712962E-05  1.68089626662385E-06
  1.27368669927519E-05  1.54043613113726E-04  6.66886519328549E-05  1.01902455438123E-09  2.22678637494351E-08
  8.41967625623035E-08  1.71143884677215E-08  1.42095699916699E-07  2.38077179330026E-08 -1.28145129561237E-05
 -7.86518555834834E-07  3.18607764194330E-08  9.82550230818705E-09 -7.16528242613987E-05 -1.28819368275151E-04
 -1.76625712365929E-07 -1.65255745706157E-08  3.59424776634800E-10  2.46081861227057E-09  1.14138303711372E-08
  2.65889253073039E-07  2.90192946380454E-08  4.93962137108059E-07 -2.14069973822323E-05 -1.65591501816064E-04
 -3.27160244285279E-05  1.68255137480063E-06  1.27744329584389E-05  1.53891943783784E-04  6.66766721098634E-05
 -9.07478000363415E-10 -1.65678737251000E-08  5.96320538463058E-08  1.30095993169931E-08  3.79544468192154E-08
  7.40775033131216E-08  1.26978894600649E-05  7.64393889056378E-07 -2.27970013872344E-08 -1.59730391261707E-08
  7.16911021595549E-05  1.28832331039761E-04 -2.76622282343607E-07 -5.76977685752240E-08  3.60539830562108E-06
  2.77820224061684E-05  1.05738117087023E-04 -1.04421398007347E-06  1.54647073767453E-05 -4.33608535197547E-06
  6.79879877941054E-06  1.04061046527168E-08 -3.27841039952380E-07 -3.60742205523643E-06 -2.77985236008107E-05
 -1.05850032714363E-04 -1.06012303767007E-06  1.63076353149459E-05 -4.33493361359978E-06  6.92377311030772E-06
 -1.87604995783438E-09  9.64387568831669E-08 -2.70334334533946E-05 -4.33147651632580E-03  5.00882542986526E-04
  2.10056841168984E-01  1.58531799825530E-03 -3.21530128044249E-01 -2.71474564185820E-03  3.20101318965944E-01
  2.48016405785399E-03  2.70328418309345E-05  4.33147174051912E-03 -5.00910186737379E-04  2.10056837104505E-01
  1.58532189399174E-03 -3.21530127636504E-01 -2.71471789032348E-03 -3.20101317346624E-01 -2.48012741232613E-03
  2.70338403542988E-05  4.33148011425524E-03 -5.00861145796639E-04  2.10056835806129E-01  1.58514521416386E-03
 -3.21530120423246E-01 -2.71451293282110E-03  3.20101313775754E-01  2.47994461266881E-03 -2.70328294082919E-05
 -4.33147139558517E-03  5.00928088940139E-04  2.10056841478667E-01  1.58535409837019E-03 -3.21530132242128E-01
 -2.71481872467577E-03 -3.20101321891450E-01 -2.48033940562671E-03  8.48587190988573E-05  1.39048197154988E-04
 -7.09356138095169E-06 -7.58103954029409E-05 -1.31171387671280E-05 -8.48591744314865E-05 -1.39043471631857E-04
 -7.08164350656188E-06 -7.58302148084709E-05  1.31011350743637E-05 -8.48690117111593E-05 -1.39155275815047E-04
 -7.05414205336958E-06 -7.59454024689490E-05 -1.31702364408258E-05  8.48437522861289E-05  1.38909737507208E-04
 -7.12224086087543E-06 -7.56570602787670E-05  1.30425703058460E-05  1.88460571037315E-05 -1.88206834042032E-05
 -1.88431521021378E-05  1.88403447714807E-05  3.99624524806809E-05 -3.99585076805836E-05 -3.99619988730359E-05
  3.99313286935018E-05  2.34852909133078E-05 -2.35024932706541E-05 -2.35164186158549E-05  2.34920755164125E-05
* ORBITAL    1   37
 -1.55412487040133E-10 -8.17735700478851E-10 -8.84089531985260E-10 -1.65904391103048E-07 -7.39230720221572E-08
  3.59957356600298E-06  2.18211356403833E-05  2.48738519936521E-04  1.01531708049758E-04  1.61215117633754E-06
  8.73454287306418E-06  1.13071919900134E-04  5.13323488821040E-05 -5.03781324565229E-10 -1.07389328673118E-08
  1.99311688334882E-07  3.17994545634384E-08  4.04205580211096E-07  9.82714851827060E-08 -7.94571985161350E-06
  3.70835498043436E-05 -5.86902714180284E-08 -1.10715132886881E-08  4.86574514522627E-06  7.42450033961313E-05
 -7.31184792923239E-07 -4.69432134029670E-08  1.33685332504390E-09  9.56624308445026E-09  4.54662135956028E-08
  7.76734610975009E-08  1.23361783644290E-07 -3.59910832847160E-06 -2.18085084581172E-05 -2.48772819639805E-04
 -1.01538918603230E-04 -1.61242940309016E-06 -8.73483480249463E-06 -1.13103722412900E-04 -5.13473626396307E-05
  2.18276208758590E-09  4.68199849488647E-08  1.09419055761914E-07  1.20350940544603E-08  3.06603602217498E-07
  3.08247992417518E-08 -7.91699300134427E-06  3.70762261231313E-05 -2.81765359169350E-07  2.63807138466518E-09
  4.60300798955112E-06  7.42430362900757E-05 -6.95598336083841E-07 -1.07424110354273E-07  8.02820078578127E-10
  6.35386427691737E-09  5.40013657759547E-08  1.89120981091737E-08 -1.39196649250465E-06  1.60322034091182E-08
 -8.83729065201141E-07 -2.25723473790947E-06 -5.80275756067968E-06  7.71977739987305E-10  5.84359333312350E-09
  3.72698645283252E-08 -1.51795121358766E-08  1.17576839950201E-06 -1.14427870697028E-08  6.50622356708830E-07
  2.26469430938270E-06  5.72193077810981E-06  2.90967893555554E-05  5.13450822246693E-03 -6.08841190544417E-04
  2.66586254860329E-01  1.73434810040360E-03  3.72873247657544E-01  2.58355500340029E-03  1.99664192600681E-01
  1.28450753793311E-03 -2.90987441313581E-05 -5.13452365126325E-03  6.08770019578655E-04  2.66586247381727E-01
  1.73426263856281E-03  3.72873250896716E-01  2.58366695011082E-03 -1.99664189811404E-01 -1.28462060242305E-03
  2.90979851771705E-05  5.13451797657379E-03 -6.08802891559924E-04 -2.66586249624746E-01 -1.73434244219874E-03
 -3.72873243842539E-01 -2.58354545781853E-03 -1.99664189794507E-01 -1.28459493214465E-03 -2.90967798076245E-05
 -5.13450830691278E-03  6.08868179702128E-04 -2.66586251162069E-01 -1.73436711916956E-03 -3.72873253930363E-01
 -2.58376742705216E-03  1.99664191949441E-01  1.28469684244257E-03 -2.88769418994866E-05 -7.79911793649577E-05
  6.95151298821514E-06  7.48635556848571E-05  1.16283570191653E-05  2.88790910972478E-05  7.80459563759330E-05
  6.95744145800224E-06  7.48728837979616E-05 -1.16707926890919E-05 -2.88787981784290E-05 -7.80151505227307E-05
 -6.92501860925254E-06 -7.48922245821447E-05 -1.16522697118248E-05  2.88767317203938E-05  7.80301782825269E-05
 -6.96072502658200E-06 -7.48708459067894E-05  1.16636549396322E-05 -8.17425520295494E-06  8.19928513319436E-06
 -8.20313247917255E-06  8.19700443209629E-06 -2.06041963875691E-06  2.05810348931547E-06 -2.05860516668115E-06
  2.01953215697089E-06 -9.00805147690006E-06  8.99488120028531E-06 -9.01218472171472E-06  9.00528068339588E-06
* ORBITAL    1   38
  1.87703139618868E-06  1.41948595953348E-05  4.02488330803161E-05  3.59744135686724E-04  2.18758812829683E-04
  1.06043553783248E-09  1.71445144836657E-08  2.02550051455901E-09 -2.65562203322495E-09 -1.96246750086730E-09
 -3.83015956787220E-08  1.15541296772225E-07  5.71804516833633E-09  3.24597455802588E-06  1.72261876176336E-05
  1.77557045158511E-04  6.39084155127636E-05 -1.14388964936976E-05  5.04224657100940E-05 -3.04493170188799E-07
  8.30465823638187E-09 -1.09451978776327E-05  7.78869579026036E-06  5.46314620405232E-08  1.13003062206041E-08
 -1.58175173179674E-06  4.96896830492349E-05 -1.87620018647972E-06 -1.41888162922427E-05 -4.02167089097950E-05
 -3.59764011640922E-04 -2.18771411702955E-04 -2.18609203505278E-10 -9.05918497693418E-09 -2.82552520245648E-08
  1.15986449355462E-08 -4.55139300561647E-10 -2.64703112701997E-09 -2.36972359495426E-08  9.81677758650405E-09
  3.24686905788234E-06  1.72519073582817E-05  1.77511100238409E-04  6.39076048990342E-05  1.14656577718143E-05
 -5.04338196085865E-05  8.60551923424728E-08 -3.35196457749617E-09  1.08790563607908E-05 -7.80103882098050E-06
  5.66536051479091E-08  2.40619191123343E-08  1.57281030334836E-06 -4.96908429769754E-05  1.86245691704178E-09
  1.51028919480743E-08  7.78056587509411E-08 -4.77207192857174E-09  2.38825315938158E-07  6.52872656322164E-09
 -3.29443196272663E-07 -6.51363125503728E-07 -1.35654312176524E-05 -8.38556735405002E-10 -6.83018723018646E-09
 -3.89989661145564E-08 -2.72841603117338E-09  1.60819674961974E-07  2.48971384889252E-09 -1.71252759346545E-07
 -6.61991615454033E-07 -1.31873734144408E-05  2.82067001347746E-05  5.12674861817304E-03 -6.35855316488162E-04
  2.66548125299481E-01  1.74226803028072E-03  3.72825693752066E-01  2.57035807810529E-03  1.99800825564001E-01
  1.24813698480455E-03  2.82076966415810E-05  5.12675602633542E-03 -6.35796359607649E-04 -2.66548124579190E-01
 -1.74211526112968E-03 -3.72825694292464E-01 -2.57038274799658E-03  1.99800824257020E-01  1.24807251783421E-03
 -2.82080214032480E-05 -5.12675889168532E-03  6.35793269129026E-04  2.66548123970942E-01  1.74218622387485E-03
  3.72825692315745E-01  2.57034205684701E-03  1.99800824417826E-01  1.24818883334115E-03 -2.82060629397379E-05
 -5.12674342554824E-03  6.35890836208032E-04 -2.66548125609154E-01 -1.74216161358184E-03 -3.72825695884077E-01
 -2.57044462072006E-03  1.99800824724928E-01  1.24814654407399E-03  2.86319909269662E-05  7.19919628838314E-05
 -1.75107792433740E-05 -7.15780103134555E-05 -1.55455280358145E-06  2.86311653948818E-05  7.19946506418615E-05
  1.74798779104715E-05  7.15693177072646E-05 -1.55198338001353E-06 -2.86361113679736E-05 -7.20439361952821E-05
 -1.74847817473430E-05 -7.16047942462376E-05 -1.59366773777519E-06 -2.86273034268545E-05 -7.19500907656416E-05
  1.75129841117190E-05  7.15525100238388E-05 -1.53191469746693E-06 -2.47956229331693E-05 -2.47929413989717E-05
  2.47881164274883E-05  2.47797261438081E-05 -1.81311696014676E-05 -1.81527807557204E-05  1.81476154175403E-05
  1.81582315183720E-05 -3.01525600070080E-05 -3.01666032841723E-05  3.01769246547522E-05  3.01532410058623E-05
* ORBITAL    1   39
  1.27736874051195E-06  9.88734874435561E-06  1.92909099163922E-05  1.76604984523468E-04  8.36564381073104E-05
 -1.71081993299232E-09 -3.24405439225736E-08  1.10682644319028E-07 -5.45780271134649E-09  4.03040856741151E-09
  8.80996678078076E-08 -1.76381668257855E-07  1.65930162390213E-09  3.07166499209710E-06  1.55724096002010E-05
  2.24396985745576E-04  9.60866816553315E-05 -9.15691793083353E-08  5.82528309513701E-05  3.41285892263994E-07
  6.03547389819958E-08  1.14548478109911E-05  3.05245734019980E-05  2.90964775699862E-08  1.09888368441939E-08
  9.71094854983497E-06  5.44431631706535E-05  1.27728742170995E-06  9.88702562368373E-06  1.92907269421350E-05
  1.76743492470424E-04  8.36930626937858E-05  1.68401695674336E-09  4.20464692961212E-08 -5.80728335344038E-08
 -1.62012094637820E-08 -2.81662379243518E-09 -6.43623866643607E-08  1.62681965510565E-07 -1.39423614287603E-08
 -3.07262157802717E-06 -1.55836581620076E-05 -2.24321188415711E-04 -9.60860425941991E-05 -3.18457266916099E-07
  5.82503729382510E-05  6.71278070332047E-08  5.32893943198670E-08  1.13404249171376E-05  3.05142125757083E-05
 -1.56556101825978E-07 -4.36927762980424E-08  9.56547225264033E-06  5.44147591749227E-05  1.79047310234148E-06
  1.33253821746750E-05  3.84345636632582E-05  1.17491156655730E-07 -2.42581808332955E-05 -1.01011079614619E-06
  6.52433510346769E-05 -1.27671164471493E-08  5.72521860125400E-07  1.79137498097338E-06  1.33327945710895E-05
  3.84785974650216E-05 -1.11012690920277E-07  2.38891639510161E-05  1.00805827896860E-06 -6.51462725790080E-05
  2.20750471192850E-08 -9.23575687314082E-07  2.86503598008543E-05  5.12999080241871E-03 -6.21915272844612E-04
  2.66555486324514E-01  1.74660069188253E-03  3.72823301221236E-01  2.58014775600054E-03  1.99797957478049E-01
  1.25135237142948E-03  2.86502503366982E-05  5.12999010214990E-03 -6.21983890964526E-04 -2.66555482709894E-01
 -1.74677819574492E-03 -3.72823301280366E-01 -2.58013865382253E-03  1.99797953723754E-01  1.25130737713717E-03
  2.86511504090021E-05  5.12999740666623E-03 -6.21914148232034E-04 -2.66555482500306E-01 -1.74670786707249E-03
 -3.72823298878995E-01 -2.58018618646159E-03 -1.99797954574168E-01 -1.25150041854152E-03  2.86489092037217E-05
  5.12997970027317E-03 -6.22048357087145E-04  2.66555483967611E-01  1.74680077710487E-03  3.72823302708675E-01
  2.58019769920407E-03 -1.99797954148377E-01 -1.25134944463459E-03  2.83698389897958E-05  7.19446062749037E-05
 -1.68561228528245E-05 -7.49387191709538E-05 -4.66887431566666E-06  2.83655484995978E-05  7.18602858281487E-05
  1.68689837141526E-05  7.48483103799044E-05 -4.57216407294888E-06  2.83721664560788E-05  7.19681599411227E-05
  1.68318359798999E-05  7.49570844723202E-05  4.68680820249747E-06  2.83621941204528E-05  7.18350883656320E-05
 -1.68691630820249E-05 -7.48713203660160E-05  4.58075753240242E-06 -8.40925320359668E-06 -8.40419665084956E-06
 -8.41693473456103E-06 -8.39963215035917E-06 -9.36283954471636E-06 -9.30994403776546E-06 -9.35966924638808E-06
 -9.35238196833901E-06 -1.20707706049710E-05 -1.21286014499312E-05 -1.20959796865717E-05 -1.20940631743108E-05
* ORBITAL    1   40
  1.70925534853829E-09  1.21962991321996E-08  6.03650164547989E-08  1.47075668808199E-07  2.12511117158407E-08
  3.30255419799324E-06  1.50582369648789E-05  1.81204262056408E-04  7.17495282874548E-05  1.43507748426113E-06
  5.63127036013298E-06  7.91405155912219E-05  3.68868686000704E-05 -1.81837027026046E-09 -4.05070230000200E-08
  1.15405608335508E-07  1.04140843892368E-08 -3.15012771264800E-07 -1.61377606170804E-08 -1.20285109151656E-05
  4.95104743059215E-05 -1.20558351779475E-07 -1.35432601597919E-08  3.78134414213730E-06  9.88566961469214E-05
  3.43282473096648E-07  3.85637923391019E-08  1.17261767906240E-09  8.49542263993959E-09  4.48404314705143E-08
  3.65763771138112E-08 -7.58188366573517E-08  3.30285308363619E-06  1.50640387879700E-05  1.81208108366388E-04
  7.17586439694575E-05  1.43489409455558E-06  5.63069308650578E-06  7.91828463376293E-05  3.69032083264337E-05
  1.41376506790901E-09  3.33201764302379E-08 -1.61117655259325E-07 -2.04544836796329E-09 -3.03990368560655E-07
 -2.14405568143177E-08  1.20904883012751E-05 -4.95104985234842E-05 -3.12496777605968E-08  2.34212945872476E-08
 -3.83142104251905E-06 -9.88507425705150E-05  4.24577055259604E-07  6.58596672610699E-08 -1.14969768263911E-07
 -8.95211389370421E-07 -2.87793415158261E-06  2.40536551785942E-06 -2.28887050109997E-05  2.68557200789905E-06
 -2.48916305119702E-05 -2.43464970306013E-09 -1.49153366135417E-08  1.17668251799118E-07  9.16578106673706E-07
  2.95893079020585E-06  2.43392731573184E-06 -2.47874572965072E-05  2.68620776300272E-06 -2.52397733028184E-05
 -6.75244340115098E-11 -6.63396702739512E-08  2.94749357208317E-05  5.13740641083943E-03 -5.98098780831536E-04
  2.66588759758541E-01  1.73296790208131E-03  3.72872690750444E-01  2.58471388940062E-03  1.99660303941098E-01
  1.28122987183056E-03 -2.94762290153485E-05 -5.13741612706962E-03  5.98099168540765E-04  2.66588757674180E-01
  1.73287441110975E-03  3.72872688428979E-01  2.58478165330510E-03 -1.99660300117122E-01 -1.28135422706655E-03
 -2.94762686391280E-05 -5.13741675974368E-03  5.98083241090768E-04  2.66588757571050E-01  1.73289745146893E-03
  3.72872685679959E-01  2.58469288715220E-03  1.99660301245122E-01  1.28137853287364E-03  2.94742879493174E-05
  5.13740115338051E-03 -5.98145481434356E-04  2.66588760249827E-01  1.73300648601536E-03  3.72872693501690E-01
  2.58481038987099E-03 -1.99660303446480E-01 -1.28123018938939E-03 -2.90707312655272E-05 -7.96820106788681E-05
  5.79975894864655E-06  7.65111970275660E-05  1.32969949229563E-05  2.90631928277267E-05  7.95776793198141E-05
  5.79408951430033E-06  7.64480613097488E-05 -1.31941975323759E-05  2.90680577483678E-05  7.96278247825217E-05
  5.77428368227277E-06  7.64943409496590E-05  1.32367653759958E-05 -2.90653282349694E-05 -7.96324529134613E-05
  5.81567781328303E-06  7.64684577555585E-05 -1.32616120594018E-05 -9.76952901737784E-06  9.71410199544982E-06
  9.71967861485667E-06 -9.76701817617467E-06 -2.52261638568347E-06  2.56500002194405E-06  2.56855411199110E-06
 -2.50747253424070E-06 -9.14973086496738E-06  9.14025640870826E-06  9.15335696777394E-06 -9.14719144843423E-06
* ORBITAL    1   41
 -1.07722301228873E-06 -7.76771698757657E-06 -3.63777120901593E-05 -1.60860818962340E-04 -3.22310870247678E-05
  1.38149891803178E-09  2.56991221137109E-08 -1.55665995488393E-07 -1.50813100152604E-08 -3.00865561424336E-09
 -5.54187071556004E-08  5.80403446255976E-08 -8.55408862809369E-09  1.23442197149294E-06  3.31349075051923E-05
  2.31759534034386E-04  6.58507713787334E-05  1.05297615362633E-06 -4.29019915895295E-06 -2.10774714344325E-07
 -2.84801529527338E-08  1.76002381008655E-05  6.02395048955870E-05  1.62543255250596E-07 -1.88289735285407E-08
 -2.00914831050446E-05 -5.96479753042790E-05  1.07720694582034E-06  7.76756953789644E-06  3.63761027958179E-05
  1.60829873373514E-04  3.22430841216534E-05  1.41905457498264E-10  1.01878503392353E-10 -4.80902619216712E-08
 -2.82309672750101E-08  1.12791446942905E-10  1.27425475352840E-08 -5.42092395954761E-09  7.38666763540188E-09
  1.23513109226847E-06  3.31474151134671E-05  2.31815250778110E-04  6.58727783502355E-05 -1.10997914421193E-06
  4.27231030771660E-06  4.69752779279389E-08 -7.85952072163061E-08 -1.76253757554787E-05 -6.02535088326847E-05
 -1.87395371094789E-07 -2.59288588177265E-08  2.01176872618865E-05  5.96627077796376E-05  1.19199536661459E-09
  9.86829825836531E-09  6.57274415774398E-08 -3.68841235660140E-10  1.76604136618959E-07  7.06000735053530E-09
 -3.79234905161908E-07  7.94153309344661E-06  2.20799521799702E-05 -1.98956979879720E-09 -1.58229934861953E-08
 -7.94962144377649E-08  1.57761481729347E-09  3.02566183078199E-09  8.12440007944754E-09 -3.93317730129625E-07
  7.92857308182175E-06  2.27586604300845E-05 -1.27362009613204E-06 -1.62888363787497E-04 -1.32379334816216E-06
 -3.67165132339669E-01 -2.14492077484354E-03  8.66564469776979E-02  5.16390392972062E-04  3.28129187525023E-01
  1.94594459672188E-03 -1.27591062196635E-06 -1.62905901948739E-04 -1.40522907879922E-06  3.67165130152426E-01
  2.14496631863909E-03 -8.66564483996916E-02 -5.16527995665650E-04  3.28129191262598E-01  1.94614059990871E-03
  1.27569638882329E-06  1.62904473686539E-04  1.39510777920126E-06 -3.67165128178440E-01 -2.14492613813537E-03
  8.66564485659828E-02  5.16458837051069E-04  3.28129189816398E-01  1.94599820195880E-03  1.27521751038175E-06
  1.62900492506958E-04  1.39218137103754E-06  3.67165131318702E-01  2.14490983333642E-03 -8.66564475236668E-02
 -5.16474699554212E-04  3.28129189793102E-01  1.94610762564571E-03 -2.78330955048665E-06 -1.57313006481294E-05
  4.39892237729434E-05 -1.21925384887110E-05  4.83568368403827E-05 -2.78296342610165E-06 -1.57174211549867E-05
 -4.39965717932368E-05  1.22190105592145E-05  4.83587905632724E-05  2.78658504318668E-06  1.57460045914594E-05
  4.39506127862535E-05 -1.22070986434849E-05  4.83280369038822E-05  2.78090724996316E-06  1.57086322974226E-05
 -4.40378484295733E-05  1.22197522849250E-05  4.83939777991675E-05  7.58017731672005E-06  7.59206105031359E-06
 -7.57700567371271E-06 -7.62507906764905E-06 -2.80323234807062E-06 -2.80786018206360E-06  2.82339644676858E-06
  2.80174111352323E-06  1.41377565636452E-05  1.41466899717256E-05 -1.41904353501284E-05 -1.40816601110980E-05
* ORBITAL    1   42
  9.83249074851306E-11  4.09779191938175E-10 -1.77964285111292E-09  1.21501790742108E-07  2.06125119502478E-08
 -6.74399634944133E-07 -1.94152032644124E-05 -1.68586422189503E-04 -5.66465443093418E-05  1.64581487444989E-07
  5.61879466754113E-06  4.20042500049548E-05  1.42421543500442E-05  2.60520887364395E-10  5.05026081932672E-09
 -2.41504481394740E-07 -2.21662483771777E-08  1.23708779621133E-09 -2.66936344912830E-08  1.16026754457237E-05
  3.13476596954621E-05  2.34606667628304E-08  3.25519278945576E-08  8.98300332732085E-06  1.23777409601889E-05
 -3.33187683032699E-07 -6.55628132320641E-08 -1.27656717107796E-09 -9.20280983015621E-09 -4.42889154753209E-08
 -1.39087011901752E-07 -4.51306138026552E-08  6.74413485703244E-07  1.94196524402228E-05  1.68575934920957E-04
  5.66506510102671E-05 -1.64641657612283E-07 -5.61765684410900E-06 -4.20293453480396E-05 -1.42490109345927E-05
 -2.12481406033589E-09 -4.81896609432619E-08 -2.79044581207187E-07 -7.31948482052395E-08  2.65224751627908E-07
  4.04252362601055E-08  1.15853588357874E-05  3.13547908256955E-05  2.85130016399137E-07  6.48884833155955E-08
  8.92293764445314E-06  1.23892361989332E-05 -1.79998033526719E-07 -5.21479840006551E-08 -2.11821257305100E-10
 -1.94656584501809E-09 -1.21034610721236E-08  9.23728937971954E-09 -5.46172646729023E-07  4.30592675002412E-10
 -1.08722590573067E-07 -1.16985900551165E-06  3.40654741583814E-05  1.72703448221134E-10  9.42632581319716E-10
 -5.24935172030351E-09 -7.66230305657044E-09  4.23109159423725E-07  4.85272339343378E-10  2.75083565422934E-08
  1.15399283711560E-06 -3.37681839226437E-05  2.13234764913875E-07 -1.49803283826718E-04  4.52142150177269E-05
 -3.67148036475863E-01 -2.16705202531409E-03  8.67991792000872E-02  4.99686391317508E-04  3.28111537125216E-01
  1.93246129963755E-03 -2.10584123207517E-07  1.49823875627360E-04 -4.51453282719310E-05 -3.67148032026134E-01
 -2.16703381471703E-03  8.67991835471039E-02  4.99669472500151E-04 -3.28111542672716E-01 -1.93237511844805E-03
  2.09646820605960E-07 -1.49831041240759E-04  4.50801584939159E-05  3.67148028980275E-01  2.16694097589748E-03
 -8.67991828559748E-02 -4.99719014079111E-04 -3.28111540045095E-01 -1.93243358247750E-03 -2.13447360380829E-07
  1.49801451497597E-04 -4.52273363272123E-05  3.67148039419830E-01  2.16703956761201E-03 -8.67991798626019E-02
 -4.99693807916254E-04  3.28111539673210E-01  1.93249743930757E-03 -1.07649709282616E-06 -1.08325497403497E-05
 -6.01441588473420E-05  6.04168042637816E-06 -4.44798800681448E-05  1.07748563487846E-06  1.08591651670390E-05
 -6.01503843300150E-05  6.07773764136031E-06  4.44496944494866E-05 -1.07784737237447E-06 -1.08491579918772E-05
  6.01629888200004E-05 -6.04226847319709E-06  4.44708253212910E-05  1.07684000462353E-06  1.08549171827752E-05
  6.01651479093490E-05 -6.08913192370196E-06 -4.44653698317337E-05 -1.44939389329163E-05  1.45439842084160E-05
 -1.44954512581647E-05  1.45691766782985E-05 -1.72241878905918E-06  1.68325154130934E-06 -1.69351881513040E-06
  1.68489383522356E-06  3.64341763858596E-05 -3.64209444586327E-05  3.64119359107702E-05 -3.64593978326324E-05
* ORBITAL    1   43
  2.86747647416019E-07  2.02867984376555E-06  1.02668233537995E-05  2.09348907402727E-05 -3.26870465825840E-05
  6.22181501789568E-11  5.02506957443719E-09 -1.55881829088501E-07 -1.86327878449739E-08 -7.66854797375219E-10
 -1.17266839041900E-08 -5.87351919099425E-09  1.19204641819984E-09  2.75300599882369E-07  1.55886541155958E-05
  1.26873210660281E-04  4.87907164396327E-05  3.88173270778599E-06 -4.27297115220579E-06 -6.49329271245189E-08
 -3.92671945068380E-10  3.10792551531025E-05  7.56057209511014E-05  1.96365126285828E-07  6.72075515203439E-09
 -2.09372208100288E-05 -5.92621785059814E-05  2.86491951748207E-07  2.02631313562820E-06  1.02545871462659E-05
  2.09548175175160E-05 -3.26894554351362E-05  4.03832719678350E-10  1.14262381401220E-08  1.00476572389424E-07
  4.03456251308419E-08  3.77486608001825E-10  1.26799446521651E-08 -9.86862691306483E-08 -1.60794112077248E-08
 -2.75665424612268E-07 -1.55943602826705E-05 -1.26934499461163E-04 -4.88113644582531E-05  3.83269868718911E-06
 -4.26027781506253E-06 -1.13063479212764E-08  3.35715419481842E-08  3.10779176640910E-05  7.56034678319747E-05
 -1.48780006177162E-07  2.40993326137639E-08 -2.10565201936291E-05 -5.92744519768967E-05  1.36906316889663E-06
  1.02752494543183E-05  3.95596157588746E-05 -6.39458546532044E-08 -4.42105116922638E-06  8.66453677251248E-07
  1.46183207791904E-05  6.14839454789541E-09 -1.23622550345420E-07  1.36945261248383E-06  1.02778182684400E-05
  3.95561102182008E-05  6.94420083580736E-08  3.96713531972582E-06 -8.59963064284365E-07 -1.49593991923708E-05
 -4.22068670798445E-09  6.32996219190248E-08 -1.13392932092414E-06 -1.61752462500517E-04  2.32449141563861E-06
 -3.67161609032263E-01 -2.14705495838136E-03  8.66624417354255E-02  5.18242527117056E-04  3.28131741502095E-01
  1.94952028684983E-03 -1.13638479790777E-06 -1.61771066408355E-04  2.19337420209736E-06  3.67161609002457E-01
  2.14691519165476E-03 -8.66624434157704E-02 -5.18392831551615E-04  3.28131743646106E-01  1.94974666183974E-03
 -1.13603375333761E-06 -1.61768431219706E-04  2.19753578678103E-06  3.67161608008519E-01  2.14686819834966E-03
 -8.66624422209196E-02 -5.18371861391271E-04 -3.28131741132913E-01 -1.94968213152265E-03 -1.13553505322404E-06
 -1.61764703623943E-04  2.26614514879712E-06 -3.67161608102928E-01 -2.14702860859012E-03  8.66624432484903E-02
  5.18287646704595E-04 -3.28131744228648E-01 -1.94960453736942E-03 -2.96162760949112E-06 -1.58036439404688E-05
  4.49995048549967E-05 -1.32881982768257E-05  4.63225747733270E-05 -2.96228769893773E-06 -1.58166126400769E-05
 -4.49822634711389E-05  1.32717447724225E-05  4.63602292133427E-05 -2.96634788727333E-06 -1.58598895007712E-05
 -4.49368729794270E-05  1.32638198350709E-05 -4.63462610747014E-05 -2.95794937501051E-06 -1.57631464192236E-05
  4.50551722419664E-05 -1.33106961429064E-05 -4.63468494740454E-05  1.16157606246453E-05  1.16366430888615E-05
  1.15897501262949E-05  1.16710998332715E-05 -1.98032075916369E-06 -1.95041658284890E-06 -1.94802168921378E-06
 -1.99599719052402E-06  1.73590922924990E-05  1.73449884679497E-05  1.73859837142568E-05  1.73040237066793E-05
* ORBITAL    1   44
 -2.55389244754392E-09 -1.87659360274841E-08 -9.65122341488600E-08 -1.69159741189385E-07  8.70559725495018E-09
 -3.47936730503330E-07 -1.27730086735457E-05 -1.32672912896217E-04 -5.45811653754724E-05  8.27262602342951E-08
  4.54182979744451E-06  2.49937569794328E-05  6.32647949252791E-06  2.69692104311588E-09  5.67210108545229E-08
 -6.98884648580366E-08  2.68375170273211E-09 -1.27938358899801E-07 -3.12673216758979E-08  1.44609164092303E-05
  2.97630617659093E-05  1.63195415574361E-07  4.11313748674458E-08 -3.57665034123681E-06 -1.07388317804658E-05
  6.73282545115923E-08 -1.70230045583374E-08 -1.77313543981595E-09 -1.30728618042472E-08 -7.03260391885206E-08
  6.05203330322491E-08 -2.09473614775990E-08 -3.47660249476546E-07 -1.27690940730360E-05 -1.32700989576246E-04
 -5.45882386063180E-05  8.22999039653379E-08  4.53547533265925E-06  2.50629341267387E-05  6.33616436303807E-06
 -2.23322476642185E-09 -4.74399613783228E-08  3.58040809437545E-07  6.44939966937959E-08 -2.48388983508494E-07
 -2.07204267221933E-08 -1.44791988418133E-05 -2.97913798748869E-05  4.32096810290439E-08 -5.52871630201865E-08
  3.65588850330320E-06  1.07140543053822E-05  9.26239966378555E-08  5.07606016084929E-08  9.84104722950902E-07
  7.37168595556783E-06  3.08225707224359E-05 -7.87280047684697E-06  1.61152959858913E-05  9.63687244383941E-07
  1.59532484437750E-05  3.25873360641733E-09 -6.28582104768002E-08 -9.90642377321827E-07 -7.42336332206903E-06
 -3.11086013691440E-05 -7.87543075436027E-06  1.58841576445883E-05  9.91746646455187E-07  1.49940754071088E-05
  6.49743223042184E-09 -1.61916246200728E-07  3.25810240178618E-07 -1.48912393153338E-04  4.93196251945647E-05
 -3.67145775617853E-01 -2.17140133898394E-03  8.68020563948474E-02  4.99026076256340E-04  3.28113456260048E-01
  1.93075463563276E-03 -3.23114223805222E-07  1.48933301114862E-04 -4.92145582706807E-05 -3.67145772701248E-01
 -2.17125278013742E-03  8.68020576195623E-02  4.99033919658217E-04 -3.28113460587173E-01 -1.93069124992130E-03
 -3.21799447245512E-07  1.48943425394163E-04 -4.91858340588781E-05 -3.67145768502836E-01 -2.17121922250216E-03
  8.68020581133631E-02  4.98974171192487E-04  3.28113459544863E-01  1.93054980269768E-03  3.26336487290720E-07
 -1.48908333958918E-04  4.93149223006659E-05 -3.67145778349897E-01 -2.17139504410659E-03  8.68020554389801E-02
  4.99053655703261E-04 -3.28113457566270E-01 -1.93087392213372E-03 -1.10472579463901E-06 -1.08484049091516E-05
 -5.95054934621960E-05  6.12550462066261E-06 -4.50113104556812E-05  1.10240115781519E-06  1.08224155121266E-05
 -5.94845495788876E-05  6.11534955430861E-06  4.50211438842076E-05  1.10596782588850E-06  1.08618036419292E-05
 -5.95011104629847E-05  6.10610162292059E-06 -4.49892353415377E-05 -1.10302512154260E-06 -1.08385682592707E-05
 -5.95194906899829E-05  6.14329112738011E-06  4.50405648083157E-05 -1.49409878376478E-05  1.49934674685542E-05
  1.49736880015466E-05 -1.49766095618087E-05 -2.01730649811576E-06  2.00680762666056E-06  1.99382007105270E-06
 -2.01864848762313E-06  3.69862044549257E-05 -3.69903181851696E-05 -3.69774491838508E-05  3.70184684777595E-05
* ORBITAL    1   45
 -1.63272719866815E-05 -9.12998230663149E-04  7.06196682744999E-01 -4.06241621062542E-04  8.77233454221435E-04
  1.20279368397981E-06  2.41727375484110E-05 -6.72682617565539E-05  1.71550361796724E-07 -2.60418770471850E-06
 -5.57044866468200E-05  1.32900745780249E-04  1.92610493464536E-06  3.36188777215377E-05 -5.14488409520165E-03
 -8.60408465709283E-04  1.30332749301394E-04 -8.63477592718157E-04 -4.98972152712004E-04 -2.25973812605011E-04
 -2.86957304918076E-05  1.28946672758405E-03  3.08269685462293E-04  3.85411804748676E-05  2.09743669634290E-07
 -4.89764769843032E-04 -3.58077433170674E-04 -1.62669571879994E-05 -9.12493674676017E-04  7.06199813705708E-01
 -4.00986477285736E-04  8.80100628795508E-04 -1.04391650283911E-06 -2.50952441078533E-05  7.52536953594522E-05
  2.94151573046921E-06  1.80034842585704E-06  4.15089058961073E-05 -1.20516059666893E-04 -4.19028335633697E-06
 -3.35649973491998E-05  5.14633045760911E-03  8.61649382281635E-04 -1.29700771766801E-04 -8.48188161796295E-04
 -5.03868509971137E-04 -7.72262367376878E-05 -9.01669537226110E-06  1.28848890199281E-03  3.05669743542125E-04
  7.26971338132462E-05  6.64886100394110E-06 -4.60253798377961E-04 -3.60189596071188E-04 -3.13169553130354E-05
 -4.29516155106993E-04  8.66535678548506E-04  1.89918177109682E-04 -1.19631724560829E-03 -4.03997528105785E-04
  2.93785451593074E-03  1.18383213713299E-05 -4.85956521354882E-04 -3.21285993438027E-05 -4.36118024595458E-04
  8.31233340373196E-04 -1.93781473687740E-04  1.39288671055954E-03  4.06535742889477E-04 -3.04024202068463E-03
 -1.21109998501318E-05  5.06135900024859E-04  5.26452888745673E-06 -7.26981606950678E-06  6.21958512642350E-04
  7.65988150178594E-05 -4.78995705810878E-04  4.32031337189069E-05 -1.49078525893213E-04  6.11195593535810E-05
 -1.25124642810487E-04  5.65110983618021E-06 -4.39239465616805E-06  6.75881090148087E-04 -7.76334896879457E-05
  6.32831567765429E-04 -4.34133879348213E-05  1.16680623692437E-04  6.23246046198716E-05 -1.08706326773731E-04
  5.24224970238803E-06 -7.53274485739648E-06  6.30472896574161E-04 -7.74871270148557E-05  5.14494662783596E-04
 -4.31211012240422E-05  1.68048167868506E-04 -6.16087142954246E-05  1.57265946190120E-04  5.67717758346951E-06
 -4.11754619995368E-06  6.68773217538482E-04  7.67432655711972E-05 -6.05201862527241E-04  4.35079612341994E-05
 -9.95843974069288E-05 -6.20000930656107E-05  8.21157639737196E-05  3.18254298407260E-06 -8.77850679999166E-06
 -3.80813457000425E-05  8.51905110376674E-06 -3.44910736039302E-05  4.76323221470693E-06  3.40600978799065E-05
  1.97455403838820E-05  2.73603960984822E-05 -8.26061125953956E-05  3.21042185662050E-06 -8.16049451780083E-06
  3.31302766370916E-05 -1.37880313523900E-06  3.73748984314742E-05  4.73627547174494E-06  3.27789535328612E-05
 -2.59871157298529E-05 -1.79769192409307E-05  7.80241312550019E-05  4.01918822626769E-06  3.89275713254253E-06
  2.48119517170946E-06  4.77680605316553E-06 -2.59350296954644E-05 -5.94434443001077E-05 -3.21949395229106E-05
 -5.13978209171117E-05 -7.69677723557726E-05 -5.37935980683912E-05 -7.60336801917938E-05 -5.57765478372397E-05
* ORBITAL    1   46
  2.42943370797095E-06 -7.75092204323106E-04  7.07028608129137E-01  7.75725687312057E-04  1.33094504619602E-03
 -4.29524429796942E-07 -7.02802650462688E-06  2.39981624412234E-05  1.89181516791060E-06  1.07816267665299E-06
  2.49239833206362E-05 -6.39038365061546E-05 -2.02949756795050E-06  5.85047549616818E-06 -5.38916170172694E-03
 -9.47646250353940E-04  5.47110730700476E-05 -9.51216806926916E-04 -5.66911098615638E-04  1.02387252937940E-04
  2.02141949705502E-05  2.43411573627662E-04  1.16165005194876E-04  4.93760569859044E-05  5.21311110135547E-06
 -6.29164212814112E-04 -4.07147373246068E-04 -2.54596628941237E-06  7.74273869271814E-04 -7.07031852590463E-01
 -7.70964396861954E-04 -1.33598154673849E-03  6.09689041901873E-07  1.48959474468712E-05 -3.99447215131916E-05
 -1.19293630442750E-06 -9.46832884312677E-07 -1.96773638874950E-05  5.45446228081853E-05  9.43154370100507E-07
  5.68784627880053E-06 -5.39109587625319E-03 -9.41835386586830E-04  5.40287020802698E-05  9.49465797809594E-04
  5.70255231157302E-04  2.58386607746941E-05  7.23656726186655E-06 -2.26624921020571E-04 -1.19788873052216E-04
 -8.25593983085284E-05 -1.25599258841444E-05  6.26482510449795E-04  4.03740572181091E-04 -1.48036911303907E-07
 -1.29657257161592E-06 -4.94247344708971E-06  2.14197944724737E-06 -1.20935501885968E-04  1.93587280102267E-07
 -3.59494132861621E-05 -3.43207331200504E-04  1.66518361394299E-03  2.18998210756801E-08  7.74399045452849E-08
 -9.91719172128126E-07  1.33525958298703E-06 -7.65762726099283E-05  9.67512573741942E-07 -4.91130981863292E-05
 -3.32026915110820E-04  1.20396898774503E-03  5.69119786136164E-06 -4.38815791198268E-06  6.95950114615529E-04
  7.32271761447169E-05 -4.06860791278974E-04  4.03888750692516E-05 -2.46694543477659E-04  6.01509766919615E-05
 -4.67328020199987E-04  5.57306303007717E-06 -5.16065496662531E-06  6.63782459499548E-04 -7.19960938678720E-05
  3.10291147431280E-04 -4.00200824285595E-05  2.33708069683952E-04  5.90917029198420E-05 -4.30620806914728E-04
 -5.52680937893356E-06  5.63573677441386E-06 -6.77688345801628E-04  7.30484788770776E-05 -3.51450442390094E-04
  4.02680647220766E-05 -2.72379501007230E-04  5.97394044244524E-05 -4.94784167810875E-04 -5.73801292974137E-06
  3.89612447601900E-06 -6.85855202021458E-04 -7.20776435350013E-05  3.65108527197559E-04 -4.01760734151268E-05
  2.13047536472924E-04  5.94402756638309E-05 -4.15538982451856E-04  7.31995225667301E-06  2.88300942832068E-05
  2.37612303304274E-05 -3.52687000404232E-05 -2.67639575414200E-05  6.33676942419560E-06  4.62770077205797E-06
 -9.81147003813409E-06  1.42180387865995E-05  1.45394624621394E-06 -6.55492954350427E-06 -8.44669161773856E-06
  1.82166142338665E-05 -2.24817853743303E-05 -4.93693089344554E-06 -6.91705444422967E-06 -2.19207060862673E-05
 -1.57964302836611E-05  2.63704628990027E-05 -1.70754889878440E-05 -1.26948261183776E-04 -1.31271992679285E-04
  1.29437389768043E-04  1.32793693064775E-04 -7.85578342333219E-05 -5.32345750144334E-05  6.58148621465871E-05
  6.39173107636243E-05 -8.33149054404686E-05 -9.63726228050821E-05  9.30097367247045E-05  8.70926865747928E-05
* ORBITAL    1   47
  6.30653065971497E-05  4.82451453105037E-04  8.28621488252097E-03 -1.67550849429803E-03  1.15339987246827E-03
 -2.05749827689596E-07 -4.41612676377689E-07 -1.02028119483695E-05 -2.37346628278777E-06  7.08777383919037E-07
  1.10081433382625E-05  6.01197972913049E-07  2.59202037730010E-06 -1.27065909744496E-04  7.04133770280795E-01
  4.65658212444963E-04  2.86178314132065E-03 -2.63265418089889E-03  6.61969250232367E-04  1.12143438950971E-04
  1.07159366523391E-05 -8.41471004438364E-03 -1.25628187139475E-03  2.38987687814817E-06  7.71677607669585E-07
 -1.69196909256786E-03  6.85190312711610E-04  6.30061746152024E-05  4.81825555484677E-04  8.28082794930717E-03
 -1.65706175376256E-03  1.14782925029579E-03 -4.91326043907149E-07 -5.74404365609736E-06  2.98939207931667E-06
 -2.09690835649203E-06  1.17272991591233E-06  2.06261125734724E-05 -2.72385782841442E-05  3.03153552944776E-06
  1.27045272657567E-04 -7.04135969829631E-01 -4.49611543606424E-04 -2.86533326817194E-03 -2.70681148721389E-03
  6.62689404701711E-04 -2.03824624636056E-04 -1.43595671305659E-05 -8.42054937650033E-03 -1.25677350540568E-03
  2.65535986250891E-05  1.53871388681924E-06 -1.72216080845361E-03  6.77723877168336E-04  1.15122532246655E-04
  1.36893897025031E-03 -3.20815498259836E-03 -5.05439415964369E-04  4.97359181279015E-03  1.04205127719436E-03
 -1.04179114255185E-02  2.62844151728578E-06 -8.67240830265756E-05  1.16897860526340E-04  1.38350845034425E-03
 -3.13271864733998E-03  5.11965259463975E-04 -5.31103911040229E-03 -1.04922892818296E-03  1.07455805559664E-02
 -5.10065851416762E-07  3.00766295531764E-05 -1.59639144215494E-05 -2.60471430317502E-04  2.02383580550682E-03
  1.98798813514925E-04 -1.29295917507579E-03  1.03233983793118E-04 -1.87002162612178E-03  1.57322273830762E-04
 -3.11910535467024E-03 -1.59937922545821E-05 -2.60579395682861E-04  2.01303517031652E-03 -1.97708391085683E-04
  1.25085954858820E-03 -1.03609360651419E-04  1.84386507245196E-03  1.56937157966335E-04 -3.08139609808709E-03
 -1.59798009965848E-05 -2.60430417619187E-04  2.00747619862691E-03 -1.97411248796505E-04  1.22432867452454E-03
 -1.03529542900863E-04  1.84155706994586E-03 -1.56606634882700E-04  3.07591159996608E-03 -1.58613910507329E-05
 -2.59671848353848E-04  2.02822272688603E-03  1.98721279323845E-04 -1.29919711389954E-03  1.03082537656166E-04
 -1.85913202335737E-03 -1.57164294339207E-04  3.10621612799223E-03 -5.63525172352821E-05 -3.34688346599789E-04
 -5.44250504041671E-06  1.68191387534236E-04  3.63813397217463E-04 -5.61648569213510E-05 -3.30788889425731E-04
  1.21853220758971E-05 -1.80100247536558E-04  3.63428266036314E-04 -5.61865440319340E-05 -3.33967226287282E-04
  1.20387606609438E-05 -1.81159715649450E-04 -3.67462807819223E-04 -5.62802575198024E-05 -3.31531184462819E-04
 -2.27736924581049E-06  1.63553219267869E-04 -3.58631919696761E-04 -6.45022696914900E-04 -6.39844251605875E-04
 -6.40053863375111E-04 -6.45162120136951E-04  4.01865772944233E-04  4.08732984544992E-04  4.09807901504235E-04
  3.97487490924352E-04 -1.47177999525624E-04 -1.48088264492614E-04 -1.49028328053978E-04 -1.43784585853204E-04
* ORBITAL    1   48
 -2.19970036527922E-05 -1.36735468551119E-04  4.09627289131251E-03 -1.32873026982741E-03  1.19707279783977E-03
  2.12964355631137E-07  1.40009703480119E-06  1.33196006156924E-05  2.66099002320238E-06 -6.77150691333950E-07
 -8.57831987628627E-06 -1.45120371325183E-06 -4.22133773862961E-06 -3.15722751820484E-06  7.07658378536305E-01
 -2.81663359775887E-03  3.13312118152198E-03 -4.47252209358924E-03  3.47212578147319E-04 -1.33248108101608E-04
 -7.64878452104949E-06 -3.84595323335796E-03 -2.27651228158728E-05  1.13806953140669E-06  3.27655806657986E-07
 -3.30738004647881E-03  3.82322796822981E-04  2.16502627838922E-05  1.34237226567620E-04 -4.10993714962807E-03
  1.33642132189793E-03 -1.20484142816614E-03  6.32988962628158E-07  8.83038883730886E-06 -1.61649570795783E-05
  1.50503872228159E-06 -1.27062678312994E-06 -2.12232710317156E-05  3.01945782622423E-05 -3.58630812471015E-06
 -3.79465983323896E-06  7.07644151733259E-01 -2.79511232526238E-03  3.13736955887926E-03  4.45109914897486E-03
 -3.48229187093099E-04  2.20306199226085E-04  8.50280560018120E-06  3.86790129037198E-03  3.15641201497598E-05
 -9.05002195443070E-05 -2.35620752634893E-06  3.26518063092984E-03 -3.83378923554059E-04  6.89404394625882E-07
  5.79469317990325E-06  3.12625084987903E-05 -2.06758236466833E-06  1.05645446846611E-04  3.37904655871152E-06
 -1.78373230282257E-04  4.32247683834112E-04  2.72975258740334E-03 -1.28993580905394E-06 -1.05343861865723E-05
 -5.76689695464640E-05 -3.42764895993528E-06  1.51485491204876E-04  5.62566116036939E-06 -2.39917374394280E-04
  4.35994025275876E-04  2.60240283786502E-03 -7.70642575418694E-06 -1.93887482127756E-04  1.56272003434300E-03
  1.79870258487140E-04 -8.24205303940205E-04  1.02564836467605E-04 -4.23274643687665E-04  1.20405924581656E-04
 -1.72004597268843E-04 -7.76537494069696E-06 -1.94406748255290E-04  1.55988499296133E-03 -1.80840908275847E-04
  8.37754382783554E-04 -1.02146776131683E-04  4.24374535724606E-04  1.20608941387034E-04 -1.72489548876654E-04
  7.87623957037647E-06  1.95191163765535E-04 -1.55508718153025E-03  1.80015388773244E-04 -7.95660374855168E-04
  1.02646205648866E-04 -4.32890035599728E-04  1.20630298867421E-04 -1.93746283628527E-04  7.80912163122129E-06
  1.94749401042410E-04 -1.56843648773410E-03 -1.80842892069233E-04  8.56486737746519E-04 -1.02136836171496E-04
  4.32955695168647E-04  1.20982105377092E-04 -1.95927516550363E-04 -4.34880152177778E-05 -1.08999519022960E-04
  8.05026116776900E-05 -5.57797678999442E-05 -8.55120184890275E-05 -4.39161096775660E-05 -1.16548070611125E-04
 -8.47927812767660E-05  6.48108989979668E-05 -8.11804084529531E-05  4.37263688339393E-05  1.14864731813089E-04
  8.06312379282755E-05 -5.19162934960520E-05 -7.57576759052994E-05  4.38994554898658E-05  1.14513110524056E-04
 -8.64603168192581E-05  6.59129728678735E-05 -8.14730362097073E-05 -1.29467566445396E-04 -1.37843851264317E-04
  1.35561646083159E-04  1.42255911392087E-04 -9.75275737604753E-05 -9.58585749473953E-05  9.05825192580550E-05
  9.72057355093289E-05 -1.73825348511617E-04 -1.76016597461316E-04  1.76531893405989E-04  1.71695751467541E-04
* ORBITAL    1   49
 -1.32340715849756E-06 -9.71631487230465E-06 -5.11235738608549E-05  4.35963281101558E-05 -2.78557522162778E-05
  1.87403243191748E-05 -3.22694708662787E-01  1.19392748082316E-03 -1.27877909626218E-03 -3.87303751899705E-05
  6.28583190419568E-01 -2.52480630176849E-03  2.50219366041444E-03  2.20123772430026E-06  4.53455606654120E-05
 -9.11331472172146E-05 -1.31060007737170E-06 -1.64222079750216E-04 -1.12910198016311E-05  4.37291589456786E-03
 -3.08366115281087E-04  9.64590130989978E-05  1.99152056298393E-05 -2.11131051650209E-03  8.87691631661484E-05
 -2.80295842803907E-05  6.29675534760243E-07 -1.19918148392205E-06 -8.68878586584916E-06 -4.48277037327298E-05
  9.28572860655973E-06 -2.16513572130939E-05  1.84565704981392E-05 -3.22701247862005E-01  1.21710474337354E-03
 -1.27964524892349E-03 -3.81667484420497E-05  6.28596203638229E-01 -2.56881853522133E-03  2.50655402915649E-03
 -1.97640574006224E-06 -4.52538898893566E-05  5.92809440433388E-05 -2.27535327026206E-06 -5.26217404048683E-05
 -2.00073872584852E-06 -4.42339950545542E-03  2.98678602004656E-04  1.87780432635878E-04  1.81350227036960E-05
  2.13237683534037E-03 -8.55054659663355E-05  6.73912906574381E-05  1.08573171452704E-05  4.06471633850748E-05
  9.47748315481046E-04 -8.28078739893249E-03 -3.90865320559595E-04 -7.65842732991742E-04  8.21071972676050E-04
  1.76753257501920E-03 -2.91148225210209E-07 -6.42408654707995E-06 -4.40363304607336E-05 -9.75168848500063E-04
  8.10443080981001E-03 -3.94545436613250E-04 -8.58012293784467E-04  8.39924697009344E-04  1.09789208743727E-03
 -4.19720938191573E-06  1.39941677385676E-04  1.01279628857565E-06  2.04402818459280E-06  1.07955713693010E-04
  3.50818651088829E-05 -6.25817647692301E-04 -4.81059562688575E-05  4.33987815630331E-04  6.04226704193807E-06
  2.32043584719048E-04 -2.15240787917244E-07  4.18916402921615E-06 -1.09451556724200E-04  3.63859198486579E-05
 -6.18463338848123E-04 -4.84111164159140E-05  3.47526003310896E-04 -8.09258558426326E-06 -5.13140951478981E-05
 -4.31639896729595E-07  2.46203913418173E-06 -1.13669617815680E-04  3.57343797254155E-05 -6.14638763650547E-04
 -4.86352488714926E-05  3.73964648477230E-04  7.55604411299348E-06  8.93672385899974E-05  9.26652146490279E-07
  1.31104989633816E-06  1.18521658444257E-04  3.57997204619158E-05 -6.72148105154484E-04 -4.78554957109606E-05
  4.21750379528900E-04 -6.78250519023459E-06 -2.06072016804467E-04 -3.37755368070426E-05 -1.59326034626891E-04
  1.48009429517960E-04 -6.56486466066500E-05 -3.39595540612220E-05  3.39107142843858E-05  1.60261811126088E-04
  1.47838188440163E-04 -5.83451466768682E-05  1.35052187761080E-05  3.35186471466519E-05  1.51528713856489E-04
  1.55301394844744E-04 -7.00456554286375E-05 -2.45529340774540E-05 -3.38236577644191E-05 -1.56640945716099E-04
  1.44158069421101E-04 -6.20718666567700E-05  3.61917402789801E-05 -1.49707678436225E-04  1.80074634490680E-04
  1.80469400707868E-04 -1.49753684534365E-04  8.75833409264363E-05 -1.09719762317824E-04 -9.87773165920335E-05
  9.01097388716602E-05 -2.01708839395766E-05  2.01588688134636E-05  1.32265887331658E-05 -2.01352164809462E-05
* ORBITAL    1   50
  1.75866331741994E-07  1.22361216712658E-06  6.15522509308354E-06  1.51529546686105E-05  1.81120112860497E-06
 -4.17841841546677E-05  3.99154747565388E-01  1.56436384055764E-04  1.62523518471491E-03  7.77937623621793E-05
 -5.82007128659224E-01 -1.04460541868480E-03 -2.15421927812515E-03 -1.70109690003348E-07 -3.02860570405112E-06
 -5.24562998954083E-06 -8.95987418674085E-08  3.20465408467176E-05 -7.49285787416836E-06 -5.89151558769288E-04
  1.70937216811754E-03 -4.13890549287381E-05 -1.45954959325362E-06  1.74525073575269E-04 -4.96591102929034E-04
  9.73818550506677E-08 -1.90158361016914E-06  8.03756682861910E-08  5.96556767271359E-07  3.38842485741134E-06
 -1.82682782511980E-05  2.65643114825666E-06  4.14822837766887E-05 -3.99162432927170E-01 -1.45926293998233E-04
 -1.62749083650299E-03 -7.74954597906986E-05  5.82010751811724E-01  1.04035771459707E-03  2.16079515145017E-03
  2.01147128716524E-07  4.48373866625548E-06 -1.08206025050333E-05 -1.20993802200401E-06 -4.62321006584355E-06
  1.12956819410517E-05 -6.16898851720303E-04  1.71161788342670E-03  3.27947446729479E-05 -4.57780006619829E-07
  2.81705355418366E-04 -4.86968078177183E-04 -2.22258457299790E-05  6.80673714971505E-06 -7.01509554330993E-08
 -5.76365815997106E-07 -2.40387757453537E-06 -6.15733945154650E-07  4.12412653477162E-05 -5.91174488430741E-07
  2.68938261632222E-05 -1.05874646088398E-03  1.45492424800545E-02  3.12599347490924E-07  2.56263634361990E-06
  1.79164404821869E-05 -2.30565778912425E-07  3.24759451715335E-05 -2.06820421835671E-06  9.77798400370069E-05
  1.05733693778172E-03 -1.45362293329237E-02  3.53496710052071E-06  1.09771795388245E-05  7.95805371035616E-04
 -2.43805365692517E-06 -1.21796169083146E-03  5.71423918931558E-05  1.75515719535014E-04  3.19234371651116E-05
  3.05618695258903E-04 -3.62554421629975E-06 -1.16864776893849E-05 -8.01720754340226E-04 -2.31854886219511E-06
 -1.21960455985407E-03  5.71303001384861E-05  1.74179591019972E-04 -3.17729929208133E-05 -3.01691655195879E-04
  3.55625314123007E-06  1.10885579099143E-05  8.08831735403802E-04  1.79211400516639E-06  1.23719085721502E-03
 -5.72968231596757E-05 -1.46885108666277E-04 -3.22835186389585E-05 -2.53672284168568E-04 -3.57121939570133E-06
 -1.11902360752355E-05 -8.01812290547135E-04  1.97138746551637E-06  1.24064162990879E-03 -5.74299218324421E-05
 -1.60047280466021E-04  3.21859307509418E-05  2.85314137141078E-04  4.19645759567124E-05  5.74531503780958E-04
  7.04741642955474E-05 -4.04715369353460E-04 -4.56351657914969E-04 -4.18685451734268E-05 -5.72600951354044E-04
  6.82484249152616E-05 -4.00951488366611E-04  4.54811032780650E-04  4.21130986764356E-05  5.76907283745348E-04
 -7.32566870232062E-05  4.04493139485490E-04  4.58645292026572E-04 -4.22238347942005E-05 -5.78715132780342E-04
 -7.44335751724350E-05  4.08157668251058E-04 -4.62882613411059E-04  2.07111347333309E-04 -2.09058561239207E-04
  2.10113207201005E-04 -2.13370874169806E-04 -3.93339619264334E-04  3.92713826255702E-04 -3.99463919960328E-04
  4.03027818366038E-04  2.94533816998370E-04 -2.94734432274865E-04  2.97939304517879E-04 -2.96033757921075E-04
* ORBITAL    1   51
  1.78295377686619E-07  1.27931404566859E-06  6.63212718788525E-06 -2.57379783932891E-05  8.71298029527636E-06
 -1.02749833398701E-05  5.82974673578011E-01 -3.86912902087861E-03  2.88158783253030E-03 -2.39676008138155E-05
  3.99346525657070E-01 -1.55467847845802E-03  1.85650794672966E-03 -4.08454815457368E-07 -8.13597485677447E-06
  2.79874875107099E-05 -4.59011477331356E-07  4.21285463374773E-05  3.09850514886031E-06 -2.65291008487073E-03
 -7.00994750371395E-05  4.70342096356781E-06 -2.39980745557324E-07 -4.81246822952329E-03  7.45572869581269E-04
  1.29644152129234E-05 -3.81962518075257E-07  2.26095365526420E-07  1.60550199831267E-06  8.14229798732736E-06
  1.38083526571355E-05  2.32448961675171E-06  1.03064677659944E-05 -5.82973104768631E-01  3.86766106258618E-03
 -2.88686689867508E-03  2.39829699309166E-05 -3.99345595908799E-01  1.55764473244929E-03 -1.86057144305177E-03
  3.45559672085973E-07  8.13743252974875E-06 -6.39990167726822E-07  4.61620417176896E-07 -1.62796943325783E-05
 -2.33739738657204E-06 -2.66789543856997E-03 -7.10007965319259E-05 -5.74733628733181E-05 -5.54465703452152E-07
 -4.84260062934401E-03  7.40693966648769E-04 -6.69717817985765E-08 -6.55812083448359E-06  3.24737628433239E-07
  2.63278671608861E-06  1.75775476915644E-05 -1.30900400903680E-07 -1.44654665880244E-05  1.81360165528924E-06
 -6.25499656545607E-05  1.77473459307659E-04 -3.01183665571378E-03  2.55202026493655E-07  2.10422765510052E-06
  1.23858380312254E-05  5.97150648481828E-07 -4.76518307116698E-06 -1.42493598777842E-06  4.88653840925423E-05
 -1.74847334925722E-04  2.95833763433777E-03 -2.40220886246108E-06 -1.88486498211365E-04  2.50339915426227E-03
  1.95113546888895E-04 -1.73699872549079E-03  1.01509568436881E-04 -1.35464743558343E-03  2.11757972688539E-04
 -2.24453670339677E-03  2.27313918357772E-06  1.87464667575528E-04 -2.49869578711159E-03  1.94665629485645E-04
 -1.73455563326617E-03  1.01540902424246E-04 -1.32917293957276E-03 -2.11430930195260E-04  2.19206193327387E-03
 -2.34269265891999E-06 -1.87970928702261E-04  2.49918358485657E-03 -1.94537202874377E-04  1.72458654015237E-03
 -1.01360151497701E-04  1.33773485338804E-03 -2.11452529335268E-04  2.21505402688423E-03  2.27967507626230E-06
  1.87501441854451E-04 -2.50185558073417E-03 -1.94728511687627E-04  1.73772174995859E-03 -1.01515472129269E-04
  1.33674712461654E-03  2.11424965620510E-04 -2.20722831333110E-03  3.17411976506640E-05  1.99242762580789E-05
  4.43572720113692E-05  7.63388190499991E-05 -1.92513778973607E-05 -3.18287176622338E-05 -2.12521764823142E-05
  4.62210101751276E-05  7.23625309806340E-05  2.52128252583463E-05  3.17532286869996E-05  1.99399293965884E-05
 -4.55930542552717E-05 -7.39633206142955E-05  2.04382536345615E-05 -3.17009546453630E-05 -1.94247329777890E-05
 -4.25312620316837E-05 -7.69260267326670E-05 -2.18610640977691E-05  3.44429048771795E-05 -4.15240286415147E-05
  3.50485689888258E-05 -4.01049836983194E-05 -1.13227696468289E-04  1.19743322584201E-04 -1.14459618306516E-04
  1.14758374946197E-04  3.13744332050469E-06 -4.06960860753330E-06  3.78672290317072E-06 -2.58307657706038E-06
* ORBITAL    1   52
  2.98359738561487E-07  2.24118681860151E-06  1.18602187834443E-05 -1.99526877633847E-05  9.32302809248136E-06
 -2.65341074324036E-05  6.28271764498956E-01 -3.40594930972664E-03  2.96518153196627E-03 -1.65714207400006E-05
  3.22457625435883E-01 -1.73963836643978E-03  1.52595278558989E-03 -5.77349589248599E-07 -1.12219201756722E-05
  3.11683292934527E-05 -2.70734417912216E-07  2.02617821183554E-05  2.03281038289893E-06 -4.71324511173966E-03
 -3.10754433590698E-04  2.29584679049565E-06 -2.00487427075409E-06 -9.34790983977655E-03 -4.38589647055184E-04
  5.43180984116359E-05  3.64875654854698E-06  1.72185957575646E-07  1.23323826551493E-06  6.27387798845650E-06
  1.28983715263523E-05  2.73441182830663E-06 -2.64836510042176E-05  6.28272242220292E-01 -3.41045397841669E-03
  2.97055095086992E-03 -1.65763667065988E-05  3.22457537807624E-01 -1.74575997562004E-03  1.52885063484062E-03
  2.94060464925864E-07  8.19466449154115E-06 -3.94380149601787E-06  1.05200377227566E-06 -5.50553298102178E-05
 -6.33560418980470E-06  4.72186011729413E-03  3.11892875641096E-04 -4.85125671688606E-05 -6.28349462324394E-06
  9.33685586479825E-03  4.37762319935882E-04 -1.36434076774927E-05 -2.12028778195415E-06  4.13673074002326E-06
  4.97445645842084E-05 -2.12081020984108E-04 -2.56202876603053E-04  8.99680803849183E-03 -8.47514684834768E-05
  3.77513824419254E-03  1.78736090369049E-06 -5.99370913137408E-05 -3.60345972492716E-06 -4.54138120493522E-05
  2.39940994558960E-04 -2.53587340485499E-04  8.87320217993639E-03 -8.73322291657110E-05  3.83398899959842E-03
  1.84893300136623E-06 -6.47405072137631E-05  5.28362155901980E-06 -1.24678726516950E-04  2.14500586666701E-03
  1.48314391885229E-04 -3.94840562924786E-04  9.50228391339396E-05 -3.22051171701667E-05  1.87074348781962E-04
 -6.63245852177873E-05 -5.41249673323163E-06  1.23657478355762E-04 -2.13522601591718E-03  1.47844390443135E-04
 -3.78015343925625E-04  9.48245965967579E-05 -2.23131604638193E-07 -1.86488176366593E-04  5.22385875785142E-07
 -5.35596682219851E-06  1.24121896867644E-04 -2.14093099427107E-03  1.48256156229790E-04 -3.98259847277533E-04
  9.49951112408864E-05 -1.72784221242131E-05  1.86816433534305E-04 -3.03265043428742E-05  5.35916071140914E-06
 -1.24038929370464E-04  2.14001686072683E-03  1.47755154127391E-04 -3.68042689913049E-04  9.48998105278249E-05
 -1.20444372237137E-05 -1.86642367652430E-04  3.52115690862045E-05  2.13302302653828E-05 -9.41445483393582E-05
 -2.04178913778121E-04  2.97602006163073E-04  1.68321439759181E-04 -2.17559376358302E-05  8.72026481052677E-05
 -2.00343957644089E-04  2.89236275445949E-04 -1.56461737607170E-04 -2.16620024714270E-05  8.85089667234678E-05
 -2.05301599311891E-04  2.94906396477704E-04  1.59997550907880E-04  2.14929583252743E-05 -9.19129521885644E-05
 -1.99457651196696E-04  2.91766512417114E-04 -1.64909810687206E-04 -3.46493513402000E-05  2.57121266577975E-05
  2.53926310856481E-05 -3.44589556507383E-05  2.85278264962180E-04 -2.73859413379637E-04 -2.79947540806052E-04
  2.79733401436064E-04 -9.94780946409011E-05  9.73116176293756E-05  1.00685544157280E-04 -9.63553131034749E-05
* ORBITAL    1   53
 -7.63996879819489E-04 -5.56243075115772E-03 -3.06011873905424E-02 -8.15023935363032E-02 -6.41763234007984E-02
  7.08618214263484E-08  1.76105791178141E-06 -7.73970016980710E-06 -5.91478630660222E-07 -1.38482606273743E-07
 -3.46420440738383E-06  1.48489640831387E-05  8.48982753622843E-07 -3.86533237591315E-04 -1.19209271697322E-02
  1.70771305521750E-03 -3.27530357160529E-03  6.03224507221095E-03  4.55488386239760E-03 -3.53504411707547E-06
 -2.42168957874155E-06 -3.60487616469245E-04 -3.38688808330471E-03 -4.14892721197116E-06  4.70661319910487E-07
  2.29105979566794E-03 -2.73736033197957E-03  7.63838922693035E-04  5.56126511309903E-03  3.05950709715461E-02
  8.15065636271221E-02  6.41731801435143E-02 -1.53722983741972E-07 -2.97141416382016E-06  8.57271214380436E-06
  5.08540357757235E-10  2.95144603933804E-07  5.98555464321968E-06 -1.72112186514133E-05 -3.20331213232779E-07
 -3.86807568432080E-04 -1.19270191583015E-02  1.71708270828923E-03 -3.27553355345118E-03 -6.02222784265040E-03
 -4.55300293607176E-03 -2.41736832557455E-05 -6.55617090191907E-07  3.69253529457478E-04  3.38841287907069E-03
  8.70782620577431E-06  1.67855756310187E-06 -2.30352170245084E-03  2.73660880431756E-03 -1.36204767587275E-07
 -1.12000547406189E-06 -7.17284656116301E-06  5.55141853575227E-07 -3.15808449537422E-05 -6.78175437458538E-07
  2.71989975085341E-05 -1.32745867924296E-04  1.39230184227586E-02 -3.87235024436614E-08 -2.94948868526115E-07
 -2.08507279774370E-06 -2.77760085856988E-07  1.11225327424185E-05  7.49788980904920E-08  5.38111113326432E-06
 -1.35365351844451E-04  1.40232749226153E-02 -8.38450646928089E-04 -1.04400785640643E-02  2.24464175807677E-01
 -1.17551221371110E-03 -1.77832356535726E-03  6.04372122385180E-03 -4.31160375644864E-02 -3.23383555540040E-03
  1.36817358541183E-02 -8.38408920455198E-04 -1.04397528841038E-02  2.24468670426110E-01  1.17551428013456E-03
  1.78817979254576E-03 -6.04379974722905E-03  4.31105685420888E-02 -3.23373445681029E-03  1.36875437248471E-02
  8.38367180091243E-04  1.04394312043342E-02 -2.24473064393451E-01 -1.17554967537197E-03 -1.78998869862566E-03
  6.04375977378609E-03 -4.31145577850124E-02 -3.23372835529146E-03  1.36755331296747E-02  8.38484971417984E-04
  1.04403344880700E-02 -2.24464549962882E-01  1.17553350494290E-03  1.77212518919785E-03 -6.04380740011494E-03
  4.31193551168477E-02 -3.23380209438123E-03  1.36695397745457E-02 -1.92838761145394E-02  2.82100832145462E-01
  1.01179139863797E-02 -1.71315108889350E-02 -1.51408917636167E-02 -1.92834963629385E-02  2.82107502250070E-01
 -1.01185799778561E-02  1.71343839025837E-02 -1.51460614042084E-02  1.92836033677179E-02 -2.82105825116554E-01
  1.01196427522212E-02 -1.71349295050369E-02 -1.51441352416290E-02  1.92837325554213E-02 -2.82101116684603E-01
 -1.01177821850213E-02  1.71290346172647E-02 -1.51382226312068E-02  6.77896062596346E-02  6.77895710913689E-02
 -6.77862137351848E-02 -6.77863428501259E-02  6.48706275055212E-02  6.48667434641152E-02 -6.48688598646444E-02
 -6.48721664120407E-02  6.92220805576887E-02  6.92244618655442E-02 -6.92256149350529E-02 -6.92214864254777E-02
* ORBITAL    1   54
 -4.44293055453629E-04 -3.29457223928750E-03 -2.09698720639362E-02 -9.37531500257428E-03 -2.81922589082838E-02
  2.24834208958614E-07  5.15158160222754E-06 -1.43869105265916E-05 -7.44356992222453E-07 -3.67574754630937E-07
 -7.65431177895746E-06  1.97060122732039E-05  1.98446948088057E-07 -4.02520655186254E-04 -1.09786536886722E-02
 -1.63562196529535E-02 -7.48769647452926E-03  5.74926655996411E-03  3.84969940849719E-03 -1.29688963691776E-05
 -5.22612155257124E-06 -1.18904349504724E-03 -4.89699648553576E-03  2.33212437542879E-05  5.10372192491219E-06
  1.84290026656418E-03 -3.07159614386729E-03 -4.44316887296654E-04 -3.29475228607419E-03 -2.09704856811147E-02
 -9.37983713656372E-03 -2.81920820126329E-02 -1.28275628069562E-07 -2.13998275056594E-06  9.24786513063601E-06
  5.36158143793577E-07  2.83946705469612E-07  6.69542205619591E-06 -1.93307806475923E-05 -8.66083280620166E-07
  4.02507672292639E-04  1.09787566954959E-02  1.63556799195628E-02  7.48791298333601E-03  5.74949226809285E-03
  3.85013004498624E-03 -1.68968644551319E-05 -5.95989840668130E-06 -1.18695250316147E-03 -4.89779259075367E-03
 -6.87411483073882E-06 -2.84122674663937E-06  1.83754758882535E-03 -3.07143721442621E-03 -6.39763341751863E-05
 -1.17293628827954E-03  4.72464192699169E-02  5.14032115859445E-04 -8.05231365600041E-05 -9.90418582256021E-04
 -5.45575905203385E-03  1.81176371091760E-06 -7.48564436602077E-05 -6.41023550330987E-05 -1.17393670049365E-03
  4.72410289107114E-02 -5.13346100707891E-04  2.95758267575129E-05  9.91319568861652E-04  5.40343503707792E-03
 -1.83162422421959E-06  7.32492070448677E-05 -1.00504036822454E-03 -1.16996326023976E-02  2.21725651666904E-01
 -1.22362073264045E-03 -2.86912930658231E-03  5.90331834710089E-03 -4.60591319158227E-02 -3.24547146948376E-03
  9.35064173373437E-03 -1.00499107441165E-03 -1.16992259098274E-02  2.21728381959296E-01  1.22382611671937E-03
  2.87682172987113E-03 -5.90327621269196E-03  4.60410295918380E-02 -3.24548341267580E-03  9.37577770317382E-03
 -1.00501736585002E-03 -1.16994257446277E-02  2.21722353799000E-01  1.22388943713343E-03  2.85659371395549E-03
 -5.90321289579376E-03  4.60480241538544E-02  3.24564748230840E-03 -9.36865909274342E-03 -1.00497942528853E-03
 -1.16991674518192E-02  2.21733318087276E-01 -1.22361407965207E-03 -2.89044807745407E-03  5.90335773959856E-03
 -4.60527713093132E-02  3.24536013605505E-03 -9.35458145581790E-03 -1.92967238401605E-02  2.78409777351000E-01
  9.47942832602267E-03 -1.67406537361040E-02 -1.44679888640472E-02 -1.92964654130543E-02  2.78415568739533E-01
 -9.47856624888338E-03  1.67430978482055E-02 -1.44725275667044E-02 -1.92966738276772E-02  2.78409574293565E-01
 -9.47689630188061E-03  1.67394589430126E-02  1.44662580860487E-02 -1.92962969045415E-02  2.78417744233148E-01
  9.48143485028743E-03 -1.67443098497904E-02  1.44747868564414E-02  6.38550786340515E-02  6.38530756506856E-02
  6.38527850455178E-02  6.38542805857309E-02  6.27608376592674E-02  6.27600371526604E-02  6.27648636709220E-02
  6.27561575106569E-02  6.40151328661503E-02  6.40173798936110E-02  6.40142546527350E-02  6.40179466207522E-02
* ORBITAL    1   55
 -3.40812407131447E-07 -2.45875012715028E-06 -1.26079020755203E-05  8.84278678528075E-06 -7.35620829235487E-06
  5.09600245217632E-04  1.40285011663259E-02  1.22406268723960E-02  6.56491291957666E-03  5.06238328561558E-05
  2.08851382319966E-03 -2.44711832506109E-02 -4.87604517995853E-03  5.60784618553006E-07  1.22978324418395E-05
 -2.25519817611837E-05 -5.55872518542657E-08 -1.20367023631569E-05  2.53719489214265E-06 -5.52544803878703E-03
 -2.65884585791473E-03  1.91048365372640E-05  6.18244283283541E-06 -1.10273048579676E-02  1.19352775062568E-03
 -3.43642839973209E-05 -1.55010908760497E-06 -4.10163429908318E-07 -2.96908552060138E-06 -1.50584841757300E-05
  5.22272020648998E-06 -7.98253673746389E-06 -5.09567005899476E-04 -1.40284868273651E-02 -1.22400574123325E-02
 -6.56504867276330E-03 -5.07333987868456E-05 -2.09044637690865E-03  2.44739187296488E-02  4.87541725936353E-03
 -6.43338606926549E-07 -1.35649889287201E-05  1.95536231568545E-05 -7.02506372047272E-07 -1.77517761253203E-05
 -3.43811386246469E-07 -5.50213252042467E-03 -2.65669760718929E-03 -6.90697987695819E-07  6.71812320942079E-06
 -1.10136349882367E-02  1.19462566878340E-03 -3.00522269923798E-05 -3.81202590979970E-06 -4.42987019120269E-07
 -3.60082703760940E-06 -2.37800488351405E-05  1.33525909516739E-06 -5.99069420656041E-05 -2.01657296280060E-06
  5.67773745719324E-05 -6.85498705726405E-04 -4.36008403239710E-03 -5.59448428562347E-07 -4.55426243599632E-06
 -2.80308630452322E-05 -1.89348230402197E-06  8.31622369864657E-05  2.34394032700827E-06 -7.23310866966609E-05
  6.85862973927955E-04  4.34008013816233E-03  1.22365747978774E-03  1.31729497273017E-02 -2.07775458401498E-01
  1.55258365120133E-03 -2.50319878547564E-04 -5.83116068884454E-03  4.83657152954458E-02  3.24242593320246E-03
 -1.51383779682268E-02 -1.22352452747977E-03 -1.31719325661599E-02  2.07773264812787E-01  1.55264422592050E-03
 -2.34839818499003E-04 -5.83107253196939E-03  4.83500801242088E-02 -3.24283008897037E-03  1.51815132609573E-02
  1.22363245462746E-03  1.31727484063662E-02 -2.07776711907573E-01 -1.55269382097416E-03  2.51053772766162E-04
  5.83113416550204E-03 -4.83669373514056E-02 -3.24246789552864E-03  1.51362916061776E-02 -1.22351493378287E-03
 -1.31718402548513E-02  2.07770853571802E-01 -1.55285695836171E-03  2.41119298646339E-04  5.83109846595577E-03
 -4.83443680826321E-02  3.24298890752132E-03 -1.51882250799338E-02 -2.00036765410801E-02  2.86844678530073E-01
  6.81652897625178E-03 -1.61142271385502E-02 -1.30126283087997E-02  2.00038675538077E-02 -2.86840456352739E-01
  6.81781788371997E-03 -1.61116370428817E-02  1.30023423347980E-02 -2.00034915109200E-02  2.86846684861333E-01
 -6.81714716399765E-03  1.61172998952768E-02  1.30143717602480E-02  2.00037954876985E-02 -2.86841146283540E-01
 -6.81880646249103E-03  1.61113839980537E-02 -1.30028396930390E-02  6.41858879100506E-02 -6.41739598719873E-02
  6.41849648530611E-02 -6.41733445683414E-02  6.51897250817870E-02 -6.51945013261077E-02  6.51873683540874E-02
 -6.51950294339798E-02  6.32472835612841E-02 -6.32502791063870E-02  6.32483203472033E-02 -6.32493847349587E-02
* ORBITAL    1   56
 -1.55595999794239E-07 -1.11521015669613E-06 -5.58629036976018E-06 -1.44563293369745E-07 -2.57218541753581E-06
  5.02677726938072E-04  1.39802221842550E-02  7.72998645241856E-03  5.98550854778645E-03  5.32401523319309E-05
  1.87042901005526E-03 -2.03165891394669E-02 -4.36566410745662E-03  2.53058163485032E-07  5.97262367278479E-06
 -5.16914520447958E-06  3.74762356646870E-07 -4.97111243196652E-06 -1.17184543796201E-06 -5.16377261952006E-03
 -2.96093567350783E-03  1.74901760072834E-05  1.98172929204907E-06 -5.87184449078347E-03  3.41401666209368E-03
  1.03878114517414E-05  2.30485543483093E-06 -1.89137812049662E-07 -1.36507628089488E-06 -7.06972606483373E-06
  5.36120227949988E-06 -3.45874011801667E-06  5.02793620112524E-04  1.39825243193738E-02  7.72475332380388E-03
  5.98572820877467E-03  5.30003109226421E-05  1.86472158215496E-03 -2.03002146397168E-02 -4.36471713397293E-03
 -3.01099161250284E-07 -6.30494497169582E-06  1.50014083514666E-05  6.47666004488553E-07 -2.94306242017899E-05
 -3.00077094035946E-06  5.17884954480727E-03  2.96148184210192E-03  1.99731572288734E-06  3.67759831368005E-06
  5.88491550574896E-03 -3.41399291808560E-03  6.97845964835316E-06  6.75970612447221E-08 -3.35264298486835E-04
 -2.45897754273642E-03 -1.67785223451808E-02  3.35353828849445E-04 -6.84299503987489E-03 -2.01184447114856E-04
 -8.46621949066710E-03 -2.26957023786499E-07  8.48884493340623E-06  3.34824293437262E-04  2.45541947935511E-03
  1.67563284435071E-02  3.35180362395280E-04 -6.86690151752772E-03 -1.98651747666359E-04 -8.56588944101587E-03
  1.04647861208981E-06 -4.53431331864478E-05  1.22406146867732E-03  1.31633665774547E-02 -2.06276402820686E-01
  1.60079749480246E-03 -2.16515091384803E-03 -5.83267681896566E-03  4.67612281525057E-02  3.25526604453408E-03
 -1.76302636618587E-02 -1.22399691044865E-03 -1.31628743038371E-02  2.06278100714572E-01  1.60076831928324E-03
 -2.15513213421444E-03 -5.83279051850124E-03  4.67574019026527E-02 -3.25530023496465E-03  1.76435600128442E-02
 -1.22391822271279E-03 -1.31622605618739E-02  2.06280117080692E-01  1.60092998846855E-03 -2.15440709117328E-03
 -5.83281893848454E-03  4.67481635250365E-02  3.25540705289080E-03 -1.76553588402716E-02  1.22408937948565E-03
  1.31636045669042E-02 -2.06278645598041E-01  1.60060154246173E-03 -2.15506190193754E-03 -5.83280254961512E-03
  4.67622847304184E-02 -3.25507326752643E-03  1.76239185885689E-02 -2.00325262329824E-02  2.87190458357711E-01
  6.92053724256885E-03 -1.62031197137733E-02 -1.30764053166804E-02  2.00322531762469E-02 -2.87193361400201E-01
  6.92144957665895E-03 -1.62053492408022E-02  1.30753751699043E-02  2.00324351602794E-02 -2.87189959336250E-01
  6.91969312242812E-03 -1.62027097700482E-02 -1.30727158052334E-02 -2.00323893822283E-02  2.87189954334952E-01
  6.92059384210279E-03 -1.62025416329812E-02  1.30749234687504E-02  6.46321715494003E-02 -6.46277346256591E-02
 -6.46271871175686E-02  6.46313177363580E-02  6.48724487862783E-02 -6.48715161688236E-02 -6.48754359282549E-02
  6.48716958589789E-02  6.34760090752245E-02 -6.34775214184385E-02 -6.34758356813329E-02  6.34749850188766E-02
* ORBITAL    1   57
 -1.27591231806823E-03 -9.40904899738082E-03 -5.78201082539264E-02  5.35285443884683E-02 -1.30992039056127E-02
  6.01076362769013E-07  1.41347977110517E-05 -1.23505972605853E-06  6.02747143863937E-07 -1.10599407182817E-06
 -2.12329484870989E-05  5.17183222868104E-05 -2.92064282776209E-07  1.40681832249929E-03  3.98445884536747E-02
 -2.19001981562971E-02  2.68535820453440E-03 -2.54021269517553E-02 -8.83066433402048E-03 -9.99737782659770E-05
 -1.80621486094563E-05 -6.34573685508028E-03  1.91766149517781E-03  1.53834531750627E-05  1.90032113556808E-06
 -1.81822014535707E-02 -5.86372002243326E-03 -1.27590732702434E-03 -9.40900870151241E-03 -5.78182360384544E-02
  5.35450165317574E-02 -1.31017068635564E-02 -2.67288773746676E-07 -4.29456602863509E-06  1.09294226519025E-05
  5.32435512932495E-07  4.18006763282892E-07  1.08914867514297E-05 -6.52950610038135E-05 -4.75664714955303E-06
 -1.40707602795681E-03 -3.98470181549299E-02  2.19097976722857E-02 -2.68532672190247E-03 -2.54809767288091E-02
 -8.83775067772200E-03  2.65021163094057E-05 -2.01426518826308E-05 -6.35324835397958E-03  1.91087580495437E-03
 -1.00402758702363E-04 -1.25335364287556E-05 -1.81819230872329E-02 -5.86789798403300E-03 -1.02798979412315E-03
 -1.50343336746651E-02  6.38131932174270E-01  1.61128058663652E-03 -7.60307145303914E-04 -3.45003943030891E-03
  1.03889664576241E-02  4.94703960032199E-06 -1.92331740160903E-04 -1.02831329431771E-03 -1.50372200060470E-02
  6.38109790177730E-01 -1.61086515178180E-03  6.24097132266170E-04  3.45426690362948E-03 -1.06414010720457E-02
 -3.20899025174917E-06  1.67169323247769E-04  4.99743654898114E-05  1.88103300504254E-04  2.14509002743734E-02
  5.98471232863033E-04 -3.71030734287918E-03 -4.85143303069110E-04 -3.32996610594129E-03  1.07923653152545E-03
 -2.39695809936732E-02  5.00998913456207E-05  1.89141685509304E-04  2.14508193863828E-02 -5.98481665187628E-04
  3.69904396545525E-03  4.85406226910684E-04  3.26253669042247E-03  1.07892618703730E-03 -2.38820052760653E-02
  4.99991628066342E-05  1.88408440275103E-04  2.14346608157057E-02 -5.97812616520066E-04  3.65555831008387E-03
  4.85644893666848E-04  3.28067405240502E-03 -1.07844698951645E-03  2.38898510172222E-02  5.02654233045668E-05
  1.90358880505979E-04  2.14720004306112E-02  5.98621738757864E-04 -3.74975888523125E-03 -4.85082670049439E-04
 -3.29456482251923E-03 -1.07924966223932E-03  2.39332019458019E-02  2.60132722573717E-03 -4.75478918652505E-02
  2.23242633333062E-03 -3.51957116666341E-03 -2.57944299146933E-03  2.60143059249518E-03 -4.75389762222494E-02
 -2.23369514554293E-03  3.52823076812561E-03 -2.58835729181887E-03  2.60078750184279E-03 -4.75581269693295E-02
 -2.22578220719309E-03  3.51377713262058E-03  2.56915711440861E-03  2.60173825366518E-03 -4.75327234833936E-02
  2.24153225396896E-03 -3.53396698046063E-03  2.59867290041039E-03 -1.31684621858649E-02 -1.31768073048845E-02
 -1.31746637932030E-02 -1.31680661708764E-02 -1.24426540186200E-02 -1.24344920392053E-02 -1.24263827029638E-02
 -1.24529821165418E-02 -1.10551469382701E-02 -1.10560615222714E-02 -1.10630766412838E-02 -1.10480735667093E-02
* ORBITAL    1   58
  6.05238809584521E-07  4.34536277253760E-06  2.18006733293474E-05 -1.72561847175067E-05  7.76160566011575E-06
 -7.62406426417009E-04 -2.14567737318543E-02  2.02093887753985E-02 -9.76614667476214E-04  1.65515546968448E-03
  4.66124477698424E-02 -4.42489607278279E-02  2.25174091284971E-03 -1.09602890578166E-06 -2.33471855139696E-05
  6.63832444997559E-05  2.48052213467120E-06 -2.73783214140757E-04 -1.64157758518403E-05  3.57032700615203E-02
  1.02092231397614E-02 -3.29059565595750E-05 -2.36261738220443E-05 -1.94567792457202E-02 -5.36174775310166E-03
  3.40704991565722E-04  5.05334629515350E-05  7.22527515410194E-07  5.17020357635858E-06  2.51289216064023E-05
  6.75718004458601E-05  1.10154219211022E-05 -7.62065528775233E-04 -2.14496076315612E-02  2.01881668279661E-02
 -9.78314267004926E-04  1.65448919160307E-03  4.65995112487550E-02 -4.42136556134239E-02  2.25321458138855E-03
  9.39122665407946E-07  2.05349324333814E-05 -9.53714975582725E-06  7.37867445570980E-07 -2.53620567929076E-04
 -5.32554236963483E-05 -3.55517527445045E-02 -1.02013709412989E-02 -9.85058232759774E-05 -3.16781288557424E-05
  1.94292664471664E-02  5.36666827950433E-03  3.89781746557896E-04  6.34220364042023E-05 -1.00644860683937E-03
 -1.48078332326436E-02  6.63724033253510E-01  1.15614045139664E-03  3.92905299237957E-03 -2.47172241625187E-03
  1.23090996761645E-03 -3.91186125567973E-07 -2.82753645305801E-06  1.00731117592575E-03  1.48152903895652E-02
 -6.63698108754410E-01  1.18412650406818E-03  2.05963231025837E-03 -2.46711663718262E-03  6.19804677270122E-04
  3.91006942813171E-06 -1.44346267983256E-04  3.86077736040174E-05  4.86051306793320E-04 -1.51003877900332E-02
 -2.44292588491162E-04  5.14050740770676E-03  2.92526402729337E-04 -6.33558444590381E-04 -3.77844202259477E-05
 -1.19748817764959E-03 -3.84034329400404E-05 -4.84345662549474E-04  1.51507502404089E-02 -2.43263984125759E-04
  5.15471621782485E-03  2.90196503597063E-04 -6.02105478212333E-04  3.93442058752901E-05  1.08579723584155E-03
 -3.86063226336569E-05 -4.85882589016559E-04  1.51317724021219E-02 -2.43035878920955E-04  5.14064079698740E-03
  2.89904905969206E-04 -6.42408129426405E-04 -3.96663620780129E-05 -1.15978482479032E-03  3.86582802563337E-05
  4.86492147204969E-04 -1.51129890369225E-02 -2.45242068863955E-04  5.16532492620989E-03  2.92543105360993E-04
 -6.14577498585454E-04  3.80248609950243E-05  1.14542445653905E-03  3.10854913634291E-05  1.59140289314892E-03
 -4.22577791392525E-04 -1.73658871699499E-03  8.09750186314765E-04 -3.47982162491452E-05 -1.65534345827497E-03
 -4.24680807490211E-04 -1.76913394899080E-03 -7.40361694397675E-04 -3.50773202658925E-05 -1.65474525505971E-03
 -4.30853196855678E-04 -1.76268503753970E-03  7.47889854596370E-04  3.04703092332476E-05  1.58386416779360E-03
 -4.17921119389339E-04 -1.73932839062801E-03 -8.11574690144660E-04 -2.43754360204982E-04  2.06557591426960E-04
  2.09782995308825E-04 -2.40574357780152E-04  9.79464990247382E-04 -9.43415692190697E-04 -9.52493617169044E-04
  9.73115192964104E-04 -3.40518636833746E-05  4.28501238686322E-05  4.47574584867093E-05 -3.39378811514543E-05
* ORBITAL    1   59
  3.82393234576365E-04  2.84585296837995E-03  1.88818610758348E-02 -1.00494758189564E-01 -1.80113148495276E-02
 -3.45595220533645E-07 -8.16398718822284E-06  2.52272557457189E-05  1.13300863277244E-06  6.04725222299682E-07
  1.34540950779255E-05 -4.73093599560712E-05 -1.93500795394778E-06  6.75269140466838E-04  1.78854872620088E-02
 -2.54409569754512E-02 -5.75079908770514E-04 -1.45208274148047E-02 -5.51968794077276E-03  2.46617753585421E-05
  7.37197428929230E-06 -6.36694573846907E-04 -1.71352649307520E-03 -1.84872689386568E-05 -3.38326680916596E-06
 -8.65691553440077E-03 -3.87311532015216E-03 -3.82069107809316E-04 -2.84346246712432E-03 -1.88694743323007E-02
  1.00485544739917E-01  1.80177774861226E-02  3.83767963699207E-07  7.45356305970333E-06 -2.44100029057398E-05
 -4.68044422893300E-07 -7.69030482878357E-07 -1.68025774458125E-05  5.02607483096694E-05  1.63211159050112E-06
  6.75837891451221E-04  1.78981072584584E-02 -2.54618475759445E-02 -5.74826025472984E-04  1.44915581327831E-02
  5.51370904286810E-03  5.24400780263216E-05  4.90896834879582E-06  6.16215309487252E-04  1.71057970014967E-03
 -6.93657530743523E-06 -2.39155909362078E-06  8.68921218605382E-03  3.87614396929038E-03  2.12947257014382E-07
  1.74512926984701E-06  1.10735091691926E-05 -1.44627385173641E-06  8.71137668903892E-05  7.97899230206053E-07
 -1.85328095697062E-05  1.25935799934755E-03 -2.00551843113466E-02  1.63154542039271E-07  1.29218627704246E-06
  8.44379487285782E-06  6.36092379331863E-07 -2.27025662078728E-05 -6.38171917448454E-07  1.42304461317743E-05
  1.26749860102626E-03 -2.03733325059978E-02  7.22282746274773E-04  9.30203101578756E-03 -3.61736638965402E-01
 -1.52369767275083E-03  1.85784312462320E-02 -8.93837004457078E-04  8.82583949436329E-03 -1.13803817870864E-03
  1.31273600464694E-02  7.22075164485632E-04  9.30039504565704E-03 -3.61752212420939E-01  1.52347620324839E-03
 -1.86081894148958E-02  8.93864695764549E-04 -8.80280621013630E-03 -1.13818222012851E-03  1.30973244485037E-02
 -7.21991636270178E-04 -9.29976874823272E-03  3.61764549864744E-01 -1.52356560976322E-03  1.86182915302670E-02
 -8.93888010077608E-04  8.82054562683758E-03 -1.13833880660722E-03  1.31355222637117E-02 -7.22306325651669E-04
 -9.30216490725569E-03  3.61737004750109E-01  1.52346392597821E-03 -1.85587896805834E-02  8.93912248220997E-04
 -8.82499008437906E-03 -1.13796213518311E-03  1.31392288940365E-02 -8.36560822396186E-03  1.70872508916510E-01
 -3.30766653315760E-02  9.51717143977312E-02  5.80150618618462E-02 -8.36625221530944E-03  1.70856823939323E-01
  3.30813142642686E-02 -9.51823039456010E-02  5.80301401335073E-02  8.36616349906455E-03 -1.70859174976297E-01
 -3.30839955980031E-02  9.51828110204731E-02  5.80255323156041E-02  8.36513014733476E-03 -1.70879604531145E-01
  3.30758203100496E-02 -9.51664376860977E-02  5.80066765608785E-02  7.86849360110414E-02  7.86835829174804E-02
 -7.86894468570623E-02 -7.86901479426320E-02  8.22820739727737E-02  8.22879240645155E-02 -8.22877678902702E-02
 -8.22734350452339E-02  7.06059171792973E-02  7.05997468774741E-02 -7.05970385340004E-02 -7.06059584158029E-02
* ORBITAL    1   60
  3.65018562418009E-04  2.68901023552063E-03  1.65270252062098E-02 -5.49330236583292E-02 -3.89651355020992E-03
 -4.54688350816367E-07 -1.04462297078268E-05  4.02079237082041E-05  2.01836805134292E-06  6.78571416020035E-07
  1.49499270788983E-05 -3.87230482151773E-05 -6.40220137904933E-07  7.71279814100572E-04  2.09646184724266E-02
 -4.57185603234884E-02 -3.70148156043659E-03 -2.30250335949266E-02 -7.50702334604036E-03  3.25194770594349E-07
  7.71351479534578E-06 -5.30670897591733E-03 -2.76328603975208E-03 -6.26297475643637E-05 -1.42670055105574E-05
 -1.55043801513285E-02 -5.48939119009476E-03  3.65106283888097E-04  2.68968598855219E-03  1.65304811917972E-02
 -5.49168075662685E-02 -3.89337130806329E-03  3.04968969751837E-07  5.03501848764537E-06 -2.24077609886685E-05
 -9.82195041410297E-07 -7.26718963442441E-07 -1.65793540277272E-05  3.47622801217026E-05  5.97340503038831E-07
 -7.71332103586436E-04 -2.09654964125608E-02  4.57211455539125E-02  3.70092206454209E-03 -2.30461525006606E-02
 -7.50915500031609E-03  6.66641592569662E-05  8.69715574145082E-06 -5.31288123465535E-03 -2.76358387980800E-03
 -1.48223884283685E-05  2.72545213423718E-06 -1.54834639068670E-02 -5.48864705636679E-03 -1.48825927596118E-05
 -9.44575954990457E-04  9.94838388909787E-02  8.38903244276264E-05  5.47990475605678E-03 -4.46992722038966E-04
 -1.28720035913141E-02 -3.79124022014040E-06  1.61897187409128E-04 -1.46988080842952E-05 -9.43245355411987E-04
  9.94887963913571E-02 -8.59097958119481E-05 -5.36965941759728E-03  4.46103285521165E-04  1.29274004007802E-02
  4.01858704372459E-06 -1.53781096495248E-04  6.50180204979380E-04  8.74354810878229E-03 -3.63539138687385E-01
 -1.56208481345335E-03  1.92836680906135E-02 -1.01065790389233E-03  8.32059475923120E-03 -1.03741855184041E-03
  1.16271333788287E-02  6.50034768540048E-04  8.74237189140267E-03 -3.63548835434015E-01  1.56142255084993E-03
 -1.93103248801888E-02  1.01057513793497E-03 -8.29151375638811E-03 -1.03746077676585E-03  1.15835408824633E-02
  6.50092608444217E-04  8.74281842843527E-03 -3.63535405604235E-01  1.56151015077228E-03 -1.92607686024320E-02
  1.01047091404391E-03 -8.30516706484751E-03  1.03717137839777E-03 -1.15973537638611E-02  6.50026138647585E-04
  8.74238079529506E-03 -3.63556200397365E-01 -1.56201795907518E-03  1.93301135092908E-02 -1.01067228376661E-03
  8.31348738292290E-03  1.03768303120209E-03 -1.16247467771233E-02 -8.29736081884349E-03  1.67719725312200E-01
 -3.30277829364669E-02  9.57045428555652E-02  5.78865704578165E-02 -8.29762895360523E-03  1.67709348961122E-01
  3.30283987922927E-02 -9.57099852951365E-02  5.78976223462711E-02 -8.29745462736752E-03  1.67718867284164E-01
  3.30255857237002E-02 -9.57034262256629E-02 -5.78840560526829E-02 -8.29764512641154E-03  1.67708414058104E-01
 -3.30321026748746E-02  9.57122478709242E-02 -5.79000332931630E-02  7.67869709544119E-02  7.67863781618490E-02
  7.67879601037376E-02  7.67850163936633E-02  8.03097498861572E-02  8.03111164217296E-02  8.03023022434186E-02
  8.03176645789239E-02  6.84544324825467E-02  6.84482713136175E-02  6.84553817734434E-02  6.84452807580714E-02
* ORBITAL    1   61
  7.20898410676096E-07  5.20989685931334E-06  2.66893282460611E-05 -2.02867695787639E-05  1.95118561515908E-05
 -6.45312537072215E-04 -1.78174317567539E-02  4.49389588643926E-02  3.14494890103786E-03 -4.50297025724929E-04
 -1.21268848577545E-02  1.96815034881093E-02 -8.90240644467616E-04 -1.16750328145915E-06 -2.52408308641020E-05
  5.15691660545421E-05  3.92422924114424E-07  5.65332945205170E-05 -2.35449685846644E-06  1.73915919449889E-02
  5.17839608979515E-03 -4.15421275021765E-05 -1.45388524256945E-05  3.19049109456568E-02  9.82207565236583E-03
  4.47658386186755E-05  6.27800566994147E-07  8.91792395013465E-07  6.45192976449413E-06  3.25662178809485E-05
 -1.35569936541703E-05  1.37590017244813E-05  6.45230729370026E-04  1.78177857056219E-02 -4.49432103186403E-02
 -3.14483751099183E-03  4.50630562401961E-04  1.21331108662095E-02 -1.96895533674693E-02  8.92057737762920E-04
  1.37333713762578E-06  2.87156872073743E-05 -4.14151703210984E-05  1.42440777403407E-06  6.07444726557240E-05
  1.83158442473388E-06  1.73277622098400E-02  5.17013154733124E-03  1.51813226645072E-05 -1.36299639238576E-05
  3.18530730751029E-02  9.81962252474488E-03  3.89624539512831E-05  5.21191810863582E-06  9.70251329116791E-07
  7.85064607874901E-06  5.41320304498013E-05 -1.71396674391624E-06  4.63548525788201E-05  4.80697100387360E-06
 -1.51279561112705E-04  1.29117666713865E-04 -8.18841874124935E-03  1.28950503916678E-06  1.04546775266996E-05
  6.49180006604841E-05  3.51906128984277E-06 -1.25495426913459E-04 -5.55860673742421E-06  1.89753209873873E-04
 -1.29865657076673E-04  8.23638187672731E-03 -5.49687656501930E-04 -8.12529655400207E-03  3.80744992444416E-01
  9.54032322006034E-04 -1.58230110923008E-02  9.00743247661661E-04 -9.43063525900853E-03  9.52207060708244E-04
 -1.17948334767761E-02  5.49246643102457E-04  8.12190764707844E-03 -3.80748209975675E-01  9.53715953665618E-04
 -1.58575093336786E-02  9.00673859095465E-04 -9.39666335852921E-03 -9.51352574507781E-04  1.17030505206182E-02
 -5.49534499624126E-04 -8.12408371601580E-03  3.80750921137059E-01 -9.53662783054196E-04  1.58168906868058E-02
 -9.00603564772139E-04  9.43236987623179E-03 -9.52060919955781E-04  1.17944134259543E-02  5.49296600129359E-04
  8.12222743034030E-03 -3.80738954349842E-01 -9.53110465684234E-04  1.58416991844486E-02 -9.00717820302987E-04
  9.38210052463397E-03  9.50959008593943E-04 -1.16821168141395E-02 -8.16946497359227E-03  1.54327342176012E-01
 -2.51909660365229E-02  1.00133940533394E-01  5.94267149477184E-02  8.16898647508638E-03 -1.54334037645204E-01
 -2.51967003166365E-02  1.00132942601247E-01 -5.94098845557887E-02 -8.16966265813989E-03  1.54323945142549E-01
  2.51957715867255E-02 -1.00143644080241E-01 -5.94308070856963E-02  8.16882782082822E-03 -1.54335696158902E-01
  2.51971402578246E-02 -1.00131675374222E-01  5.94097769214450E-02  7.05608749204111E-02 -7.05823877195709E-02
  7.05604817315581E-02 -7.05826829466521E-02  7.27700055959428E-02 -7.27591107540915E-02  7.27756525714678E-02
 -7.27591879236725E-02  7.38213601953628E-02 -7.38172534711966E-02  7.38213499515475E-02 -7.38156227431981E-02
* ORBITAL    1   62
  5.11700293800734E-07  3.68396983141891E-06  1.86321819676992E-05 -3.17235765553121E-06  1.09715023378320E-05
 -7.39972570507939E-04 -2.00277853501411E-02  4.16177312096781E-02  1.68380828344060E-03 -3.99434444708799E-04
 -1.07102540768423E-02  1.44847508435233E-02 -1.68419559646517E-03 -8.37351467279702E-07 -1.91399279881621E-05
  2.47684172866796E-05 -3.20010189690410E-07 -2.96467508590651E-06  1.06601318747230E-06  1.43764817425684E-02
  5.30008781656822E-03 -4.23233107416705E-05 -7.07789924709716E-06  2.15282919306689E-02  8.66399415798278E-03
  1.96525770253909E-05 -6.53992617034718E-08  6.12678540897394E-07  4.42248222673788E-06  2.28581341657010E-05
 -7.85430931216371E-06  1.26132844564442E-05 -7.40229513631975E-04 -2.00329483539892E-02  4.16281434219858E-02
  1.68337203430288E-03 -3.98876897012342E-04 -1.06967908836653E-02  1.44459060948040E-02 -1.68668930866056E-03
  9.68923347344883E-07  2.06338634870729E-05 -4.18108774576935E-05 -1.28872166659876E-06  4.46005443714216E-05
  2.36590636857243E-06 -1.43970461425774E-02 -5.30006479233261E-03 -1.05690493104418E-05 -1.12501914359922E-05
 -2.15725303110426E-02 -8.66480009269038E-03  2.16772187629715E-05  5.20481522841767E-06 -1.05858451174903E-04
 -1.01267298189927E-03  2.10223932412098E-02 -7.49280282886823E-04  2.55648377460041E-02 -6.16138516505911E-04
  5.83298074150102E-03  6.51719272676984E-07 -2.21403651733768E-05  1.07218959900677E-04  1.02375546018668E-03
 -2.09544854782698E-02 -7.45458069301262E-04  2.54052472137003E-02 -6.22858203548467E-04  6.04581025366560E-03
 -2.10362143004250E-06  1.00045792383586E-04 -5.22050655396050E-04 -7.91224703302706E-03  3.80399850126657E-01
  7.79810906456523E-04 -1.00969909788761E-02  9.07629805671121E-04 -5.73152883663406E-03  8.26948253750258E-04
 -5.96161373956221E-03  5.21800650691606E-04  7.91034831642450E-03 -3.80401805723587E-01  7.79877559596938E-04
 -1.01241747612665E-02  9.07586852819345E-04 -5.71654100705056E-03 -8.26618053892261E-04  5.90807006828823E-03
  5.21624199669661E-04  7.90896925219502E-03 -3.80407130915291E-01  7.79564129407805E-04 -1.01254822152437E-02
  9.07665284238127E-04 -5.69710694292163E-03  8.26424025052554E-04 -5.88182126458693E-03 -5.22065828351513E-04
 -7.91240783858741E-03  3.80406412933595E-01  7.80181716565112E-04 -1.01172586622931E-02  9.07886962578498E-04
 -5.73282889343044E-03 -8.27366303062944E-04  5.97197840011632E-03 -8.16785243574059E-03  1.53342946393227E-01
 -2.57889452683410E-02  1.01527973637134E-01  6.03634272094966E-02  8.16769409760628E-03 -1.53346312051709E-01
 -2.57949145793012E-02  1.01531151193407E-01 -6.03527336983277E-02  8.16731131968287E-03 -1.53354410526772E-01
 -2.57903460511282E-02  1.01523865216097E-01  6.03446408842590E-02 -8.16746587205239E-03  1.53350318980994E-01
 -2.57891391445959E-02  1.01527013937362E-01 -6.03590875944451E-02  7.03722619676194E-02 -7.03863921368578E-02
 -7.03877703186071E-02  7.03705480588610E-02  7.39810091923404E-02 -7.39753455656004E-02 -7.39683274638060E-02
  7.39803495212513E-02  7.35416749976117E-02 -7.35379882609473E-02 -7.35424113788066E-02  7.35422390476386E-02
* ORBITAL    1   63
 -6.32770051628658E-04 -4.58339731813242E-03 -2.38633931801506E-02 -2.90794648228161E-02 -3.09448825682736E-02
  9.51700418190476E-10 -4.12545459579279E-07 -1.58712388229333E-06 -3.29654516378713E-07 -8.86560467417053E-08
 -2.00524324652935E-06  6.48573475545190E-06  2.22408260043048E-07 -4.49832029730034E-04 -1.03433672111166E-02
  2.90222237294959E-03 -2.11465156995937E-03  1.56328130309237E-03  5.79798905620785E-04 -1.71611058021819E-05
 -2.50202627766666E-06  4.99091159713087E-03  7.59909133678680E-04 -1.45737989837862E-05 -1.77361929836436E-06
  2.01446190603529E-03  1.04578354533447E-03  6.32279853134400E-04  4.57980173413828E-03  2.38445132865789E-02
  2.90861759605340E-02  3.09339812255512E-02 -7.37617884701970E-08 -2.00846961319669E-06  7.30867091101544E-06
  6.75181190599983E-07  9.06710208151807E-08  1.80256259438281E-06 -7.21767569688513E-06 -1.75642046976314E-07
 -4.50668226151682E-04 -1.03615522109516E-02  2.93047917019258E-03 -2.11466273765512E-03 -1.55690595569877E-03
 -5.79619410142936E-04  3.08391640179108E-06  2.54970381901260E-06 -4.96887134482586E-03 -7.54412920681339E-04
  5.32505590939171E-06  2.66367596611437E-06 -2.04743642609175E-03 -1.04880081044143E-03 -2.63136154014362E-07
 -2.12947155952489E-06 -1.39361461848988E-05  5.29199755214364E-07 -1.63958251560165E-05 -1.45054836195862E-06
  5.79483175432639E-05 -6.22415184665502E-04  1.93868766506847E-02 -2.96366768930461E-07 -2.41682177683787E-06
 -1.48600323151117E-05 -1.45485420257199E-06  7.07921800281602E-05  1.22576930221227E-06 -2.99182563223207E-05
 -6.23537293123433E-04  1.94311674621750E-02  1.16467003372494E-04  1.14720992195899E-03 -3.72304636007088E-02
  3.97593608945488E-03 -7.82768807594452E-02  1.16705328812117E-03 -2.64218831875065E-02  1.42878127284075E-03
 -2.41933878484891E-02  1.16450772149239E-04  1.14704852113074E-03 -3.72265055999789E-02 -3.97623539246052E-03
  7.82942634196137E-02 -1.16716845364270E-03  2.64264397224276E-02  1.42897224434176E-03 -2.42065832102063E-02
 -1.16360207705989E-04 -1.14639037181938E-03  3.72276152524019E-02  3.97603761698714E-03 -7.82745167489477E-02
  1.16719650447741E-03 -2.64277068866669E-02  1.42907359089648E-03 -2.42215139969182E-02 -1.16369834792767E-04
 -1.14644139339309E-03  3.72242543235318E-02 -3.97624769890198E-03  7.82808939431341E-02 -1.16711934981738E-03
  2.64438421976487E-02  1.42912768469846E-03 -2.42421915300904E-02  3.36937612498209E-04  5.18912372449801E-03
  2.35750017545766E-01  1.37639332278831E-01 -8.02352929239677E-02  3.37017804158332E-04  5.19157921105136E-03
 -2.35750617490452E-01 -1.37636437951496E-01 -8.02375630605855E-02 -3.36602858374079E-04 -5.18593548715051E-03
  2.35749437206281E-01  1.37640012638529E-01 -8.02310599396464E-02 -3.36677362128942E-04 -5.18539121651070E-03
 -2.35754214254503E-01 -1.37640586035711E-01 -8.02312702931504E-02  2.91594104400556E-02  2.91602186125810E-02
 -2.91512542752592E-02 -2.91523191859180E-02 -1.93466541830811E-01 -1.93473649520724E-01  1.93463937085834E-01
  1.93463369524279E-01  1.80673793947671E-01  1.80677076710916E-01 -1.80679053737760E-01 -1.80674833957544E-01
* ORBITAL    1   64
 -3.47414174954688E-04 -2.52911695271348E-03 -1.36476274574027E-02 -7.13236259080817E-03 -1.10499699300145E-02
  2.24790796385704E-07  4.71878046824785E-06 -1.34759391574708E-05 -5.07866033223923E-07 -3.62817198621063E-07
 -7.08500449355979E-06  1.32218204055854E-05 -3.33689598214561E-07 -5.49468346256312E-04 -1.23858704914661E-02
  1.82466143669264E-03 -3.35084337775739E-03  4.64843966342351E-03  1.10482669112536E-03 -1.00614613716922E-05
 -4.63524479058145E-06  3.68790633408386E-03 -8.03067699387579E-04  3.02353671314097E-05  5.96444688304764E-06
  3.73594773464626E-03  1.38164313556874E-03 -3.47421467949176E-04 -2.52916399060252E-03 -1.36475796135817E-02
 -7.13949986994077E-03 -1.10479632846194E-02 -3.47381651437004E-08 -6.14508652066450E-07  4.21655507771139E-06
  2.16341595950579E-08  8.88691017642941E-08  2.92097341774218E-06 -9.45633096109256E-06 -7.89421109769426E-07
  5.49480872453919E-04  1.23862010281064E-02 -1.83160530396120E-03  3.35046096317755E-03  4.66418198946154E-03
  1.10607286606349E-03 -2.59051232180887E-06 -7.01136842411605E-07  3.69038619538770E-03 -8.03018512891696E-04
 -1.97130356364763E-06 -2.45288314081981E-06  3.73689999431933E-03  1.38390640529249E-03  2.64390615875569E-05
  2.63440647125766E-04 -1.64389385661757E-02  2.99499075542893E-05  1.64790355128768E-03 -1.18397684669653E-04
 -7.30297399100624E-03  9.24486241348750E-07 -4.29166321556874E-05  2.61203865504113E-05  2.60894275370895E-04
 -1.64504856489613E-02 -2.96810656194556E-05 -1.66554624598622E-03  1.19975718492196E-04  7.21544382810549E-03
 -1.45819652781844E-06  5.83184331664004E-05  2.50406438281919E-05  4.47498994252811E-04 -3.71345863530325E-02
  3.97498451327728E-03 -7.68328002928829E-02  1.09510027235572E-03 -2.57472900941236E-02  1.10417693206282E-03
 -2.04436100528757E-02  2.50700670498109E-05  4.47741377169994E-04 -3.71326684786777E-02 -3.97477551610733E-03
  7.68441448080609E-02 -1.09504345714559E-03  2.57327114209036E-02  1.10413179297660E-03 -2.04257341606112E-02
  2.49751451426611E-05  4.47005751427663E-04 -3.71391718365279E-02 -3.97492282667344E-03  7.68293971428284E-02
 -1.09509021906176E-03  2.57378930521765E-02 -1.10415208300696E-03  2.04322554537186E-02  2.50695423220616E-05
  4.47715725828388E-04 -3.71283672374184E-02  3.97499071468395E-03 -7.68522275372692E-02  1.09512832440323E-03
 -2.57478805415685E-02 -1.10429421893491E-03  2.04475321017775E-02  2.25208640072187E-04  5.00063267310223E-03
  2.44316279714264E-01  1.30965531669857E-01 -6.88239292085230E-02  2.25183767361213E-04  5.00241486676396E-03
 -2.44313975318008E-01 -1.30963801239577E-01 -6.88246925802004E-02  2.24848230076223E-04  4.99694892264827E-03
 -2.44312085468548E-01 -1.30966510961241E-01  6.88217780273587E-02  2.25255296414064E-04  5.00385205638569E-03
  2.44318401971990E-01  1.30964239836744E-01  6.88288430283257E-02  1.56067443090646E-02  1.56053419539554E-02
  1.56040956889547E-02  1.56065540193820E-02 -1.90537966739159E-01 -1.90540281552545E-01 -1.90534499061381E-01
 -1.90538476583444E-01  1.85766885773322E-01  1.85770036789134E-01  1.85768632341152E-01  1.85768072159965E-01
* ORBITAL    1   65
 -5.28425660239951E-07 -3.79811175131834E-06 -1.94325486961413E-05  1.58059131074905E-05 -9.17320524158515E-06
  4.60048930789445E-04  1.04925776122880E-02 -6.22109008134222E-04  2.53242737439064E-03 -2.89662072064201E-05
 -1.16348875482613E-03 -1.21529999826837E-02 -2.80219679764189E-03  9.01734066214368E-07  2.00425632748565E-05
 -3.63117892486842E-05 -2.88343798252510E-07  1.37822687463915E-05  6.35808550574256E-06 -1.67392999542969E-03
 -1.15107653800954E-03  1.73702741702522E-05  9.72917217506486E-06 -1.33991255133213E-02 -1.59057204762501E-03
 -7.54529921515867E-05 -8.20877799742242E-06 -6.52229993418183E-07 -4.71384940374429E-06 -2.38852549004919E-05
  1.44575997813397E-06 -1.53353008220707E-05 -4.60013637467501E-04 -1.04925118777024E-02  6.23697344757216E-04
 -2.53234076230226E-03  2.88827360305366E-05  1.16208852734788E-03  1.21568108443997E-02  2.80184299258442E-03
 -1.02110393632830E-06 -2.16120768912019E-05  3.54135232636426E-05 -1.67878819984322E-07  4.96602966413085E-06
  1.66518744148636E-06 -1.65214529650931E-03 -1.15030226386282E-03  1.12611147244621E-05  9.52341118735430E-06
 -1.33848844347515E-02 -1.58932475607888E-03 -6.87276457677942E-05 -1.00701888696641E-05 -7.28422872554805E-07
 -5.92771441541515E-06 -3.59673702916493E-05  3.28725293272458E-06 -1.81123898018841E-04 -2.75674237036098E-06
  5.49865882156172E-05  7.63131699083300E-05 -4.27429355186862E-03 -8.24667582743045E-07 -6.72447951952989E-06
 -3.92858418601742E-05 -3.81982209468486E-06  2.02731973369254E-04  3.01756524587882E-06 -6.85792215302074E-05
 -7.59558838285611E-05  4.24258677292622E-03  3.36346189108876E-05  1.94141265639266E-04  8.18149289688969E-03
 -1.37401453981588E-03  1.98207418883642E-02 -2.23674152426682E-03  4.45758645918819E-02 -2.69626690783911E-03
  4.86390903003951E-02 -3.35681035992001E-05 -1.93659046679570E-04 -8.19388521264798E-03 -1.37403880668207E-03
  1.98465200394330E-02 -2.23649014884874E-03  4.45487662851532E-02  2.69559038675225E-03 -4.85674372180856E-02
  3.37519634474873E-05  1.95035679347653E-04  8.18605232858138E-03  1.37398178762552E-03 -1.98199577781520E-02
  2.23682251601774E-03 -4.45749411789487E-02  2.69625399592984E-03 -4.86412355740136E-02 -3.34699161755000E-05
 -1.92881166075588E-04 -8.19324480068745E-03  1.37379018894496E-03 -1.98356253960570E-02  2.23644190144734E-03
 -4.45429835283655E-02 -2.69544036086109E-03  4.85579181714991E-02  4.44786129525335E-04  7.00676772212401E-03
  1.31560301666148E-01  1.53683602012299E-01 -2.08062594018929E-01 -4.44137478087738E-04 -6.99356919870283E-03
  1.31560321165707E-01  1.53694000344725E-01  2.08039485716668E-01  4.44999818434606E-04  7.00858925952128E-03
 -1.31559387907905E-01 -1.53683378808345E-01  2.08064277966197E-01 -4.43934365870994E-04 -6.99275419028394E-03
 -1.31565035959141E-01 -1.53691741195692E-01 -2.08043592388125E-01  1.36637895095091E-01 -1.36615405083898E-01
  1.36635232160909E-01 -1.36615926087214E-01 -2.27140690236575E-01  2.27131661009090E-01 -2.27143814210923E-01
  2.27127034691585E-01  8.18342225293237E-02 -8.18410841190379E-02  8.18378507859069E-02 -8.18384348021636E-02
* ORBITAL    1   66
 -1.36173194829543E-07 -9.67015959816695E-07 -4.65266723748813E-06 -2.04833160354168E-06 -9.08468941641713E-07
  4.73238090961486E-04  1.07334149634649E-02 -1.39359156256907E-03  2.87773377689631E-03  2.59065819302371E-05
  3.20563568146796E-04 -1.13903076281676E-02 -2.46660419457295E-03  2.00109513780806E-07  5.11052348798467E-06
  1.44199807043449E-06  8.36333088842505E-07 -4.30367291610547E-05 -4.50200573215453E-06 -7.82563153199414E-04
 -6.17252501868277E-04  1.03698121993778E-05  1.17397462173288E-06 -8.45033473601910E-03 -6.46709501514359E-04
  7.03605820901506E-05  1.17375612127386E-05 -1.76049811155812E-07 -1.26940172419975E-06 -6.71425415770588E-06
  1.86636997667224E-05 -1.39257717298394E-06  4.73428563163771E-04  1.07372452487491E-02 -1.40569281171716E-03
  2.87750188226409E-03  2.55150057025032E-05  3.11484444340012E-04 -1.13636928257903E-02 -2.46529481846005E-03
 -3.13381336547116E-07 -6.40108575231677E-06  1.89166334119672E-05  4.30732625353677E-07 -7.44509381543691E-05
 -1.21521316785571E-05  8.16728537486825E-04  6.20688320999889E-04 -8.75132356292544E-06  3.12887080420862E-06
  8.45956175658713E-03  6.47524326096327E-04  6.53511127088107E-05  9.36948946106037E-06 -9.86375495852823E-05
 -8.33676783984300E-04  1.49194432858501E-02  5.77833675043178E-04 -1.12015986447839E-02 -3.99936306574855E-05
 -1.66069705646283E-02 -2.97984935200258E-07  4.33949669865655E-06  9.81249174413310E-05  8.29616400039845E-04
 -1.49472263053880E-02  5.81962940870295E-04 -1.15384031068526E-02 -3.56417011188162E-05 -1.68529315238193E-02
  1.99635353498426E-06 -8.54258741410325E-05  1.93925480237190E-05  8.56837760272259E-05  7.55393570900929E-03
 -1.34909702758549E-03  1.97042425665701E-02 -2.15935514427389E-03  4.17292455665464E-02 -2.72342034970949E-03
  4.65070835742974E-02 -1.93180345385501E-05 -8.50977792774016E-05 -7.54612518975356E-03 -1.34895143362271E-03
  1.97236539632577E-02 -2.15994745440503E-03  4.17267325442697E-02  2.72360741603377E-03 -4.65041558163507E-02
 -1.92730548751197E-05 -8.47315273228775E-05 -7.54745955819882E-03 -1.34874006481615E-03  1.97196759028226E-02
 -2.16003583987729E-03  4.17080607451690E-02 -2.72349058938475E-03  4.64773499297700E-02  1.94255377922555E-05
  8.59771264315339E-05  7.54767083961321E-03 -1.34946768844454E-03  1.97265501168142E-02 -2.15950596880848E-03
  4.17350802260696E-02  2.72377979765325E-03 -4.65234564247018E-02  4.20859820492560E-04  6.77915409904609E-03
  1.30537722237319E-01  1.55051610281304E-01 -2.08001004204852E-01 -4.21970445525363E-04 -6.79401005720541E-03
  1.30536609598884E-01  1.55045783438024E-01  2.08009300042097E-01 -4.21603711962737E-04 -6.78791854246214E-03
  1.30533508168688E-01  1.55051176589952E-01 -2.08005203235681E-01  4.20761399116000E-04  6.77586751913250E-03
  1.30539856354753E-01  1.55052201577371E-01  2.08000580629505E-01  1.38116061449241E-01 -1.38113248873198E-01
 -1.38112399041686E-01  1.38114672188991E-01 -2.27102010087438E-01  2.27110297037587E-01  2.27101627803942E-01
 -2.27101483547708E-01  8.15023041547320E-02 -8.15041013729408E-02 -8.15014846745385E-02  8.15010755171729E-02
* ORBITAL    1   67
  2.49669961537399E-04  1.80985122791778E-03  9.49766150607484E-03  6.34932535994740E-03  7.60503206285797E-03
 -3.43486069087308E-07 -8.69943520216371E-06  3.25799954901362E-05  2.34773906794516E-06  5.61826249230396E-07
  1.28593852147018E-05 -3.94703971505132E-05 -1.45894334876972E-06 -1.60259187617805E-05 -2.73331159873089E-04
 -9.31991955801042E-03 -1.72385338544570E-03 -2.82300095767834E-03 -1.67861900906490E-03  3.38539037566311E-06
  4.44891509408625E-06  5.11770250484330E-03 -3.22362460832532E-04 -2.25753798153867E-05 -6.06800800536617E-06
 -6.02273682177731E-03 -5.26145927759096E-04 -2.49669130548399E-04 -1.80982024698908E-03 -9.49745956935448E-03
 -6.34888171673174E-03 -7.60499771490147E-03  3.98522823919649E-07  6.89130129571433E-06 -2.30197505880362E-05
 -4.32950913990913E-07 -8.57817677230884E-07 -1.86187977942244E-05  4.70714571957498E-05  8.23201066986457E-07
 -1.60054136811569E-05 -2.72966750307363E-04 -9.32066823531874E-03 -1.72411261687945E-03  2.81224183208140E-03
  1.67542762412171E-03  6.50720412511646E-05  9.51551253709438E-06 -5.11581496051045E-03  3.23914801393239E-04
 -8.87666741606086E-08  2.75335376919583E-06  6.02340159193415E-03  5.28557635715333E-04  8.69702408869170E-08
  7.28621637107235E-07  4.22734151464519E-06 -1.31848758503822E-06  8.84152033337102E-05  2.81032778567287E-08
  6.40911787610471E-06  4.85244925249296E-04 -1.05320999988607E-02 -1.18164435581852E-07 -9.95004443964615E-07
 -4.82275517470480E-06 -9.09919025110082E-07  5.02880943856042E-05  3.27357196084591E-07 -1.06372693101412E-05
  4.93067652284291E-04 -1.08539747873938E-02 -2.82799767940571E-05 -2.14625979944703E-04 -2.48522551002979E-03
  1.72684937136960E-03 -3.24245618856266E-02 -1.33140489931298E-03  2.54759035963917E-02 -3.27324437694369E-03
  6.00067323458222E-02 -2.82744130574403E-05 -2.14637187620088E-04 -2.48680944622064E-03 -1.72724306133051E-03
  3.24109277282378E-02  1.33165602798950E-03 -2.54375555117997E-02 -3.27336128678433E-03  5.99594086009592E-02
  2.83851582441326E-05  2.15433097704765E-04  2.50058701724979E-03  1.72681798910017E-03 -3.23806867809452E-02
 -1.33165232686079E-03  2.54580116327833E-02 -3.27354035301985E-03  5.99934099572475E-02  2.82080063236138E-05
  2.14140355709475E-04  2.47367289415312E-03 -1.72733295364888E-03  3.24566772920905E-02  1.33151469203515E-03
 -2.54544372195199E-02 -3.27297662504229E-03  5.99756302925253E-02 -4.68201529186001E-06 -2.82119314779080E-03
  1.38672677348468E-01 -1.02356645895923E-01  2.33083598678764E-01 -5.65548168352346E-06 -2.83782316731617E-03
 -1.38675559650602E-01  1.02356729943313E-01  2.33096502893555E-01  5.64119463476467E-06  2.83849673331871E-03
  1.38668990034363E-01 -1.02350806267719E-01  2.33099605014700E-01  4.65109256232036E-06  2.81896030538079E-03
 -1.38677758771298E-01  1.02364719971967E-01  2.33080226230603E-01 -2.21059693869965E-01 -2.21053301242186E-01
  2.21054396736798E-01  2.21055436043782E-01  9.57101547137529E-02  9.57133363756488E-02 -9.57194552146394E-02
 -9.57009132250606E-02  1.22008496513940E-01  1.22003202927407E-01 -1.22001486891894E-01 -1.22011014146885E-01
* ORBITAL    1   68
  1.28433996278683E-04  9.36883171979663E-04  5.12052147137982E-03  1.24078362891182E-03  9.42043726660050E-03
 -1.14145938971698E-07 -2.72433850500375E-06  1.66671957283506E-05  1.32146327730154E-06  2.11928308397068E-07
  4.97830238775507E-06 -1.46174459256212E-05 -4.78086961554806E-07  5.22295941302394E-05  1.25448491309681E-03
 -6.35834938362584E-03 -1.53543783157155E-03 -5.13042569545164E-03 -2.83207606912842E-03  2.71095326294419E-06
  2.45798275875761E-06  2.22981947022794E-03 -1.11790892327568E-03 -1.51920796134807E-05 -3.57552680473009E-06
 -5.16900619411501E-03 -3.53588917421736E-04  1.28454238188932E-04  9.37003398576864E-04  5.12083220062288E-03
  1.24591909073248E-03  9.41943297729786E-03  1.09169016905772E-07  1.90809246562937E-06 -6.61306221067602E-06
 -1.96144298391523E-07 -2.05588876437024E-07 -4.77532648376317E-06  1.30316439899152E-05  7.96273215619472E-07
 -5.22429604821229E-05 -1.25482808628281E-03  6.36073217758186E-03  1.53544644872802E-03 -5.13721868824977E-03
 -2.83505481329604E-03  2.07215222787806E-05  3.89861907819345E-06  2.21878406232062E-03 -1.11801277458005E-03
 -5.75430776808752E-06 -1.95463499124352E-07 -5.15846263339246E-03 -3.53118009284855E-04 -3.11287577412585E-05
 -3.30868536417953E-04  2.48701211933317E-02  1.99776329733895E-04  8.41149512827442E-03  1.02764760365205E-04
 -7.28638262062310E-03 -1.25315695401382E-06  4.82088120779672E-05 -3.10655006265424E-05 -3.30397345034981E-04
  2.48723530404858E-02 -2.00300077898692E-04 -8.38783445779832E-03 -1.02988347964059E-04  7.30130087859832E-03
  1.43579240904127E-06 -4.84498964570709E-05 -4.34921048482028E-05 -3.25253427594506E-04 -2.67277974453351E-03
  1.55177708702383E-03 -3.02198616080637E-02 -1.46219708864896E-03  2.48581977428819E-02 -3.22363787253203E-03
  5.55739079376892E-02 -4.34480212710260E-05 -3.24922802138961E-04 -2.67258986907241E-03 -1.55190079681109E-03
  3.02111703849680E-02  1.46231999730312E-03 -2.48466380572655E-02 -3.22373285278635E-03  5.55602584087635E-02
 -4.34228489938249E-05 -3.24730451544342E-04 -2.66837239496453E-03 -1.55185965000768E-03  3.02258411000984E-02
  1.46225780179512E-03 -2.48518373857420E-02  3.22360705611065E-03 -5.55671788766206E-02 -4.34997199227161E-05
 -3.25306638524071E-04 -2.67703915585489E-03  1.55173247383988E-03 -3.02052581199783E-02 -1.46223869972400E-03
  2.48559330916909E-02  3.22375061336993E-03 -5.55740684969641E-02 -9.09516495607862E-05 -3.92956808604543E-03
  1.24041951251382E-01 -1.08167455719530E-01  2.40186170288443E-01 -9.16443573721082E-05 -3.93786221866310E-03
 -1.24044999369843E-01  1.08169548191074E-01  2.40191181899054E-01 -9.14259473206472E-05 -3.93338183877606E-03
 -1.24044365087301E-01  1.08171709535462E-01 -2.40186804617673E-01 -9.13356503951689E-05 -3.93579959854431E-03
  1.24041458328621E-01 -1.08166170143070E-01 -2.40192385904225E-01 -2.23468225375661E-01 -2.23462136904223E-01
 -2.23462596400115E-01 -2.23465642216528E-01  1.08883454163294E-01  1.08886299781456E-01  1.08881722119118E-01
  1.08885634600048E-01  1.11676017724768E-01  1.11673763850401E-01  1.11677458784576E-01  1.11673564742041E-01
* ORBITAL    1   69
 -2.03314442085637E-07 -1.47866395129700E-06 -7.61903201389780E-06 -2.65953683581250E-06 -6.49422123825147E-06
 -1.26744487407839E-05 -3.74880484815163E-04 -7.41801633482805E-03 -1.84377292052150E-03  2.36208422153085E-05
  4.94408103158342E-04 -1.33990443227607E-03 -2.41287565034864E-04  3.06608062784475E-07  6.52056255115505E-06
 -1.06498461954039E-05  1.17173477106995E-07 -3.22653571651801E-07  1.31926131057470E-06 -2.03341769885542E-03
 -8.86732402428314E-04  9.31850596092271E-06  3.43736283935886E-06 -3.68326781894925E-03 -8.41819676867416E-04
 -2.09592493069201E-05 -2.47817561954366E-06 -1.70103047609592E-07 -1.24124899660837E-06 -6.44411701480646E-06
  6.98648576157195E-06 -1.43942924489532E-06  1.26775614761008E-05  3.74693824179256E-04  7.41885161155519E-03
  1.84396475337228E-03 -2.36523635757525E-05 -4.95113984954335E-04  1.34095609526592E-03  2.41125381259618E-04
 -3.02059639795078E-07 -6.55129042044463E-06  1.07548104110238E-05 -2.58411504913071E-07  2.28145234036615E-06
  7.56721139158128E-07 -2.02478676020318E-03 -8.85765099544676E-04  1.16997676089526E-05  2.71648617785723E-06
 -3.67480558428998E-03 -8.41076032515859E-04 -1.85022583736782E-05 -3.38494158246263E-06 -2.12301371870970E-07
 -1.73072725178175E-06 -1.10077960136256E-05  9.24401531267067E-07 -4.83850310173303E-05 -9.20146458863762E-07
  2.18089915940639E-05 -1.38450329484445E-04  1.46407416062738E-03 -2.45754316097779E-07 -2.00349984676597E-06
 -1.22475987823501E-05 -1.17228631635806E-06  5.88292098824946E-05  9.68986035063496E-07 -2.34990706059720E-05
  1.38551504980860E-04 -1.46528415826609E-03  3.14248195967971E-05  2.75047944800616E-04 -5.70781021856863E-03
 -2.64530992034072E-03  4.36424995333060E-02 -2.83812465823984E-04  4.29609886897950E-03  1.68277894225060E-03
 -3.07141348707137E-02 -3.12881456566760E-05 -2.74008402781739E-04  5.70851934589676E-03 -2.64527189000317E-03
  4.36495732949976E-02 -2.83714267975686E-04  4.28732866679720E-03 -1.68301850476575E-03  3.07372617471773E-02
  3.13488444062417E-05  2.74462104955891E-04 -5.71052183879392E-03  2.64521182506595E-03 -4.36425669263404E-02
  2.83789041515429E-04 -4.29479472357008E-03 -1.68281910328238E-03  3.07160596000237E-02 -3.13550208141687E-05
 -2.74510041484669E-04  5.70514323979845E-03  2.64521683785893E-03 -4.36470971193086E-02  2.83723044038239E-04
 -4.28594065001733E-03  1.68306364636057E-03 -3.07392601395504E-02  2.45210385167942E-04  8.44567429541956E-03
  2.64875241602055E-01 -2.49136287103064E-02  1.44893373020190E-01 -2.44421686132254E-04 -8.43728175187479E-03
  2.64877081991011E-01 -2.49151100604375E-02 -1.44901872890845E-01  2.44567988830964E-04  8.44063534768611E-03
 -2.64874532672481E-01  2.49181857432622E-02 -1.44893717597149E-01 -2.44832546176726E-04 -8.44069416169249E-03
 -2.64878106757790E-01  2.49127572333674E-02  1.44900140889914E-01 -1.81668938974504E-01  1.81670147775512E-01
 -1.81665252980770E-01  1.81672794092953E-01 -3.60117368517782E-02  3.60085418199685E-02 -3.60125281036673E-02
  3.60078382368497E-02  2.10935999824099E-01 -2.10938080270541E-01  2.10939685136445E-01 -2.10936546375386E-01
* ORBITAL    1   70
  3.77448932730610E-08  2.74680075634695E-07  1.40963870093545E-06 -2.05539218156401E-06 -6.57214362680126E-07
 -6.22705277313829E-06 -2.27524112147604E-04 -8.17425008686442E-03 -2.32235827463194E-03 -1.49649774456464E-05
 -4.90546743862466E-04  1.09563001536381E-04 -2.17639665026911E-04 -5.80134895124296E-08 -1.17793898977148E-06
  2.16320105682307E-06 -3.36323256599259E-08 -3.64365460288422E-06 -1.03998761449660E-06 -1.89321104085341E-03
 -1.36430326505684E-03  3.41275125995215E-06 -8.33594751835178E-07 -1.35289015326722E-03 -4.48509528046163E-04
  9.87044597812705E-06  1.38406835855643E-06  4.58879296227982E-08  3.37334985701521E-07  1.69641240029952E-06
 -2.16107568924743E-06  1.27780608576127E-07 -6.20390782288169E-06 -2.27119480002885E-04 -8.17613053440623E-03
 -2.32247849160144E-03 -1.50077442575897E-05 -4.91550283322828E-04  1.13509730327537E-04 -2.17399832980977E-04
  7.61474840623143E-08  1.48054142782296E-06 -1.55821801857349E-06  3.75232828048704E-07 -6.93649820897617E-06
 -5.77633889832701E-07  1.89417372600881E-03  1.36460966307887E-03 -1.71039092861756E-06 -8.63639578525090E-07
  1.35495391626508E-03  4.47974579339539E-04  1.35113568977000E-05  1.89746195274808E-06  3.08628698533860E-05
  2.70193244651299E-04 -7.35848811553720E-03 -1.57943678310721E-04 -8.05609754861703E-04  1.60105809708046E-04
 -2.64626082677380E-04 -1.56270695232263E-07  7.29537464077656E-06 -3.07100756602525E-05 -2.68970975074986E-04
  7.36581946596112E-03 -1.57022966270789E-04 -8.64243137105389E-04  1.59939763512515E-04 -2.71098348868438E-04
  1.24240829272073E-07 -3.31701027527389E-06  4.67307321333932E-05  4.00199705977760E-04 -5.49787214217429E-03
 -2.60488796998374E-03  4.03555222830466E-02 -3.46618349655495E-04  3.60632348210555E-03  1.71938341068030E-03
 -3.32523640705171E-02 -4.66856865275344E-05 -3.99852107282522E-04  5.50095003330519E-03 -2.60486000210784E-03
  4.03529369485697E-02 -3.46672684767510E-04  3.60750972903192E-03 -1.71932249223404E-03  3.32477146414483E-02
 -4.66734421461536E-05 -3.99758328250719E-04  5.50206369649290E-03 -2.60483186746311E-03  4.03565592968807E-02
 -3.46687959207286E-04  3.60681498086214E-03  1.71932320427509E-03 -3.32477910048732E-02  4.67304872531079E-05
  4.00199968414466E-04 -5.49799093016121E-03 -2.60489742695626E-03  4.03558559930123E-02 -3.46637645557370E-04
  3.60528664241179E-03 -1.71937134616094E-03  3.32531733964158E-02  2.72783902662423E-04  8.63006721545929E-03
  2.66017915759167E-01 -2.58223214375129E-02  1.42963776941350E-01 -2.72405025895307E-04 -8.62804363542108E-03
  2.66018334385510E-01 -2.58269880979319E-02 -1.42963618882613E-01 -2.72248241466921E-04 -8.62636031191183E-03
  2.66016273714594E-01 -2.58269568604365E-02  1.42962648676528E-01  2.72645354333300E-04  8.62853152833257E-03
  2.66019097612636E-01 -2.58227918139435E-02 -1.42965168330898E-01 -1.81462892645209E-01  1.81455943573450E-01
  1.81457310180571E-01 -1.81460651595431E-01 -3.80528509451563E-02  3.80543685768058E-02  3.80537283047243E-02
 -3.80517656083147E-02  2.11159752252556E-01 -2.11160139787195E-01 -2.11162734979171E-01  2.11158461086145E-01
* ORBITAL    1   71
 -1.01588423008794E-03 -7.35198998978044E-03 -3.86002188139298E-02  1.13507127203245E-01 -4.53516748099295E-02
  1.80029627620900E-06  3.88374437757769E-05 -1.17933595802715E-04 -4.29841622077162E-06 -3.38895484601609E-06
 -7.35995198748762E-05  2.06543725922531E-04  5.32245698809027E-06 -3.66725245227549E-04 -8.58137250816578E-03
  6.11990808733971E-02  4.76847061670932E-03  3.32600022834133E-02  9.88118931463515E-03 -1.85256148686526E-04
 -3.40296289964059E-05 -1.14039377862405E-02 -5.60550833074423E-04  8.68377306319115E-05  9.13072824162719E-06
  6.86239658122240E-03  5.28684755534804E-03  1.01532620781978E-03  7.34789731420303E-03  3.85793844464102E-02
 -1.13500375265468E-01  4.53387715715434E-02 -1.64383989683103E-06 -3.48426700932800E-05  1.09510962966912E-04
  3.85597335382415E-06  3.03407078330152E-06  6.92365226950931E-05 -1.94188214164531E-04 -6.20073229093736E-06
 -3.67757215584878E-04 -8.60339624468898E-03  6.12328405149897E-02  4.76814629751515E-03 -3.31983416307502E-02
 -9.86531802229493E-03 -1.29761157645725E-04 -3.37255471864496E-05  1.14258345153272E-02  5.62481543002502E-04
  3.52837513945900E-05  1.27534770731238E-05 -6.95906319487158E-03 -5.30217778071027E-03 -3.03293858817674E-08
 -2.38834507226448E-07 -4.30284900588739E-06  2.19389169791189E-06 -1.40044697710985E-04  2.06064480749986E-07
 -5.44749803274389E-05 -3.27509715454023E-03  8.64202791238125E-02 -5.29666199775882E-07 -4.32993938157494E-06
 -2.81300365954770E-05 -2.70240211444247E-06  1.45526847447262E-04  1.95035693976819E-06 -6.88397246741418E-05
 -3.31092706892419E-03  8.78974560909865E-02  9.87508540843843E-04  7.63945701362623E-03  1.08929308637613E-01
  5.10440920386805E-03 -1.30592349979622E-01 -7.43382201607363E-03  1.60735539542523E-01  7.50803800672697E-03
 -1.94722713550398E-01  9.88224193580049E-04  7.64497621967669E-03  1.09004651325970E-01 -5.10435092705546E-03
  1.30788810881146E-01  7.43343218349813E-03 -1.60819664848849E-01  7.50919611419563E-03 -1.94640264715867E-01
 -9.88235934928827E-04 -7.64506168197450E-03 -1.09015365982949E-01  5.10422561920654E-03 -1.30786913971540E-01
 -7.43298160112994E-03  1.60799006358753E-01  7.50933331058564E-03 -1.94698214209684E-01 -9.87493708495432E-04
 -7.63941803703941E-03 -1.08935481947481E-01 -5.10424734937740E-03  1.30577734807976E-01  7.43362875273731E-03
 -1.60736991433568E-01  7.50815408961414E-03 -1.94739467568381E-01 -2.97478354676777E-03 -7.97480637722650E-02
 -9.41245256671517E-02  1.99937471914300E-01  1.57912266615700E-01 -2.97229552445206E-03 -7.96815838058465E-02
  9.41038910352448E-02 -1.99892525845812E-01  1.57839594252536E-01  2.97311933164189E-03  7.96939410362892E-02
 -9.41029010788718E-02  1.99899624005422E-01  1.57854415003933E-01  2.97528136167175E-03  7.97576498487010E-02
  9.41238246623991E-02 -1.99938579961815E-01  1.57925520560771E-01  3.62569876609321E-02  3.62539148017212E-02
 -3.62473340327990E-02 -3.62444590253727E-02  1.05850907605145E-01  1.05812983016421E-01 -1.05816336304685E-01
 -1.05860806613209E-01  2.68443493291762E-02  2.68810004974934E-02 -2.68836798230577E-02 -2.68469059162607E-02
* ORBITAL    1   72
 -6.56867661588483E-04 -4.76736052728735E-03 -2.57017888785415E-02  1.13100847383212E-01 -2.86976626451279E-02
  1.42194709686079E-06  3.32200283090370E-05 -1.02416894630497E-04 -4.77017817841744E-06 -2.23110576023289E-06
 -4.81776831534587E-05  1.22732138608238E-04  1.76744723227370E-06 -2.59015738334115E-04 -5.77774291260380E-03
  6.39045302191880E-02  5.62112602138724E-03  4.27617183576266E-02  1.24883760405493E-02 -3.83276158508980E-05
 -2.44352922442410E-05 -2.74613758194726E-03  2.27643279738604E-03  1.42194718420111E-04  3.83303831972241E-05
  2.25547351077136E-02  1.00995853156394E-02 -6.57013964194268E-04 -4.76836922564538E-03 -2.57053100668592E-02
  1.13094174238907E-01 -2.87041666638399E-02 -9.26547154368335E-07 -1.47127523173696E-05  5.18091778304814E-05
  1.32445704488119E-06  1.94721823437276E-06  4.52010783101538E-05 -1.22517517978361E-04 -5.10371750287907E-06
  2.59029907193016E-04  5.77901827743565E-03 -6.39055983544316E-02 -5.62027724671202E-03  4.27821459816635E-02
  1.24890982632833E-02 -1.68130674000674E-04 -2.45855333657805E-05 -2.72520174025527E-03  2.27579439792613E-03
 -1.02784944064894E-05 -1.22835213209344E-05  2.24737397528575E-02  1.00908113403152E-02 -4.41968610979696E-04
 -3.29573670586946E-03 -8.23172699693080E-02  9.46749008997178E-04 -5.78698344749447E-03 -1.04424765283087E-03
  5.13258004314888E-02  1.20911910302046E-05 -4.99304478945225E-04 -4.42522597562340E-04 -3.29994085838497E-03
 -8.23355473529658E-02 -9.41156111166217E-04  5.43443558767865E-03  1.04835625786343E-03 -5.16093679462010E-02
 -1.10388748428272E-05  4.50804606975006E-04  1.10090076384692E-03  8.49577490721651E-03  1.26010883552482E-01
  4.91695503077244E-03 -1.09846597975640E-01 -7.74364193870603E-03  1.77766712102093E-01  7.50508940752088E-03
 -2.00060287775276E-01  1.10124770429598E-03  8.49859991057627E-03  1.26028721397773E-01 -4.91525006538133E-03
  1.09904213653860E-01  7.74373120299515E-03 -1.77884024068224E-01  7.50497876138424E-03 -1.99902357729573E-01
  1.10074072021756E-03  8.49472126889315E-03  1.25972194375243E-01 -4.91539220676292E-03  1.09748076880691E-01
  7.74391936607184E-03 -1.77848439054605E-01 -7.50405400394776E-03  1.99936649541008E-01  1.10144266052150E-03
  8.49991266555467E-03  1.26062356087704E-01  4.91692813524375E-03 -1.09975011366419E-01 -7.74364589738354E-03
  1.77800602219478E-01 -7.50566607466389E-03  2.00031682407612E-01 -3.10832689494784E-03 -8.14898494353803E-02
 -8.82987203604194E-02  2.14133403676395E-01  1.54823137556799E-01 -3.10774264017830E-03 -8.14611685729260E-02
  8.83003312511632E-02 -2.14122549377360E-01  1.54789362672799E-01 -3.10903181916883E-03 -8.14992245511454E-02
  8.83120153364561E-02 -2.14146102843482E-01 -1.54833832384150E-01 -3.10681834433865E-03 -8.14474457599345E-02
 -8.82828612732066E-02  2.14101044052582E-01 -1.54776303159826E-01  4.25035828235927E-02  4.24937999358042E-02
  4.24920873123195E-02  4.25051405833346E-02  9.55226272900482E-02  9.55260372715873E-02  9.55516549022670E-02
  9.54934049262464E-02  3.59840207571215E-02  3.60011542657278E-02  3.59800166852484E-02  3.60105021020720E-02
* ORBITAL    1   73
 -1.53107573798950E-06 -1.10752009096435E-05 -5.60948111272703E-05 -3.79707773840015E-06 -3.43923045098086E-05
  6.99937445179508E-04  1.62454032096198E-02 -7.47439369258324E-02 -3.35918397886322E-03  9.60644162169874E-04
  2.15719270639829E-02 -4.49140071929051E-02  8.92386768354632E-04  2.36791608324402E-06  5.31023823739094E-05
 -6.65052411184445E-05  1.48367516077055E-06  3.40444653553057E-05  6.72223823061796E-06 -2.50244219966771E-02
 -9.95929044522636E-03  5.23941669457813E-05  2.36424881048782E-05 -2.77187126573934E-02 -1.01654964240077E-02
 -1.25118226944293E-04 -1.00859805595585E-05 -1.77609478661049E-06 -1.28878258422982E-05 -6.74780558587990E-05
  4.13256943019264E-05 -3.83141119467002E-05  7.00433489147262E-04  1.62557285418137E-02 -7.47634567682912E-02
 -3.35951121133944E-03  9.59520895260570E-04  2.15448481019279E-02 -4.48308220681699E-02  8.98559059080117E-04
 -2.88998263323139E-06 -6.16570981284508E-05  1.26113741031567E-04  2.04208594138694E-06 -6.12717567970484E-05
  7.62256557605380E-07  2.50239649917189E-02  9.95774306320847E-03 -8.44616005565981E-07  3.26170743345603E-05
  2.78428645289661E-02  1.01722783502852E-02 -1.54879203042500E-04 -2.91842297301088E-05 -1.98309097128255E-04
 -1.46161470802711E-03 -2.87112339781242E-02  2.35413237953243E-03 -8.52380591541120E-02  9.12808046382632E-04
  2.06596627034550E-03 -5.20499113586504E-08 -2.01793533109747E-05  1.94232496633601E-04  1.42832620389361E-03
  2.85082854104746E-02  2.33718050244821E-03 -8.43207147641537E-02  9.29759089044801E-04  1.64221780500003E-03
  5.03916267025237E-06 -2.50648231294101E-04 -1.26677264618870E-03 -9.73474801993890E-03 -1.48045528276289E-01
 -4.21139773222325E-03  1.04408415152317E-01  8.34970897096758E-03 -1.99975442062443E-01 -7.40153041152161E-03
  1.74339665477910E-01  1.26741987833037E-03  9.73960447622849E-03  1.48046129226939E-01 -4.21178056250383E-03
  1.04508906728967E-01  8.35029008597394E-03 -2.00012907527353E-01  7.40040723104941E-03 -1.74192600535462E-01
  1.26762741438169E-03  9.74126412287407E-03  1.48041990736257E-01 -4.21094767616338E-03  1.04482568249025E-01
  8.34990153275132E-03 -2.00074344413402E-01 -7.39980838197380E-03  1.74113900023784E-01 -1.26685149034145E-03
 -9.73527212948086E-03 -1.48071137829083E-01 -4.21228290616406E-03  1.04464021127689E-01  8.34916502719741E-03
 -1.99955562833470E-01  7.40264995600681E-03 -1.74380810275003E-01 -2.54698852816547E-03 -7.05563637064586E-02
 -5.35028824489601E-02  2.28142311829624E-01  1.49744445651673E-01  2.54843850627687E-03  7.05819938461597E-02
 -5.34871779330616E-02  2.28145228498582E-01 -1.49785253822990E-01  2.55012464084350E-03  7.06081798077042E-02
 -5.35009058200154E-02  2.28168349425406E-01  1.49807768193460E-01 -2.54723504434299E-03 -7.05655524512715E-02
 -5.34998148423069E-02  2.28136378912430E-01 -1.49748058761802E-01  4.59900380866688E-02 -4.59359531877980E-02
 -4.59350388952974E-02  4.59908181058896E-02  6.77876150820571E-02 -6.78072291307908E-02 -6.78275798860278E-02
  6.77811183875029E-02  6.13989206322212E-02 -6.14165183558718E-02 -6.14066860539565E-02  6.14005300604933E-02
* ORBITAL    1   74
 -7.92637320200298E-07 -5.76654484167336E-06 -2.96601314539162E-05  3.34356009401488E-05 -2.41943325429765E-05
  3.94277057108108E-04  9.15756045323855E-03 -7.41551018405940E-02 -5.90321184502089E-03  8.85191426632398E-04
  2.03387543258838E-02 -5.76891937447053E-02 -1.73949419916297E-03  1.26615067606456E-06  2.61265873482147E-05
 -6.41609746680211E-05 -8.78689372403454E-08 -1.84413502723152E-04 -1.34439335690390E-05 -3.36390102747501E-02
 -9.70870932004640E-03  6.25887902949689E-05  2.37120574433041E-05 -4.23454668931830E-02 -1.28781047277989E-02
  7.38214272964620E-05  1.69208493664149E-05 -1.11475623753529E-06 -8.05974114383560E-06 -4.01232749395938E-05
  2.04108135712951E-05 -1.44200320883147E-05 -3.94119096328934E-04 -9.15874650998484E-03  7.41712731679254E-02
  5.90414494876366E-03 -8.85972362101614E-04 -2.03541657213370E-02  5.77061922012929E-02  1.73531708838907E-03
 -1.59407639143906E-06 -3.21577951535279E-05  5.03468678520272E-05 -1.06059325445705E-06 -1.71201723025816E-04
 -1.41031438206625E-05 -3.35176246346654E-02 -9.68759559024131E-03 -7.07634651551629E-05  1.34412675426143E-05
 -4.22082029909302E-02 -1.28748422688855E-02  7.13722390116528E-05  1.06442251726543E-05 -1.21148195087313E-06
 -9.64404208597217E-06 -7.54929987943144E-05 -3.38588402042638E-06  3.43311779036154E-04 -7.93208273597351E-06
  3.28629733641282E-04 -1.41503683647435E-03  3.29253829710749E-02 -1.78311211882246E-06 -1.43094646189703E-05
 -9.28254872697101E-05 -8.86415110727420E-07 -1.38375379062826E-04  8.96232775656675E-06 -4.01050107529576E-04
  1.41640834264956E-03 -3.30037936294051E-02 -1.28165006440986E-03 -9.84346709690148E-03 -1.53855746355917E-01
 -4.51822022133854E-03  1.17695863959781E-01  8.47480692434671E-03 -2.06320944582167E-01 -7.44388577779742E-03
  1.66512691959112E-01  1.28250738236814E-03  9.85012775424235E-03  1.53882418813802E-01 -4.51721177513339E-03
  1.17738782201227E-01  8.47402407955005E-03 -2.06365054355158E-01  7.44280259432475E-03 -1.66416211132517E-01
 -1.28184659206646E-03 -9.84506573413372E-03 -1.53860309622043E-01  4.51742662062231E-03 -1.17674593004266E-01
 -8.47487603420248E-03  2.06331466109335E-01  7.44330178470970E-03 -1.66507708821329E-01  1.28240360279314E-03
  9.84947109725038E-03  1.53863329302067E-01  4.51585331303940E-03 -1.17710671756145E-01 -8.47408923004075E-03
  2.06389659068418E-01 -7.44229317093052E-03  1.66360952474851E-01 -2.57034024753924E-03 -7.00518697909058E-02
 -5.60143261339665E-02  2.35969261240681E-01  1.45292274200123E-01  2.56930151127353E-03  7.00335262240076E-02
 -5.60099561131641E-02  2.35959169497489E-01 -1.45286612745058E-01 -2.57028587711511E-03 -7.00470943449643E-02
  5.60064709072278E-02 -2.35952217202200E-01 -1.45280874905701E-01  2.56929669984001E-03  7.00338422383133E-02
  5.60056333550860E-02 -2.35954994434651E-01  1.45288139687823E-01  5.50524391523391E-02 -5.50315208600954E-02
  5.50505512463993E-02 -5.50341304915865E-02  6.47378456391454E-02 -6.47415528604997E-02  6.47262059326204E-02
 -6.47380567677492E-02  5.95137720613645E-02 -5.95170452695280E-02  5.95169461471726E-02 -5.95180275716553E-02
* ORBITAL    1   75
  2.11509296089566E-03  1.52565732776880E-02  7.67513211447987E-02 -2.09940609159751E-02  1.25456462510500E-01
 -1.09052386786136E-06 -2.36781182573131E-05  9.41219581408190E-05  5.91207022059045E-06  2.34876150602023E-06
  5.52321557096091E-05 -1.57526930484418E-04 -5.00104544607103E-06  9.23488847892868E-04  1.93957330111344E-02
 -6.26486546405890E-02 -2.83572613587544E-03 -8.20832431621448E-03  2.37464024856129E-03  1.14233844675718E-04
  2.51049504895843E-05 -3.19301118956450E-03 -1.29176739713623E-03  6.06699662808506E-05 -1.20016772429122E-06
 -2.03097907855072E-02 -3.82228746076410E-03 -2.11278107839018E-03 -1.52395417336803E-02 -7.66620457211538E-02
  2.09559971028312E-02 -1.25405148657037E-01  1.77376572886935E-06  3.61868470363026E-05 -1.07855506363365E-04
 -3.38649672154518E-06 -3.22891792225951E-06 -6.81883409873427E-05  1.70553715206404E-04  1.92293242380086E-06
  9.27491869495912E-04  1.94817874966731E-02 -6.27798850661841E-02 -2.83540116154170E-03  8.18983372433600E-03
 -2.38251030154489E-03  1.71351027087502E-04  2.00950299979909E-05  3.11494520876878E-03  1.26830092924980E-03
 -6.23488977032911E-05 -1.55656758849427E-05  2.04238783556975E-02  3.83803432201562E-03  1.60945088518507E-06
  1.30801512702407E-05  8.56683922794114E-05 -4.76656881919113E-06  2.40731497490242E-04  8.22407192860023E-06
 -3.18586148171019E-04  3.97629195538762E-03 -1.43643480396303E-01  9.71370112448445E-07  7.88035537635286E-06
  5.48114982117024E-05  4.79308913026924E-06 -2.21254336887825E-04 -4.14971153570822E-06  8.13453731798013E-05
  4.00600167038231E-03 -1.44910714290675E-01  1.41412911887461E-03  1.08006645574721E-02  1.62095761360969E-01
 -2.63274758405424E-03  2.01595551810281E-01 -5.60079959205541E-03  2.94182307685106E-01 -8.46544642327477E-04
  1.30444442634770E-01  1.41398228879710E-03  1.07996501701480E-02  1.62048869537794E-01  2.63363597170726E-03
 -2.01759278018796E-01  5.60206215622128E-03 -2.94121832531144E-01 -8.48315079974068E-04  1.30408467410201E-01
 -1.41410452320507E-03 -1.08004851501852E-02 -1.62026331938858E-01 -2.63336223985089E-03  2.01721755836447E-01
 -5.60170852150229E-03  2.94165085529572E-01 -8.48833672862617E-04  1.30535780948481E-01 -1.41462584805432E-03
 -1.08044807717026E-02 -1.62082764565707E-01  2.63343617955838E-03 -2.01550908574279E-01  5.60132429934820E-03
 -2.94256847116341E-01 -8.47731320754356E-04  1.30630137501224E-01 -5.13254061538707E-04 -2.53890757565840E-02
  2.77348420379407E-02  1.18025948118103E-01  6.01809316224958E-03 -5.14844752697273E-04 -2.54421907721533E-02
 -2.77135169769435E-02 -1.18057579290794E-01  6.08012524002631E-03  5.13806543534519E-04  2.54233546724913E-02
  2.77097756253950E-02  1.18050003913333E-01  6.04289545039882E-03  5.12062189485369E-04  2.53703189670280E-02
 -2.77285645821429E-02 -1.18011618682290E-01  5.98663194012163E-03  5.50485332460174E-02  5.50406810004710E-02
 -5.50820868963133E-02 -5.50786835963728E-02 -7.95467252829343E-02 -7.95092439774701E-02  7.95338525941235E-02
  7.95646151830172E-02  7.41671974720015E-02  7.41364700212310E-02 -7.41307947207665E-02 -7.41605279338734E-02
* ORBITAL    1   76
  1.37922986977464E-03  9.98911485983209E-03  5.19042118985600E-02 -1.14397412366908E-01  7.15468625690930E-02
 -2.44076830223891E-06 -5.75043044369632E-05  1.85965047204553E-04  9.12351727950482E-06  3.78988817513292E-06
  8.00666479585460E-05 -1.94891569016761E-04 -8.54669942456641E-07  1.06349348011397E-03  2.08092886000560E-02
 -6.16275157272431E-02 -2.89682803029213E-04 -4.14712615971432E-02 -6.04845846849164E-03  2.37555516595661E-05
  3.72988883584466E-05 -5.68096748899331E-03 -1.63548352149497E-03 -2.84858463490352E-04 -6.62213927923361E-05
 -4.20528368803695E-02 -9.73013248179426E-03  1.37943610179213E-03  9.99053684265526E-03  5.19090155345180E-02
 -1.14352858554667E-01  7.15450822530494E-02  1.27597188778707E-06  1.89942077701456E-05 -6.66119540911301E-05
 -9.37639082170187E-07 -2.79313594070837E-06 -6.79021644496906E-05  1.93097393720040E-04  1.04842056357207E-05
 -1.06357521350218E-03 -2.08122869817427E-02  6.16531374703848E-02  2.89925436594413E-04 -4.15350031355124E-02
 -6.06137827743103E-03  2.45911684034091E-04  5.08531759051451E-05 -5.74544576332259E-03 -1.63348712279366E-03
  2.63555340750646E-05  2.03982920389845E-05 -4.19673972996331E-02 -9.72680243221591E-03  4.80454821954597E-04
  3.74421738950624E-03  8.75203644424067E-02 -1.10432883927580E-03  3.99219015816150E-02  2.85699835437883E-03
 -3.77278653807340E-02 -1.78413160643144E-05  7.42743155535455E-04  4.81434200929644E-04  3.75182181576588E-03
  8.75565208597277E-02  1.09291938328047E-03 -3.92277860439125E-02 -2.86618242288756E-03  3.83971955595390E-02
  1.90180086790270E-05 -7.52780162873578E-04  1.54339077641709E-03  1.17577320863769E-02  1.50823080478210E-01
 -2.94113181636473E-03  1.83737994521095E-01 -4.98887684887319E-03  3.03756584165582E-01 -1.59797976572309E-03
  2.05656943262250E-01  1.54313116480439E-03  1.17553882675672E-02  1.50818186755291E-01  2.93768813047095E-03
 -1.83794486079510E-01  4.98891070350355E-03 -3.03527023224266E-01 -1.59762853436806E-03  2.05345692521150E-01
  1.54396841151412E-03  1.17618152016796E-02  1.50901858838530E-01  2.93844901422056E-03 -1.83563198729651E-01
  4.98856329515622E-03 -3.03596349679206E-01  1.59664763469630E-03 -2.05413294750684E-01  1.54254875965991E-03
  1.17513018950534E-02  1.50732932053238E-01 -2.94106603307737E-03  1.83963987778685E-01 -4.98887974395868E-03
  3.03723225575087E-01  1.59901127418792E-03 -2.05645742467333E-01  9.54602396307493E-05 -1.96155800142909E-02
  2.61221327018830E-02  9.39264710487128E-02 -7.54974723998068E-03  9.49332019623252E-05 -1.96547103168205E-02
 -2.61311600996124E-02 -9.39364186566574E-02 -7.50955630621392E-03  9.68884855386386E-05 -1.95951542936560E-02
 -2.61506052031542E-02 -9.38958559788470E-02  7.58124004322487E-03  9.35361490283084E-05 -1.96765302439012E-02
  2.61024529869128E-02  9.39667180102906E-02  7.48394781261551E-03  6.09691040046105E-02  6.09835259838049E-02
  6.09885953740721E-02  6.09650378903656E-02 -8.32844440791594E-02 -8.32992951839982E-02 -8.33456882247081E-02
 -8.32412859057483E-02  6.45894333181247E-02  6.45664132904272E-02  6.46042782696948E-02  6.45514808653265E-02
* ORBITAL    1   77
  3.43600112073251E-06  2.47758072134014E-05  1.24084011455525E-04  6.61562118787599E-05  6.85895576567927E-05
 -2.08759376187183E-03 -4.39762256713474E-02  1.18119004353973E-01  8.87474562070048E-05 -7.20106748194576E-04
 -1.50233820027343E-02  3.37314508857185E-02 -1.68855382876145E-03 -5.07352327187909E-06 -1.16691564747932E-04
  8.52247915395408E-05 -8.23320745037094E-06  7.81422285973112E-05 -3.05971127916823E-06  1.71992427607312E-02
 -2.42422301213229E-03 -1.12972894515165E-04 -5.28843013840314E-05  5.42179142308822E-02  6.59938817901252E-03
 -1.03788022063515E-04 -3.65354071159010E-05  3.89806927010877E-06  2.83541756644581E-05  1.49986288562922E-04
 -2.19923256346145E-04  7.21610077461275E-05 -2.08884636582340E-03 -4.40021173975106E-02  1.18178064871582E-01
  8.90892250010310E-05 -7.17417577773785E-04 -1.49600834212705E-02  3.35372856239458E-02 -1.70003552865745E-03
  6.74007755587332E-06  1.42044838329680E-04 -3.52424784590413E-04 -9.05597525407281E-06  3.73686531286588E-04
  5.63854554495771E-05 -1.73164021217897E-02  2.41148276904958E-03  2.49035248710618E-05 -6.99920881990831E-05
 -5.43964168991980E-02 -6.61737445471600E-03  3.53595388453827E-05  1.56349397569387E-05 -3.66032959495967E-04
 -2.77427779955864E-03 -2.33314080996075E-02 -3.73728863524737E-03  1.67446773610471E-01 -2.21997014738592E-03
  1.09554797234909E-01 -3.58193044760051E-06  2.35422513012030E-04  3.75732810086555E-04  2.85280104313015E-03
  2.38225656151653E-02 -3.72432211155708E-03  1.67314041827735E-01 -2.26954898673816E-03  1.11411846207319E-01
 -1.75384019061305E-05  8.11909939890904E-04 -1.57361851677730E-03 -1.19717860065208E-02 -1.22656792093546E-01
  1.15541258812591E-03 -1.26084050685654E-01  3.70470390885239E-03 -2.95225672645224E-01  2.57736309652548E-03
 -2.60685181810513E-01  1.57204498070058E-03  1.19599129039249E-02  1.22606594861568E-01  1.15592439342973E-03
 -1.26396772845715E-01  3.70625553194747E-03 -2.95176061689825E-01 -2.57673124525640E-03  2.60442788844333E-01
  1.57174267927254E-03  1.19573153106580E-02  1.22650201372775E-01  1.15311134829872E-03 -1.26263608268577E-01
  3.70677234507016E-03 -2.94979684327284E-01  2.57468857976730E-03 -2.60149443322575E-01 -1.57348543570996E-03
 -1.19710957516402E-02 -1.22567474558346E-01  1.15894058056265E-03 -1.26305758048097E-01  3.70593772979925E-03
 -2.95335990597521E-01 -2.58087153190755E-03  2.60896527348881E-01  8.89601372916971E-04 -7.75124061449590E-03
  1.31496259067376E-02  8.22165361162087E-02 -2.15339359514420E-02 -8.89185250973667E-04  7.75518997442599E-03
  1.31025832780648E-02  8.22491874127491E-02  2.15710953233525E-02 -8.92252991306690E-04  7.70076334745735E-03
  1.31467677639178E-02  8.21799137350685E-02 -2.16306788346538E-02  8.90212514226286E-04 -7.73240826786170E-03
  1.31266037638584E-02  8.22447379432577E-02  2.15369770348476E-02  7.81633373817024E-02 -7.82564202217591E-02
 -7.82609648957100E-02  7.81599381836199E-02 -7.73288784861739E-02  7.73332340113608E-02  7.74016778940768E-02
 -7.72918111325988E-02  3.61606495933871E-02 -3.61239879747625E-02 -3.61566328012906E-02  3.61520153609396E-02
* ORBITAL    1   78
 -4.00668467568363E-06 -2.89434338601560E-05 -1.48141982555792E-04  1.09639212648716E-04 -8.69410732799725E-05
  1.66576201214876E-03  3.42472154658989E-02 -1.13863998346341E-01 -2.62354676272174E-03  8.35673616176321E-04
  1.68593147651464E-02 -4.45407016165283E-02  6.38860823516372E-04  6.57910548228764E-06  1.42598907655329E-04
 -2.72816891537144E-04 -4.71407977819414E-07 -2.67319691330618E-04 -2.44133789379976E-06 -4.31891940594842E-02
 -5.53723015942441E-03  1.59624917244608E-04  9.34836539144845E-05 -1.11328338243487E-01 -1.95678689435114E-02
 -1.34336427113548E-04 -1.81131262164563E-06 -4.99194081109644E-06 -3.61107593145130E-05 -1.82265018358772E-04
  6.26172958365747E-05 -9.32088671545998E-05 -1.66535167373594E-03 -3.42485696795638E-02  1.13893227229567E-01
  2.62596263095336E-03 -8.37302906558950E-04 -1.68911392942601E-02  4.45982065194376E-02 -6.44111382787954E-04
 -7.73900109187510E-06 -1.60911022803518E-04  2.77599312986031E-04 -1.66290034099981E-06 -2.93610955664968E-04
 -2.99623674955595E-05 -4.29285313490326E-02 -5.50186404414820E-03 -1.34543249951684E-05  6.73954438873224E-05
 -1.11023969695344E-01 -1.95585748067328E-02 -9.81831452888918E-05 -2.07077440337971E-05 -5.53109220387873E-06
 -4.46372506757134E-05 -2.99824415115221E-04  7.29359920860377E-06 -6.46224253189943E-05 -2.84285446383206E-05
  9.45179102686195E-04  1.83881042108052E-04  2.39031645294264E-02 -6.97965906772537E-06 -5.64065898673895E-05
 -3.43330815768375E-04 -1.64426235705278E-05  4.95722442354040E-04  3.09795581529816E-05 -1.12334633876474E-03
 -1.78894550388535E-04 -2.42412595227472E-02  1.49211129468273E-03  1.13529375273380E-02  1.08294826230330E-01
 -2.25591848758977E-03  2.26636523171268E-01 -3.39135631669413E-03  3.03784975479076E-01 -2.89696497566955E-03
  2.60363787050725E-01 -1.49007649750743E-03 -1.13373010212726E-02 -1.08293670150888E-01 -2.25396216923856E-03
  2.26849477831809E-01 -3.39202271173494E-03  3.03580669450323E-01  2.89211695991662E-03 -2.59856139877272E-01
  1.49229747666980E-03  1.13542128956378E-02  1.08302361315037E-01  2.25479148665210E-03 -2.26607908420138E-01
  3.39133971707439E-03 -3.03781567391610E-01  2.89620759061751E-03 -2.60379160143583E-01 -1.48992388290987E-03
 -1.13357830296342E-02 -1.08331349034580E-01  2.25064968682560E-03 -2.26734609100200E-01  3.39162275826654E-03
 -3.03505696590023E-01 -2.89047145443103E-03  2.59708371141376E-01 -8.95410333079961E-04  7.55145658657284E-03
 -2.51994790925479E-02 -6.45281053200787E-02  2.44655311761707E-02  8.97971224151506E-04 -7.51632862022497E-03
 -2.51731896684418E-02 -6.45096806679300E-02 -2.45570856399365E-02 -8.95144079254527E-04  7.56228453643706E-03
  2.51723713722714E-02  6.45655116505809E-02 -2.44474796448497E-02  8.97158959401546E-04 -7.52678421025319E-03
  2.51675581243734E-02  6.45225645532809E-02  2.45496267715279E-02 -6.22725229136076E-02  6.23928177652653E-02
 -6.22672023846442E-02  6.23969580629605E-02  8.68002681733253E-02 -8.68587065770201E-02  8.67654107972497E-02
 -8.68513580871633E-02 -4.99927804839805E-02  4.99623806997724E-02 -4.99801987009829E-02  4.99643593501916E-02
* ORBITAL    1   79
 -4.93274602215708E-04 -3.54626719777817E-03 -1.72944326760300E-02 -1.34921499118161E-02  3.03866344439483E-03
  1.20924440432635E-06  3.19627279690528E-05 -1.21045485363371E-04 -7.74956931322459E-06 -2.09588263038678E-06
 -4.82401731220756E-05  1.58258351641556E-04  5.25357884728626E-06  1.37542443779253E-03  2.86409173424131E-02
 -9.95457308301504E-02 -6.98392707962704E-03  1.26024535687247E-02  5.47537524356899E-03 -3.00171138424757E-05
 -1.05528253661283E-05 -3.96703537499340E-02 -1.22550188744102E-02  7.77833382038892E-05  3.08252252249271E-05
  3.05794978970586E-02  1.23273121303352E-02 -4.93277910366895E-04 -3.54610285484699E-03 -1.72906442124968E-02
 -1.35132242860414E-02  3.03740154797637E-03 -1.20839000776992E-06 -1.91620792993715E-05  4.18924595114903E-05
  2.15936787644999E-07  2.41031043278203E-06  5.50111947152000E-05 -1.63180089804763E-04 -8.41695846111255E-06
 -1.37511027500927E-03 -2.86343384746116E-02  9.95254757046250E-02  6.98249035568080E-03  1.26424368822868E-02
  5.49548923558923E-03 -2.33987643823448E-04 -5.68184217840023E-05 -3.95650423837123E-02 -1.22536607006440E-02
 -3.96454964124494E-05 -8.12897951534956E-06  3.05025700628734E-02  1.23181259793653E-02 -1.25579406894531E-03
 -9.48881574383949E-03 -7.62055388359235E-02  1.31972380574741E-03 -8.54459983823398E-02 -3.50512371877976E-03
  9.59659108046336E-02  1.29982866044622E-05 -4.89733674527642E-04 -1.25534071107519E-03 -9.48499467872860E-03
 -7.61968351160731E-02 -1.31114702494406E-03  8.49202000085069E-02  3.50617070019197E-03 -9.61622148389160E-02
 -1.42147909705919E-05  5.41594192739625E-04  4.75144767735872E-04  3.59934552808236E-03  1.84629445940886E-02
 -3.09660467726355E-03  3.64072554395802E-01  6.16572501863750E-06 -5.91191902891885E-02  9.46426856006043E-04
 -2.61965777763479E-01  4.75244136856958E-04  3.60033321803820E-03  1.84593315944382E-02  3.09855659945942E-03
 -3.64077964742043E-01 -6.97378357369540E-06  5.89545361395792E-02  9.46645776833060E-04 -2.61742038894908E-01
  4.74646646826106E-04  3.59573584533092E-03  1.84075896344896E-02  3.09806231052922E-03 -3.64205959343228E-01
 -6.38444266315679E-06  5.90226650592468E-02 -9.45807447040262E-04  2.61822145590959E-01  4.75610099518206E-04
  3.60286724035945E-03  1.85186699375183E-02 -3.09593122519289E-03  3.63938373622665E-01  6.50148537770685E-06
 -5.90832278006506E-02 -9.47365040390259E-04  2.61950236233420E-01  1.98043712318933E-03  3.17694976882781E-02
  8.92097153155412E-02 -4.23502054004631E-03  3.12739714443836E-02  1.98212756883126E-03  3.18125572542186E-02
 -8.92045704729941E-02  4.24781812777147E-03  3.12396565789313E-02  1.97985202661475E-03  3.17606822548268E-02
 -8.91853201848085E-02  4.21499593698968E-03 -3.12903555445809E-02  1.98258635959443E-03  3.18208360832608E-02
  8.92245630184559E-02 -4.26626820215970E-03 -3.12262568555865E-02 -8.19230330206876E-02 -8.19273698121338E-02
 -8.19302072978013E-02 -8.19201008979427E-02 -2.27414576638964E-02 -2.27346170653417E-02 -2.26998745112801E-02
 -2.27673497930807E-02  1.01693895653207E-01  1.01709738329721E-01  1.01689211895656E-01  1.01714413159848E-01
* ORBITAL    1   80
  2.37811592478601E-04  1.70877883426984E-03  8.04885401864336E-03  5.38402724204676E-02 -3.34462966558957E-03
  3.28487108099663E-06  8.51526129458662E-05 -2.74102384969042E-04 -1.66498907025024E-05 -4.90535442542307E-06
 -1.10089423843714E-04  3.44857153685862E-04  1.22979027712679E-05  1.05141280647300E-04  3.02903171179650E-03
 -8.75231247439682E-02 -9.66354686003226E-03  1.23827098060278E-02  2.61174927584035E-03  4.62296295598759E-05
 -2.79462140384189E-05 -6.13438325393513E-02 -1.73185574519326E-02  2.63137120442977E-04  7.22300740986501E-05
  4.52946818150852E-02  1.53243733281226E-02 -2.35791899429252E-04 -1.69419338940115E-03 -7.97244573672677E-03
 -5.38744474834618E-02  3.38705121646528E-03 -3.21489936544793E-06 -5.18736192109193E-05  1.74862448566817E-04
  4.03464032680863E-08  7.21196497818983E-06  1.58431832835400E-04 -3.94623112968338E-04 -7.83407982231247E-06
  1.08467396944111E-04  3.10153165254711E-03 -8.76252446703823E-02 -9.66075621071167E-03 -1.23210193986825E-02
 -2.58049746215619E-03 -5.46906873758131E-04 -9.68703243704465E-05  6.12642441270144E-02  1.72854334341406E-02
 -3.81106599992087E-06 -3.92522568034136E-05 -4.51790717646462E-02 -1.53432366958321E-02  3.84323075569533E-07
  2.91278702136928E-06  2.42131922948801E-05  1.09024309926230E-05 -8.77864468260143E-04  6.91208065808580E-06
 -4.25485626169182E-04 -1.59841108730465E-03  1.79102708745362E-02  2.03890669173589E-06  1.69663974619575E-05
  9.53899168957580E-05  1.36213832947321E-05 -7.55080510981517E-04 -7.15368100408065E-06  1.72558475209375E-04
 -1.66424376035054E-03  2.06465986744538E-02  3.03991751180239E-04  2.29010705455437E-03  1.00464657356266E-02
 -2.39929199799195E-03  3.38850226626957E-01  3.20543458686593E-04 -1.00238993528447E-01  1.56850613851576E-03
 -3.19696237645940E-01  3.04508206757165E-04  2.29479806693478E-03  1.00522220554667E-02  2.40487695403710E-03
 -3.38831260422235E-01 -3.21842710465003E-04  9.98442046140825E-02  1.56820234564971E-03 -3.19162567236661E-01
 -3.05725477143876E-04 -2.30344489661476E-03 -1.01881350989311E-02 -2.39991688381479E-03  3.38434016777660E-01
  3.22052372371837E-04 -1.00055822254666E-01  1.56980011869445E-03 -3.19461477074499E-01 -3.03688099644454E-04
 -2.28854354269034E-03 -9.90116698071872E-03  2.40538523844897E-03 -3.39201128169659E-01 -3.21337843179399E-04
  9.99190436077424E-02  1.56452006267146E-03 -3.19154865615064E-01  1.63949185293477E-03  2.65588545104992E-02
  8.24502143591497E-02 -6.41550823629159E-03  4.49020689246081E-02  1.64322883128437E-03  2.66617354151810E-02
 -8.24352187120090E-02  6.43571419314194E-03  4.48165997348467E-02 -1.64375580538764E-03 -2.66821070492976E-02
  8.24867800037121E-02 -6.50827029485194E-03  4.47517841628892E-02 -1.63886502170463E-03 -2.65408815834635E-02
 -8.23960746362534E-02  6.35833111586789E-03  4.49337084099241E-02 -9.43633515163832E-02 -9.43741107332103E-02
  9.43332750851282E-02  9.43545761872994E-02 -3.33212008339758E-03 -3.31958350985610E-03  3.42846048256669E-03
  3.25049290768070E-03  9.50498434739614E-02  9.50887430955062E-02 -9.51237215562966E-02 -9.50122870782158E-02
* ORBITAL    1   81
 -3.37538261211183E-07 -2.47331290815941E-06 -1.28329075301256E-05  3.02275876184492E-06 -1.89006206511030E-05
 -1.69664880985362E-04 -4.56135603982003E-03  5.87051401006269E-02  6.51138600023940E-03  4.99169309626391E-04
  1.08957890243697E-02 -3.90671644443275E-02 -2.21093699602784E-03  4.57545634156934E-07  6.99191171115093E-06
 -2.85947739268041E-05  9.87941449884942E-07 -1.83629597722164E-04 -1.85422822322238E-05 -3.36526420368029E-02
 -9.36659487577135E-03  5.49103247047268E-05  1.84180776573721E-05 -2.60751679820498E-02 -6.54664562468204E-03
  8.66465726768221E-05  1.58141628433155E-05 -4.73975711647698E-07 -3.44644107145250E-06 -1.72006245267738E-05
  2.04262614317496E-05  1.70341425756088E-06  1.69879365579619E-04  4.56154058912979E-03 -5.86805863771660E-02
 -6.50732219913574E-03 -5.00028475725782E-04 -1.09141515977825E-02  3.90816111324081E-02  2.20683870208247E-03
 -6.10427168910664E-07 -1.18952920153111E-05  1.56546621267655E-05 -1.97597507663531E-06 -1.34656573688120E-04
 -8.60512834055765E-06 -3.35546448858021E-02 -9.34262408505870E-03 -8.40070020237382E-06  2.29523082597474E-06
 -2.59202230502521E-02 -6.54735259191481E-03  7.60797788211771E-05  1.50929840113834E-05 -5.19799283031756E-07
 -4.04134002485201E-06 -4.33481382816667E-05 -5.21252041045750E-06  4.43198974809801E-04 -4.86123964900830E-06
  2.20300422967963E-04 -2.69754550372438E-03  4.98803420479050E-02 -9.03185727469486E-07 -7.20585958391078E-06
 -5.11878056244943E-05  9.59531786963104E-07 -2.32789190143899E-04  5.50166583110672E-06 -3.06112927481924E-04
  2.69810279934859E-03 -4.99285087178509E-02 -4.69400362427885E-05 -3.65796025265085E-04  1.07882877143978E-02
 -1.82895101459105E-03  4.00259773897396E-01  1.36945032443466E-04 -2.89930722373947E-02  1.85564651434757E-03
 -2.85175668577695E-01  4.78912692499623E-05  3.73201280064679E-04 -1.07453587156020E-02 -1.82795920713033E-03
  4.00276737814602E-01  1.36231255262085E-04 -2.90104774599831E-02 -1.85666611717087E-03  2.85194429978261E-01
 -4.73659059366491E-05 -3.69186239163117E-04  1.07750750040581E-02  1.82794391157239E-03 -4.00243740007263E-01
 -1.37180065249197E-04  2.90045697452982E-02 -1.85629915450101E-03  2.85193374094907E-01  4.74793889721670E-05
  3.70161241077062E-04 -1.07730361855704E-02  1.82702517650264E-03 -4.00252070630699E-01 -1.36180556684727E-04
  2.90253995562186E-02  1.85671249751410E-03 -2.85240590419664E-01  1.50499581350741E-03  3.15398304763445E-02
 -1.28294270977850E-02  3.80815779677501E-03 -4.21535441286876E-02 -1.50625377095771E-03 -3.15640949059886E-02
 -1.28287067759412E-02  3.79134530653523E-03  4.21709665271374E-02  1.50445316835361E-03  3.15397570214631E-02
  1.28223287267663E-02 -3.79120650545049E-03  4.21622070916333E-02 -1.50602122875134E-03 -3.15606897069879E-02
  1.28247125249802E-02 -3.79415200366547E-03 -4.21717678869302E-02  8.02742126013669E-02 -8.02725082449054E-02
  8.02722701819357E-02 -8.02716803609757E-02 -1.60773850409776E-02  1.60867383779140E-02 -1.60872082788940E-02
  1.60855225409013E-02 -7.31267883164654E-02  7.31288767337173E-02 -7.31251244642854E-02  7.31275118490176E-02
* ORBITAL    1   82
 -1.58217505323433E-06 -1.14840918750570E-05 -5.81309626932322E-05 -1.93849308610803E-05 -4.17159513920415E-05
  1.65599191823498E-04  2.95186397001936E-03  1.03991678982762E-02  3.63010704119210E-03  7.29485443869021E-04
  1.48734141769915E-02 -4.15585370680717E-02 -6.87258037447940E-04  2.37974026551506E-06  5.32693400734645E-05
 -6.66405350747772E-05  2.07002555130681E-06  4.28649935088945E-05  1.00639440542447E-05 -2.86790404561178E-02
 -1.01026662650202E-02  7.35504184733701E-05  2.25643635908889E-05 -2.47701150749150E-02 -3.40792913382714E-03
 -1.61654272407564E-04 -1.81164290728459E-05 -1.77959459279627E-06 -1.28834316539824E-05 -6.75546234459713E-05
  3.24602182510014E-05 -3.95957067050829E-05  1.66364173690743E-04  2.96697475043250E-03  1.03517496581474E-02
  3.62616323730786E-03  7.27742037673699E-04  1.48321824179092E-02 -4.14296362604970E-02 -6.79127572340069E-04
 -2.88363528803992E-06 -6.26487325969850E-05  1.33794673905967E-04  3.43968125267692E-06 -5.18346976619054E-05
  6.14217060670515E-06  2.86689587806664E-02  1.01035102397236E-02  3.65053967485674E-06  3.22516313141864E-05
  2.49587329547617E-02  3.41089627358819E-03 -1.38733508539128E-04 -3.67454023204899E-05 -7.25808582360189E-04
 -5.52563045455836E-03 -4.25784334479234E-02  5.90028349826484E-04 -1.27299696728163E-01 -7.81634774031596E-04
  2.21018605883537E-02 -1.74426750771792E-06  4.21894136485212E-05  7.21955201907858E-04  5.49401007741465E-03
  4.23880885824667E-02  5.70350476626561E-04 -1.26147004434844E-01 -7.65769527421222E-04  2.17843510197068E-02
  6.45957517986827E-06 -3.15907702765543E-04  2.57704323375086E-04  1.96996976897835E-03  2.67615006621941E-02
 -2.24859748726014E-03  4.33105566290384E-01 -2.79766372838584E-04  1.09532945305957E-02  9.90141495736299E-04
 -2.38699915576390E-01 -2.56851447495858E-04 -1.96356438823789E-03 -2.67535523097242E-02 -2.24904734164085E-03
  4.33203851387302E-01 -2.78860760357992E-04  1.09197115798799E-02 -9.91565821234187E-04  2.38835479369856E-01
 -2.56619640503981E-04 -1.96171868974005E-03 -2.67525566528192E-02 -2.24821907382281E-03  4.33196671589260E-01
 -2.79458531406274E-04  1.08483081341621E-02  9.91709536697233E-04 -2.38933451404593E-01  2.57585835711148E-04
  1.96915100819570E-03  2.67301383849529E-02 -2.24965127597044E-03  4.33168338341930E-01 -2.80537401391225E-04
  1.09662771007152E-02 -9.88768436981874E-04  2.38663991820381E-01  1.21542595616805E-03  2.79662061609550E-02
 -1.67084300419982E-02 -3.45148208580906E-03 -3.00129821155579E-02 -1.21322276787013E-03 -2.79313060792609E-02
 -1.66929056578983E-02 -3.44916028854987E-03  2.99638069124711E-02 -1.21078115264797E-03 -2.78932987498883E-02
 -1.67078874260220E-02 -3.41955450470214E-03 -2.99347826402919E-02  1.21453164514468E-03  2.79454420010039E-02
 -1.67098162977399E-02 -3.44779394269010E-03  3.00016533663288E-02  6.72739550875590E-02 -6.72198853636010E-02
 -6.72171764251349E-02  6.72726757134496E-02  9.68174404502283E-04 -9.86097355655267E-04 -1.01461296455976E-03
  9.67016645222578E-04 -7.85994404217382E-02  7.85827627041487E-02  7.85954487059493E-02 -7.86022783235065E-02
* ORBITAL    1   83
  3.19992179761773E-06  2.28594790291179E-05  1.05070432909313E-04  6.87904014072479E-04 -4.03852364114872E-05
  2.84638515264050E-04  5.51965654118293E-03  1.80807687409681E-03  3.20919161439365E-03 -5.96146753551771E-04
 -1.16369823625118E-02  3.40421416552049E-03 -5.47237713530866E-03 -2.72527056873998E-06 -3.82689822385641E-05
 -2.49044964406703E-04  1.14182343623359E-05 -5.52448896146383E-05 -6.59592298530258E-05 -3.63394860950351E-02
 -3.37214716214830E-02  9.51249543559952E-06 -5.50264085386732E-05  1.82585204303445E-02  1.67762842603866E-02
 -3.29332812702939E-05 -4.87217381004824E-05 -1.11514513890524E-06 -8.99383144639113E-06 -4.70850824995267E-05
 -5.56115748963859E-04 -7.90761264332203E-05  8.21198455399425E-04  1.83372281386443E-02 -4.73415834380701E-02
 -1.46494930886608E-04 -1.64314888738653E-03 -3.62523749490885E-02  7.45541639994475E-02  1.52864319644195E-04
  4.50766906711356E-06  1.57020937325093E-04 -7.77454848830160E-04 -2.37881277495902E-05 -2.62262581362398E-03
  3.34222176768780E-04 -8.51975703510678E-01  9.92945212980603E-02 -5.90156201565582E-04 -5.59159405674735E-06
  3.94388937917782E-01 -4.08941014334602E-02 -2.89546433629757E-03  4.06065011347463E-04  6.23201329262613E-05
 -8.63640204695868E-06 -4.23999364705695E-02  6.52172437273180E-04  1.15816424762342E-01 -1.31751296348442E-03
 -2.39093485974961E-01  1.21964958939815E-03  1.11979794403312E-01 -6.14911025268593E-05  1.04292668859290E-05
  4.22292468783984E-02  6.55686523867241E-04  1.15520826946686E-01 -1.31333090089938E-03 -2.39058976514517E-01
 -1.23408739656810E-03 -1.10449596040616E-01  3.25498634336371E-05  2.65631660742213E-04  2.60178213585831E-03
 -1.82822319399602E-04 -6.65186326695234E-04  2.20215209068629E-04  3.74538945111056E-04  8.27334283600883E-05
  8.08815628188220E-04 -3.57593459416081E-05 -2.90483383354830E-04 -2.82380061793067E-03 -1.83782812926148E-04
 -9.46966874071379E-04  2.17646113161718E-04  1.79496108738016E-04 -8.02203966147609E-05 -6.14241509927383E-04
  3.41721562728606E-04  2.70501493669604E-03  3.02632749749672E-02  4.61332540239534E-04  6.31133920909366E-02
 -1.31728008858117E-04 -3.65435678391843E-02 -3.73003859567619E-04 -3.23545725007044E-02 -3.39862030740856E-04
 -2.68935374535999E-03 -2.98573740916794E-02  4.63823769225984E-04  6.29523733555196E-02 -1.35628660763212E-04
 -3.69689700053471E-02  3.80221951282233E-04  3.34065016634535E-02  6.03679374703901E-04  8.44199537888598E-03
 -3.73393042367546E-05  9.61301513990246E-04 -5.08460602991892E-03 -6.01930913533015E-04 -8.42539309325904E-03
 -9.26941093996611E-05  1.04551513867890E-03  5.06604782645626E-03  7.59950840811822E-04  2.31586272757741E-02
 -1.26728056402440E-02  2.45721102116163E-02  2.12913578459485E-02 -7.65135037768751E-04 -2.32540588418008E-02
 -1.27317661017430E-02  2.46663145676151E-02 -2.14068277419089E-02  2.31752116362363E-03 -2.35753267558374E-03
 -7.05775318122838E-03  6.95616353686525E-03 -4.10649029736019E-03  4.09012792357232E-03 -1.47149150296406E-02
  1.48862941213561E-02  2.90222699602205E-03 -2.88303848163923E-03  1.31369197583657E-02 -1.31512887036114E-02
* ORBITAL    1   84
 -6.31151326801878E-06 -4.16016253422486E-05 -1.45403488480006E-04 -5.61159456451362E-04  2.87695979592678E-03
  9.06772066522582E-07  4.68993111074561E-06  1.21321906038904E-04  3.16686703621143E-05  2.68416661183577E-06
  7.56356579830471E-05  3.70217280958269E-04  1.14721461020563E-05  3.34787497046877E-05  6.93601649774515E-04
  4.58364902473681E-03  4.33972017078409E-04 -9.84132438415534E-03 -1.24806347158790E-02 -9.68738288151596E-05
 -8.19492558069357E-05  1.60048007853591E-03  2.97974265687455E-03 -1.32459174331661E-04 -1.25131295339179E-04
  1.81346058048010E-02  2.01867650882030E-02 -4.89650948171300E-05 -3.41330263703856E-04 -1.50572566167563E-03
 -9.61586377475839E-03 -3.87698584083389E-04  2.06777758461683E-06  8.77450490240057E-05 -4.51913881627893E-04
  6.92874384136338E-05  5.66752345505965E-06  9.51549919183604E-05 -1.29209262986432E-04 -6.75573485370141E-05
 -9.62667817956232E-05 -2.49320369624299E-03  2.36363813982915E-02  1.17350724799566E-03  6.80180355516391E-01
 -7.55271296392726E-02 -2.13045960546393E-03  2.80340781899485E-04 -5.74112725954517E-03 -1.85182169307725E-03
 -5.27800860751241E-03  6.33877175084466E-04 -7.01545179301567E-01  7.63422352637545E-02  1.36542817143874E-05
  1.46831150333173E-04  4.56346253044742E-03  3.87236938463559E-04  1.55915981783436E-01  2.58701145425884E-04
  7.67011858181253E-02 -1.60667886815169E-05 -1.92974863486004E-02  5.86394962551867E-06  8.79527173659553E-05
  4.04123865921316E-03 -3.89668688907490E-04 -1.54285309804908E-01 -2.39023730793234E-04 -7.55620713928033E-02
 -1.72065743121819E-05 -1.94145265167762E-02  4.44894883258491E-05  3.62384209109712E-04  4.95418001702703E-03
 -5.47512921236342E-05 -5.05527360027821E-03  1.32641001651184E-04  3.92932066228317E-03  7.78770080258629E-05
  2.88227719679246E-03  4.89470351100194E-05  3.96691178523010E-04  5.26010796456047E-03  5.41330271655118E-05
  5.36239673661906E-03 -1.32059300085915E-04 -3.70886637797381E-03  7.56015103961477E-05  2.53725973445039E-03
 -1.35672455907594E-04 -1.11814439511142E-03 -1.81909322652479E-02 -7.60674315204345E-05 -2.31362745831614E-02
  1.51130388739235E-05  1.94333740870848E-02  1.21490652889585E-04  8.31918474490611E-03 -1.39992914572380E-04
 -1.15409517110206E-03 -1.89604470876910E-02  9.38977987169914E-05  2.49812933581405E-02 -8.70797428900957E-07
 -1.84300137474262E-02  1.12907118241573E-04  7.14189250400823E-03 -5.27308217573520E-04 -7.92963794159652E-03
 -1.27474568215996E-03  5.08607512728719E-03  6.01937238451756E-03 -5.17203426670283E-04 -7.80083624927168E-03
  1.21410761289611E-03 -4.95124569848332E-03  5.96752755289184E-03  7.74173625368225E-04  1.72572305770130E-02
 -1.12154549221273E-02  2.00469950135847E-02  1.29895942197951E-02  7.70566726611699E-04  1.72519990045174E-02
  1.11938452681268E-02 -1.99726791139470E-02  1.29396367989605E-02 -3.86719475382396E-04 -3.65214941108298E-04
 -5.63176650317107E-03 -5.72625576717259E-03  2.74312780624893E-03  2.60129445566107E-03 -8.78165157512618E-03
 -8.51845264904672E-03 -1.42314718042800E-04 -1.10409713944366E-04  4.05606768222967E-03  3.84142785267086E-03
* ORBITAL    1   85
 -2.51656207682986E-04 -1.78077401344986E-03 -7.97088153809795E-03  2.56290164102125E-02 -1.33729279498282E-02
 -2.63251516336102E-06 -3.87430351380668E-05  2.65232285314818E-05 -4.68908042927419E-05 -6.25536410733810E-07
 -3.07922240360811E-05 -6.01650555969557E-05 -1.08244923769590E-05  1.31398186790341E-04  7.59955245009345E-04
 -3.69261351173104E-02 -1.18631784586517E-03 -8.88658948654438E-03 -5.88512388231084E-03  2.03415128166090E-05
 -3.11815188676969E-06  1.78401174563379E-02  5.92673487535855E-03  8.10380289119265E-05  2.89478528340229E-05
 -7.75459349200319E-03 -5.92919193005345E-03 -4.00349064926920E-04 -2.88636564082822E-03 -1.36430508202230E-02
 -1.30309498396195E-02 -8.26778324550171E-03 -7.71501397143307E-07 -4.01212656854762E-05 -1.00805685718690E-05
 -7.91605190464653E-05 -1.60503992737643E-06  5.35919464646766E-05  2.69292880401779E-04  8.71172397391192E-05
 -6.30949460880246E-04 -1.09483928497003E-02  1.54682316346547E-02 -3.68982473330738E-04  2.55142212815330E-01
 -2.23609059415239E-02 -2.47081174974049E-04  6.80171148124684E-05 -9.15381396370531E-01  9.43784006998610E-02
  1.56549288590909E-03 -2.35076432340424E-04  2.51492460207895E-01 -2.69509863823474E-02 -1.36465321532294E-04
 -9.29522429594042E-04 -8.34344827765593E-04  4.24416778518207E-05 -4.83956521385270E-02 -3.08976163397680E-05
  9.54983987547712E-02 -6.31066903810207E-04  2.74986764700760E-02 -1.40899709550900E-04 -9.61683375483815E-04
 -7.84034382599500E-04 -4.05270021104243E-05  4.83142158681127E-02  3.04319366889184E-05 -9.60514871957562E-02
 -6.21251260971468E-04  2.75065899124835E-02  1.09229957299253E-04  8.24008964102058E-04 -1.59660675536838E-03
 -1.22940525322788E-04  6.27198704545786E-03 -5.75408007425016E-06  1.05573727940103E-02 -9.47014171886364E-05
  2.02285560641991E-02  1.08144250670947E-04  8.16095822479476E-04 -1.69816828307449E-03  1.25193127648545E-04
 -6.54170607831750E-03  5.27110492087512E-06 -1.07838326314066E-02 -9.77515558639149E-05  2.05039627948722E-02
 -1.91880373893389E-04 -1.53708923670282E-03 -2.31003205148254E-02  5.16529408571239E-04  6.61482008908586E-02
 -3.57359185822462E-04 -2.42659911018960E-02 -7.19246726735706E-04 -1.07588746145729E-01 -1.92994888456800E-04
 -1.54543218969725E-03 -2.30969438512742E-02 -5.18209448513995E-04 -6.63889575751337E-02  3.54601499292717E-04
  2.40458047058414E-02 -7.15555634543754E-04 -1.07305432078928E-01  2.27556930693656E-04  2.44356342060701E-03
  6.65951993810003E-04 -1.42127347355655E-03 -3.12576812840835E-03  2.21877932058685E-04  2.37377532930485E-03
 -6.15836794604591E-04  1.37352019742600E-03 -3.06950293429784E-03  3.21362890178611E-04  1.08411458582068E-02
 -1.24084860569553E-03  1.55608442990279E-02  1.80066247570720E-02  3.11731740511042E-04  1.06981609305821E-02
  1.21270001384262E-03 -1.54675694406178E-02  1.79541783972500E-02  3.11264719406189E-03  3.09272938447274E-03
  1.91290532662163E-02  1.91419524492773E-02 -3.26984637993912E-03 -3.17834152421413E-03 -1.24631970131454E-02
 -1.24354638993301E-02  1.68505771641558E-03  1.66871626155695E-03 -1.03957471398625E-02 -1.03746767257996E-02
* ORBITAL    1   86
  6.70736307557875E-05  4.88321601238404E-04  2.45737827552962E-03  4.74364974427681E-02  3.71817985008338E-03
  4.70215335222712E-05  5.77333841181143E-04 -2.28217067954640E-02 -3.07783162733448E-03 -1.62141259315649E-05
 -5.72937744754094E-04 -1.12751463402639E-02 -1.93036222143040E-03 -1.58798487798687E-04 -4.16277942012083E-03
 -1.59245591068435E-02  1.38404683513804E-04 -1.83260095649341E-02 -1.82912680671450E-02  1.03780069608129E-02
  9.45156745532083E-03 -6.55577487701427E-03 -1.96440211778518E-02  2.49919837235775E-02  2.10967152525687E-02
 -1.34051739510492E-02 -1.20795107031561E-02  5.78677333685808E-05  3.84373166328301E-04  2.03232137354552E-03
 -2.01886668149780E-02 -1.69601321539472E-02 -4.58550954506565E-04 -1.17666036969502E-02  5.69394751036334E-02
 -2.38138103295387E-03 -2.57988085132790E-04 -6.62615311232237E-03  3.30449247366827E-02 -1.30500533944801E-03
  5.93827388948236E-04  1.53289277676663E-02 -8.42790383187196E-02 -2.96013078149124E-03 -4.44275128977561E-01
  5.83276668692797E-02  2.83193318038635E-01 -3.82340652356209E-02 -2.47130123616361E-01  2.77557947732700E-02
  6.12140803858177E-01 -7.75120177374887E-02 -4.38457553336240E-01  5.66036970596145E-02 -1.99485688802429E-04
 -1.80852436571300E-03 -3.28185038436653E-02  7.76267289472994E-05 -1.07462860556595E-01 -5.97633811552047E-04
 -4.60093669931986E-02  4.12981511908148E-05  1.40023402509539E-01 -2.61351939620643E-04 -2.26337338143115E-03
 -3.71085637360718E-02 -4.43514785893014E-04 -1.23518583652080E-01  4.39845067053184E-04 -7.07049012871399E-02
  1.01874783363948E-04  1.54470830210519E-01  1.47863424387373E-05  1.24672374495283E-04 -8.69941200437154E-04
  2.30473172087889E-05  1.19192422667131E-02 -8.18326053376721E-06  1.94118911742307E-03 -1.50356693310432E-04
 -1.70788137046922E-03 -1.44807676760573E-04 -1.11177428268282E-03 -1.65586261039009E-02  4.51261490848362E-04
 -2.26034349541311E-02  4.88662859883879E-05 -1.83657595538676E-02 -3.30836243521801E-05  3.18010082307031E-02
 -8.35676511272039E-05 -7.17819799885143E-04 -1.45336247046049E-02 -1.11374535563752E-03 -8.26144050577004E-02
 -4.88485239813061E-04 -2.25249988621596E-02  3.56362103461229E-05  6.44284857807571E-03  1.96193684324852E-04
  1.76747434183929E-03  6.85865534536773E-02 -6.64211944785933E-04 -1.33407409596080E-01 -1.14055078896224E-03
 -9.18738417496607E-02  6.04308534126255E-04  1.44523616725449E-01  1.03532709454827E-04  1.47868240103251E-03
  6.92816109863168E-03 -9.74873677131390E-03 -1.74728342139135E-03 -1.76162959199479E-04 -2.41725393608319E-03
 -2.60801569338525E-04  1.54094714755188E-03  1.39449697630186E-03 -5.96061069105957E-04 -8.03651663174470E-03
  7.78273522993389E-03 -1.17640429869986E-02 -1.23559843181595E-02 -7.43133237316603E-05 -5.34926987035649E-03
 -3.29156220827681E-03  2.79060050731738E-03 -2.58995179422637E-03 -2.33560811957224E-03 -3.42704970561815E-03
 -1.33358448578441E-02 -3.51135609802270E-03 -4.98802157338376E-03  5.95379423431705E-04  3.09134034805515E-02
 -1.28153262427865E-03  1.29505319771809E-03  1.28809999154635E-03 -1.71369884397130E-02  8.57866915055989E-03
* ORBITAL    1   87
 -6.61882466045935E-05 -4.81732402840239E-04 -2.43059636642994E-03 -4.76729862916677E-02 -3.58843062481606E-03
  5.15533269735057E-05  6.59353029732134E-04 -2.31285603244995E-02 -3.01954474757295E-03 -1.98717403333403E-05
 -6.30051887467176E-04 -1.08916168759463E-02 -1.98548491916169E-03  1.60240004259247E-04  4.19671185369057E-03
  1.61801108370329E-02 -1.09386632554905E-04  1.82972679386394E-02  1.82412163220990E-02  1.00359340731755E-02
  9.26953284591498E-03  6.58761061759433E-03  1.97482697704586E-02  2.51543610367530E-02  2.12578190155679E-02
  1.35872961475873E-02  1.23108917594619E-02 -5.90418694174029E-05 -3.94225899347471E-04 -2.11251953485468E-03
  1.97329297088350E-02  1.72184347582925E-02 -4.51648240136071E-04 -1.15822251847688E-02  5.69234044297685E-02
 -2.35654360296632E-03 -2.68086505268813E-04 -6.88175173340915E-03  3.30991871319116E-02 -1.28685711488187E-03
 -5.96031990879136E-04 -1.54149018652069E-02  8.41719501468134E-02  2.96558213074577E-03  4.50498206455745E-01
 -5.90032094016915E-02  2.77642481619821E-01 -3.77309997757213E-02  2.49361262376548E-01 -2.79068692759717E-02
  6.13068162396250E-01 -7.74330453292826E-02  4.33083470084372E-01 -5.59904778808531E-02  2.68439341755809E-04
  2.31794601892455E-03  3.72397269710653E-02 -4.41634233964269E-04 -1.21330179693809E-01  4.50629051470849E-04
 -7.13619236491859E-02 -8.36264358004487E-05 -1.54174025385540E-01  2.09207276520844E-04  1.88529202688207E-03
  3.36052130235821E-02  8.99479204915054E-05 -1.07857076706587E-01 -6.25503579775456E-04 -4.79659752786646E-02
 -7.23481751819821E-05 -1.41555021602637E-01  1.43791294987948E-04  1.10454172557018E-03  1.65289306834810E-02
  4.51552385091553E-04 -2.26168428746502E-02  5.14715846763550E-05 -1.83033450645589E-02  3.11225049486972E-05
 -3.17129322620715E-02 -1.50186708657645E-05 -1.26232723213858E-04  9.63835544699654E-04  2.17079255026700E-05
  1.22007070749240E-02 -9.36137351686568E-06  1.87846659176247E-03  1.50604156446883E-04  1.71637023630801E-03
 -1.95167344802290E-04 -1.75899312806766E-03 -6.84888122576031E-02 -6.62078629051932E-04 -1.33437842967149E-01
 -1.13772946352123E-03 -9.18537845840793E-02 -6.00530621479205E-04 -1.44365835019831E-01  7.78888788536409E-05
  6.72710123527738E-04  1.40643024197948E-02 -1.10551907732955E-03 -8.15583750908547E-02 -4.85743550783239E-04
 -2.27765679147235E-02 -3.35803859750734E-05 -6.16135020116914E-03  1.71757363783253E-04  2.35157582909517E-03
 -3.05601171587512E-04  1.63590391086965E-03 -1.37619591032634E-03 -1.09600004281891E-04 -1.55798741994176E-03
  6.93729293745420E-03 -9.75433233749571E-03  1.77125607810659E-03  8.08244782167377E-05  5.57469467333767E-03
 -3.48086677719995E-03  3.08286752236496E-03  2.77773168539587E-03  5.94138772606851E-04  8.00671958858223E-03
  7.81419286226872E-03 -1.17354048347193E-02  1.22944354304995E-02  3.45474388679591E-03  2.33426218769371E-03
  3.39116153563911E-03  1.32922587387726E-02 -5.46159960463603E-04  5.00755820119721E-03  1.08458365162949E-03
 -3.08930517621135E-02 -1.32965362184855E-03 -1.32852645779606E-03 -8.42190293125786E-03  1.71140247837322E-02
* ORBITAL    1   88
  4.02362748931825E-03  2.87422793182773E-02  1.32391858935354E-01  3.12363126239993E-01 -8.86837487190945E-03
  9.05914890509431E-06  2.09446117167850E-04  1.54584112450299E-03  3.59224702756991E-04  2.36438146791820E-06
  1.54624958128510E-05  1.00694476827547E-03 -2.69088599988233E-05 -3.63217356773970E-03 -6.28439239438190E-02
 -1.39463728817287E-01 -3.20467241442761E-02  4.05932145399806E-04 -2.39162381589298E-02  4.96759747804726E-05
 -9.75251615034530E-05  6.13739888552003E-02  6.25947826004039E-02 -1.22759269479235E-04  5.59362159077862E-05
  1.26264259477268E-03 -2.57478876663479E-02 -1.90094887313795E-03 -1.37335969269810E-02 -6.86858356041980E-02
 -3.14769459482678E-01 -8.39219064392571E-02 -9.12021420233428E-07 -3.44358515015096E-05 -3.91879153035658E-03
  5.14412373833379E-04  1.55136895632798E-06  9.50711799291626E-05  6.15494507774395E-03 -1.50597100603230E-03
 -2.78541032227202E-03 -5.58110573512572E-02 -2.62943718337359E-01 -4.87949785948356E-02  8.65610421781391E-02
  5.29315463496897E-01 -1.61414025543983E-03 -1.40848938552065E-02 -1.27835202744598E-01 -8.72759037954550E-01
  1.69278250796235E-04  3.62471846100142E-03  9.54624741560159E-02  6.00050445797361E-01  6.87064164829702E-03
  5.26227208768176E-02  2.01381939498488E-01 -7.43182871437693E-03 -9.12301758183982E-02  1.13612503916271E-02
  1.05086549189891E-01 -7.82243939455471E-03 -3.33235850482705E-02  7.04280912375276E-03  5.39347079124622E-02
  2.04774992991854E-01  7.63935076164516E-03  9.34466677742217E-02 -1.17059331911134E-02 -1.08009679507713E-01
 -7.88696679469575E-03 -2.91650777962535E-02  2.57187983854966E-04  1.96857284203860E-03  7.27847473669262E-03
  1.07081132214853E-04  3.75493955466539E-03 -1.11824369258118E-04 -2.27933926551829E-03 -7.00411126908477E-04
 -5.41930509182157E-03  2.90037095316508E-04  2.22153329084352E-03  8.56459205411838E-03 -7.75202384776741E-05
 -3.28007618517020E-03  1.37476604476849E-04  2.58330250568051E-03 -7.45326424723721E-04 -6.03518592638267E-03
 -4.08331319329226E-03 -3.16025926765525E-02 -1.44621996971439E-01  2.43392294634270E-03  1.33993925563203E-01
 -2.74849948196442E-03 -4.41033546137162E-02 -1.58753844349569E-02 -2.66652104787867E-01 -4.17000751096807E-03
 -3.22779160739486E-02 -1.48398508432371E-01 -2.18718100708373E-03 -1.29451333524686E-01  2.60661944372681E-03
  4.11014118820477E-02 -1.58971691399537E-02 -2.64981928467768E-01  1.17453604406997E-04  1.28983561422996E-03
 -2.78389637863721E-03  4.25342517737720E-03  8.14514134726710E-04  7.19219726140277E-05  9.88821653265110E-04
  2.47939905826686E-03 -4.00557977444494E-03  7.44605541536389E-04 -5.74938098196006E-05  2.32841723872502E-02
 -2.64030988585973E-02  2.44823229212270E-02  1.60481495792895E-02 -1.66153568971288E-04  2.09798053370866E-02
  2.52393454437310E-02 -2.31296112935085E-02  1.41695322013607E-02  1.55196681028345E-03  1.72861201167996E-03
  3.84746017941881E-02  3.76797307584838E-02 -1.62784412806740E-03 -1.48129636600674E-03 -2.72914111790865E-02
 -2.59684538621017E-02 -2.64320892655899E-03 -2.63222605565730E-03  4.00650029348876E-02  3.74280439244687E-02
* ORBITAL    1   89
  4.90180316152855E-04  3.50424827070350E-03  1.62788347294808E-02  5.44317877802780E-02  1.58481813531251E-02
 -1.00251261512909E-03 -1.84518106243369E-02 -7.24272869022766E-02 -2.41747903988981E-02 -6.41207931316718E-04
 -1.21899040506603E-02 -5.90339622670954E-02 -1.24395800271806E-02 -3.45405308927281E-04 -6.04908937083838E-03
 -1.48022175645869E-02 -4.06126892649503E-03  6.65800619264235E-03 -6.05572310333242E-03  3.46130003920649E-02
  7.80014364869582E-02  4.27421701128088E-03  4.76892349293880E-03  6.02069230991293E-02  1.34709743476412E-01
 -8.88615732666758E-03  1.59466150059973E-03 -3.16044219034775E-04 -2.27822283340844E-03 -1.11186878103757E-02
 -7.78719708206415E-02 -4.22680739967612E-02  3.42838736014861E-04  7.18674667670573E-03  2.47197457366611E-01
  4.81388681493644E-02  2.65317288053011E-04  5.66960936741787E-03  1.70835192354324E-01  3.45496159826646E-02
 -2.12275274111164E-04 -4.12873475442327E-03  6.23330023444078E-03  8.42781385720180E-04  6.73923872908254E-02
  5.27364746814740E-01  5.26650370894045E-02  3.17310317749391E-01 -9.92398184325197E-03 -8.63728115972885E-02
  1.02225248459941E-01  7.18395259709946E-01 -7.25995375364291E-02 -5.64067965073345E-01  4.11102058989323E-04
  3.11840644594044E-03  1.49433770091505E-02  1.86756027726595E-03 -1.99522798100576E-03  1.20275468625760E-03
 -9.25184520663827E-04 -1.62528129586114E-03 -2.73637186678238E-02  5.37198562583223E-04  4.10661328514915E-03
  1.25316099177245E-02 -1.61811934475718E-02 -3.91210221305445E-01 -9.03284719327006E-03 -1.99595188013181E-01
  5.49770472521851E-04  2.17743075475611E-02 -9.22651869619931E-04 -7.09229425922462E-03 -3.28644550464049E-02
  1.79608812297585E-03  1.84821380853415E-02  7.85766295723246E-04  5.22552116709840E-03  1.15079167602146E-03
  2.86462343478237E-02  8.47362390667722E-04  6.57345969050275E-03  3.31843860323860E-02  1.72407464476632E-03
  1.65177344967180E-02  1.06660419787945E-03  1.26735040474189E-02 -1.19305772591158E-03 -2.67747127268196E-02
 -4.89292886598497E-03 -3.77175568379065E-02 -1.42131575473475E-01 -1.21177094421302E-02 -1.40556028199567E-01
  7.90076441792340E-04  4.87004741674397E-02 -5.64411644675112E-03  1.12849552174171E-02  3.18386053685646E-03
  2.41170846384327E-02  5.30527380820085E-02 -5.77402512079155E-03 -6.98177069619383E-02 -9.57933341201058E-03
 -9.64985981669202E-02  2.77317560534598E-03  5.87033651980172E-03  2.56383369291789E-04 -8.02468223445975E-04
  4.34455677585490E-03  6.40903219326411E-05  2.24031987448509E-03 -1.44842022312952E-03 -1.19009073515705E-02
  5.20383919320035E-03 -6.05254037049805E-03  4.13420940881236E-03  7.88676902412638E-03  9.87899732776156E-02
 -4.45218855333669E-02  6.21229108233247E-02  7.01849573114185E-02 -1.40838693375521E-03  9.77086094873812E-03
 -5.71202739162318E-03 -1.77406183478898E-02  1.68729927968691E-02 -3.32330774263928E-03  5.22670849767432E-04
  4.14469250925458E-02  1.39208807080153E-02  5.62189450606899E-03 -3.54922215532936E-03 -8.93390400074294E-03
 -2.03616954099822E-02 -4.58482338766819E-03  8.20618351597708E-04 -3.72757356439424E-03  2.65220779954882E-02
* ORBITAL    1   90
  5.10824812113026E-04  3.65275865784852E-03  1.69944902267937E-02  5.69192676872291E-02  1.51065367891074E-02
  1.01807422642577E-03  1.87752516025751E-02  7.44952638080680E-02  2.43931347619686E-02  6.41213902957602E-04
  1.21237761589270E-02  5.77633410279428E-02  1.35703219916157E-02 -3.74209978883941E-04 -6.60439547313538E-03
 -1.79377343468230E-02 -4.07345158784112E-03  6.85477943428232E-03 -6.12198730683918E-03 -3.45078021596163E-02
 -7.81825615756573E-02  5.19347849039553E-03  6.36458768616447E-03 -6.11061594648082E-02 -1.36421698954509E-01
 -8.58102916321707E-03  1.42161872528261E-03 -3.40865329665622E-04 -2.45738712331217E-03 -1.20167412756617E-02
 -8.12551401860848E-02 -4.06618597323591E-02 -3.37168375565887E-04 -7.06361598140451E-03 -2.49308742738562E-01
 -4.93169779740747E-02 -2.84817846580845E-04 -6.08761638617876E-03 -1.73324967659230E-01 -3.33975368981444E-02
 -2.37049364869459E-04 -4.62572706910369E-03  8.66402624913992E-04  1.11440083191750E-03  6.62201631954311E-02
  5.17288604193044E-01 -5.48560461298602E-02 -3.30135932278035E-01 -1.06767239333812E-02 -8.95923560963026E-02
 -1.02660938241006E-01 -7.21746757579566E-01 -7.23378632963729E-02 -5.62481570811507E-01  3.74777999852927E-04
  2.85533938528181E-03  7.58613807507074E-03  1.62756562007217E-02  3.91946424809293E-01  8.79623563299690E-03
  1.98160437808790E-01  6.99155413515794E-04  2.29126211660609E-02  5.13920990494152E-04  3.91542803888661E-03
  1.86377318818623E-02 -1.58056207526369E-03  7.95845538110138E-03 -1.37891630498385E-03 -1.60740066230509E-03
 -1.63222201255646E-03 -2.59967416950562E-02  8.64067302343919E-04  6.70249430272776E-03  3.38713321851269E-02
 -1.74442853786420E-03 -1.66645939112531E-02 -1.07657961281007E-03 -1.27429983655966E-02 -1.20688393501969E-03
 -2.69613277299544E-02 -9.19651682296166E-04 -7.07118438458264E-03 -3.28826667005584E-02 -1.80920460462188E-03
 -1.88432731836357E-02 -7.91122005128206E-04 -5.32735679651186E-03  1.14283241012654E-03  2.85750954940390E-02
  3.27565245897954E-03  2.48273138935485E-02  5.60962165426844E-02  5.98175962705535E-03  7.21865293308517E-02
  9.55493853711451E-03  9.56267618516057E-02  2.88867809884560E-03  6.32917384472524E-03 -4.92538971258656E-03
 -3.79653910845587E-02 -1.43051641973419E-01  1.22065549356366E-02  1.42269167150397E-01 -7.58981167966917E-04
 -4.85178846903973E-02 -5.61517162936183E-03  1.26711616724505E-02 -1.43157476039085E-03 -1.16707144588122E-02
 -5.25043311551623E-03  5.97282520191867E-03  3.99495137689797E-03  2.49215126448952E-04 -9.69379396624754E-04
 -4.52088159322499E-03 -3.73941076451502E-04  2.13880930784263E-03 -1.39186109823901E-03  9.87117290200488E-03
  5.85014350713112E-03  1.77264585340888E-02  1.66118879058967E-02  7.84188138028760E-03  9.77782846990971E-02
  4.43804998616947E-02 -6.18061434854849E-02  6.93454691572895E-02  6.21667216793809E-04 -3.47151913318087E-03
  1.31824967430884E-02  4.09018273395110E-02 -3.67207402417132E-03  6.07366439710878E-03 -2.06643547847008E-02
 -8.16747355535489E-03  9.73991411826751E-04 -4.61158308089893E-03  2.70963678740098E-02 -4.94356004610489E-03
* ORBITAL    1   91
 -1.41384965858445E-03 -1.05027463304888E-02 -6.18381214233828E-02 -4.61327201296642E-01  1.49516517421726E-01
 -2.01347520323072E-05 -3.96926389882983E-04 -3.40826860250083E-03  4.41484044894690E-04  3.97159832916771E-05
  8.42743028862078E-04  9.83294460667707E-03 -5.39016590214134E-04  9.25816567545293E-04  2.49392335346321E-02
  4.48678213508247E-01  6.69035915656902E-03  8.86504093991756E-02  1.08263448646617E-01 -8.84457190454981E-04
 -2.38197937741596E-03  5.54931373873793E-02  4.18966613536684E-02  9.19254444127553E-04  1.63191793779691E-03
  6.73361495669970E-02  7.48085843358113E-02  1.98995672856658E-03  1.43646572672206E-02  7.11973285889468E-02
  3.37276453274744E-01 -5.70696504651876E-02  1.90335067526480E-05  3.91447808198924E-04  2.90975370594253E-03
  3.95563831724897E-04 -2.87774599784013E-05 -5.53543496792867E-04 -5.53440008152042E-04 -3.38140745153202E-05
  1.66863720039801E-03  3.07153486859545E-02 -2.05936374218615E-02 -2.14303703864268E-02 -7.77190198895784E-02
 -6.07771692951194E-01 -1.49359515328691E-03 -8.77802536499560E-03 -5.91703605559286E-02 -6.00609613669642E-01
  1.00571994153656E-03  7.89347154584629E-03 -5.86835335451347E-02 -4.60053512817669E-01  1.14583956907226E-05
  2.18948134186725E-04  3.95775078218238E-02 -4.44292710084336E-03 -1.36048001776762E-01  8.74790535494297E-03
  2.74824827170131E-01  2.98571026822584E-02  4.99241276335232E-01  2.93501034662148E-05  3.48822048387174E-04
  3.82865807698099E-02  4.38815435848358E-03  1.33335378048635E-01 -8.92280735093492E-03 -2.77265070073645E-01
  2.91942410595553E-02  4.91461162689390E-01 -1.57831844854617E-03 -1.18904404933686E-02 -3.28230567945518E-02
  2.54791912458427E-03  3.43611669654413E-02  7.99606408105177E-04 -1.24779884260578E-02 -4.47863811550128E-04
 -5.32184102453433E-02 -1.53469781571960E-03 -1.15529904909012E-02 -3.08570454047189E-02 -2.46753399793711E-03
 -3.27500398315250E-02 -8.33441267600391E-04  1.13630852973429E-02 -5.09244991839258E-04 -5.41016051513696E-02
  2.93432100290035E-03  2.24155716402779E-02  6.65366798943969E-02  5.00370062596577E-03  1.18569273025516E-02
  2.94708010749001E-03  3.52954313405621E-03  3.44634980862768E-03  1.83575691425602E-02  2.91625168321585E-03
  2.22691684056312E-02  6.47684913299309E-02 -4.96676116354148E-03 -1.05637419651465E-02 -3.05225566851090E-03
 -4.80068756861663E-03  3.46250285466377E-03  1.86599150489344E-02 -1.38726986752337E-03 -1.50245282324558E-02
 -4.81690389509767E-03  9.13297332827242E-03  9.76748848623616E-03 -1.43281620713457E-03 -1.49357177439747E-02
  4.53226106638719E-03 -8.96958548022141E-03  9.37177869976808E-03  1.43732506356008E-03  8.18022750535935E-03
 -1.04312577634439E-02  2.86656799394551E-02  9.04091839115298E-04  1.27768476211271E-03  5.96279466148331E-03
  9.45678905143463E-03 -2.75077754699571E-02 -5.01555781021977E-04 -1.29120236184887E-02 -1.24577312129624E-02
 -3.45423052294948E-02 -3.50310131713938E-02 -4.37268563421239E-04 -7.74735020769807E-04  1.55046211961460E-02
  1.64330654153584E-02 -2.19542111517324E-02 -2.15580465065092E-02  9.22113911525967E-03  7.98569134500025E-03
* ORBITAL    1   92
  1.04889279216540E-04  7.49570718271949E-04  3.46494562104905E-03  1.02972475803506E-02  1.95246841515509E-03
  4.41705356441436E-04  7.80626788805877E-03  1.08928230257049E-01  5.63323729734643E-03 -1.16514066837445E-03
 -2.09276973418783E-02 -2.41662860387351E-01 -1.72432092174924E-02 -9.64423147821368E-05 -1.67548381851780E-03
 -3.99799594281231E-03 -8.13501012190002E-04  9.11388815815277E-04  8.27606547433772E-04  2.12248796363418E-02
  8.41086392880996E-02  2.24679478206042E-03  2.65132018761429E-03 -4.90793333163491E-03 -3.25407536968239E-02
  5.63138888737165E-04  5.64951703289894E-04 -7.40380589707414E-05 -5.35330585213502E-04 -2.67840384583276E-03
 -1.23285195965056E-02 -9.37141308300620E-04 -8.47923883913583E-04 -1.65765145990117E-02  6.27593760330808E-02
  1.02963345100146E-02  1.98095280365635E-03  3.87644149802365E-02  1.07926863233111E-02  4.33007946739044E-03
 -8.08394295860917E-05 -1.63883576721269E-03 -1.22139817778635E-02 -1.03830774346909E-03  1.26264781090542E-03
  5.76718440493837E-03  1.65680379366077E-01  1.08191545071298E+00 -3.22680232290863E-03 -2.07099597275679E-02
 -6.70406558533599E-02 -4.73794383448612E-01  3.35696232530231E-04 -7.64245988384223E-04  8.75150554577727E-03
  6.71753780563550E-02  2.28573520216226E-01 -9.19579615736298E-03 -1.07150168685691E-01  1.73131164103983E-02
  1.78795258785172E-01 -1.63987431774922E-02 -8.16683112245605E-02 -8.52005388271417E-03 -6.53937912806238E-02
 -2.20712602961804E-01 -8.99841367955125E-03 -1.04133584583204E-01  1.66271015088222E-02  1.66532314046632E-01
  1.64363192944824E-02  8.54649839356037E-02  5.65650750105261E-06  3.85828787914633E-05  8.65161974397649E-04
 -4.23583478422114E-04 -1.45741168950693E-02  7.61562195980483E-04  2.04686470337260E-02 -1.05098168027119E-04
  2.81790576785008E-03 -4.71621325675664E-05 -3.51749910918987E-04 -2.23626059256630E-03 -4.66933347177593E-04
 -1.55165337948608E-02  7.63157012887908E-04  2.09478398145543E-02  1.07512092886664E-04 -2.73731383883019E-03
 -1.46316689835172E-03 -1.15336749846115E-02 -7.65117332768931E-02 -5.69436242807030E-03 -1.11621396441065E-01
  5.55655085019179E-03  9.66480160433991E-02  7.90523162282711E-04  6.30240345392519E-02  1.37303277260273E-03
  1.08311569327129E-02  7.26692116254448E-02 -5.77900444661067E-03 -1.14880460028081E-01  5.49943433731469E-03
  9.63690722090873E-02 -1.16974679571607E-03 -6.87105704051459E-02 -1.31747765072036E-03 -8.45437996028557E-03
  6.54928530894504E-03  2.90496047698783E-03 -4.45995390673263E-03  1.22306350850154E-03  7.61796470706275E-03
  6.51491235525088E-03  2.49902364258296E-03  4.87523834162794E-03 -5.21414121978317E-03 -8.35366330176472E-02
  4.01675810550435E-02 -3.47400517308921E-02 -6.59848895988910E-02  5.25246611285877E-03  8.48419973370453E-02
  4.13149146593927E-02 -3.72187689120576E-02  6.65448482167645E-02  5.98284218138071E-03 -6.01626219636306E-03
 -1.83405260156077E-02  1.96430412675838E-02  6.81631016497203E-03 -6.90414338135761E-03  3.27589868289050E-02
 -3.37652090560370E-02  5.15751356303241E-03 -5.94709278034102E-03 -8.34161036096939E-02  8.47341343730778E-02
* ORBITAL    1   93
  5.82058897975832E-05  3.87277452052112E-04  2.04935115597413E-03 -2.00342884636906E-02 -1.71998050169394E-02
  4.46460540530442E-04  1.15178045018288E-02 -5.61831281177017E-02  2.39502621654687E-03  2.71923912809526E-04
  6.88786557809679E-03 -3.33575814561389E-02  1.21214596921750E-03 -5.98372618273912E-04 -1.54443561606308E-02
  8.47447755465442E-02  3.04242131919539E-03 -4.54259020496464E-01  5.93659875471214E-02  2.73659027475588E-01
 -3.70644687462214E-02 -2.50455640523550E-01  2.81787867981424E-02  6.11686100694553E-01 -7.72529375835628E-02
 -4.33123407174505E-01  5.60233377690960E-02  6.72679265900086E-05  4.89517844543933E-04  2.47326075520696E-03
  4.79078069174028E-02  3.67249954704963E-03 -5.20648658343160E-05 -6.70348663630830E-04  2.26837835295158E-02
  3.03060059008158E-03  2.20553833936829E-05  6.74073312533368E-04  1.12443660711051E-02  1.97205112165279E-03
  1.60829248420952E-04  4.21303026502871E-03  1.62783129112125E-02 -9.33871734005610E-05 -1.84232688390216E-02
 -1.84036486148984E-02  9.93813194405054E-03  9.12345723096718E-03 -6.58801854477793E-03 -1.97662806436558E-02
  2.50827477880002E-02  2.12155332781006E-02 -1.36823806139969E-02 -1.24478443830782E-02 -2.68947655745111E-04
 -2.32151920545650E-03 -3.71688089800156E-02  4.33009744195217E-04  1.20117741064469E-01 -4.48714299308111E-04
  7.17196018314939E-02 -9.42953129259807E-05 -1.54539227689111E-01 -2.09388467799609E-04 -1.89067994178429E-03
 -3.37611389536608E-02 -9.23724782359551E-05  1.07478661274494E-01  6.27666356242205E-04  4.86610997764892E-02
 -5.66494362337016E-05 -1.42261384706943E-01 -7.74625413550217E-05 -6.67716149473914E-04 -1.36436495666094E-02
  1.10405988642244E-03  8.07386656500703E-02  4.82886719298146E-04  2.24398514440570E-02 -3.26583741140727E-05
 -6.80990952077370E-03  1.96802313298130E-04  1.77170528785090E-03  6.84744109138977E-02  6.58916897775218E-04
  1.32650720226519E-01  1.13932007845571E-03  9.18197115069052E-02 -6.08268907753864E-04 -1.44546778604836E-01
  1.45756464496541E-05  1.23209205330456E-04 -1.01310282181041E-03 -1.74671934208579E-05 -1.23269076836763E-02
  7.44969940881668E-06 -2.08054171867977E-03  1.52335053674600E-04  1.48967366621403E-03 -1.42995725045547E-04
 -1.09837005801981E-03 -1.65397438189195E-02 -4.50611884634869E-04  2.25894991713760E-02 -5.54599271767516E-05
  1.82640804703283E-02  3.63849353754243E-05 -3.16315950828257E-02 -5.98558117306890E-04 -8.04521065669609E-03
 -7.80346606925493E-03  1.17566602226475E-02  1.22914142498730E-02 -9.49633757032525E-05 -5.79731259386388E-03
  3.57495616649084E-03 -3.29030525021410E-03  2.98540167116425E-03  1.16217643420753E-04  1.63671697336943E-03
 -6.91905617414497E-03  9.77957921843980E-03  1.80441118767489E-03 -1.75510332288859E-04 -2.40202910352298E-03
  3.30647357062363E-04 -1.67241244207051E-03 -1.37678734494991E-03 -1.33214665459346E-02 -3.44384031749485E-03
 -2.33460860360178E-03 -3.46462829216442E-03  3.08451638727098E-02 -8.48172714144434E-04 -5.03467654410185E-03
  5.39588204000780E-04 -1.70053830789424E-02  8.28344845018766E-03  1.33446817403487E-03  1.30691217630173E-03
* ORBITAL    1   94
  4.00314764156426E-04  2.88593733330517E-03  1.36233115807403E-02  1.31341815728229E-02  8.29720700845290E-03
  9.33842533295866E-07  4.31815846246900E-05 -1.25200461835817E-05  3.42731429287461E-05  1.50801849536208E-06
 -1.24807881437417E-05 -5.71148402157457E-05 -4.51218736857395E-05 -6.32386472042486E-04 -1.09574015849450E-02
  1.54821384027034E-02 -3.40355852920353E-04 -2.57185326792939E-01  2.26256305178082E-02 -3.31365815560155E-04
  8.06565159537521E-06  9.15202986127151E-01 -9.43998970033702E-02  9.93745712837724E-04 -1.25179244374691E-04
 -2.50074279208929E-01  2.68222125341095E-02  2.51239742321298E-04  1.77792775388678E-03  7.95226272507699E-03
 -2.56999166051733E-02  1.33372592157592E-02 -2.22730178298791E-07  9.63577415533267E-06  1.03553367866339E-04
  1.56149379066632E-05  1.04350092703603E-06  2.08505464845358E-06 -6.43566079246675E-05 -6.30456119325106E-06
  1.30692718960844E-04  7.28469718180437E-04 -3.69460068201233E-02 -1.19678917531916E-03  8.93339617724223E-03
  6.00597840211990E-03 -1.12671204373770E-06  7.27586300318998E-06 -1.78572613879829E-02 -5.99977757091184E-03
  3.86133839012344E-05 -1.53589834056411E-06  7.73425454160670E-03  5.90148836166990E-03  1.38488971574905E-04
  9.43996475446014E-04  7.91273071664225E-04 -4.22918086929677E-05  4.79796667093299E-02  2.97029748143078E-05
 -9.56269749337039E-02 -6.27359303358260E-04  2.75610824417045E-02  1.39844704240277E-04  9.54360185781480E-04
  7.78222164898490E-04  4.30260333696698E-05 -4.79509273893680E-02 -3.01648798282239E-05  9.61248255372258E-02
 -6.33157593999193E-04  2.73647526509401E-02  1.92415283934075E-04  1.54127755150954E-03  2.31242490718080E-02
  5.16678704957006E-04  6.62993332783447E-02 -3.55403413289657E-04 -2.39844019287457E-02 -7.16331518271183E-04
 -1.07278825433553E-01  1.92447784442705E-04  1.54180291546538E-03  2.31583903920559E-02 -5.15769621444597E-04
 -6.60434564395403E-02  3.56963273487588E-04  2.43314503304206E-02 -7.17207573155989E-04 -1.07717604028953E-01
 -1.08251988240289E-04 -8.16789040178319E-04  1.67262974663884E-03 -1.24728600218498E-04  6.41228138618836E-03
 -3.29262571617701E-06  1.07517428843701E-02 -9.77933007777198E-05  2.04600165915854E-02 -1.09668992804351E-04
 -8.27767802645380E-04  1.60657359997886E-03  1.24069192242830E-04 -6.31432402920842E-03  6.03563633966861E-06
 -1.06510113462914E-02 -9.86537462757577E-05  2.03287067362160E-02 -3.15752349065619E-04 -1.07714400734751E-02
 -1.25849323576851E-03  1.55293812363248E-02  1.80150368038843E-02 -3.21063760082276E-04 -1.08478279848775E-02
  1.24868393624511E-03 -1.55713308610116E-02  1.80213684348356E-02 -2.24676740775349E-04 -2.39768498129242E-03
  6.19490627549443E-04 -1.38374984375489E-03 -3.08587819391260E-03 -2.24427188678343E-04 -2.39922666437456E-03
 -6.42124573268975E-04  1.41104097826229E-03 -3.10539734322271E-03 -1.91646373129667E-02 -1.90992445420367E-02
 -3.09607174146910E-03 -3.09855718193320E-03  1.24960785166049E-02  1.24605207457655E-02  3.20362940424604E-03
  3.23584709113453E-03  1.03573010895216E-02  1.03805679938282E-02 -1.66007332563814E-03 -1.66142732597076E-03
* ORBITAL    1   95
  6.00855373035426E-05  4.01429968825217E-04  2.13069644227342E-03 -1.95172655132058E-02 -1.69517711369092E-02
 -4.64071101648601E-04 -1.18450997347504E-02  5.74614678161875E-02 -2.33518364093571E-03 -2.53578734948206E-04
 -6.59100325336090E-03  3.28362083651238E-02 -1.38877182150868E-03 -5.92363648354576E-04 -1.53008775528238E-02
  8.34475258939615E-02  2.90832339485747E-03 -4.39053555344011E-01  5.75887723379667E-02 -2.86986478583199E-01
  3.87737597965461E-02 -2.46636850692610E-01  2.77360276884940E-02 -6.13534167146155E-01  7.76777726439527E-02
 -4.39568201797229E-01  5.66452122845928E-02  6.39554345820448E-05  4.63387200201628E-04  2.32024004069466E-03
  4.69327095065478E-02  3.50499068814663E-03  5.01082881236199E-05  6.01708930028672E-04 -2.31746968435160E-02
 -3.10720095321239E-03 -1.46433640086193E-05 -5.45041164192044E-04 -1.10106177675783E-02 -1.91287711000551E-03
  1.54270620721535E-04  4.04708394365782E-03  1.55669149728128E-02 -2.44525935860978E-04 -1.83063894473857E-02
 -1.83705885055463E-02 -1.04919166368673E-02 -9.65614168256255E-03 -6.48989130757072E-03 -1.94575338837858E-02
 -2.50656128866188E-02 -2.11370576946515E-02 -1.32466949771763E-02 -1.19582300145559E-02 -2.01229653942816E-04
 -1.81752738413739E-03 -3.26759257175634E-02  7.73038500984833E-05 -1.07594023917188E-01 -5.99751003732501E-04
 -4.52271939197107E-02 -5.52106692924814E-05 -1.39253638699595E-01 -2.63640522467843E-04 -2.28141814246317E-03
 -3.72486543610724E-02 -4.48722413159262E-04 -1.25011756736770E-01  4.49492770407664E-04 -7.06064928515784E-02
 -1.02526926443201E-04 -1.54084260014247E-01  1.97025342641019E-04  1.77365610349481E-03  6.86640102347091E-02
 -6.69248789676714E-04 -1.34083571303848E-01 -1.14095682360979E-03 -9.20047461564619E-02 -6.01191794869924E-04
 -1.44385971323794E-01 -8.55291544143792E-05 -7.34790299249172E-04 -1.50360220810926E-02 -1.11732732980275E-03
 -8.35270899404856E-02 -4.92893496164320E-04 -2.28604119995226E-02 -3.60684328636910E-05 -5.73416110686152E-03
 -1.43117925867922E-04 -1.09916689294864E-03 -1.63813445285446E-02  4.48016199197730E-04 -2.23446548634200E-02
  4.54940597555803E-05 -1.82585203398774E-02  2.90274983056870E-05 -3.17242053952174E-02  1.56941298301567E-05
  1.31846838477161E-04 -8.52655968935567E-04  2.92183738876913E-05  1.21536255780927E-02 -7.85792028712190E-06
  1.89277930213063E-03  1.51924187418705E-04  1.79990516153180E-03 -6.27558454259455E-05 -5.13460136111257E-03
 -3.17159097030723E-03  2.55525508731758E-03  2.37084111001346E-03 -5.97696878670129E-04 -8.03952941155678E-03
  7.77151703555573E-03 -1.17308024991477E-02  1.23489009195408E-02 -1.77931354977614E-04 -2.43042366960514E-03
 -2.24082173818019E-04  1.47302116756918E-03 -1.39523248229854E-03  8.94323054796344E-05  1.29911536795278E-03
  6.89141761252101E-03 -9.62554148560098E-03  1.65683585257563E-03 -3.46999677792860E-03 -1.33107619586907E-02
 -3.41447800016806E-03 -2.33891719896802E-03 -1.53633972199155E-03  3.09646515080349E-02  5.86283738717743E-04
 -4.85919903989812E-03  8.71052557190599E-03 -1.72331623912759E-02  1.35758909781129E-03  1.25498484886594E-03
* ORBITAL    1   96
 -4.38779922199449E-05 -3.05787224241807E-04 -1.32509023842968E-03 -8.85639174446347E-03 -3.76181227957455E-04
  6.70270142769991E-06  1.61630986471500E-04 -9.24704044610127E-04  2.40223877232937E-05  5.57794114044719E-06
  1.55160275946462E-04 -5.28037658075158E-04  2.74216846646919E-05  9.27500427388648E-05  2.39371321871610E-03
 -2.42061523111419E-02 -1.24843460376503E-03  6.80387492064090E-01 -7.55173145402987E-02  4.15591890223789E-03
 -5.77979937825664E-04 -2.94635060158154E-03 -2.02450167400391E-03  9.64718412804109E-03 -1.23309580009333E-03
 -7.01289236187305E-01  7.63496342204920E-02 -1.01138551698770E-05 -7.06498640593935E-05 -2.98749905836771E-04
 -1.33687210918949E-03  2.93396824144785E-03 -2.91162883847631E-06 -8.29621396879925E-06  2.78106435125750E-04
  3.86518794548210E-05  3.70744417106968E-06  3.48788945799511E-05  1.85915756738211E-04  6.44523133311086E-05
 -3.71865869372730E-05 -7.53452450396233E-04 -5.22123858014451E-03 -4.64464500653307E-04 -9.76203415284156E-03
 -1.24492488543058E-02  1.51073953285964E-04  1.46130032974826E-04  1.50199063078759E-03  2.88560450412523E-03
  3.81615079757022E-04  3.32791670418457E-04  1.81859962236672E-02  2.02013924030535E-02  1.15110672062245E-05
  1.30285708827287E-04  4.43929431278240E-03  3.91182735094099E-04  1.56962880957272E-01  2.52674609205992E-04
  7.68683784261252E-02  3.90837562098296E-06  1.93873507426600E-02  1.00015670450162E-05  1.20041093425334E-04
  4.21616486877494E-03 -3.86263212274858E-04 -1.53430184624767E-01 -2.42534707364441E-04 -7.48594121928692E-02
  8.52230912440879E-06  1.95566710402838E-02 -1.39497785977862E-04 -1.15154283416727E-03 -1.92192804313078E-02
  9.86857344828484E-05  2.60344817095180E-02  4.55031218138782E-06 -1.80591601830146E-02 -1.12295142936634E-04
 -6.83316406164755E-03 -1.36238003685711E-04 -1.12149714543610E-03 -1.79685825560151E-02 -7.28267819537378E-05
 -2.26217836124730E-02  2.02652670283816E-05  1.98606905586232E-02 -1.19144020643212E-04 -9.00775363069535E-03
  4.70135708756828E-05  3.81955181330837E-04  5.23367771161911E-03  4.81989375072909E-05  5.32084660483571E-03
 -1.33458999849671E-04 -3.60982938929291E-03 -7.72131025413601E-05 -2.36508587379026E-03  4.54870107462616E-05
  3.69868083068293E-04  5.04439778493142E-03 -5.56544102203580E-05 -5.25873130429457E-03  1.31254400315248E-04
  3.90823427573295E-03 -7.75273912340907E-05 -2.83277916582217E-03  7.69191571518020E-04  1.72338996572048E-02
  1.11856897638728E-02 -1.99148367638053E-02 -1.28392493875420E-02  7.75894346466483E-04  1.72600351681734E-02
 -1.12678119855512E-02  2.00468507875391E-02 -1.30044987537490E-02 -5.18098630273271E-04 -7.83381056094517E-03
  1.23156697345706E-03 -4.98446596050562E-03 -5.99216702038779E-03 -5.29691418255186E-04 -7.94354931570316E-03
 -1.30684135267064E-03  5.11188422519263E-03 -6.02339185591560E-03 -5.80298623881491E-03 -5.64437109470365E-03
 -3.75908267355037E-04 -3.99698307503274E-04 -8.39363852040899E-03 -8.88502272444744E-03  2.65075874413544E-03
  2.74525018882899E-03  3.79597989256483E-03  4.20070212911290E-03 -1.46156157459694E-04 -1.35823678693216E-04
* ORBITAL    1   97
  2.60412224873429E-06  1.95577700586914E-05  1.15066086033681E-04 -4.40987819333431E-05 -3.14790309598217E-04
  8.20286818288195E-04  1.83155475467753E-02 -4.74870636777611E-02 -1.37179049981096E-04 -1.64209826020440E-03
 -3.62218786589937E-02  7.45826106998649E-02  1.70397905334684E-04 -8.31324607732149E-06 -1.99542053873620E-04
  8.89470789321208E-04  5.96878255737125E-05 -5.42789406681106E-03  7.49871387715420E-04  8.52018669171639E-01
 -9.92880409902950E-02 -2.27784220935538E-03  2.83734130837288E-04 -3.94267224992785E-01  4.08978539926396E-02
 -5.65241317192686E-03  7.39491040341185E-04  9.26094430174690E-07  7.85373556729180E-06  5.59781638842496E-05
  5.26145910894094E-04  5.50978490854991E-05  2.86003807676119E-04  5.54954276620526E-03  1.94443774766560E-03
  3.18142333226885E-03 -5.96562425521418E-04 -1.16488880056687E-02  3.32289435812898E-03 -5.50286006537271E-03
  1.75509524181836E-06  3.80423379470250E-05  8.51193574677996E-05  2.09811747018833E-05 -1.99236230681863E-04
 -2.80785518876026E-04  3.63264618582282E-02  3.36941129915564E-02 -9.45612385771341E-05 -3.20557625880756E-04
 -1.82344767738799E-02 -1.67750415339742E-02 -1.27174218728455E-04 -1.54499973097143E-04  5.73806969174328E-05
 -4.71233914697783E-05 -4.28757165010062E-02  6.61447521891880E-04  1.15778707190684E-01 -1.32624634176901E-03
 -2.39037151002006E-01 -1.22374279619932E-03 -1.12901646083876E-01 -6.48018563001858E-05 -1.68324334851500E-05
  4.19641373456289E-02  6.54574993689052E-04  1.15368228686718E-01 -1.30773975972661E-03 -2.39094561555190E-01
  1.22039312796923E-03  1.09324008797446E-01 -3.39651062256989E-04 -2.68730273144312E-03 -2.97321029296922E-02
  4.66100300520124E-04  6.28320705987506E-02 -1.37888118972262E-04 -3.71242820807210E-02 -3.81718396160583E-04
 -3.37068226420869E-02  3.40957134051729E-04  2.69941118821197E-03  3.03729580401103E-02  4.58249286126220E-04
  6.33650412201584E-02 -1.30317719372108E-04 -3.64091112172614E-02  3.74075824724872E-04  3.20911969976869E-02
 -3.41816046163224E-05 -2.78304175446316E-04 -2.77801681692596E-03 -1.80487933778688E-04 -9.23285878328679E-04
  2.20539118333823E-04  1.84631441764130E-04  8.29864045116242E-05  5.91570621059935E-04  3.28443997077424E-05
  2.68116447849015E-04  2.57280007464748E-03 -1.86970671109385E-04 -3.87418636932728E-04  2.20257850321143E-04
  4.59542095908626E-04 -8.07835552323671E-05 -9.16761768446071E-04 -7.65671490052893E-04 -2.32853010004154E-02
 -1.27785155784077E-02  2.47206011458804E-02  2.14332605281808E-02  7.57795623222795E-04  2.31203960076985E-02
 -1.26350726766150E-02  2.45293965376918E-02 -2.12789610547653E-02 -6.03853224168698E-04 -8.44057602680274E-03
 -1.28662273578186E-04  1.08493598747864E-03 -5.06365520167860E-03  6.04625317337343E-04  8.44326924193483E-03
 -1.89845993650716E-05  9.51430903192439E-04  5.06494180414724E-03  6.92033891339943E-03 -7.08287364474977E-03
 -2.39024051228367E-03  2.29369637933688E-03  1.49713188573494E-02 -1.46367440935035E-02  4.04765929613360E-03
 -4.10422181355650E-03 -1.32024618192568E-02  1.31133342515082E-02 -2.84775868625339E-03  2.89183067410531E-03
* ORBITAL    1   98
  2.94375474398506E-04  2.12107028694323E-03  1.03170742886766E-02  7.33231845300425E-02  4.18764661352759E-02
  3.38352921967759E-04  7.08489233153637E-03  2.47711212532070E-01  4.83371886222244E-02  2.74873632646307E-04
  5.87818743955597E-03  1.72401652754175E-01  3.43258671009156E-02 -1.92976248695470E-04 -3.74745154757959E-03
  6.78408429434304E-03  1.54235821633490E-03 -6.58047244473126E-02 -5.16726147718545E-01 -5.37691427364461E-02
 -3.23496760617443E-01  9.52662757277552E-03  8.31008739149614E-02 -1.02606641093188E-01 -7.20981199755603E-01
  7.33591343176548E-02  5.68379469788488E-01 -4.69120735516118E-04 -3.35425408676035E-03 -1.56064056700461E-02
 -5.29419095951560E-02 -1.46538841396833E-02 -1.01362792221199E-03 -1.86953013971244E-02 -7.45422117659908E-02
 -2.43631463857126E-02 -6.45203029453785E-04 -1.22462770663315E-02 -5.92518685725016E-02 -1.29194588772569E-02
 -3.29604587028206E-04 -5.80624943902436E-03 -1.48198774757521E-02 -3.31729147246368E-03 -6.84265907369639E-03
  5.74284193688369E-03 -3.45628510423117E-02 -7.80009795181537E-02 -4.29942361932304E-03 -4.87860299537151E-03
 -6.04857421577160E-02 -1.35120535288562E-01  8.71227640346281E-03 -1.72268049797960E-03 -3.74501752014445E-04
 -2.85269422097041E-03 -7.26599453123441E-03 -1.62948444735471E-02 -3.92301653235614E-01 -8.78480735218995E-03
 -1.97228616225639E-01  7.73535769669952E-04  2.41525465952970E-02 -3.77906945063712E-04 -2.86285569392362E-03
 -1.39142387136934E-02  1.80792588679324E-03 -3.72731186033117E-03  1.14354197190782E-03 -1.52856596823371E-03
 -1.50147881559143E-03 -2.53317466379296E-02  4.88455746442654E-03  3.76529924927711E-02  1.41970778560251E-01
 -1.21786451217603E-02 -1.42593937611941E-01  7.72243674708619E-04  4.82869024411865E-02 -5.53098774424149E-03
  1.33755753395303E-02 -3.27207653968529E-03 -2.47959314933565E-02 -5.57115814761605E-02 -5.87873256176386E-03
 -6.99121091877057E-02 -9.59179856463095E-03 -9.60443425381279E-02  2.95793645171630E-03  7.95133585784446E-03
  9.06747613951316E-04  6.97087789116953E-03  3.22788066340518E-02  1.79635169542153E-03  1.87058649489875E-02
  7.78345523150163E-04  5.05233297782256E-03  1.14080231332334E-03  2.85564516778350E-02 -8.37000216597559E-04
 -6.49288918511049E-03 -3.27948678335322E-02  1.70497218095590E-03  1.61353794740728E-02  1.05455916160776E-03
  1.24369504092255E-02 -1.16402196206980E-03 -2.62742901080749E-02 -7.91938235892780E-03 -9.86277978324837E-02
 -4.43455812023242E-02  6.20459934163960E-02  6.98805715979628E-02  1.39297995379262E-03 -9.68849705863968E-03
 -5.87332987549187E-03 -1.78092474669668E-02  1.65908423619613E-02 -2.30543994895178E-04  1.05458652996352E-03
  4.49083819910740E-03  9.09704558686349E-05  2.22701189639486E-03  1.45583102693574E-03  1.19882451642246E-02
  5.24733912218126E-03 -6.21050843052249E-03  4.08796224757339E-03 -4.07671533953584E-02 -1.32414318370140E-02
  3.24967885099494E-03 -6.07757413079326E-04  8.41154452351697E-03  2.02992560903250E-02 -5.83499750621046E-03
  3.43470716757855E-03  4.47671024660793E-03 -2.65225671793014E-02  4.46454745705226E-03 -1.00348112843768E-03
* ORBITAL    1   99
 -9.77054957480847E-05 -7.05542463598425E-04 -3.52313924663091E-03 -1.59109993061482E-02 -3.25925161931034E-03
 -8.51042657382996E-04 -1.66597561645414E-02  5.99428423839597E-02  9.74268655741754E-03  1.96677143066919E-03
  3.84614717961868E-02  7.26076065643737E-03  3.93959457726850E-03  1.38216712425637E-04  2.77413460511410E-03
  1.25190654739596E-02  2.73865873304175E-03  4.29412421176681E-03  2.55519937817669E-02 -1.65067315671652E-01
 -1.07830697355491E+00 -5.54455428668546E-03 -3.77659419912389E-02  6.74818092617695E-02  4.78120698119098E-01
  5.77198141591866E-03  3.75064442269383E-02  1.81614855901673E-04  1.29674673499975E-03  5.95648008434704E-03
  1.38354445299136E-02  7.75096523673627E-04  4.36640233028567E-04  7.66032909052590E-03  1.06069870744740E-01
  5.12448464892550E-03 -1.15368520719141E-03 -2.07065976584679E-02 -2.40188810105235E-01 -1.77996877687031E-02
  1.68004119415884E-04  2.91056189340077E-03  7.39171175671273E-03  2.21550755990672E-03 -4.02836430026392E-04
 -1.49952655542618E-03 -2.04868798416306E-02 -8.21153150846403E-02  2.47819586169578E-03  2.12040745900020E-03
  5.57466444994595E-03  3.42604067344235E-02 -5.87331506435783E-05 -1.03960200296036E-03  9.00532139861703E-03
  6.91205186321141E-02  2.35667541511813E-01 -9.48007187959240E-03 -1.09483395641258E-01  1.75517497028277E-02
  1.77938304998672E-01  1.68357543155934E-02  8.57016497020535E-02 -8.26653830087242E-03 -6.34527631286714E-02
 -2.13792695105078E-01 -8.55515563935253E-03 -9.72142619648826E-02  1.64671913940228E-02  1.69714722158716E-01
 -1.58063282498580E-02 -7.84972680390730E-02  1.18431017034881E-03  9.37928091622198E-03  6.70808758791811E-02
 -5.78793777975357E-03 -1.19267616923042E-01  5.74587567162806E-03  9.92162928583732E-02  1.77633079741871E-03
  7.85766282761308E-02 -1.62936262173254E-03 -1.28139205777335E-02 -8.20599610559529E-02 -5.59485635052155E-03
 -1.06227285572949E-01  5.35561921613359E-03  9.40379452084658E-02 -1.75917426097562E-04 -5.16733150672905E-02
 -5.50543518439333E-05 -4.16240916641678E-04 -2.79420511081853E-03 -4.60597267913679E-04 -1.47061133031022E-02
  7.28291273893231E-04  1.99511504955148E-02 -1.13252969707817E-04  2.48037088508893E-03  8.84726463657945E-05
  6.71848957873836E-04  3.63336338452714E-03 -5.36183713566030E-04 -1.63974516525642E-02  7.21704747898805E-04
  2.03561127838233E-02  2.23251109726835E-04 -9.43575959543483E-04  5.16653167040906E-03  8.45776510333767E-02
  4.18975535234832E-02 -3.65084247412068E-02 -6.66738321421049E-02 -5.30958256262621E-03 -8.39774522726042E-02
  3.98811197320678E-02 -3.55428556203179E-02  6.61478241442419E-02  1.36929315497593E-03  8.95512851552381E-03
  6.63842722783968E-03  3.04740019322188E-03 -4.54849324955370E-03 -1.20958508527428E-03 -7.32902351822970E-03
  6.51311586671703E-03  2.26059441004244E-03  4.71072413222211E-03  2.09256425417619E-02 -1.71751556957239E-02
 -5.87185177886758E-03  6.01652721573529E-03 -3.44910999450695E-02  3.19710550113306E-02 -7.14844298012506E-03
  6.33745437149060E-03  8.56057221735009E-02 -8.22998309092513E-02 -5.71280017971603E-03  5.29707834079478E-03
* ORBITAL    1  100
 -1.80941953830535E-03 -1.30714490049522E-02 -6.53557161522666E-02 -2.99089922278572E-01 -8.51215950724133E-02
  1.31629121307063E-05  1.83179297321157E-04 -1.01895437758026E-02 -4.65197763919649E-04 -6.25914935926129E-05
 -1.15786534676543E-03  7.00514429034208E-03 -1.07918042619878E-03  2.70339772436351E-03  5.41614311357698E-02
  2.47991080343376E-01  4.81575631082184E-02  8.75844447090869E-02  5.42067727978359E-01  6.81593407521319E-03
  5.03644620697720E-02 -1.26046610946340E-01 -8.63874421358239E-01 -3.07030182604933E-03 -2.35839238234555E-02
  9.43182125032757E-02  5.94625457303718E-01  3.93695425349672E-03  2.81201323063377E-02  1.29423645290590E-01
  3.00357787000491E-01 -1.07946120107539E-02 -6.05190004722302E-06 -5.62134773599121E-05 -1.97626058761800E-03
  7.52644928378408E-06  3.11706427391872E-05  5.00578005845369E-04  7.46909250304095E-03  4.53159770087923E-04
  3.55560536106546E-03  6.14837581818099E-02  1.34712599201731E-01  3.10955709636215E-02 -3.04252872043429E-04
 -2.43058355685555E-02  3.98458376176251E-04  2.30715469617128E-03  5.93306018257180E-02  5.93162481254264E-02
 -1.74695521149735E-05 -7.55378732157369E-04  5.63161738209998E-04 -2.58648113214144E-02  6.52502986745981E-03
  4.99622011499177E-02  1.91335736684348E-01 -6.86853038792825E-03 -8.19299560947986E-02  1.06272921264049E-02
  9.52990334455847E-02  7.32938757233100E-03  3.20070883788192E-02  7.29133769724408E-03  5.58364235323957E-02
  2.09991573862161E-01  7.71322014045811E-03  9.17773426054151E-02 -1.21725969533701E-02 -1.10368142305923E-01
  8.36266081774935E-03  3.07119711024339E-02 -4.19315738988570E-03 -3.24700311146862E-02 -1.50416756142523E-01
 -1.97878967749338E-03 -1.25390833548000E-01  2.29286446000512E-03  3.60658558683229E-02  1.58236220033863E-02
  2.62048679218203E-01 -4.12233415472528E-03 -3.18967765001600E-02 -1.45373810463806E-01  2.48186604016696E-03
  1.36268744772520E-01 -2.93881910016531E-03 -4.73731753556569E-02  1.60398259211669E-02  2.71020315997322E-01
  3.16006477109436E-04  2.42007401981951E-03  9.70831985379445E-03 -4.26863023713593E-05 -2.08609900864742E-03
  1.28397649714542E-04  2.29975820428321E-03  7.37430495251781E-04  5.74005601085026E-03  2.97657625241391E-04
  2.27988476505107E-03  8.97507073799656E-03  8.95807691109217E-05  3.48242257747021E-03 -1.63404459975836E-04
 -3.64003400390355E-03  6.98146777838946E-04  5.32547230569422E-03 -3.58228837974041E-04  1.83945814104707E-02
  2.39507129397466E-02 -2.22239136123170E-02 -1.23038552762428E-02  1.99745318533906E-04  2.73567440510454E-02
 -2.82211130769648E-02  2.61884220695763E-02 -1.93906702352790E-02 -1.04026046678721E-05  2.78975622070458E-04
  2.32045528298740E-03 -4.56790867719421E-03 -6.76083063854688E-04  1.48536940063142E-04  1.44515938391739E-03
 -2.99450576516789E-03  4.38701608602850E-03 -9.13640157527450E-04  3.77010643448292E-02  4.01825861967889E-02
  2.13946177202663E-03  1.47788387090068E-03 -2.54020561626953E-02 -2.86607394484819E-02 -8.74765418549890E-04
 -1.59835294968986E-03  3.45568557011793E-02  4.32225557961576E-02 -1.98613862677546E-03 -2.40400945943990E-03
* ORBITAL    1  101
 -1.93301112138720E-03 -1.39547014524549E-02 -6.91902570019876E-02 -3.29130824386454E-01  5.73530161999411E-02
  1.18287760836434E-06  9.59685981237876E-06 -2.22105634986328E-03  3.43240754403210E-04  8.93098251359218E-06
  2.46883807474233E-04  3.86777311275645E-03 -1.05434351825307E-03  1.60956543193803E-03  2.95651914375299E-02
 -2.64578504819563E-02 -2.21463462923121E-02  7.65235973842810E-02  6.00816116692107E-01  5.78694104983629E-04
  6.26757739533946E-03  6.07572246485675E-02  6.09841619118693E-01  7.61159813755832E-04  3.48873246287152E-03
  5.77313117130350E-02  4.55503279723862E-01  1.35002121205274E-03  1.00449644415528E-02  5.96662641972179E-02
  4.53962158274152E-01 -1.50593347002930E-01  1.13589825593679E-05  2.45705410254607E-04  2.04211786568589E-03
  3.66422297276245E-04  1.47679786244919E-05  3.16723007282948E-04  2.66511435699852E-03  1.48205112106553E-04
  8.64160588868033E-04  2.38182569081892E-02  4.45028782167517E-01  6.01161808655978E-03 -8.79845640970444E-02
 -1.03293423309840E-01  5.21697297297298E-04  2.28965281636547E-03 -5.67788067921067E-02 -4.59949332052905E-02
 -2.53046187989414E-04 -2.56038442661874E-03 -6.71496547924013E-02 -7.33683083936905E-02 -2.37603952687180E-05
 -3.07165046421996E-04 -3.85692450976907E-02  4.50073681401256E-03  1.36313086553262E-01 -8.86507616488112E-03
 -2.76334096970376E-01  2.93087892020823E-02  4.94524262468869E-01 -1.09192951077530E-04 -9.70707241138324E-04
 -4.23391293325775E-02 -4.46329164383003E-03 -1.35271990417583E-01  9.00718264224014E-03  2.78647404692823E-01
  2.93656638579017E-02  4.92768200169845E-01 -2.93215788257209E-03 -2.23942594529099E-02 -6.58570012813964E-02
  5.11171308420346E-03  1.41804333463626E-02  2.98734761182375E-03  3.47043506568915E-03  3.35425818865564E-03
  1.63581503352587E-02 -2.81856898611586E-03 -2.15191963893186E-02 -6.19863675111018E-02 -4.87345112974517E-03
 -1.05562088790012E-02 -2.97918858222766E-03 -4.39847892344683E-03  3.23863184063553E-03  1.59820739469240E-02
  1.57038816658705E-03  1.18262979658248E-02  3.23969186670625E-02  2.53263263038511E-03  3.43455776260885E-02
  8.51589490328584E-04 -1.14461482893406E-02 -5.10268903883761E-04 -5.40977693340506E-02  1.50063663680365E-03
  1.12899539112209E-02  2.98946319234518E-02 -2.46415319406976E-03 -3.35231430376336E-02 -7.79804746873714E-04
  1.23855999612303E-02 -6.11653084726325E-04 -5.54445984100042E-02 -1.34169601761739E-03 -7.52319354763603E-03
 -1.03092071314913E-02  2.85298449058898E-02  6.82351228696914E-04 -1.40263326145154E-03 -7.46068418279526E-03
  1.01501539470566E-02 -2.83804474631664E-02  2.85046777651011E-04  1.40665723803158E-03  1.51591884620231E-02
 -4.73421608250739E-03  9.37843611062433E-03  9.62089111079723E-03  1.43097762630489E-03  1.53088599495820E-02
  4.93724553671269E-03 -9.16818164543766E-03  9.96395890842267E-03  3.43702379770117E-02  3.45551671438582E-02
  1.29776577710127E-02  1.30941472446060E-02 -1.53150392081492E-02 -1.59856411752048E-02  2.42764567713025E-04
  6.96599890460200E-04 -9.52270955838483E-03 -8.32681363966441E-03  2.19906015761327E-02  2.22278496660835E-02
* ORBITAL    1  102
 -2.70329359929988E-04 -1.94625118283575E-03 -9.41128130834180E-03 -6.90147734668549E-02 -4.27649774771679E-02
  3.32025133028067E-04  6.95437347672521E-03  2.48118989099242E-01  4.90491815771099E-02  2.84820917922112E-04
  6.06572023000871E-03  1.70778544656799E-01  3.36083834683183E-02  1.62277953534194E-04  3.11107815378343E-03
 -1.32246263942100E-02 -1.15074301218196E-03  6.61507068554807E-02  5.20857211961766E-01 -5.52753949998191E-02
 -3.33485498548175E-01 -8.33676066561256E-03 -7.65322558111782E-02 -1.01983508948918E-01 -7.16032072804014E-01
 -7.32572434153306E-02 -5.66279038541588E-01  4.27876930171057E-04  3.05773471552747E-03  1.41756850410676E-02
  4.79466930804846E-02  1.61449216508042E-02 -1.01563463015093E-03 -1.87541221671768E-02 -7.48713566178039E-02
 -2.39942305910248E-02 -6.37001326212573E-04 -1.20228056708378E-02 -5.72873143497531E-02 -1.34451474439479E-02
  2.94190164323279E-04  5.17194679176817E-03  1.31954371416778E-02  4.22640183283038E-03  6.28813019294514E-03
 -6.20938957357336E-03 -3.41969166805937E-02 -7.76588973067168E-02  3.14367017707848E-03  3.20887482577126E-03
 -6.07701541181706E-02 -1.35568437358243E-01 -9.04995614746439E-03  1.57531733001402E-03  4.85144090230216E-04
  3.69127603815447E-03  1.69215449796209E-02  1.74370112824049E-03 -3.81148099934118E-03  1.29939241506704E-03
 -7.96064644446131E-04  1.60154720043666E-03  2.52062139479976E-02  2.47819751914026E-04  1.87869886151396E-03
  3.25153761544680E-03 -1.64452884202333E-02 -3.94685880755506E-01 -8.49375736439060E-03 -1.92811319145332E-01
 -7.60757117103302E-04 -2.21539493272130E-02  3.27801979073094E-03  2.48453168008843E-02  5.64206411564774E-02
 -5.90548366209495E-03 -7.09359610518236E-02 -9.52449149858077E-03 -9.52351665110054E-02 -2.93662189931081E-03
 -7.13610530360735E-03 -4.91308897089676E-03 -3.78759935170019E-02 -1.43190842073697E-01 -1.22725249012015E-02
 -1.43940911202819E-01  8.21034105645246E-04  4.92482895772797E-02  5.54399794589511E-03 -1.35299676526136E-02
  8.63301321439336E-04  6.69740111920925E-03  3.39316945012959E-02  1.75809509451738E-03  1.72206744273216E-02
  1.08073987193247E-03  1.29522008349647E-02  1.18897597688017E-03  2.66299831762567E-02 -9.04222765117575E-04
 -6.95138850523385E-03 -3.22336277279097E-02  1.76334675220033E-03  1.78793666443225E-02  7.70261764382332E-04
  5.03852680241492E-03 -1.12773773476094E-03 -2.81121710929089E-02 -1.32694665504621E-03  1.07165654645986E-02
 -5.59827210479473E-03 -1.79284464127874E-02 -1.73920572951721E-02  7.83116311550868E-03  9.74838679400849E-02
 -4.38692337454386E-02  6.14431496689198E-02 -6.90803659583257E-02 -1.38966725797764E-03 -1.12850300227394E-02
  5.16215165274069E-03 -5.74181194647446E-03 -4.06638306326775E-03  2.39261406186613E-04 -1.05640353183631E-03
  4.48495992929569E-03  2.84138895405251E-04 -2.40366128401660E-03  1.36823270821053E-02  4.10832812073176E-02
  6.04654562834336E-04 -3.36580621112576E-03 -2.08324273413018E-02 -8.15868196740925E-03 -3.82759560419307E-03
  5.87769168947455E-03  2.74124882780157E-02 -5.32365162021638E-03  9.06007014979123E-04 -4.55465225190262E-03
* ORBITAL    1  103
  2.26421426310696E-03  1.65050273387329E-02  8.54752815644436E-02 -3.65432310657785E-02  4.40153082053606E-02
  3.47467860874852E-05  4.15064873142630E-04 -8.30921390298751E-04  1.33894865407608E-04 -6.97192257508005E-05
 -9.05385463405140E-04  8.71388268507876E-04 -2.49001140673180E-04 -3.70920285872581E-03 -7.97576941319939E-02
  1.37587342213531E-01  1.34902913670536E-04  5.90935760983650E-02 -1.35727656321270E-03 -9.22129690902240E-03
 -1.07615980404688E-03 -1.39819755365111E-01 -4.98767352902428E-02  3.05076405684625E-03  2.64293233419046E-04
  6.57355122977169E-02  5.11679360803251E-03  2.26795098267933E-03  1.65334874303003E-02  8.55805867403839E-02
 -3.71462236006783E-02  4.41684951390066E-02  2.80393191921039E-05  3.19042143441684E-04 -3.63237150663037E-04
  1.33768239482330E-04 -7.34698497168417E-05 -8.35833642364316E-04  6.01755181217092E-04 -2.58704777352557E-04
  3.71736542456035E-03  7.98441677666006E-02 -1.38064913001114E-01 -1.63620583286825E-04  5.99812206255409E-02
 -1.11706440997943E-03  8.56776781251769E-03  9.54803501877107E-04 -1.39481862100173E-01 -4.98774826343547E-02
 -3.62730417691389E-03 -3.35925947776647E-04  6.64023749673418E-02  5.22857296395161E-03  2.86148756970921E-03
  2.32108109093186E-02  1.45863686011914E-01 -7.40123798312133E-03  2.44116973125012E-01  1.44407882555817E-02
 -4.67819468906066E-01 -9.03854233961145E-06  3.79823534879387E-04  2.73355885156107E-03  2.21430950354256E-02
  1.41113110415666E-01  7.11580201858389E-03 -2.27355045663421E-01 -1.37914254495410E-02  4.35403695746881E-01
 -4.01658112677922E-05  1.78633499534985E-03 -4.34815115631695E-04 -3.33485870294995E-03  8.25656849773994E-03
  2.73694112351414E-04  3.67831657835145E-02 -9.95588033583849E-05 -5.77657502590771E-02  1.19986231953269E-03
 -1.42739007233592E-01 -4.40787393362714E-04 -3.38846642877039E-03  8.86575119094689E-03 -3.48604794901612E-04
 -3.17620180208465E-02  1.26006724588125E-04  5.89864179261849E-02  1.24644250753525E-03 -1.43911315101641E-01
 -4.38295134292812E-04 -3.36600569814105E-03  8.81755457125104E-03 -3.37786775679932E-04 -3.33385887603799E-02
  1.37728461861334E-04  5.80807324878393E-02 -1.23744699663805E-03  1.43359753903046E-01 -4.37737492781729E-04
 -3.36110937994509E-03  8.60179355200976E-03  2.89748869394699E-04  3.56883067365846E-02 -9.31214090118878E-05
 -5.88870122894612E-02 -1.22235306276174E-03  1.44318708217283E-01 -6.42291962565455E-04 -1.06708510795732E-02
  4.77940238288404E-03  6.65241700105956E-03  2.60542289437194E-02 -6.56644516905357E-04 -1.07856753203609E-02
 -5.25309627252402E-03 -5.81779246619358E-03  2.57297553558951E-02 -6.68160284765506E-04 -1.09164185588165E-02
 -5.20578532701173E-03 -5.97089469107464E-03 -2.59564377357737E-02 -6.37444781046217E-04 -1.06108257450214E-02
  4.82793274848390E-03  6.81710622836079E-03 -2.60066361545981E-02 -3.24977324729175E-02 -3.28814539042499E-02
 -3.30701940496573E-02 -3.23561461957662E-02  1.92341689198885E-02  1.86504936187676E-02  1.89613123398654E-02
  1.90061055711313E-02  5.57177986459299E-03  5.96735401319323E-03  5.89437157720837E-03  5.78559136595942E-03
* ORBITAL    1  104
  6.80712141006631E-05  5.04195183135158E-04  2.67128064114727E-03 -1.36910897173242E-03  1.39097434341076E-03
 -1.13784260441658E-03 -1.67693472004654E-02  1.01237481458717E-02 -4.42096506151458E-03  2.43625138398842E-03
  4.00392470270949E-02 -3.01770705243311E-02  8.11931420600810E-03 -1.13587755279686E-04 -2.39438142960077E-03
  4.52187228418294E-03  3.10879974670637E-05  1.98622484414387E-03 -5.91683921765975E-05  2.87502259001978E-01
  3.16870205994328E-02 -4.30252052612740E-03 -1.54544985392621E-03 -1.09434927236973E-01 -9.11900964041793E-03
  1.66358826153921E-03  4.94474608676957E-05  7.03776177978577E-05  5.15311698687394E-04  2.78989815462251E-03
 -9.46303873612971E-04  1.37026548351031E-03 -1.13803891829336E-03 -1.67588739316347E-02  1.02878006238724E-02
 -4.41537165901588E-03  2.43715622556833E-03  3.99858900532858E-02 -3.01207375391615E-02  8.12763955829788E-03
  1.32041219542446E-04  3.09277684761600E-03 -4.05557319909214E-03  3.55279716312836E-05  2.13175682786669E-03
  5.70246269889752E-05 -2.87744591970732E-01 -3.17131268893437E-02 -4.24522945589106E-03 -1.45756002143291E-03
  1.09359494660092E-01  9.10670170073737E-03  1.77413865477364E-03  6.96770584569832E-05 -1.99887218065477E-03
 -1.63995976776950E-02 -8.09732769413978E-02  5.29794721376505E-03 -2.89927778151864E-01 -9.27397106052132E-03
  5.02800719671143E-01  8.10445012902874E-06 -2.41072179928605E-04  2.17152179438189E-03  1.77899685609218E-02
  9.00670636016370E-02  5.74960088250791E-03 -3.02301247279473E-01 -1.01332188488865E-02  5.31577821478040E-01
 -1.15865657911235E-05  1.84275322027536E-04  2.15046356582259E-05  1.04769783590103E-04  8.77584787227163E-03
  7.91680450167715E-04 -4.22708190461739E-02 -6.11380210354491E-04  3.89652562135874E-03  2.54581454374601E-04
  2.61681591683179E-03 -4.92123130926261E-05 -3.17412029138905E-04 -8.29649023090480E-03  7.64088744087074E-04
 -4.39024921022923E-02 -5.98359752023911E-04  7.31649593603882E-03 -1.80973697588035E-04 -1.10828660439687E-02
 -4.83937715541219E-05 -3.10804379700222E-04 -8.35806749671657E-03  7.72925849503680E-04 -4.46051933013864E-02
 -6.01179163027404E-04  7.42566958992011E-03  1.85424171637718E-04  1.13448272613386E-02  1.95742776049470E-05
  8.91633505150200E-05  8.75131612121986E-03  7.91693212083088E-04 -4.22619964519612E-02 -6.06635139143880E-04
  3.53570575836300E-03 -2.59362700215994E-04 -2.07997123955606E-03 -4.02530398290590E-04 -4.30002984500860E-03
  5.42088491348830E-03 -1.34353239824918E-02  1.80781797024146E-04  3.61531198493193E-04  3.60955590114283E-03
  5.22091810321974E-03 -1.38957048567921E-02  1.37441685915918E-03  3.67252963506800E-04  3.70296244393833E-03
  5.14763611365627E-03 -1.38009686351842E-02 -1.39085053106540E-03 -3.96917851210860E-04 -4.18366772445625E-03
  5.53529280776459E-03 -1.35616721867088E-02 -1.16456966476822E-04 -1.09357847779708E-02  9.04877012402806E-03
  8.94282935682076E-03 -1.10230280717459E-02 -7.33442919701597E-04  1.90950231751135E-03  1.93721624209409E-03
 -8.23290938283024E-04  1.86013778531199E-03 -1.61251260649582E-03 -1.58785766815981E-03  1.97675093857796E-03
* ORBITAL    1  105
  2.40170907610568E-04  1.91748181150339E-03  1.17156685897348E-02 -1.58880532142222E-01  7.55714166137663E-03
 -3.26634442645079E-06 -1.87034908623448E-04 -1.99591323958763E-04 -4.88307056150328E-06 -1.10297855084689E-05
 -1.10077451446044E-04  2.23106303267658E-04 -3.98717134031455E-05 -8.28013182625811E-04 -9.15497406634258E-03
  1.50094883465783E-01  9.18116171981662E-03  2.04224704886239E-01  3.47670995206377E-02 -8.70903186486232E-05
  2.66704468873904E-05  1.16087085168871E-01  1.66214318873853E-02  4.30670311863744E-04  8.82966388919304E-05
  1.63784819130556E-01  2.87768720630001E-02 -2.31446552928130E-04 -1.85195701737042E-03 -1.13570842205327E-02
  1.58687618405569E-01 -7.36379487872536E-03 -8.26779026869289E-06 -1.72515499641090E-04  1.21001586890960E-04
 -2.94897221568675E-06  3.04275190564684E-06  1.76614076502660E-04 -7.82457630828639E-05 -3.66028765367539E-06
 -8.10413593077708E-04 -8.74013537539469E-03  1.49461142745501E-01  9.17424901588212E-03 -2.04240619267816E-01
 -3.49340198713854E-02 -3.27577122607419E-04 -1.14040218045060E-04 -1.16463610498337E-01 -1.66709589610715E-02
 -4.64829414495302E-05  9.61308813122833E-05 -1.63467142349337E-01 -2.87837875972478E-02  5.16642271662587E-06
  4.00444191982988E-05  1.75494046632191E-04 -1.51523049044924E-05  5.01019986197552E-04  2.09452127622772E-05
 -9.50700055144166E-04  1.31801160219287E-02 -5.06690417756662E-01  5.18820592793627E-06  4.02336007415492E-05
  3.12489530184913E-04  1.22463026148472E-05 -5.16559858974527E-04 -2.06493050502303E-05  7.95425954900545E-04
  1.31216766855139E-02 -5.04815956759023E-01 -2.39434439098234E-04 -2.00819606899966E-03  2.55132796052594E-02
  2.06826979293132E-03 -8.58245055901158E-02  5.30691513934612E-04 -7.38525731471038E-02  1.47395008506405E-03
 -1.25628728926285E-01 -2.38416868187475E-04 -2.00034166471375E-03  2.55151887518619E-02 -2.05968992129654E-03
  8.53062882530182E-02 -5.28651962521093E-04  7.29907166606961E-02  1.46704316752616E-03 -1.24716104054566E-01
  2.37890848030818E-04  1.99675017782199E-03 -2.54813326379342E-02  2.06535099306883E-03 -8.61231369509798E-02
  5.29367933548480E-04 -7.33395291272806E-02  1.47207014122806E-03 -1.24743268602445E-01  2.37883993943819E-04
  1.99662318679746E-03 -2.54267690175845E-02 -2.05974786291110E-03  8.54526807462288E-02 -5.28402351890771E-04
  7.29432676556770E-02  1.46711226218880E-03 -1.24247981985575E-01 -6.46380770398075E-04 -9.39287857653853E-03
 -1.90178994478847E-02  2.51544160110222E-02  1.41799975553083E-02 -6.52661188222701E-04 -9.39908268144533E-03
  1.90774979478407E-02 -2.51336706212315E-02  1.42079392759028E-02  6.45315988731049E-04  9.32228166522212E-03
 -1.90520422578815E-02  2.51091471902531E-02  1.40254109589618E-02  6.44131299079584E-04  9.34066252691240E-03
  1.91053637900279E-02 -2.51097575337369E-02  1.41338313009686E-02 -1.57538923164640E-03 -1.67025700772775E-03
  1.42977653954704E-03  1.49789603820859E-03  2.53533579523769E-02  2.55418670985618E-02 -2.52850178076509E-02
 -2.54463931402749E-02 -1.17360434561067E-02 -1.17784496982375E-02  1.17485498874992E-02  1.18222763570651E-02
* ORBITAL    1  106
  8.69681170523546E-07  9.90316738241747E-06  9.87808577376739E-05  3.37037499007985E-04  1.82023256730392E-05
 -5.65915926548228E-04 -2.04886508764456E-02  3.21360616902763E-02  2.10790537301787E-03  2.23751848878980E-05
 -4.89346865933817E-03  1.69869705780572E-02  2.90651115263794E-03  1.24290103850903E-06  2.34666508111978E-07
 -1.98234512465608E-04 -4.46124339896005E-05  2.17504251483624E-04  2.80756836480268E-05 -8.64015842566268E-02
 -2.04632733621528E-02 -1.28058425655320E-04 -3.74554138801219E-07 -2.45292554667608E-01 -4.99882387455997E-02
  4.16302030165579E-04  8.71817308177950E-05 -2.72641595186287E-06 -3.56647871039509E-05 -3.35924553019313E-04
  1.92680481695950E-05 -9.88906874408142E-05 -5.60062527958250E-04 -2.03990596380061E-02  3.20400569867988E-02
  2.11600568491536E-03  1.77906803452877E-05 -5.03259246632569E-03  1.69588556861982E-02  2.89488675345179E-03
 -3.85230203112277E-06 -7.93264636801210E-05 -1.21286446094341E-04  5.86991061010281E-06 -6.46365833759907E-05
 -3.77903902472043E-05  8.65335669601486E-02  2.05180256286445E-02 -3.31403940231475E-05 -6.76029883078292E-05
  2.45366486043840E-01  5.00116682193874E-02 -1.58839202541535E-05 -1.43767425808968E-05 -1.15866104348093E-04
 -9.03332280736521E-04 -1.08592023679625E-02 -6.99230355730358E-03  4.52248767769508E-01 -4.36668432782651E-03
  2.78072981506373E-01  7.62698392452690E-06 -3.93019665049808E-04  1.10362938718512E-04  8.58773145074404E-04
  1.07484704811850E-02 -6.98715145296939E-03  4.51216583252202E-01 -4.34921231636876E-03  2.78173153501594E-01
  3.60651498551716E-06 -2.55072665302661E-04 -2.53302863747504E-05  6.26451201502820E-05 -3.64283681476287E-02
 -2.11841936116461E-03  1.03675733193367E-01 -4.77178867898482E-04  8.77635905134317E-02 -1.33917808173220E-03
  1.39935168547622E-01  2.54750522902066E-05 -6.40078000259043E-05  3.66149729893662E-02 -2.11608327207828E-03
  1.02916323688681E-01 -4.78638225355633E-04  8.85954072938058E-02  1.35922465874464E-03 -1.41891449455465E-01
  2.37719506418099E-05 -7.72474553533480E-05  3.64847272579266E-02 -2.12627882142139E-03  1.04064058851905E-01
 -4.79829831906211E-04  8.84378700612273E-02 -1.35600458140622E-03  1.41036962069085E-01 -2.52331644853966E-05
  6.47606185103785E-05 -3.65909479801753E-02 -2.11693308913790E-03  1.03179160736842E-01 -4.76253524980517E-04
  8.82058655013841E-02  1.35092751905229E-03 -1.41095707578215E-01 -7.92672255127525E-04 -1.35620268547474E-02
 -1.85519402277855E-02  1.94488397141390E-02  1.90911047191238E-02  7.94295044627988E-04  1.35357198422382E-02
 -1.87153292692705E-02  1.93732498495726E-02 -1.87686420427200E-02  7.91823432207193E-04  1.35261555943326E-02
 -1.85990838052546E-02  1.94552969375966E-02  1.89323181706816E-02 -7.94148406546724E-04 -1.35788246583490E-02
 -1.87286172621038E-02  1.94061909739678E-02 -1.90021338672327E-02 -1.01539755626023E-02  9.77364791698691E-03
  9.96928990969235E-03 -9.97078233458837E-03  3.31512341233481E-02 -3.29823672041319E-02 -3.30362521282939E-02
  3.31975983753930E-02 -1.00779150616492E-02  1.03054768760222E-02  1.01485775279566E-02 -1.03046108259000E-02
* ORBITAL    1  107
 -4.96418726899159E-07 -1.69026602185741E-05 -3.36249400896176E-04 -9.24657116389242E-04  3.61893482853786E-04
  1.38540174042170E-03  2.93028397260077E-02 -8.67610951589750E-02 -2.81875248611561E-03 -2.62880352036140E-03
 -5.79779026655934E-02  1.54055943137455E-01  4.33918287723032E-03  2.32121466298001E-05  2.19410406541115E-04
 -1.36134693459922E-05  5.03198910870759E-05 -5.50504383324807E-04 -9.55577597578740E-06 -1.63149615860355E-01
 -2.90492951314475E-02  1.28354524392930E-04 -6.10749642403000E-05  5.13946519236652E-02  7.05885614067664E-03
 -5.14788916163710E-04  2.47490758287963E-05  7.76506447212103E-07 -4.39861500600375E-05 -8.34168404237249E-04
  4.35389714893058E-04 -1.82273822949447E-04 -1.37913432208544E-03 -2.91574181074162E-02  8.64586428234402E-02
  2.81148111084524E-03  2.62527191794356E-03  5.78381968245127E-02 -1.54060182420032E-01 -4.35115422888188E-03
  8.51580562018181E-06  1.45423003380222E-04  2.46212167613545E-04  3.61429411461206E-05  1.44754205656013E-04
 -8.38832377699550E-05 -1.62972494454982E-01 -2.90798639192162E-02  2.95013823082673E-04  1.43322625185230E-04
  5.14192115531310E-02  7.05823305188135E-03  1.90457462656741E-04 -4.23454752439964E-05  1.56461859278832E-06
  1.79894477479024E-05  1.04462064464260E-04 -2.72618205539182E-06 -2.02542123919393E-04  7.17475251476341E-06
  2.95068775524220E-04  1.43788387938995E-02 -5.92126064391354E-01 -6.52971392624820E-07  3.38801453877725E-06
 -1.83467541187744E-04  6.91157849163679E-06  1.87886558342789E-04  2.89717397023315E-06 -7.19442743558762E-04
 -1.43430270779743E-02  5.93474068238377E-01 -2.32225685422731E-04 -1.76842870499936E-03 -2.79309947459558E-02
 -1.40933614476330E-04  7.52268300777478E-02 -1.96433252371186E-04 -2.79016464030316E-02 -5.48457802211070E-04
 -2.36351834750971E-02  2.35119756141429E-04  1.79725662410811E-03  2.75655407086661E-02 -1.15366279971911E-04
  7.59355649366108E-02 -1.95047877744902E-04 -2.94986460535896E-02  4.94516976965589E-04  2.79448088863444E-02
 -2.34892106165828E-04 -1.79370445478599E-03 -2.77220395655642E-02  1.21531689158998E-04 -7.54184205700686E-02
  1.93231378807140E-04  2.89174575831260E-02  5.09649923638432E-04  2.63889621347650E-02  2.36358365599418E-04
  1.80408967376233E-03  2.77740848814987E-02  1.25481863801110E-04 -7.48572226564160E-02  1.94140420616633E-04
  2.88680366510256E-02 -5.20299818567082E-04 -2.54439266996920E-02 -9.48381997837579E-04 -2.53550493203747E-02
 -7.85916358421906E-03  1.65867372339219E-02  2.65237193468606E-02  9.42145603488879E-04  2.54707845572358E-02
 -7.84055777272485E-03  1.69441233054713E-02 -2.72451200819142E-02 -9.37234791443871E-04 -2.53549961594064E-02
  7.83289355172599E-03 -1.68275470998107E-02 -2.69284699684366E-02  9.48411258877015E-04  2.54313735114349E-02
  7.84005973740040E-03 -1.66703484668389E-02  2.67989683173297E-02 -4.46833382366289E-04  1.12946813284316E-03
 -8.29453959635812E-04  7.34679479255918E-04  1.60222334655571E-02 -1.66953407073324E-02  1.63501650430552E-02
 -1.62443681530840E-02 -1.33633016421578E-02  1.30641150799203E-02 -1.30932936803418E-02  1.32145733954092E-02
* ORBITAL    1  108
 -8.14578210108944E-05 -5.95647837576555E-04 -3.15720099737956E-03  1.20217964769432E-02  1.05384985714316E-03
 -1.58413292202234E-06  7.86685215566298E-05  7.28965558384798E-06  1.59575216626806E-05 -2.45424858588166E-06
 -2.27740392673050E-04  1.18050271015455E-04 -4.48641058455743E-05  1.44335140998708E-04  2.91366097552562E-03
  2.55561786732616E-04  8.00436708695905E-04 -1.24442107956453E-01 -2.86371663081098E-02  6.08358934489804E-04
  6.83632537165109E-05  8.67757335707500E-03  2.77697772611046E-03  1.68521252459775E-04  4.80172057713690E-05
  1.55018880045870E-01  3.70206104926449E-02 -8.35839024073003E-05 -6.13258085888518E-04 -3.25954684851592E-03
  1.13602174190154E-02  1.01717734634320E-03  1.21617376332763E-05  2.30150834197838E-05 -1.87045503303884E-04
 -4.49376137927079E-05 -2.03721942061946E-05 -1.73402174021800E-04  1.50358483967852E-04  7.27221459303288E-05
 -1.50223239775064E-04 -2.97129512974133E-03 -8.25165441621750E-04 -8.84383812705639E-04 -1.24437841726346E-01
 -2.86349089831820E-02 -4.06192857706677E-04 -1.01249529257691E-05  8.72118257213956E-03  2.75770298084717E-03
  3.62500006972633E-05 -2.08063744601765E-05  1.55001894463452E-01  3.70181239675987E-02 -1.51289731313017E-04
 -1.11243273632727E-03 -1.43281719383023E-02 -7.13457680038402E-03  5.63592297224527E-01 -4.07532278178137E-03
  2.96169776878087E-01  9.85293263252450E-06  2.23556984994006E-05 -1.53292555505940E-04 -1.14714833626028E-03
 -1.20992615956383E-02  7.16400307388642E-03 -5.65351188807160E-01  4.01826576999512E-03 -2.94285661116868E-01
 -1.27504669281611E-05  1.75636778197714E-04  1.45305440330640E-04  1.17327816532201E-03  1.01912270613202E-02
 -4.72148007579873E-04 -6.00539958823799E-04  7.68262687818074E-04  7.65309453552732E-03  6.79421750043246E-05
  5.12083658024229E-03  1.47670912285459E-04  1.19297384825153E-03  1.02500400738616E-02  4.84850478480893E-04
 -1.43302283869960E-05 -7.66261753608699E-04 -8.24939448358984E-03  5.70195161192969E-05  5.77033545338935E-03
  1.48019377681452E-04  1.19629985391978E-03  1.03030553246940E-02  4.72619656961098E-04  8.20904932344368E-04
 -7.60466096679198E-04 -8.40214809605848E-03 -6.50920976732674E-05 -6.08231248914936E-03  1.43107388090482E-04
  1.15700388727003E-03  1.00024869591611E-02 -4.79425681552825E-04  2.39654309244479E-04  7.78021769540176E-04
  7.66700414731552E-03 -5.42796485610443E-05 -5.32715155052847E-03 -1.17990362896310E-03 -1.87783594790854E-02
  1.45196863969318E-03  7.26336275766657E-03  1.52288740846243E-02 -1.18568045251511E-03 -1.87968453046219E-02
 -1.38589359526014E-03 -7.31297776052325E-03  1.52838707720897E-02 -1.17817066892522E-03 -1.86168054397283E-02
 -1.54261935393824E-03 -7.07850779080080E-03 -1.49810513324403E-02 -1.19214866100411E-03 -1.89755969431852E-02
  1.24639805765655E-03  7.49264595359469E-03 -1.54108970567891E-02 -5.80400975881533E-03 -5.81568946110101E-03
 -5.89040214598728E-03 -5.67531073828634E-03  5.18263278115104E-03  5.35149543343355E-03  5.05327225922475E-03
  5.45708353590343E-03  2.44107955046279E-03  2.38178175639854E-03  2.49348492034707E-03  2.27030381874747E-03
* ORBITAL    1  109
  1.06437594239782E-03  7.25841961128334E-03  2.14392906738652E-02 -5.31990508499428E-01 -5.24171763352210E-01
  5.36656940050816E-08  2.43591247269201E-07  6.89898957610880E-05  5.85202525041531E-06 -4.96059562894147E-07
 -8.57717342732406E-06 -1.55412148131744E-04 -8.26355435353350E-06 -5.82690157250337E-04 -8.88744494692701E-03
 -3.02169197606313E-02 -4.47261142770009E-03  9.44986837996091E-03  2.81629743367745E-02  2.82352646156248E-05
 -1.04077849816257E-04 -1.77435420726578E-02 -3.61609812036917E-02  3.18740812180129E-05 -2.55339017187463E-05
  1.24075015762583E-02  3.20068291322899E-02  1.06537081609167E-03  7.26540070911213E-03  2.14677018264489E-02
 -5.31990575131290E-01 -5.24023227674581E-01 -6.14049142968991E-07 -1.24148084612183E-05  6.10751418087233E-05
  9.85219407980995E-06  1.24438816118368E-06  2.59333885845454E-05  1.60615913465972E-05  1.63325117120441E-06
  5.83806136021809E-04  8.90615513114089E-03  3.01482704153214E-02  4.49751932778850E-03  9.40303484330776E-03
  2.77502164760302E-02  1.17904835456880E-04  6.95179490842017E-04 -1.76671949803244E-02 -3.56620748925978E-02
 -8.02193783987177E-05 -1.97065446006196E-04  1.24843593019917E-02  3.25957769814228E-02  1.09069900034873E-02
  8.26981279469697E-02  4.31880351822888E-01 -2.08796500956596E-04  4.38692768499357E-03 -9.93167793204222E-05
 -1.39487911321909E-02 -1.63632822259078E-05 -1.75929467412498E-04  1.08938059355827E-02  8.25968463485383E-02
  4.31513440575907E-01  1.91614821884019E-04 -4.54714692537495E-03  1.23040733113513E-04  1.42494773033154E-02
  1.45649620139588E-06 -7.22655522549305E-05  7.20433559117758E-03  5.48373156865381E-02  3.08094103004887E-01
 -1.47562166562728E-03 -2.95578632744409E-02 -1.38032021926687E-03 -2.13951093774351E-02 -1.10176502278210E-03
 -6.27429508902618E-02  7.20300803505812E-03  5.48271280729800E-02  3.08055210101098E-01  1.47204409143598E-03
  2.95108571292398E-02  1.38160274037052E-03  2.14723395848069E-02 -1.10052372379907E-03 -6.28111158624536E-02
  7.20259072563280E-03  5.48243559386145E-02  3.08065560937040E-01  1.46920631987451E-03  2.94545496916665E-02
  1.37835344057759E-03  2.14574256771184E-02  1.10522847613282E-03  6.29064097375719E-02  7.20530684703809E-03
  5.48453257826000E-02  3.08176867640029E-01 -1.47830042430019E-03 -2.96090044126716E-02 -1.37261152837930E-03
 -2.13170562793156E-02  1.10510500542450E-03  6.27876400904887E-02  1.68376380845330E-02  1.32314560494803E-01
 -1.13174346231811E-03  1.12641287626289E-01  2.62237716694293E-02  1.68389777744219E-02  1.32312732556422E-01
  1.14368867863843E-03 -1.12643893223406E-01  2.62404747682492E-02  1.68309061648351E-02  1.32193897484929E-01
  1.19110746869201E-03 -1.12727017391629E-01 -2.63241104856035E-02  1.68356273179672E-02  1.32282120294332E-01
 -1.14831740852942E-03  1.12688756809094E-01 -2.62503038181397E-02  4.10209372503263E-03  4.09907781615394E-03
  4.06213775375965E-03  4.07919401770605E-03 -2.23543973184799E-02 -2.23622730831119E-02 -2.23220216790506E-02
 -2.23568342535904E-02  1.26846517807484E-02  1.26579030925316E-02  1.25834462616029E-02  1.26895327688579E-02
* ORBITAL    1  110
 -6.86446907327043E-03 -4.93239724068139E-02 -2.38140896178062E-01 -1.54402091826862E+00 -1.07278152231735E+00
 -1.32907003433625E-06 -2.43279744454131E-05 -3.19014049628308E-04 -6.55867626368215E-05 -1.00210822488814E-06
 -2.11046153872028E-05 -1.06870824162802E-04 -4.39976346071039E-05  2.23842934383853E-03  3.73531885785524E-02
  7.66806411596959E-02  1.22484464704112E-02 -6.19381755436980E-03 -3.13506726792660E-02  7.60041842391335E-05
  6.18577180593578E-04  6.02257528613259E-05 -1.05628704200286E-02  9.63734326245428E-05  5.55412650143817E-04
  2.92841293092095E-03 -3.71922210979445E-03  6.86460427317523E-03  4.93249231189410E-02  2.38144183636469E-01
  1.54403769154559E+00  1.07278135179287E+00  1.22745135091341E-06  2.31389885985418E-05  2.50534855699028E-04
  6.38050648131144E-05  4.82725306800480E-07  9.48938680037716E-06  2.86228928736631E-04  5.45383705148669E-05
  2.23845884546726E-03  3.73528580084832E-02  7.66843212297668E-02  1.22515410690934E-02  6.12846868621742E-03
  3.12249616839047E-02  1.42890052367226E-05  7.83123711213864E-05 -5.29610772123930E-05  1.05101253902555E-02
  1.61834373164339E-04  1.02271823508000E-03 -2.88036548313403E-03  4.08144190485823E-03 -4.57959188232070E-06
 -3.51267833231701E-05 -1.18992882012995E-04 -1.57399621892814E-06 -1.04331910741686E-04 -1.29117886485257E-05
 -1.68274510405772E-04  6.27826070820398E-03  1.70873946215253E-01  6.00127169204049E-06  4.60425680784833E-05
  1.52888128494665E-04  8.10963478891506E-06  1.02689299076832E-04 -1.04552359936315E-05 -7.13076643576391E-05
  6.28088389562923E-03  1.70934568768663E-01  1.03514239332568E-02  7.83719439484732E-02  3.78838520450191E-01
 -1.52165973450979E-03 -2.30695283298807E-02 -1.14800054325247E-03  1.52998047386803E-02  7.58242878906212E-04
  5.88906306078281E-02  1.03600902748952E-02  7.84386447408649E-02  3.79089050628593E-01  1.54241608826321E-03
  2.33182679002087E-02  1.15251426410252E-03 -1.53161218482859E-02  7.50081063514151E-04  5.88732626411713E-02
 -1.03606553653050E-02 -7.84428446335861E-02 -3.79068226671220E-01 -1.53945392117256E-03 -2.32305022129057E-02
 -1.16049627029934E-03  1.51967699109570E-02  7.46493673896557E-04  5.87906005611284E-02 -1.03512997560543E-02
 -7.83711114349913E-02 -3.78857035107455E-01  1.52106921050862E-03  2.30753907139918E-02  1.14560075476685E-03
 -1.53402463499894E-02  7.58366191199120E-04  5.88845961139330E-02  3.25501011239963E-02  2.56005244648600E-01
  2.43514065257046E-02  1.58743993123408E-01  5.16021756313863E-02  3.25434547133331E-02  2.55967545042464E-01
 -2.43324704107289E-02 -1.58766951422050E-01  5.16056028200794E-02 -3.25409723575697E-02 -2.55926844718199E-01
  2.43021101317544E-02  1.58780018496738E-01  5.16407307334967E-02 -3.25553269999405E-02 -2.56085786834863E-01
 -2.43929179377677E-02 -1.58703256445636E-01  5.15319319858061E-02 -4.08447491361931E-03 -4.08619196832543E-03
  4.10584077824570E-03  4.06257088480597E-03 -5.16199543846022E-02 -5.16485749624621E-02  5.16356377330984E-02
  5.16356304342475E-02 -1.86363760708954E-02 -1.85571810769207E-02  1.86082485615792E-02  1.85857982916247E-02
* ORBITAL    1  111
  1.01746554640869E-06  7.66813898921062E-06  4.89052230565629E-05  4.78222250361047E-04 -7.65820808963089E-05
 -1.84263729620090E-04 -3.26561144361802E-03 -5.31983147583114E-02 -3.84424656934332E-03 -3.56340239812839E-04
 -6.39908647326307E-03 -8.05734722841654E-03  1.16586746165977E-02 -9.19449809711559E-07 -2.54537010931126E-05
 -2.72008250213271E-04  1.02544542483225E-05 -1.44091916523965E-04 -7.97140290760484E-04 -3.66967602388905E-02
 -7.93832430191728E-02 -3.80537236376182E-05 -1.14761550452619E-04  2.82103845331826E-02  7.97283849447068E-02
 -6.00901492228189E-05 -2.75583670257651E-04 -2.57293128240029E-06 -1.86426288213042E-05 -9.42575707993159E-05
 -4.65632491431351E-04  1.50688973745080E-04 -1.83908331450650E-04 -3.25896304684165E-03 -5.31388637716869E-02
 -3.83079369838416E-03 -3.56374791513908E-04 -6.39980702797875E-03 -8.03497675679724E-03  1.16673768800808E-02
 -1.39294372120606E-06 -2.76689161195314E-05 -1.81079041074698E-04  2.21206692415525E-05  1.99684944583257E-05
  3.17577099901120E-04  3.67170065183180E-02  7.94133644611888E-02  1.27862887624952E-04  7.67839142131004E-04
 -2.81835382875074E-02 -7.95406897160663E-02  3.74343924551453E-05 -1.19841659315531E-04  3.22401379809219E-03
  2.47605705150062E-02  1.21257146953857E-01 -1.12911452893119E-03 -2.39187287632599E-02  5.37649876960745E-03
  5.50574697427530E-02 -3.38952279537932E-05 -5.84076761566727E-04 -3.23543441192667E-03 -2.48480141227357E-02
 -1.21587742965851E-01 -1.13919264198329E-03 -2.39047011521397E-02  5.39603477589381E-03  5.53530300651984E-02
 -3.49237283870846E-05 -5.98411917110399E-04 -4.31336036537237E-03 -3.42296840059825E-02 -2.52513349143923E-01
 -3.58492341392463E-03 -1.18372772175942E-01  1.28284128706954E-02  4.20241399589073E-01 -7.54643750181527E-03
 -2.68220503338811E-01  4.32160975454787E-03  3.42930056713561E-02  2.52739351286341E-01 -3.57498509589291E-03
 -1.18367753859843E-01  1.28303208992962E-02  4.20202276001075E-01  7.53268035960290E-03  2.68109710869930E-01
  4.31560223691354E-03  3.42472800066440E-02  2.52602269423576E-01 -3.58842233257508E-03 -1.18492024094303E-01
  1.28286883721037E-02  4.20257507233434E-01 -7.53547888010652E-03 -2.68007126053524E-01 -4.31738528602685E-03
 -3.42602444389657E-02 -2.52599472353375E-01 -3.57551983517399E-03 -1.18291470113523E-01  1.28275922196999E-02
  4.20173524090670E-01  7.54620323428975E-03  2.68332288833449E-01 -3.61436491952371E-02 -3.66054068347966E-01
 -9.86022074136077E-02  3.29779695479747E-01  2.25137608766016E-01  3.61443298650758E-02  3.66023528594285E-01
 -9.85896596234693E-02  3.29782504625731E-01 -2.25108139047849E-01  3.61449623647387E-02  3.66044752142199E-01
 -9.85862531002281E-02  3.29763042074672E-01  2.25128820996243E-01 -3.61457568318370E-02 -3.66058714740629E-01
 -9.86199095069642E-02  3.29811539920027E-01 -2.25132811460894E-01  4.52162648974030E-02 -4.52904542592378E-02
 -4.52491316831791E-02  4.52499958221891E-02 -5.24460667841252E-03  5.29491410824468E-03  5.27170212844710E-03
 -5.26918141765272E-03  3.41954135532288E-02 -3.41913400531834E-02 -3.42268348156965E-02  3.41627158294565E-02
* ORBITAL    1  112
  1.80972472303968E-06  1.30218572750529E-05  6.33928518093606E-05  2.18502767483066E-04  1.11443247087428E-06
 -4.00350319310906E-04 -6.54513991800430E-03 -3.29402858829789E-02  2.75733924512612E-03 -2.93893042201240E-04
 -6.20642606387763E-03 -3.16798065648354E-02 -1.31052140698713E-03 -2.17298977197015E-06 -4.17886122115101E-05
 -2.39462916489463E-04 -3.80438496943942E-05 -1.01969642697635E-05  1.44088155341352E-04 -2.37732992092773E-02
 -5.36784398308888E-02  8.14593905097802E-05  4.84243858981727E-04  4.48985168891719E-02  1.16780066640382E-01
 -1.23322739719465E-04 -5.89854213850835E-04 -2.46443280906974E-06 -1.76232780083043E-05 -8.16535752799432E-05
 -2.06692899558542E-04 -3.64277892925158E-05  4.00189951419284E-04  6.54189856842536E-03  3.29311752765564E-02
 -2.75294312629391E-03  2.93804191783220E-04  6.20457030393631E-03  3.17447613924392E-02  1.31241135150973E-03
 -2.67380862873283E-06 -4.70321177192845E-05 -4.76962253749935E-05 -2.12566737049222E-05  1.45710283239447E-05
  4.54496976989416E-04 -2.37876351545095E-02 -5.37879050667694E-02 -1.31709708365052E-04 -1.85915518211983E-04
  4.49447887325276E-02  1.16976016023517E-01  1.09161218328850E-05 -8.96311182283031E-07 -2.33852811832058E-06
 -1.79845433423715E-05 -7.80267562351225E-05  1.23042199896972E-05  2.65563156980081E-04 -3.84187262353056E-06
 -5.17051065761913E-06  2.20170340410234E-03  5.91607254732899E-02  3.20193453068409E-07  2.39676548308289E-06
 -1.11329718715436E-05 -1.22326125137316E-05 -3.39612934283789E-04 -3.14947507044295E-06 -6.93764873788713E-05
 -2.21282381872242E-03 -5.92670056543786E-02 -4.89211949986690E-03 -3.86858639372356E-02 -2.72708797871440E-01
 -2.95487518633037E-03 -1.14926130199585E-01  1.36317167813809E-02  4.37341444322257E-01 -6.91337143390336E-03
 -2.54172797502995E-01  4.89482287040457E-03  3.87066337901437E-02  2.72792017914909E-01 -2.96229912936764E-03
 -1.15081357951303E-01  1.36402742399226E-02  4.37488860637056E-01  6.90048569191832E-03  2.53911503277899E-01
 -4.89598465765221E-03 -3.87157529191629E-02 -2.72827668235283E-01  2.95683017665757E-03  1.15026936921594E-01
 -1.36370779593846E-02 -4.37431044043524E-01  6.90032050220152E-03  2.53932421878279E-01  4.89222116869967E-03
  3.86863576441463E-02  2.72695654678560E-01  2.95887632094401E-03  1.14979781038243E-01 -1.36388993214676E-02
 -4.37451709227565E-01 -6.91143788095844E-03 -2.54127057822962E-01 -3.33201332958263E-02 -3.41278543853041E-01
 -1.04174112551267E-01  3.41158213172290E-01  2.25855836951002E-01  3.33232680500219E-02  3.41317133099227E-01
 -1.04167432119695E-01  3.41169718626725E-01 -2.25893828304934E-01 -3.33197985767876E-02 -3.41256465781156E-01
  1.04142465525059E-01 -3.41134670475280E-01 -2.25834637943250E-01  3.33210793144800E-02  3.41300191156157E-01
  1.04173505630968E-01 -3.41177271698484E-01  2.25879238684617E-01  3.28161430258375E-02 -3.28024085591905E-02
  3.28474646956135E-02 -3.27885381214989E-02 -1.79148905898335E-02  1.79233925435989E-02 -1.79378480932515E-02
  1.79049926111751E-02  2.59053140791427E-02 -2.59301740862446E-02  2.59465493330982E-02 -2.59148112940676E-02
* ORBITAL    1  113
  2.11288829483184E-03  1.52814069812738E-02  7.74739053035469E-02  3.09923842596631E-01 -3.32567530576115E-01
 -3.05900628094986E-07 -5.04268197908013E-06  1.55091454638732E-04  2.85789848474643E-05  6.91021897842964E-07
  1.48494569288144E-05 -8.87211288776622E-06 -1.26485185960535E-05 -2.92360857520524E-05  2.63381369552572E-03
  1.04702471904598E-01  1.06777051360593E-02 -2.45659415904181E-02 -9.03596403511561E-02 -1.36977414184489E-04
 -6.00681532811342E-04  1.48720162202657E-02 -1.55937127575937E-02  1.75484979757684E-05 -9.48387636465268E-05
  2.60571868596074E-02  5.95623632632297E-02  2.11088526972492E-03  1.52670382532107E-02  7.74058753631434E-02
  3.09634427186757E-01 -3.32653687664189E-01 -7.31936854456671E-07 -1.40450482329160E-05  6.31686455075779E-05
 -2.69004250311181E-06 -1.19729390577268E-07 -3.25547201839589E-06 -1.95561903290827E-04 -1.16313095078861E-05
  2.74070409269200E-05 -2.66960569179908E-03 -1.04782576974644E-01 -1.06928161856782E-02 -2.44064593476905E-02
 -8.93107436736451E-02  1.04941413649922E-04  4.35532537149162E-04  1.48403782290589E-02 -1.57296741296747E-02
  1.80375082969719E-05 -1.70993004100865E-04  2.60231887883459E-02  5.89254389951209E-02 -9.34881373497638E-04
 -8.28336082849091E-03 -8.74586432064497E-02  1.71248496921210E-03  7.91461748556382E-02 -9.48485228543927E-03
 -2.00951063316467E-01 -4.36106241699578E-06 -6.56815635659549E-05 -9.49839442582433E-04 -8.39821732139512E-03
 -8.78438046785399E-02 -1.73600837157965E-03 -7.95805742425530E-02  9.51134892030759E-03  2.01197831305141E-01
 -9.30793629409553E-06 -1.37368809771047E-04 -4.02979509348197E-03 -3.25060803817364E-02 -2.56648158485289E-01
  1.27794172096374E-03 -2.46206236520980E-03  1.46369015480195E-02  4.59923683312836E-01 -3.34623959650957E-03
 -1.45259327276830E-01 -4.03480573121256E-03 -3.25447681174902E-02 -2.56808385110176E-01 -1.29141180628365E-03
  2.24618495010694E-03 -1.46347951223615E-02 -4.59840782803789E-01 -3.34328427694326E-03 -1.45317348761877E-01
 -4.03703631369393E-03 -3.25625055515982E-02 -2.56930109164132E-01 -1.29485716513972E-03  2.21590336150325E-03
 -1.46278746526314E-02 -4.59758760929000E-01  3.33838043809734E-03  1.45263878094704E-01 -4.03433102092308E-03
 -3.25412368664495E-02 -2.56811851575572E-01  1.28705919336236E-03 -2.38992001422857E-03  1.46325740002611E-02
  4.59859253092337E-01  3.33908591270438E-03  1.45216850463610E-01  4.13534003889686E-02  3.95482713473276E-01
  9.17819380739714E-02 -2.60307331326478E-01 -1.94653304503567E-01  4.13535278672824E-02  3.95447962876023E-01
 -9.17575173570925E-02  2.60294011970624E-01 -1.94611541989127E-01  4.13577576084394E-02  3.95529356442496E-01
 -9.17822664862850E-02  2.60360462164405E-01  1.94673951825292E-01  4.13610132854782E-02  3.95598595343794E-01
  9.18273479575168E-02 -2.60395843800477E-01  1.94740570173497E-01 -6.42740069609410E-02 -6.42861694528205E-02
 -6.42274572054327E-02 -6.42100947333215E-02 -1.26884802029148E-02 -1.26553027555065E-02 -1.26933833129690E-02
 -1.27271184168596E-02 -4.86956676836688E-02 -4.87906932549519E-02 -4.87661928312823E-02 -4.86786640364891E-02
* ORBITAL    1  114
  2.20789527611342E-03  1.59588862365730E-02  7.98498652972138E-02  4.57872442201881E-01  7.58804795541149E-02
 -1.26920829273632E-08  8.47818993328509E-07 -3.20801936965792E-04 -6.06185813816414E-05 -1.71434427786808E-06
 -3.39363210167327E-05  2.09953741065212E-05 -2.16044926961443E-05 -8.28764087157054E-04 -1.62491265732699E-02
 -8.33755894215728E-02 -9.13246875305511E-03  4.23687845472989E-02  1.18026112724259E-01  1.89032305906967E-04
  1.43471302356474E-03 -1.08078207946726E-02 -1.88523081201217E-02  6.08348617395038E-06  1.13962939511759E-04
 -3.32141172752424E-02 -8.41205866030960E-02 -2.20890150663125E-03 -1.59660206517443E-02 -7.98819062715855E-02
 -4.57922346908214E-01 -7.57972198994408E-02  1.12554935033368E-06  2.33450413590704E-05  2.82997784643047E-05
  2.90011581595185E-05  3.72177113820090E-07  5.22087615740195E-06  3.84244437492697E-04  3.52438815982765E-05
 -8.28989054566685E-04 -1.62501685803535E-02 -8.34129418746266E-02 -9.12928250788906E-03 -4.24306753470809E-02
 -1.18362936519562E-01 -2.22919321232127E-05 -4.60118943545789E-04  1.08574461513576E-02  1.92002157041757E-02
  1.32507749431913E-04  6.90740374831933E-04  3.31975263595708E-02  8.38312899297598E-02 -1.85582658699807E-05
 -1.42319690381607E-04 -4.76338818574207E-04  2.02421998778131E-05  2.52683124928317E-04 -3.31871218074123E-05
 -3.24887097200366E-04 -4.73907745222260E-03 -7.76565350131151E-02  1.26907363389463E-05  9.75253746257887E-05
  3.29337135111937E-04  1.64336022101902E-05  2.05955935836173E-04 -2.54984302933823E-05 -2.81084154848174E-04
 -4.72251875598825E-03 -7.75921969485498E-02  1.95376689510511E-03  1.61432492854517E-02  1.50836540195554E-01
  5.53330513672411E-03  1.78718663127971E-01 -1.25564840970515E-02 -4.19333418474276E-01  9.38822931912731E-03
  2.93029608474345E-01  1.96475813711174E-03  1.62282347071669E-02  1.51203790497551E-01 -5.50365266212902E-03
 -1.78283906984002E-01  1.25508998753124E-02  4.19134427347397E-01  9.38123765926164E-03  2.93141009781012E-01
 -1.95843805554919E-03 -1.61790873054781E-02 -1.50950486222340E-01  5.51742812692763E-03  1.78471832731399E-01
 -1.25598494852756E-02 -4.19322084999764E-01  9.39043325557770E-03  2.93178590824628E-01 -1.95625751670553E-03
 -1.61626407372136E-02 -1.50947669204331E-01 -5.51811810375434E-03 -1.78402008249205E-01  1.25455988888579E-02
  4.19108976311178E-01  9.39565192742276E-03  2.93310233694120E-01 -4.43221698333611E-02 -4.27833559970824E-01
 -1.22582834748434E-01  2.91934508940211E-01  2.07342031433201E-01 -4.43210144088004E-02 -4.27739051278444E-01
  1.22528225782294E-01 -2.91901516132034E-01  2.07233691688306E-01  4.43261826451303E-02  4.27842331891633E-01
 -1.22591852787792E-01  2.91945630092007E-01  2.07335574228545E-01  4.43167288019550E-02  4.27697895714337E-01
  1.22493053153061E-01 -2.91879802702557E-01  2.07211249029797E-01  6.14628962677269E-02  6.14908908096826E-02
 -6.14830062485258E-02 -6.15279342445780E-02 -6.12433721455526E-03 -6.19738939923251E-03  6.16771111628694E-03
  6.18607418676851E-03  7.95150674056464E-02  7.97330903041534E-02 -7.95908990913571E-02 -7.97002918426171E-02
* ORBITAL    1  115
  4.51010622267958E-03  3.26625520131935E-02  1.66498442287838E-01  8.02602160609132E-01 -4.68268975796759E-01
 -8.97565793380212E-07 -1.56865907179736E-05  3.41089987371535E-04  7.22330686539179E-05  3.28507423467563E-06
  6.52344117506798E-05  1.11330466260091E-04  4.01118321087062E-06  4.17511302977924E-04  1.42405493834734E-02
  3.53303321628009E-01  2.54256079059439E-02  4.50922335665875E-02  7.23025364457781E-02 -3.64270911230458E-04
 -1.98041334337694E-03 -7.60375069049759E-03 -8.94783545526954E-02  8.49975076324427E-05  5.61578773529963E-05
 -2.63726298566545E-03 -3.64953065429744E-02  4.50295723146267E-03  3.26111344063826E-02  1.66251477737456E-01
  8.01602863638229E-01 -4.68359190330624E-01 -8.59582409583522E-07 -1.79728330761936E-05  8.82885096723102E-05
 -2.14327329782631E-05 -1.70135057798530E-06 -3.20462408222124E-05 -4.85455898401692E-04 -4.18070541094888E-05
 -4.24350252205271E-04 -1.43715973242645E-02 -3.53796251378549E-01 -2.54800202793001E-02  4.53276125167371E-02
  7.40573043922995E-02  3.57938597411193E-05  1.48057016615533E-04 -7.77523576303807E-03 -9.00834941784787E-02
  2.15499487838477E-05 -2.79259925485241E-04 -2.67770600446608E-03 -3.68165926000564E-02 -1.33728717996374E-03
 -1.19938895338998E-02 -1.47366660716580E-01  6.18503172964997E-03  1.32425824877315E-01 -8.44239277568326E-03
 -2.43429757056337E-01  2.98326053024377E-06 -8.43052302716838E-05 -1.37044591558343E-03 -1.22484568315847E-02
 -1.48234371357116E-01 -6.23198530066888E-03 -1.33211384293540E-01  8.50148266611852E-03  2.44028350814790E-01
 -4.19405316603845E-05 -3.48165700175060E-04 -2.48926637344681E-03 -1.95116696449669E-02 -1.10576069631470E-01
  1.36155596403434E-02  3.46493906060687E-01  4.15316140285875E-04 -5.15453608284543E-02  1.24854129949201E-02
  3.13751621591489E-01 -2.50179189329664E-03 -1.96086014263796E-02 -1.11013220921749E-01 -1.36511855095807E-02
 -3.47045073226556E-01 -4.05690982494241E-04  5.18267589833461E-02  1.24907617731223E-02  3.13538532434593E-01
 -2.50300124864378E-03 -1.96182615008062E-02 -1.11084469681533E-01 -1.36423678607233E-02 -3.46811405227528E-01
 -4.01782367430308E-04  5.18293814937184E-02 -1.25047242213469E-02 -3.13786398305202E-01 -2.50277182907269E-03
 -1.96162493797875E-02 -1.11038400654118E-01  1.36393647849193E-02  3.46672119571714E-01  4.09565501343544E-04
 -5.17003485820384E-02 -1.25057716161376E-02 -3.13845573743470E-01 -1.59098024762069E-02 -1.65473366464279E-01
 -7.43768548030347E-02  1.54646403303273E-01  8.00780072535384E-02 -1.59174141207111E-02 -1.65659613415869E-01
  7.44629390791551E-02 -1.54722900670034E-01  8.02404807143059E-02 -1.59065073441659E-02 -1.65451322187926E-01
  7.43975821259314E-02 -1.54596493955037E-01 -8.00924412843866E-02 -1.59050329596040E-02 -1.65400630533410E-01
 -7.43322197903571E-02  1.54567008045499E-01 -8.00221083182781E-02  6.40595468998290E-03  6.36824563829982E-03
  6.46386888046805E-03  6.49396741267186E-03 -1.73523210750355E-02 -1.72343482063770E-02 -1.73537126268402E-02
 -1.73564081257362E-02  5.80968234750735E-02  5.78000497054247E-02  5.79514212874422E-02  5.80267769260482E-02
* ORBITAL    1  116
 -1.38842995422345E-05 -1.00161030845730E-04 -4.94730431247115E-04 -2.04083356630546E-03 -2.87963320396503E-05
  3.07224836306349E-03  7.04290309658356E-02  8.92542278972151E-01  8.50656950288171E-02 -1.20414365344152E-04
  7.30726831970888E-04  1.11967668858762E-01  1.34480615657500E-02  1.54393131054535E-05  3.01872474302674E-04
  1.36672691003978E-03  1.70039074750787E-04  4.33118648712400E-04  2.20794621300207E-03  8.41349132150275E-02
  1.86955157795900E-01 -3.08233932468977E-04 -2.10954437923657E-03  5.29982673303643E-02  1.25282862481178E-01
  4.46919712006539E-04  2.31375398864742E-03  1.70383595556666E-05  1.22318403483596E-04  5.84821823766918E-04
  2.00672852359889E-03 -9.45203684427060E-05 -3.07160973599342E-03 -7.04207892689759E-02 -8.92825547888979E-01
 -8.50951473517214E-02  1.19839151953897E-04 -7.45299354771643E-04 -1.11803804287900E-01 -1.34673068875560E-02
  1.60711328996889E-05  2.93534409196466E-04  1.07415223741629E-03  1.31493017530487E-04 -1.96510297085164E-04
 -1.56995672754072E-03  8.39655337438127E-02  1.86037286919349E-01  3.05582805349389E-04  7.08460744079377E-04
  5.31449357970509E-02  1.25291090772879E-01 -1.66346081602104E-04 -1.27101421648747E-03  5.48364637821837E-06
  4.19930120690183E-05  1.85215100667944E-04 -4.09106009311271E-06 -9.08078276975887E-05  8.63312897758299E-06
  1.39300106386435E-04 -1.19970429040449E-02 -2.04290821373873E-01  1.82789101338536E-05  1.40236861828152E-04
  5.21084459071112E-04  2.67006583888376E-05  4.66106608573763E-04 -3.02099621650725E-05 -3.31124975958043E-04
  1.21716998293974E-02  2.06293261244365E-01 -9.52559884675151E-03 -7.32817138842766E-02 -3.57000121334990E-01
  1.03723612954618E-02  1.31827343688930E-01  6.98285210738310E-03  9.18243968669042E-02  1.30900877364859E-02
  2.45781724737114E-01  9.49196529272011E-03  7.30226587967046E-02  3.55916776920730E-01  1.03730831589842E-02
  1.32546518210172E-01  6.95885104318682E-03  9.15614239572478E-02 -1.29888039640264E-02 -2.44239828942545E-01
 -9.49572370222192E-03 -7.30518111644296E-02 -3.56069234140310E-01 -1.03599300777054E-02 -1.32195380703787E-01
 -6.96813892359317E-03 -9.17736693230515E-02 -1.30127790385649E-02 -2.44799990432347E-01  9.51668977411395E-03
  7.32127497142414E-02  3.56686556154018E-01 -1.03680470170084E-02 -1.31901607903972E-01 -6.98074561273833E-03
 -9.18280763021291E-02  1.30652286746742E-02  2.45415477047199E-01  4.68845411748216E-02  3.75846657516633E-01
 -1.21190664463620E-01  1.84033370447340E-01 -7.67563595429683E-02 -4.68903207446963E-02 -3.75755685859197E-01
 -1.21317554491953E-01  1.84121306923646E-01  7.66780057674391E-02  4.68906581574059E-02  3.75825095886954E-01
  1.21258313564810E-01 -1.84078138350484E-01  7.67434273940997E-02 -4.68861154145511E-02 -3.75857427194970E-01
  1.21195778282673E-01 -1.84044491686821E-01 -7.67782425975956E-02 -3.32444907332720E-01  3.32706144972190E-01
 -3.32634178832786E-01  3.32491787910398E-01 -9.05176657746595E-02  9.03259063453519E-02 -9.03950642982281E-02
  9.04878498434286E-02 -9.52796692822172E-02  9.54532625130935E-02 -9.53222295609203E-02  9.52526270211369E-02
* ORBITAL    1  117
  6.56170616217100E-06  4.80779895150136E-05  2.62017941644323E-04  1.75313165333855E-03 -1.15186804568744E-04
 -9.69176295768702E-04 -2.48173881271922E-02 -3.51287645987300E-01 -5.60294854030848E-02  1.36724983429790E-03
  3.51211764742136E-02  4.74565366488246E-01  7.07660294556989E-02 -6.48266498785246E-06 -1.44252876465505E-04
 -1.11926587935637E-03 -4.61021960894826E-05 -4.28840628366718E-04 -2.32489847159061E-03 -9.74716302093649E-02
 -2.40454613810411E-01  4.36251574670166E-05  4.12555867983707E-04  2.99520151710442E-02  4.82190481595615E-02
 -2.61427082155411E-04 -1.19974786388707E-03 -1.13790455820325E-05 -8.21010970753785E-05 -4.03417652493650E-04
 -1.74416786645842E-03  3.05033805728025E-04 -9.67610710768544E-04 -2.47875065732087E-02 -3.50799217574562E-01
 -5.59177447542736E-02  1.37015377368988E-03  3.51784392686275E-02  4.75049988495730E-01  7.08340142985373E-02
 -8.28602842705775E-06 -1.56538865870361E-04 -6.73522914019315E-04  3.79797580662450E-06  2.44164406922840E-04
  1.75827973048130E-03  9.77467792309094E-02  2.41730202938927E-01  2.13451703626846E-04  1.54677137308870E-03
 -2.97619325240215E-02 -4.72400200123475E-02  6.78423184768356E-05 -5.86502744570967E-04  1.80137071060225E-02
  1.38400810457144E-01  6.42686802451004E-01 -9.73084332430923E-03 -5.46165466328853E-02  2.28405999310322E-02
  2.44667352635896E-01 -1.13095025386995E-04 -1.61088421991312E-03 -1.80456671828124E-02 -1.38645472655598E-01
 -6.43618736980421E-01 -9.78589355121027E-03 -5.52908864921081E-02  2.28885760230075E-02  2.45288424438142E-01
 -9.08708668120682E-05 -1.51076961747486E-03  2.58788326768770E-03  1.99293459955395E-02  9.22089010117459E-02
 -4.21119547000725E-04  3.16531970080749E-02 -5.44556510690391E-03 -1.25098147713137E-01  5.31019151403306E-04
  6.01149719793004E-03 -2.56070781216428E-03 -1.97204765943217E-02 -9.14142420525356E-02 -3.98615103791081E-04
  3.14640539699033E-02 -5.43423594161292E-03 -1.25132570684442E-01 -5.89558980894773E-04 -6.62077040981392E-03
 -2.58802448160213E-03 -1.99301290137129E-02 -9.21628340766379E-02 -4.48698817123832E-04  3.10912822945717E-02
 -5.43986290543114E-03 -1.24941028146662E-01  5.57525480130931E-04  6.61752782126538E-03  2.57646466110951E-03
  1.98419310488964E-02  9.19126708306201E-02 -4.09152708831815E-04  3.15478947336850E-02 -5.44940694626001E-03
 -1.25275162135287E-01 -5.48729140241961E-04 -6.02914954326834E-03 -4.46113931407833E-02 -3.71529530621757E-01
  1.99038791299279E-01 -2.65409908844963E-01  8.05830303005814E-02  4.46130433977054E-02  3.71421558750313E-01
  1.99099204547122E-01 -2.65429726002844E-01 -8.04859827250053E-02  4.46202349014258E-02  3.71559798088238E-01
  1.99054208523993E-01 -2.65402292748202E-01  8.05948237888908E-02 -4.46146904563482E-02 -3.71447644289422E-01
  1.99034963978560E-01 -2.65398713753269E-01 -8.04836363356430E-02  4.19190052272870E-01 -4.19412890350034E-01
 -4.19237599054678E-01  4.19346811210841E-01  1.64550189738781E-01 -1.64402637786253E-01 -1.64473403903139E-01
  1.64414238240126E-01  5.06855894644886E-02 -5.07294841257260E-02 -5.08370006107215E-02  5.07296962853080E-02
* ORBITAL    1  118
 -2.51377557940500E-03 -1.77331272673817E-02 -7.32776227163820E-02 -1.50595212880606E-01 -5.79412704510772E-01
 -5.46042348211310E-07 -7.90692640085844E-06 -4.65765721627303E-04 -8.03392660801436E-05 -1.18603374413751E-06
 -2.35664118017938E-05  1.30005827142351E-05 -3.70474268628276E-05  4.92507697087225E-03  1.01386668036886E-01
  8.81990751372292E-01  6.94549042898066E-02  6.85770375602896E-02  1.73482556447639E-01  1.44196430380450E-04
  1.18016034589692E-03  4.01675612232258E-03  7.48578105711545E-02  1.60715744413113E-04  7.19416635058209E-04
  5.04504177204133E-02  1.36225285478185E-01  2.50962420859509E-03  1.77038885458548E-02  7.31545130100194E-02
  1.50680494839344E-01  5.79637070247654E-01  1.83982826461010E-06  3.60017202138871E-05  1.78586329912737E-04
  5.68066614382121E-05  7.95374051598155E-07  1.39787186972859E-05  3.47873845071684E-04  3.13377632255944E-05
  4.92337639327693E-03  1.01375027074624E-01  8.82109768401182E-01  6.94458517607228E-02 -6.89841338759496E-02
 -1.75667051555312E-01 -9.20481914117243E-06 -6.33083083102287E-04 -3.85601536895889E-03 -7.31085667055764E-02
  1.58679042710340E-04  1.00600808090214E-03 -5.04278965354850E-02 -1.36335666541665E-01 -2.92116616026927E-05
 -2.23961696042720E-04 -7.98104862363851E-04  1.50915727455231E-05  8.20316911439515E-05 -5.81331954358713E-05
 -5.76065231065843E-04  7.87604080829992E-03 -2.72496700241552E-02 -1.49864146866841E-06 -1.13581774621064E-05
 -9.69699982202764E-05  2.24790607826691E-05  4.71322303903901E-04  8.64761520611541E-06  2.22294628272030E-04
  7.87072141742768E-03 -2.69933034166568E-02 -6.51873860974452E-03 -5.12232890424793E-02 -3.07680867025400E-01
  1.43554971269732E-02  2.86049027615383E-01  1.03992145032063E-02  2.20649936487782E-01  1.04934088429862E-02
  1.85719546228631E-01 -6.50335387712799E-03 -5.11049252144714E-02 -3.07207222894198E-01 -1.43190753639524E-02
 -2.85509667484517E-01 -1.03952920141714E-02 -2.20745939408658E-01  1.04797732118403E-02  1.85742861276527E-01
  6.51899656480884E-03  5.12264316046419E-02  3.07796319947949E-01  1.43375428270881E-02  2.85594264256154E-01
  1.03823785900180E-02  2.20499331391662E-01  1.05175263200348E-02  1.86217941364969E-01  6.52249439124321E-03
  5.12525824744075E-02  3.07830540435268E-01 -1.43404638876075E-02 -2.85543676706147E-01 -1.04002452272508E-02
 -2.20715121286528E-01  1.05249691779045E-02  1.86329928635489E-01  1.21756272945630E-02  1.01806411851000E-01
 -2.38586797604337E-01 -2.54712458882930E-03 -1.38560346928008E-01  1.21666880516742E-02  1.01788657236245E-01
  2.38582778300115E-01  2.53156395067952E-03 -1.38603388609563E-01 -1.21685380539646E-02 -1.01842672896301E-01
 -2.38560475227429E-01 -2.60810368050663E-03 -1.38617025331690E-01 -1.21820937408286E-02 -1.02028379747999E-01
  2.38434782497892E-01  2.68702967402020E-03 -1.38768889526563E-01 -2.08760145732763E-01 -2.08757828616901E-01
  2.08636955493201E-01  2.08583574484624E-01 -9.23533643549293E-02 -9.24178829784424E-02  9.24607156362619E-02
  9.24874263226973E-02  2.15629275293886E-01  2.15809609240139E-01 -2.15749497483207E-01 -2.15877445308721E-01
* ORBITAL    1  119
  1.14978996039758E-04  9.25382633598138E-04  8.06294388553430E-03  1.29770165022546E-01  1.52097185585927E-02
 -4.30635512060849E-07 -7.11565491310371E-06 -3.86560790369725E-06 -2.25440992246674E-06  4.45940002742498E-07
  8.51246301042358E-06 -2.06015363737783E-05 -1.67684832009698E-05 -2.99802168718456E-04 -9.33999494366565E-03
 -1.41259380883610E-01 -2.55609375070248E-02 -2.70706795803738E-02 -7.74762570716948E-02 -6.38370189438017E-05
 -2.61643782944897E-04 -4.77149158639124E-03 -4.13820615643594E-02  2.97679137250717E-05  2.78913308036483E-04
 -2.59998296072917E-02 -7.52676283957099E-02  1.11054705396939E-04  8.97230045198962E-04  7.92849953255413E-03
  1.29286572932464E-01  1.51361504484909E-02  2.34637577610533E-07  4.79391344323806E-06  8.54185894970162E-05
  1.45931620409099E-05 -1.39727680835992E-07 -3.81461275589198E-06 -5.09621030793934E-05  1.40646292251754E-06
  2.95905792572580E-04  9.26734153057182E-03  1.41046282403144E-01  2.55227601472410E-02 -2.69545818272459E-02
 -7.66051447363158E-02  1.77274219974105E-05  7.08987838351026E-05 -4.86362598597842E-03 -4.18881167748046E-02
  8.05043132872928E-05  1.17304017250167E-04 -2.59918403590009E-02 -7.54133361776049E-02 -5.64718200441145E-03
 -4.34021241039015E-02 -2.07895166309860E-01  3.47271259634580E-03  4.20980654413052E-02 -6.65791717984687E-03
 -9.47537831262052E-02 -2.71622689119482E-06 -6.26123195156679E-05 -5.65279392349949E-03 -4.34451879183768E-02
 -2.08032314085685E-01 -3.47876434993202E-03 -4.22648972264807E-02  6.66910081635915E-03  9.48372122425719E-02
 -1.18047976599442E-05 -8.71148711967084E-05  1.66422133095721E-03  1.28211673246317E-02  6.52152823159368E-02
  8.07748320540672E-04  1.43841464198238E-02 -2.89378444976149E-03 -4.49511899941045E-02 -1.10781057410801E-03
  1.76467135778628E-02  1.66524786628286E-03  1.28288916135095E-02  6.52170898867540E-02 -8.07420289459629E-04
 -1.44433744534805E-02  2.89907144317422E-03  4.50047325464018E-02 -1.11094441568725E-03  1.76163974562655E-02
  1.66024513514966E-03  1.27901943961898E-02  6.50461880147618E-02 -8.11873313637038E-04 -1.44237707345209E-02
  2.89874106620671E-03  4.50066133472698E-02  1.09808925422388E-03 -1.77787270979281E-02  1.66212680147652E-03
  1.28046420944196E-02  6.51129830536357E-02  8.07607924890766E-04  1.43332641200299E-02 -2.89968753833927E-03
 -4.50165397992586E-02  1.09998020620012E-03 -1.77494783200210E-02  2.77546439554420E-02  2.22019807101810E-01
  4.07814789357624E-01  6.22595984882471E-02  3.63104866561601E-01  2.77493700101456E-02  2.21949868561393E-01
 -4.07779446588498E-01 -6.22927187817822E-02  3.63155381736230E-01  2.77567414733340E-02  2.22063110331865E-01
 -4.07831761166018E-01 -6.22170821696797E-02 -3.63078108708208E-01  2.77551081939202E-02  2.22052878314962E-01
  4.07830435233691E-01  6.22192295582519E-02 -3.63075366137966E-01  2.77534343897394E-01  2.77516634220589E-01
  2.77574155236929E-01  2.77577004571880E-01 -9.98362229269629E-02 -9.98109673176543E-02 -9.98533368554796E-02
 -9.98620272360673E-02 -5.91212621442040E-01 -5.91263396982881E-01 -5.91213170304063E-01 -5.91196658785649E-01
* ORBITAL    1  120
  8.04489302731326E-07  5.97787338128481E-06  3.51982701314460E-05  3.01111534119787E-04 -2.29790811121350E-05
 -6.92243574822221E-05 -2.57756131931724E-03 -6.51453287545796E-02 -1.65662721187177E-03  6.28179462037155E-04
  1.54908185094227E-02  1.83007448280799E-01  1.78079102869562E-02 -7.98515879464486E-07 -1.96331515131250E-05
 -1.77449360914584E-04 -2.10558953526081E-06 -8.90262706494348E-05 -5.13778545174200E-04 -4.74248964821047E-03
 -4.92689718736606E-03 -2.22042306392431E-05  2.24255021761658E-05  5.55334216652616E-03  7.18589240824991E-03
 -5.47198651626060E-05 -2.48173436471410E-04 -1.96062222517737E-06 -1.41514475680906E-05 -7.02198248350376E-05
 -3.11002091924325E-04  7.43485981473321E-05 -6.88457453523275E-05 -2.57052469911256E-03 -6.50729680796476E-02
 -1.64539456118309E-03  6.28153787898453E-04  1.54912956060308E-02  1.83039974239940E-01  1.78154558057610E-02
 -1.29877790805087E-06 -2.46766907456881E-05 -1.11029690828108E-04  6.40132100016575E-06  6.71305581756680E-05
  3.78699400180271E-04  4.74887209924781E-03  4.92789527164890E-03  5.16099468115266E-05  4.10668607604420E-04
 -5.51733677433188E-03 -6.98525355478454E-03  5.62273449175876E-06 -2.15228985420767E-04  4.13709419809918E-03
  3.18276933196515E-02  1.50042759996157E-01 -2.48093514814971E-03 -2.72648917382921E-02  4.41919761512701E-03
  4.51599697920589E-02 -2.06293762395352E-05 -3.45121097287912E-04 -4.14422773537504E-03 -3.18822423067911E-02
 -1.50245279025214E-01 -2.49365728415753E-03 -2.74678608202485E-02  4.42866464159777E-03  4.52157086439956E-02
 -2.23181233412391E-05 -3.47921542569272E-04 -8.15253323525761E-04 -6.14983037515211E-03 -1.99369281437340E-02
  1.50670444164185E-03  2.28348977293741E-02  8.84820866998324E-04 -8.62037980293344E-05  2.48786033946150E-03
  6.61012501726269E-02  8.21019382829759E-04  6.19415154133940E-03  2.01055794336581E-02  1.51217656135646E-03
  2.28064636398269E-02  8.87091324609875E-04 -9.49867103762972E-05 -2.49974741923044E-03 -6.62227288768977E-02
  8.16174152578265E-04  6.15702698020183E-03  1.99774088378151E-02  1.50284175611978E-03  2.27380684053373E-02
  8.86147491696487E-04 -5.79678031162262E-05  2.49482861226507E-03  6.62325154389057E-02 -8.18477069496463E-04
 -6.17457737903394E-03 -2.00300717555912E-02  1.51261297095180E-03  2.28712111676125E-02  8.83180931467816E-04
 -1.42588010223290E-04 -2.49065762005730E-03 -6.60729948302604E-02  4.54404826005679E-02  3.70735448354217E-01
 -1.78285160668089E-01 -1.57439041464055E-01  4.77538232566989E-01 -4.54402051101138E-02 -3.70758195381942E-01
 -1.78275159915052E-01 -1.57440108165808E-01 -4.77517536395457E-01 -4.54377824761656E-02 -3.70714384685818E-01
 -1.78284777658269E-01 -1.57428307186318E-01  4.77552158192198E-01  4.54394243540888E-02  3.70742660680470E-01
 -1.78288943461973E-01 -1.57431822036569E-01 -4.77521397829595E-01  1.51348426737466E-01 -1.51399316212802E-01
 -1.51361345642667E-01  1.51382327273146E-01 -6.43597222257885E-01  6.43628458569576E-01  6.43603984987349E-01
 -6.43618180524335E-01 -1.21278629716465E-01  1.21272211761936E-01  1.21261505682830E-01 -1.21292893242978E-01
* ORBITAL    1  121
 -3.43655959070427E-06 -2.47634369731858E-05 -1.21468685611343E-04 -4.62918110130987E-04  3.80064732865104E-05
 -9.59886174877785E-05 -3.83890500534454E-03 -1.06711856706013E-01 -4.49956931843805E-03 -7.23981884277789E-04
 -1.52718514994847E-02 -1.65601739702078E-01 -1.28056978379797E-02  3.46078871334473E-06  6.62924280726510E-05
  3.61972013386036E-04  4.16842966811072E-05  5.63797349052658E-05  7.22859041194170E-05  2.38176307074988E-02
  5.76453435589224E-02 -5.76608642165636E-05 -3.70687979958811E-04 -3.47730625028954E-02 -8.73425452762228E-02
  1.28019334719405E-04  5.63758207873039E-04  3.53871145131406E-06  2.54310665308255E-05  1.22298663295107E-04
  4.41773910306100E-04  2.06323490459061E-05  9.62198249338969E-05  3.84456547417961E-03  1.06694797076388E-01
  4.49108934681892E-03  7.23917199824413E-04  1.52713567533991E-02  1.65622422331215E-01  1.28103902701824E-02
  3.73463216107343E-06  6.89195896147126E-05  1.78699016568706E-04  2.97296358005414E-05 -7.30366781571932E-05
 -7.51966436846248E-04  2.37986982167929E-02  5.74855881361877E-02  1.06799288305362E-04  2.45452399632505E-04
 -3.47917422557299E-02 -8.73749428391156E-02 -5.01098085235181E-05 -2.80175891772976E-04 -2.00111903582453E-06
 -1.52958048924245E-05 -3.80783388476899E-05 -6.77196810638970E-06 -1.87443049528503E-04 -3.11330275222276E-06
 -2.20898720669217E-05 -5.38234319754555E-03 -8.69594785999122E-02  1.02566622907978E-07  8.83467683745150E-07
  1.71936937028313E-05  1.06436511825754E-05  2.76511261757280E-04 -1.11802250767227E-07 -4.65705578314062E-06
  5.42172932635216E-03  8.74642657086267E-02  1.37143318212242E-03  1.06876706515107E-02  6.47241038923768E-02
 -1.76875434948553E-03 -3.00485044765506E-02  7.58218910426512E-04  1.46635787914055E-02 -1.22736386329080E-03
  3.25652745034682E-03 -1.37598514563223E-03 -1.07225136169151E-02 -6.48565379613169E-02 -1.76563744552168E-03
 -2.99285580890626E-02  7.50221610763829E-04  1.45561351011748E-02  1.24096290432345E-03 -3.03753300223523E-03
  1.37852448191697E-03  1.07422722140700E-02  6.49466500486906E-02  1.77158530703772E-03  2.99719092922287E-02
 -7.53781925608309E-04 -1.46215861220538E-02  1.24539928276169E-03 -2.99756903928078E-03 -1.37081276499511E-03
 -1.06827284537495E-02 -6.46995606077119E-02  1.76716650103769E-03  3.00703907045556E-02 -7.54710094207840E-04
 -1.46116681893223E-02 -1.22457968701899E-03  3.29803675456221E-03  4.25099902054178E-02  3.55221415046418E-01
 -1.97733028740662E-01 -1.50038150169436E-01  4.65217511034795E-01 -4.25131337602555E-02 -3.55250080007855E-01
 -1.97741199831816E-01 -1.50048855365677E-01 -4.65192519882620E-01  4.25116240061408E-02  3.55218254292758E-01
  1.97752332160222E-01  1.50029571087200E-01 -4.65223646134876E-01 -4.25116580719364E-02 -3.55264031136542E-01
  1.97716089506406E-01  1.50061862903931E-01  4.65176298338859E-01  1.42318998082314E-01 -1.42319343240198E-01
  1.42274698544078E-01 -1.42365479171288E-01 -6.56373237119111E-01  6.56356815200147E-01 -6.56346925198407E-01
  6.56398519707152E-01 -8.90831408342210E-02  8.90984341237777E-02 -8.90979566822509E-02  8.90573759021321E-02
* ORBITAL    1  122
  1.43496295970048E-04  9.98791107861405E-04  3.66858280860922E-03 -4.91538639219120E-02 -3.31830073792226E-02
 -1.07704794208139E-07 -2.25209835862292E-06  6.56829199253183E-05  1.03776440857092E-05  2.55623963716198E-07
  5.53018891877794E-06 -2.11828940747876E-05  1.37570786669581E-06 -1.60898581094285E-05 -1.00221285901957E-03
 -4.61264588307158E-02  1.20120722342568E-03  1.64837198012792E-02  4.44674321927015E-02 -3.34697687211046E-05
 -2.71316223195763E-04 -7.35328247705297E-03 -2.04084073014127E-02  1.52489194049483E-05 -1.35646649211401E-05
 -8.19820965384723E-04 -3.31581379881669E-03  1.42426478625899E-04  9.91102645067478E-04  3.63176717318909E-03
 -4.92766663772268E-02 -3.31827242671830E-02 -2.26475749064558E-07 -4.62705173719167E-06  3.26649992555222E-05
  1.13719443629232E-06  7.40867914180633E-08  1.99424991789648E-06 -4.32656784340017E-05 -3.20119013944338E-06
  1.49340195164328E-05  9.80854668016188E-04  4.60358362450975E-02 -1.21339696088543E-03  1.64865101244411E-02
  4.45144365465706E-02  2.07812111737500E-05  1.86202541950762E-04 -7.39103958942794E-03 -2.05497001464947E-02
 -1.78166296243918E-05 -5.83609343697182E-05 -8.05834176661249E-04 -3.13484669292846E-03  7.51776308832486E-04
  5.71444963512761E-03  2.53857213098899E-02  8.13108320556132E-04  1.12600689427486E-02  1.92371872926200E-04
 -2.75965161576325E-03 -1.36262105044797E-06 -6.96613832503972E-06  7.44687769629239E-04  5.66004208336601E-03
  2.51973922756909E-02 -8.23707248278071E-04 -1.14143763606842E-02 -1.80301312820208E-04  2.88208115838993E-03
 -2.45199313009289E-06 -1.26607656896549E-05  2.18269736964862E-04  1.73515929309686E-03  1.61558710913239E-02
  1.18335294896863E-03  3.29073617878820E-02  1.30599620170269E-03  1.92282812252194E-02  1.76708433245755E-03
  4.71440350796919E-02  2.16357119053548E-04  1.72038690480640E-03  1.60941986404175E-02 -1.18884125413437E-03
 -3.29872156575185E-02 -1.30458768535403E-03 -1.91790165338524E-02  1.76806217700947E-03  4.71007961089617E-02
  2.16200939370931E-04  1.71920267734591E-03  1.60882983248318E-02 -1.18682525443526E-03 -3.29428140173781E-02
 -1.30539648465662E-03 -1.91955224877310E-02 -1.77018364823953E-03 -4.71433196971418E-02  2.16928162369945E-04
  1.72484445815587E-03  1.61164204801162E-02  1.18407504185521E-03  3.28930779441802E-02  1.30746241010799E-03
  1.92420990888214E-02 -1.77029622809747E-03 -4.71837143601514E-02 -2.87746540743105E-02 -2.38581572139592E-01
  3.75278552542739E-01  2.14450468029223E-01 -3.81812849128227E-01 -2.87751555110420E-02 -2.38601707936052E-01
 -3.75267818571577E-01 -2.14459203465989E-01 -3.81791934946034E-01 -2.87756287070743E-02 -2.38603850893050E-01
 -3.75267488331863E-01 -2.14459900422173E-01  3.81788860005314E-01 -2.87746453155654E-02 -2.38581545514243E-01
  3.75281866963374E-01  2.14449351830782E-01  3.81810205132214E-01 -9.39926009980708E-02 -9.39969575764384E-02
 -9.39970790084514E-02 -9.39905972455015E-02  6.58347185650865E-01  6.58358353838001E-01  6.58353562136113E-01
  6.58348510007092E-01 -1.56898629614841E-01 -1.56941096333009E-01 -1.56932108901964E-01 -1.56899979581563E-01
* ORBITAL    1  123
 -5.44852620562845E-04 -3.90731523563401E-03 -1.85545371675557E-02 -1.20495886056858E-01 -7.72753622014328E-02
 -6.03618938030636E-08 -9.12612648757536E-07 -1.01485486886067E-04 -1.68059051621151E-05 -5.77950364531515E-07
 -1.15230079091374E-05  2.38123940310487E-05 -6.63463546551630E-06  6.05767224243799E-04  1.09957991302281E-02
  4.55448641925159E-02  8.40895452295327E-03  2.37903572232651E-02  5.88495876774365E-02  4.95298266520992E-05
  4.17344540917061E-04 -9.61163840723409E-03 -2.22650528106885E-02 -1.42358796564735E-05 -1.06299118438647E-06
  3.18318043072760E-03  4.82232517897772E-03  5.45062221861749E-04  3.90880680881623E-03  1.85607513657073E-02
  1.20489226417999E-01  7.72744306269722E-02  2.76670299626657E-07  5.71653207433970E-06 -3.81669770176215E-07
  9.55330865308303E-06  6.68841778369636E-08  6.92607490671754E-07  1.24174714994784E-04  1.04158500966852E-05
  6.05859926248868E-04  1.09965507908481E-02  4.55168506055855E-02  8.40460576961297E-03 -2.37933220444531E-02
 -5.88243720137285E-02 -8.45412274622110E-06 -1.77415100828692E-04  9.60766728820742E-03  2.21968377257064E-02
  3.31555042892856E-05  2.74262790961333E-04 -3.16650168970386E-03 -4.72041427744342E-03 -4.21259140814662E-06
 -3.23117107369501E-05 -1.01896643006540E-04  3.50352457323180E-06  5.40236199361064E-05 -8.89942752319698E-06
 -9.73031573276157E-05  2.07732667626135E-03  2.32676760466452E-02  5.97851288591556E-06  4.58754293732271E-05
  1.56806282525382E-04  6.76800382068263E-06  6.98811445993430E-05 -1.11619977528797E-05 -1.18162725860934E-04
  2.08080916556706E-03  2.33134573615850E-02 -5.34953855333633E-05 -4.18905577105369E-04  2.25469646692414E-03
  2.09571229662141E-03  5.02054032455784E-02  1.63941727984811E-03  2.45446367838582E-02  3.25364821698583E-03
  7.77573113742956E-02 -5.07251987018117E-05 -3.97458282636463E-04  2.35265363240512E-03 -2.08786343044934E-03
 -5.00821587044520E-02 -1.64171507708748E-03 -2.46133900898515E-02  3.25230323473446E-03  7.77931015319708E-02
  5.10548965311803E-05  4.00148722479541E-04 -2.32328463673344E-03  2.09162494671850E-03  5.01685962060651E-02
  1.63712923357511E-03  2.45334909800088E-02  3.25021280163116E-03  7.77296630388861E-02  5.22553819551717E-05
  4.09213005742783E-04 -2.31139338259654E-03 -2.09247687584713E-03 -5.01442710644645E-02 -1.64259473039091E-03
 -2.46079538127082E-02  3.25276682530955E-03  7.77749517904916E-02 -2.05140399425233E-02 -1.72828213452199E-01
  2.91629540586106E-01  2.69766753479486E-01 -4.31992539501369E-01 -2.05132328470692E-02 -1.72792735561689E-01
 -2.91652322739322E-01 -2.69752623489816E-01 -4.32031633829723E-01  2.05152412472283E-02  1.72835848202284E-01
  2.91622007607782E-01  2.69771274982225E-01 -4.31990310728481E-01  2.05112861660186E-02  1.72779074251424E-01
 -2.91657291752407E-01 -2.69745019039765E-01 -4.32037582363886E-01 -2.25809802611329E-01 -2.25798377139767E-01
  2.25815663921559E-01  2.25797042422831E-01  6.31239985937802E-01  6.31217190925268E-01 -6.31234657994998E-01
 -6.31227312859696E-01 -1.17257877664699E-01 -1.17191441973282E-01  1.17247413874364E-01  1.17207204979099E-01
* ORBITAL    1  124
  1.45397754315658E-03  1.02809459803104E-02  4.32498542620017E-02  1.05123042620169E-01  2.96168051273079E-01
 -6.23716873952589E-08 -2.53016263574679E-06  1.58577426859672E-04  2.76810449151239E-05  5.58280929127612E-07
  1.09036779744827E-05 -1.50820756556489E-05  9.72048982710023E-06 -2.94532118446774E-03 -6.08023124351363E-02
 -5.34942642905581E-01 -3.29928497925121E-02 -3.92788195824526E-02 -1.03159117720208E-01 -6.38618477709225E-05
 -5.09567634444568E-04 -3.70238907557866E-03 -5.04212540040040E-02 -5.89793539637859E-05 -2.22503399865413E-04
 -1.71305985129478E-02 -4.24128800649428E-02 -1.45200973846060E-03 -1.02670894926319E-02 -4.31915047553692E-02
 -1.05155959314143E-01 -2.96277952676446E-01 -6.08198454130774E-07 -1.23289228173115E-05 -4.28514075559206E-05
 -1.53114935676120E-05 -4.24069929862089E-07 -7.51457692705724E-06 -1.26609157493955E-04 -7.61101650578413E-06
 -2.94457695419541E-03 -6.07983705859709E-02 -5.34983391631420E-01 -3.29869596630836E-02  3.94629868166836E-02
  1.04183685620118E-01  7.73555354837570E-06  2.76165871451657E-04  3.62021617288512E-03  4.95869390914187E-02
 -4.74652496827310E-05 -2.80718814554938E-04  1.71241963240416E-02  4.25733795232309E-02  1.33913905157716E-05
  1.02682196446763E-04  3.65478164660158E-04 -7.96472644100855E-06 -5.23434815126217E-05  2.54263122889630E-05
  2.52027944747942E-04 -4.88764759477227E-03  2.48272190692282E-02  1.64258879008644E-06  1.25103371245922E-05
  6.73680213827368E-05 -9.15141625511476E-06 -2.04543146112107E-04 -5.20615789025100E-06 -1.07842669601459E-04
 -4.88724098076177E-03  2.46922154941316E-02  3.71058980531325E-03  2.90789720132957E-02  1.61560084088813E-01
 -1.10730905000815E-02 -2.10186353754793E-01 -5.27325075941087E-03 -1.07575138903602E-01 -3.70545793940449E-03
 -6.73254840119692E-02  3.70455519016852E-03  2.90325058031837E-02  1.61369127639922E-01  1.10586895097422E-02
  2.09967921283908E-01  5.27260569501515E-03  1.07624543989940E-01 -3.70026219086933E-03 -6.73448463824227E-02
 -3.71227972894934E-03 -2.90924427631520E-02 -1.61651886798007E-01 -1.10671278646303E-02 -2.09986661345488E-01
 -5.26809594887651E-03 -1.07528931292392E-01 -3.71940230818424E-03 -6.75959585342519E-02 -3.71229599933730E-03
 -2.90922919744315E-02 -1.61631569654450E-01  1.10654794007770E-02  2.09943881437080E-01  5.27359110489972E-03
  1.07605665077449E-01 -3.72064594606854E-03 -6.76310183529083E-02  4.38008659261685E-03  3.64318957016836E-02
 -4.37636250492166E-01  8.65775348941133E-02 -2.68588847045153E-01  4.38269016186690E-03  3.64254900214627E-02
  4.37643714386837E-01 -8.65748253517426E-02 -2.68561658853688E-01 -4.38167315183258E-03 -3.63957310931060E-02
 -4.37660421089689E-01  8.66103753043314E-02 -2.68550415415923E-01 -4.37815974580972E-03 -3.63416889284785E-02
  4.37700432815382E-01 -8.66334707186714E-02 -2.68501675224380E-01 -4.56639172406327E-01 -4.56643672189518E-01
  4.56705649370123E-01  4.56721710417780E-01 -5.32153372867663E-02 -5.31863149202513E-02  5.31625816153375E-02
  5.31544978575358E-02  4.19552611517035E-01  4.19473816940346E-01 -4.19492548872645E-01 -4.19442863210373E-01
* ORBITAL    1  125
 -5.63454125057371E-07 -4.06599333663463E-06 -2.00489543212411E-05 -9.80516924350392E-05 -3.27709283262751E-05
  7.70246643173567E-04  1.84320612803030E-02  2.69160624126901E-01  1.37400671198448E-02  4.96381311076808E-04
  1.12394539557395E-02  1.38489273149289E-01  9.47569028861417E-03  8.37300165380986E-07  1.68979856399033E-05
  4.08929450243137E-05  9.04067425992280E-06  3.94389071211071E-05  3.46862163435110E-04 -2.05707884017759E-04
 -6.14418825585673E-04 -3.19176284114249E-05 -2.01545759934397E-04  2.04009189632006E-02  4.81021561641472E-02
  5.97467949670183E-06  6.53254084147120E-05  1.07679215656561E-06  7.70590769565315E-06  3.59871628174119E-05
  9.86061014406641E-05 -1.75043308174605E-05 -7.70277338764164E-04 -1.84342893040692E-02 -2.69181506710693E-01
 -1.37367734065857E-02 -4.96396724589184E-04 -1.12409026233973E-02 -1.38499039424350E-01 -9.48263123401453E-03
  8.45659277073545E-07  1.48292909667710E-05  8.45718645881206E-05  8.77694725959592E-06  1.03702954950801E-05
  1.41098668662851E-04 -2.14532026792614E-04 -5.85028387808579E-04  1.41525264726030E-05  2.15364319408995E-05
  2.04301563624288E-02  4.80688654509054E-02 -1.56283305927779E-06 -5.70119845800540E-05  2.92510290868940E-06
  2.24043659365165E-05  7.63693220229799E-05  2.23832176787000E-06  8.45368368601625E-05  5.21277483591970E-06
  5.34311740821574E-05  8.73287425203264E-04  2.49606169593729E-02  2.28023658821645E-06  1.74456915854530E-05
  6.09775565754474E-05 -2.18234442356986E-06 -8.17840634651347E-05 -3.68821802776607E-06 -4.11247681924578E-05
 -8.67295399804733E-04 -2.49429790447246E-02 -2.77403164292416E-03 -2.13709448780025E-02 -9.90162562856786E-02
  2.02963542894491E-04 -4.69577738901419E-02  1.92448945351403E-03  3.10785996815432E-02  6.04542750805622E-03
  1.30785243837785E-01  2.77074468161299E-03  2.13454557709207E-02  9.88990319689350E-02  2.01681430093438E-04
 -4.68951557619669E-02  1.92515437621914E-03  3.10960877917516E-02 -6.03495902785828E-03 -1.30629449452535E-01
 -2.77285798610841E-03 -2.13618954011113E-02 -9.89802304196728E-02 -2.03186987930873E-04  4.69148049257839E-02
 -1.92394167636594E-03 -3.10800440770846E-02 -6.04135411202335E-03 -1.30734259487879E-01  2.77224022651867E-03
  2.13570325274780E-02  9.89554442684904E-02 -2.01852265890881E-04  4.69235476685999E-02 -1.92548696132981E-03
 -3.10988758741784E-02  6.03944395658433E-03  1.30696078065823E-01  8.73422569957328E-03  6.44878657931790E-02
  5.21532778556401E-01  2.86926575155436E-02  2.30537206156628E-01 -8.73308868281365E-03 -6.44509671189583E-02
  5.21511008675942E-01  2.87212107507396E-02 -2.30567678388319E-01  8.73341116755951E-03  6.44718719033227E-02
 -5.21524860296839E-01 -2.87072755745553E-02 -2.30547170336207E-01 -8.73310585608534E-03 -6.44575222287989E-02
 -5.21516773719323E-01 -2.87118946894933E-02  2.30562649617445E-01  3.50856329930372E-01 -3.50811683454900E-01
  3.50844501935455E-01 -3.50821659947095E-01  1.35548214088380E-01 -1.35572963607719E-01  1.35558590620925E-01
 -1.35569779783973E-01 -5.69104810372282E-01  5.69129826877122E-01 -5.69115717300133E-01  5.69124516534457E-01
* ORBITAL    1  126
 -4.98363025494134E-07 -3.66033741857280E-06 -2.02329034212225E-05 -1.44174829916053E-04  5.28017691807824E-06
 -4.00675236088169E-06  8.28711136830620E-04  5.35662867292777E-02  4.89516718046282E-05 -3.22011285652750E-04
 -7.55106555601747E-03 -6.40827648526078E-02 -1.48412739206016E-02  4.97545117356046E-07  1.13855054831171E-05
  9.83809211944356E-05  4.72166875676549E-06  4.05883095371981E-05  2.10564421719254E-04  8.54499495620419E-04
  6.12121007505083E-03 -4.47346689317049E-06 -6.76487624930039E-05 -5.57757114512334E-03 -9.01975037875342E-03
  1.64885036440012E-05  5.78503638669447E-05  9.75199139688270E-07  7.01790393719800E-06  3.40276077992989E-05
  1.35793090595744E-04 -1.96482772052286E-05 -4.20428070144583E-06  8.25183847472917E-04  5.35193179412099E-02
  3.97038431292439E-05 -3.22188113686871E-04 -7.55456653673022E-03 -6.41252658471636E-02 -1.48472812798763E-02
  7.24310378931676E-07  1.32761465233687E-05  3.94925818366144E-05 -2.85246011247615E-07 -1.94928697221153E-05
 -1.52521134067485E-04 -8.75263380202984E-04 -6.19117550024520E-03 -1.07438464671674E-05 -1.38521756610602E-04
  5.56100500766907E-03  8.90307279790862E-03 -4.57644690022684E-06  5.03601701598046E-05 -1.93010816646795E-03
 -1.48278921702091E-02 -6.65202608493142E-02  6.35855325120483E-04  2.07455296974511E-03 -2.31602623966050E-03
 -2.42995350855795E-02  8.36013135403086E-06  1.24807646513241E-04  1.93299742307342E-03  1.48500148993418E-02
  6.66087646954765E-02  6.40024870953934E-04  2.13305110769021E-03 -2.32173102930179E-03 -2.43821443201442E-02
  7.42975480814524E-06  1.15807135228020E-04 -4.68603736740180E-04 -3.59625331638364E-03 -7.97219470996841E-03
 -3.78402158260442E-03 -1.12764452455288E-01  1.16568283290907E-03  2.91802676774414E-02  1.57512600726060E-04
  2.63710428036104E-02  4.66327137159077E-04  3.57871094026319E-03  7.90145817096665E-03 -3.78594477264738E-03
 -1.12750137771377E-01  1.16546809931604E-03  2.91915807493568E-02 -1.52392245733880E-04 -2.63176139218653E-02
  4.68626068094634E-04  3.59636435496886E-03  7.96578979195116E-03 -3.78184628066447E-03 -1.12718343566335E-01
  1.16591364529657E-03  2.91757504155308E-02  1.55343631437672E-04  2.63216480854143E-02 -4.67681809335546E-04
 -3.58915203797280E-03 -7.94400486578827E-03 -3.78507262069096E-03 -1.12759555299533E-01  1.16665365498788E-03
  2.92012817714505E-02 -1.55977460072003E-04 -2.63693089922679E-02  3.04013757764851E-02  2.43530690392466E-01
  5.05396338632466E-01  2.02286111072118E-01  1.53340654885315E-01 -3.04010054160621E-02 -2.43514428806232E-01
  5.05387960444515E-01  2.02295716770394E-01 -1.53354079535067E-01 -3.04023086709437E-02 -2.43535937543361E-01
  5.05396670680309E-01  2.02287476815484E-01  1.53338682936111E-01  3.04016087824779E-02  2.43522572318234E-01
  5.05395294389581E-01  2.02287969310840E-01 -1.53349873768451E-01  1.05481656921074E-01 -1.05462255784084E-01
 -1.05478558944744E-01  1.05468159125156E-01  1.35754973730826E-01 -1.35767899493677E-01 -1.35759137469857E-01
  1.35766331660243E-01 -6.73546617547101E-01  6.73551898786610E-01  6.73554888628052E-01 -6.73549600971169E-01
* ORBITAL    1  127
  5.13643561509038E-04  3.56014795088264E-03  1.25884155586654E-02 -1.41906243960727E-01 -2.16551175882971E-01
  1.17778054673605E-07  2.16863032088732E-06  1.48014849354478E-06  5.49592213739549E-06  2.15621098549466E-07
  3.78653369356358E-06  9.12314589967503E-05  1.69893007588881E-05  3.63934309426961E-05  4.11365437940108E-03
  9.70750186470980E-02  2.09278847330939E-02  1.57105032631136E-02  5.32236780360858E-02  1.53874839154770E-05
  3.07624063877131E-05  4.89896417057552E-03  2.56771815832384E-02 -1.56851497091469E-05 -1.82631973127909E-04
  1.41897427302026E-02  3.43773606843163E-02  5.15280429640992E-04  3.57184331126078E-03  1.26430989229019E-02
 -1.41753254069531E-01 -2.16499865875154E-01  1.86885605135253E-08  2.59260348353371E-07 -6.60188966869207E-05
 -1.27698456579467E-05 -5.26901153860744E-07 -9.46522901708539E-06  1.38222278764560E-05 -5.45388676088509E-06
 -3.46369562649231E-05 -4.08152416084995E-03 -9.70066732544744E-02 -2.09085005693116E-02  1.56653582192974E-02
  5.29150548138252E-02 -4.89053724700057E-05 -3.50084181092463E-04  4.95913525074469E-03  2.60087249425654E-02
 -3.84366818763553E-05  5.55156191744451E-05  1.41881494853727E-02  3.44500112040775E-02  5.54196600522769E-03
  4.20522748765211E-02  1.84117074530481E-01 -8.19558499736034E-04 -2.08585599762388E-02  1.80448248812471E-03
  7.12282858966713E-03  3.23693852214659E-06  5.99948082725243E-06  5.54874248761174E-03  4.21042269732238E-02
  1.84286582925472E-01  8.25371192122768E-04  2.09600451856001E-02 -1.81866551500370E-03 -7.24741039417886E-03
 -2.45641247219614E-06 -2.85774277019747E-05 -7.26238689318334E-04 -5.88898511828877E-03 -3.25079761416188E-02
  1.52265041505218E-03  4.04541074501536E-02  3.69639977592861E-03  6.94135064474498E-02 -2.98085205902937E-03
 -9.64229354969152E-02 -7.27637618168347E-04 -5.89967167519781E-03 -3.25318256814780E-02 -1.52481960341075E-03
 -4.04420733022607E-02 -3.69986128137637E-03 -6.94426187108415E-02 -2.97864783401975E-03 -9.64184228593536E-02
 -7.24655198778156E-04 -5.87651414145579E-03 -3.24202677425002E-02 -1.52095246669890E-03 -4.04156880438042E-02
 -3.70058912991605E-03 -6.94547769037466E-02  2.98507266116176E-03  9.64888245365801E-02 -7.26676544038382E-04
 -5.89219768006380E-03 -3.25059284349080E-02  1.52680220860699E-03  4.05321192203387E-02  3.69823651803641E-03
  6.94144251855820E-02  2.98418874834201E-03  9.65011545960839E-02 -6.49266015970574E-02 -5.22077368265609E-01
  1.56855958220286E-01 -3.91637743734951E-01  1.01279239055028E-01 -6.49243482347759E-02 -5.22045432896127E-01
 -1.56877567230214E-01  3.91651557200645E-01  1.01249843522825E-01 -6.49266345353896E-02 -5.22076521260568E-01
 -1.56859271096227E-01  3.91621974439844E-01 -1.01269459121237E-01 -6.49286199634097E-02 -5.22116932203068E-01
  1.56839314045712E-01 -3.91605145971379E-01 -1.01307106694835E-01  6.39424076558389E-01  6.39440759797098E-01
  6.39420400006357E-01  6.39406992514465E-01  1.45921814226894E-01  1.45915522236109E-01  1.45920677647617E-01
  1.45946641057277E-01  2.38477900809881E-01  2.38495930504123E-01  2.38495760791073E-01  2.38439643280155E-01
* ORBITAL    1  128
  7.77718813461758E-06  5.61000340891954E-05  2.76796562418770E-04  1.14547407952311E-03  2.07640279901868E-05
 -2.20889110305057E-03 -5.03866235077468E-02 -6.15003440190132E-01 -4.20285968738193E-02 -4.61133653258014E-04
 -1.16348931805859E-02 -1.28805550600659E-01 -2.64817144841958E-02 -8.60089043396425E-06 -1.68001570591391E-04
 -7.36397668497090E-04 -9.07633394780975E-05 -2.44892697194784E-04 -1.35718951652150E-03 -4.84393443740990E-02
 -1.00387231586102E-01  1.64313286659188E-04  1.11868279006613E-03 -4.95991532381945E-02 -1.16069652296881E-01
 -2.24403698835982E-04 -1.20130977352144E-03 -9.43812693026578E-06 -6.77837204415065E-05 -3.24921600020106E-04
 -1.13373608435021E-03  6.40727861326209E-05  2.20859602805964E-03  5.03839144308747E-02  6.15155069690312E-01
  4.20420128338153E-02  4.61436007764532E-04  1.16426162854175E-02  1.28713951827689E-01  2.64929828281555E-02
 -8.84388728070865E-06 -1.62266892320461E-04 -6.29898119862937E-04 -7.26318183313768E-05  1.18701917555875E-04
  7.98432769982216E-04 -4.83494926647873E-02 -9.99152347913531E-02 -1.49642087034633E-04 -4.04045257160265E-04
 -4.96911911592488E-02 -1.16095480985426E-01  9.52951800219318E-05  7.60135727363339E-04 -3.29079389663734E-06
 -2.51794537825496E-05 -1.04563792191292E-04 -4.14321173077731E-07 -2.32601726112076E-05 -5.23512616003886E-06
 -8.65338314973786E-05  5.49535640701501E-03  7.55596605839605E-02 -9.94773807941567E-06 -7.62921878298977E-05
 -2.78532803096186E-04 -1.10263092603660E-05 -1.52522249118036E-04  1.67571048996013E-05  1.91811710548140E-04
 -5.59484418834196E-03 -7.67001008458791E-02  5.39732396774191E-03  4.16510993686007E-02  2.14651802404907E-01
 -9.05689296001552E-03 -1.46864816161410E-01 -3.55321300612106E-03 -5.17730209013566E-02 -1.24293793592527E-02
 -2.12865831734391E-01 -5.37814657586915E-03 -4.15033374040755E-02 -2.14033723406028E-01 -9.05529850742982E-03
 -1.47246072887923E-01 -3.54152075183678E-03 -5.16594775195054E-02  1.23728245764168E-02  2.12023998191102E-01
  5.38086951444376E-03  4.15244753472830E-02  2.14140479609404E-01  9.05003435346861E-03  1.47070716369675E-01
  3.54536484718930E-03  5.17551175229322E-02  1.23869361381288E-02  2.12335918272309E-01 -5.39230552085652E-03
 -4.16121967433702E-02 -2.14473173753185E-01  9.05374249123768E-03  1.46904679659606E-01  3.55355190782675E-03
  5.17976878817726E-02 -1.24153261073932E-02 -2.12660492745757E-01  5.55165391519424E-02  4.53007742505063E-01
  7.24747508599375E-02  3.67267166111949E-01 -8.17924495227756E-02 -5.55142449843748E-02 -4.53073873548694E-01
[truncated: 44,329 more chars]
