# Supplementary material for: Stochastic-SplitGAS: A Quantum Monte Carlo Multi-Reference Perturbation Theory Based on the Imaginary-Time Evolution of Effective Hamiltonians
Source: J Chem Theory Comput. 2025 Dec 3;21(24):12523–44. doi: 10.1021/acs.jctc.5c01270 (PMC12746464; doi:10.1021/acs.jctc.5c01270)
Supplement: Supplementary file 2 [file ct5c01270_si_002.zip › suppmat_files/fe2s2_22in26_s1.FciDmp]

  &FCI NORB= 26,NELEC= 22,MS2=  0,
  ORBSYM= 1, 1, 1, 1, 1, 1, 1, 1, 1, 1, 1, 1, 1, 1, 1, 1, 1, 1, 1, 1, 1, 1, 1, 1, 1, 1,
  ISYM=0
 &END
    0.85549412490        1    1    1    1
    0.58094244017E-03    2    1    1    1
    0.27807824682E-01    2    1    2    1
    0.77504196162        2    2    1    1
    0.71168021950E-03    2    2    2    1
    0.80872306080        2    2    2    2
    0.11610659885E-02    3    1    1    1
   -0.83005122153E-02    3    1    2    1
    0.10131001237E-02    3    1    2    2
    0.27976334695E-01    3    1    3    1
    0.16356733435E-01    3    2    1    1
   -0.57903320531E-04    3    2    2    1
   -0.86362425733E-05    3    2    2    2
    0.29979283069E-03    3    2    3    1
    0.32602460069E-01    3    2    3    2
    0.82882188403        3    3    1    1
    0.13474784734E-03    3    3    2    1
    0.79438738882        3    3    2    2
    0.12757099834E-02    3    3    3    1
   -0.13957235087E-04    3    3    3    2
    0.91543824451        3    3    3    3
   -0.11797695656E-02    4    1    1    1
   -0.27118787379E-03    4    1    2    1
    0.68481690701E-02    4    1    2    2
   -0.13562246274E-03    4    1    3    1
   -0.10431385643E-03    4    1    3    2
    0.11103518303E-01    4    1    3    3
    0.36633656424E-01    4    1    4    1
   -0.23870242644E-03    4    2    1    1
   -0.27303248307E-02    4    2    2    1
   -0.10495268524E-02    4    2    2    2
   -0.20171058872E-02    4    2    3    1
    0.13913466606E-03    4    2    3    2
   -0.99966059662E-03    4    2    3    3
    0.13738556971E-03    4    2    4    1
    0.27846327224E-01    4    2    4    2
    0.17660708703E-02    4    3    1    1
    0.21200834315E-02    4    3    2    1
    0.87717059212E-03    4    3    2    2
   -0.64620808991E-02    4    3    3    1
   -0.36456314826E-04    4    3    3    2
    0.15383360341E-02    4    3    3    3
    0.13417187699E-03    4    3    4    1
    0.82944048006E-02    4    3    4    2
    0.28042278591E-01    4    3    4    3
    0.78064912198        4    4    1    1
    0.26279323350E-03    4    4    2    1
    0.77493008755        4    4    2    2
    0.94737275401E-03    4    4    3    1
   -0.16385732832E-01    4    4    3    2
    0.82871509948        4    4    3    3
   -0.11722770093E-02    4    4    4    1
   -0.91661491123E-03    4    4    4    2
    0.14192191392E-02    4    4    4    3
    0.85552441113        4    4    4    4
    0.86326775606E-03    5    1    1    1
   -0.17240113891E-04    5    1    2    1
    0.13623711324E-01    5    1    2    2
   -0.69973575635E-04    5    1    3    1
    0.17741325745E-02    5    1    3    2
   -0.92305353650E-02    5    1    3    3
    0.21935820995E-02    5    1    4    1
    0.54370309516E-03    5    1    4    2
    0.20068840159E-03    5    1    4    3
   -0.27490164058E-02    5    1    4    4
    0.29200064342E-01    5    1    5    1
    0.16036206335E-03    5    2    1    1
   -0.66865202241E-02    5    2    2    1
    0.83490324064E-04    5    2    2    2
    0.97804101314E-02    5    2    3    1
    0.44028945157E-03    5    2    3    2
    0.37400276291E-03    5    2    3    3
   -0.97330336774E-04    5    2    4    1
   -0.66469206442E-02    5    2    4    2
   -0.98275209046E-02    5    2    4    3
   -0.31696772540E-03    5    2    4    4
   -0.36617894745E-03    5    2    5    1
    0.30377704894E-01    5    2    5    2
    0.10406467494E-02    5    3    1    1
   -0.10951520987E-01    5    3    2    1
    0.59024945817E-05    5    3    2    2
    0.51813403710E-02    5    3    3    1
   -0.14412275503E-03    5    3    3    2
    0.96303055956E-03    5    3    3    3
   -0.69635719378E-03    5    3    4    1
    0.11026638943E-01    5    3    4    2
    0.51410810885E-02    5    3    4    3
    0.14839581126E-02    5    3    4    4
    0.59603399379E-04    5    3    5    1
   -0.23400348884E-05    5    3    5    2
    0.37874936937E-01    5    3    5    3
   -0.27686197492E-02    5    4    1    1
   -0.46828191575E-03    5    4    2    1
    0.13514570044E-01    5    4    2    2
    0.40438803741E-03    5    4    3    1
   -0.18035449831E-02    5    4    3    2
   -0.91899055679E-02    5    4    3    3
    0.21963899138E-02    5    4    4    1
    0.15514544984E-03    5    4    4    2
   -0.29503599928E-03    5    4    4    3
    0.82015337332E-03    5    4    4    4
    0.97560193574E-02    5    4    5    1
    0.22308218818E-03    5    4    5    2
    0.18342291626E-03    5    4    5    3
    0.29084809247E-01    5    4    5    4
    0.82852787080        5    5    1    1
    0.13772680941E-02    5    5    2    1
    0.80109390697        5    5    2    2
    0.10741600670E-02    5    5    3    1
   -0.10582650353E-04    5    5    3    2
    0.84240418486        5    5    3    3
   -0.20626888185E-01    5    5    4    1
   -0.14265572547E-02    5    5    4    2
    0.11076343513E-02    5    5    4    3
    0.82877185151        5    5    4    4
    0.79899743965E-03    5    5    5    1
    0.84291833447E-04    5    5    5    2
    0.97258435272E-03    5    5    5    3
    0.76017071317E-03    5    5    5    4
    0.92109070608        5    5    5    5
    0.56946696345E-01    6    1    1    1
   -0.66386330359E-03    6    1    2    1
    0.46560744353E-01    6    1    2    2
    0.65141882104E-03    6    1    3    1
    0.89492697236E-03    6    1    3    2
    0.58453553701E-01    6    1    3    3
    0.25857905562E-02    6    1    4    1
   -0.91757398959E-04    6    1    4    2
   -0.53201576899E-04    6    1    4    3
    0.51888720288E-01    6    1    4    4
   -0.89955830985E-02    6    1    5    1
    0.38364043994E-03    6    1    5    2
    0.24237174071E-03    6    1    5    3
   -0.30073820463E-02    6    1    5    4
    0.52215871110E-01    6    1    5    5
    0.16969049755E-01    6    1    6    1
   -0.10589911548E-01    6    2    1    1
    0.39783921653E-02    6    2    2    1
   -0.11258180727E-01    6    2    2    2
   -0.37148833043E-02    6    2    3    1
    0.37309895420E-03    6    2    3    2
   -0.11138422929E-01    6    2    3    3
   -0.71880020576E-04    6    2    4    1
    0.39552778589E-02    6    2    4    2
    0.36976627651E-02    6    2    4    3
   -0.10787670468E-01    6    2    4    4
   -0.29893966598E-04    6    2    5    1
   -0.10686395051E-01    6    2    5    2
    0.12785997219E-04    6    2    5    3
   -0.41564433822E-03    6    2    5    4
   -0.11119453131E-01    6    2    5    5
   -0.17240852885E-02    6    2    6    1
    0.11386349663E-01    6    2    6    2
    0.86458523678E-02    6    3    1    1
    0.28653104051E-02    6    3    2    1
    0.86527810956E-02    6    3    2    2
    0.33778602822E-03    6    3    3    1
   -0.51284166297E-03    6    3    3    2
    0.99962155236E-02    6    3    3    3
    0.29198907765E-03    6    3    4    1
   -0.29042280860E-02    6    3    4    2
    0.34992298227E-03    6    3    4    3
    0.90462425805E-02    6    3    4    4
   -0.10840503399E-03    6    3    5    1
   -0.19978569985E-05    6    3    5    2
   -0.10658725060E-01    6    3    5    3
   -0.82288193580E-04    6    3    5    4
    0.92372815404E-02    6    3    5    5
    0.11255482326E-02    6    3    6    1
   -0.24550953174E-03    6    3    6    2
    0.10010772893E-01    6    3    6    3
    0.51663648650E-01    6    4    1    1
    0.20299675779E-03    6    4    2    1
    0.46338336516E-01    6    4    2    2
   -0.11730248579E-03    6    4    3    1
   -0.90912442997E-03    6    4    3    2
    0.58182643143E-01    6    4    3    3
    0.25821304545E-02    6    4    4    1
   -0.48036608011E-03    6    4    4    2
    0.43691456999E-03    6    4    4    3
    0.56712708164E-01    6    4    4    4
   -0.30274809114E-02    6    4    5    1
   -0.12433966835E-03    6    4    5    2
   -0.16313491650E-03    6    4    5    3
   -0.89748252508E-02    6    4    5    4
    0.52025356508E-01    6    4    5    5
    0.94036093535E-02    6    4    6    1
   -0.12142066767E-02    6    4    6    2
    0.14149644265E-02    6    4    6    3
    0.16895136851E-01    6    4    6    4
   -0.19486873026        6    5    1    1
   -0.26903322278E-03    6    5    2    1
   -0.18380438320        6    5    2    2
   -0.39665471230E-03    6    5    3    1
   -0.21576048307E-05    6    5    3    2
   -0.19894433684        6    5    3    3
    0.66684970514E-02    6    5    4    1
    0.53750321096E-03    6    5    4    2
   -0.85596624999E-04    6    5    4    3
   -0.19493716160        6    5    4    4
    0.22815162424E-02    6    5    5    1
   -0.58267847811E-03    6    5    5    2
    0.54329753651E-03    6    5    5    3
    0.22757578219E-02    6    5    5    4
   -0.22130298283        6    5    5    5
   -0.27176158941E-01    6    5    6    1
    0.55914852464E-02    6    5    6    2
   -0.44788203396E-02    6    5    6    3
   -0.27083347251E-01    6    5    6    4
    0.11473088549        6    5    6    5
    0.55715652607        6    6    1    1
    0.52499198727E-03    6    6    2    1
    0.53406904922        6    6    2    2
    0.11024533082E-02    6    6    3    1
   -0.33456813058E-04    6    6    3    2
    0.57128847044        6    6    3    3
   -0.79744734758E-02    6    6    4    1
   -0.19927605665E-02    6    6    4    2
    0.50957051486E-04    6    6    4    3
    0.55732719943        6    6    4    4
   -0.90395148097E-02    6    6    5    1
    0.16642962155E-02    6    6    5    2
   -0.63627988800E-03    6    6    5    3
   -0.89615039471E-02    6    6    5    4
    0.59681277252        6    6    5    5
    0.27698429929E-01    6    6    6    1
   -0.57624011437E-02    6    6    6    2
    0.49468801731E-02    6    6    6    3
    0.27596704960E-01    6    6    6    4
   -0.10263438887        6    6    6    5
    0.46431127174        6    6    6    6
   -0.11616625928        7    1    1    1
    0.16827081668E-02    7    1    2    1
   -0.10124898880        7    1    2    2
   -0.66503204430E-02    7    1    3    1
   -0.27629487179E-02    7    1    3    2
   -0.10899135807        7    1    3    3
    0.63619921969E-02    7    1    4    1
    0.35538293846E-03    7    1    4    2
    0.89988707091E-03    7    1    4    3
   -0.10374414107        7    1    4    4
   -0.66732328792E-03    7    1    5    1
   -0.19757438549E-02    7    1    5    2
   -0.12429523315E-02    7    1    5    3
    0.53139472798E-03    7    1    5    4
   -0.11437707308        7    1    5    5
   -0.14757270239E-01    7    1    6    1
    0.46894602168E-02    7    1    6    2
   -0.25012396293E-02    7    1    6    3
   -0.11610048382E-01    7    1    6    4
    0.53546611320E-01    7    1    6    5
   -0.56451182268E-01    7    1    6    6
    0.39597608936E-01    7    1    7    1
   -0.54915985999E-02    7    2    1    1
   -0.56315349662E-02    7    2    2    1
   -0.19754413100E-02    7    2    2    2
    0.10202019564E-02    7    2    3    1
   -0.75641869641E-02    7    2    3    2
   -0.17556026707E-02    7    2    3    3
    0.74424891647E-04    7    2    4    1
    0.53088031813E-02    7    2    4    2
    0.11318898435E-02    7    2    4    3
    0.19649730786E-02    7    2    4    4
   -0.37398865148E-03    7    2    5    1
   -0.55460059158E-03    7    2    5    2
    0.38463418314E-02    7    2    5    3
    0.41979341666E-03    7    2    5    4
   -0.21001241678E-02    7    2    5    5
   -0.12846266482E-03    7    2    6    1
    0.32917819029E-04    7    2    6    2
   -0.18068631997E-02    7    2    6    3
   -0.42355155996E-03    7    2    6    4
    0.13134916747E-02    7    2    6    5
   -0.88174124072E-03    7    2    6    6
    0.11500376378E-02    7    2    7    1
    0.97229928502E-02    7    2    7    2
   -0.14386051632        7    3    1    1
    0.20383239659E-02    7    3    2    1
   -0.13500911329        7    3    2    2
   -0.56907079020E-02    7    3    3    1
   -0.12146616199E-03    7    3    3    2
   -0.16269980251        7    3    3    3
   -0.22896519027E-02    7    3    4    1
    0.14041834188E-02    7    3    4    2
    0.45446912794E-02    7    3    4    3
   -0.14381387786        7    3    4    4
    0.21502370462E-02    7    3    5    1
   -0.27707823459E-02    7    3    5    2
   -0.77297316821E-03    7    3    5    3
    0.18600879129E-02    7    3    5    4
   -0.14578911131        7    3    5    5
   -0.21114321646E-01    7    3    6    1
    0.68246501642E-02    7    3    6    2
   -0.31163692992E-02    7    3    6    3
   -0.20567047476E-01    7    3    6    4
    0.68921526702E-01    7    3    6    5
   -0.73416375792E-01    7    3    6    6
    0.40775920013E-01    7    3    7    1
    0.75491196764E-03    7    3    7    2
    0.66022036195E-01    7    3    7    3
    0.92776714217E-01    7    4    1    1
   -0.33202335178E-03    7    4    2    1
    0.89952404693E-01    7    4    2    2
    0.14458193696E-02    7    4    3    1
   -0.24984360980E-02    7    4    3    2
    0.97444531102E-01    7    4    3    3
   -0.70086060946E-02    7    4    4    1
   -0.20819495543E-02    7    4    4    2
   -0.64066721360E-02    7    4    4    3
    0.10397433427        7    4    4    4
   -0.10873274572E-02    7    4    5    1
    0.21101994602E-02    7    4    5    2
   -0.10416498415E-02    7    4    5    3
   -0.40592398444E-03    7    4    5    4
    0.10302636414        7    4    5    5
    0.10593438883E-01    7    4    6    1
   -0.44617546663E-02    7    4    6    2
    0.15877814256E-02    7    4    6    3
    0.13380548144E-01    7    4    6    4
   -0.48983049496E-01    7    4    6    5
    0.50796618639E-01    7    4    6    6
   -0.27034423384E-01    7    4    7    1
   -0.17449331345E-03    7    4    7    2
   -0.36593354349E-01    7    4    7    3
    0.34013717052E-01    7    4    7    4
   -0.12042531445E-01    7    5    1    1
    0.23031735012E-02    7    5    2    1
   -0.10448081938E-01    7    5    2    2
   -0.97840875059E-03    7    5    3    1
   -0.58842404413E-03    7    5    3    2
   -0.10806268337E-01    7    5    3    3
    0.54773849669E-03    7    5    4    1
   -0.23895985595E-02    7    5    4    2
   -0.11756016099E-02    7    5    4    3
   -0.99409124614E-02    7    5    4    4
   -0.35730090463E-02    7    5    5    1
   -0.81808108494E-04    7    5    5    2
   -0.81645639445E-02    7    5    5    3
    0.27367800654E-02    7    5    5    4
   -0.12521640616E-01    7    5    5    5
    0.19273246513E-02    7    5    6    1
    0.18040704813E-03    7    5    6    2
    0.66818463729E-02    7    5    6    3
   -0.42026641307E-02    7    5    6    4
    0.59787543034E-02    7    5    6    5
   -0.55363433626E-02    7    5    6    6
    0.36718364640E-02    7    5    7    1
   -0.10200708746E-02    7    5    7    2
    0.44458144844E-02    7    5    7    3
   -0.26548051728E-02    7    5    7    4
    0.94617138619E-02    7    5    7    5
   -0.45765855300E-03    7    6    1    1
   -0.23786184287E-02    7    6    2    1
    0.25901242616E-02    7    6    2    2
   -0.47290383956E-03    7    6    3    1
   -0.60930175064E-03    7    6    3    2
    0.17027938631E-02    7    6    3    3
   -0.10910259469E-02    7    6    4    1
    0.27192896949E-02    7    6    4    2
    0.28191959854E-03    7    6    4    3
    0.62555853325E-02    7    6    4    4
    0.41048682449E-02    7    6    5    1
   -0.34069323704E-03    7    6    5    2
    0.10199807940E-01    7    6    5    3
   -0.34661276375E-02    7    6    5    4
    0.48969205821E-02    7    6    5    5
    0.65000351452E-03    7    6    6    1
   -0.29219324991E-03    7    6    6    2
   -0.11239340503E-02    7    6    6    3
   -0.39969217971E-03    7    6    6    4
   -0.11760259408E-02    7    6    6    5
    0.18091323940E-02    7    6    6    6
   -0.14397248815E-02    7    6    7    1
    0.21179941789E-02    7    6    7    2
   -0.43081807727E-03    7    6    7    3
   -0.39080708938E-03    7    6    7    4
    0.43524768337E-04    7    6    7    5
    0.14911678405E-01    7    6    7    6
    0.53667592368        7    7    1    1
   -0.38588456196E-02    7    7    2    1
    0.51502365611        7    7    2    2
    0.12336545419E-01    7    7    3    1
    0.91845111605E-03    7    7    3    2
    0.55751280723        7    7    3    3
   -0.57357484158E-02    7    7    4    1
   -0.38807953926E-02    7    7    4    2
   -0.99664720657E-02    7    7    4    3
    0.53446977071        7    7    4    4
   -0.29231215380E-02    7    7    5    1
    0.72583949879E-02    7    7    5    2
    0.24858759972E-02    7    7    5    3
   -0.37020744764E-02    7    7    5    4
    0.54899064585        7    7    5    5
    0.25865749234E-01    7    7    6    1
   -0.64337653946E-02    7    7    6    2
    0.40900958358E-02    7    7    6    3
    0.25066372351E-01    7    7    6    4
   -0.91800120165E-01    7    7    6    5
    0.42640921344        7    7    6    6
   -0.51260857921E-01    7    7    7    1
   -0.10102763615E-03    7    7    7    2
   -0.68036237299E-01    7    7    7    3
    0.45109021507E-01    7    7    7    4
   -0.45938417251E-02    7    7    7    5
    0.28887224582E-02    7    7    7    6
    0.44032485457        7    7    7    7
   -0.28648115424E-02    8    1    1    1
   -0.10099931849E-01    8    1    2    1
   -0.20928272501E-02    8    1    2    2
    0.30677869976E-02    8    1    3    1
   -0.14622435719E-03    8    1    3    2
   -0.27092615114E-02    8    1    3    3
   -0.10505708806E-03    8    1    4    1
    0.15907406669E-02    8    1    4    2
   -0.84273327486E-03    8    1    4    3
   -0.24518374913E-02    8    1    4    4
    0.48387886543E-03    8    1    5    1
    0.23342713996E-02    8    1    5    2
    0.39210846218E-02    8    1    5    3
    0.32933209110E-03    8    1    5    4
   -0.27583313114E-02    8    1    5    5
   -0.31107648275E-03    8    1    6    1
   -0.39829060803E-02    8    1    6    2
   -0.23950842251E-02    8    1    6    3
   -0.61635183541E-03    8    1    6    4
    0.15100228659E-02    8    1    6    5
   -0.14356936650E-02    8    1    6    6
   -0.46978857111E-03    8    1    7    1
    0.46470231783E-02    8    1    7    2
   -0.31739095699E-03    8    1    7    3
   -0.21217669084E-03    8    1    7    4
   -0.20516229715E-02    8    1    7    5
    0.51960491910E-03    8    1    7    6
    0.46825970115E-03    8    1    7    7
    0.10038229781E-01    8    1    8    1
   -0.20619087504        8    2    1    1
   -0.55963067070E-04    8    2    2    1
   -0.21593642473        8    2    2    2
   -0.23122872842E-03    8    2    3    1
   -0.53499066197E-04    8    2    3    2
   -0.21118512387        8    2    3    3
   -0.15389376411E-02    8    2    4    1
   -0.32976301678E-03    8    2    4    2
   -0.57337474998E-03    8    2    4    3
   -0.20611482221        8    2    4    4
   -0.48950552235E-02    8    2    5    1
    0.51801079670E-03    8    2    5    2
    0.18494054965E-03    8    2    5    3
   -0.48298182868E-02    8    2    5    4
   -0.21393255847        8    2    5    5
   -0.24002952858E-01    8    2    6    1
    0.58667788424E-02    8    2    6    2
   -0.43196065625E-02    8    2    6    3
   -0.23950456205E-01    8    2    6    4
    0.97106738012E-01    8    2    6    5
   -0.10574968300        8    2    6    6
    0.51591433381E-01    8    2    7    1
    0.13982102991E-02    8    2    7    2
    0.71301442230E-01    8    2    7    3
   -0.45702598555E-01    8    2    7    4
    0.57645483819E-02    8    2    7    5
   -0.88503708558E-03    8    2    7    6
   -0.99855436067E-01    8    2    7    7
    0.16265109083E-02    8    2    8    1
    0.12352004403        8    2    8    2
   -0.68950939250E-02    8    3    1    1
   -0.20999613787E-03    8    3    2    1
   -0.12095678558E-02    8    3    2    2
   -0.95596635194E-04    8    3    3    1
   -0.11160403074E-01    8    3    3    2
   -0.14446509411E-02    8    3    3    3
    0.59743563241E-05    8    3    4    1
   -0.18025359605E-04    8    3    4    2
   -0.14110281051E-03    8    3    4    3
    0.43360874479E-02    8    3    4    4
   -0.58037866366E-03    8    3    5    1
   -0.89520071118E-04    8    3    5    2
    0.53976853669E-03    8    3    5    3
    0.62549428783E-03    8    3    5    4
   -0.13063094345E-02    8    3    5    5
   -0.81766351312E-03    8    3    6    1
   -0.27827664256E-03    8    3    6    2
    0.31364658534E-05    8    3    6    3
    0.42649057424E-03    8    3    6    4
    0.63333945315E-03    8    3    6    5
   -0.63239191592E-03    8    3    6    6
    0.25500309554E-02    8    3    7    1
    0.72844462385E-02    8    3    7    2
    0.50717119859E-03    8    3    7    3
    0.18529713239E-02    8    3    7    4
    0.26445695059E-03    8    3    7    5
    0.56121784636E-03    8    3    7    6
   -0.82720529686E-03    8    3    7    7
   -0.37881373172E-04    8    3    8    1
    0.69673479929E-03    8    3    8    2
    0.11206360673E-01    8    3    8    3
   -0.56844106665E-02    8    4    1    1
    0.15741528347E-02    8    4    2    1
   -0.54096415463E-02    8    4    2    2
    0.81814333383E-03    8    4    3    1
   -0.27587348118E-04    8    4    3    2
   -0.60556746147E-02    8    4    3    3
   -0.26284490466E-03    8    4    4    1
   -0.10158028371E-01    8    4    4    2
   -0.32056329202E-02    8    4    4    3
   -0.60664166892E-02    8    4    4    4
   -0.66308720494E-04    8    4    5    1
    0.23712179788E-02    8    4    5    2
   -0.39658709749E-02    8    4    5    3
    0.31716011514E-03    8    4    5    4
   -0.55382221955E-02    8    4    5    5
   -0.73624707932E-03    8    4    6    1
   -0.39595177484E-02    8    4    6    2
    0.22009013467E-02    8    4    6    3
   -0.75651268920E-03    8    4    6    4
    0.23909945589E-02    8    4    6    5
   -0.28092320209E-02    8    4    6    6
    0.13444504484E-02    8    4    7    1
   -0.45005514168E-02    8    4    7    2
    0.11984033707E-02    8    4    7    3
   -0.24166027981E-03    8    4    7    4
    0.24213396317E-02    8    4    7    5
   -0.62711019993E-03    8    4    7    6
   -0.88085855235E-03    8    4    7    7
   -0.70013653437E-04    8    4    8    1
    0.27587827622E-02    8    4    8    2
   -0.32713740696E-03    8    4    8    3
    0.10129172051E-01    8    4    8    4
    0.94049452275E-02    8    5    1    1
    0.22710184675E-02    8    5    2    1
    0.87826434682E-02    8    5    2    2
   -0.33243883324E-02    8    5    3    1
   -0.57870958412E-04    8    5    3    2
    0.95362525721E-02    8    5    3    3
   -0.30125191968E-03    8    5    4    1
    0.21877629947E-02    8    5    4    2
    0.33517347759E-02    8    5    4    3
    0.94965034149E-02    8    5    4    4
   -0.53589924523E-04    8    5    5    1
   -0.10753036139E-01    8    5    5    2
   -0.74917689984E-04    8    5    5    3
   -0.32849750784E-03    8    5    5    4
    0.10664817365E-01    8    5    5    5
    0.10278128720E-02    8    5    6    1
    0.98781685491E-02    8    5    6    2
    0.26528444824E-03    8    5    6    3
    0.15510280245E-02    8    5    6    4
   -0.50136083234E-02    8    5    6    5
    0.47191122982E-02    8    5    6    6
   -0.83337355678E-03    8    5    7    1
    0.38535033242E-03    8    5    7    2
   -0.70761731793E-03    8    5    7    3
    0.74127805798E-03    8    5    7    4
   -0.37853636256E-03    8    5    7    5
   -0.94751140468E-04    8    5    7    6
    0.28006909733E-02    8    5    7    7
   -0.22194851394E-02    8    5    8    1
   -0.51076059359E-02    8    5    8    2
    0.11985779248E-03    8    5    8    3
   -0.22667256434E-02    8    5    8    4
    0.10721953213E-01    8    5    8    5
   -0.76708445879E-03    8    6    1    1
   -0.65372184376E-02    8    6    2    1
    0.18663715319E-02    8    6    2    2
    0.59047886314E-02    8    6    3    1
   -0.34344025145E-03    8    6    3    2
   -0.18516438268E-03    8    6    3    3
    0.49651837319E-03    8    6    4    1
   -0.64027159068E-02    8    6    4    2
   -0.59510648480E-02    8    6    4    3
    0.55772631972E-04    8    6    4    4
    0.58675249498E-03    8    6    5    1
    0.15210331228E-01    8    6    5    2
    0.11160025548E-03    8    6    5    3
    0.12082346826E-02    8    6    5    4
   -0.12662933315E-02    8    6    5    5
   -0.15472307950E-03    8    6    6    1
   -0.25237805964E-02    8    6    6    2
    0.26799526515E-04    8    6    6    3
   -0.18101582518E-03    8    6    6    4
    0.80250791624E-04    8    6    6    5
    0.11186404567E-04    8    6    6    6
   -0.10457888439E-02    8    6    7    1
   -0.11921819833E-03    8    6    7    2
   -0.11981611606E-02    8    6    7    3
    0.12889028745E-02    8    6    7    4
   -0.17344388667E-03    8    6    7    5
   -0.67612186969E-03    8    6    7    6
    0.41919267186E-02    8    6    7    7
    0.13099767767E-03    8    6    8    1
    0.68147451842E-04    8    6    8    2
    0.43102013931E-03    8    6    8    3
    0.59917486368E-04    8    6    8    4
   -0.23834825175E-02    8    6    8    5
    0.17698052366E-01    8    6    8    6
    0.70862489145E-02    8    7    1    1
    0.71770844372E-02    8    7    2    1
    0.14138080571E-02    8    7    2    2
   -0.14172447147E-02    8    7    3    1
    0.10916255771E-01    8    7    3    2
    0.10084577072E-02    8    7    3    3
    0.17137966734E-03    8    7    4    1
   -0.69193784489E-02    8    7    4    2
   -0.14660224065E-02    8    7    4    3
   -0.57415992666E-02    8    7    4    4
    0.31416519232E-03    8    7    5    1
    0.60810570723E-03    8    7    5    2
   -0.61281147760E-02    8    7    5    3
   -0.46598072213E-03    8    7    5    4
    0.11358168744E-02    8    7    5    5
    0.24615340356E-03    8    7    6    1
   -0.38747617267E-04    8    7    6    2
    0.87368672899E-03    8    7    6    3
   -0.38449185294E-03    8    7    6    4
   -0.36578971392E-03    8    7    6    5
    0.11491573034E-02    8    7    6    6
   -0.10284377705E-02    8    7    7    1
   -0.25515205309E-02    8    7    7    2
   -0.24338243159E-03    8    7    7    3
    0.19637015433E-03    8    7    7    4
    0.47993299717E-03    8    7    7    5
   -0.23997249246E-02    8    7    7    6
   -0.30639798494E-03    8    7    7    7
   -0.21825528897E-02    8    7    8    1
    0.42963737470E-03    8    7    8    2
   -0.14948780183E-02    8    7    8    3
    0.15089620217E-02    8    7    8    4
    0.61508087599E-04    8    7    8    5
    0.43534707881E-03    8    7    8    6
    0.14283526212E-01    8    7    8    7
    0.55226331319        8    8    1    1
    0.10928093581E-02    8    8    2    1
    0.56732159924        8    8    2    2
   -0.25689673673E-04    8    8    3    1
    0.16375880099E-03    8    8    3    2
    0.56508907007        8    8    3    3
    0.37272783515E-02    8    8    4    1
    0.28383010975E-03    8    8    4    2
    0.11652600221E-02    8    8    4    3
    0.55197113324        8    8    4    4
    0.69882709027E-02    8    8    5    1
   -0.14761936613E-02    8    8    5    2
    0.51458211339E-03    8    8    5    3
    0.68520485741E-02    8    8    5    4
    0.56966649580        8    8    5    5
    0.24492829749E-01    8    8    6    1
   -0.52890712639E-02    8    8    6    2
    0.52054763982E-02    8    8    6    3
    0.24303727919E-01    8    8    6    4
   -0.98483976413E-01    8    8    6    5
    0.42881081207        8    8    6    6
   -0.57195790034E-01    8    8    7    1
   -0.23707433552E-03    8    8    7    2
   -0.72736642150E-01    8    8    7    3
    0.50617838272E-01    8    8    7    4
   -0.52174054814E-02    8    8    7    5
    0.24493670500E-02    8    8    7    6
    0.41091934743        8    8    7    7
   -0.48301563456E-03    8    8    8    1
   -0.10711017099        8    8    8    2
   -0.72419318571E-03    8    8    8    3
   -0.35769232094E-02    8    8    8    4
    0.49843439745E-02    8    8    8    5
    0.49423549742E-03    8    8    8    6
    0.25609019046E-02    8    8    8    7
    0.47097128989        8    8    8    8
    0.13831658137        9    1    1    1
    0.26996732123E-04    9    1    2    1
    0.12295534941        9    1    2    2
   -0.58383684289E-03    9    1    3    1
    0.34846010876E-02    9    1    3    2
    0.13365152605        9    1    3    3
    0.77360487407E-02    9    1    4    1
    0.19035027702E-03    9    1    4    2
    0.58151978287E-03    9    1    4    3
    0.12255549370        9    1    4    4
    0.34294700746E-02    9    1    5    1
   -0.29614809190E-03    9    1    5    2
   -0.19555975088E-03    9    1    5    3
    0.37958612913E-03    9    1    5    4
    0.12789211178        9    1    5    5
    0.17240524447E-01    9    1    6    1
   -0.30358727050E-02    9    1    6    2
    0.27297143293E-02    9    1    6    3
    0.15928184273E-01    9    1    6    4
   -0.55782817644E-01    9    1    6    5
    0.65607092070E-01    9    1    6    6
   -0.34389534587E-01    9    1    7    1
   -0.18968628025E-02    9    1    7    2
   -0.45005177003E-01    9    1    7    3
    0.24170707801E-01    9    1    7    4
   -0.41245962322E-02    9    1    7    5
    0.88468953346E-03    9    1    7    6
    0.59569714843E-01    9    1    7    7
   -0.98504530602E-03    9    1    8    1
   -0.64652123659E-01    9    1    8    2
   -0.26030662637E-02    9    1    8    3
   -0.19109164175E-02    9    1    8    4
    0.28739180521E-02    9    1    8    5
   -0.56208637530E-04    9    1    8    6
    0.13935172432E-02    9    1    8    7
    0.67482428368E-01    9    1    8    8
    0.49599637417E-01    9    1    9    1
   -0.20893344018E-02    9    2    1    1
    0.45176634069E-02    9    2    2    1
   -0.16554429017E-02    9    2    2    2
   -0.16349368599E-02    9    2    3    1
   -0.77139104396E-03    9    2    3    2
   -0.17137757075E-02    9    2    3    3
   -0.67059215438E-04    9    2    4    1
    0.43610813130E-02    9    2    4    2
    0.16073048186E-02    9    2    4    3
   -0.10338636100E-02    9    2    4    4
   -0.28671579738E-04    9    2    5    1
   -0.37979758166E-04    9    2    5    2
   -0.37195325620E-04    9    2    5    3
   -0.10494047319E-04    9    2    5    4
   -0.15704600438E-02    9    2    5    5
   -0.49272250209E-03    9    2    6    1
    0.27329084526E-02    9    2    6    2
    0.37338044883E-04    9    2    6    3
   -0.43627346218E-03    9    2    6    4
    0.68919472283E-03    9    2    6    5
   -0.67954694788E-03    9    2    6    6
    0.68864326814E-03    9    2    7    1
    0.39701137451E-03    9    2    7    2
    0.13312785660E-02    9    2    7    3
   -0.72121420566E-03    9    2    7    4
    0.42791410160E-04    9    2    7    5
    0.31144394223E-03    9    2    7    6
   -0.30911316761E-02    9    2    7    7
   -0.56404257153E-02    9    2    8    1
    0.74621496078E-03    9    2    8    2
    0.11187635130E-02    9    2    8    3
   -0.55030580399E-02    9    2    8    4
    0.35998553932E-03    9    2    8    5
    0.14613342296E-02    9    2    8    6
    0.45128466714E-03    9    2    8    7
   -0.94485323289E-03    9    2    8    8
   -0.42312785084E-03    9    2    9    1
    0.84719580794E-02    9    2    9    2
   -0.16719923981E-01    9    3    1    1
   -0.23980999895E-02    9    3    2    1
   -0.15810463965E-01    9    3    2    2
    0.50841801808E-02    9    3    3    1
   -0.47475485474E-04    9    3    3    2
   -0.18940332110E-01    9    3    3    3
   -0.34452496063E-03    9    3    4    1
    0.24003876045E-02    9    3    4    2
    0.49371929060E-02    9    3    4    3
   -0.16698111034E-01    9    3    4    4
    0.25505706813E-03    9    3    5    1
    0.18617728707E-04    9    3    5    2
    0.55991127562E-02    9    3    5    3
    0.27042817621E-03    9    3    5    4
   -0.17147910011E-01    9    3    5    5
   -0.20559503777E-02    9    3    6    1
    0.40685934457E-03    9    3    6    2
   -0.31427438506E-02    9    3    6    3
   -0.22983360789E-02    9    3    6    4
    0.81274166891E-02    9    3    6    5
   -0.87313776717E-02    9    3    6    6
    0.94535412875E-03    9    3    7    1
    0.21716339066E-02    9    3    7    2
    0.62537892430E-02    9    3    7    3
   -0.69277679628E-02    9    3    7    4
   -0.34060268375E-02    9    3    7    5
    0.44370575608E-04    9    3    7    6
   -0.77728392848E-02    9    3    7    7
    0.23483968763E-02    9    3    8    1
    0.83052608097E-02    9    3    8    2
    0.18607131701E-03    9    3    8    3
   -0.20557732904E-02    9    3    8    4
   -0.44254514305E-03    9    3    8    5
    0.15759867411E-04    9    3    8    6
   -0.53799061093E-03    9    3    8    7
   -0.86886659853E-02    9    3    8    8
   -0.56403685092E-02    9    3    9    1
    0.53048292599E-04    9    3    9    2
    0.86833896921E-02    9    3    9    3
    0.11967058167        9    4    1    1
   -0.23006191193E-03    9    4    2    1
    0.12015256396        9    4    2    2
    0.38008890300E-03    9    4    3    1
   -0.34663652669E-02    9    4    3    2
    0.13062348048        9    4    3    3
    0.79207648965E-02    9    4    4    1
   -0.28239656447E-03    9    4    4    2
   -0.54222809871E-03    9    4    4    3
    0.13510619999        9    4    4    4
    0.41323992840E-03    9    4    5    1
    0.25395434171E-03    9    4    5    2
   -0.15847289558E-03    9    4    5    3
    0.34172686316E-02    9    4    5    4
    0.12477479320        9    4    5    5
    0.15668618616E-01    9    4    6    1
   -0.35648808206E-02    9    4    6    2
    0.28346397216E-02    9    4    6    3
    0.16785555584E-01    9    4    6    4
   -0.54351451794E-01    9    4    6    5
    0.64100061483E-01    9    4    6    6
   -0.27340250705E-01    9    4    7    1
    0.76100558313E-03    9    4    7    2
   -0.44755687281E-01    9    4    7    3
    0.29809584134E-01    9    4    7    4
   -0.22517928572E-02    9    4    7    5
    0.32118828252E-03    9    4    7    6
    0.58083610385E-01    9    4    7    7
   -0.65134841439E-03    9    4    8    1
   -0.63160000935E-01    9    4    8    2
    0.17940261299E-02    9    4    8    3
   -0.17058993711E-02    9    4    8    4
    0.24520723070E-02    9    4    8    5
    0.24910794825E-03    9    4    8    6
   -0.59337624834E-03    9    4    8    7
    0.65849097163E-01    9    4    8    8
    0.41081255453E-01    9    4    9    1
   -0.59065972414E-03    9    4    9    2
   -0.55050376322E-02    9    4    9    3
    0.47682461160E-01    9    4    9    4
    0.60308757103E-01    9    5    1    1
    0.28200807413E-03    9    5    2    1
    0.62792007570E-01    9    5    2    2
    0.85168500563E-05    9    5    3    1
    0.27827370717E-05    9    5    3    2
    0.57909355921E-01    9    5    3    3
   -0.16982185530E-02    9    5    4    1
   -0.21247103145E-03    9    5    4    2
   -0.31702190508E-04    9    5    4    3
    0.60292385839E-01    9    5    4    4
    0.78639491918E-02    9    5    5    1
   -0.91847838945E-04    9    5    5    2
   -0.94695956621E-03    9    5    5    3
    0.77413668207E-02    9    5    5    4
    0.70501372945E-01    9    5    5    5
    0.15205382747E-02    9    5    6    1
   -0.16598531981E-02    9    5    6    2
    0.19571720729E-02    9    5    6    3
    0.16253997149E-02    9    5    6    4
   -0.30360454146E-01    9    5    6    5
    0.31663391489E-01    9    5    6    6
   -0.15957087913E-01    9    5    7    1
   -0.52700864414E-03    9    5    7    2
   -0.19298761778E-01    9    5    7    3
    0.13822045298E-01    9    5    7    4
   -0.16688679857E-02    9    5    7    5
    0.43529256206E-03    9    5    7    6
    0.28600892197E-01    9    5    7    7
   -0.30333656813E-03    9    5    8    1
   -0.33669979956E-01    9    5    8    2
   -0.21747644178E-03    9    5    8    3
   -0.34655417598E-03    9    5    8    4
    0.14451799873E-02    9    5    8    5
    0.93059202006E-04    9    5    8    6
    0.12713576198E-03    9    5    8    7
    0.33570853343E-01    9    5    8    8
    0.19988658734E-01    9    5    9    1
   -0.25121775166E-03    9    5    9    2
   -0.26455132726E-02    9    5    9    3
    0.19525285958E-01    9    5    9    4
    0.17569472162E-01    9    5    9    5
    0.12111454515E-01    9    6    1    1
   -0.97647246932E-03    9    6    2    1
    0.54367288092E-02    9    6    2    2
    0.40235864774E-03    9    6    3    1
    0.69047903242E-04    9    6    3    2
    0.17207856511E-01    9    6    3    3
    0.65587243212E-02    9    6    4    1
    0.13434081138E-03    9    6    4    2
    0.28412832371E-03    9    6    4    3
    0.11943754535E-01    9    6    4    4
   -0.75796404648E-02    9    6    5    1
    0.14594790360E-03    9    6    5    2
    0.15632398210E-02    9    6    5    3
   -0.74332941350E-02    9    6    5    4
   -0.72906308049E-04    9    6    5    5
    0.23674444181E-02    9    6    6    1
   -0.35501309788E-04    9    6    6    2
    0.77401744222E-04    9    6    6    3
    0.23476298873E-02    9    6    6    4
   -0.15817484356E-02    9    6    6    5
    0.62846335483E-02    9    6    6    6
   -0.15161981989E-02    9    6    7    1
    0.19100220784E-03    9    6    7    2
   -0.34923173391E-02    9    6    7    3
    0.13939348797E-02    9    6    7    4
    0.19457820407E-05    9    6    7    5
    0.67726018113E-05    9    6    7    6
    0.67068669032E-02    9    6    7    7
    0.49574721654E-04    9    6    8    1
   -0.83161619912E-03    9    6    8    2
   -0.10717971202E-04    9    6    8    3
   -0.37909512803E-03    9    6    8    4
    0.11068819315E-03    9    6    8    5
    0.35175649085E-03    9    6    8    6
   -0.14059688497E-03    9    6    8    7
    0.62491590045E-02    9    6    8    8
    0.32996071536E-02    9    6    9    1
    0.89183690352E-04    9    6    9    2
   -0.41079709808E-03    9    6    9    3
    0.32402401643E-02    9    6    9    4
   -0.19321983862E-02    9    6    9    5
    0.11913315008E-01    9    6    9    6
   -0.84369588817E-02    9    7    1    1
    0.26478742846E-02    9    7    2    1
    0.69130407787E-03    9    7    2    2
   -0.40946494748E-02    9    7    3    1
   -0.39150066198E-02    9    7    3    2
    0.28072778723E-02    9    7    3    3
   -0.29422628984E-04    9    7    4    1
   -0.32934813875E-02    9    7    4    2
   -0.51461459797E-02    9    7    4    3
    0.10169330021E-01    9    7    4    4
   -0.23160779798E-02    9    7    5    1
    0.21456080593E-03    9    7    5    2
   -0.65108867625E-02    9    7    5    3
    0.41396807155E-03    9    7    5    4
    0.93207696571E-03    9    7    5    5
    0.56736120735E-03    9    7    6    1
   -0.19467016157E-03    9    7    6    2
    0.32570631527E-03    9    7    6    3
   -0.17278340893E-03    9    7    6    4
   -0.24863368503E-03    9    7    6    5
    0.17645396902E-02    9    7    6    6
    0.41933856780E-03    9    7    7    1
    0.67982656706E-03    9    7    7    2
   -0.31547543716E-03    9    7    7    3
    0.72087189189E-03    9    7    7    4
    0.14056068087E-02    9    7    7    5
    0.32659921540E-03    9    7    7    6
    0.12356707091E-02    9    7    7    7
   -0.59846260837E-03    9    7    8    1
    0.57172313872E-04    9    7    8    2
    0.11055256930E-02    9    7    8    3
    0.60027327912E-03    9    7    8    4
   -0.14070494266E-03    9    7    8    5
    0.33375931807E-03    9    7    8    6
    0.65507232771E-03    9    7    8    7
    0.57248613432E-03    9    7    8    8
   -0.86868993431E-03    9    7    9    1
    0.47549672330E-03    9    7    9    2
   -0.63548219290E-03    9    7    9    3
    0.12562643152E-02    9    7    9    4
   -0.15482099846E-03    9    7    9    5
   -0.12421358718E-04    9    7    9    6
    0.11910264463E-01    9    7    9    7
   -0.32984768330E-03    9    8    1    1
   -0.68609116114E-02    9    8    2    1
   -0.29628217346E-03    9    8    2    2
    0.24174217894E-02    9    8    3    1
    0.14286848893E-02    9    8    3    2
   -0.97925672919E-03    9    8    3    3
   -0.37835522617E-03    9    8    4    1
   -0.67560238445E-02    9    8    4    2
   -0.24675323129E-02    9    8    4    3
   -0.15196246545E-02    9    8    4    4
    0.31881139044E-03    9    8    5    1
    0.12669509395E-02    9    8    5    2
   -0.68668344928E-04    9    8    5    3
    0.40046313395E-03    9    8    5    4
   -0.27337641992E-03    9    8    5    5
    0.50762775379E-05    9    8    6    1
    0.66012290525E-03    9    8    6    2
    0.59193619211E-05    9    8    6    3
   -0.34688938832E-03    9    8    6    4
    0.19802119235E-03    9    8    6    5
    0.28229025634E-03    9    8    6    6
   -0.10507124173E-02    9    8    7    1
    0.18377210230E-03    9    8    7    2
   -0.72498252131E-03    9    8    7    3
    0.80249453881E-03    9    8    7    4
   -0.55494768166E-04    9    8    7    5
    0.52072290859E-04    9    8    7    6
   -0.88712081649E-04    9    8    7    7
   -0.77734183633E-03    9    8    8    1
    0.14428834349E-03    9    8    8    2
    0.42821546798E-03    9    8    8    3
   -0.75152664685E-03    9    8    8    4
    0.76032503076E-03    9    8    8    5
    0.76877545273E-02    9    8    8    6
    0.13849443138E-02    9    8    8    7
   -0.10631350963E-02    9    8    8    8
    0.25788304586E-04    9    8    9    1
    0.28305752545E-02    9    8    9    2
    0.54761031200E-04    9    8    9    3
   -0.42037377380E-03    9    8    9    4
    0.42826272019E-04    9    8    9    5
    0.16966716491E-03    9    8    9    6
    0.40160224981E-03    9    8    9    7
    0.14761155444E-01    9    8    9    8
    0.47389284670        9    9    1    1
    0.80569041470E-03    9    9    2    1
    0.46887460730        9    9    2    2
   -0.68627932937E-03    9    9    3    1
    0.95440378427E-04    9    9    3    2
    0.48398008387        9    9    3    3
    0.14572880826E-01    9    9    4    1
   -0.10326215065E-02    9    9    4    2
   -0.40317042748E-03    9    9    4    3
    0.47329457143        9    9    4    4
    0.73966911332E-02    9    9    5    1
   -0.12230758703E-03    9    9    5    2
   -0.10938486711E-02    9    9    5    3
    0.72750839271E-02    9    9    5    4
    0.47368665100        9    9    5    5
    0.21457561621E-01    9    9    6    1
   -0.42361739622E-02    9    9    6    2
    0.33313801343E-02    9    9    6    3
    0.21379027614E-01    9    9    6    4
   -0.74192671880E-01    9    9    6    5
    0.36901375373        9    9    6    6
   -0.39024375701E-01    9    9    7    1
   -0.74906665957E-03    9    9    7    2
   -0.53983708073E-01    9    9    7    3
    0.34789104103E-01    9    9    7    4
   -0.40389499728E-02    9    9    7    5
    0.16987835516E-04    9    9    7    6
    0.36878172125        9    9    7    7
   -0.11070749906E-02    9    9    8    1
   -0.81016143387E-01    9    9    8    2
   -0.49019876619E-03    9    9    8    3
   -0.22534358927E-02    9    9    8    4
    0.35806799348E-02    9    9    8    5
    0.60854168356E-03    9    9    8    6
    0.51967060350E-03    9    9    8    7
    0.38152191233        9    9    8    8
    0.48410941164E-01    9    9    9    1
   -0.58720540916E-03    9    9    9    2
   -0.62804224189E-02    9    9    9    3
    0.47305314347E-01    9    9    9    4
    0.22850495925E-01    9    9    9    5
    0.27844785967E-02    9    9    9    6
    0.85651576141E-03    9    9    9    7
   -0.18313066928E-03    9    9    9    8
    0.36875551938        9    9    9    9
   -0.10212712970       10    1    1    1
   -0.21192563266E-02   10    1    2    1
   -0.88207977434E-01   10    1    2    2
    0.63472157940E-02   10    1    3    1
   -0.24230841259E-02   10    1    3    2
   -0.95665725053E-01   10    1    3    3
    0.71258683808E-02   10    1    4    1
   -0.30813730824E-03   10    1    4    2
   -0.15008756952E-02   10    1    4    3
   -0.91277699649E-01   10    1    4    4
    0.53104188207E-03   10    1    5    1
    0.20831529311E-02   10    1    5    2
    0.11319229090E-02   10    1    5    3
    0.11597051063E-02   10    1    5    4
   -0.10127111268       10    1    5    5
   -0.13143664082E-01   10    1    6    1
    0.25334621686E-03   10    1    6    2
   -0.14328637049E-02   10    1    6    3
   -0.10364161809E-01   10    1    6    4
    0.48057288588E-01   10    1    6    5
   -0.49675440872E-01   10    1    6    6
    0.27534100268E-01   10    1    7    1
    0.18620066937E-02   10    1    7    2
    0.28501860252E-01   10    1    7    3
   -0.22675722703E-01   10    1    7    4
    0.16716299728E-02   10    1    7    5
   -0.15441126667E-02   10    1    7    6
   -0.44391005873E-01   10    1    7    7
    0.18179620057E-02   10    1    8    1
    0.45017039114E-01   10    1    8    2
    0.22474206602E-02   10    1    8    3
    0.14251656993E-02   10    1    8    4
   -0.39539602287E-02   10    1    8    5
    0.12826257620E-02   10    1    8    6
   -0.13843832848E-02   10    1    8    7
   -0.49925385353E-01   10    1    8    8
   -0.29994866405E-01   10    1    9    1
   -0.11645944171E-03   10    1    9    2
    0.69610432877E-02   10    1    9    3
   -0.22917882185E-01   10    1    9    4
   -0.13506985674E-01   10    1    9    5
   -0.12304305910E-02   10    1    9    6
   -0.61417662780E-03   10    1    9    7
    0.10128633147E-02   10    1    9    8
   -0.34117618795E-01   10    1    9    9
    0.33162426266E-01   10    1   10    1
    0.51091363409E-03   10    2    1    1
   -0.52905219775E-02   10    2    2    1
   -0.34937017975E-02   10    2    2    2
    0.11839282898E-02   10    2    3    1
    0.75479454430E-02   10    2    3    2
   -0.32432015188E-02   10    2    3    3
    0.10815792384E-04   10    2    4    1
    0.57902175129E-02   10    2    4    2
    0.10835458111E-02   10    2    4    3
   -0.69382750265E-02   10    2    4    4
    0.37055186261E-03   10    2    5    1
    0.58486542772E-03   10    2    5    2
    0.38019170571E-02   10    2    5    3
   -0.40442512202E-03   10    2    5    4
   -0.35989874238E-02   10    2    5    5
   -0.10106345787E-03   10    2    6    1
    0.16246238655E-03   10    2    6    2
   -0.25323997387E-02   10    2    6    3
   -0.80472075729E-03   10    2    6    4
    0.19388858143E-02   10    2    6    5
   -0.15859607162E-02   10    2    6    6
   -0.99710191325E-03   10    2    7    1
   -0.80251030355E-03   10    2    7    2
    0.76661044229E-03   10    2    7    3
   -0.22321129706E-02   10    2    7    4
   -0.23640917554E-02   10    2    7    5
   -0.61096362654E-03   10    2    7    6
   -0.17510976287E-02   10    2    7    7
    0.44544051314E-02   10    2    8    1
    0.21871838346E-02   10    2    8    2
   -0.70593827339E-02   10    2    8    3
   -0.46910406251E-02   10    2    8    4
   -0.60022809310E-03   10    2    8    5
    0.20759103523E-03   10    2    8    6
   -0.10773395927E-02   10    2    8    7
   -0.10261879382E-02   10    2    8    8
    0.35973126600E-03   10    2    9    1
   -0.35488482426E-03   10    2    9    2
    0.21730890524E-02   10    2    9    3
   -0.24020885972E-02   10    2    9    4
   -0.74996456932E-03   10    2    9    5
    0.21172706380E-03   10    2    9    6
   -0.17195624905E-02   10    2    9    7
   -0.12696752882E-03   10    2    9    8
   -0.12803085411E-02   10    2    9    9
    0.54505813045E-03   10    2   10    1
    0.97743182029E-02   10    2   10    2
    0.14258622824       10    3    1    1
    0.11771439810E-02   10    3    2    1
    0.13367013931       10    3    2    2
   -0.45341682861E-02   10    3    3    1
   -0.21152924857E-03   10    3    3    2
    0.16125543927       10    3    3    3
    0.23685567888E-02   10    3    4    1
    0.18722492514E-02   10    3    4    2
    0.58778023780E-02   10    3    4    3
    0.14267781518       10    3    4    4
   -0.19189937027E-02   10    3    5    1
   -0.26279522451E-02   10    3    5    2
    0.88224772655E-03   10    3    5    3
   -0.21832386659E-02   10    3    5    4
    0.14439283304       10    3    5    5
    0.20473438064E-01   10    3    6    1
   -0.72008184527E-03   10    3    6    2
    0.30454890135E-02   10    3    6    3
    0.20803029635E-01   10    3    6    4
   -0.68020296762E-01   10    3    6    5
    0.72503846292E-01   10    3    6    6
   -0.33127352895E-01   10    3    7    1
   -0.18504171307E-03   10    3    7    2
   -0.54356429915E-01   10    3    7    3
    0.28726387187E-01   10    3    7    4
   -0.42487276753E-02   10    3    7    5
    0.10049317625E-02   10    3    7    6
    0.67129415287E-01   10    3    7    7
   -0.17653439941E-02   10    3    8    1
   -0.70903483602E-01   10    3    8    2
   -0.42907821151E-03   10    3    8    3
   -0.34498886244E-02   10    3    8    4
    0.58545118010E-02   10    3    8    5
   -0.12067699806E-02   10    3    8    6
    0.82059777389E-04   10    3    8    7
    0.72267569309E-01   10    3    8    8
    0.45420610164E-01   10    3    9    1
    0.18682595626E-03   10    3    9    2
   -0.62077629178E-02   10    3    9    3
    0.43634677258E-01   10    3    9    4
    0.19090364661E-01   10    3    9    5
    0.33682942357E-02   10    3    9    6
    0.26844932248E-03   10    3    9    7
   -0.11661108639E-02   10    3    9    8
    0.53483131376E-01   10    3    9    9
   -0.35617938264E-01   10    3   10    1
   -0.12692415630E-02   10    3   10    2
    0.65030087117E-01   10    3   10    3
    0.10668673452       10    4    1    1
    0.39683644805E-03   10    4    2    1
    0.10398153496       10    4    2    2
   -0.95221274733E-03   10    4    3    1
   -0.27689670564E-02   10    4    3    2
    0.11204383161       10    4    3    3
   -0.61956251229E-02   10    4    4    1
    0.15762939414E-02   10    4    4    2
    0.65771199014E-02   10    4    4    3
    0.11937342140       10    4    4    4
   -0.55823278436E-03   10    4    5    1
   -0.19476991162E-02   10    4    5    2
    0.12751486172E-02   10    4    5    3
    0.68355907864E-03   10    4    5    4
    0.11735572243       10    4    5    5
    0.12101173689E-01   10    4    6    1
   -0.77062305286E-03   10    4    6    2
    0.27330094223E-02   10    4    6    3
    0.15030098081E-01   10    4    6    4
   -0.54740976177E-01   10    4    6    5
    0.57764000297E-01   10    4    6    6
   -0.28317279881E-01   10    4    7    1
    0.12620740300E-02   10    4    7    2
   -0.34500573717E-01   10    4    7    3
    0.28751521603E-01   10    4    7    4
   -0.37494277536E-02   10    4    7    5
    0.32424061260E-05   10    4    7    6
    0.51475289311E-01   10    4    7    7
   -0.53427618366E-03   10    4    8    1
   -0.53206458571E-01   10    4    8    2
    0.17748952565E-02   10    4    8    3
   -0.27784345171E-02   10    4    8    4
    0.43669762002E-02   10    4    8    5
   -0.95869819068E-03   10    4    8    6
   -0.53894396105E-03   10    4    8    7
    0.58898043181E-01   10    4    8    8
    0.29125826279E-01   10    4    9    1
   -0.13379758268E-03   10    4    9    2
   -0.12044527367E-02   10    4    9    3
    0.34514957101E-01   10    4    9    4
    0.16411254540E-01   10    4    9    5
    0.14949289179E-02   10    4    9    6
   -0.33301872788E-03   10    4    9    7
   -0.13201565366E-02   10    4    9    8
    0.40117311657E-01   10    4    9    9
   -0.27313295706E-01   10    4   10    1
   -0.15928572556E-02   10    4   10    2
    0.41551175826E-01   10    4   10    3
    0.41237229909E-01   10    4   10    4
    0.11271704209E-01   10    5    1    1
   -0.23343344558E-02   10    5    2    1
    0.11894525594E-01   10    5    2    2
    0.11515294297E-02   10    5    3    1
   -0.65464174883E-03   10    5    3    2
    0.12217888295E-01   10    5    3    3
   -0.57700852103E-03   10    5    4    1
    0.23123956832E-02   10    5    4    2
    0.96935504325E-03   10    5    4    3
    0.13575217570E-01   10    5    4    4
   -0.26475319114E-02   10    5    5    1
   -0.15606402405E-03   10    5    5    2
    0.81212435345E-02   10    5    5    3
    0.37423022752E-02   10    5    5    4
    0.14180483738E-01   10    5    5    5
    0.45096566350E-02   10    5    6    1
   -0.38192023453E-03   10    5    6    2
   -0.65562111291E-02   10    5    6    3
   -0.20891193613E-02   10    5    6    4
   -0.67653407921E-02   10    5    6    5
    0.62470677226E-02   10    5    6    6
   -0.40505695787E-02   10    5    7    1
    0.24307571138E-02   10    5    7    2
   -0.46781726300E-02   10    5    7    3
    0.21334192985E-02   10    5    7    4
   -0.21743937645E-02   10    5    7    5
    0.16103196366E-02   10    5    7    6
    0.61572307498E-02   10    5    7    7
    0.18774851635E-02   10    5    8    1
   -0.65427188696E-02   10    5    8    2
    0.90232886522E-03   10    5    8    3
   -0.19919939970E-02   10    5    8    4
    0.23162378583E-03   10    5    8    5
   -0.20827769826E-03   10    5    8    6
   -0.59065641385E-03   10    5    8    7
    0.60252443767E-02   10    5    8    8
    0.27720727436E-02   10    5    9    1
   -0.70936163031E-04   10    5    9    2
    0.33378487648E-02   10    5    9    3
    0.45370429836E-02   10    5    9    4
    0.19460393650E-02   10    5    9    5
   -0.61021818819E-04   10    5    9    6
    0.94847425124E-03   10    5    9    7
   -0.53855844765E-04   10    5    9    8
    0.45223649960E-02   10    5    9    9
   -0.29479722646E-02   10    5   10    1
    0.94296034426E-03   10    5   10    2
    0.49651485093E-02   10    5   10    3
    0.42003343608E-02   10    5   10    4
    0.95632015762E-02   10    5   10    5
   -0.70317766589E-02   10    6    1    1
    0.33581849171E-02   10    6    2    1
   -0.29463204330E-02   10    6    2    2
   -0.45278285638E-03   10    6    3    1
   -0.16025707787E-02   10    6    3    2
   -0.19583233967E-02   10    6    3    3
    0.12545690447E-02   10    6    4    1
   -0.32030972807E-02   10    6    4    2
    0.27906449141E-03   10    6    4    3
    0.59702373409E-03   10    6    4    4
    0.33244259442E-02   10    6    5    1
   -0.29978049156E-03   10    6    5    2
   -0.10681522568E-01   10    6    5    3
   -0.42490251069E-02   10    6    5    4
   -0.54545298716E-02   10    6    5    5
    0.25657383864E-03   10    6    6    1
   -0.19664646385E-03   10    6    6    2
    0.12692085966E-02   10    6    6    3
   -0.56312031990E-03   10    6    6    4
    0.12789044726E-02   10    6    6    5
   -0.21796015469E-02   10    6    6    6
    0.13151561671E-03   10    6    7    1
    0.51332948573E-03   10    6    7    2
    0.10632903718E-02   10    6    7    3
   -0.14795314108E-02   10    6    7    4
    0.16541504014E-02   10    6    7    5
    0.13834509372E-02   10    6    7    6
   -0.15491367560E-02   10    6    7    7
   -0.77809119471E-03   10    6    8    1
    0.11293249039E-02   10    6    8    2
    0.58624150015E-03   10    6    8    3
    0.80831572811E-03   10    6    8    4
   -0.22217240003E-03   10    6    8    5
   -0.72389020141E-03   10    6    8    6
    0.24095985062E-02   10    6    8    7
   -0.23723182634E-02   10    6    8    8
   -0.43405951108E-03   10    6    9    1
    0.30990699715E-03   10    6    9    2
   -0.84341719720E-04   10    6    9    3
   -0.77472638166E-03   10    6    9    4
   -0.54667050363E-03   10    6    9    5
   -0.88456198770E-04   10    6    9    6
    0.53566026502E-02   10    6    9    7
   -0.29767773867E-04   10    6    9    8
   -0.30337514590E-03   10    6    9    9
   -0.37275880096E-03   10    6   10    1
   -0.23017667132E-02   10    6   10    2
   -0.49643020565E-03   10    6   10    3
   -0.14701282899E-02   10    6   10    4
   -0.21540982442E-04   10    6   10    5
    0.15339939654E-01   10    6   10    6
    0.38029393616E-02   10    7    1    1
    0.79607252373E-03   10    7    2    1
   -0.42927815801E-03   10    7    2    2
   -0.57626629421E-03   10    7    3    1
    0.16008687967E-05   10    7    3    2
   -0.14477647175E-01   10    7    3    3
   -0.10810423676E-01   10    7    4    1
   -0.67887602125E-03   10    7    4    2
   -0.73073525336E-03   10    7    4    3
    0.41472749532E-02   10    7    4    4
    0.10440672130E-02   10    7    5    1
   -0.25044778061E-04   10    7    5    2
   -0.14108332425E-02   10    7    5    3
    0.10875267171E-02   10    7    5    4
    0.80610832525E-02   10    7    5    5
   -0.28294069265E-03   10    7    6    1
   -0.12372374948E-03   10    7    6    2
    0.10981901138E-03   10    7    6    3
   -0.25295920775E-03   10    7    6    4
   -0.15207865780E-02   10    7    6    5
    0.40184113454E-02   10    7    6    6
   -0.81240268590E-04   10    7    7    1
   -0.44517153664E-03   10    7    7    2
    0.15758300247E-02   10    7    7    3
    0.25631389058E-03   10    7    7    4
   -0.37012313744E-04   10    7    7    5
    0.23677990911E-03   10    7    7    6
    0.31133776130E-02   10    7    7    7
   -0.50814482089E-03   10    7    8    1
   -0.26664936704E-02   10    7    8    2
    0.55841999962E-05   10    7    8    3
    0.49096321758E-03   10    7    8    4
    0.85174051918E-04   10    7    8    5
   -0.47595985107E-03   10    7    8    6
   -0.57834162490E-03   10    7    8    7
   -0.57121716041E-02   10    7    8    8
   -0.17031812338E-02   10    7    9    1
    0.45782130449E-04   10    7    9    2
    0.12599370994E-03   10    7    9    3
   -0.16701406768E-02   10    7    9    4
    0.18221712618E-02   10    7    9    5
   -0.46363713788E-02   10    7    9    6
    0.19257003151E-03   10    7    9    7
    0.19080924176E-03   10    7    9    8
   -0.10598892177E-02   10    7    9    9
   -0.30539333597E-03   10    7   10    1
   -0.48132574848E-03   10    7   10    2
   -0.15760722309E-02   10    7   10    3
    0.23500692238E-04   10    7   10    4
    0.10157339028E-03   10    7   10    5
   -0.27058418517E-03   10    7   10    6
    0.17175465198E-01   10    7   10    7
   -0.46554304548E-02   10    8    1    1
    0.66288433286E-02   10    8    2    1
    0.20739713923E-02   10    8    2    2
   -0.15803106465E-02   10    8    3    1
   -0.10657284221E-01   10    8    3    2
    0.12229049200E-02   10    8    3    3
    0.12784177583E-03   10    8    4    1
   -0.71742625327E-02   10    8    4    2
   -0.17099923230E-02   10    8    4    3
    0.69644482900E-02   10    8    4    4
   -0.68399501855E-03   10    8    5    1
   -0.58484611921E-03   10    8    5    2
   -0.50791138775E-02   10    8    5    3
    0.74951858606E-03   10    8    5    4
    0.18740643727E-02   10    8    5    5
   -0.55720663298E-03   10    8    6    1
    0.10651198207E-03   10    8    6    2
    0.89469054493E-03   10    8    6    3
    0.51842517662E-03   10    8    6    4
   -0.55395897956E-03   10    8    6    5
    0.13678985363E-02   10    8    6    6
    0.46557552934E-03   10    8    7    1
   -0.11656696603E-02   10    8    7    2
   -0.26122046811E-03   10    8    7    3
    0.15773063107E-02   10    8    7    4
    0.44296270917E-03   10    8    7    5
   -0.26659043232E-02   10    8    7    6
   -0.10386306752E-02   10    8    7    7
   -0.13909557043E-02   10    8    8    1
    0.23373488627E-03   10    8    8    2
    0.13486131680E-02   10    8    8    3
    0.21013614944E-02   10    8    8    4
    0.13519808814E-04   10    8    8    5
   -0.15447117656E-03   10    8    8    6
   -0.16387607513E-02   10    8    8    7
    0.29980683019E-02   10    8    8    8
   -0.50326788591E-03   10    8    9    1
   -0.42151997883E-03   10    8    9    2
   -0.57104596861E-03   10    8    9    3
    0.14821767827E-02   10    8    9    4
    0.22941969039E-03   10    8    9    5
   -0.26741323880E-03   10    8    9    6
    0.39394958549E-02   10    8    9    7
   -0.12384400454E-02   10    8    9    8
    0.54344653650E-03   10    8    9    9
   -0.22526114241E-03   10    8   10    1
   -0.23537409627E-02   10    8   10    2
    0.29004363224E-03   10    8   10    3
    0.11963343607E-02   10    8   10    4
   -0.47819066142E-03   10    8   10    5
    0.22475606559E-02   10    8   10    6
   -0.52428470212E-03   10    8   10    7
    0.13748672457E-01   10    8   10    8
   -0.98459287517E-02   10    9    1    1
   -0.32046233721E-02   10    9    2    1
   -0.60316473912E-04   10    9    2    2
    0.51914544610E-02   10    9    3    1
   -0.40254074074E-02   10    9    3    2
   -0.22756348133E-02   10    9    3    3
    0.48923139590E-03   10    9    4    1
    0.24491274977E-02   10    9    4    2
    0.37892860406E-02   10    9    4    3
    0.89257961000E-02   10    9    4    4
   -0.27939914510E-03   10    9    5    1
    0.27000169949E-03   10    9    5    2
    0.65109692131E-02   10    9    5    3
    0.25055862232E-02   10    9    5    4
   -0.62268643168E-03   10    9    5    5
    0.26247313783E-03   10    9    6    1
   -0.20919759212E-03   10    9    6    2
   -0.20479514764E-03   10    9    6    3
   -0.58928733082E-03   10    9    6    4
    0.86605675162E-04   10    9    6    5
   -0.16528092442E-02   10    9    6    6
   -0.41870959093E-03   10    9    7    1
    0.17361219014E-02   10    9    7    2
    0.14793201059E-03   10    9    7    3
   -0.49481638041E-03   10    9    7    4
    0.93440534416E-03   10    9    7    5
    0.49411816296E-02   10    9    7    6
   -0.11897923549E-03   10    9    7    7
    0.59397551970E-03   10    9    8    1
   -0.14908511976E-03   10    9    8    2
    0.11109867057E-02   10    9    8    3
   -0.53104145743E-03   10    9    8    4
   -0.17410109784E-03   10    9    8    5
    0.57451827804E-03   10    9    8    6
   -0.44467751490E-02   10    9    8    7
   -0.13952462769E-03   10    9    8    8
   -0.10862114124E-02   10    9    9    1
    0.42468962296E-03   10    9    9    2
    0.60226272019E-03   10    9    9    3
    0.10343008614E-02   10    9    9    4
    0.16539725093E-03   10    9    9    5
    0.17020420843E-04   10    9    9    6
    0.38390268784E-03   10    9    9    7
    0.41211422017E-03   10    9    9    8
   -0.62789191711E-03   10    9    9    9
    0.63441294591E-03   10    9   10    1
   -0.67439052247E-03   10    9   10    2
   -0.16591213272E-03   10    9   10    3
    0.49967356716E-03   10    9   10    4
    0.14056103124E-02   10    9   10    5
    0.22981936031E-03   10    9   10    6
   -0.28944863560E-03   10    9   10    7
   -0.65882769490E-03   10    9   10    8
    0.11908424676E-01   10    9   10    9
    0.53403370596       10   10    1    1
    0.36928567401E-02   10   10    2    1
    0.51458722654       10   10    2    2
   -0.99262527277E-02   10   10    3    1
   -0.12337672185E-02   10   10    3    2
    0.55700611762       10   10    3    3
   -0.56889197743E-02   10   10    4    1
    0.35609581999E-02   10   10    4    2
    0.12599597693E-01   10   10    4    3
    0.53722089530       10   10    4    4
   -0.38848655944E-02   10   10    5    1
   -0.70447061076E-02   10   10    5    2
    0.26326721454E-02   10   10    5    3
   -0.29194622722E-02   10   10    5    4
    0.54877610865       10   10    5    5
    0.25022654214E-01   10   10    6    1
   -0.39814172107E-02   10   10    6    2
    0.40928797289E-02   10   10    6    3
    0.25560720557E-01   10   10    6    4
   -0.91586905022E-01   10   10    6    5
    0.42529767584       10   10    6    6
   -0.50093595280E-01   10   10    7    1
   -0.96902592756E-03   10   10    7    2
   -0.67700125453E-01   10   10    7    3
    0.45147515639E-01   10   10    7    4
   -0.54416420983E-02   10   10    7    5
    0.13448518500E-02   10   10    7    6
    0.40468319278       10   10    7    7
   -0.30584465697E-02   10   10    8    1
   -0.99858298188E-01   10   10    8    2
   -0.32558385657E-03   10   10    8    3
   -0.44585207279E-02   10   10    8    4
    0.60270605724E-02   10   10    8    5
   -0.55291802809E-02   10   10    8    6
   -0.13872950084E-02   10   10    8    7
    0.41167863955       10   10    8    8
    0.59417804942E-01   10   10    9    1
    0.16147784783E-02   10   10    9    2
   -0.77308139275E-02   10   10    9    3
    0.58251578880E-01   10   10    9    4
    0.28566199037E-01   10   10    9    5
    0.67856450728E-02   10   10    9    6
    0.44361078851E-03   10   10    9    7
   -0.76672626438E-03   10   10    9    8
    0.36880404043       10   10    9    9
   -0.44295230221E-01   10   10   10    1
   -0.83730764967E-03   10   10   10    2
    0.67395381394E-01   10   10   10    3
    0.52599542720E-01   10   10   10    4
    0.53350481040E-02   10   10   10    5
   -0.31148146254E-02   10   10   10    6
    0.30758806716E-02   10   10   10    7
    0.11782752052E-03   10   10   10    8
   -0.10780524843E-02   10   10   10    9
    0.43994022707       10   10   10   10
    0.10856050758E-02   11    1    1    1
    0.15222253162E-04   11    1    2    1
    0.71263680207E-03   11    1    2    2
   -0.12773611444E-04   11    1    3    1
    0.80102117091E-04   11    1    3    2
    0.12143447678E-02   11    1    3    3
    0.31995082184E-04   11    1    4    1
   -0.10215532799E-04   11    1    4    2
    0.23130552761E-05   11    1    4    3
    0.97462557265E-03   11    1    4    4
   -0.39426301568E-03   11    1    5    1
    0.41228539413E-05   11    1    5    2
   -0.33951958605E-06   11    1    5    3
   -0.17798864941E-03   11    1    5    4
    0.10509948926E-02   11    1    5    5
    0.24406983365E-03   11    1    6    1
    0.12509681879E-04   11    1    6    2
    0.58363970501E-06   11    1    6    3
    0.81844536131E-04   11    1    6    4
   -0.44130911630E-03   11    1    6    5
    0.57387960023E-03   11    1    6    6
   -0.30733491509E-03   11    1    7    1
   -0.77254252691E-04   11    1    7    2
   -0.14454457813E-03   11    1    7    3
    0.14605469225E-03   11    1    7    4
    0.38054703511E-04   11    1    7    5
   -0.35697256466E-04   11    1    7    6
    0.41621002508E-03   11    1    7    7
   -0.98364130996E-05   11    1    8    1
   -0.44432868463E-04   11    1    8    2
   -0.14533382872E-03   11    1    8    3
   -0.89351376694E-05   11    1    8    4
    0.31395829238E-04   11    1    8    5
    0.52739386487E-05   11    1    8    6
   -0.18101349198E-04   11    1    8    7
    0.49185188135E-03   11    1    8    8
    0.53045735375E-04   11    1    9    1
   -0.10285512061E-04   11    1    9    2
   -0.21212796648E-04   11    1    9    3
   -0.96538527788E-04   11    1    9    4
   -0.90102330398E-04   11    1    9    5
    0.13909250087E-03   11    1    9    6
    0.32835535658E-04   11    1    9    7
   -0.13674631613E-04   11    1    9    8
    0.50187715168E-03   11    1    9    9
   -0.33873564685E-03   11    1   10    1
    0.81736423420E-04   11    1   10    2
    0.16461786663E-03   11    1   10    3
    0.13852121268E-03   11    1   10    4
    0.55725630835E-04   11    1   10    5
   -0.28733034741E-04   11    1   10    6
   -0.13859906523E-03   11    1   10    7
    0.59028705881E-04   11    1   10    8
    0.12495021220E-04   11    1   10    9
    0.42143381749E-03   11    1   10   10
    0.11280676627E-03   11    1   11    1
    0.18717232162E-04   11    2    1    1
   -0.60844461613E-04   11    2    2    1
   -0.32414141795E-04   11    2    2    2
    0.22749923953E-03   11    2    3    1
   -0.14762225307E-05   11    2    3    2
   -0.39496545923E-04   11    2    3    3
    0.11493692805E-05   11    2    4    1
   -0.58256886099E-04   11    2    4    2
   -0.22847474372E-03   11    2    4    3
   -0.10227630365E-03   11    2    4    4
    0.85746146913E-05   11    2    5    1
    0.20272106693E-05   11    2    5    2
   -0.68053228075E-07   11    2    5    3
   -0.13863586403E-06   11    2    5    4
   -0.43047522101E-04   11    2    5    5
   -0.27858518054E-04   11    2    6    1
    0.10044164501E-03   11    2    6    2
   -0.39307444670E-05   11    2    6    3
    0.45591967679E-04   11    2    6    4
    0.18822411524E-04   11    2    6    5
   -0.40990544273E-04   11    2    6    6
    0.28095025183E-03   11    2    7    1
   -0.16462486147E-04   11    2    7    2
    0.29853133381E-03   11    2    7    3
   -0.16644860123E-03   11    2    7    4
    0.43150527309E-06   11    2    7    5
   -0.10113392307E-03   11    2    7    6
    0.95962065992E-03   11    2    7    7
    0.25128188021E-03   11    2    8    1
    0.33002990772E-05   11    2    8    2
   -0.71129078470E-04   11    2    8    3
    0.24308543918E-03   11    2    8    4
    0.74685585431E-04   11    2    8    5
   -0.20572684756E-03   11    2    8    6
   -0.10008123728E-03   11    2    8    7
   -0.53457898503E-05   11    2    8    8
   -0.48543266649E-04   11    2    9    1
   -0.70633568025E-03   11    2    9    2
   -0.49149835985E-05   11    2    9    3
    0.28859619819E-04   11    2    9    4
    0.14469183354E-05   11    2    9    5
   -0.42660856959E-04   11    2    9    6
   -0.10974577725E-03   11    2    9    7
   -0.75001271907E-03   11    2    9    8
   -0.30369170527E-04   11    2    9    9
   -0.15142191073E-03   11    2   10    1
    0.65686577847E-05   11    2   10    2
    0.27672085983E-03   11    2   10    3
    0.27231657336E-03   11    2   10    4
    0.86740425428E-06   11    2   10    5
   -0.91928897257E-04   11    2   10    6
   -0.34801891803E-05   11    2   10    7
    0.10281633510E-03   11    2   10    8
   -0.98316049421E-04   11    2   10    9
   -0.10027885658E-02   11    2   10   10
    0.38874670082E-05   11    2   11    1
    0.45860839867E-03   11    2   11    2
   -0.37311699910E-03   11    3    1    1
    0.21199269808E-03   11    3    2    1
   -0.32698650650E-03   11    3    2    2
   -0.31849812825E-04   11    3    3    1
    0.12944089987E-05   11    3    3    2
   -0.43984168877E-03   11    3    3    3
    0.20843892318E-05   11    3    4    1
   -0.21248673742E-03   11    3    4    2
   -0.31320307078E-04   11    3    4    3
   -0.38113319579E-03   11    3    4    4
    0.11088827535E-04   11    3    5    1
   -0.27509006955E-06   11    3    5    2
   -0.56483910973E-03   11    3    5    3
    0.92480589970E-05   11    3    5    4
   -0.37849984959E-03   11    3    5    5
   -0.55951705450E-04   11    3    6    1
    0.71197767124E-05   11    3    6    2
    0.33709478705E-03   11    3    6    3
   -0.35191790649E-04   11    3    6    4
    0.11105800103E-03   11    3    6    5
   -0.19374772328E-03   11    3    6    6
    0.15746170627E-03   11    3    7    1
   -0.16628198730E-03   11    3    7    2
    0.15637970361E-03   11    3    7    3
   -0.11986588570E-04   11    3    7    4
    0.31685643788E-03   11    3    7    5
   -0.80259895957E-04   11    3    7    6
   -0.16542851780E-03   11    3    7    7
   -0.19732036918E-03   11    3    8    1
    0.12520988098E-03   11    3    8    2
   -0.18467973129E-04   11    3    8    3
    0.20596761566E-03   11    3    8    4
   -0.28923331399E-05   11    3    8    5
   -0.62866636058E-06   11    3    8    6
    0.26444147017E-04   11    3    8    7
   -0.19260141989E-03   11    3    8    8
   -0.85779849283E-04   11    3    9    1
    0.19058933997E-05   11    3    9    2
   -0.29026883760E-03   11    3    9    3
   -0.87284207417E-04   11    3    9    4
    0.77766217341E-06   11    3    9    5
   -0.16648256117E-04   11    3    9    6
   -0.50521511954E-04   11    3    9    7
   -0.66385076960E-06   11    3    9    8
   -0.12760472977E-03   11    3    9    9
    0.40174590985E-05   11    3   10    1
   -0.16241103065E-03   11    3   10    2
   -0.15824219427E-03   11    3   10    3
   -0.16108524600E-03   11    3   10    4
   -0.31771320835E-03   11    3   10    5
    0.81992737472E-04   11    3   10    6
    0.36666800370E-04   11    3   10    7
    0.20246937643E-04   11    3   10    8
    0.50385255583E-04   11    3   10    9
   -0.16691196680E-03   11    3   10   10
   -0.53897941508E-05   11    3   11    1
    0.52741732303E-06   11    3   11    2
    0.59141995764E-04   11    3   11    3
    0.99230342124E-03   11    4    1    1
    0.62706867674E-05   11    4    2    1
    0.73094762303E-03   11    4    2    2
    0.13376719991E-05   11    4    3    1
   -0.80437880706E-04   11    4    3    2
    0.12307939954E-02   11    4    3    3
    0.30850215064E-04   11    4    4    1
   -0.26439175791E-04   11    4    4    2
   -0.15539029460E-04   11    4    4    3
    0.11031320589E-02   11    4    4    4
   -0.17787497506E-03   11    4    5    1
    0.48339626718E-05   11    4    5    2
   -0.27016651101E-05   11    4    5    3
   -0.39208317587E-03   11    4    5    4
    0.10708417345E-02   11    4    5    5
    0.83284691532E-04   11    4    6    1
   -0.22286824788E-04   11    4    6    2
    0.16143053561E-04   11    4    6    3
    0.24627085210E-03   11    4    6    4
   -0.44638271738E-03   11    4    6    5
    0.58368621913E-03   11    4    6    6
   -0.13398363189E-03   11    4    7    1
    0.77293269961E-04   11    4    7    2
   -0.17018218561E-03   11    4    7    3
    0.34375249434E-03   11    4    7    4
   -0.54065319242E-04   11    4    7    5
    0.34022331171E-04   11    4    7    6
    0.44252637910E-03   11    4    7    7
    0.91626638688E-06   11    4    8    1
   -0.49071206872E-04   11    4    8    2
    0.14289230764E-03   11    4    8    3
   -0.88434728763E-05   11    4    8    4
    0.10796538277E-04   11    4    8    5
   -0.15933387064E-04   11    4    8    6
    0.55989980415E-04   11    4    8    7
    0.50589401486E-03   11    4    8    8
   -0.89590463558E-04   11    4    9    1
    0.11538268997E-05   11    4    9    2
   -0.25330022226E-04   11    4    9    3
    0.53121498618E-04   11    4    9    4
   -0.85485808024E-04   11    4    9    5
    0.13761978136E-03   11    4    9    6
   -0.10670947002E-04   11    4    9    7
   -0.87956332193E-05   11    4    9    8
    0.51129737290E-03   11    4    9    9
   -0.15109833234E-03   11    4   10    1
   -0.82504491177E-04   11    4   10    2
    0.14913404353E-03   11    4   10    3
    0.31400245191E-03   11    4   10    4
   -0.40159228559E-04   11    4   10    5
    0.33688633145E-04   11    4   10    6
   -0.13728353257E-03   11    4   10    7
   -0.19960720118E-04   11    4   10    8
   -0.28793159831E-04   11    4   10    9
    0.41301315836E-03   11    4   10   10
    0.37261228988E-04   11    4   11    1
   -0.79387239822E-07   11    4   11    2
   -0.53542560607E-05   11    4   11    3
    0.11179665018E-03   11    4   11    4
   -0.86997334993E-02   11    5    1    1
   -0.93495798225E-05   11    5    2    1
   -0.79788106698E-02   11    5    2    2
   -0.16978355055E-04   11    5    3    1
    0.27254719937E-07   11    5    3    2
   -0.89411501194E-02   11    5    3    3
    0.32176437963E-03   11    5    4    1
    0.15967856588E-04   11    5    4    2
   -0.15023381606E-04   11    5    4    3
   -0.87034784905E-02   11    5    4    4
    0.15190185248E-03   11    5    5    1
   -0.62129674308E-05   11    5    5    2
   -0.39966292968E-04   11    5    5    3
    0.15219841079E-03   11    5    5    4
   -0.99858771520E-02   11    5    5    5
   -0.88806514447E-03   11    5    6    1
    0.14791762989E-03   11    5    6    2
   -0.14300660482E-03   11    5    6    3
   -0.88531344850E-03   11    5    6    4
    0.29662711557E-02   11    5    6    5
   -0.55699708419E-02   11    5    6    6
    0.15536867677E-02   11    5    7    1
    0.30115997677E-04   11    5    7    2
    0.22158939425E-02   11    5    7    3
   -0.13985227707E-02   11    5    7    4
    0.16212619228E-03   11    5    7    5
   -0.10598103389E-03   11    5    7    6
   -0.46810417927E-02   11    5    7    7
    0.44840300159E-04   11    5    8    1
    0.27669448462E-02   11    5    8    2
    0.20470762764E-04   11    5    8    3
    0.80243587362E-04   11    5    8    4
   -0.14287573757E-03   11    5    8    5
    0.24679191552E-04   11    5    8    6
   -0.74996681454E-05   11    5    8    7
   -0.50376087263E-02   11    5    8    8
   -0.18743423495E-02   11    5    9    1
    0.25050807167E-04   11    5    9    2
    0.26612384484E-03   11    5    9    3
   -0.18299451250E-02   11    5    9    4
   -0.89590004393E-03   11    5    9    5
    0.12090421147E-03   11    5    9    6
    0.75571389434E-05   11    5    9    7
    0.16324045943E-05   11    5    9    8
   -0.37761212719E-02   11    5    9    9
    0.13773250636E-02   11    5   10    1
    0.49781771386E-04   11    5   10    2
   -0.21989742622E-02   11    5   10    3
   -0.15975265433E-02   11    5   10    4
   -0.18133329001E-03   11    5   10    5
    0.11257382339E-03   11    5   10    6
   -0.24687039057E-03   11    5   10    7
   -0.22148676262E-04   11    5   10    8
   -0.69408762562E-05   11    5   10    9
   -0.46713588116E-02   11    5   10   10
    0.26151407128E-04   11    5   11    1
   -0.82984607141E-06   11    5   11    2
   -0.21849795443E-06   11    5   11    3
    0.24502870892E-04   11    5   11    4
    0.33067070483E-03   11    5   11    5
    0.27743387126E-02   11    6    1    1
    0.36002795710E-04   11    6    2    1
    0.21862152847E-02   11    6    2    2
   -0.23641417770E-04   11    6    3    1
   -0.43232866059E-06   11    6    3    2
    0.30136305169E-02   11    6    3    3
   -0.24213108013E-03   11    6    4    1
   -0.17946269906E-04   11    6    4    2
    0.28188186608E-05   11    6    4    3
    0.27777650391E-02   11    6    4    4
   -0.30439063808E-03   11    6    5    1
   -0.54093252472E-05   11    6    5    2
   -0.41166587805E-04   11    6    5    3
   -0.30341202563E-03   11    6    5    4
    0.31379504021E-02   11    6    5    5
    0.37251879648E-03   11    6    6    1
   -0.57626993844E-04   11    6    6    2
    0.41580411133E-04   11    6    6    3
    0.37128583165E-03   11    6    6    4
   -0.12010721010E-02   11    6    6    5
    0.22739096420E-02   11    6    6    6
   -0.57930818556E-03   11    6    7    1
   -0.18249936494E-04   11    6    7    2
   -0.80060432553E-03   11    6    7    3
    0.53514669223E-03   11    6    7    4
   -0.76290978472E-04   11    6    7    5
   -0.45501337802E-05   11    6    7    6
    0.19016239582E-02   11    6    7    7
   -0.20927089471E-04   11    6    8    1
   -0.10168576973E-02   11    6    8    2
   -0.71183242353E-05   11    6    8    3
   -0.28431647229E-04   11    6    8    4
    0.56016792400E-04   11    6    8    5
   -0.58213749984E-04   11    6    8    6
    0.41707321222E-04   11    6    8    7
    0.14369263713E-02   11    6    8    8
    0.56286579787E-03   11    6    9    1
   -0.12111649735E-04   11    6    9    2
   -0.74909335019E-04   11    6    9    3
    0.55047671410E-03   11    6    9    4
    0.15169521887E-03   11    6    9    5
   -0.77394996348E-05   11    6    9    6
    0.58381728556E-04   11    6    9    7
   -0.17603305841E-04   11    6    9    8
    0.10139663045E-02   11    6    9    9
   -0.52574846134E-03   11    6   10    1
   -0.23907823441E-04   11    6   10    2
    0.79390307360E-03   11    6   10    3
    0.59420758274E-03   11    6   10    4
    0.82390933536E-04   11    6   10    5
    0.45133885450E-05   11    6   10    6
   -0.34393503323E-05   11    6   10    7
    0.38245435384E-04   11    6   10    8
   -0.62890142104E-04   11    6   10    9
    0.19414575447E-02   11    6   10   10
    0.33633189926E-05   11    6   11    1
    0.44267965328E-05   11    6   11    2
   -0.59821638391E-05   11    6   11    3
    0.50939673790E-05   11    6   11    4
    0.51887880921E-04   11    6   11    5
    0.45584585548E-03   11    6   11    6
    0.27395368009E-03   11    7    1    1
   -0.26831064546E-03   11    7    2    1
    0.58329287589E-03   11    7    2    2
    0.17527724015E-03   11    7    3    1
   -0.29557890284E-03   11    7    3    2
    0.70508408242E-03   11    7    3    3
    0.16061012816E-04   11    7    4    1
    0.25755189109E-03   11    7    4    2
    0.13502195823E-03   11    7    4    3
    0.10280296050E-02   11    7    4    4
    0.41828422013E-04   11    7    5    1
    0.45701257963E-05   11    7    5    2
    0.55148771924E-03   11    7    5    3
   -0.39612719869E-04   11    7    5    4
    0.64326610600E-03   11    7    5    5
    0.12947698013E-03   11    7    6    1
   -0.52483302781E-04   11    7    6    2
   -0.38029441561E-04   11    7    6    3
   -0.33553683447E-04   11    7    6    4
   -0.17944073649E-03   11    7    6    5
    0.39030173787E-03   11    7    6    6
   -0.23627799847E-03   11    7    7    1
    0.23249981995E-03   11    7    7    2
   -0.85732803522E-04   11    7    7    3
   -0.90344955807E-04   11    7    7    4
    0.15233653136E-03   11    7    7    5
    0.74400450736E-03   11    7    7    6
    0.67362436912E-03   11    7    7    7
    0.11577805666E-04   11    7    8    1
   -0.17530688252E-03   11    7    8    2
   -0.10415114121E-05   11    7    8    3
    0.15842893293E-04   11    7    8    4
   -0.15116192456E-04   11    7    8    5
   -0.34217706657E-04   11    7    8    6
   -0.49105671592E-03   11    7    8    7
    0.46719751402E-03   11    7    8    8
    0.14296772480E-03   11    7    9    1
   -0.27369684363E-05   11    7    9    2
   -0.90118118372E-04   11    7    9    3
    0.59449484734E-04   11    7    9    4
    0.41163361699E-04   11    7    9    5
    0.74566899469E-04   11    7    9    6
    0.77800840088E-04   11    7    9    7
   -0.50991921806E-04   11    7    9    8
    0.27205525180E-03   11    7    9    9
   -0.24141445601E-03   11    7   10    1
   -0.10012847214E-03   11    7   10    2
    0.15732947424E-03   11    7   10    3
   -0.40338451273E-04   11    7   10    4
    0.12181800848E-03   11    7   10    5
    0.17739620396E-03   11    7   10    6
   -0.73226422841E-04   11    7   10    7
   -0.16099907485E-03   11    7   10    8
    0.74061661324E-03   11    7   10    9
    0.38455186317E-03   11    7   10   10
    0.27871833917E-04   11    7   11    1
   -0.99193059591E-05   11    7   11    2
    0.13887801061E-04   11    7   11    3
   -0.19069321208E-04   11    7   11    4
   -0.24895204147E-05   11    7   11    5
    0.29063855642E-04   11    7   11    6
    0.22271671580E-03   11    7   11    7
   -0.94291485216E-04   11    8    1    1
    0.25963449024E-03   11    8    2    1
   -0.96363053213E-04   11    8    2    2
   -0.27729029745E-03   11    8    3    1
   -0.78738532532E-05   11    8    3    2
   -0.13394272417E-03   11    8    3    3
    0.12973267894E-04   11    8    4    1
    0.26413777907E-03   11    8    4    2
    0.28196176287E-03   11    8    4    3
   -0.12862595975E-03   11    8    4    4
    0.21662087045E-04   11    8    5    1
   -0.25488346598E-03   11    8    5    2
    0.57831898221E-05   11    8    5    3
    0.34763396090E-05   11    8    5    4
   -0.13403473529E-03   11    8    5    5
   -0.30108900353E-04   11    8    6    1
   -0.47641506868E-04   11    8    6    2
   -0.25267053982E-05   11    8    6    3
   -0.13533848033E-05   11    8    6    4
    0.54286742803E-04   11    8    6    5
   -0.13431321763E-03   11    8    6    6
    0.52452333188E-04   11    8    7    1
   -0.22001453830E-04   11    8    7    2
    0.45226500135E-04   11    8    7    3
    0.53932564599E-05   11    8    7    4
   -0.14401962990E-04   11    8    7    5
   -0.28620612704E-04   11    8    7    6
   -0.52454994406E-03   11    8    7    7
    0.14787780736E-04   11    8    8    1
    0.47397113869E-04   11    8    8    2
    0.10231101579E-05   11    8    8    3
    0.14367643571E-04   11    8    8    4
   -0.19211399265E-04   11    8    8    5
   -0.42030551891E-03   11    8    8    6
    0.87071311420E-05   11    8    8    7
   -0.21336238574E-04   11    8    8    8
   -0.44117955125E-04   11    8    9    1
   -0.92817300219E-04   11    8    9    2
    0.23993792515E-05   11    8    9    3
   -0.11731189595E-04   11    8    9    4
   -0.65822750092E-05   11    8    9    5
   -0.21524433194E-04   11    8    9    6
   -0.84639891729E-04   11    8    9    7
   -0.35991656099E-03   11    8    9    8
   -0.29372090124E-04   11    8    9    9
    0.56346121996E-04   11    8   10    1
    0.22620015055E-04   11    8   10    2
   -0.29078502938E-04   11    8   10    3
   -0.35000436075E-05   11    8   10    4
   -0.22261410689E-04   11    8   10    5
   -0.37027977996E-04   11    8   10    6
    0.40305504866E-05   11    8   10    7
   -0.19193520319E-04   11    8   10    8
   -0.81735839675E-04   11    8   10    9
    0.37016914016E-03   11    8   10   10
    0.13653499681E-05   11    8   11    1
    0.11819672453E-03   11    8   11    2
    0.67296068944E-06   11    8   11    3
   -0.31569010834E-05   11    8   11    4
   -0.43966681414E-05   11    8   11    5
   -0.97704943302E-05   11    8   11    6
   -0.24150860250E-04   11    8   11    7
    0.24324061834E-03   11    8   11    8
   -0.90346292645E-02   11    9    1    1
   -0.29223999299E-04   11    9    2    1
   -0.94378096988E-02   11    9    2    2
    0.45741774849E-05   11    9    3    1
    0.25728494089E-05   11    9    3    2
   -0.95822803445E-02   11    9    3    3
   -0.59239484862E-03   11    9    4    1
    0.30342077907E-04   11    9    4    2
   -0.57754568708E-05   11    9    4    3
   -0.90336973507E-02   11    9    4    4
   -0.29941733466E-03   11    9    5    1
    0.58194626661E-05   11    9    5    2
    0.54776077067E-04   11    9    5    3
   -0.29561572047E-03   11    9    5    4
   -0.89640675900E-02   11    9    5    5
   -0.33557667700E-03   11    9    6    1
    0.53742338783E-04   11    9    6    2
   -0.33190417570E-04   11    9    6    3
   -0.32806807841E-03   11    9    6    4
    0.10228301633E-02   11    9    6    5
   -0.70519144700E-02   11    9    6    6
    0.62686638521E-03   11    9    7    1
   -0.23488755236E-05   11    9    7    2
    0.65775923195E-03   11    9    7    3
   -0.57741232847E-03   11    9    7    4
    0.52254395340E-04   11    9    7    5
    0.40967084384E-04   11    9    7    6
   -0.68443653983E-02   11    9    7    7
    0.91973733735E-05   11    9    8    1
    0.10143587856E-02   11    9    8    2
    0.49311290399E-05   11    9    8    3
    0.40992714796E-04   11    9    8    4
   -0.48802199577E-04   11    9    8    5
   -0.44031740849E-04   11    9    8    6
   -0.79514964976E-04   11    9    8    7
   -0.79010707968E-02   11    9    8    8
   -0.33821876069E-03   11    9    9    1
    0.14701402982E-05   11    9    9    2
    0.56404365845E-04   11    9    9    3
   -0.32466315945E-03   11    9    9    4
    0.27782207187E-04   11    9    9    5
   -0.55941798661E-04   11    9    9    6
   -0.33944905000E-04   11    9    9    7
   -0.11970737596E-05   11    9    9    8
   -0.72139276765E-02   11    9    9    9
    0.57165579787E-03   11    9   10    1
    0.87337431858E-05   11    9   10    2
   -0.64961785385E-03   11    9   10    3
   -0.63506941773E-03   11    9   10    4
   -0.61190205417E-04   11    9   10    5
   -0.50215946913E-04   11    9   10    6
    0.75686290084E-03   11    9   10    7
   -0.81195316161E-04   11    9   10    8
   -0.13311954973E-04   11    9   10    9
   -0.68487041662E-02   11    9   10   10
   -0.48054364268E-04   11    9   11    1
    0.98958808148E-06   11    9   11    2
    0.11991689456E-04   11    9   11    3
   -0.48153960706E-04   11    9   11    4
   -0.30517099575E-04   11    9   11    5
   -0.83234647967E-03   11    9   11    6
   -0.82357181920E-04   11    9   11    7
    0.34064300083E-04   11    9   11    8
    0.25512401319E-02   11    9   11    9
   -0.10714184603E-02   11   10    1    1
    0.26828922030E-03   11   10    2    1
   -0.64093166159E-03   11   10    2    2
   -0.14636027373E-03   11   10    3    1
   -0.28752680822E-03   11   10    3    2
   -0.76743797109E-03   11   10    3    3
   -0.20189089168E-04   11   10    4    1
   -0.27635972506E-03   11   10    4    2
   -0.18005441703E-03   11   10    4    3
   -0.34080675691E-03   11   10    4    4
    0.41369654436E-04   11   10    5    1
    0.18389390110E-05   11   10    5    2
   -0.55227148919E-03   11   10    5    3
   -0.47127174952E-04   11   10    5    4
   -0.69367878391E-03   11   10    5    5
    0.33511200937E-04   11   10    6    1
   -0.34004762422E-04   11   10    6    2
    0.39111981192E-04   11   10    6    3
   -0.12884666509E-03   11   10    6    4
    0.18627102130E-03   11   10    6    5
   -0.43684688994E-03   11   10    6    6
   -0.34969483495E-04   11   10    7    1
    0.10223048045E-03   11   10    7    2
    0.16389310548E-03   11   10    7    3
   -0.24836294659E-03   11   10    7    4
    0.12091748194E-03   11   10    7    5
    0.19435396934E-03   11   10    7    6
   -0.40089438159E-03   11   10    7    7
    0.14426273470E-04   11   10    8    1
    0.18647745754E-03   11   10    8    2
   -0.19499566755E-05   11   10    8    3
    0.27401410413E-04   11   10    8    4
   -0.33256019297E-04   11   10    8    5
   -0.48757746192E-04   11   10    8    6
    0.14562319851E-03   11   10    8    7
   -0.51561168305E-03   11   10    8    8
   -0.63785070399E-04   11   10    9    1
    0.12763930468E-05   11   10    9    2
    0.91514371730E-04   11   10    9    3
   -0.14028635374E-03   11   10    9    4
   -0.46578101754E-04   11   10    9    5
   -0.10267202453E-03   11   10    9    6
    0.74118036664E-03   11   10    9    7
   -0.46427587766E-04   11   10    9    8
   -0.33054571167E-03   11   10    9    9
   -0.88437939165E-04   11   10   10    1
   -0.22765243211E-03   11   10   10    2
   -0.89707695081E-04   11   10   10    3
   -0.24950277919E-03   11   10   10    4
    0.15203671820E-03   11   10   10    5
    0.78669338530E-03   11   10   10    6
    0.10082510944E-03   11   10   10    7
    0.41261657380E-03   11   10   10    8
    0.71223524405E-04   11   10   10    9
   -0.69189522644E-03   11   10   10   10
    0.18913781233E-04   11   10   11    1
   -0.97255455762E-05   11   10   11    2
   -0.13604854861E-04   11   10   11    3
   -0.27659781073E-04   11   10   11    4
    0.99577402491E-06   11   10   11    5
   -0.29175245592E-04   11   10   11    6
    0.94789981590E-04   11   10   11    7
   -0.21953871582E-04   11   10   11    8
    0.81488074962E-04   11   10   11    9
    0.22402913473E-03   11   10   11   10
    0.20222367931       11   11    1    1
    0.34722542798E-03   11   11    2    1
    0.20408295103       11   11    2    2
   -0.16814669130E-03   11   11    3    1
    0.61480194920E-05   11   11    3    2
    0.19997267698       11   11    3    3
    0.94301106950E-03   11   11    4    1
   -0.33261793551E-03   11   11    4    2
   -0.17763187643E-03   11   11    4    3
    0.20218674466       11   11    4    4
    0.33687828427E-02   11   11    5    1
   -0.50524597910E-04   11   11    5    2
   -0.44027300301E-04   11   11    5    3
    0.33460440279E-02   11   11    5    4
    0.20146240431       11   11    5    5
    0.51318668455E-02   11   11    6    1
   -0.45977817354E-03   11   11    6    2
   -0.44119510235E-03   11   11    6    3
    0.51720782488E-02   11   11    6    4
   -0.46204904757E-02   11   11    6    5
    0.19375042486       11   11    6    6
    0.28136124058E-02   11   11    7    1
   -0.62746079822E-03   11   11    7    2
   -0.17833976204E-02   11   11    7    3
   -0.25527441300E-02   11   11    7    4
   -0.40812326152E-03   11   11    7    5
    0.17469293901E-03   11   11    7    6
    0.20415422440       11   11    7    7
   -0.66279345972E-03   11   11    8    1
   -0.72965086071E-02   11   11    8    2
    0.18482795624E-05   11   11    8    3
    0.53358903195E-04   11   11    8    4
    0.24016705441E-03   11   11    8    5
   -0.48910968614E-03   11   11    8    6
   -0.26086005376E-02   11   11    8    7
    0.18464432314       11   11    8    8
   -0.71661038815E-03   11   11    9    1
   -0.12278932504E-04   11   11    9    2
    0.18690393908E-03   11   11    9    3
   -0.65083509935E-03   11   11    9    4
    0.22893846399E-02   11   11    9    5
   -0.18267106573E-01   11   11    9    6
   -0.11819768660E-02   11   11    9    7
    0.73176528083E-03   11   11    9    8
    0.24142709519       11   11    9    9
    0.24542905481E-02   11   11   10    1
   -0.67501696588E-03   11   11   10    2
    0.18433665789E-02   11   11   10    3
   -0.28566544373E-02   11   11   10    4
    0.36096215819E-03   11   11   10    5
   -0.44531172976E-03   11   11   10    6
    0.17478302289E-01   11   11   10    7
   -0.26079622780E-02   11   11   10    8
    0.87097441886E-03   11   11   10    9
    0.20401497781       11   11   10   10
   -0.26416397326E-02   11   11   11    1
    0.30572264324E-04   11   11   11    2
    0.42975889302E-03   11   11   11    3
   -0.25646013832E-02   11   11   11    4
   -0.99795804753E-02   11   11   11    5
   -0.83473175843E-02   11   11   11    6
   -0.81095752305E-03   11   11   11    7
    0.52563062176E-03   11   11   11    8
    0.14783572778E-01   11   11   11    9
    0.89254900733E-03   11   11   11   10
    0.92114368023       11   11   11   11
   -0.49554086562E-03   12    1    1    1
   -0.78626413956E-03   12    1    2    1
   -0.47770682593E-03   12    1    2    2
    0.44750207323E-03   12    1    3    1
   -0.88645208466E-05   12    1    3    2
   -0.50534545654E-03   12    1    3    3
    0.38513117180E-04   12    1    4    1
    0.10120812731E-03   12    1    4    2
   -0.22507294180E-03   12    1    4    3
   -0.52987373708E-03   12    1    4    4
    0.15695315168E-04   12    1    5    1
    0.35754513632E-03   12    1    5    2
    0.40531604640E-03   12    1    5    3
    0.17896666289E-04   12    1    5    4
   -0.58816354708E-03   12    1    5    5
   -0.37477964969E-04   12    1    6    1
    0.84253223428E-04   12    1    6    2
   -0.16229622345E-05   12    1    6    3
   -0.49789788649E-05   12    1    6    4
    0.11617363109E-03   12    1    6    5
   -0.37129920720E-03   12    1    6    6
    0.27485265099E-03   12    1    7    1
    0.52243069663E-04   12    1    7    2
    0.33808523419E-03   12    1    7    3
   -0.16748232687E-03   12    1    7    4
    0.31435675837E-04   12    1    7    5
    0.91542987432E-04   12    1    7    6
    0.36608754895E-03   12    1    7    7
    0.17151771286E-03   12    1    8    1
    0.11576742682E-03   12    1    8    2
   -0.34979689631E-04   12    1    8    3
    0.79769983519E-04   12    1    8    4
    0.68965851502E-04   12    1    8    5
    0.18305374342E-03   12    1    8    6
   -0.31310641501E-03   12    1    8    7
   -0.37091556019E-03   12    1    8    8
   -0.14633379013E-03   12    1    9    1
   -0.32874398421E-03   12    1    9    2
   -0.61835266852E-04   12    1    9    3
   -0.77035803635E-04   12    1    9    4
   -0.58924150967E-04   12    1    9    5
    0.25803266861E-04   12    1    9    6
   -0.27067768439E-03   12    1    9    7
   -0.15195486238E-03   12    1    9    8
   -0.22307420990E-03   12    1    9    9
   -0.21342644990E-04   12    1   10    1
    0.57618927198E-04   12    1   10    2
    0.14166044140E-03   12    1   10    3
    0.10622334435E-03   12    1   10    4
   -0.16800853995E-04   12    1   10    5
   -0.19551048493E-03   12    1   10    6
   -0.43998184033E-04   12    1   10    7
   -0.20621748859E-03   12    1   10    8
    0.13918378043E-03   12    1   10    9
   -0.88406169610E-03   12    1   10   10
    0.67505647182E-05   12    1   11    1
    0.22066685768E-03   12    1   11    2
    0.22983164202E-04   12    1   11    3
    0.10510947207E-05   12    1   11    4
    0.22568869017E-04   12    1   11    5
    0.96671636298E-05   12    1   11    6
    0.34093069386E-04   12    1   11    7
    0.91160852597E-04   12    1   11    8
   -0.16262299592E-04   12    1   11    9
   -0.36900571569E-04   12    1   11   10
   -0.75638889424E-03   12    1   11   11
    0.40794202917E-03   12    1   12    1
   -0.13963911929E-01   12    2    1    1
   -0.33965827355E-04   12    2    2    1
   -0.14186817672E-01   12    2    2    2
   -0.24344494291E-04   12    2    3    1
   -0.31237743942E-06   12    2    3    2
   -0.14343813980E-01   12    2    3    3
   -0.43195162335E-05   12    2    4    1
    0.40476559812E-04   12    2    4    2
   -0.19610682381E-04   12    2    4    3
   -0.13961318724E-01   12    2    4    4
   -0.31819854046E-03   12    2    5    1
   -0.19850988048E-05   12    2    5    2
   -0.35152207312E-05   12    2    5    3
   -0.31445457235E-03   12    2    5    4
   -0.15007792835E-01   12    2    5    5
   -0.84998975627E-03   12    2    6    1
    0.21103416391E-03   12    2    6    2
   -0.24171084746E-03   12    2    6    3
   -0.84629554651E-03   12    2    6    4
    0.35514532600E-02   12    2    6    5
   -0.86865883073E-02   12    2    6    6
    0.23035264800E-02   12    2    7    1
    0.16430844447E-04   12    2    7    2
    0.29726095893E-02   12    2    7    3
   -0.20273355150E-02   12    2    7    4
    0.18666803942E-03   12    2    7    5
   -0.17231784272E-03   12    2    7    6
   -0.71621707692E-02   12    2    7    7
    0.10199519900E-04   12    2    8    1
    0.40857189760E-02   12    2    8    2
    0.29369136376E-04   12    2    8    3
    0.12788742810E-03   12    2    8    4
   -0.17189024498E-03   12    2    8    5
   -0.52501517462E-04   12    2    8    6
   -0.12752402057E-03   12    2    8    7
   -0.97139126884E-02   12    2    8    8
   -0.30791523577E-02   12    2    9    1
    0.40354377542E-04   12    2    9    2
    0.38827334861E-03   12    2    9    3
   -0.30095004045E-02   12    2    9    4
   -0.17955540777E-02   12    2    9    5
   -0.17055218159E-03   12    2    9    6
    0.37368796516E-05   12    2    9    7
    0.16048826081E-04   12    2    9    8
   -0.53353736865E-02   12    2    9    9
    0.19904852612E-02   12    2   10    1
    0.47341886587E-04   12    2   10    2
   -0.29476918289E-02   12    2   10    3
   -0.23700856699E-02   12    2   10    4
   -0.21848338921E-03   12    2   10    5
    0.16945951301E-03   12    2   10    6
    0.18946262074E-04   12    2   10    7
   -0.15808581278E-03   12    2   10    8
   -0.11410199534E-04   12    2   10    9
   -0.71487033700E-02   12    2   10   10
   -0.15655557577E-04   12    2   11    1
   -0.55366390224E-06   12    2   11    2
    0.62471373527E-05   12    2   11    3
   -0.17979825977E-04   12    2   11    4
    0.58348699260E-03   12    2   11    5
    0.28140306411E-03   12    2   11    6
    0.26161367323E-05   12    2   11    7
   -0.13982743274E-04   12    2   11    8
   -0.46490713208E-03   12    2   11    9
   -0.66287691372E-05   12    2   11   10
   -0.15008535850E-01   12    2   11   11
    0.62040516729E-04   12    2   12    1
    0.18590279607E-02   12    2   12    2
   -0.54092154068E-03   12    3    1    1
    0.14665828981E-04   12    3    2    1
   -0.12554592237E-04   12    3    2    2
   -0.35864372580E-04   12    3    3    1
   -0.87367117892E-03   12    3    3    2
   -0.15293386994E-04   12    3    3    3
    0.34117323207E-05   12    3    4    1
    0.68332771445E-05   12    3    4    2
    0.22223679624E-04   12    3    4    3
    0.51526472756E-03   12    3    4    4
    0.10461578891E-04   12    3    5    1
   -0.42958960850E-04   12    3    5    2
    0.47053199165E-05   12    3    5    3
   -0.98473246957E-05   12    3    5    4
   -0.14155662651E-04   12    3    5    5
    0.24907570454E-04   12    3    6    1
   -0.18752130933E-04   12    3    6    2
    0.45081227429E-05   12    3    6    3
   -0.27345846669E-04   12    3    6    4
    0.30249057135E-05   12    3    6    5
   -0.10166436940E-04   12    3    6    6
    0.36167946030E-04   12    3    7    1
    0.78511480906E-04   12    3    7    2
    0.37321792706E-05   12    3    7    3
    0.29012365240E-04   12    3    7    4
    0.87898024490E-04   12    3    7    5
    0.93808645729E-04   12    3    7    6
   -0.45433559600E-04   12    3    7    7
    0.51068789799E-05   12    3    8    1
    0.56168171495E-05   12    3    8    2
    0.90975687777E-04   12    3    8    3
    0.78841379303E-05   12    3    8    4
   -0.25405066338E-04   12    3    8    5
   -0.19720732621E-04   12    3    8    6
   -0.37692520511E-03   12    3    8    7
   -0.10709256691E-04   12    3    8    8
   -0.11498026018E-03   12    3    9    1
    0.13630130613E-04   12    3    9    2
   -0.33721364730E-06   12    3    9    3
    0.10811653764E-03   12    3    9    4
   -0.31019434065E-05   12    3    9    5
   -0.37124346004E-05   12    3    9    6
    0.23693865091E-04   12    3    9    7
   -0.36263446244E-04   12    3    9    8
   -0.21740744330E-05   12    3    9    9
    0.33009740254E-04   12    3   10    1
   -0.77795791032E-04   12    3   10    2
   -0.30625164476E-05   12    3   10    3
    0.30217302885E-04   12    3   10    4
    0.87423895591E-04   12    3   10    5
    0.12526618505E-03   12    3   10    6
    0.18132868834E-06   12    3   10    7
    0.36091083207E-03   12    3   10    8
    0.25035114419E-04   12    3   10    9
    0.42061365455E-04   12    3   10   10
    0.37023928812E-04   12    3   11    1
   -0.13897379773E-04   12    3   11    2
    0.33137711835E-06   12    3   11    3
   -0.37393758445E-04   12    3   11    4
    0.45280698158E-06   12    3   11    5
   -0.73711418357E-06   12    3   11    6
    0.45534898527E-04   12    3   11    7
   -0.88835006404E-05   12    3   11    8
   -0.11200545575E-05   12    3   11    9
    0.44609247285E-04   12    3   11   10
   -0.86194757766E-05   12    3   11   11
   -0.18472164106E-04   12    3   12    1
    0.14702375151E-05   12    3   12    2
    0.17350296592E-03   12    3   12    3
    0.36731435250E-03   12    4    1    1
    0.10096430586E-03   12    4    2    1
    0.33962668925E-03   12    4    2    2
    0.21901109221E-03   12    4    3    1
   -0.83204620555E-05   12    4    3    2
    0.35843229044E-03   12    4    3    3
   -0.40055907697E-04   12    4    4    1
   -0.78729511795E-03   12    4    4    2
   -0.44855455969E-03   12    4    4    3
    0.32049577035E-03   12    4    4    4
   -0.15008523224E-04   12    4    5    1
    0.35595769620E-03   12    4    5    2
   -0.40905827904E-03   12    4    5    3
   -0.16642657114E-04   12    4    5    4
    0.41532464628E-03   12    4    5    5
    0.85233566418E-05   12    4    6    1
    0.72707075716E-04   12    4    6    2
   -0.43297190532E-05   12    4    6    3
    0.49904865300E-04   12    4    6    4
   -0.76255325212E-04   12    4    6    5
    0.30859316992E-03   12    4    6    6
    0.12595257557E-03   12    4    7    1
   -0.62210055628E-04   12    4    7    2
    0.17045422676E-03   12    4    7    3
   -0.37884787237E-04   12    4    7    4
   -0.14012372362E-04   12    4    7    5
   -0.17972143851E-03   12    4    7    6
    0.79836561592E-03   12    4    7    7
    0.78893991427E-04   12    4    8    1
   -0.84597579479E-04   12    4    8    2
   -0.33640447043E-04   12    4    8    3
    0.16367870043E-03   12    4    8    4
    0.77265116856E-04   12    4    8    5
    0.17704657121E-03   12    4    8    6
    0.22302470644E-03   12    4    8    7
    0.22309478878E-03   12    4    8    8
    0.41303211902E-04   12    4    9    1
   -0.32640418266E-03   12    4    9    2
    0.57013161420E-04   12    4    9    3
    0.11164191016E-03   12    4    9    4
    0.41890712179E-04   12    4    9    5
   -0.51494050045E-04   12    4    9    6
    0.13293683357E-03   12    4    9    7
   -0.14946449475E-03   12    4    9    8
    0.14319978145E-03   12    4    9    9
   -0.14634551195E-03   12    4   10    1
   -0.60345716594E-04   12    4   10    2
    0.30305636751E-03   12    4   10    3
    0.25709731572E-03   12    4   10    4
    0.33140764060E-04   12    4   10    5
    0.12576258639E-03   12    4   10    6
    0.37080874442E-04   12    4   10    7
    0.30455325891E-03   12    4   10    8
   -0.26516817522E-03   12    4   10    9
   -0.44447228421E-03   12    4   10   10
    0.17421859178E-05   12    4   11    1
    0.21839832896E-03   12    4   11    2
   -0.22485068034E-04   12    4   11    3
   -0.47921971568E-05   12    4   11    4
   -0.15387714252E-04   12    4   11    5
    0.23184142847E-05   12    4   11    6
   -0.36314175348E-04   12    4   11    7
    0.90200902830E-04   12    4   11    8
    0.84304650089E-05   12    4   11    9
    0.34994018322E-04   12    4   11   10
    0.50427064589E-03   12    4   11   11
    0.23009788760E-03   12    4   12    1
   -0.42232051868E-04   12    4   12    2
   -0.18599576715E-04   12    4   12    3
    0.40212927529E-03   12    4   12    4
    0.81008870260E-04   12    5    1    1
    0.99293235476E-04   12    5    2    1
    0.15169707359E-04   12    5    2    2
    0.60275352562E-04   12    5    3    1
   -0.10429183214E-04   12    5    3    2
    0.18318125561E-04   12    5    3    3
    0.24930450674E-05   12    5    4    1
    0.98750377440E-04   12    5    4    2
   -0.61040943135E-04   12    5    4    3
   -0.42584699275E-04   12    5    4    4
   -0.43344841064E-05   12    5    5    1
   -0.51660951997E-03   12    5    5    2
   -0.14777659204E-05   12    5    5    3
    0.78353457186E-07   12    5    5    4
    0.20172426532E-04   12    5    5    5
   -0.35236863399E-04   12    5    6    1
    0.21006635749E-03   12    5    6    2
   -0.36437089407E-05   12    5    6    3
    0.58109231419E-04   12    5    6    4
    0.27126443978E-06   12    5    6    5
   -0.38050792904E-04   12    5    6    6
    0.36163381156E-03   12    5    7    1
   -0.22271274947E-04   12    5    7    2
    0.44273542905E-03   12    5    7    3
   -0.23881501715E-03   12    5    7    4
   -0.53615087541E-06   12    5    7    5
   -0.10309356358E-03   12    5    7    6
    0.90059938335E-03   12    5    7    7
    0.17486200819E-03   12    5    8    1
   -0.18253346477E-04   12    5    8    2
   -0.87017086976E-04   12    5    8    3
    0.16496790627E-03   12    5    8    4
    0.14708366391E-03   12    5    8    5
   -0.53305590878E-03   12    5    8    6
   -0.12330820393E-03   12    5    8    7
    0.59128307208E-04   12    5    8    8
   -0.30487676126E-04   12    5    9    1
   -0.64820575467E-03   12    5    9    2
   -0.84733942982E-05   12    5    9    3
    0.33268571439E-04   12    5    9    4
    0.74908493287E-05   12    5    9    5
   -0.40996144617E-04   12    5    9    6
   -0.11278022089E-03   12    5    9    7
   -0.75624890411E-03   12    5    9    8
   -0.80284140955E-05   12    5    9    9
   -0.24791917611E-03   12    5   10    1
    0.12262208562E-04   12    5   10    2
    0.44559444873E-03   12    5   10    3
    0.37923980558E-03   12    5   10    4
    0.25570487697E-05   12    5   10    5
   -0.93380691338E-04   12    5   10    6
   -0.51653380118E-05   12    5   10    7
    0.12943609555E-03   12    5   10    8
   -0.10330921306E-03   12    5   10    9
   -0.88965346808E-03   12    5   10   10
    0.40970121104E-05   12    5   11    1
    0.40614445314E-03   12    5   11    2
    0.44323924099E-06   12    5   11    3
    0.96206163662E-06   12    5   11    4
   -0.17306949905E-05   12    5   11    5
    0.48682850109E-05   12    5   11    6
   -0.84137030340E-05   12    5   11    7
    0.12719927407E-03   12    5   11    8
    0.14940144301E-05   12    5   11    9
   -0.79439289107E-05   12    5   11   10
    0.17805979504E-04   12    5   11   11
    0.27971667917E-03   12    5   12    1
   -0.50771661848E-05   12    5   12    2
   -0.20664466705E-04   12    5   12    3
    0.27748225464E-03   12    5   12    4
    0.45824301279E-03   12    5   12    5
   -0.44920542437E-03   12    6    1    1
    0.12093572368E-03   12    6    2    1
   -0.50536475071E-03   12    6    2    2
    0.24181034313E-04   12    6    3    1
    0.16288267462E-05   12    6    3    2
   -0.52779102072E-03   12    6    3    3
    0.36351168239E-05   12    6    4    1
    0.12217077559E-03   12    6    4    2
   -0.26928459280E-04   12    6    4    3
   -0.55290914396E-03   12    6    4    4
   -0.10506328689E-05   12    6    5    1
   -0.12508093271E-03   12    6    5    2
   -0.29720114424E-05   12    6    5    3
   -0.35237809364E-05   12    6    5    4
   -0.54481015975E-03   12    6    5    5
   -0.25504847696E-04   12    6    6    1
   -0.25390444854E-03   12    6    6    2
   -0.60218302039E-05   12    6    6    3
    0.40026788525E-04   12    6    6    4
    0.15343888303E-05   12    6    6    5
   -0.51922669291E-03   12    6    6    6
    0.18000849491E-03   12    6    7    1
   -0.33776797353E-04   12    6    7    2
    0.15738876553E-03   12    6    7    3
   -0.87063778208E-04   12    6    7    4
   -0.18094903093E-04   12    6    7    5
   -0.76050320352E-04   12    6    7    6
   -0.33189132022E-04   12    6    7    7
    0.23296222545E-03   12    6    8    1
    0.83039666510E-05   12    6    8    2
   -0.39816844146E-04   12    6    8    3
    0.23093882761E-03   12    6    8    4
   -0.30117525668E-03   12    6    8    5
   -0.81148371013E-03   12    6    8    6
   -0.73541819256E-04   12    6    8    7
   -0.44425609327E-03   12    6    8    8
   -0.60375509609E-04   12    6    9    1
   -0.46424450271E-03   12    6    9    2
    0.84377934808E-06   12    6    9    3
   -0.11782545101E-04   12    6    9    4
   -0.13979449377E-04   12    6    9    5
   -0.75037880107E-04   12    6    9    6
   -0.80437445347E-04   12    6    9    7
   -0.75537366129E-03   12    6    9    8
   -0.26283581920E-03   12    6    9    9
   -0.40827016777E-04   12    6   10    1
    0.22532918455E-04   12    6   10    2
    0.11479200096E-03   12    6   10    3
    0.13170926642E-03   12    6   10    4
   -0.17254345036E-04   12    6   10    5
   -0.64112023157E-04   12    6   10    6
    0.17022237351E-04   12    6   10    7
    0.64486630382E-04   12    6   10    8
   -0.73307820559E-04   12    6   10    9
   -0.77514927637E-03   12    6   10   10
   -0.48455981318E-05   12    6   11    1
    0.23896862236E-03   12    6   11    2
    0.47485511330E-06   12    6   11    3
    0.12650928440E-05   12    6   11    4
    0.44632005421E-06   12    6   11    5
   -0.15271246249E-05   12    6   11    6
   -0.14375963919E-04   12    6   11    7
    0.13512249904E-03   12    6   11    8
    0.37412466114E-04   12    6   11    9
   -0.90513071872E-05   12    6   11   10
    0.78278580821E-03   12    6   11   11
    0.16074135286E-03   12    6   12    1
    0.16706827602E-04   12    6   12    2
   -0.22513502272E-04   12    6   12    3
    0.15869596429E-03   12    6   12    4
    0.25246116467E-03   12    6   12    5
    0.38439304570E-03   12    6   12    6
   -0.47728458656E-04   12    7    1    1
   -0.16279441792E-03   12    7    2    1
    0.10129352711E-03   12    7    2    2
    0.89436890247E-04   12    7    3    1
   -0.19521069906E-03   12    7    3    2
    0.10515871458E-03   12    7    3    3
    0.26384898307E-04   12    7    4    1
    0.16724893997E-03   12    7    4    2
    0.69174501524E-04   12    7    4    3
    0.26471741272E-03   12    7    4    4
    0.43567363684E-04   12    7    5    1
   -0.61690453100E-05   12    7    5    2
    0.28859367389E-03   12    7    5    3
   -0.23920598693E-05   12    7    5    4
    0.50042670519E-04   12    7    5    5
    0.12748401232E-03   12    7    6    1
   -0.41347266021E-04   12    7    6    2
    0.12908749298E-03   12    7    6    3
   -0.71985707719E-04   12    7    6    4
   -0.87341668961E-04   12    7    6    5
   -0.80813609556E-04   12    7    6    6
   -0.10027718462E-03   12    7    7    1
   -0.11776919349E-03   12    7    7    2
    0.32862370992E-04   12    7    7    3
   -0.13916223110E-03   12    7    7    4
    0.29149704312E-03   12    7    7    5
    0.55264071306E-03   12    7    7    6
    0.28079950887E-03   12    7    7    7
   -0.17618070147E-03   12    7    8    1
   -0.78902622540E-04   12    7    8    2
   -0.28555524619E-03   12    7    8    3
    0.22676550202E-03   12    7    8    4
   -0.37965722512E-04   12    7    8    5
   -0.78579804219E-04   12    7    8    6
   -0.80076198786E-03   12    7    8    7
   -0.86201312993E-05   12    7    8    8
   -0.29135821079E-04   12    7    9    1
   -0.46313329993E-04   12    7    9    2
   -0.23052863394E-03   12    7    9    3
   -0.31582306675E-04   12    7    9    4
   -0.16557537256E-05   12    7    9    5
    0.42991167966E-04   12    7    9    6
   -0.14571388401E-03   12    7    9    7
   -0.10340898486E-03   12    7    9    8
    0.12710083704E-03   12    7    9    9
   -0.15064684607E-03   12    7   10    1
   -0.69253915354E-04   12    7   10    2
    0.24111480560E-04   12    7   10    3
   -0.10764136610E-03   12    7   10    4
   -0.51250584229E-04   12    7   10    5
    0.21612025256E-04   12    7   10    6
   -0.25163808281E-04   12    7   10    7
   -0.15646259522E-03   12    7   10    8
    0.43174493139E-03   12    7   10    9
    0.35164506404E-04   12    7   10   10
    0.40089714073E-04   12    7   11    1
    0.10735116511E-04   12    7   11    2
    0.34971269247E-04   12    7   11    3
   -0.18697306436E-04   12    7   11    4
    0.18168480095E-04   12    7   11    5
    0.78810680059E-05   12    7   11    6
    0.14974595083E-03   12    7   11    7
   -0.56443130823E-05   12    7   11    8
   -0.63518808485E-04   12    7   11    9
    0.12272080193E-04   12    7   11   10
   -0.11408969837E-02   12    7   11   11
    0.10661295646E-03   12    7   12    1
    0.46298244746E-04   12    7   12    2
    0.93992468433E-04   12    7   12    3
   -0.77050204595E-04   12    7   12    4
    0.10254769568E-04   12    7   12    5
    0.54611913885E-05   12    7   12    6
    0.39792417773E-03   12    7   12    7
   -0.11668857089E-01   12    8    1    1
   -0.22213317589E-04   12    8    2    1
   -0.11672545732E-01   12    8    2    2
   -0.27709244288E-04   12    8    3    1
   -0.94609873344E-06   12    8    3    2
   -0.12253953990E-01   12    8    3    3
   -0.45788826230E-05   12    8    4    1
    0.82531369429E-05   12    8    4    2
   -0.31502790605E-04   12    8    4    3
   -0.11662870818E-01   12    8    4    4
   -0.42931960322E-05   12    8    5    1
    0.54178656471E-05   12    8    5    2
   -0.62444459265E-04   12    8    5    3
   -0.40433684530E-05   12    8    5    4
   -0.12518501745E-01   12    8    5    5
   -0.10097014382E-03   12    8    6    1
    0.14541987519E-04   12    8    6    2
   -0.76012743499E-04   12    8    6    3
   -0.99656439390E-04   12    8    6    4
    0.36376261686E-03   12    8    6    5
   -0.10294402073E-01   12    8    6    6
    0.55842901881E-03   12    8    7    1
   -0.56149649153E-04   12    8    7    2
    0.44250020906E-03   12    8    7    3
   -0.49559950946E-03   12    8    7    4
   -0.17842343680E-04   12    8    7    5
   -0.84646416667E-04   12    8    7    6
   -0.94549170558E-02   12    8    7    7
   -0.45497573938E-04   12    8    8    1
    0.28827968651E-04   12    8    8    2
    0.54582618295E-05   12    8    8    3
    0.37062991047E-04   12    8    8    4
   -0.31003823299E-05   12    8    8    5
   -0.39803865510E-04   12    8    8    6
   -0.10852812477E-03   12    8    8    7
   -0.11807183942E-01   12    8    8    8
   -0.65108467673E-03   12    8    9    1
    0.26713442090E-04   12    8    9    2
    0.92456222370E-04   12    8    9    3
   -0.63682306024E-03   12    8    9    4
   -0.27237272601E-03   12    8    9    5
   -0.82855066276E-03   12    8    9    6
   -0.50555382698E-04   12    8    9    7
    0.70683843913E-04   12    8    9    8
   -0.62964556463E-02   12    8    9    9
    0.48872414443E-03   12    8   10    1
   -0.56649332299E-04   12    8   10    2
   -0.44490784943E-03   12    8   10    3
   -0.58406412271E-03   12    8   10    4
    0.15880569042E-04   12    8   10    5
    0.97441181560E-04   12    8   10    6
    0.46757197540E-03   12    8   10    7
   -0.13285015192E-03   12    8   10    8
    0.39439399316E-04   12    8   10    9
   -0.94250552417E-02   12    8   10   10
   -0.95777488899E-04   12    8   11    1
   -0.72614664812E-05   12    8   11    2
    0.12638274555E-04   12    8   11    3
   -0.95333607040E-04   12    8   11    4
   -0.36904245809E-04   12    8   11    5
   -0.25435292112E-03   12    8   11    6
   -0.55492397504E-04   12    8   11    7
    0.10359198518E-04   12    8   11    8
    0.10955242630E-02   12    8   11    9
    0.60041906669E-04   12    8   11   10
    0.21330615780E-01   12    8   11   11
   -0.64081956914E-05   12    8   12    1
    0.22892938140E-03   12    8   12    2
    0.15589336026E-05   12    8   12    3
   -0.41476635003E-05   12    8   12    4
   -0.10120163408E-04   12    8   12    5
    0.72677493662E-04   12    8   12    6
   -0.58998246566E-04   12    8   12    7
    0.21642808694E-02   12    8   12    8
   -0.14303948312E-03   12    9    1    1
    0.46398740498E-03   12    9    2    1
    0.38251609050E-04   12    9    2    2
   -0.10735485771E-02   12    9    3    1
   -0.80334537511E-04   12    9    3    2
    0.41382219954E-04   12    9    3    3
   -0.18930681960E-05   12    9    4    1
    0.45519050987E-03   12    9    4    2
    0.10760176423E-02   12    9    4    3
    0.28767560889E-03   12    9    4    4
   -0.15864327838E-04   12    9    5    1
   -0.12526350351E-02   12    9    5    2
   -0.19746405678E-05   12    9    5    3
    0.44527519276E-07   12    9    5    4
    0.65361120088E-04   12    9    5    5
    0.10336995417E-03   12    9    6    1
   -0.61516468971E-03   12    9    6    2
    0.62706225140E-05   12    9    6    3
   -0.14651825614E-03   12    9    6    4
   -0.30217037340E-04   12    9    6    5
   -0.23305628506E-04   12    9    6    6
   -0.10231704592E-02   12    9    7    1
    0.39148549114E-04   12    9    7    2
   -0.12500302925E-02   12    9    7    3
    0.67690861602E-03   12    9    7    4
    0.15552304990E-05   12    9    7    5
    0.27740852386E-03   12    9    7    6
   -0.32295060155E-02   12    9    7    7
   -0.31892381882E-03   12    9    8    1
    0.13899867827E-04   12    9    8    2
    0.16699852707E-03   12    9    8    3
   -0.29717754048E-03   12    9    8    4
   -0.41855097213E-03   12    9    8    5
   -0.64737576395E-03   12    9    8    6
    0.18770162940E-03   12    9    8    7
    0.10408002367E-03   12    9    8    8
    0.10950640032E-03   12    9    9    1
    0.14576557092E-02   12    9    9    2
    0.23682115879E-04   12    9    9    3
   -0.80116681193E-04   12    9    9    4
   -0.55496481954E-05   12    9    9    5
    0.86690073980E-04   12    9    9    6
    0.29999175916E-03   12    9    9    7
    0.14340775588E-02   12    9    9    8
    0.84164268621E-04   12    9    9    9
    0.67306285557E-03   12    9   10    1
   -0.12475121193E-04   12    9   10    2
   -0.12160530396E-02   12    9   10    3
   -0.10355608871E-02   12    9   10    4
    0.26592878096E-06   12    9   10    5
    0.26044257874E-03   12    9   10    6
    0.16066387340E-04   12    9   10    7
   -0.19779348263E-03   12    9   10    8
    0.25482881273E-03   12    9   10    9
    0.33232244667E-02   12    9   10   10
   -0.43936279104E-05   12    9   11    1
   -0.96397686850E-03   12    9   11    2
   -0.16872997876E-05   12    9   11    3
   -0.78719594729E-05   12    9   11    4
    0.11345908920E-05   12    9   11    5
   -0.69231964910E-05   12    9   11    6
   -0.70335786847E-05   12    9   11    7
   -0.10364440438E-03   12    9   11    8
   -0.55315934932E-05   12    9   11    9
   -0.62867633531E-05   12    9   11   10
    0.43369339334E-04   12    9   11   11
   -0.75337689514E-03   12    9   12    1
    0.49479363913E-05   12    9   12    2
    0.59529685910E-04   12    9   12    3
   -0.74555716103E-03   12    9   12    4
   -0.99315869743E-03   12    9   12    5
   -0.83452838196E-03   12    9   12    6
   -0.53441140098E-04   12    9   12    7
    0.31162124764E-04   12    9   12    8
    0.48875845575E-02   12    9   12    9
    0.19970288046E-03   12   10    1    1
   -0.16713243215E-03   12   10    2    1
    0.47127100236E-04   12   10    2    2
    0.69174681996E-04   12   10    3    1
    0.18985458050E-03   12   10    3    2
    0.45754785783E-04   12   10    3    3
    0.24144632909E-04   12   10    4    1
    0.16965743332E-03   12   10    4    2
    0.98198265028E-04   12   10    4    3
   -0.93290966130E-04   12   10    4    4
   -0.42379178850E-05   12   10    5    1
    0.29902876106E-06   12   10    5    2
    0.28677519884E-03   12   10    5    3
    0.46442921512E-04   12   10    5    4
   -0.95774627696E-05   12   10    5    5
   -0.92220264915E-04   12   10    6    1
    0.28364540160E-04   12   10    6    2
    0.15148152552E-03   12   10    6    3
    0.14411353639E-03   12   10    6    4
   -0.80505209848E-04   12   10    6    5
   -0.11165685052E-03   12   10    6    6
    0.10646248304E-03   12   10    7    1
   -0.71426509660E-04   12   10    7    2
   -0.32116441621E-04   12   10    7    3
    0.15057078854E-03   12   10    7    4
    0.49518249365E-04   12   10    7    5
   -0.38795505636E-04   12   10    7    6
   -0.36871740486E-04   12   10    7    7
   -0.21923865261E-03   12   10    8    1
   -0.80283385037E-04   12   10    8    2
    0.26953055895E-03   12   10    8    3
    0.16432414338E-03   12   10    8    4
    0.47164118190E-04   12   10    8    5
    0.85810950121E-04   12   10    8    6
   -0.15223635046E-03   12   10    8    7
   -0.72465415034E-04   12   10    8    8
   -0.36099109745E-04   12   10    9    1
    0.56513355651E-04   12   10    9    2
   -0.22835473608E-03   12   10    9    3
   -0.38246969624E-04   12   10    9    4
   -0.91135174755E-06   12   10    9    5
    0.58754917079E-04   12   10    9    6
   -0.42723446079E-03   12   10    9    7
    0.10881623657E-03   12   10    9    8
    0.11065824242E-03   12   10    9    9
    0.14325048935E-03   12   10   10    1
   -0.12221999381E-03   12   10   10    2
   -0.42819387418E-04   12   10   10    3
    0.90435084401E-04   12   10   10    4
   -0.29067034855E-03   12   10   10    5
   -0.61990099970E-03   12   10   10    6
   -0.26869105448E-04   12   10   10    7
   -0.73970876045E-03   12   10   10    8
    0.15143444959E-03   12   10   10    9
    0.24129038755E-03   12   10   10   10
   -0.19432933843E-04   12   10   11    1
   -0.18152836607E-04   12   10   11    2
    0.34302257511E-04   12   10   11    3
    0.39954058250E-04   12   10   11    4
    0.18550307069E-04   12   10   11    5
    0.87671383669E-05   12   10   11    6
   -0.13286566567E-04   12   10   11    7
    0.25654382899E-05   12   10   11    8
   -0.60736116959E-04   12   10   11    9
   -0.14973894735E-03   12   10   11   10
   -0.10606796593E-02   12   10   11   11
    0.71443061525E-04   12   10   12    1
    0.49912817717E-04   12   10   12    2
   -0.91871740345E-04   12   10   12    3
   -0.11251511123E-03   12   10   12    4
   -0.18968793652E-04   12   10   12    5
   -0.91522806813E-05   12   10   12    6
    0.11345369780E-03   12   10   12    7
   -0.51788176002E-04   12   10   12    8
    0.68162517224E-04   12   10   12    9
    0.39784802772E-03   12   10   12   10
    0.82387905028E-04   12   11    1    1
   -0.13947933653E-03   12   11    2    1
    0.70176124908E-05   12   11    2    2
    0.46122473282E-03   12   11    3    1
    0.20300104964E-04   12   11    3    2
    0.79794205883E-05   12   11    3    3
    0.16734736707E-05   12   11    4    1
   -0.13844512222E-03   12   11    4    2
   -0.46330370972E-03   12   11    4    3
   -0.92571934149E-04   12   11    4    4
    0.76699262154E-05   12   11    5    1
    0.63518698469E-03   12   11    5    2
   -0.63455320700E-06   12   11    5    3
    0.10979705961E-05   12   11    5    4
   -0.19304008153E-05   12   11    5    5
   -0.37482787936E-04   12   11    6    1
    0.20082201916E-03   12   11    6    2
   -0.39586388750E-05   12   11    6    3
    0.66406692519E-04   12   11    6    4
    0.10864648147E-04   12   11    6    5
    0.36416537085E-04   12   11    6    6
    0.38596994573E-03   12   11    7    1
   -0.31452576497E-04   12   11    7    2
    0.48634090136E-03   12   11    7    3
   -0.25839474902E-03   12   11    7    4
   -0.17757593003E-04   12   11    7    5
   -0.13628935833E-03   12   11    7    6
    0.14023201124E-02   12   11    7    7
    0.25658461796E-03   12   11    8    1
   -0.91319466630E-05   12   11    8    2
   -0.87337049762E-04   12   11    8    3
    0.24474022288E-03   12   11    8    4
    0.24174197039E-03   12   11    8    5
    0.32296386398E-03   12   11    8    6
   -0.89790495534E-04   12   11    8    7
   -0.29467598688E-04   12   11    8    8
   -0.24964278194E-04   12   11    9    1
   -0.42368108031E-03   12   11    9    2
   -0.85589254814E-05   12   11    9    3
    0.19389932189E-04   12   11    9    4
    0.25528486743E-05   12   11    9    5
   -0.32995088650E-04   12   11    9    6
   -0.14254851663E-03   12   11    9    7
   -0.41400710667E-03   12   11    9    8
   -0.15490077038E-04   12   11    9    9
   -0.25967349454E-03   12   11   10    1
    0.19902288234E-04   12   11   10    2
    0.47867349446E-03   12   11   10    3
    0.39549890675E-03   12   11   10    4
   -0.15373602433E-04   12   11   10    5
   -0.12404812173E-03   12   11   10    6
   -0.58175188639E-05   12   11   10    7
    0.95653490656E-04   12   11   10    8
   -0.12794121150E-03   12   11   10    9
   -0.14033574421E-02   12   11   10   10
   -0.26549448563E-04   12   11   11    1
   -0.51622859704E-03   12   11   11    2
    0.24113005542E-06   12   11   11    3
    0.15988556948E-04   12   11   11    4
   -0.70138927498E-06   12   11   11    5
    0.36444636485E-04   12   11   11    6
   -0.67126589597E-04   12   11   11    7
    0.95823694892E-03   12   11   11    8
    0.36153636295E-05   12   11   11    9
   -0.63101298787E-04   12   11   11   10
    0.41880270476E-04   12   11   11   11
   -0.33041084330E-04   12   11   12    1
   -0.16523564078E-06   12   11   12    2
    0.31902541519E-04   12   11   12    3
   -0.30137127256E-04   12   11   12    4
    0.34870824654E-05   12   11   12    5
   -0.25630193183E-03   12   11   12    6
   -0.44608378133E-04   12   11   12    7
    0.17707605070E-04   12   11   12    8
   -0.30199656555E-03   12   11   12    9
    0.34447835615E-04   12   11   12   10
    0.30375337306E-01   12   11   12   11
    0.20540671199       12   12    1    1
    0.36141247813E-03   12   12    2    1
    0.20820415515       12   12    2    2
   -0.18618497017E-03   12   12    3    1
    0.66981515857E-05   12   12    3    2
    0.20341398809       12   12    3    3
    0.14331351824E-02   12   12    4    1
   -0.34118940707E-03   12   12    4    2
   -0.19355013603E-03   12   12    4    3
    0.20536216599       12   12    4    4
    0.34707068494E-02   12   12    5    1
   -0.51556391856E-04   12   12    5    2
   -0.79573760208E-04   12   12    5    3
    0.34479126717E-02   12   12    5    4
    0.20407273600       12   12    5    5
    0.50134907940E-02   12   12    6    1
   -0.42953419501E-03   12   12    6    2
   -0.49096871306E-03   12   12    6    3
    0.50464318305E-02   12   12    6    4
   -0.48648229283E-02   12   12    6    5
    0.19514687401       12   12    6    6
    0.27655617380E-02   12   12    7    1
   -0.62499950015E-03   12   12    7    2
   -0.14129408552E-02   12   12    7    3
   -0.24741101456E-02   12   12    7    4
   -0.42875840613E-03   12   12    7    5
   -0.10620198506E-04   12   12    7    6
    0.20633429456       12   12    7    7
   -0.64149091835E-03   12   12    8    1
   -0.67285737936E-02   12   12    8    2
    0.63965514636E-05   12   12    8    3
    0.50098924224E-04   12   12    8    4
    0.25204188974E-03   12   12    8    5
   -0.38096944895E-03   12   12    8    6
   -0.24980736150E-02   12   12    8    7
    0.18835712018       12   12    8    8
   -0.12306057571E-02   12   12    9    1
   -0.10061852620E-04   12   12    9    2
    0.23071571997E-03   12   12    9    3
   -0.11557594534E-02   12   12    9    4
    0.15217696039E-02   12   12    9    5
   -0.16773851598E-01   12   12    9    6
   -0.10306730578E-02   12   12    9    7
    0.67002845071E-03   12   12    9    8
    0.24337308506       12   12    9    9
    0.23758207454E-02   12   12   10    1
   -0.66699234018E-03   12   12   10    2
    0.14753635960E-02   12   12   10    3
   -0.28109746029E-02   12   12   10    4
    0.37986100951E-03   12   12   10    5
   -0.25723145473E-03   12   12   10    6
    0.15880648289E-01   12   12   10    7
   -0.25131829765E-02   12   12   10    8
    0.76850803892E-03   12   12   10    9
    0.20619141441       12   12   10   10
   -0.17998659486E-02   12   12   11    1
    0.21355609963E-04   12   12   11    2
    0.28667417377E-03   12   12   11    3
   -0.17415052733E-02   12   12   11    4
   -0.79736611606E-02   12   12   11    5
   -0.73214873855E-02   12   12   11    6
   -0.70323787580E-03   12   12   11    7
    0.45348265655E-03   12   12   11    8
    0.13325760968E-01   12   12   11    9
    0.77689276082E-03   12   12   11   10
    0.80115639204       12   12   11   11
   -0.71052440702E-03   12   12   12    1
   -0.14187954883E-01   12   12   12    2
   -0.79396148195E-05   12   12   12    3
    0.47259329598E-03   12   12   12    4
    0.19115700908E-04   12   12   12    5
    0.81436712028E-03   12   12   12    6
   -0.11024960181E-02   12   12   12    7
    0.21953151541E-01   12   12   12    8
    0.39869014776E-04   12   12   12    9
   -0.10205562444E-02   12   12   12   10
    0.34714577859E-04   12   12   12   11
    0.80877706446       12   12   12   12
   -0.14904971583E-01   13    1    1    1
   -0.56952184504E-04   13    1    2    1
   -0.12855320577E-01   13    1    2    2
    0.14552140337E-04   13    1    3    1
   -0.38824713264E-03   13    1    3    2
   -0.14388112305E-01   13    1    3    3
    0.23281084155E-03   13    1    4    1
    0.21449657613E-04   13    1    4    2
   -0.49920341460E-04   13    1    4    3
   -0.13369831885E-01   13    1    4    4
    0.18069566437E-03   13    1    5    1
   -0.35833077268E-05   13    1    5    2
   -0.28015134551E-04   13    1    5    3
    0.12452860454E-03   13    1    5    4
   -0.14788078386E-01   13    1    5    5
   -0.96618520329E-03   13    1    6    1
    0.14300204120E-03   13    1    6    2
   -0.17168315355E-03   13    1    6    3
   -0.91119168435E-03   13    1    6    4
    0.31564311806E-02   13    1    6    5
   -0.93567663665E-02   13    1    6    6
    0.19255793943E-02   13    1    7    1
    0.15312130465E-03   13    1    7    2
    0.24797128797E-02   13    1    7    3
   -0.16281461231E-02   13    1    7    4
    0.20726957822E-03   13    1    7    5
    0.10466357111E-03   13    1    7    6
   -0.83737417310E-02   13    1    7    7
    0.64646821614E-04   13    1    8    1
    0.33724160245E-02   13    1    8    2
    0.17979204220E-03   13    1    8    3
    0.10062027470E-03   13    1    8    4
   -0.18002695286E-03   13    1    8    5
    0.43085186287E-05   13    1    8    6
   -0.68227238313E-04   13    1    8    7
   -0.87683544105E-02   13    1    8    8
   -0.24262771012E-02   13    1    9    1
    0.40898612706E-04   13    1    9    2
    0.31289218882E-03   13    1    9    3
   -0.21662809275E-02   13    1    9    4
   -0.12197753367E-02   13    1    9    5
   -0.11447862281E-04   13    1    9    6
    0.16640644856E-03   13    1    9    7
    0.22672725337E-04   13    1    9    8
   -0.68395660132E-02   13    1    9    9
    0.16859424046E-02   13    1   10    1
   -0.72623229803E-04   13    1   10    2
   -0.24393535564E-02   13    1   10    3
   -0.18528339258E-02   13    1   10    4
   -0.12843103972E-03   13    1   10    5
    0.39227336974E-03   13    1   10    6
   -0.54054444869E-03   13    1   10    7
    0.29667578641E-04   13    1   10    8
    0.16845874208E-03   13    1   10    9
   -0.84587286825E-02   13    1   10   10
   -0.23493310126E-04   13    1   11    1
   -0.21358985424E-05   13    1   11    2
    0.27287820288E-05   13    1   11    3
   -0.27828598825E-04   13    1   11    4
    0.45905908328E-03   13    1   11    5
    0.17342653941E-03   13    1   11    6
    0.13639324806E-04   13    1   11    7
   -0.10686224461E-04   13    1   11    8
   -0.20161070131E-03   13    1   11    9
    0.14070422183E-04   13    1   11   10
   -0.14815414635E-01   13    1   11   11
    0.51662964752E-04   13    1   12    1
    0.10968990208E-02   13    1   12    2
    0.49368681686E-04   13    1   12    3
   -0.27954831844E-04   13    1   12    4
   -0.37401314182E-05   13    1   12    5
    0.14185081919E-05   13    1   12    6
    0.74640059561E-04   13    1   12    7
    0.13781052804E-03   13    1   12    8
    0.14858834129E-04   13    1   12    9
   -0.59981570475E-05   13    1   12   10
   -0.52744958908E-05   13    1   12   11
   -0.12880803059E-01   13    1   12   12
    0.12157129938E-02   13    1   13    1
   -0.47351627392E-03   13    2    1    1
   -0.45663728453E-03   13    2    2    1
   -0.45584739872E-03   13    2    2    2
   -0.50610458172E-04   13    2    3    1
    0.33829010773E-04   13    2    3    2
   -0.42960809402E-03   13    2    3    3
    0.10464340802E-04   13    2    4    1
    0.13319028673E-03   13    2    4    2
    0.13351375021E-03   13    2    4    3
   -0.39825958184E-03   13    2    4    4
   -0.16271182938E-04   13    2    5    1
    0.31995714944E-04   13    2    5    2
    0.23182366157E-03   13    2    5    3
   -0.40192784286E-05   13    2    5    4
   -0.48684287449E-03   13    2    5    5
   -0.16387363189E-04   13    2    6    1
   -0.14493622001E-04   13    2    6    2
   -0.35326806989E-04   13    2    6    3
   -0.80639074410E-04   13    2    6    4
    0.14875411579E-03   13    2    6    5
   -0.21711873494E-03   13    2    6    6
   -0.13586458205E-03   13    2    7    1
    0.11114985130E-03   13    2    7    2
   -0.10607495367E-03   13    2    7    3
    0.24093985578E-04   13    2    7    4
   -0.33891754851E-04   13    2    7    5
    0.84471167646E-04   13    2    7    6
   -0.83021838850E-03   13    2    7    7
   -0.16407212806E-03   13    2    8    1
    0.18061963871E-03   13    2    8    2
    0.83240730278E-04   13    2    8    3
   -0.30187529660E-03   13    2    8    4
   -0.52864728347E-04   13    2    8    5
    0.41418326680E-03   13    2    8    6
   -0.46019560018E-05   13    2    8    7
   -0.32339868350E-03   13    2    8    8
   -0.83609379811E-04   13    2    9    1
    0.58158689494E-03   13    2    9    2
    0.50166811507E-04   13    2    9    3
   -0.14820878593E-03   13    2    9    4
   -0.69970185762E-04   13    2    9    5
    0.61607709220E-04   13    2    9    6
    0.10122876632E-03   13    2    9    7
    0.90403050494E-03   13    2    9    8
   -0.14414610645E-03   13    2    9    9
    0.20937559470E-03   13    2   10    1
    0.67679283335E-04   13    2   10    2
   -0.33224173832E-03   13    2   10    3
   -0.28960946408E-03   13    2   10    4
    0.28449693704E-04   13    2   10    5
    0.42475199977E-04   13    2   10    6
   -0.18757140476E-04   13    2   10    7
   -0.21194331371E-03   13    2   10    8
    0.10392683638E-03   13    2   10    9
    0.42081824360E-03   13    2   10   10
   -0.20308468650E-05   13    2   11    1
   -0.27983255571E-03   13    2   11    2
    0.81235654748E-05   13    2   11    3
   -0.21515886883E-05   13    2   11    4
    0.15427047325E-04   13    2   11    5
    0.15261844348E-05   13    2   11    6
    0.19398480767E-04   13    2   11    7
   -0.84475285205E-04   13    2   11    8
   -0.14283115273E-04   13    2   11    9
   -0.10359128645E-04   13    2   11   10
   -0.38102969285E-03   13    2   11   11
   -0.63479896700E-04   13    2   12    1
    0.42436236536E-04   13    2   12    2
    0.54039923799E-06   13    2   12    3
   -0.17363326581E-03   13    2   12    4
   -0.22064454246E-03   13    2   12    5
   -0.15660932821E-03   13    2   12    6
    0.26449171897E-04   13    2   12    7
    0.32498875542E-05   13    2   12    8
    0.66294346396E-03   13    2   12    9
    0.56315760942E-04   13    2   12   10
   -0.35818963236E-03   13    2   12   11
   -0.30525320008E-03   13    2   12   12
    0.37401752055E-04   13    2   13    1
    0.40613596713E-03   13    2   13    2
    0.94014419444E-03   13    3    1    1
    0.21337827974E-04   13    3    2    1
    0.83594469638E-03   13    3    2    2
   -0.36220005057E-03   13    3    3    1
   -0.19424685828E-04   13    3    3    2
    0.10483345513E-02   13    3    3    3
    0.67670571751E-05   13    3    4    1
    0.29665697501E-04   13    3    4    2
   -0.79382209085E-05   13    3    4    3
    0.89234324535E-03   13    3    4    4
   -0.21241625405E-04   13    3    5    1
   -0.19872237220E-04   13    3    5    2
    0.66230560823E-04   13    3    5    3
   -0.28402697598E-04   13    3    5    4
    0.96907246636E-03   13    3    5    5
    0.23588282853E-04   13    3    6    1
    0.15139380679E-03   13    3    6    2
   -0.24016361321E-03   13    3    6    3
    0.82516187104E-04   13    3    6    4
   -0.12845688526E-03   13    3    6    5
    0.65699571860E-03   13    3    6    6
    0.11172124573E-03   13    3    7    1
    0.94630397381E-04   13    3    7    2
    0.14598889812E-03   13    3    7    3
   -0.13449888734E-03   13    3    7    4
   -0.26658066019E-03   13    3    7    5
   -0.99254132958E-04   13    3    7    6
    0.95143974720E-03   13    3    7    7
    0.20704020858E-03   13    3    8    1
   -0.18970847191E-03   13    3    8    2
   -0.16061617300E-04   13    3    8    3
   -0.10376168285E-03   13    3    8    4
    0.11676291264E-03   13    3    8    5
   -0.11657308335E-03   13    3    8    6
    0.53236267383E-04   13    3    8    7
    0.59857176497E-03   13    3    8    8
    0.13494622688E-03   13    3    9    1
   -0.29145876498E-03   13    3    9    2
    0.21008495123E-03   13    3    9    3
    0.16884649472E-03   13    3    9    4
    0.65506787204E-04   13    3    9    5
   -0.35328199479E-04   13    3    9    6
    0.12270950351E-03   13    3    9    7
   -0.43860123575E-03   13    3    9    8
    0.46937790324E-03   13    3    9    9
   -0.22911056219E-03   13    3   10    1
    0.96982650009E-04   13    3   10    2
    0.46805610990E-03   13    3   10    3
    0.43191564123E-03   13    3   10    4
    0.25078630146E-03   13    3   10    5
   -0.19535627520E-04   13    3   10    6
    0.25410926664E-04   13    3   10    7
    0.17200001976E-03   13    3   10    8
   -0.25878094695E-03   13    3   10    9
    0.15305460276E-03   13    3   10   10
    0.34843771407E-05   13    3   11    1
    0.23776060734E-03   13    3   11    2
   -0.26995568991E-04   13    3   11    3
    0.37967392881E-05   13    3   11    4
   -0.39357928874E-04   13    3   11    5
   -0.15025807804E-04   13    3   11    6
   -0.33700750720E-04   13    3   11    7
    0.79362819807E-04   13    3   11    8
    0.34119655857E-04   13    3   11    9
    0.21662647847E-04   13    3   11   10
    0.14538997892E-02   13    3   11   11
    0.16057185174E-03   13    3   12    1
   -0.10973874728E-03   13    3   12    2
   -0.10014694839E-04   13    3   12    3
    0.15087545026E-03   13    3   12    4
    0.23712635684E-03   13    3   12    5
    0.14570240901E-03   13    3   12    6
   -0.81742556769E-05   13    3   12    7
   -0.95668808187E-05   13    3   12    8
   -0.63841763324E-03   13    3   12    9
   -0.21150566599E-04   13    3   12   10
    0.10898350406E-03   13    3   12   11
    0.13157207346E-02   13    3   12   12
   -0.11165833133E-03   13    3   13    1
   -0.17248280789E-03   13    3   13    2
    0.30122299447E-03   13    3   13    3
    0.76415183285E-03   13    4    1    1
    0.13465790061E-04   13    4    2    1
    0.64025856222E-03   13    4    2    2
    0.50125319755E-05   13    4    3    1
   -0.10749331821E-04   13    4    3    2
    0.49961661847E-03   13    4    3    3
   -0.72019326303E-03   13    4    4    1
   -0.13455212769E-04   13    4    4    2
    0.91305793879E-05   13    4    4    3
    0.88540912858E-03   13    4    4    4
    0.20185386895E-05   13    4    5    1
    0.21562371183E-05   13    4    5    2
    0.56985912788E-05   13    4    5    3
    0.61834690807E-04   13    4    5    4
    0.11891935580E-02   13    4    5    5
    0.12512864036E-03   13    4    6    1
   -0.31382355921E-04   13    4    6    2
    0.22293923427E-04   13    4    6    3
   -0.43046224874E-05   13    4    6    4
   -0.42624424047E-03   13    4    6    5
    0.50450334476E-03   13    4    6    6
   -0.31136918823E-03   13    4    7    1
   -0.98900670607E-05   13    4    7    2
   -0.37164842475E-03   13    4    7    3
    0.17193507736E-03   13    4    7    4
    0.46783372575E-04   13    4    7    5
    0.12121600370E-03   13    4    7    6
    0.47774068833E-03   13    4    7    7
   -0.10648055944E-05   13    4    8    1
   -0.67739702798E-03   13    4    8    2
   -0.84793990381E-04   13    4    8    3
    0.29172211133E-05   13    4    8    4
    0.21229752456E-04   13    4    8    5
   -0.24711461356E-04   13    4    8    6
   -0.55614155762E-04   13    4    8    7
    0.14719996650E-03   13    4    8    8
    0.36571294183E-03   13    4    9    1
   -0.30487164442E-04   13    4    9    2
   -0.33115534765E-04   13    4    9    3
    0.35986095013E-03   13    4    9    4
    0.27508722447E-03   13    4    9    5
   -0.16246832631E-03   13    4    9    6
    0.74434783339E-04   13    4    9    7
   -0.24238714610E-04   13    4    9    8
   -0.53214632822E-04   13    4    9    9
   -0.28826709069E-03   13    4   10    1
   -0.16786217327E-04   13    4   10    2
    0.41709459195E-03   13    4   10    3
    0.26240549124E-03   13    4   10    4
    0.13452929059E-03   13    4   10    5
    0.76861893942E-04   13    4   10    6
    0.30174656569E-03   13    4   10    7
    0.63608942521E-04   13    4   10    8
    0.50857130852E-04   13    4   10    9
    0.37521239778E-03   13    4   10   10
   -0.30908512282E-04   13    4   11    1
    0.13021529327E-04   13    4   11    2
    0.22547925716E-05   13    4   11    3
   -0.40431782064E-04   13    4   11    4
   -0.35074715260E-04   13    4   11    5
   -0.39237288091E-05   13    4   11    6
    0.13296380554E-04   13    4   11    7
    0.35783737774E-05   13    4   11    8
    0.56164914152E-04   13    4   11    9
    0.23272297160E-04   13    4   11   10
    0.12251692408E-02   13    4   11   11
    0.56390019545E-05   13    4   12    1
   -0.50335952736E-05   13    4   12    2
    0.28404649590E-05   13    4   12    3
    0.96650495545E-05   13    4   12    4
    0.12900910133E-04   13    4   12    5
    0.98958507346E-05   13    4   12    6
    0.10782118868E-04   13    4   12    7
    0.56437244153E-04   13    4   12    8
   -0.24082861851E-04   13    4   12    9
   -0.23678758488E-04   13    4   12   10
    0.12477349583E-06   13    4   12   11
    0.67274830978E-03   13    4   12   12
    0.32602054639E-04   13    4   13    1
   -0.96117345672E-05   13    4   13    2
    0.85516191868E-05   13    4   13    3
    0.17600694840E-03   13    4   13    4
    0.23182522049E-02   13    5    1    1
   -0.12407753832E-04   13    5    2    1
    0.17917387011E-02   13    5    2    2
    0.54051170621E-06   13    5    3    1
   -0.33714147156E-04   13    5    3    2
    0.25649127020E-02   13    5    3    3
   -0.14846504473E-03   13    5    4    1
    0.10273568059E-04   13    5    4    2
    0.19386930235E-04   13    5    4    3
    0.23399606521E-02   13    5    4    4
   -0.70026666718E-03   13    5    5    1
   -0.11561624117E-04   13    5    5    2
    0.59570937509E-04   13    5    5    3
   -0.21652399333E-03   13    5    5    4
    0.26310144557E-02   13    5    5    5
    0.38904207132E-03   13    5    6    1
   -0.51085759096E-04   13    5    6    2
    0.75708761446E-04   13    5    6    3
    0.43891507824E-03   13    5    6    4
   -0.15782682456E-02   13    5    6    5
    0.12538690458E-02   13    5    6    6
   -0.67621172676E-03   13    5    7    1
   -0.48233930337E-04   13    5    7    2
   -0.10735139518E-02   13    5    7    3
    0.71225937528E-03   13    5    7    4
   -0.12176537053E-03   13    5    7    5
   -0.21109360454E-03   13    5    7    6
    0.92420805140E-03   13    5    7    7
   -0.35360672334E-04   13    5    8    1
   -0.12974856651E-02   13    5    8    2
   -0.15978681721E-04   13    5    8    3
   -0.35710490242E-04   13    5    8    4
    0.95724180392E-04   13    5    8    5
   -0.10290561393E-04   13    5    8    6
   -0.42973933201E-04   13    5    8    7
    0.73970570607E-03   13    5    8    8
    0.72493408270E-03   13    5    9    1
   -0.13878339392E-04   13    5    9    2
   -0.12232060673E-03   13    5    9    3
    0.80742499821E-03   13    5    9    4
    0.38243470198E-03   13    5    9    5
    0.21193689471E-03   13    5    9    6
   -0.26006252513E-04   13    5    9    7
   -0.90403599651E-05   13    5    9    8
    0.54678363433E-03   13    5    9    9
   -0.59127976418E-03   13    5   10    1
   -0.33305448774E-05   13    5   10    2
    0.10397827123E-02   13    5   10    3
    0.78948043856E-03   13    5   10    4
    0.36979478584E-04   13    5   10    5
   -0.28809399380E-03   13    5   10    6
    0.73419190245E-04   13    5   10    7
    0.25537509508E-04   13    5   10    8
   -0.47383429236E-04   13    5   10    9
    0.10543568277E-02   13    5   10   10
    0.33114331841E-04   13    5   11    1
    0.61067537859E-06   13    5   11    2
   -0.39708513962E-05   13    5   11    3
    0.10524988040E-04   13    5   11    4
   -0.26130815694E-04   13    5   11    5
    0.31774426868E-04   13    5   11    6
   -0.46854711824E-05   13    5   11    7
   -0.91378925150E-06   13    5   11    8
   -0.14797420368E-04   13    5   11    9
   -0.14300877756E-04   13    5   11   10
   -0.10374559765E-02   13    5   11   11
    0.36736674385E-06   13    5   12    1
    0.15533058628E-04   13    5   12    2
    0.16963821151E-04   13    5   12    3
   -0.95728950310E-06   13    5   12    4
    0.13195388726E-05   13    5   12    5
   -0.18275688584E-06   13    5   12    6
    0.79428007951E-05   13    5   12    7
    0.18826610534E-04   13    5   12    8
    0.66968286614E-05   13    5   12    9
   -0.20970841151E-05   13    5   12   10
   -0.41245167138E-06   13    5   12   11
   -0.69967902901E-03   13    5   12   12
    0.23481333290E-04   13    5   13    1
   -0.59947279593E-05   13    5   13    2
   -0.84860653601E-05   13    5   13    3
    0.40422872458E-04   13    5   13    4
    0.11264437049E-03   13    5   13    5
   -0.27835874306E-02   13    6    1    1
   -0.58420247915E-04   13    6    2    1
   -0.25405298880E-02   13    6    2    2
    0.37759109742E-05   13    6    3    1
    0.59939543426E-04   13    6    3    2
   -0.29097216572E-02   13    6    3    3
    0.37462925114E-03   13    6    4    1
    0.38841405744E-04   13    6    4    2
    0.25856698775E-04   13    6    4    3
   -0.29927904365E-02   13    6    4    4
    0.20296987362E-04   13    6    5    1
    0.10031339466E-04   13    6    5    2
    0.89640927983E-04   13    6    5    3
    0.89513594643E-04   13    6    5    4
   -0.36190091742E-02   13    6    5    5
   -0.74683711527E-03   13    6    6    1
    0.10362491462E-03   13    6    6    2
   -0.16259633964E-04   13    6    6    3
   -0.29273275988E-03   13    6    6    4
    0.10502967870E-02   13    6    6    5
   -0.22943039869E-02   13    6    6    6
    0.72070753388E-03   13    6    7    1
   -0.13027623063E-03   13    6    7    2
    0.80686217839E-03   13    6    7    3
   -0.25134331535E-03   13    6    7    4
   -0.16070386571E-03   13    6    7    5
   -0.60776254568E-03   13    6    7    6
   -0.19934016199E-02   13    6    7    7
    0.51709961311E-05   13    6    8    1
    0.11790138098E-02   13    6    8    2
    0.32305783529E-04   13    6    8    3
    0.88531675689E-05   13    6    8    4
   -0.33618064659E-04   13    6    8    5
    0.14224302414E-03   13    6    8    6
   -0.30968197283E-04   13    6    8    7
   -0.14034955145E-02   13    6    8    8
   -0.78569021336E-03   13    6    9    1
    0.27411440859E-04   13    6    9    2
    0.65017894242E-04   13    6    9    3
   -0.59763613035E-03   13    6    9    4
   -0.15261461451E-03   13    6    9    5
    0.58637949565E-03   13    6    9    6
   -0.47025586729E-03   13    6    9    7
    0.63779112880E-04   13    6    9    8
   -0.92889299573E-03   13    6    9    9
    0.73273956468E-03   13    6   10    1
    0.15927167340E-03   13    6   10    2
   -0.92164254468E-03   13    6   10    3
   -0.38541961664E-03   13    6   10    4
   -0.35107010335E-03   13    6   10    5
   -0.65180375934E-03   13    6   10    6
   -0.33804476456E-03   13    6   10    7
   -0.11763655235E-04   13    6   10    8
   -0.33432704074E-03   13    6   10    9
   -0.16551445957E-02   13    6   10   10
   -0.14654164676E-04   13    6   11    1
   -0.17994003262E-04   13    6   11    2
    0.78914122533E-05   13    6   11    3
   -0.46096275605E-04   13    6   11    4
   -0.25525464213E-04   13    6   11    5
   -0.15764795804E-03   13    6   11    6
   -0.56511071955E-04   13    6   11    7
    0.35775936982E-05   13    6   11    8
    0.29508932091E-03   13    6   11    9
   -0.52835426752E-04   13    6   11   10
    0.63149458433E-02   13    6   11   11
   -0.17369921905E-04   13    6   12    1
   -0.85413710291E-04   13    6   12    2
    0.16131168472E-04   13    6   12    3
   -0.14700352771E-04   13    6   12    4
   -0.17719917864E-04   13    6   12    5
    0.22103036661E-05   13    6   12    6
   -0.42944407699E-04   13    6   12    7
    0.32925238258E-03   13    6   12    8
    0.55926077087E-04   13    6   12    9
    0.32057699663E-04   13    6   12   10
   -0.22027134507E-04   13    6   12   11
    0.63102232953E-02   13    6   12   12
   -0.48905759376E-04   13    6   13    1
    0.13675326637E-04   13    6   13    2
   -0.19475743029E-04   13    6   13    3
   -0.50841489445E-04   13    6   13    4
   -0.12502294054E-04   13    6   13    5
    0.45984556860E-03   13    6   13    6
   -0.23058813565E-02   13    7    1    1
    0.20376538549E-03   13    7    2    1
   -0.19040678108E-02   13    7    2    2
   -0.87319155073E-04   13    7    3    1
    0.31303184819E-04   13    7    3    2
   -0.23832906355E-02   13    7    3    3
    0.11649819972E-03   13    7    4    1
   -0.30190267024E-03   13    7    4    2
   -0.30053875263E-03   13    7    4    3
   -0.22713118074E-02   13    7    4    4
    0.50760178702E-04   13    7    5    1
    0.10279968184E-03   13    7    5    2
   -0.58221208322E-03   13    7    5    3
    0.15632421037E-03   13    7    5    4
   -0.26290200021E-02   13    7    5    5
    0.79247444404E-04   13    7    6    1
    0.80900682269E-04   13    7    6    2
   -0.56981119024E-04   13    7    6    3
    0.25225326542E-04   13    7    6    4
   -0.15755836797E-03   13    7    6    5
   -0.23421063129E-02   13    7    6    6
   -0.79112590276E-04   13    7    7    1
   -0.10728324164E-03   13    7    7    2
    0.19055027125E-03   13    7    7    3
   -0.10515848639E-03   13    7    7    4
   -0.13556456515E-03   13    7    7    5
   -0.40363184502E-03   13    7    7    6
   -0.20868176850E-02   13    7    7    7
    0.91048593114E-05   13    7    8    1
    0.22896139370E-03   13    7    8    2
   -0.52383894106E-04   13    7    8    3
   -0.39984657471E-04   13    7    8    4
    0.76979888040E-04   13    7    8    5
    0.14378303800E-03   13    7    8    6
    0.34486148033E-03   13    7    8    7
   -0.18324658066E-02   13    7    8    8
   -0.26901948486E-03   13    7    9    1
   -0.31875661889E-05   13    7    9    2
    0.22190140456E-03   13    7    9    3
   -0.36876674573E-03   13    7    9    4
   -0.21101741497E-03   13    7    9    5
   -0.26685959856E-03   13    7    9    6
    0.66906036603E-03   13    7    9    7
    0.27346863959E-04   13    7    9    8
   -0.44619936161E-03   13    7    9    9
   -0.95655246527E-04   13    7   10    1
    0.39677026211E-04   13    7   10    2
   -0.50505445359E-04   13    7   10    3
    0.30074564413E-05   13    7   10    4
    0.11582800912E-03   13    7   10    5
    0.39042582044E-03   13    7   10    6
   -0.17669235639E-03   13    7   10    7
    0.30909761923E-03   13    7   10    8
   -0.32683230929E-03   13    7   10    9
   -0.21064968381E-02   13    7   10   10
   -0.68540932444E-04   13    7   11    1
    0.13619622327E-03   13    7   11    2
   -0.10329486490E-04   13    7   11    3
   -0.66786887734E-04   13    7   11    4
   -0.61350604719E-05   13    7   11    5
    0.67493535882E-04   13    7   11    6
   -0.68144257433E-04   13    7   11    7
    0.86626431302E-04   13    7   11    8
    0.29135736543E-04   13    7   11    9
    0.60615756647E-04   13    7   11   10
    0.65068008535E-02   13    7   11   11
    0.11137592033E-03   13    7   12    1
    0.24216726710E-03   13    7   12    2
    0.52804126673E-05   13    7   12    3
    0.11131188665E-03   13    7   12    4
    0.13320924334E-03   13    7   12    5
    0.10959946688E-03   13    7   12    6
   -0.42971507620E-04   13    7   12    7
    0.54898657748E-03   13    7   12    8
   -0.43709490087E-03   13    7   12    9
   -0.65222400014E-04   13    7   12   10
    0.22741860697E-03   13    7   12   11
    0.61343322902E-02   13    7   12   12
    0.26180820409E-03   13    7   13    1
   -0.77836644359E-04   13    7   13    2
    0.16992501156E-03   13    7   13    3
   -0.10923788134E-04   13    7   13    4
   -0.10746624440E-04   13    7   13    5
    0.13700583870E-03   13    7   13    6
    0.87165592849E-03   13    7   13    7
    0.33406664102E-03   13    8    1    1
   -0.33389030298E-03   13    8    2    1
    0.28042982971E-03   13    8    2    2
    0.20493975456E-03   13    8    3    1
    0.68613200814E-04   13    8    3    2
    0.34039913179E-03   13    8    3    3
   -0.20786138048E-04   13    8    4    1
   -0.22181093669E-03   13    8    4    2
   -0.16681612545E-03   13    8    4    3
    0.30215236794E-03   13    8    4    4
   -0.11629228994E-04   13    8    5    1
    0.12687261841E-03   13    8    5    2
    0.97005280243E-04   13    8    5    3
   -0.24745095339E-05   13    8    5    4
    0.36435824909E-03   13    8    5    5
    0.37043424121E-04   13    8    6    1
    0.20797271931E-03   13    8    6    2
    0.93622892222E-04   13    8    6    3
    0.17345414544E-04   13    8    6    4
   -0.14168817134E-03   13    8    6    5
    0.26249643170E-03   13    8    6    6
   -0.11706759816E-03   13    8    7    1
   -0.47629609942E-04   13    8    7    2
   -0.10043594634E-03   13    8    7    3
    0.75260054538E-04   13    8    7    4
    0.82598590380E-04   13    8    7    5
    0.14238637274E-03   13    8    7    6
    0.36086144769E-03   13    8    7    7
   -0.42238589375E-03   13    8    8    1
   -0.18756633267E-03   13    8    8    2
    0.70555040897E-04   13    8    8    3
   -0.15878136836E-03   13    8    8    4
    0.10397288503E-03   13    8    8    5
    0.67439213630E-03   13    8    8    6
   -0.10513124055E-03   13    8    8    7
    0.10560702405E-03   13    8    8    8
    0.14122152902E-03   13    8    9    1
    0.48932124650E-03   13    8    9    2
   -0.11073554564E-03   13    8    9    3
    0.88120849395E-04   13    8    9    4
    0.65006304788E-04   13    8    9    5
    0.73102583216E-04   13    8    9    6
   -0.23593713244E-04   13    8    9    7
    0.11247599938E-02   13    8    9    8
    0.52711101665E-04   13    8    9    9
   -0.66304346102E-04   13    8   10    1
   -0.12892299127E-03   13    8   10    2
    0.10510015720E-03   13    8   10    3
    0.44913720838E-04   13    8   10    4
   -0.68753945669E-04   13    8   10    5
   -0.11011838909E-03   13    8   10    6
   -0.84790793906E-05   13    8   10    7
   -0.30778040309E-03   13    8   10    8
    0.15572546190E-03   13    8   10    9
    0.40343985126E-04   13    8   10   10
   -0.77172269425E-06   13    8   11    1
   -0.10456803261E-03   13    8   11    2
    0.13205393761E-04   13    8   11    3
    0.36215790671E-07   13    8   11    4
   -0.12752839105E-04   13    8   11    5
   -0.11327080657E-04   13    8   11    6
    0.22229263629E-04   13    8   11    7
   -0.89465598810E-04   13    8   11    8
    0.12872906023E-04   13    8   11    9
   -0.25018747935E-04   13    8   11   10
    0.25535722586E-03   13    8   11   11
   -0.30492810532E-04   13    8   12    1
   -0.35458249070E-04   13    8   12    2
   -0.15810578534E-05   13    8   12    3
   -0.73829998924E-04   13    8   12    4
   -0.66595399714E-04   13    8   12    5
   -0.11683946970E-03   13    8   12    6
    0.71667767330E-04   13    8   12    7
   -0.44811430998E-06   13    8   12    8
    0.17863600529E-03   13    8   12    9
    0.10379915758E-03   13    8   12   10
    0.19696703017E-03   13    8   12   11
    0.15853313250E-03   13    8   12   12
   -0.30381720592E-04   13    8   13    1
    0.16354026603E-03   13    8   13    2
   -0.60147566332E-04   13    8   13    3
   -0.15005825240E-05   13    8   13    4
   -0.27277532111E-05   13    8   13    5
    0.97872002004E-05   13    8   13    6
   -0.60920502834E-04   13    8   13    7
    0.33475470174E-03   13    8   13    8
    0.12663243578E-01   13    9    1    1
    0.34918011088E-04   13    9    2    1
    0.12506974715E-01   13    9    2    2
    0.17569331336E-04   13    9    3    1
   -0.96627433830E-04   13    9    3    2
    0.13689492199E-01   13    9    3    3
    0.36780113188E-03   13    9    4    1
   -0.66755446073E-04   13    9    4    2
   -0.28276044012E-06   13    9    4    3
    0.13000714697E-01   13    9    4    4
    0.80318654842E-04   13    9    5    1
    0.10721813343E-05   13    9    5    2
   -0.40609252222E-04   13    9    5    3
    0.17470887751E-03   13    9    5    4
    0.13467504561E-01   13    9    5    5
    0.33008170950E-03   13    9    6    1
   -0.10017287796E-03   13    9    6    2
    0.11826192966E-03   13    9    6    3
    0.28392422322E-03   13    9    6    4
   -0.14755828980E-02   13    9    6    5
    0.10632031900E-01   13    9    6    6
   -0.13447137448E-02   13    9    7    1
    0.14892682965E-03   13    9    7    2
   -0.12390746365E-02   13    9    7    3
    0.91499029606E-03   13    9    7    4
   -0.99501609731E-05   13    9    7    5
    0.17867101947E-03   13    9    7    6
    0.97719690646E-02   13    9    7    7
    0.38305962591E-04   13    9    8    1
   -0.17317323158E-02   13    9    8    2
   -0.47485867892E-04   13    9    8    3
   -0.69675705268E-04   13    9    8    4
    0.70790693722E-04   13    9    8    5
    0.41843654812E-04   13    9    8    6
    0.11586318620E-03   13    9    8    7
    0.11356555649E-01   13    9    8    8
    0.13648368082E-02   13    9    9    1
    0.56784735073E-05   13    9    9    2
   -0.15202087973E-03   13    9    9    3
    0.12713187629E-02   13    9    9    4
    0.70165731463E-03   13    9    9    5
    0.70143738963E-03   13    9    9    6
    0.58291378479E-03   13    9    9    7
   -0.63332607490E-04   13    9    9    8
    0.72832204814E-02   13    9    9    9
   -0.12110470627E-02   13    9   10    1
   -0.66001111552E-04   13    9   10    2
    0.12985148996E-02   13    9   10    3
    0.10998173034E-02   13    9   10    4
    0.14350491453E-03   13    9   10    5
    0.12467697210E-03   13    9   10    6
   -0.60543932986E-03   13    9   10    7
    0.21207468876E-03   13    9   10    8
    0.41741504128E-03   13    9   10    9
    0.96176736624E-02   13    9   10   10
    0.24719825706E-04   13    9   11    1
    0.57011409327E-05   13    9   11    2
   -0.81648311473E-05   13    9   11    3
    0.12907014398E-03   13    9   11    4
   -0.61235779899E-04   13    9   11    5
    0.33704726068E-03   13    9   11    6
    0.85147419852E-04   13    9   11    7
   -0.19669774633E-04   13    9   11    8
   -0.11085759917E-02   13    9   11    9
   -0.20386322557E-04   13    9   11   10
   -0.15072184782E-01   13    9   11   11
   -0.41707500167E-05   13    9   12    1
   -0.29600186697E-03   13    9   12    2
   -0.80767980971E-04   13    9   12    3
    0.20710362328E-04   13    9   12    4
    0.10804766789E-04   13    9   12    5
   -0.55377601258E-04   13    9   12    6
   -0.39664503029E-04   13    9   12    7
   -0.15287812778E-02   13    9   12    8
   -0.17930081212E-04   13    9   12    9
   -0.98211565790E-05   13    9   12   10
   -0.18607441466E-04   13    9   12   11
   -0.15216538669E-01   13    9   12   12
   -0.41496882764E-03   13    9   13    1
   -0.15194852266E-04   13    9   13    2
    0.40274441711E-04   13    9   13    3
    0.32347716528E-04   13    9   13    4
    0.11286374475E-03   13    9   13    5
   -0.71620824434E-03   13    9   13    6
   -0.50668750445E-03   13    9   13    7
    0.42723655055E-05   13    9   13    8
    0.37071291967E-02   13    9   13    9
   -0.23772048544E-02   13   10    1    1
   -0.23218315592E-03   13   10    2    1
   -0.19148020803E-02   13   10    2    2
    0.11804544167E-03   13   10    3    1
   -0.52240244500E-05   13   10    3    2
   -0.25015367264E-02   13   10    3    3
    0.12553209723E-03   13   10    4    1
    0.27199557839E-03   13   10    4    2
    0.24249759508E-03   13   10    4    3
   -0.21958380363E-02   13   10    4    4
    0.12801801088E-03   13   10    5    1
   -0.76211915452E-04   13   10    5    2
    0.52678619292E-03   13   10    5    3
    0.23942677650E-03   13   10    5    4
   -0.26781397339E-02   13   10    5    5
    0.16999858114E-03   13   10    6    1
   -0.20453752746E-04   13   10    6    2
   -0.12539089466E-04   13   10    6    3
    0.55952856626E-04   13   10    6    4
   -0.29218878876E-03   13   10    6    5
   -0.26781825177E-02   13   10    6    6
   -0.99715226664E-04   13   10    7    1
   -0.55863732227E-04   13   10    7    2
    0.19218681490E-04   13   10    7    3
   -0.44000540832E-05   13   10    7    4
    0.10589304632E-03   13   10    7    5
    0.31455060238E-03   13   10    7    6
   -0.20363746940E-02   13   10    7    7
   -0.45467109739E-04   13   10    8    1
    0.13704750506E-03   13   10    8    2
   -0.37136041347E-04   13   10    8    3
    0.42466082697E-04   13   10    8    4
   -0.42137220440E-04   13   10    8    5
   -0.17128202528E-05   13   10    8    6
   -0.38179500947E-03   13   10    8    7
   -0.19189728841E-02   13   10    8    8
   -0.25496136553E-03   13   10    9    1
    0.62145819451E-04   13   10    9    2
   -0.16600204985E-03   13   10    9    3
   -0.40550934637E-03   13   10    9    4
   -0.22436878971E-03   13   10    9    5
   -0.23356554063E-03   13   10    9    6
   -0.30447165023E-03   13   10    9    7
    0.76961352207E-04   13   10    9    8
   -0.45878489812E-03   13   10    9    9
   -0.18171344225E-03   13   10   10    1
    0.64358407358E-04   13   10   10    2
   -0.91840586023E-04   13   10   10    3
   -0.16480610371E-03   13   10   10    4
   -0.74824872142E-04   13   10   10    5
   -0.26643422738E-03   13   10   10    6
   -0.19302152839E-03   13   10   10    7
   -0.29733206424E-03   13   10   10    8
    0.80893450600E-03   13   10   10    9
   -0.21403434848E-02   13   10   10   10
   -0.69329225555E-04   13   10   11    1
   -0.12712397209E-03   13   10   11    2
    0.26505675977E-04   13   10   11    3
   -0.62968997395E-04   13   10   11    4
   -0.58298547745E-05   13   10   11    5
    0.51952857564E-04   13   10   11    6
    0.64078633389E-04   13   10   11    7
   -0.91147450258E-04   13   10   11    8
    0.52407088458E-05   13   10   11    9
   -0.47601634091E-04   13   10   11   10
    0.66544709265E-02   13   10   11   11
   -0.82495553665E-04   13   10   12    1
    0.27374956850E-03   13   10   12    2
    0.21603053468E-04   13   10   12    3
   -0.11048027147E-03   13   10   12    4
   -0.13100874032E-03   13   10   12    5
   -0.63039323424E-04   13   10   12    6
    0.30187518791E-04   13   10   12    7
    0.57332574444E-03   13   10   12    8
    0.36109932006E-03   13   10   12    9
    0.14362943677E-04   13   10   12   10
   -0.25298710010E-03   13   10   12   11
    0.62594477880E-02   13   10   12   12
    0.27375049528E-03   13   10   13    1
    0.82342478911E-04   13   10   13    2
   -0.22652098695E-03   13   10   13    3
   -0.40801990590E-04   13   10   13    4
    0.29791360549E-05   13   10   13    5
    0.17932274581E-03   13   10   13    6
    0.36370947829E-03   13   10   13    7
   -0.11911259313E-05   13   10   13    8
   -0.50591385402E-03   13   10   13    9
    0.89392941917E-03   13   10   13   10
   -0.32762588175E-02   13   11    1    1
   -0.94527101605E-05   13   11    2    1
   -0.34649860645E-02   13   11    2    2
    0.89129553446E-05   13   11    3    1
    0.45084785498E-04   13   11    3    2
   -0.33122896646E-02   13   11    3    3
   -0.93530486820E-04   13   11    4    1
    0.53892323562E-05   13   11    4    2
    0.38300598610E-05   13   11    4    3
   -0.33180862904E-02   13   11    4    4
   -0.73136790682E-04   13   11    5    1
    0.45870813094E-05   13   11    5    2
    0.28345030976E-05   13   11    5    3
   -0.10363044865E-03   13   11    5    4
   -0.33628724650E-02   13   11    5    5
   -0.19014859682E-03   13   11    6    1
    0.19001946076E-04   13   11    6    2
    0.53366139356E-05   13   11    6    3
   -0.20334179657E-03   13   11    6    4
    0.23331831139E-03   13   11    6    5
   -0.28439939775E-02   13   11    6    6
    0.11494625616E-03   13   11    7    1
    0.20026419164E-04   13   11    7    2
    0.15532866554E-03   13   11    7    3
   -0.83920063924E-04   13   11    7    4
    0.17177149895E-04   13   11    7    5
    0.20020696025E-04   13   11    7    6
   -0.26839970524E-02   13   11    7    7
    0.15396601839E-04   13   11    8    1
    0.25859589585E-03   13   11    8    2
    0.16525964871E-04   13   11    8    3
    0.77352773134E-05   13   11    8    4
   -0.11963895098E-04   13   11    8    5
   -0.36065148073E-05   13   11    8    6
    0.44294629877E-04   13   11    8    7
   -0.28548702217E-02   13   11    8    8
   -0.40543306116E-04   13   11    9    1
   -0.74588429944E-05   13   11    9    2
    0.16795031554E-04   13   11    9    3
    0.39698999124E-04   13   11    9    4
    0.63719739749E-04   13   11    9    5
    0.43782173488E-03   13   11    9    6
   -0.31011625176E-04   13   11    9    7
   -0.20478070139E-04   13   11    9    8
   -0.34816460205E-02   13   11    9    9
    0.11395150049E-03   13   11   10    1
    0.79574211414E-05   13   11   10    2
   -0.15610224644E-03   13   11   10    3
   -0.80425355957E-04   13   11   10    4
   -0.14940346068E-04   13   11   10    5
    0.33895131477E-04   13   11   10    6
    0.52813018464E-06   13   11   10    7
   -0.13655831435E-04   13   11   10    8
   -0.87639542468E-04   13   11   10    9
   -0.26829380389E-02   13   11   10   10
   -0.70066700907E-03   13   11   11    1
    0.50230536655E-05   13   11   11    2
    0.10182752091E-03   13   11   11    3
   -0.21470358320E-03   13   11   11    4
   -0.15225777452E-03   13   11   11    5
    0.42426486433E-03   13   11   11    6
    0.17103472084E-03   13   11   11    7
   -0.15243936577E-04   13   11   11    8
   -0.10693196974E-02   13   11   11    9
    0.16524558726E-03   13   11   11   10
   -0.78637771631E-03   13   11   11   11
    0.16947540438E-04   13   11   12    1
    0.31733983875E-03   13   11   12    2
   -0.15636939524E-04   13   11   12    3
   -0.18652458873E-05   13   11   12    4
    0.38997890024E-05   13   11   12    5
   -0.13684367806E-04   13   11   12    6
    0.32758212134E-04   13   11   12    7
   -0.20980710630E-03   13   11   12    8
   -0.15382878947E-04   13   11   12    9
   -0.14686059670E-04   13   11   12   10
   -0.26940687162E-03   13   11   12   11
   -0.13604751618E-01   13   11   12   12
   -0.18176255125E-03   13   11   13    1
   -0.15287684972E-04   13   11   13    2
    0.26597984552E-04   13   11   13    3
   -0.59225499525E-04   13   11   13    4
   -0.39382443911E-03   13   11   13    5
   -0.24491244816E-03   13   11   13    6
   -0.12205766831E-03   13   11   13    7
    0.17480773497E-04   13   11   13    8
    0.33820277858E-03   13   11   13    9
   -0.67140496268E-04   13   11   13   10
    0.29186085012E-01   13   11   13   11
    0.36161534111E-03   13   12    1    1
    0.17757571841E-03   13   12    2    1
    0.33899521393E-03   13   12    2    2
    0.13259063729E-03   13   12    3    1
   -0.16513742536E-04   13   12    3    2
    0.31945930785E-03   13   12    3    3
    0.39103920752E-05   13   12    4    1
   -0.70611042791E-04   13   12    4    2
   -0.83908505383E-04   13   12    4    3
    0.30945683010E-03   13   12    4    4
    0.86712061831E-05   13   12    5    1
    0.13854568801E-03   13   12    5    2
   -0.15680513776E-04   13   12    5    3
    0.60773804690E-05   13   12    5    4
    0.32929761212E-03   13   12    5    5
   -0.14237866462E-05   13   12    6    1
    0.27883201910E-04   13   12    6    2
   -0.74735607497E-05   13   12    6    3
    0.23029695499E-04   13   12    6    4
   -0.19052652749E-04   13   12    6    5
    0.29398402412E-03   13   12    6    6
    0.15052662258E-03   13   12    7    1
    0.55997213366E-04   13   12    7    2
    0.13233475551E-03   13   12    7    3
   -0.40861914838E-04   13   12    7    4
   -0.76033042497E-05   13   12    7    5
   -0.63947065991E-04   13   12    7    6
    0.62918457903E-03   13   12    7    7
    0.18700528906E-03   13   12    8    1
   -0.32179748376E-04   13   12    8    2
   -0.37607200658E-04   13   12    8    3
    0.26867024563E-04   13   12    8    4
    0.86678587126E-04   13   12    8    5
   -0.31181323271E-04   13   12    8    6
    0.17815680774E-03   13   12    8    7
    0.25917736638E-03   13   12    8    8
    0.94193116405E-05   13   12    9    1
   -0.12776727220E-03   13   12    9    2
    0.21246539839E-04   13   12    9    3
    0.28748747740E-04   13   12    9    4
    0.73530641390E-05   13   12    9    5
   -0.49872487722E-04   13   12    9    6
   -0.92642389344E-04   13   12    9    7
   -0.28543751462E-03   13   12    9    8
    0.37047324807E-03   13   12    9    9
   -0.12216852546E-03   13   12   10    1
    0.80458305433E-04   13   12   10    2
    0.17264273280E-03   13   12   10    3
    0.84527260415E-04   13   12   10    4
   -0.13962825721E-05   13   12   10    5
    0.21796124556E-04   13   12   10    6
    0.17654214696E-04   13   12   10    7
    0.26410627021E-03   13   12   10    8
   -0.18441207243E-04   13   12   10    9
   -0.96591519488E-04   13   12   10   10
    0.72823071700E-05   13   12   11    1
   -0.99906593485E-04   13   12   11    2
    0.16355811284E-03   13   12   11    3
    0.13043297032E-04   13   12   11    4
   -0.13126402190E-04   13   12   11    5
    0.10330529229E-04   13   12   11    6
   -0.14934644796E-03   13   12   11    7
    0.21686338477E-03   13   12   11    8
    0.15148912520E-04   13   12   11    9
    0.11813557396E-03   13   12   11   10
    0.13618590428E-02   13   12   11   11
   -0.45902032378E-03   13   12   12    1
   -0.34931612375E-04   13   12   12    2
    0.45724994643E-04   13   12   12    3
    0.13433428153E-03   13   12   12    4
    0.61458524720E-04   13   12   12    5
    0.15067031420E-03   13   12   12    6
    0.23184222251E-03   13   12   12    7
    0.51868819516E-04   13   12   12    8
   -0.53336198399E-03   13   12   12    9
    0.26614666369E-03   13   12   12   10
    0.66829410182E-02   13   12   12   11
    0.88197713830E-03   13   12   12   12
   -0.77389217694E-04   13   12   13    1
   -0.78616980877E-03   13   12   13    2
    0.33736206260E-04   13   12   13    3
    0.13730357689E-04   13   12   13    4
   -0.20209957716E-04   13   12   13    5
    0.11185435368E-04   13   12   13    6
    0.12840572561E-03   13   12   13    7
    0.89031061534E-03   13   12   13    8
   -0.36167099904E-04   13   12   13    9
   -0.23379566897E-03   13   12   13   10
    0.11162656222E-03   13   12   13   11
    0.27818922075E-01   13   12   13   12
    0.20341045770       13   13    1    1
    0.37570361714E-03   13   13    2    1
    0.20539285173       13   13    2    2
   -0.27532250933E-03   13   13    3    1
   -0.15039102146E-03   13   13    3    2
    0.20146578954       13   13    3    3
    0.12402876538E-02   13   13    4    1
   -0.31660376812E-03   13   13    4    2
   -0.11746090404E-03   13   13    4    3
    0.20351396078       13   13    4    4
    0.32807776906E-02   13   13    5    1
   -0.13702816467E-03   13   13    5    2
   -0.75881540057E-04   13   13    5    3
    0.33022674941E-02   13   13    5    4
    0.20220358100       13   13    5    5
    0.49457180950E-02   13   13    6    1
   -0.48721810987E-03   13   13    6    2
   -0.46876990056E-03   13   13    6    3
    0.48303822424E-02   13   13    6    4
   -0.47104246162E-02   13   13    6    5
    0.19404189251       13   13    6    6
    0.25461175278E-02   13   13    7    1
   -0.53194215361E-03   13   13    7    2
   -0.15110529240E-02   13   13    7    3
   -0.26648103437E-02   13   13    7    4
   -0.35221988623E-03   13   13    7    5
    0.31878894727E-03   13   13    7    6
    0.20509248562       13   13    7    7
   -0.67541395290E-03   13   13    8    1
   -0.68761740080E-02   13   13    8    2
   -0.42490290123E-04   13   13    8    3
    0.25868463147E-04   13   13    8    4
    0.20044455045E-03   13   13    8    5
   -0.46489278532E-03   13   13    8    6
   -0.25984592521E-02   13   13    8    7
    0.18626211293       13   13    8    8
   -0.90141785027E-03   13   13    9    1
    0.77410719331E-04   13   13    9    2
    0.22549464929E-03   13   13    9    3
   -0.84503104929E-03   13   13    9    4
    0.20444434115E-02   13   13    9    5
   -0.16777906532E-01   13   13    9    6
   -0.62105820202E-03   13   13    9    7
    0.72723451725E-03   13   13    9    8
    0.24132001912       13   13    9    9
    0.22916618076E-02   13   13   10    1
   -0.72031140950E-03   13   13   10    2
    0.14549818868E-02   13   13   10    3
   -0.30681307943E-02   13   13   10    4
    0.43889558858E-03   13   13   10    5
    0.22024606785E-05   13   13   10    6
    0.16443761373E-01   13   13   10    7
   -0.24725859932E-02   13   13   10    8
    0.11386459113E-02   13   13   10    9
    0.20525005470       13   13   10   10
   -0.23282887748E-02   13   13   11    1
   -0.32904812560E-04   13   13   11    2
    0.37690422992E-03   13   13   11    3
   -0.22807489351E-02   13   13   11    4
   -0.86958112210E-02   13   13   11    5
   -0.68933045530E-02   13   13   11    6
   -0.70823994478E-03   13   13   11    7
    0.40915726588E-03   13   13   11    8
    0.12132997233E-01   13   13   11    9
    0.71606767999E-03   13   13   11   10
    0.82860068180       13   13   11   11
   -0.73000237685E-03   13   13   12    1
   -0.13963795400E-01   13   13   12    2
    0.20890148589E-03   13   13   12    3
    0.41675534223E-03   13   13   12    4
   -0.44372222388E-04   13   13   12    5
    0.75747495753E-03   13   13   12    6
   -0.12416129141E-02   13   13   12    7
    0.20619135972E-01   13   13   12    8
    0.22480520898E-03   13   13   12    9
   -0.85555319056E-03   13   13   12   10
   -0.24821357347E-03   13   13   12   11
    0.77505222119       13   13   12   12
   -0.14931505310E-01   13   13   13    1
   -0.28620705858E-03   13   13   13    2
    0.14621105409E-02   13   13   13    3
    0.92275462686E-03   13   13   13    4
   -0.10712218954E-02   13   13   13    5
    0.70748748770E-02   13   13   13    6
    0.69782964691E-02   13   13   13    7
    0.20247656179E-03   13   13   13    8
   -0.16438247723E-01   13   13   13    9
    0.71478325310E-02   13   13   13   10
   -0.84891052963E-03   13   13   13   11
    0.75712949435E-03   13   13   13   12
    0.85553418957       13   13   13   13
   -0.89026154907E-03   14    1    1    1
   -0.23726702988E-04   14    1    2    1
   -0.64384737575E-03   14    1    2    2
   -0.16613234042E-04   14    1    3    1
   -0.16782244935E-04   14    1    3    2
   -0.50350784110E-03   14    1    3    3
    0.72257130984E-03   14    1    4    1
    0.11118169965E-04   14    1    4    2
   -0.14606084943E-05   14    1    4    3
   -0.76755636125E-03   14    1    4    4
   -0.59563463214E-04   14    1    5    1
    0.11673814841E-05   14    1    5    2
   -0.22371616214E-05   14    1    5    3
   -0.75497458367E-06   14    1    5    4
   -0.11951465402E-02   14    1    5    5
    0.37199304979E-05   14    1    6    1
    0.34701258323E-04   14    1    6    2
   -0.31492769987E-04   14    1    6    3
   -0.12466913126E-03   14    1    6    4
    0.43014941348E-03   14    1    6    5
   -0.51036869494E-03   14    1    6    6
    0.25779684817E-03   14    1    7    1
    0.16137161082E-04   14    1    7    2
    0.42517891727E-03   14    1    7    3
   -0.29734395996E-03   14    1    7    4
    0.12654617298E-03   14    1    7    5
    0.75143822595E-04   14    1    7    6
   -0.36639068791E-03   14    1    7    7
    0.19044155660E-04   14    1    8    1
    0.67932107864E-03   14    1    8    2
   -0.77509337721E-04   14    1    8    3
    0.21806871265E-04   14    1    8    4
   -0.20714247730E-04   14    1    8    5
    0.34836614126E-05   14    1    8    6
   -0.75556425322E-04   14    1    8    7
   -0.14966581510E-03   14    1    8    8
   -0.37021557108E-03   14    1    9    1
   -0.29276131811E-04   14    1    9    2
    0.34799811048E-04   14    1    9    3
   -0.35659896687E-03   14    1    9    4
   -0.27767433432E-03   14    1    9    5
    0.15463251022E-03   14    1    9    6
    0.62216189009E-04   14    1    9    7
   -0.48514372266E-04   14    1    9    8
    0.52734999888E-04   14    1    9    9
    0.16988242681E-03   14    1   10    1
    0.17231646040E-04   14    1   10    2
   -0.36970557905E-03   14    1   10    3
   -0.31966070158E-03   14    1   10    4
    0.43280056382E-04   14    1   10    5
    0.13035760700E-03   14    1   10    6
   -0.29893127702E-03   14    1   10    7
    0.44638254837E-04   14    1   10    8
    0.83069665272E-04   14    1   10    9
   -0.47979522863E-03   14    1   10   10
    0.40718588157E-04   14    1   11    1
    0.14956267842E-04   14    1   11    2
   -0.22466181292E-05   14    1   11    3
    0.30441376983E-04   14    1   11    4
    0.34381287953E-04   14    1   11    5
    0.42985580051E-05   14    1   11    6
    0.22994157996E-04   14    1   11    7
    0.29684409330E-05   14    1   11    8
   -0.55249363894E-04   14    1   11    9
    0.13259498887E-04   14    1   11   10
   -0.11732290315E-02   14    1   11   11
    0.11459612092E-04   14    1   12    1
    0.38213630111E-05   14    1   12    2
    0.34384424891E-05   14    1   12    3
    0.54838068669E-05   14    1   12    4
    0.14948769611E-04   14    1   12    5
    0.63984654519E-05   14    1   12    6
    0.25378300243E-04   14    1   12    7
   -0.55158216236E-04   14    1   12    8
   -0.31699585258E-04   14    1   12    9
   -0.11661225282E-04   14    1   12   10
    0.32651056361E-05   14    1   12   11
   -0.62438022756E-03   14    1   12   12
   -0.34003344096E-04   14    1   13    1
   -0.61804110564E-05   14    1   13    2
    0.22131594834E-04   14    1   13    3
   -0.11355867938E-03   14    1   13    4
   -0.31031792362E-04   14    1   13    5
   -0.21146078445E-04   14    1   13    6
   -0.43770356170E-05   14    1   13    7
   -0.63672005376E-05   14    1   13    8
    0.58168499020E-04   14    1   13    9
   -0.12078911470E-04   14    1   13   10
    0.18221665685E-05   14    1   13   11
   -0.13816060928E-04   14    1   13   12
   -0.74698270665E-03   14    1   13   13
    0.17665581897E-03   14    1   14    1
   -0.62084720023E-03   14    2    1    1
   -0.13385852163E-03   14    2    2    1
   -0.67663739844E-03   14    2    2    2
    0.13205161544E-03   14    2    3    1
   -0.34859988677E-04   14    2    3    2
   -0.66480605350E-03   14    2    3    3
    0.10715449320E-04   14    2    4    1
    0.46049508450E-03   14    2    4    2
   -0.50434157173E-04   14    2    4    3
   -0.69885561616E-03   14    2    4    4
   -0.38136946379E-05   14    2    5    1
   -0.31032060485E-04   14    2    5    2
    0.23308645814E-03   14    2    5    3
   -0.12184343181E-04   14    2    5    4
   -0.72212174908E-03   14    2    5    5
   -0.65143486612E-04   14    2    6    1
    0.35480141673E-04   14    2    6    2
   -0.46293329065E-04   14    2    6    3
   -0.14437486089E-04   14    2    6    4
    0.20596642471E-03   14    2    6    5
   -0.44205436702E-03   14    2    6    6
    0.30916911837E-03   14    2    7    1
    0.56913350297E-04   14    2    7    2
    0.37451125273E-03   14    2    7    3
   -0.23447442875E-03   14    2    7    4
   -0.31295622315E-04   14    2    7    5
   -0.67641753615E-04   14    2    7    6
    0.27584008283E-03   14    2    7    7
    0.31371072694E-03   14    2    8    1
    0.22558552709E-03   14    2    8    2
   -0.76777316445E-04   14    2    8    3
    0.16068384864E-03   14    2    8    4
    0.34270523445E-04   14    2    8    5
   -0.41361443307E-03   14    2    8    6
   -0.21571101183E-03   14    2    8    7
   -0.40043915521E-03   14    2    8    8
   -0.19418353443E-03   14    2    9    1
   -0.57547190225E-03   14    2    9    2
    0.46084242093E-04   14    2    9    3
   -0.12512784352E-03   14    2    9    4
   -0.83036963114E-04   14    2    9    5
   -0.33269834144E-04   14    2    9    6
   -0.11396336301E-03   14    2    9    7
   -0.89638378729E-03   14    2    9    8
   -0.27758773670E-03   14    2    9    9
    0.51193050415E-05   14    2   10    1
    0.10592095806E-03   14    2   10    2
    0.63197953793E-04   14    2   10    3
    0.10771064976E-03   14    2   10    4
    0.28895769201E-04   14    2   10    5
   -0.90302914480E-04   14    2   10    6
   -0.29740220033E-04   14    2   10    7
   -0.84684770084E-05   14    2   10    8
   -0.97364476657E-04   14    2   10    9
   -0.96160224442E-03   14    2   10   10
    0.31386528989E-06   14    2   11    1
    0.27780468503E-03   14    2   11    2
    0.88334882304E-05   14    2   11    3
    0.46449206006E-06   14    2   11    4
    0.21009357397E-04   14    2   11    5
    0.10755138318E-04   14    2   11    6
    0.95523968835E-05   14    2   11    7
    0.83665779802E-04   14    2   11    8
   -0.15454767258E-04   14    2   11    9
   -0.19843936382E-04   14    2   11   10
   -0.57840557626E-03   14    2   11   11
    0.17483134281E-03   14    2   12    1
    0.57636806644E-04   14    2   12    2
    0.24034603854E-06   14    2   12    3
    0.60928092772E-04   14    2   12    4
    0.21843443860E-03   14    2   12    5
    0.15629234586E-03   14    2   12    6
    0.51750488000E-04   14    2   12    7
   -0.57317345296E-05   14    2   12    8
   -0.65923770607E-03   14    2   12    9
    0.23479166939E-04   14    2   12   10
    0.35575993788E-03   14    2   12   11
   -0.47840217410E-03   14    2   12   12
    0.37829519090E-04   14    2   13    1
   -0.23045400768E-03   14    2   13    2
    0.13985849587E-03   14    2   13    3
    0.54172966346E-05   14    2   13    4
    0.53677264478E-06   14    2   13    5
   -0.13216881853E-04   14    2   13    6
    0.84328543781E-04   14    2   13    7
   -0.12857871009E-03   14    2   13    8
   -0.84525701711E-05   14    2   13    9
   -0.62208409941E-04   14    2   13   10
   -0.16964898046E-04   14    2   13   11
   -0.10147514310E-03   14    2   13   12
   -0.51788234011E-03   14    2   13   13
    0.11522718609E-04   14    2   14    1
    0.40402444727E-03   14    2   14    2
   -0.10408858605E-02   14    3    1    1
    0.30400878640E-04   14    3    2    1
   -0.97789417787E-03   14    3    2    2
    0.83037730869E-05   14    3    3    1
   -0.23339495642E-04   14    3    3    2
   -0.12129858467E-02   14    3    3    3
   -0.81343171858E-06   14    3    4    1
    0.24767823354E-04   14    3    4    2
    0.36158653568E-03   14    3    4    3
   -0.10936177614E-02   14    3    4    4
    0.29153212788E-04   14    3    5    1
   -0.21465037977E-04   14    3    5    2
   -0.64052546313E-04   14    3    5    3
    0.21849598547E-04   14    3    5    4
   -0.11351620714E-02   14    3    5    5
   -0.99186819745E-04   14    3    6    1
    0.17430315298E-03   14    3    6    2
    0.23285081110E-03   14    3    6    3
   -0.86132096406E-05   14    3    6    4
    0.17717751185E-03   14    3    6    5
   -0.77764351802E-03   14    3    6    6
    0.44680815619E-03   14    3    7    1
   -0.10390097278E-03   14    3    7    2
    0.50443746603E-03   14    3    7    3
   -0.25556078964E-03   14    3    7    4
    0.24720168566E-03   14    3    7    5
   -0.38149957525E-04   14    3    7    6
   -0.24856176971E-03   14    3    7    7
   -0.86218615499E-04   14    3    8    1
    0.21950450251E-03   14    3    8    2
   -0.42119303235E-04   14    3    8    3
    0.20882285894E-03   14    3    8    4
    0.10675038237E-03   14    3    8    5
   -0.10838479904E-03   14    3    8    6
   -0.17470498163E-03   14    3    8    7
   -0.67402587589E-03   14    3    8    8
   -0.20256278071E-03   14    3    9    1
   -0.28782762794E-03   14    3    9    2
   -0.21404847570E-03   14    3    9    3
   -0.16638465241E-03   14    3    9    4
   -0.78668875059E-04   14    3    9    5
   -0.11795102962E-04   14    3    9    6
   -0.26322022298E-03   14    3    9    7
   -0.44197945424E-03   14    3    9    8
   -0.55390707086E-03   14    3    9    9
   -0.12242846050E-03   14    3   10    1
   -0.94510613101E-04   14    3   10    2
    0.11141758786E-03   14    3   10    3
    0.92720412167E-04   14    3   10    4
   -0.26628541734E-03   14    3   10    5
   -0.10423999411E-03   14    3   10    6
   -0.36788121791E-04   14    3   10    7
   -0.44589236085E-04   14    3   10    8
    0.12605722782E-03   14    3   10    9
   -0.10436510371E-02   14    3   10   10
   -0.70886658812E-06   14    3   11    1
    0.23942305505E-03   14    3   11    2
    0.27490245276E-04   14    3   11    3
   -0.50463871063E-06   14    3   11    4
    0.43693597870E-04   14    3   11    5
    0.24235773473E-04   14    3   11    6
    0.21088426960E-04   14    3   11    7
    0.78143290469E-04   14    3   11    8
   -0.37097553347E-04   14    3   11    9
   -0.33802102776E-04   14    3   11   10
   -0.16302310270E-02   14    3   11   11
    0.15549031801E-03   14    3   12    1
    0.11966605340E-03   14    3   12    2
   -0.10396774494E-04   14    3   12    3
    0.16121617624E-03   14    3   12    4
    0.23835159291E-03   14    3   12    5
    0.14810457744E-03   14    3   12    6
    0.16679676486E-04   14    3   12    7
   -0.12537484690E-05   14    3   12    8
   -0.64245359035E-03   14    3   12    9
    0.42934128918E-05   14    3   12   10
    0.10984116224E-03   14    3   12   11
   -0.14634150544E-02   14    3   12   12
    0.10202576093E-03   14    3   13    1
   -0.14344933629E-03   14    3   13    2
    0.13922068533E-03   14    3   13    3
    0.19525044339E-04   14    3   13    4
    0.59735361779E-05   14    3   13    5
   -0.14437251608E-04   14    3   13    6
    0.96088998165E-04   14    3   13    7
   -0.39421667615E-04   14    3   13    8
   -0.19407935263E-04   14    3   13    9
   -0.50340686900E-04   14    3   13   10
   -0.14442097466E-04   14    3   13   11
    0.32911510321E-04   14    3   13   12
   -0.15605562770E-02   14    3   13   13
    0.10369004931E-04   14    3   14    1
    0.17433819894E-03   14    3   14    2
    0.30552043449E-03   14    3   14    3
    0.13383255164E-01   14    4    1    1
    0.19064617678E-04   14    4    2    1
    0.12870371921E-01   14    4    2    2
    0.38536122265E-04   14    4    3    1
   -0.38859091619E-03   14    4    3    2
    0.14400779871E-01   14    4    3    3
   -0.23288972126E-03   14    4    4    1
   -0.80911897185E-04   14    4    4    2
   -0.23923709353E-04   14    4    4    3
    0.14923200432E-01   14    4    4    4
   -0.12375058445E-03   14    4    5    1
    0.58389100183E-05   14    4    5    2
    0.31957958422E-04   14    4    5    3
   -0.17892119157E-03   14    4    5    4
    0.14809307634E-01   14    4    5    5
    0.91491745401E-03   14    4    6    1
   -0.21168958364E-03   14    4    6    2
    0.18855626469E-03   14    4    6    3
    0.96865121949E-03   14    4    6    4
   -0.31729054479E-02   14    4    6    5
    0.93593340803E-02   14    4    6    6
   -0.18061363912E-02   14    4    7    1
    0.94998287774E-04   14    4    7    2
   -0.24693633416E-02   14    4    7    3
    0.17217567156E-02   14    4    7    4
   -0.10547076580E-03   14    4    7    5
    0.37704919751E-03   14    4    7    6
    0.84926295476E-02   14    4    7    7
   -0.34329642486E-04   14    4    8    1
   -0.33850085647E-02   14    4    8    2
    0.13219836594E-03   14    4    8    3
   -0.73013970230E-04   14    4    8    4
    0.12659052434E-03   14    4    8    5
   -0.58368189113E-04   14    4    8    6
   -0.77043673083E-04   14    4    8    7
    0.87768237603E-02   14    4    8    8
    0.22296670111E-02   14    4    9    1
   -0.25553177722E-04   14    4    9    2
   -0.31729302149E-03   14    4    9    3
    0.23830955381E-02   14    4    9    4
    0.12242694599E-02   14    4    9    5
    0.26311075511E-05   14    4    9    6
    0.16330212379E-03   14    4    9    7
   -0.97040177734E-05   14    4    9    8
    0.68314690240E-02   14    4    9    9
   -0.16137063900E-02   14    4   10    1
   -0.17900203187E-03   14    4   10    2
    0.24724321347E-02   14    4   10    3
    0.19864832672E-02   14    4   10    4
    0.22995285029E-03   14    4   10    5
    0.95264447163E-04   14    4   10    6
    0.54911109240E-03   14    4   10    7
    0.63028970499E-04   14    4   10    8
    0.16004504751E-03   14    4   10    9
    0.83700849472E-02   14    4   10   10
    0.25594505440E-04   14    4   11    1
    0.27215530503E-06   14    4   11    2
   -0.25979216214E-05   14    4   11    3
    0.25242956130E-04   14    4   11    4
   -0.45881893890E-03   14    4   11    5
   -0.17485794509E-03   14    4   11    6
    0.16558259317E-04   14    4   11    7
    0.92543911146E-05   14    4   11    8
    0.20062624238E-03   14    4   11    9
    0.14730210779E-04   14    4   11   10
    0.14776044941E-01   14    4   11   11
   -0.41638745510E-04   14    4   12    1
   -0.10953962145E-02   14    4   12    2
    0.47592662414E-04   14    4   12    3
    0.37229087822E-04   14    4   12    4
    0.30690675846E-05   14    4   12    5
   -0.18151652994E-04   14    4   12    6
    0.88037079419E-05   14    4   12    7
   -0.13739240347E-03   14    4   12    8
    0.58478874535E-05   14    4   12    9
   -0.75853407029E-04   14    4   12   10
    0.36905778964E-05   14    4   12   11
    0.12840079471E-01   14    4   12   12
   -0.93286081871E-03   14    4   13    1
   -0.27135475110E-04   14    4   13    2
    0.93677488304E-04   14    4   13    3
   -0.32189219337E-04   14    4   13    4
   -0.25327869053E-04   14    4   13    5
    0.63442725154E-05   14    4   13    6
   -0.18672207978E-03   14    4   13    7
    0.30829475524E-04   14    4   13    8
    0.27472003581E-03   14    4   13    9
   -0.19684521874E-03   14    4   13   10
    0.12360276591E-03   14    4   13   11
    0.20047114126E-04   14    4   13   12
    0.13352331636E-01   14    4   13   13
    0.33414950037E-04   14    4   14    1
   -0.50143634318E-04   14    4   14    2
   -0.12057295751E-03   14    4   14    3
    0.12110677011E-02   14    4   14    4
   -0.22822168274E-02   14    5    1    1
    0.18196186079E-04   14    5    2    1
   -0.17435724125E-02   14    5    2    2
   -0.19818849109E-04   14    5    3    1
   -0.33766684932E-04   14    5    3    2
   -0.25076653766E-02   14    5    3    3
    0.14612808244E-03   14    5    4    1
   -0.72948138689E-05   14    5    4    2
   -0.21572819238E-05   14    5    4    3
   -0.22647633550E-02   14    5    4    4
    0.21659704889E-03   14    5    5    1
   -0.28651991801E-04   14    5    5    2
   -0.66163589493E-04   14    5    5    3
    0.69715183502E-03   14    5    5    4
   -0.25677902146E-02   14    5    5    5
   -0.43314425027E-03   14    5    6    1
    0.86511849650E-04   14    5    6    2
   -0.75291369486E-04   14    5    6    3
   -0.38360805490E-03   14    5    6    4
    0.15532311781E-02   14    5    6    5
   -0.12170804951E-02   14    5    6    6
    0.75532394200E-03   14    5    7    1
   -0.75289034826E-05   14    5    7    2
    0.10299501912E-02   14    5    7    3
   -0.58900946379E-03   14    5    7    4
    0.25710796505E-04   14    5    7    5
   -0.29222723953E-03   14    5    7    6
   -0.10312582294E-02   14    5    7    7
    0.24380994234E-04   14    5    8    1
    0.12702946035E-02   14    5    8    2
    0.48246692805E-05   14    5    8    3
    0.20538999574E-04   14    5    8    4
   -0.53593952178E-04   14    5    8    5
    0.39314014717E-04   14    5    8    6
    0.25897834856E-05   14    5    8    7
   -0.71642659069E-03   14    5    8    8
   -0.81284486065E-03   14    5    9    1
    0.65962608933E-05   14    5    9    2
    0.11940092263E-03   14    5    9    3
   -0.69088855504E-03   14    5    9    4
   -0.37138432120E-03   14    5    9    5
   -0.20314469483E-03   14    5    9    6
   -0.43077396760E-04   14    5    9    7
    0.14582782344E-04   14    5    9    8
   -0.52495157283E-03   14    5    9    9
    0.69031907992E-03   14    5   10    1
    0.54566745783E-04   14    5   10    2
   -0.10468313165E-02   14    5   10    3
   -0.68174757797E-03   14    5   10    4
   -0.12989495538E-03   14    5   10    5
   -0.20618787711E-03   14    5   10    6
   -0.72522542291E-04   14    5   10    7
    0.63774396613E-04   14    5   10    8
   -0.22799737262E-04   14    5   10    9
   -0.89497916891E-03   14    5   10   10
   -0.10682751137E-04   14    5   11    1
    0.11092428669E-05   14    5   11    2
    0.42031044385E-05   14    5   11    3
   -0.33027774522E-04   14    5   11    4
    0.24472841844E-04   14    5   11    5
   -0.31600599680E-04   14    5   11    6
   -0.14700960493E-04   14    5   11    7
    0.21863417649E-05   14    5   11    8
    0.16019084644E-04   14    5   11    9
   -0.48127728687E-05   14    5   11   10
    0.10794878884E-02   14    5   11   11
   -0.19708856751E-05   14    5   12    1
   -0.18341198015E-04   14    5   12    2
    0.17168159795E-04   14    5   12    3
    0.54940003877E-07   14    5   12    4
    0.11390472491E-05   14    5   12    5
   -0.29793586156E-05   14    5   12    6
    0.23094572673E-05   14    5   12    7
   -0.17745504520E-04   14    5   12    8
    0.65063708910E-05   14    5   12    9
   -0.84132995170E-05   14    5   12   10
   -0.72399535558E-06   14    5   12   11
    0.73646171888E-03   14    5   12   12
   -0.28149083673E-04   14    5   13    1
    0.66619246045E-06   14    5   13    2
    0.60095545781E-05   14    5   13    3
   -0.30378134760E-04   14    5   13    4
   -0.37228240375E-04   14    5   13    5
    0.23044422566E-04   14    5   13    6
   -0.29811684724E-05   14    5   13    7
   -0.13917802145E-05   14    5   13    8
    0.46874698544E-05   14    5   13    9
   -0.55488714475E-05   14    5   13   10
    0.17842884457E-03   14    5   13   11
    0.91792692644E-05   14    5   13   12
    0.99760916906E-03   14    5   13   13
    0.40557168391E-04   14    5   14    1
    0.45870929138E-05   14    5   14    2
   -0.88450160235E-05   14    5   14    3
    0.25263404702E-04   14    5   14    4
    0.11183139764E-03   14    5   14    5
    0.30405026861E-02   14    6    1    1
    0.59866070506E-04   14    6    2    1
    0.25930926433E-02   14    6    2    2
   -0.41350128770E-04   14    6    3    1
    0.54228740032E-04   14    6    3    2
    0.29640049556E-02   14    6    3    3
   -0.37273871793E-03   14    6    4    1
   -0.24135933125E-04   14    6    4    2
    0.19121790411E-04   14    6    4    3
    0.28421799197E-02   14    6    4    4
   -0.87835754706E-04   14    6    5    1
   -0.10856412622E-05   14    6    5    2
   -0.80683982389E-04   14    6    5    3
   -0.21979534221E-04   14    6    5    4
    0.36644589760E-02   14    6    5    5
    0.29331067570E-03   14    6    6    1
   -0.48685005301E-04   14    6    6    2
    0.20950186412E-04   14    6    6    3
    0.74480718830E-03   14    6    6    4
   -0.10457420433E-02   14    6    6    5
    0.23608743546E-02   14    6    6    6
   -0.36725579029E-03   14    6    7    1
   -0.17040844324E-03   14    6    7    2
   -0.93102714946E-03   14    6    7    3
    0.73988622648E-03   14    6    7    4
   -0.34017857482E-03   14    6    7    5
   -0.65773025520E-03   14    6    7    6
    0.16791660701E-02   14    6    7    7
   -0.23155324276E-04   14    6    8    1
   -0.11856394594E-02   14    6    8    2
    0.14419820902E-04   14    6    8    3
   -0.46162474831E-04   14    6    8    4
    0.57374575592E-04   14    6    8    5
   -0.66336253919E-05   14    6    8    6
    0.47621428387E-04   14    6    8    7
    0.14381444639E-02   14    6    8    8
    0.60414314447E-03   14    6    9    1
   -0.31276274366E-04   14    6    9    2
   -0.74565056785E-04   14    6    9    3
    0.76507648978E-03   14    6    9    4
    0.16300687771E-03   14    6    9    5
   -0.55914216216E-03   14    6    9    6
   -0.35928988078E-03   14    6    9    7
    0.14234073166E-04   14    6    9    8
    0.10195338740E-02   14    6    9    9
   -0.23618237622E-03   14    6   10    1
    0.11192525144E-03   14    6   10    2
    0.79216257129E-03   14    6   10    3
    0.73432278944E-03   14    6   10    4
   -0.16488477251E-03   14    6   10    5
   -0.62590867217E-03   14    6   10    6
    0.32771522082E-03   14    6   10    7
    0.79439467617E-04   14    6   10    8
   -0.47185838485E-03   14    6   10    9
    0.20648674342E-02   14    6   10   10
    0.44443164657E-04   14    6   11    1
   -0.14374286688E-04   14    6   11    2
   -0.55687102973E-05   14    6   11    3
    0.10075927313E-04   14    6   11    4
    0.19903783043E-04   14    6   11    5
    0.15475947208E-03   14    6   11    6
   -0.50703492686E-04   14    6   11    7
   -0.59132616529E-05   14    6   11    8
   -0.29298754657E-03   14    6   11    9
   -0.59483272939E-04   14    6   11   10
   -0.58814303561E-02   14    6   11   11
   -0.10836113169E-04   14    6   12    1
    0.78581906370E-04   14    6   12    2
    0.17090865295E-04   14    6   12    3
   -0.17153388535E-04   14    6   12    4
   -0.16264581877E-04   14    6   12    5
   -0.15146408660E-04   14    6   12    6
   -0.22912626156E-04   14    6   12    7
   -0.31981155181E-03   14    6   12    8
    0.57786643081E-04   14    6   12    9
    0.47461290309E-04   14    6   12   10
   -0.37226111676E-04   14    6   12   11
   -0.59333216785E-02   14    6   12   12
   -0.31845404754E-06   14    6   13    1
    0.56242685675E-05   14    6   13    2
   -0.12576740314E-04   14    6   13    3
   -0.20166081828E-04   14    6   13    4
    0.22605760973E-04   14    6   13    5
   -0.84782955080E-04   14    6   13    6
   -0.13108931615E-03   14    6   13    7
   -0.53468110969E-05   14    6   13    8
    0.11163841477E-03   14    6   13    9
   -0.12344060611E-03   14    6   13   10
   -0.87867745592E-04   14    6   13   11
    0.47205279017E-05   14    6   13   12
   -0.58259646595E-02   14    6   13   13
   -0.53708031283E-04   14    6   14    1
   -0.21413980489E-05   14    6   14    2
   -0.18030738615E-04   14    6   14    3
   -0.37975314458E-04   14    6   14    4
   -0.11983519971E-04   14    6   14    5
    0.45492469191E-03   14    6   14    6
   -0.23878147499E-02   14    7    1    1
   -0.26770498002E-03   14    7    2    1
   -0.20908737137E-02   14    7    2    2
    0.24676178211E-03   14    7    3    1
   -0.13523891341E-05   14    7    3    2
   -0.26955386927E-02   14    7    3    3
    0.11769146475E-03   14    7    4    1
    0.23329080058E-03   14    7    4    2
    0.10905148405E-03   14    7    4    3
   -0.25533552471E-02   14    7    4    4
    0.23492390074E-03   14    7    5    1
    0.72469056647E-04   14    7    5    2
    0.52013741713E-03   14    7    5    3
    0.13040547250E-03   14    7    5    4
   -0.28703349173E-02   14    7    5    5
    0.52599773485E-04   14    7    6    1
    0.30991622355E-04   14    7    6    2
   -0.11879999126E-04   14    7    6    3
    0.17471883029E-03   14    7    6    4
   -0.27334086562E-03   14    7    6    5
   -0.28225964992E-02   14    7    6    6
    0.17892834074E-03   14    7    7    1
    0.56461115836E-04   14    7    7    2
    0.10220327149E-03   14    7    7    3
    0.17144863208E-03   14    7    7    4
    0.69738196598E-04   14    7    7    5
    0.22987888418E-03   14    7    7    6
   -0.22995620072E-02   14    7    7    7
   -0.46539242703E-04   14    7    8    1
    0.15310758851E-03   14    7    8    2
    0.37492657096E-04   14    7    8    3
    0.29289443867E-04   14    7    8    4
    0.71748432655E-04   14    7    8    5
    0.82424610056E-04   14    7    8    6
   -0.32111514490E-03   14    7    8    7
   -0.20969630872E-02   14    7    8    8
   -0.42445455724E-03   14    7    9    1
   -0.56077589925E-04   14    7    9    2
   -0.16619551184E-03   14    7    9    3
   -0.26848178610E-03   14    7    9    4
   -0.23009219721E-03   14    7    9    5
   -0.26193245127E-03   14    7    9    6
   -0.79453616257E-03   14    7    9    7
   -0.49217375443E-04   14    7    9    8
   -0.55811205024E-03   14    7    9    9
    0.12361616697E-04   14    7   10    1
   -0.58421615583E-04   14    7   10    2
   -0.31710787261E-04   14    7   10    3
    0.87608155397E-04   14    7   10    4
   -0.10728485184E-03   14    7   10    5
   -0.34633359919E-03   14    7   10    6
   -0.18358839678E-03   14    7   10    7
   -0.34458439386E-03   14    7   10    8
    0.30776162356E-03   14    7   10    9
   -0.21816251523E-02   14    7   10   10
   -0.64017164068E-04   14    7   11    1
    0.13092386573E-03   14    7   11    2
    0.26880648597E-04   14    7   11    3
   -0.68182199824E-04   14    7   11    4
   -0.71465274446E-05   14    7   11    5
    0.55605935019E-04   14    7   11    6
    0.43340707455E-04   14    7   11    7
    0.96078468920E-04   14    7   11    8
    0.17545661886E-04   14    7   11    9
   -0.65167990464E-04   14    7   11   10
    0.69516155993E-02   14    7   11   11
    0.11672748995E-03   14    7   12    1
    0.27522851460E-03   14    7   12    2
   -0.21711562686E-04   14    7   12    3
    0.87010424933E-04   14    7   12    4
    0.13182058763E-03   14    7   12    5
    0.11293857059E-03   14    7   12    6
    0.65225919856E-05   14    7   12    7
    0.59181227787E-03   14    7   12    8
   -0.36751171198E-03   14    7   12    9
    0.29698461050E-04   14    7   12   10
    0.25579952924E-03   14    7   12   11
    0.65572279745E-02   14    7   12   12
    0.19903409458E-03   14    7   13    1
   -0.66791711169E-04   14    7   13    2
    0.53611620953E-04   14    7   13    3
    0.12510436230E-04   14    7   13    4
    0.53421921247E-05   14    7   13    5
    0.13907697173E-03   14    7   13    6
    0.45156028349E-03   14    7   13    7
   -0.12841427463E-04   14    7   13    8
   -0.44896609042E-03   14    7   13    9
    0.40173186571E-03   14    7   13   10
   -0.28792695362E-04   14    7   13   11
    0.49278212418E-04   14    7   13   12
    0.65398248271E-02   14    7   13   13
    0.39563232347E-04   14    7   14    1
    0.86279494480E-04   14    7   14    2
    0.23154478103E-03   14    7   14    3
   -0.27564362925E-03   14    7   14    4
   -0.40584246728E-05   14    7   14    5
   -0.17061274430E-03   14    7   14    6
    0.91068943479E-03   14    7   14    7
    0.20788694240E-04   14    8    1    1
    0.21493947070E-03   14    8    2    1
    0.18585914301E-04   14    8    2    2
   -0.16004311993E-03   14    8    3    1
   -0.75454215836E-04   14    8    3    2
    0.47451529877E-04   14    8    3    3
    0.19489211558E-04   14    8    4    1
    0.33479323380E-03   14    8    4    2
    0.20420598825E-03   14    8    4    3
    0.77434329710E-04   14    8    4    4
    0.39087473439E-05   14    8    5    1
   -0.12654698169E-03   14    8    5    2
    0.11212396428E-03   14    8    5    3
   -0.10387403451E-04   14    8    5    4
    0.15007111340E-04   14    8    5    5
    0.26720323802E-05   14    8    6    1
   -0.22178613300E-03   14    8    6    2
    0.84753240208E-04   14    8    6    3
    0.47033768613E-05   14    8    6    4
   -0.51132043893E-04   14    8    6    5
   -0.91584208353E-04   14    8    6    6
   -0.75602811046E-05   14    8    7    1
   -0.12038984777E-03   14    8    7    2
   -0.16797091557E-04   14    8    7    3
   -0.95951632929E-05   14    8    7    4
    0.10474488472E-03   14    8    7    5
    0.15007809631E-03   14    8    7    6
   -0.11499781710E-03   14    8    7    7
    0.15738321448E-03   14    8    8    1
   -0.68331877203E-04   14    8    8    2
   -0.86146459829E-04   14    8    8    3
    0.41945693442E-03   14    8    8    4
   -0.93540801482E-04   14    8    8    5
   -0.67646381712E-03   14    8    8    6
   -0.34646410435E-03   14    8    8    7
    0.72627383160E-04   14    8    8    8
    0.22687453895E-04   14    8    9    1
   -0.48807813228E-03   14    8    9    2
   -0.10854805777E-03   14    8    9    3
    0.52217187634E-04   14    8    9    4
    0.50215714341E-04   14    8    9    5
    0.14085970841E-04   14    8    9    6
   -0.12364994017E-03   14    8    9    7
   -0.11248923819E-02   14    8    9    8
   -0.38558351730E-04   14    8    9    9
   -0.49940386063E-04   14    8   10    1
   -0.66846071047E-04   14    8   10    2
    0.22613232210E-04   14    8   10    3
    0.48675614956E-04   14    8   10    4
   -0.68633685028E-04   14    8   10    5
   -0.10154628932E-03   14    8   10    6
   -0.34264682148E-04   14    8   10    7
   -0.11660609220E-03   14    8   10    8
    0.70376273112E-04   14    8   10    9
    0.16624690057E-03   14    8   10   10
   -0.27272946112E-05   14    8   11    1
    0.10729951819E-03   14    8   11    2
    0.14311755028E-04   14    8   11    3
   -0.10015305087E-05   14    8   11    4
   -0.14267952668E-04   14    8   11    5
   -0.16649980807E-04   14    8   11    6
    0.31090038503E-04   14    8   11    7
    0.91625639367E-04   14    8   11    8
    0.37912561508E-04   14    8   11    9
   -0.16637511858E-04   14    8   11   10
    0.82561333949E-03   14    8   11   11
    0.75945904182E-04   14    8   12    1
   -0.39988647532E-04   14    8   12    2
    0.92154476465E-06   14    8   12    3
    0.31562097584E-04   14    8   12    4
    0.69617951212E-04   14    8   12    5
    0.11819867297E-03   14    8   12    6
    0.10873985951E-03   14    8   12    7
    0.23688413325E-04   14    8   12    8
   -0.19103152928E-03   14    8   12    9
    0.67988335523E-04   14    8   12   10
   -0.19082173943E-03   14    8   12   11
    0.73737367743E-03   14    8   12   12
   -0.29536479766E-04   14    8   13    1
   -0.13001053800E-03   14    8   13    2
    0.40166492275E-04   14    8   13    3
    0.72926243274E-05   14    8   13    4
   -0.14645954755E-06   14    8   13    5
   -0.17071695722E-05   14    8   13    6
   -0.49310185768E-05   14    8   13    7
   -0.19397147343E-03   14    8   13    8
    0.42031060436E-06   14    8   13    9
    0.10422358713E-05   14    8   13   10
    0.28156501382E-04   14    8   13   11
   -0.12925380294E-03   14    8   13   12
    0.71346340604E-03   14    8   13   13
    0.79344242806E-05   14    8   14    1
    0.16345703390E-03   14    8   14    2
    0.64157052245E-04   14    8   14    3
    0.34128670904E-04   14    8   14    4
    0.33250851851E-05   14    8   14    5
   -0.25147070532E-04   14    8   14    6
    0.21258125826E-04   14    8   14    7
    0.33610439895E-03   14    8   14    8
   -0.12871622263E-01   14    9    1    1
   -0.53015884310E-04   14    9    2    1
   -0.12380057400E-01   14    9    2    2
    0.39053912920E-05   14    9    3    1
   -0.99033600233E-04   14    9    3    2
   -0.13538862921E-01   14    9    3    3
   -0.36484938768E-03   14    9    4    1
    0.42513993585E-04   14    9    4    2
   -0.25804597450E-04   14    9    4    3
   -0.12512702931E-01   14    9    4    4
   -0.18056053430E-03   14    9    5    1
   -0.23761608357E-05   14    9    5    2
    0.40351239420E-04   14    9    5    3
   -0.78387030345E-04   14    9    5    4
   -0.13312201400E-01   14    9    5    5
   -0.28547828867E-03   14    9    6    1
    0.69359383021E-04   14    9    6    2
   -0.11814307507E-03   14    9    6    3
   -0.32476132442E-03   14    9    6    4
    0.14634440467E-02   14    9    6    5
   -0.10510018746E-01   14    9    6    6
    0.10518630274E-02   14    9    7    1
    0.55452565494E-04   14    9    7    2
    0.12899193278E-02   14    9    7    3
   -0.12145305014E-02   14    9    7    4
    0.12845132057E-03   14    9    7    5
    0.12024159059E-03   14    9    7    6
   -0.95178072037E-02   14    9    7    7
   -0.18040663531E-04   14    9    8    1
    0.17089104898E-02   14    9    8    2
   -0.22990636874E-04   14    9    8    3
    0.91935583772E-04   14    9    8    4
   -0.72194678645E-04   14    9    8    5
   -0.39076572755E-04   14    9    8    6
   -0.21624357564E-03   14    9    8    7
   -0.11242494466E-01   14    9    8    8
   -0.12757069911E-02   14    9    9    1
    0.38719575404E-04   14    9    9    2
    0.14876722145E-03   14    9    9    3
   -0.13036984188E-02   14    9    9    4
   -0.69059242219E-03   14    9    9    5
   -0.69034240079E-03   14    9    9    6
    0.39792297082E-03   14    9    9    7
    0.84034204179E-05   14    9    9    8
   -0.72724856007E-02   14    9    9    9
    0.88473047441E-03   14    9   10    1
   -0.12914779734E-03   14    9   10    2
   -0.12124992339E-02   14    9   10    3
   -0.13657016285E-02   14    9   10    4
   -0.22930896627E-04   14    9   10    5
    0.18009643703E-03   14    9   10    6
    0.61323151688E-03   14    9   10    7
   -0.13758312016E-03   14    9   10    8
    0.55801823829E-03   14    9   10    9
   -0.96382180056E-02   14    9   10   10
   -0.12534318843E-03   14    9   11    1
    0.37959628033E-05   14    9   11    2
    0.69304807265E-05   14    9   11    3
   -0.19894549355E-04   14    9   11    4
    0.63551996052E-04   14    9   11    5
   -0.32609580454E-03   14    9   11    6
   -0.16819059815E-04   14    9   11    7
    0.10868616538E-04   14    9   11    8
    0.10960257029E-02   14    9   11    9
    0.90568483436E-04   14    9   11   10
    0.14542863432E-01   14    9   11   11
    0.19528102744E-04   14    9   12    1
    0.28888587259E-03   14    9   12    2
   -0.79795113002E-04   14    9   12    3
   -0.59755306953E-05   14    9   12    4
    0.45244777010E-05   14    9   12    5
    0.74563780743E-04   14    9   12    6
    0.34242100722E-05   14    9   12    7
    0.14940462132E-02   14    9   12    8
   -0.25390484450E-05   14    9   12    9
    0.47785377882E-04   14    9   12   10
   -0.25239705968E-04   14    9   12   11
    0.14723963049E-01   14    9   12   12
    0.26912705079E-03   14    9   13    1
    0.70645079554E-05   14    9   13    2
   -0.19966277940E-04   14    9   13    3
    0.58903296210E-04   14    9   13    4
    0.48353145787E-05   14    9   13    5
    0.11074565193E-03   14    9   13    6
    0.35180831400E-03   14    9   13    7
   -0.14637604466E-04   14    9   13    8
   -0.16790831277E-02   14    9   13    9
    0.40189522131E-03   14    9   13   10
    0.37977470269E-03   14    9   13   11
   -0.10579832376E-04   14    9   13   12
    0.14238115526E-01   14    9   13   13
    0.35301560653E-04   14    9   14    1
    0.16498542449E-04   14    9   14    2
    0.39675067951E-04   14    9   14    3
   -0.41139621881E-03   14    9   14    4
    0.11249257918E-03   14    9   14    5
   -0.70907436089E-03   14    9   14    6
    0.50265749648E-03   14    9   14    7
    0.60154615656E-04   14    9   14    8
    0.36415177504E-02   14    9   14    9
   -0.23531838736E-02   14   10    1    1
    0.30528816138E-03   14   10    2    1
   -0.20060452969E-02   14   10    2    2
   -0.30349394120E-03   14   10    3    1
   -0.23108816764E-04   14   10    3    2
   -0.24921166438E-02   14   10    3    3
    0.10691266133E-03   14   10    4    1
   -0.19746628913E-03   14   10    4    2
   -0.80706030721E-04   14   10    4    3
   -0.24104639960E-02   14   10    4    4
    0.15480928592E-03   14   10    5    1
   -0.11097144180E-03   14   10    5    2
   -0.57675269507E-03   14   10    5    3
    0.43121135784E-04   14   10    5    4
   -0.27265733465E-02   14   10    5    5
    0.27810642517E-04   14   10    6    1
   -0.62796983449E-04   14   10    6    2
   -0.53524246918E-04   14   10    6    3
    0.74791881995E-04   14   10    6    4
   -0.15457868444E-03   14   10    6    5
   -0.24422964673E-02   14   10    6    6
    0.37131862595E-05   14   10    7    1
    0.34826223222E-04   14   10    7    2
    0.57529496755E-04   14   10    7    3
    0.90067463912E-04   14   10    7    4
   -0.11547760889E-03   14   10    7    5
   -0.35537472045E-03   14   10    7    6
   -0.21786910416E-02   14   10    7    7
    0.38055060115E-04   14   10    8    1
    0.23961717194E-03   14   10    8    2
    0.62339321639E-04   14   10    8    3
   -0.12680746381E-04   14   10    8    4
   -0.65521147358E-04   14   10    8    5
   -0.10421639779E-03   14   10    8    6
    0.34466359030E-03   14   10    8    7
   -0.19081036935E-02   14   10    8    8
   -0.38235193299E-03   14   10    9    1
    0.97442120237E-05   14   10    9    2
    0.22315962644E-03   14   10    9    3
   -0.27275665092E-03   14   10    9    4
   -0.21339909184E-03   14   10    9    5
   -0.27407624465E-03   14   10    9    6
    0.32809867535E-03   14   10    9    7
   -0.37606709938E-05   14   10    9    8
   -0.48404946269E-03   14   10    9    9
    0.11216985212E-03   14   10   10    1
   -0.10910890689E-03   14   10   10    2
   -0.19610903693E-03   14   10   10    3
    0.64073681435E-04   14   10   10    4
    0.13255029612E-03   14   10   10    5
    0.43346421004E-03   14   10   10    6
   -0.16849028620E-03   14   10   10    7
    0.29509914495E-03   14   10   10    8
   -0.65539566267E-03   14   10   10    9
   -0.21604089365E-02   14   10   10   10
   -0.70483204940E-04   14   10   11    1
   -0.13482506469E-03   14   10   11    2
   -0.10309256558E-04   14   10   11    3
   -0.70922640251E-04   14   10   11    4
   -0.82404490366E-05   14   10   11    5
    0.56269599921E-04   14   10   11    6
   -0.62781304285E-04   14   10   11    7
   -0.84879782811E-04   14   10   11    8
    0.39362810305E-04   14   10   11    9
    0.65805518436E-04   14   10   11   10
    0.68189124099E-02   14   10   11   11
   -0.10961706494E-03   14   10   12    1
    0.24162500070E-03   14   10   12    2
   -0.51371046474E-05   14   10   12    3
   -0.10815535688E-03   14   10   12    4
   -0.13463981485E-03   14   10   12    5
   -0.64318370912E-04   14   10   12    6
   -0.64986772181E-04   14   10   12    7
    0.57313272743E-03   14   10   12    8
    0.44331153735E-03   14   10   12    9
   -0.35607404158E-04   14   10   12   10
   -0.22869754016E-03   14   10   12   11
    0.64305982581E-02   14   10   12   12
    0.18589494319E-03   14   10   13    1
    0.82195843598E-04   14   10   13    2
   -0.93114457515E-04   14   10   13    3
    0.66603580423E-05   14   10   13    4
    0.26943952813E-05   14   10   13    5
    0.14287510476E-03   14   10   13    6
    0.37769506894E-03   14   10   13    7
   -0.18554501666E-04   14   10   13    8
   -0.39685911479E-03   14   10   13    9
    0.44745308021E-03   14   10   13   10
   -0.10254030095E-04   14   10   13   11
   -0.61456933819E-04   14   10   13   12
    0.64474639553E-02   14   10   13   13
    0.93179897740E-05   14   10   14    1
   -0.74043612579E-04   14   10   14    2
   -0.16802271378E-03   14   10   14    3
   -0.26127721583E-03   14   10   14    4
    0.10043173368E-04   14   10   14    5
   -0.12754080488E-03   14   10   14    6
    0.37591739330E-03   14   10   14    7
   -0.48024659874E-04   14   10   14    8
    0.50015767169E-03   14   10   14    9
    0.88182076930E-03   14   10   14   10
    0.33086823590E-02   14   11    1    1
    0.56588120699E-05   14   11    2    1
    0.34531804042E-02   14   11    2    2
   -0.36794400471E-05   14   11    3    1
    0.45906381081E-04   14   11    3    2
    0.33012312393E-02   14   11    3    3
    0.92519562174E-04   14   11    4    1
   -0.75572073891E-05   14   11    4    2
   -0.80197343785E-05   14   11    4    3
    0.32630911069E-02   14   11    4    4
    0.10391039919E-03   14   11    5    1
    0.27229451370E-05   14   11    5    2
   -0.27808709464E-05   14   11    5    3
    0.71839830766E-04   14   11    5    4
    0.33511885752E-02   14   11    5    5
    0.20474338550E-03   14   11    6    1
   -0.12815691275E-04   14   11    6    2
   -0.33080248543E-05   14   11    6    3
    0.18664001954E-03   14   11    6    4
   -0.23182899914E-03   14   11    6    5
    0.28354835482E-02   14   11    6    6
   -0.77881625843E-04   14   11    7    1
   -0.69016150488E-05   14   11    7    2
   -0.15556416444E-03   14   11    7    3
    0.11375250485E-03   14   11    7    4
   -0.15864446677E-04   14   11    7    5
    0.26731863428E-04   14   11    7    6
    0.26751304156E-02   14   11    7    7
   -0.16262114144E-04   14   11    8    1
   -0.25723302001E-03   14   11    8    2
    0.15163265087E-04   14   11    8    3
   -0.69751423784E-05   14   11    8    4
    0.11651007707E-04   14   11    8    5
    0.25568840556E-06   14   11    8    6
    0.10880596229E-04   14   11    8    7
    0.28463796574E-02   14   11    8    8
   -0.39515938676E-04   14   11    9    1
   -0.87870385750E-05   14   11    9    2
   -0.17799082591E-04   14   11    9    3
    0.38842011142E-04   14   11    9    4
   -0.63595229169E-04   14   11    9    5
   -0.43489500396E-03   14   11    9    6
   -0.81017786112E-04   14   11    9    7
    0.16140249326E-04   14   11    9    8
    0.34693971014E-02   14   11    9    9
   -0.83163446349E-04   14   11   10    1
   -0.22265956376E-04   14   11   10    2
    0.15382721168E-03   14   11   10    3
    0.11676984450E-03   14   11   10    4
    0.16191777566E-04   14   11   10    5
    0.76348952622E-05   14   11   10    6
   -0.27336364801E-05   14   11   10    7
   -0.43385003285E-04   14   11   10    8
   -0.23328876910E-04   14   11   10    9
    0.26704356505E-02   14   11   10   10
    0.21782539004E-03   14   11   11    1
   -0.79250834676E-05   14   11   11    2
   -0.10789515331E-03   14   11   11    3
    0.69608200784E-03   14   11   11    4
    0.15310044234E-03   14   11   11    5
   -0.40646018476E-03   14   11   11    6
    0.18179090895E-03   14   11   11    7
    0.23663342200E-04   14   11   11    8
    0.10501380828E-02   14   11   11    9
    0.18708488668E-03   14   11   11   10
    0.76542711555E-03   14   11   11   11
   -0.50679374582E-05   14   11   12    1
   -0.31521107321E-03   14   11   12    2
   -0.15785839560E-04   14   11   12    3
    0.11338391282E-04   14   11   12    4
    0.53817134157E-05   14   11   12    5
    0.44367384884E-05   14   11   12    6
    0.11884833567E-04   14   11   12    7
    0.20786800832E-03   14   11   12    8
   -0.84127254230E-05   14   11   12    9
   -0.30977822003E-04   14   11   12   10
   -0.28451350545E-03   14   11   12   11
    0.13526943929E-01   14   11   12   12
    0.12529524400E-03   14   11   13    1
    0.17274338929E-04   14   11   13    2
   -0.12335807205E-04   14   11   13    3
    0.46649500517E-06   14   11   13    4
    0.17797476617E-03   14   11   13    5
   -0.90123266248E-04   14   11   13    6
    0.93374360772E-05   14   11   13    7
   -0.27842755041E-04   14   11   13    8
    0.38043512527E-03   14   11   13    9
    0.28269979245E-04   14   11   13   10
   -0.97571657013E-02   14   11   13   11
   -0.56965235259E-03   14   11   13   12
   -0.27680902454E-02   14   11   13   13
   -0.61967625579E-04   14   11   14    1
    0.20077769628E-04   14   11   14    2
    0.28250119751E-04   14   11   14    3
   -0.17851881908E-03   14   11   14    4
   -0.39252115692E-03   14   11   14    5
   -0.25055874582E-03   14   11   14    6
    0.70952049031E-04   14   11   14    7
    0.19153692188E-04   14   11   14    8
    0.33804125606E-03   14   11   14    9
    0.12309235038E-03   14   11   14   10
    0.29103984179E-01   14   11   14   11
    0.32398319449E-03   14   12    1    1
    0.70445878163E-04   14   12    2    1
    0.35185704061E-03   14   12    2    2
   -0.82066345161E-04   14   12    3    1
    0.18902834479E-04   14   12    3    2
    0.32632978018E-03   14   12    3    3
   -0.10509627810E-06   14   12    4    1
   -0.17814127085E-03   14   12    4    2
    0.13246755988E-03   14   12    4    3
    0.36787666179E-03   14   12    4    4
    0.47537584049E-05   14   12    5    1
   -0.13852280542E-03   14   12    5    2
   -0.15458588076E-04   14   12    5    3
    0.73492031631E-05   14   12    5    4
    0.34197906233E-03   14   12    5    5
    0.17724812607E-04   14   12    6    1
   -0.31275853653E-04   14   12    6    2
   -0.44408841616E-05   14   12    6    3
   -0.19248939171E-04   14   12    6    4
   -0.27463520800E-04   14   12    6    5
    0.30514925565E-03   14   12    6    6
   -0.78617927547E-04   14   12    7    1
    0.84117165116E-04   14   12    7    2
   -0.17542447506E-03   14   12    7    3
    0.12347759710E-03   14   12    7    4
    0.18117465472E-05   14   12    7    5
    0.98311171171E-06   14   12    7    6
   -0.88882157210E-04   14   12    7    7
   -0.30925533928E-04   14   12    8    1
   -0.29903102544E-04   14   12    8    2
    0.40361563560E-04   14   12    8    3
   -0.18422154537E-03   14   12    8    4
   -0.84077190524E-04   14   12    8    5
    0.22861105023E-04   14   12    8    6
    0.27368385305E-03   14   12    8    7
    0.26577534208E-03   14   12    8    8
    0.28374209825E-04   14   12    9    1
    0.12365170060E-03   14   12    9    2
    0.27334027233E-04   14   12    9    3
    0.11516683749E-04   14   12    9    4
    0.51629883319E-05   14   12    9    5
   -0.13382584427E-04   14   12    9    6
    0.18486964838E-04   14   12    9    7
    0.27988176645E-03   14   12    9    8
    0.39517383198E-03   14   12    9    9
    0.41743305992E-04   14   12   10    1
    0.60710506393E-04   14   12   10    2
   -0.12884858623E-03   14   12   10    3
   -0.15159966719E-03   14   12   10    4
    0.66369111920E-05   14   12   10    5
    0.77594915194E-04   14   12   10    6
    0.22314045850E-04   14   12   10    7
    0.17451880102E-03   14   12   10    8
    0.88572201683E-04   14   12   10    9
    0.64140110079E-03   14   12   10   10
    0.14430551001E-04   14   12   11    1
    0.99013154065E-04   14   12   11    2
    0.16396842189E-03   14   12   11    3
    0.10776062621E-04   14   12   11    4
   -0.13139104686E-04   14   12   11    5
   -0.72063641711E-05   14   12   11    6
   -0.11686865449E-03   14   12   11    7
   -0.21766231499E-03   14   12   11    8
    0.13526660077E-04   14   12   11    9
    0.14975347919E-03   14   12   11   10
    0.13864273841E-02   14   12   11   11
   -0.13255270999E-03   14   12   12    1
   -0.39895623648E-04   14   12   12    2
   -0.52511368109E-04   14   12   12    3
    0.45855522627E-03   14   12   12    4
   -0.58286606749E-04   14   12   12    5
   -0.14079992382E-03   14   12   12    6
    0.28266456286E-03   14   12   12    7
    0.66513677297E-04   14   12   12    8
    0.51260331716E-03   14   12   12    9
    0.24658476028E-03   14   12   12   10
   -0.66527002694E-02   14   12   12   11
    0.88187841154E-03   14   12   12   12
   -0.19915963298E-04   14   12   13    1
   -0.10125206677E-03   14   12   13    2
   -0.32344251379E-04   14   12   13    3
    0.11717384727E-04   14   12   13    4
   -0.78476904120E-05   14   12   13    5
   -0.11178305305E-04   14   12   13    6
   -0.62993095916E-04   14   12   13    7
   -0.12930625662E-03   14   12   13    8
    0.18187788292E-04   14   12   13    9
    0.49449992128E-04   14   12   13   10
    0.51354957123E-03   14   12   13   11
    0.27258685498E-02   14   12   13   12
    0.17918286059E-03   14   12   13   13
   -0.25853170573E-04   14   12   14    1
   -0.78732320898E-03   14   12   14    2
   -0.35005673506E-04   14   12   14    3
    0.65546558028E-04   14   12   14    4
    0.23253355041E-04   14   12   14    5
    0.57356268511E-04   14   12   14    6
   -0.23645954732E-03   14   12   14    7
    0.88548173755E-03   14   12   14    8
    0.44734029098E-04   14   12   14    9
    0.13229035529E-03   14   12   14   10
   -0.14155754686E-03   14   12   14   11
    0.27843523483E-01   14   12   14   12
   -0.12423933562E-02   14   13    1    1
   -0.18849594892E-05   14   13    2    1
   -0.14349240857E-02   14   13    2    2
    0.31091598828E-04   14   13    3    1
   -0.10119314870E-05   14   13    3    2
   -0.12476268876E-02   14   13    3    3
   -0.37260565689E-03   14   13    4    1
    0.34228116475E-05   14   13    4    2
    0.24164302446E-04   14   13    4    3
   -0.12367996533E-02   14   13    4    4
   -0.93490576859E-04   14   13    5    1
    0.39444144180E-05   14   13    5    2
    0.25653604425E-04   14   13    5    3
   -0.92437108784E-04   14   13    5    4
   -0.94431487999E-03   14   13    5    5
    0.28247345132E-04   14   13    6    1
   -0.10561087080E-04   14   13    6    2
    0.15145078461E-04   14   13    6    3
    0.29887571767E-04   14   13    6    4
    0.11117652394E-03   14   13    6    5
   -0.56099800903E-03   14   13    6    6
    0.84425924437E-04   14   13    7    1
    0.48135947001E-05   14   13    7    2
   -0.76177988612E-04   14   13    7    3
   -0.87875296270E-04   14   13    7    4
    0.10843942847E-04   14   13    7    5
    0.56679037398E-04   14   13    7    6
   -0.61182071500E-03   14   13    7    7
   -0.16017326043E-04   14   13    8    1
   -0.25528811789E-03   14   13    8    2
   -0.19568667191E-05   14   13    8    3
    0.13128229041E-04   14   13    8    4
   -0.41505519939E-05   14   13    8    5
   -0.42729960351E-04   14   13    8    6
   -0.42066860318E-04   14   13    8    7
   -0.15646901133E-02   14   13    8    8
    0.24066336748E-04   14   13    9    1
   -0.49424155928E-06   14   13    9    2
   -0.54900800489E-05   14   13    9    3
    0.25457186528E-04   14   13    9    4
    0.11119005850E-03   14   13    9    5
   -0.42601799483E-03   14   13    9    6
   -0.52597986788E-04   14   13    9    7
    0.14954086649E-04   14   13    9    8
   -0.15518657152E-02   14   13    9    9
    0.83443330755E-04   14   13   10    1
    0.33314833488E-05   14   13   10    2
    0.82088233721E-04   14   13   10    3
   -0.80846081590E-04   14   13   10    4
   -0.10187134743E-04   14   13   10    5
   -0.55880786776E-04   14   13   10    6
    0.61861295051E-03   14   13   10    7
   -0.35074779051E-04   14   13   10    8
    0.28542831200E-04   14   13   10    9
   -0.62750039265E-03   14   13   10   10
   -0.14895055428E-03   14   13   11    1
    0.14794733131E-05   14   13   11    2
    0.23176144424E-04   14   13   11    3
   -0.14565149653E-03   14   13   11    4
   -0.32113127788E-03   14   13   11    5
   -0.21458901040E-03   14   13   11    6
   -0.17143902594E-04   14   13   11    7
    0.16872097330E-04   14   13   11    8
    0.43275594806E-03   14   13   11    9
    0.17668802927E-04   14   13   11   10
    0.20630910650E-01   14   13   11   11
   -0.10354780936E-04   14   13   12    1
    0.37164140823E-05   14   13   12    2
    0.10212349688E-05   14   13   12    3
    0.11660785631E-04   14   13   12    4
    0.55305681506E-06   14   13   12    5
   -0.18118601735E-04   14   13   12    6
   -0.23826810312E-05   14   13   12    7
   -0.49432129754E-03   14   13   12    8
   -0.15230833182E-05   14   13   12    9
   -0.10207285602E-05   14   13   12   10
    0.60035787471E-04   14   13   12   11
   -0.68401627772E-02   14   13   12   12
   -0.23193799074E-03   14   13   13    1
   -0.42844455488E-04   14   13   13    2
   -0.70886819163E-04   14   13   13    3
    0.72024819471E-03   14   13   13    4
    0.31557446472E-04   14   13   13    5
   -0.58274996129E-03   14   13   13    6
    0.31008461176E-03   14   13   13    7
    0.59704580162E-04   14   13   13    8
    0.13220564220E-02   14   13   13    9
    0.34062298267E-03   14   13   13   10
    0.21931573566E-02   14   13   13   11
    0.24596638160E-03   14   13   13   12
    0.11788109348E-02   14   13   13   13
   -0.72234505019E-03   14   13   14    1
   -0.34286465909E-04   14   13   14    2
    0.62911336129E-04   14   13   14    3
    0.23466740010E-03   14   13   14    4
   -0.29032580900E-04   14   13   14    5
    0.60592870234E-03   14   13   14    6
    0.32051629830E-03   14   13   14    7
    0.85611341386E-05   14   13   14    8
   -0.13461080553E-02   14   13   14    9
    0.29022683841E-03   14   13   14   10
   -0.22003764367E-02   14   13   14   11
    0.20276537557E-03   14   13   14   12
    0.36635482467E-01   14   13   14   13
    0.20353047447       14   14    1    1
    0.32456339444E-03   14   14    2    1
    0.20536975277       14   14    2    2
   -0.10672076415E-03   14   14    3    1
    0.16327873747E-03   14   14    3    2
    0.20144480513       14   14    3    3
    0.12356233273E-02   14   14    4    1
   -0.36401779007E-03   14   14    4    2
   -0.28259434286E-03   14   14    4    3
    0.20334321919       14   14    4    4
    0.33242759271E-02   14   14    5    1
    0.40441512228E-04   14   14    5    2
   -0.76462474040E-04   14   14    5    3
    0.32589642390E-02   14   14    5    4
    0.20218133647       14   14    5    5
    0.47965418266E-02   14   14    6    1
   -0.38409432367E-03   14   14    6    2
   -0.46712116556E-03   14   14    6    3
    0.49892055779E-02   14   14    6    4
   -0.47041510447E-02   14   14    6    5
    0.19404131873       14   14    6    6
    0.30231675475E-02   14   14    7    1
   -0.68272525630E-03   14   14    7    2
   -0.13905179141E-02   14   14    7    3
   -0.23907093787E-02   14   14    7    4
   -0.48444465653E-03   14   14    7    5
   -0.25539351825E-03   14   14    7    6
    0.20536046260       14   14    7    7
   -0.59554312940E-03   14   14    8    1
   -0.68824878933E-02   14   14    8    2
    0.52465397388E-04   14   14    8    3
    0.88160317583E-04   14   14    8    4
    0.28716779238E-03   14   14    8    5
   -0.39352535188E-03   14   14    8    6
   -0.24244366069E-02   14   14    8    7
    0.18623095455       14   14    8    8
   -0.91997065577E-03   14   14    9    1
   -0.10200368741E-03   14   14    9    2
    0.22170874303E-03   14   14    9    3
   -0.83734381989E-03   14   14    9    4
    0.20489505393E-02   14   14    9    5
   -0.16788511826E-01   14   14    9    6
   -0.14295645383E-02   14   14    9    7
    0.61479509387E-03   14   14    9    8
    0.24129632673       14   14    9    9
    0.25681027844E-02   14   14   10    1
   -0.58408564016E-03   14   14   10    2
    0.15726454607E-02   14   14   10    3
   -0.25875486964E-02   14   14   10    4
    0.30711653525E-03   14   14   10    5
   -0.58134288859E-03   14   14   10    6
    0.16430972229E-01   14   14   10    7
   -0.25809534619E-02   14   14   10    8
    0.33862236141E-03   14   14   10    9
    0.20491130940       14   14   10   10
   -0.23484187675E-02   14   14   11    1
    0.88083186923E-04   14   14   11    2
    0.37677103584E-03   14   14   11    3
   -0.22615205674E-02   14   14   11    4
   -0.86981341429E-02   14   14   11    5
   -0.69002821988E-02   14   14   11    6
   -0.64736375283E-03   14   14   11    7
    0.48667374776E-03   14   14   11    8
    0.12134865280E-01   14   14   11    9
    0.77497741677E-03   14   14   11   10
    0.82877611152       14   14   11   11
   -0.65018288782E-03   14   14   12    1
   -0.13963435415E-01   14   14   12    2
   -0.22409042967E-03   14   14   12    3
    0.49330763305E-03   14   14   12    4
    0.79112366871E-04   14   14   12    5
    0.76262276536E-03   14   14   12    6
   -0.93836603257E-03   14   14   12    7
    0.20617567583E-01   14   14   12    8
   -0.14865086607E-03   14   14   12    9
   -0.11667336769E-02   14   14   12   10
    0.39412439221E-03   14   14   12   11
    0.77499121116       14   14   12   12
   -0.13396211772E-01   14   14   13    1
   -0.34179375248E-03   14   14   13    2
    0.14046779787E-02   14   14   13    3
    0.79730568479E-03   14   14   13    4
   -0.96128545490E-03   14   14   13    5
    0.62236593352E-02   14   14   13    6
    0.61527738369E-02   14   14   13    7
    0.15887824364E-03   14   14   13    8
   -0.14732120708E-01   14   14   13    9
    0.62491972273E-02   14   14   13   10
    0.27686334609E-02   14   14   13   11
    0.25952621688E-03   14   14   13   12
    0.78068281948       14   14   13   13
   -0.86736466919E-03   14   14   14    1
   -0.48752924722E-03   14   14   14    2
   -0.16346253059E-02   14   14   14    3
    0.14890023621E-01   14   14   14    4
    0.11121808074E-02   14   14   14    5
   -0.66150602372E-02   14   14   14    6
    0.74730904162E-02   14   14   14    7
    0.84049786194E-03   14   14   14    8
    0.15876805018E-01   14   14   14    9
    0.73112014704E-02   14   14   14   10
    0.82619959013E-03   14   14   14   11
    0.75070539922E-03   14   14   14   12
    0.11749491713E-02   14   14   14   13
    0.85555716041       14   14   14   14
   -0.15024729475E-02   15    1    1    1
   -0.32642861678E-04   15    1    2    1
   -0.13461420053E-02   15    1    2    2
   -0.27281315168E-04   15    1    3    1
   -0.33643027108E-04   15    1    3    2
   -0.15404091784E-02   15    1    3    3
   -0.68955068701E-04   15    1    4    1
   -0.32059510034E-04   15    1    4    2
   -0.15942922531E-03   15    1    4    3
   -0.14367056305E-02   15    1    4    4
    0.27885650965E-04   15    1    5    1
    0.10878104991E-03   15    1    5    2
   -0.30495817805E-04   15    1    5    3
    0.13095035287E-04   15    1    5    4
   -0.14913590725E-02   15    1    5    5
   -0.12375727637E-03   15    1    6    1
    0.13416392157E-03   15    1    6    2
   -0.95313971777E-06   15    1    6    3
   -0.50282816380E-04   15    1    6    4
    0.31617639123E-03   15    1    6    5
   -0.97869418161E-03   15    1    6    6
    0.43139162242E-03   15    1    7    1
   -0.12500656738E-04   15    1    7    2
    0.54296445279E-03   15    1    7    3
   -0.32817294626E-03   15    1    7    4
    0.42412296208E-04   15    1    7    5
   -0.72594120645E-05   15    1    7    6
   -0.24530852067E-03   15    1    7    7
    0.59811495199E-04   15    1    8    1
    0.34784161532E-03   15    1    8    2
   -0.32871872114E-04   15    1    8    3
    0.11354126124E-03   15    1    8    4
    0.54153863899E-04   15    1    8    5
   -0.43475690893E-04   15    1    8    6
   -0.12934152722E-03   15    1    8    7
   -0.91342937643E-03   15    1    8    8
   -0.30155198713E-03   15    1    9    1
   -0.33573665996E-03   15    1    9    2
   -0.17429530336E-04   15    1    9    3
   -0.23026344090E-03   15    1    9    4
   -0.12337020840E-03   15    1    9    5
   -0.55477104738E-04   15    1    9    6
   -0.71434687758E-04   15    1    9    7
   -0.42784934919E-03   15    1    9    8
   -0.68783678931E-03   15    1    9    9
    0.37929554180E-04   15    1   10    1
   -0.56143048015E-05   15    1   10    2
    0.12383658422E-04   15    1   10    3
    0.45898428055E-04   15    1   10    4
   -0.50176287817E-04   15    1   10    5
   -0.91373164027E-04   15    1   10    6
   -0.52121314873E-06   15    1   10    7
    0.98103934259E-05   15    1   10    8
   -0.34714225560E-04   15    1   10    9
   -0.14258093259E-02   15    1   10   10
   -0.62930264140E-05   15    1   11    1
    0.23717957104E-03   15    1   11    2
   -0.11918001693E-04   15    1   11    3
   -0.51294914670E-05   15    1   11    4
    0.39490391962E-04   15    1   11    5
    0.18508594097E-04   15    1   11    6
    0.28791808432E-05   15    1   11    7
    0.54565622597E-04   15    1   11    8
   -0.22001374647E-04   15    1   11    9
   -0.85357796330E-05   15    1   11   10
   -0.10125125635E-02   15    1   11   11
    0.17432156966E-03   15    1   12    1
    0.10878220022E-03   15    1   12    2
   -0.45125946194E-05   15    1   12    3
    0.14102936530E-03   15    1   12    4
    0.23747267392E-03   15    1   12    5
    0.13855355702E-03   15    1   12    6
    0.67016170155E-04   15    1   12    7
    0.21168230606E-04   15    1   12    8
   -0.62340399619E-03   15    1   12    9
    0.43514027169E-04   15    1   12   10
   -0.20768936691E-04   15    1   12   11
   -0.87571210934E-03   15    1   12   12
    0.10943014500E-03   15    1   13    1
   -0.16222131232E-03   15    1   13    2
    0.22412649013E-03   15    1   13    3
    0.20600417077E-04   15    1   13    4
    0.15099398407E-05   15    1   13    5
   -0.13416995550E-04   15    1   13    6
    0.15010929623E-03   15    1   13    7
   -0.28267610007E-04   15    1   13    8
   -0.50765592267E-04   15    1   13    9
   -0.85024984954E-04   15    1   13   10
   -0.20217062854E-04   15    1   13   11
   -0.23000695266E-04   15    1   13   12
   -0.97698845196E-03   15    1   13   13
    0.97720704523E-05   15    1   14    1
    0.15239114016E-03   15    1   14    2
    0.20186326256E-03   15    1   14    3
   -0.93669816084E-04   15    1   14    4
   -0.26422392311E-05   15    1   14    5
   -0.19315016252E-04   15    1   14    6
    0.15730664718E-03   15    1   14    7
    0.60944834817E-04   15    1   14    8
    0.49660206369E-04   15    1   14    9
   -0.99318313647E-04   15    1   14   10
    0.27640115403E-04   15    1   14   11
    0.30492088883E-04   15    1   14   12
    0.51667573922E-05   15    1   14   13
   -0.93584835204E-03   15    1   14   14
    0.30175994149E-03   15    1   15    1
   -0.18522452587E-03   15    2    1    1
   -0.44907416558E-04   15    2    2    1
    0.32258867213E-04   15    2    2    2
    0.79345457408E-05   15    2    3    1
   -0.30249470212E-03   15    2    3    2
    0.34238367817E-04   15    2    3    3
    0.16857493062E-05   15    2    4    1
   -0.53877855014E-04   15    2    4    2
   -0.12412004312E-04   15    2    4    3
    0.24834186848E-03   15    2    4    4
   -0.15556759143E-04   15    2    5    1
    0.33418066292E-04   15    2    5    2
   -0.10468245698E-05   15    2    5    3
    0.15912453075E-04   15    2    5    4
    0.33734224045E-04   15    2    5    5
   -0.14325017687E-04   15    2    6    1
    0.58093306876E-05   15    2    6    2
   -0.16033606333E-05   15    2    6    3
    0.16960435782E-04   15    2    6    4
   -0.73526652744E-05   15    2    6    5
    0.30454822450E-04   15    2    6    6
   -0.94167944612E-05   15    2    7    1
   -0.52906630004E-04   15    2    7    2
   -0.39267305404E-04   15    2    7    3
    0.44305344042E-04   15    2    7    4
   -0.36537182783E-04   15    2    7    5
   -0.11075004722E-03   15    2    7    6
   -0.95222653075E-04   15    2    7    7
   -0.13398315043E-04   15    2    8    1
   -0.84396193245E-05   15    2    8    2
   -0.36613211373E-04   15    2    8    3
   -0.15270529791E-04   15    2    8    4
   -0.38354133135E-05   15    2    8    5
    0.87760158043E-04   15    2    8    6
   -0.16090160566E-03   15    2    8    7
    0.11623465638E-04   15    2    8    8
   -0.38417257872E-04   15    2    9    1
    0.37153019240E-04   15    2    9    2
   -0.20169010130E-06   15    2    9    3
    0.51023782213E-04   15    2    9    4
    0.36133811051E-05   15    2    9    5
    0.68763357382E-05   15    2    9    6
   -0.20552988418E-07   15    2    9    7
    0.76757853609E-04   15    2    9    8
    0.15143634857E-04   15    2    9    9
    0.36359031145E-04   15    2   10    1
    0.52635104746E-04   15    2   10    2
   -0.26644567511E-04   15    2   10    3
    0.61212850005E-06   15    2   10    4
   -0.35402176365E-04   15    2   10    5
   -0.91790134950E-04   15    2   10    6
   -0.66432686065E-06   15    2   10    7
    0.17550933998E-03   15    2   10    8
   -0.11225723117E-05   15    2   10    9
    0.13324077344E-03   15    2   10   10
    0.16956099169E-04   15    2   11    1
   -0.22593508903E-04   15    2   11    2
    0.34080715341E-06   15    2   11    3
   -0.17143432720E-04   15    2   11    4
   -0.93843043733E-06   15    2   11    5
    0.50543420132E-06   15    2   11    6
    0.94510351923E-05   15    2   11    7
   -0.94868362859E-05   15    2   11    8
    0.24384303496E-06   15    2   11    9
    0.99180625605E-05   15    2   11   10
    0.22038500055E-04   15    2   11   11
   -0.21982397546E-05   15    2   12    1
   -0.27823807249E-05   15    2   12    2
    0.75356507216E-04   15    2   12    3
   -0.75215831292E-06   15    2   12    4
   -0.16027641372E-04   15    2   12    5
   -0.12339980356E-04   15    2   12    6
    0.11398298802E-04   15    2   12    7
   -0.84467886575E-08   15    2   12    8
    0.50475437814E-04   15    2   12    9
   -0.13112968219E-04   15    2   12   10
   -0.44815409508E-04   15    2   12   11
    0.18377046175E-04   15    2   12   12
   -0.50517398459E-04   15    2   13    1
    0.20702803664E-04   15    2   13    2
   -0.68439625992E-05   15    2   13    3
    0.32723186913E-05   15    2   13    4
    0.37102860681E-04   15    2   13    5
    0.19646714597E-04   15    2   13    6
   -0.22381935201E-04   15    2   13    7
    0.77122002377E-05   15    2   13    8
    0.62415883243E-04   15    2   13    9
   -0.80239761951E-05   15    2   13   10
    0.10666951109E-04   15    2   13   11
   -0.99105385880E-05   15    2   13   12
    0.54880792807E-03   15    2   13   13
    0.28296537684E-05   15    2   14    1
   -0.19539197650E-04   15    2   14    2
   -0.63719665049E-05   15    2   14    3
   -0.46378581497E-04   15    2   14    4
    0.37295238758E-04   15    2   14    5
    0.18708355947E-04   15    2   14    6
    0.56773924480E-05   15    2   14    7
   -0.98058413937E-05   15    2   14    8
    0.60280377641E-04   15    2   14    9
    0.20303255335E-04   15    2   14   10
    0.95027248129E-05   15    2   14   11
    0.97383629640E-05   15    2   14   12
    0.19824410574E-05   15    2   14   13
   -0.50841662572E-03   15    2   14   14
   -0.11486493708E-04   15    2   15    1
    0.17392803797E-03   15    2   15    2
   -0.69443792154E-02   15    3    1    1
    0.74471555339E-05   15    3    2    1
   -0.63648466587E-02   15    3    2    2
   -0.61092196950E-04   15    3    3    1
    0.12852690706E-05   15    3    3    2
   -0.79142500205E-02   15    3    3    3
   -0.90781442571E-04   15    3    4    1
    0.13400316752E-05   15    3    4    2
   -0.73004277289E-04   15    3    4    3
   -0.69442772698E-02   15    3    4    4
    0.15004388925E-03   15    3    5    1
   -0.24826831818E-05   15    3    5    2
   -0.30116478382E-04   15    3    5    3
    0.14961892790E-03   15    3    5    4
   -0.73801664126E-02   15    3    5    5
   -0.35355887637E-03   15    3    6    1
    0.81845018383E-04   15    3    6    2
   -0.11643451678E-03   15    3    6    3
   -0.35400669861E-03   15    3    6    4
    0.12814608385E-02   15    3    6    5
   -0.48743434696E-02   15    3    6    6
    0.92867956081E-03   15    3    7    1
    0.10515715674E-04   15    3    7    2
    0.11314915176E-02   15    3    7    3
   -0.82620019195E-03   15    3    7    4
    0.33212632769E-04   15    3    7    5
   -0.77430725472E-04   15    3    7    6
   -0.42146599981E-02   15    3    7    7
    0.21385057786E-04   15    3    8    1
    0.15789263996E-02   15    3    8    2
    0.12522222081E-04   15    3    8    3
    0.36098496786E-04   15    3    8    4
   -0.61718226720E-04   15    3    8    5
    0.13774530017E-04   15    3    8    6
   -0.12744633732E-05   15    3    8    7
   -0.46078464054E-02   15    3    8    8
   -0.12892634112E-02   15    3    9    1
    0.13911075149E-04   15    3    9    2
    0.18451373275E-03   15    3    9    3
   -0.12590981371E-02   15    3    9    4
   -0.69020671594E-03   15    3    9    5
   -0.14744329997E-03   15    3    9    6
    0.18461150573E-04   15    3    9    7
    0.89184094340E-05   15    3    9    8
   -0.30263346700E-02   15    3    9    9
    0.81052703073E-03   15    3   10    1
    0.22398421363E-04   15    3   10    2
   -0.11174552605E-02   15    3   10    3
   -0.95175872407E-03   15    3   10    4
   -0.45019161194E-04   15    3   10    5
    0.80738867930E-04   15    3   10    6
    0.15801133023E-03   15    3   10    7
   -0.10292753378E-04   15    3   10    8
   -0.20855445594E-04   15    3   10    9
   -0.42207208535E-02   15    3   10   10
   -0.19353688630E-04   15    3   11    1
    0.18744042867E-05   15    3   11    2
   -0.46584954998E-06   15    3   11    3
   -0.20515117965E-04   15    3   11    4
    0.25044674354E-03   15    3   11    5
    0.14377217674E-03   15    3   11    6
   -0.36617848549E-05   15    3   11    7
   -0.64585162146E-05   15    3   11    8
   -0.23114790673E-03   15    3   11    9
    0.24367537120E-05   15    3   11   10
   -0.73812135938E-02   15    3   11   11
    0.29269092789E-04   15    3   12    1
    0.74439414709E-03   15    3   12    2
    0.64448001626E-06   15    3   12    3
   -0.16678608406E-04   15    3   12    4
    0.55097337344E-07   15    3   12    5
    0.10323839975E-04   15    3   12    6
    0.16053191470E-04   15    3   12    7
    0.13500741841E-03   15    3   12    8
   -0.32718345203E-05   15    3   12    9
    0.17598868902E-04   15    3   12   10
   -0.14410385391E-05   15    3   12   11
   -0.63659781032E-02   15    3   12   12
    0.65076047392E-03   15    3   13    1
    0.16397466616E-04   15    3   13    2
   -0.61106251554E-04   15    3   13    3
   -0.15290901187E-04   15    3   13    4
    0.19265757563E-04   15    3   13    5
   -0.23012530191E-04   15    3   13    6
    0.23984668080E-03   15    3   13    7
   -0.28391244448E-04   15    3   13    8
   -0.23424996079E-03   15    3   13    9
    0.24173737367E-03   15    3   13   10
   -0.15003865591E-03   15    3   13   11
    0.15166472079E-05   15    3   13   12
   -0.69464889038E-02   15    3   13   13
    0.14717519003E-04   15    3   14    1
    0.27426435055E-04   15    3   14    2
    0.70996873144E-04   15    3   14    3
   -0.64975948297E-03   15    3   14    4
   -0.20780229333E-04   15    3   14    5
    0.19433339578E-04   15    3   14    6
    0.24641538888E-03   15    3   14    7
   -0.27453721193E-04   15    3   14    8
    0.22613288313E-03   15    3   14    9
    0.23779513918E-03   15    3   14   10
    0.14970067092E-03   15    3   14   11
    0.32019898179E-05   15    3   14   12
    0.90615151554E-04   15    3   14   13
   -0.69450110527E-02   15    3   14   14
    0.64065989497E-04   15    3   15    1
   -0.16265373291E-05   15    3   15    2
    0.52752503653E-03   15    3   15    3
   -0.15494754280E-02   15    4    1    1
    0.33749268332E-04   15    4    2    1
   -0.14547519042E-02   15    4    2    2
   -0.15801744807E-03   15    4    3    1
    0.33689604400E-04   15    4    3    2
   -0.16661189887E-02   15    4    3    3
   -0.66426805824E-04   15    4    4    1
    0.36663062019E-04   15    4    4    2
   -0.25849152821E-04   15    4    4    3
   -0.16186519958E-02   15    4    4    4
    0.13695928638E-04   15    4    5    1
   -0.11037619529E-03   15    4    5    2
   -0.29972672582E-04   15    4    5    3
    0.28594536268E-04   15    4    5    4
   -0.16141452804E-02   15    4    5    5
   -0.71245399866E-04   15    4    6    1
   -0.96708818177E-04   15    4    6    2
   -0.27808332525E-07   15    4    6    3
   -0.13923365385E-03   15    4    6    4
    0.33444673717E-03   15    4    6    5
   -0.10514358674E-02   15    4    6    6
   -0.30751090770E-04   15    4    7    1
   -0.32439008919E-05   15    4    7    2
    0.41086855941E-05   15    4    7    3
   -0.55995768353E-04   15    4    7    4
    0.48777096976E-04   15    4    7    5
    0.88389431804E-04   15    4    7    6
   -0.14982724877E-02   15    4    7    7
   -0.10573879001E-03   15    4    8    1
    0.38677521929E-03   15    4    8    2
    0.34674807913E-04   15    4    8    3
   -0.39418883174E-04   15    4    8    4
   -0.85697397223E-04   15    4    8    5
    0.51780979867E-04   15    4    8    6
    0.23387556296E-05   15    4    8    7
   -0.99392578990E-03   15    4    8    8
   -0.25280174535E-03   15    4    9    1
    0.34549630037E-03   15    4    9    2
   -0.38411955264E-05   15    4    9    3
   -0.31317217751E-03   15    4    9    4
   -0.13841585551E-03   15    4    9    5
   -0.92788526822E-05   15    4    9    6
    0.40765847633E-04   15    4    9    7
    0.43692455888E-03   15    4    9    8
   -0.72053661313E-03   15    4    9    9
    0.34275194500E-03   15    4   10    1
   -0.25289483798E-05   15    4   10    2
   -0.55984537514E-03   15    4   10    3
   -0.46136517567E-03   15    4   10    4
   -0.48544699095E-04   15    4   10    5
   -0.46230457596E-05   15    4   10    6
    0.40929620067E-05   15    4   10    7
   -0.12500887329E-03   15    4   10    8
    0.63353015922E-04   15    4   10    9
   -0.30646200042E-03   15    4   10   10
   -0.78710331747E-05   15    4   11    1
   -0.23882802721E-03   15    4   11    2
   -0.12455763627E-04   15    4   11    3
   -0.99094833898E-05   15    4   11    4
    0.44126127386E-04   15    4   11    5
    0.14792229801E-04   15    4   11    6
    0.84194374775E-05   15    4   11    7
   -0.56645222206E-04   15    4   11    8
   -0.24837186103E-04   15    4   11    9
   -0.31507099274E-05   15    4   11   10
   -0.11040991858E-02   15    4   11   11
   -0.14188594699E-03   15    4   12    1
    0.12098479563E-03   15    4   12    2
    0.58976060370E-05   15    4   12    3
   -0.17275637187E-03   15    4   12    4
   -0.23979862799E-03   15    4   12    5
   -0.13517783762E-03   15    4   12    6
    0.47428889210E-04   15    4   12    7
    0.34472534591E-04   15    4   12    8
    0.62654534240E-03   15    4   12    9
    0.71666693125E-04   15    4   12   10
    0.19883833148E-04   15    4   12   11
   -0.95263432047E-03   15    4   12   12
    0.10411559208E-03   15    4   13    1
    0.15383523076E-03   15    4   13    2
   -0.20184506063E-03   15    4   13    3
   -0.87784194750E-05   15    4   13    4
    0.29164147574E-05   15    4   13    5
    0.21348520116E-04   15    4   13    6
   -0.97084348153E-04   15    4   13    7
    0.57143590942E-04   15    4   13    8
   -0.56812387245E-04   15    4   13    9
    0.15912624915E-03   15    4   13   10
   -0.28760110220E-04   15    4   13   11
    0.29945850906E-04   15    4   13   12
   -0.10092171427E-02   15    4   13   13
   -0.21273253162E-04   15    4   14    1
   -0.16006026952E-03   15    4   14    2
   -0.22481334207E-03   15    4   14    3
   -0.12184160650E-03   15    4   14    4
   -0.94576150341E-06   15    4   14    5
    0.13284695971E-04   15    4   14    6
   -0.83468490091E-04   15    4   14    7
   -0.31295058575E-04   15    4   14    8
    0.58292090878E-04   15    4   14    9
    0.15514255092E-03   15    4   14   10
    0.21250659334E-04   15    4   14   11
   -0.23582694675E-04   15    4   14   12
    0.29911848830E-05   15    4   14   13
   -0.10701862101E-02   15    4   14   14
   -0.13948991001E-03   15    4   15    1
    0.11788952688E-04   15    4   15    2
    0.68412332580E-04   15    4   15    3
    0.30560258647E-03   15    4   15    4
    0.42277970822E-03   15    5    1    1
    0.16261996932E-03   15    5    2    1
    0.32601641421E-03   15    5    2    2
   -0.71046123965E-04   15    5    3    1
    0.22712136886E-05   15    5    3    2
    0.46791418349E-03   15    5    3    3
   -0.24357851935E-04   15    5    4    1
   -0.16470038319E-03   15    5    4    2
   -0.69251204988E-04   15    5    4    3
    0.41665169164E-03   15    5    4    4
   -0.10276352041E-03   15    5    5    1
    0.15077089475E-05   15    5    5    2
   -0.47339166494E-03   15    5    5    3
   -0.10767760600E-03   15    5    5    4
    0.48010118437E-03   15    5    5    5
    0.51365566518E-04   15    5    6    1
   -0.94111518989E-05   15    5    6    2
   -0.68108812797E-04   15    5    6    3
    0.48656327767E-04   15    5    6    4
   -0.18793420397E-03   15    5    6    5
    0.34315445812E-03   15    5    6    6
   -0.93158215556E-04   15    5    7    1
    0.13759133549E-04   15    5    7    2
   -0.14657909106E-03   15    5    7    3
    0.90041883850E-04   15    5    7    4
   -0.78367756301E-04   15    5    7    5
   -0.22059954574E-03   15    5    7    6
    0.18754927755E-03   15    5    7    7
    0.12932206202E-04   15    5    8    1
   -0.17486195740E-03   15    5    8    2
    0.30709495610E-05   15    5    8    3
   -0.20861803126E-04   15    5    8    4
    0.82433091140E-05   15    5    8    5
   -0.10126649427E-04   15    5    8    6
    0.15071867693E-03   15    5    8    7
    0.16002583459E-03   15    5    8    8
    0.10498614070E-03   15    5    9    1
   -0.63949382335E-06   15    5    9    2
    0.12076233978E-04   15    5    9    3
    0.10184761396E-03   15    5    9    4
    0.42072711631E-04   15    5    9    5
    0.15605021088E-04   15    5    9    6
    0.14612627589E-03   15    5    9    7
   -0.39989964830E-06   15    5    9    8
    0.14376918029E-03   15    5    9    9
   -0.88228335458E-04   15    5   10    1
    0.12415224284E-04   15    5   10    2
    0.14462796033E-03   15    5   10    3
    0.94170429381E-04   15    5   10    4
    0.80250646544E-04   15    5   10    5
    0.23712348692E-03   15    5   10    6
    0.43898629785E-04   15    5   10    7
    0.12628213355E-03   15    5   10    8
   -0.14660668528E-03   15    5   10    9
    0.18758324663E-03   15    5   10   10
    0.41191983783E-05   15    5   11    1
   -0.69642329229E-06   15    5   11    2
    0.56278762998E-05   15    5   11    3
    0.42964543677E-05   15    5   11    4
   -0.14878172974E-05   15    5   11    5
    0.10190689088E-04   15    5   11    6
   -0.18045886765E-04   15    5   11    7
   -0.87658819771E-06   15    5   11    8
   -0.11483735128E-04   15    5   11    9
    0.18218270697E-04   15    5   11   10
   -0.34316706982E-03   15    5   11   11
    0.79448845862E-05   15    5   12    1
    0.31016809663E-05   15    5   12    2
   -0.10313193615E-06   15    5   12    3
   -0.88299771487E-05   15    5   12    4
   -0.63164357394E-06   15    5   12    5
   -0.50548332773E-06   15    5   12    6
    0.25489721585E-04   15    5   12    7
   -0.11970267571E-04   15    5   12    8
    0.10563688935E-05   15    5   12    9
    0.25678325256E-04   15    5   12   10
    0.29562917995E-06   15    5   12   11
   -0.29433738212E-03   15    5   12   12
    0.22387966555E-06   15    5   13    1
    0.22883855695E-04   15    5   13    2
    0.11984205192E-04   15    5   13    3
    0.25393980771E-05   15    5   13    4
    0.52735916307E-05   15    5   13    5
   -0.10059085313E-04   15    5   13    6
    0.11902537273E-04   15    5   13    7
    0.17992318190E-04   15    5   13    8
    0.13002179967E-04   15    5   13    9
   -0.29839138103E-04   15    5   13   10
   -0.10246003870E-04   15    5   13   11
    0.21288226255E-03   15    5   13   12
   -0.34398594445E-03   15    5   13   13
   -0.21468089351E-05   15    5   14    1
    0.22279160692E-04   15    5   14    2
   -0.12947466238E-04   15    5   14    3
    0.22309512250E-06   15    5   14    4
   -0.54757528434E-05   15    5   14    5
    0.10621582443E-04   15    5   14    6
   -0.30405460908E-04   15    5   14    7
    0.16528273705E-04   15    5   14    8
   -0.12641339228E-04   15    5   14    9
    0.12194330811E-04   15    5   14   10
    0.87212406921E-05   15    5   14   11
    0.21301037696E-03   15    5   14   12
   -0.17206056088E-05   15    5   14   13
   -0.34315264855E-03   15    5   14   14
    0.26699733773E-04   15    5   15    1
   -0.75884532921E-06   15    5   15    2
   -0.21353055252E-05   15    5   15    3
    0.27232285857E-04   15    5   15    4
    0.59177123700E-04   15    5   15    5
    0.48874880880E-03   15    6    1    1
    0.11438682660E-03   15    6    2    1
    0.45586038642E-03   15    6    2    2
   -0.16279340415E-04   15    6    3    1
   -0.11536065580E-04   15    6    3    2
    0.58551889998E-03   15    6    3    3
    0.43574909597E-04   15    6    4    1
   -0.12085100027E-03   15    6    4    2
   -0.21836434038E-04   15    6    4    3
    0.50493762770E-03   15    6    4    4
   -0.42209784341E-04   15    6    5    1
    0.35538892394E-05   15    6    5    2
   -0.27819390271E-03   15    6    5    3
   -0.43871541654E-04   15    6    5    4
    0.49004225762E-03   15    6    5    5
   -0.80546926948E-04   15    6    6    1
    0.58273765238E-05   15    6    6    2
   -0.19829139587E-03   15    6    6    3
   -0.93075451774E-04   15    6    6    4
    0.11069855545E-03   15    6    6    5
    0.65209784019E-03   15    6    6    6
    0.10586001262E-04   15    6    7    1
    0.25698111775E-04   15    6    7    2
    0.44087578164E-04   15    6    7    3
    0.22736105038E-04   15    6    7    4
   -0.16993643938E-03   15    6    7    5
   -0.39589124660E-03   15    6    7    6
    0.45024474603E-03   15    6    7    7
    0.70261011374E-04   15    6    8    1
    0.32776057320E-04   15    6    8    2
   -0.21658679798E-06   15    6    8    3
   -0.59984262460E-04   15    6    8    4
   -0.54481353289E-05   15    6    8    5
   -0.54423794884E-05   15    6    8    6
    0.22714963721E-03   15    6    8    7
    0.50332295173E-03   15    6    8    8
    0.14049486922E-04   15    6    9    1
    0.66101136113E-08   15    6    9    2
    0.89796329830E-04   15    6    9    3
    0.14080431720E-04   15    6    9    4
    0.27374149684E-04   15    6    9    5
    0.13323120679E-03   15    6    9    6
    0.17615244312E-03   15    6    9    7
   -0.64136097732E-05   15    6    9    8
    0.23828267175E-03   15    6    9    9
   -0.34548958779E-04   15    6   10    1
    0.34906692636E-04   15    6   10    2
   -0.36607750533E-04   15    6   10    3
   -0.15852083588E-04   15    6   10    4
    0.17719569070E-03   15    6   10    5
    0.43565737814E-03   15    6   10    6
   -0.83157887129E-04   15    6   10    7
    0.22284643442E-03   15    6   10    8
   -0.15903369813E-03   15    6   10    9
    0.42967049801E-03   15    6   10   10
    0.11616823734E-04   15    6   11    1
    0.17490563207E-05   15    6   11    2
    0.23676959048E-04   15    6   11    3
    0.11463759782E-04   15    6   11    4
    0.11408510244E-04   15    6   11    5
    0.13982735681E-04   15    6   11    6
   -0.23181390049E-04   15    6   11    7
    0.36254037247E-06   15    6   11    8
   -0.32997588705E-04   15    6   11    9
    0.27949119096E-04   15    6   11   10
   -0.15451411975E-02   15    6   11   11
    0.29505368909E-05   15    6   12    1
   -0.19038459120E-04   15    6   12    2
    0.16641311366E-05   15    6   12    3
    0.69102573578E-06   15    6   12    4
    0.13928909603E-05   15    6   12    5
   -0.30377774923E-05   15    6   12    6
   -0.38049432827E-04   15    6   12    7
   -0.10820624724E-03   15    6   12    8
   -0.57231655262E-05   15    6   12    9
   -0.46537356823E-04   15    6   12   10
    0.61962465109E-05   15    6   12   11
   -0.14435428702E-02   15    6   12   12
   -0.11321485480E-04   15    6   13    1
   -0.32768408590E-06   15    6   13    2
    0.23950132986E-04   15    6   13    3
    0.24695373986E-05   15    6   13    4
   -0.21999567409E-05   15    6   13    5
   -0.23451480730E-04   15    6   13    6
    0.10568948131E-04   15    6   13    7
   -0.31194442294E-04   15    6   13    8
    0.11470277987E-03   15    6   13    9
   -0.99091750046E-04   15    6   13   10
    0.71261882409E-05   15    6   13   11
    0.16905140378E-03   15    6   13   12
   -0.15110813840E-02   15    6   13   13
   -0.66329049995E-06   15    6   14    1
    0.12090144415E-05   15    6   14    2
   -0.22650190049E-04   15    6   14    3
    0.11832596828E-04   15    6   14    4
    0.37125309486E-05   15    6   14    5
    0.15474788458E-04   15    6   14    6
   -0.10049207095E-03   15    6   14    7
   -0.30714008885E-04   15    6   14    8
   -0.96490680943E-04   15    6   14    9
    0.85147104057E-05   15    6   14   10
    0.13336695714E-05   15    6   14   11
    0.17448010406E-03   15    6   14   12
   -0.86855369036E-05   15    6   14   13
   -0.14851409922E-02   15    6   14   14
   -0.52092013109E-04   15    6   15    1
    0.32075228756E-05   15    6   15    2
   -0.14834749676E-04   15    6   15    3
   -0.51984621885E-04   15    6   15    4
    0.10118106319E-04   15    6   15    5
    0.15184907380E-03   15    6   15    6
   -0.53544749587E-02   15    7    1    1
   -0.20470856170E-04   15    7    2    1
   -0.49333452284E-02   15    7    2    2
    0.95685361876E-04   15    7    3    1
   -0.29413340274E-05   15    7    3    2
   -0.60199888217E-02   15    7    3    3
   -0.37533282743E-04   15    7    4    1
   -0.77250278154E-04   15    7    4    2
   -0.18213874145E-03   15    7    4    3
   -0.54226125322E-02   15    7    4    4
    0.17945177590E-03   15    7    5    1
    0.13711052805E-03   15    7    5    2
   -0.99569278465E-04   15    7    5    3
    0.18124960083E-03   15    7    5    4
   -0.57979192225E-02   15    7    5    5
   -0.20770647945E-04   15    7    6    1
    0.13065610662E-03   15    7    6    2
   -0.62314170826E-04   15    7    6    3
    0.23737841274E-04   15    7    6    4
    0.45145748638E-03   15    7    6    5
   -0.48642977466E-02   15    7    6    6
    0.73449882514E-03   15    7    7    1
   -0.62396337729E-04   15    7    7    2
    0.57175257860E-03   15    7    7    3
   -0.62485767128E-03   15    7    7    4
   -0.17802729469E-04   15    7    7    5
   -0.11160202468E-03   15    7    7    6
   -0.40907680667E-02   15    7    7    7
    0.46522679058E-04   15    7    8    1
    0.69043470892E-03   15    7    8    2
   -0.47925818800E-04   15    7    8    3
    0.76752776286E-04   15    7    8    4
    0.57487810788E-04   15    7    8    5
   -0.27774089839E-04   15    7    8    6
   -0.92967477267E-04   15    7    8    7
   -0.47202479417E-02   15    7    8    8
   -0.74076186872E-03   15    7    9    1
   -0.31538424792E-03   15    7    9    2
    0.10778828875E-03   15    7    9    3
   -0.68729247937E-03   15    7    9    4
   -0.35712154584E-03   15    7    9    5
   -0.65931369809E-03   15    7    9    6
   -0.47109233681E-04   15    7    9    7
   -0.36981418241E-03   15    7    9    8
   -0.21106100989E-02   15    7    9    9
    0.37938847571E-03   15    7   10    1
    0.68283983399E-05   15    7   10    2
   -0.12999002062E-03   15    7   10    3
   -0.37940085449E-03   15    7   10    4
    0.33466802997E-05   15    7   10    5
    0.14492233652E-04   15    7   10    6
    0.72629442898E-03   15    7   10    7
    0.31908950660E-04   15    7   10    8
   -0.61607863683E-04   15    7   10    9
   -0.47152969272E-02   15    7   10   10
   -0.47648814762E-04   15    7   11    1
    0.26649641765E-03   15    7   11    2
    0.69540176796E-05   15    7   11    3
   -0.51697610401E-04   15    7   11    4
   -0.38607476664E-05   15    7   11    5
   -0.79515985054E-04   15    7   11    6
   -0.40441779445E-04   15    7   11    7
    0.14001170357E-03   15    7   11    8
    0.24881350162E-03   15    7   11    9
    0.23434979405E-04   15    7   11   10
    0.90263451605E-02   15    7   11   11
    0.21354071497E-03   15    7   12    1
    0.22740722480E-03   15    7   12    2
   -0.91395283956E-05   15    7   12    3
    0.20154426311E-03   15    7   12    4
    0.27030366895E-03   15    7   12    5
    0.20271011184E-03   15    7   12    6
   -0.25707445769E-05   15    7   12    7
    0.73943504992E-03   15    7   12    8
   -0.64553704447E-03   15    7   12    9
   -0.22271153519E-04   15    7   12   10
    0.34117494883E-03   15    7   12   11
    0.86723099446E-02   15    7   12   12
    0.18896187417E-03   15    7   13    1
   -0.17774104955E-03   15    7   13    2
    0.23868171950E-03   15    7   13    3
    0.15935177559E-04   15    7   13    4
   -0.27612663548E-05   15    7   13    5
    0.98850341042E-04   15    7   13    6
    0.52456990475E-03   15    7   13    7
   -0.81965996773E-04   15    7   13    8
   -0.76446540249E-03   15    7   13    9
    0.14078588125E-03   15    7   13   10
    0.11657686648E-03   15    7   13   11
    0.12541522046E-03   15    7   13   12
    0.89616397818E-02   15    7   13   13
    0.17942607909E-04   15    7   14    1
    0.18385905690E-03   15    7   14    2
    0.25950920215E-03   15    7   14    3
   -0.17171504519E-03   15    7   14    4
   -0.43011532565E-05   15    7   14    5
   -0.13893047404E-03   15    7   14    6
    0.52524129414E-03   15    7   14    7
    0.59260838943E-04   15    7   14    8
    0.71281015923E-03   15    7   14    9
    0.12984692156E-03   15    7   14   10
   -0.14890032376E-03   15    7   14   11
   -0.97288078983E-04   15    7   14   12
   -0.15198822499E-03   15    7   14   13
    0.89853190083E-02   15    7   14   14
    0.26698133926E-03   15    7   15    1
   -0.20291655326E-04   15    7   15    2
    0.21568370958E-03   15    7   15    3
   -0.21633099730E-03   15    7   15    4
   -0.73946981337E-05   15    7   15    5
   -0.56687607015E-04   15    7   15    6
    0.89943250734E-03   15    7   15    7
   -0.29699961677E-03   15    8    1    1
   -0.27391544888E-04   15    8    2    1
   -0.40204763282E-04   15    8    2    2
    0.53054039122E-05   15    8    3    1
   -0.27579456923E-03   15    8    3    2
   -0.52758033991E-04   15    8    3    3
   -0.76342488559E-06   15    8    4    1
   -0.22428707983E-04   15    8    4    2
   -0.10201533300E-04   15    8    4    3
    0.20468589727E-03   15    8    4    4
   -0.45949360720E-05   15    8    5    1
   -0.35248718426E-05   15    8    5    2
    0.13280923798E-04   15    8    5    3
    0.11215177487E-04   15    8    5    4
   -0.47231341112E-04   15    8    5    5
    0.54153038155E-04   15    8    6    1
    0.21528346359E-04   15    8    6    2
   -0.10769360866E-05   15    8    6    3
   -0.48114610068E-04   15    8    6    4
   -0.34091383058E-05   15    8    6    5
   -0.45238724658E-04   15    8    6    6
   -0.12472286023E-03   15    8    7    1
   -0.80621452384E-04   15    8    7    2
   -0.28911536687E-05   15    8    7    3
   -0.11122748309E-03   15    8    7    4
    0.60340790754E-04   15    8    7    5
    0.17249475990E-03   15    8    7    6
   -0.35784744662E-04   15    8    7    7
   -0.31885068035E-04   15    8    8    1
    0.18581496523E-05   15    8    8    2
   -0.23754920517E-03   15    8    8    3
   -0.22409476685E-04   15    8    8    4
   -0.72869646808E-05   15    8    8    5
    0.72528948872E-04   15    8    8    6
   -0.42486142531E-03   15    8    8    7
   -0.51511405539E-04   15    8    8    8
    0.93579010281E-05   15    8    9    1
    0.55583372056E-04   15    8    9    2
   -0.27017582412E-05   15    8    9    3
   -0.14663934211E-04   15    8    9    4
   -0.42502694283E-05   15    8    9    5
   -0.65339093148E-05   15    8    9    6
    0.22048588270E-03   15    8    9    7
    0.72675274201E-04   15    8    9    8
   -0.23279462183E-04   15    8    9    9
   -0.10168723577E-03   15    8   10    1
    0.83227691531E-04   15    8   10    2
   -0.34537452681E-05   15    8   10    3
   -0.12744635011E-03   15    8   10    4
    0.43800327759E-04   15    8   10    5
    0.17163637476E-03   15    8   10    6
    0.91185716642E-05   15    8   10    7
    0.38904975134E-03   15    8   10    8
    0.23507766444E-03   15    8   10    9
   -0.28246307521E-04   15    8   10   10
   -0.10394756040E-04   15    8   11    1
   -0.30700445831E-04   15    8   11    2
   -0.10970564611E-05   15    8   11    3
    0.85253446054E-05   15    8   11    4
   -0.50546078287E-06   15    8   11    5
    0.16958480915E-05   15    8   11    6
    0.61355523459E-04   15    8   11    7
   -0.33473858951E-04   15    8   11    8
    0.10725995262E-05   15    8   11    9
    0.59875781873E-04   15    8   11   10
    0.10486551704E-03   15    8   11   11
   -0.19113998494E-04   15    8   12    1
    0.23442843395E-05   15    8   12    2
    0.22530898364E-04   15    8   12    3
   -0.18807726492E-04   15    8   12    4
   -0.24230257501E-04   15    8   12    5
   -0.33662671639E-04   15    8   12    6
    0.77846854798E-04   15    8   12    7
    0.96317982813E-05   15    8   12    8
    0.71174690827E-04   15    8   12    9
   -0.73802372473E-04   15    8   12   10
    0.65089086422E-05   15    8   12   11
    0.98880132860E-04   15    8   12   12
   -0.26396772851E-05   15    8   13    1
    0.22153123111E-04   15    8   13    2
   -0.25468923616E-04   15    8   13    3
    0.26532254888E-04   15    8   13    4
    0.25595763373E-04   15    8   13    5
   -0.86278302582E-04   15    8   13    6
   -0.28979274591E-04   15    8   13    7
    0.18256177371E-04   15    8   13    8
    0.25429202057E-03   15    8   13    9
    0.21202640802E-04   15    8   13   10
    0.14744272277E-03   15    8   13   11
    0.95078018328E-05   15    8   13   12
   -0.18172582130E-03   15    8   13   13
    0.27152327892E-04   15    8   14    1
   -0.21672561508E-04   15    8   14    2
   -0.22908962098E-04   15    8   14    3
   -0.65725718849E-05   15    8   14    4
    0.25503093582E-04   15    8   14    5
   -0.91714107162E-04   15    8   14    6
   -0.95060251920E-05   15    8   14    7
   -0.87274130919E-05   15    8   14    8
    0.27147674247E-03   15    8   14    9
    0.30122401816E-04   15    8   14   10
    0.14666759098E-03   15    8   14   11
   -0.28321086051E-04   15    8   14   12
   -0.19105410450E-05   15    8   14   13
    0.38833879012E-03   15    8   14   14
   -0.18572891443E-04   15    8   15    1
    0.77708991493E-04   15    8   15    2
    0.15559526957E-05   15    8   15    3
    0.24313072376E-04   15    8   15    4
   -0.75224048627E-06   15    8   15    5
    0.25944263412E-05   15    8   15    6
   -0.43358335876E-04   15    8   15    7
    0.29725199493E-03   15    8   15    8
    0.10574860969E-02   15    9    1    1
   -0.16151818355E-03   15    9    2    1
    0.10288544057E-02   15    9    2    2
    0.50252557194E-04   15    9    3    1
   -0.96250868968E-06   15    9    3    2
    0.11325458273E-02   15    9    3    3
    0.31837929919E-04   15    9    4    1
    0.16394065801E-03   15    9    4    2
    0.56446251040E-04   15    9    4    3
    0.10600290781E-02   15    9    4    4
    0.19773384674E-04   15    9    5    1
   -0.24561788855E-05   15    9    5    2
    0.18965045350E-03   15    9    5    3
    0.19835235792E-04   15    9    5    4
    0.11242291637E-02   15    9    5    5
    0.59841657353E-05   15    9    6    1
   -0.64365859522E-05   15    9    6    2
    0.74411342241E-04   15    9    6    3
    0.15820774108E-04   15    9    6    4
   -0.10309715450E-03   15    9    6    5
    0.87895245414E-03   15    9    6    6
   -0.93575740319E-04   15    9    7    1
   -0.69863548879E-04   15    9    7    2
   -0.86235843944E-04   15    9    7    3
    0.98413904651E-04   15    9    7    4
    0.88845582718E-04   15    9    7    5
    0.14976420404E-03   15    9    7    6
    0.83343241192E-03   15    9    7    7
   -0.10220604836E-03   15    9    8    1
   -0.10626325926E-03   15    9    8    2
   -0.42014419457E-05   15    9    8    3
    0.97848423388E-04   15    9    8    4
    0.44409974276E-05   15    9    8    5
    0.10413226579E-04   15    9    8    6
   -0.26989313098E-03   15    9    8    7
    0.10315619483E-02   15    9    8    8
    0.97700749791E-04   15    9    9    1
    0.46597892054E-05   15    9    9    2
   -0.14234773824E-03   15    9    9    3
    0.94034191419E-04   15    9    9    4
    0.72544693070E-04   15    9    9    5
    0.10704768826E-03   15    9    9    6
   -0.21625364433E-03   15    9    9    7
    0.19945447891E-05   15    9    9    8
    0.55402270899E-03   15    9    9    9
   -0.91286128683E-04   15    9   10    1
   -0.69361051810E-04   15    9   10    2
    0.75310879288E-04   15    9   10    3
    0.91955525560E-04   15    9   10    4
   -0.89181378645E-04   15    9   10    5
   -0.17894247859E-03   15    9   10    6
   -0.78125660560E-04   15    9   10    7
   -0.25311321457E-03   15    9   10    8
    0.21215733932E-03   15    9   10    9
    0.85134828122E-03   15    9   10   10
   -0.13430973620E-04   15    9   11    1
   -0.38844840689E-05   15    9   11    2
   -0.88592753589E-04   15    9   11    3
   -0.14956669759E-04   15    9   11    4
   -0.28460517139E-04   15    9   11    5
    0.14860548904E-04   15    9   11    6
    0.15094536936E-04   15    9   11    7
   -0.25091179600E-05   15    9   11    8
   -0.77554879978E-04   15    9   11    9
   -0.16143657518E-04   15    9   11   10
    0.62052408814E-04   15    9   11   11
   -0.44812262489E-04   15    9   12    1
   -0.69079103469E-04   15    9   12    2
    0.39227774012E-06   15    9   12    3
    0.37552328822E-04   15    9   12    4
   -0.40236320763E-05   15    9   12    5
   -0.60647092223E-05   15    9   12    6
    0.67807598953E-04   15    9   12    7
   -0.88743020561E-04   15    9   12    8
    0.61021172271E-05   15    9   12    9
    0.67431532710E-04   15    9   12   10
   -0.77794083464E-05   15    9   12   11
   -0.74957685106E-04   15    9   12   12
   -0.68198878307E-04   15    9   13    1
    0.71796694036E-04   15    9   13    2
   -0.56773044623E-04   15    9   13    3
   -0.91172977343E-05   15    9   13    4
    0.62902618394E-06   15    9   13    5
    0.17852323075E-04   15    9   13    6
   -0.13101418033E-03   15    9   13    7
    0.12005852329E-03   15    9   13    8
    0.18695364625E-03   15    9   13    9
    0.69773158557E-04   15    9   13   10
   -0.62151421456E-04   15    9   13   11
   -0.21245185858E-03   15    9   13   12
   -0.13792822882E-04   15    9   13   13
    0.84889031662E-05   15    9   14    1
    0.65432548442E-04   15    9   14    2
    0.48058867832E-04   15    9   14    3
    0.71504554547E-04   15    9   14    4
   -0.78174173668E-06   15    9   14    5
   -0.85855371579E-05   15    9   14    6
    0.60899306912E-04   15    9   14    7
    0.11989139922E-03   15    9   14    8
   -0.19678554244E-03   15    9   14    9
   -0.12756870918E-03   15    9   14   10
    0.61362945125E-04   15    9   14   11
   -0.20869051770E-03   15    9   14   12
    0.85830078170E-04   15    9   14   13
   -0.72304935965E-05   15    9   14   14
    0.10763407808E-03   15    9   15    1
   -0.27596576441E-05   15    9   15    2
   -0.63995961147E-04   15    9   15    3
    0.11175555802E-03   15    9   15    4
    0.76957461760E-04   15    9   15    5
   -0.24444257287E-03   15    9   15    6
   -0.99259059509E-04   15    9   15    7
    0.75462091020E-05   15    9   15    8
    0.11981177647E-02   15    9   15    9
    0.54655169373E-02   15   10    1    1
   -0.86634339655E-04   15   10    2    1
    0.49818435398E-02   15   10    2    2
    0.17862906879E-03   15   10    3    1
   -0.59527915784E-05   15   10    3    2
    0.60776841117E-02   15   10    3    3
    0.39112204481E-04   15   10    4    1
   -0.26183163275E-04   15   10    4    2
   -0.91158165388E-04   15   10    4    3
    0.54022870686E-02   15   10    4    4
   -0.18215736530E-03   15   10    5    1
    0.14615057095E-03   15   10    5    2
    0.10197606830E-03   15   10    5    3
   -0.17804361353E-03   15   10    5    4
    0.58500010584E-02   15   10    5    5
   -0.15221679627E-04   15   10    6    1
    0.66177120992E-04   15   10    6    2
    0.59361229139E-04   15   10    6    3
    0.27894684370E-04   15   10    6    4
   -0.44294257957E-03   15   10    6    5
    0.49086073320E-02   15   10    6    6
   -0.37330825106E-03   15   10    7    1
   -0.74565768696E-05   15   10    7    2
   -0.13647881493E-03   15   10    7    3
    0.39409606423E-03   15   10    7    4
    0.10989068144E-04   15   10    7    5
    0.11209320465E-04   15   10    7    6
    0.47526667236E-02   15   10    7    7
    0.71517188386E-04   15   10    8    1
   -0.70086783588E-03   15   10    8    2
   -0.59517263186E-04   15   10    8    3
    0.32332557728E-04   15   10    8    4
    0.10001002937E-03   15   10    8    5
   -0.37641473669E-04   15   10    8    6
   -0.38312011269E-04   15   10    8    7
    0.47696069511E-02   15   10    8    8
    0.70694349445E-03   15   10    9    1
   -0.33119020565E-03   15   10    9    2
   -0.11889922257E-03   15   10    9    3
    0.72555764466E-03   15   10    9    4
    0.36365762549E-03   15   10    9    5
    0.62002889385E-03   15   10    9    6
   -0.61019800168E-04   15   10    9    7
   -0.42747644505E-03   15   10    9    8
    0.21081694956E-02   15   10    9    9
   -0.61696952452E-03   15   10   10    1
    0.53198815803E-04   15   10   10    2
    0.56234294658E-03   15   10   10    3
    0.75414306415E-03   15   10   10    4
   -0.10365977257E-04   15   10   10    5
   -0.10883543778E-03   15   10   10    6
   -0.73370888406E-03   15   10   10    7
    0.10187479619E-03   15   10   10    8
   -0.33392185754E-04   15   10   10    9
    0.41313266258E-02   15   10   10   10
    0.56586649654E-04   15   10   11    1
    0.26547874463E-03   15   10   11    2
   -0.65592589360E-05   15   10   11    3
    0.50940563236E-04   15   10   11    4
    0.28751456472E-05   15   10   11    5
    0.90265676782E-04   15   10   11    6
    0.21981537461E-04   15   10   11    7
    0.12890948201E-03   15   10   11    8
   -0.25049707716E-03   15   10   11    9
   -0.42454945948E-04   15   10   11   10
   -0.91430349300E-02   15   10   11   11
    0.20112481840E-03   15   10   12    1
   -0.23479418964E-03   15   10   12    2
   -0.91467043232E-05   15   10   12    3
    0.21005163103E-03   15   10   12    4
    0.27177983286E-03   15   10   12    5
    0.13834170216E-03   15   10   12    6
    0.20753259479E-04   15   10   12    7
   -0.76044987470E-03   15   10   12    8
   -0.64857135411E-03   15   10   12    9
   -0.77553222493E-05   15   10   12   10
    0.34326457146E-03   15   10   12   11
   -0.87815184409E-02   15   10   12   12
   -0.17713414530E-03   15   10   13    1
   -0.18319611254E-03   15   10   13    2
    0.25637398741E-03   15   10   13    3
    0.15633943801E-04   15   10   13    4
   -0.41148277736E-05   15   10   13    5
   -0.14595706743E-03   15   10   13    6
   -0.12867345071E-03   15   10   13    7
   -0.42909159531E-04   15   10   13    8
    0.74194110555E-03   15   10   13    9
   -0.51601513478E-03   15   10   13   10
   -0.15078433925E-03   15   10   13   11
    0.92674884904E-04   15   10   13   12
   -0.91022613589E-02   15   10   13   13
    0.16605622359E-04   15   10   14    1
    0.17322211236E-03   15   10   14    2
    0.23836986308E-03   15   10   14    3
    0.19595913834E-03   15   10   14    4
   -0.28084882478E-05   15   10   14    5
    0.99132066207E-04   15   10   14    6
   -0.15593794432E-03   15   10   14    7
    0.72942696681E-04   15   10   14    8
   -0.76209943612E-03   15   10   14    9
   -0.54058776673E-03   15   10   14   10
    0.11653884824E-03   15   10   14   11
   -0.12934568375E-03   15   10   14   12
    0.15526921865E-03   15   10   14   13
   -0.90690911618E-02   15   10   14   14
    0.21711914006E-03   15   10   15    1
   -0.19370455887E-04   15   10   15    2
   -0.21642590846E-03   15   10   15    3
   -0.27280153469E-03   15   10   15    4
    0.58312006766E-05   15   10   15    5
    0.61370993152E-04   15   10   15    6
   -0.96528679672E-04   15   10   15    7
   -0.54642446182E-04   15   10   15    8
    0.89876962359E-04   15   10   15    9
    0.91349006916E-03   15   10   15   10
   -0.90851744538E-04   15   11    1    1
   -0.15523189792E-04   15   11    2    1
   -0.95010907767E-04   15   11    2    2
   -0.62642209156E-04   15   11    3    1
    0.51170367221E-06   15   11    3    2
   -0.77183404085E-04   15   11    3    3
   -0.24871831677E-04   15   11    4    1
    0.15692703276E-04   15   11    4    2
   -0.62877349514E-04   15   11    4    3
   -0.90968755675E-04   15   11    4    4
   -0.29928792976E-05   15   11    5    1
    0.40230723678E-06   15   11    5    2
   -0.38770381249E-04   15   11    5    3
   -0.32164675442E-05   15   11    5    4
   -0.60908548933E-04   15   11    5    5
    0.10511422115E-04   15   11    6    1
    0.61414814136E-06   15   11    6    2
    0.19276756942E-04   15   11    6    3
    0.12846195808E-04   15   11    6    4
    0.21892411013E-04   15   11    6    5
   -0.20736215574E-04   15   11    6    6
   -0.26763676180E-04   15   11    7    1
   -0.23612560968E-05   15   11    7    2
    0.45415728979E-05   15   11    7    3
   -0.55486996719E-04   15   11    7    4
   -0.21899730420E-04   15   11    7    5
   -0.55250706258E-05   15   11    7    6
   -0.72741290895E-05   15   11    7    7
   -0.46547559009E-04   15   11    8    1
   -0.86070201262E-05   15   11    8    2
   -0.14741449780E-05   15   11    8    3
    0.45705201670E-04   15   11    8    4
   -0.10846695008E-05   15   11    8    5
    0.11339655881E-05   15   11    8    6
   -0.83452769971E-04   15   11    8    7
   -0.85775808495E-04   15   11    8    8
   -0.20341524278E-04   15   11    9    1
    0.25065521838E-06   15   11    9    2
   -0.12279431705E-03   15   11    9    3
   -0.22381110794E-04   15   11    9    4
    0.84404066281E-05   15   11    9    5
   -0.25465587219E-04   15   11    9    6
    0.40242501525E-04   15   11    9    7
    0.14995419554E-05   15   11    9    8
   -0.82267577749E-04   15   11    9    9
    0.55200874001E-04   15   11   10    1
   -0.32112571645E-05   15   11   10    2
   -0.32380415959E-05   15   11   10    3
    0.26816831768E-04   15   11   10    4
    0.21967060848E-04   15   11   10    5
   -0.52923123807E-06   15   11   10    6
    0.75929384695E-04   15   11   10    7
   -0.82065322558E-04   15   11   10    8
   -0.41692703542E-04   15   11   10    9
   -0.13003939843E-04   15   11   10   10
   -0.61742081152E-04   15   11   11    1
    0.16786473603E-05   15   11   11    2
   -0.47345373302E-03   15   11   11    3
   -0.65739871039E-04   15   11   11    4
   -0.38413663898E-04   15   11   11    5
   -0.10722004658E-03   15   11   11    6
    0.46464006019E-03   15   11   11    7
    0.70241913404E-05   15   11   11    8
    0.41253664102E-04   15   11   11    9
   -0.46890221323E-03   15   11   11   10
    0.96729088785E-03   15   11   11   11
    0.23204598619E-03   15   11   12    1
   -0.72781716553E-06   15   11   12    2
    0.25759279065E-05   15   11   12    3
   -0.23328508900E-03   15   11   12    4
   -0.89842587793E-06   15   11   12    5
    0.51351701647E-06   15   11   12    6
   -0.10699271465E-03   15   11   12    7
   -0.47431656967E-04   15   11   12    8
    0.25534800008E-05   15   11   12    9
   -0.10680895486E-03   15   11   12   10
    0.24031610567E-05   15   11   12   11
   -0.82916825801E-04   15   11   12   12
   -0.26705320481E-04   15   11   13    1
    0.40652742449E-03   15   11   13    2
    0.30552558547E-04   15   11   13    3
    0.55693230163E-05   15   11   13    4
   -0.19022152297E-06   15   11   13    5
    0.10446329863E-04   15   11   13    6
   -0.84757863285E-04   15   11   13    7
   -0.17911018648E-03   15   11   13    8
   -0.34839563919E-04   15   11   13    9
    0.75683215376E-04   15   11   13   10
   -0.66779796138E-04   15   11   13   11
   -0.10966387807E-01   15   11   13   12
    0.13055297390E-02   15   11   13   13
    0.10620664026E-05   15   11   14    1
    0.40841024112E-03   15   11   14    2
   -0.30391596551E-04   15   11   14    3
    0.32213430958E-04   15   11   14    4
   -0.22933294133E-05   15   11   14    5
   -0.27679183966E-04   15   11   14    6
    0.77198981495E-04   15   11   14    7
   -0.17755178297E-03   15   11   14    8
    0.26087422932E-04   15   11   14    9
   -0.87857762976E-04   15   11   14   10
    0.14759351516E-03   15   11   14   11
   -0.11016064465E-01   15   11   14   12
    0.63309536240E-03   15   11   14   13
    0.13012790880E-02   15   11   14   14
   -0.66358204478E-04   15   11   15    1
   -0.23752334328E-06   15   11   15    2
   -0.31642041834E-04   15   11   15    3
   -0.64638777655E-04   15   11   15    4
   -0.56583605878E-03   15   11   15    5
   -0.56387417832E-03   15   11   15    6
   -0.31217279270E-04   15   11   15    7
    0.32647168536E-04   15   11   15    8
    0.80837292433E-03   15   11   15    9
    0.41938809348E-04   15   11   15   10
    0.37879187912E-01   15   11   15   11
    0.15487528763E-03   15   12    1    1
    0.15341977804E-04   15   12    2    1
   -0.29939425797E-05   15   12    2    2
    0.15097305845E-04   15   12    3    1
    0.22177325116E-03   15   12    3    2
   -0.16821355960E-05   15   12    3    3
   -0.89611084625E-06   15   12    4    1
    0.19937444431E-04   15   12    4    2
   -0.10881636255E-04   15   12    4    3
   -0.15854697226E-03   15   12    4    4
    0.45183764428E-04   15   12    5    1
    0.18712880803E-04   15   12    5    2
    0.53555685738E-07   15   12    5    3
   -0.45672004991E-04   15   12    5    4
   -0.23683732673E-05   15   12    5    5
   -0.16998315017E-04   15   12    6    1
    0.31033540989E-05   15   12    6    2
    0.51687079561E-05   15   12    6    3
    0.18295960073E-04   15   12    6    4
    0.62000453379E-06   15   12    6    5
   -0.10690882109E-05   15   12    6    6
    0.16395683234E-03   15   12    7    1
    0.25005742394E-04   15   12    7    2
   -0.10203921905E-05   15   12    7    3
    0.14602113558E-03   15   12    7    4
    0.11055381953E-04   15   12    7    5
   -0.11156635847E-03   15   12    7    6
   -0.39412129842E-05   15   12    7    7
    0.70095218867E-05   15   12    8    1
    0.19323731838E-06   15   12    8    2
    0.10777409190E-03   15   12    8    3
    0.56224940911E-05   15   12    8    4
    0.13033777371E-04   15   12    8    5
   -0.19815176513E-04   15   12    8    6
    0.20538456303E-03   15   12    8    7
    0.15281078993E-05   15   12    8    8
   -0.81436269485E-04   15   12    9    1
   -0.16872450312E-04   15   12    9    2
   -0.11530114785E-05   15   12    9    3
    0.78280312133E-04   15   12    9    4
    0.36691999534E-06   15   12    9    5
    0.55861299242E-07   15   12    9    6
   -0.26494645648E-03   15   12    9    7
    0.14972421996E-04   15   12    9    8
   -0.18000807872E-05   15   12    9    9
    0.14460106742E-03   15   12   10    1
   -0.30892949600E-04   15   12   10    2
   -0.72656612311E-06   15   12   10    3
    0.16450238663E-03   15   12   10    4
    0.11137725774E-04   15   12   10    5
   -0.13033363980E-03   15   12   10    6
   -0.54802626030E-05   15   12   10    7
   -0.19177787270E-03   15   12   10    8
   -0.26391639953E-03   15   12   10    9
   -0.15540031165E-04   15   12   10   10
   -0.33891682261E-04   15   12   11    1
   -0.11981456256E-04   15   12   11    2
   -0.86837649361E-06   15   12   11    3
    0.33721487503E-04   15   12   11    4
   -0.11212919261E-06   15   12   11    5
    0.44328326588E-05   15   12   11    6
    0.75568920123E-04   15   12   11    7
    0.27468526594E-05   15   12   11    8
   -0.20136595307E-05   15   12   11    9
    0.75444045717E-04   15   12   11   10
    0.99555452773E-05   15   12   11   11
   -0.32539505383E-04   15   12   12    1
    0.47046078298E-06   15   12   12    2
   -0.30269558345E-03   15   12   12    3
   -0.36423923764E-04   15   12   12    4
   -0.81176248198E-06   15   12   12    5
   -0.95682788903E-04   15   12   12    6
    0.42210863785E-03   15   12   12    7
    0.58937807088E-05   15   12   12    8
   -0.17525746976E-05   15   12   12    9
   -0.42895931295E-03   15   12   12   10
    0.48236090580E-03   15   12   12   11
    0.11737977405E-04   15   12   12   12
    0.38848336890E-03   15   12   13    1
    0.68384720518E-05   15   12   13    2
   -0.31885131777E-04   15   12   13    3
   -0.16252758844E-04   15   12   13    4
    0.80204306841E-04   15   12   13    5
   -0.31566726043E-03   15   12   13    6
   -0.16491816013E-03   15   12   13    7
    0.18874193845E-04   15   12   13    8
    0.74860913505E-03   15   12   13    9
   -0.14606289643E-03   15   12   13   10
    0.17862775210E-02   15   12   13   11
   -0.81282861385E-04   15   12   13   12
   -0.16359755803E-01   15   12   13   13
   -0.11747296514E-04   15   12   14    1
   -0.11942366661E-04   15   12   14    2
   -0.36090446314E-04   15   12   14    3
    0.38810493438E-03   15   12   14    4
    0.81697894087E-04   15   12   14    5
   -0.30912509085E-03   15   12   14    6
    0.15164616422E-03   15   12   14    7
    0.89295978249E-05   15   12   14    8
    0.74292839329E-03   15   12   14    9
    0.17155107336E-03   15   12   14   10
    0.17988326008E-02   15   12   14   11
    0.64412004789E-04   15   12   14   12
   -0.69264237136E-04   15   12   14   13
    0.16385955708E-01   15   12   14   14
   -0.30028437165E-04   15   12   15    1
   -0.87342631685E-03   15   12   15    2
   -0.58658540450E-06   15   12   15    3
    0.14129019993E-04   15   12   15    4
    0.11156880818E-06   15   12   15    5
    0.37809587020E-04   15   12   15    6
   -0.68917125627E-04   15   12   15    7
    0.10481666114E-02   15   12   15    8
    0.22472239545E-05   15   12   15    9
   -0.66273392875E-04   15   12   15   10
    0.37897039600E-04   15   12   15   11
    0.32604967030E-01   15   12   15   12
    0.28058851093E-03   15   13    1    1
   -0.13337485198E-03   15   13    2    1
    0.20577415493E-03   15   13    2    2
    0.50673448318E-03   15   13    3    1
    0.12061026884E-04   15   13    3    2
    0.19160284496E-03   15   13    3    3
    0.31016881810E-04   15   13    4    1
   -0.82400560121E-04   15   13    4    2
   -0.37678564317E-03   15   13    4    3
    0.11965206739E-03   15   13    4    4
    0.10947573957E-04   15   13    5    1
    0.46035789118E-03   15   13    5    2
    0.62249991874E-04   15   13    5    3
    0.80781406340E-05   15   13    5    4
    0.17945449385E-03   15   13    5    5
   -0.32270353307E-04   15   13    6    1
    0.14874363394E-03   15   13    6    2
    0.18991162495E-04   15   13    6    3
    0.57268417607E-04   15   13    6    4
   -0.22130293336E-04   15   13    6    5
    0.13076207905E-03   15   13    6    6
    0.39399720453E-03   15   13    7    1
   -0.31608567038E-04   15   13    7    2
    0.49694731871E-03   15   13    7    3
   -0.22759055374E-03   15   13    7    4
    0.28495134132E-04   15   13    7    5
   -0.46542320607E-04   15   13    7    6
    0.15269208877E-02   15   13    7    7
    0.25202028666E-03   15   13    8    1
   -0.15071250215E-04   15   13    8    2
   -0.90992674300E-04   15   13    8    3
    0.22271733604E-03   15   13    8    4
    0.18176787542E-03   15   13    8    5
    0.12826551006E-03   15   13    8    6
   -0.10562605227E-03   15   13    8    7
    0.17070176711E-03   15   13    8    8
   -0.27473451903E-04   15   13    9    1
   -0.31970115859E-03   15   13    9    2
   -0.52140644447E-04   15   13    9    3
    0.17839256997E-04   15   13    9    4
   -0.22417677999E-05   15   13    9    5
    0.17983985287E-04   15   13    9    6
   -0.22635486832E-03   15   13    9    7
   -0.44081008083E-03   15   13    9    8
    0.14044291076E-03   15   13    9    9
   -0.32646470889E-03   15   13   10    1
   -0.41416604030E-05   15   13   10    2
    0.51489257000E-03   15   13   10    3
    0.36924328868E-03   15   13   10    4
   -0.36638715853E-04   15   13   10    5
   -0.14084385637E-03   15   13   10    6
   -0.48858472863E-04   15   13   10    7
    0.95936914679E-04   15   13   10    8
    0.61943619223E-04   15   13   10    9
   -0.12607140155E-02   15   13   10   10
    0.23186890250E-05   15   13   11    1
    0.59943519835E-04   15   13   11    2
    0.70558000167E-04   15   13   11    3
    0.20710384559E-04   15   13   11    4
    0.17173807435E-04   15   13   11    5
    0.43983176147E-04   15   13   11    6
   -0.77963682983E-04   15   13   11    7
    0.38348128155E-03   15   13   11    8
   -0.47742735185E-04   15   13   11    9
    0.28156621390E-04   15   13   11   10
   -0.12033533416E-02   15   13   11   11
    0.49912496057E-04   15   13   12    1
    0.19985293723E-04   15   13   12    2
    0.10201308168E-04   15   13   12    3
    0.13255135623E-03   15   13   12    4
    0.22803516702E-03   15   13   12    5
    0.99048291474E-04   15   13   12    6
    0.49710313727E-04   15   13   12    7
   -0.22719799390E-04   15   13   12    8
   -0.80086321924E-03   15   13   12    9
    0.55999405434E-04   15   13   12   10
    0.97834819278E-02   15   13   12   11
   -0.86779439302E-03   15   13   12   12
   -0.22402318600E-04   15   13   13    1
   -0.44773506518E-03   15   13   13    2
   -0.27998818014E-04   15   13   13    3
   -0.17938682075E-04   15   13   13    4
   -0.12938255330E-04   15   13   13    5
   -0.87990739777E-04   15   13   13    6
    0.49073177737E-03   15   13   13    7
    0.18434701790E-03   15   13   13    8
    0.62170424727E-04   15   13   13    9
   -0.51347361086E-03   15   13   13   10
   -0.20773410992E-03   15   13   13   11
    0.82984042763E-02   15   13   13   12
   -0.12933126720E-02   15   13   13   13
    0.52359205465E-05   15   13   14    1
    0.22005686577E-03   15   13   14    2
    0.15853711274E-03   15   13   14    3
   -0.43949918943E-04   15   13   14    4
   -0.27651484813E-05   15   13   14    5
   -0.30533756914E-04   15   13   14    6
    0.19438380954E-03   15   13   14    7
   -0.23551554133E-04   15   13   14    8
   -0.64704928146E-05   15   13   14    9
   -0.22724340283E-03   15   13   14   10
   -0.28434076738E-03   15   13   14   11
   -0.20431522967E-02   15   13   14   12
   -0.37952407315E-04   15   13   14   13
   -0.13336654657E-02   15   13   14   14
   -0.36294118972E-03   15   13   15    1
   -0.26205377955E-04   15   13   15    2
    0.63592559789E-04   15   13   15    3
   -0.70904171267E-05   15   13   15    4
    0.32782545289E-04   15   13   15    5
    0.35853239328E-03   15   13   15    6
    0.48090860394E-03   15   13   15    7
    0.30995415254E-04   15   13   15    8
   -0.72620444169E-03   15   13   15    9
    0.49911451149E-03   15   13   15   10
   -0.51718995358E-02   15   13   15   11
    0.14169492317E-03   15   13   15   12
    0.27980390465E-01   15   13   15   13
   -0.12895761897E-03   15   14    1    1
   -0.84090210139E-04   15   14    2    1
   -0.19575149431E-03   15   14    2    2
    0.37674011527E-03   15   14    3    1
    0.13760928232E-04   15   14    3    2
   -0.17803521354E-03   15   14    3    3
   -0.24645650157E-04   15   14    4    1
   -0.13203216643E-03   15   14    4    2
   -0.51020681792E-03   15   14    4    3
   -0.29336726424E-03   15   14    4    4
   -0.98438163930E-06   15   14    5    1
    0.46273448586E-03   15   14    5    2
   -0.63219233943E-04   15   14    5    3
   -0.46548448934E-05   15   14    5    4
   -0.18727818626E-03   15   14    5    5
   -0.32040169398E-04   15   14    6    1
    0.15079383041E-03   15   14    6    2
   -0.26788946165E-04   15   14    6    3
    0.58583057535E-04   15   14    6    4
    0.38156098988E-04   15   14    6    5
   -0.10253543071E-03   15   14    6    6
    0.36166375490E-03   15   14    7    1
   -0.47616729459E-05   15   14    7    2
    0.52788622743E-03   15   14    7    3
   -0.32638651249E-03   15   14    7    4
   -0.38251148550E-04   15   14    7    5
   -0.15083644937E-03   15   14    7    6
    0.12680194464E-02   15   14    7    7
    0.23477261971E-03   15   14    8    1
    0.30779517699E-05   15   14    8    2
   -0.89154303498E-04   15   14    8    3
    0.24236284737E-03   15   14    8    4
    0.17927168910E-03   15   14    8    5
    0.12384139927E-03   15   14    8    6
   -0.87919468242E-04   15   14    8    7
   -0.19357632418E-03   15   14    8    8
   -0.22967304781E-04   15   14    9    1
   -0.32196443728E-03   15   14    9    2
    0.34147193277E-04   15   14    9    3
    0.24252519589E-04   15   14    9    4
    0.56725848397E-05   15   14    9    5
   -0.78461122300E-04   15   14    9    6
    0.43819063043E-04   15   14    9    7
   -0.43819259729E-03   15   14    9    8
   -0.17171218782E-03   15   14    9    9
   -0.23070642355E-03   15   14   10    1
    0.20917173542E-04   15   14   10    2
    0.49103402019E-03   15   14   10    3
    0.40445467903E-03   15   14   10    4
    0.30522041734E-04   15   14   10    5
   -0.34354777928E-04   15   14   10    6
    0.33531177379E-04   15   14   10    7
    0.10443704882E-03   15   14   10    8
   -0.21242077662E-03   15   14   10    9
   -0.15411062095E-02   15   14   10   10
   -0.20593997360E-04   15   14   11    1
    0.61041659743E-04   15   14   11    2
   -0.69474041582E-04   15   14   11    3
   -0.27779505319E-05   15   14   11    4
   -0.16906537006E-04   15   14   11    5
   -0.12612617529E-04   15   14   11    6
    0.26451424555E-04   15   14   11    7
    0.38857513897E-03   15   14   11    8
    0.47794967341E-04   15   14   11    9
   -0.76906265834E-04   15   14   11   10
    0.11180438627E-02   15   14   11   11
    0.13194222750E-03   15   14   12    1
   -0.22851115254E-04   15   14   12    2
    0.11979075253E-04   15   14   12    3
    0.50439308442E-04   15   14   12    4
    0.22880734588E-03   15   14   12    5
    0.10480901159E-03   15   14   12    6
   -0.66606452913E-04   15   14   12    7
    0.26363580562E-04   15   14   12    8
   -0.80272974411E-03   15   14   12    9
   -0.58313661020E-04   15   14   12   10
    0.98237902034E-02   15   14   12   11
    0.97630675633E-03   15   14   12   12
   -0.50423236447E-04   15   14   13    1
   -0.22432902317E-03   15   14   13    2
    0.15834548906E-03   15   14   13    3
    0.12952858502E-05   15   14   13    4
   -0.33193127966E-05   15   14   13    5
   -0.22387545858E-04   15   14   13    6
    0.22633421590E-03   15   14   13    7
    0.29182227360E-04   15   14   13    8
   -0.12635138025E-04   15   14   13    9
   -0.19387729715E-03   15   14   13   10
   -0.25658357852E-03   15   14   13   11
    0.21156526106E-02   15   14   13   12
    0.15185045633E-02   15   14   13   13
   -0.78382986819E-05   15   14   14    1
    0.44811156577E-03   15   14   14    2
   -0.26205983084E-04   15   14   14    3
   -0.17508040014E-04   15   14   14    4
   -0.13562870026E-04   15   14   14    5
   -0.10788073130E-03   15   14   14    6
    0.51329037141E-03   15   14   14    7
   -0.17135204590E-03   15   14   14    8
    0.62265085628E-04   15   14   14    9
   -0.49875350025E-03   15   14   14   10
   -0.20238514163E-03   15   14   14   11
   -0.82975950133E-02   15   14   14   12
   -0.11795119704E-04   15   14   14   13
    0.13670178963E-02   15   14   14   14
    0.83601410810E-05   15   14   15    1
   -0.30443046799E-04   15   14   15    2
   -0.71445162133E-04   15   14   15    3
    0.36021443672E-03   15   14   15    4
   -0.31166247074E-04   15   14   15    5
   -0.33084234805E-03   15   14   15    6
    0.51206012746E-03   15   14   15    7
    0.63148820073E-04   15   14   15    8
    0.69429621975E-03   15   14   15    9
    0.49399168364E-03   15   14   15   10
    0.51467694788E-02   15   14   15   11
    0.11790272511E-03   15   14   15   12
    0.64671960845E-02   15   14   15   13
    0.28033817209E-01   15   14   15   14
    0.20148169803       15   15    1    1
    0.33366756337E-03   15   15    2    1
    0.20341802217       15   15    2    2
   -0.17451425962E-03   15   15    3    1
    0.54824261999E-05   15   15    3    2
    0.19941841612       15   15    3    3
    0.12459887097E-02   15   15    4    1
   -0.32108573060E-03   15   15    4    2
   -0.17374933313E-03   15   15    4    3
    0.20144219093       15   15    4    4
    0.33176694954E-02   15   15    5    1
   -0.54200672226E-04   15   15    5    2
   -0.62462414384E-04   15   15    5    3
    0.32959001303E-02   15   15    5    4
    0.19996628151       15   15    5    5
    0.47212245101E-02   15   15    6    1
   -0.41689959351E-03   15   15    6    2
   -0.48294492161E-03   15   15    6    3
    0.47622281871E-02   15   15    6    4
   -0.44389238104E-02   15   15    6    5
    0.19235060975       15   15    6    6
    0.30631564063E-02   15   15    7    1
   -0.62633591996E-03   15   15    7    2
   -0.11443071246E-02   15   15    7    3
   -0.27699942293E-02   15   15    7    4
   -0.39488003002E-03   15   15    7    5
    0.22851473732E-04   15   15    7    6
    0.20399571438       15   15    7    7
   -0.63423622669E-03   15   15    8    1
   -0.64680688297E-02   15   15    8    2
    0.78794350157E-05   15   15    8    3
    0.71178739796E-04   15   15    8    4
    0.22884079322E-03   15   15    8    5
   -0.42701996790E-03   15   15    8    6
   -0.25793951314E-02   15   15    8    7
    0.18479682899       15   15    8    8
   -0.83265134023E-03   15   15    9    1
   -0.10626749764E-04   15   15    9    2
    0.19781955424E-03   15   15    9    3
   -0.75982926577E-03   15   15    9    4
    0.21342199429E-02   15   15    9    5
   -0.16732112952E-01   15   15    9    6
   -0.10777628866E-02   15   15    9    7
    0.67190930820E-03   15   15    9    8
    0.24063061101       15   15    9    9
    0.26750221285E-02   15   15   10    1
   -0.66880344458E-03   15   15   10    2
    0.11987806059E-02   15   15   10    3
   -0.31209231650E-02   15   15   10    4
    0.34773528838E-03   15   15   10    5
   -0.27965771360E-03   15   15   10    6
    0.16527526597E-01   15   15   10    7
   -0.26007720698E-02   15   15   10    8
    0.78440926985E-03   15   15   10    9
    0.20388412522       15   15   10   10
   -0.25739727894E-02   15   15   11    1
    0.30586683110E-04   15   15   11    2
    0.42499185687E-03   15   15   11    3
   -0.25044594240E-02   15   15   11    4
   -0.89367460210E-02   15   15   11    5
   -0.69688373106E-02   15   15   11    6
   -0.70349322712E-03   15   15   11    7
    0.44690458833E-03   15   15   11    8
    0.12101534129E-01   15   15   11    9
    0.76801498241E-03   15   15   11   10
    0.84240903310       15   15   11   11
   -0.69659618568E-03   15   15   12    1
   -0.14343727218E-01   15   15   12    2
   -0.80210554734E-05   15   15   12    3
    0.45160700030E-03   15   15   12    4
    0.15355395297E-04   15   15   12    5
    0.79617746048E-03   15   15   12    6
   -0.11146266462E-02   15   15   12    7
    0.21666933514E-01   15   15   12    8
    0.44340316183E-04   15   15   12    9
   -0.10348007166E-02   15   15   12   10
   -0.34445268356E-04   15   15   12   11
    0.79440417522       15   15   12   12
   -0.14415081598E-01   15   15   13    1
   -0.31349489885E-03   15   15   13    2
    0.15069322273E-02   15   15   13    3
    0.53640430964E-03   15   15   13    4
   -0.11994770974E-02   15   15   13    5
    0.69665143641E-02   15   15   13    6
    0.64494230134E-02   15   15   13    7
    0.19538546731E-03   15   15   13    8
   -0.16696273846E-01   15   15   13    9
    0.65809564603E-02   15   15   13   10
    0.92244712536E-02   15   15   13   11
    0.61498703554E-03   15   15   13   12
    0.82882725722       15   15   13   13
   -0.48065789229E-03   15   15   14    1
   -0.51650506431E-03   15   15   14    2
   -0.16754694981E-02   15   15   14    3
    0.14366008411E-01   15   15   14    4
    0.12373243187E-02   15   15   14    5
   -0.65369491140E-02   15   15   14    6
    0.68970724465E-02   15   15   14    7
    0.81412824804E-03   15   15   14    8
    0.16166515916E-01   15   15   14    9
    0.67790644214E-02   15   15   14   10
   -0.91966791052E-02   15   15   14   11
    0.66449268473E-03   15   15   14   12
   -0.11114807528E-01   15   15   14   13
    0.82873912130       15   15   14   14
   -0.10915678203E-02   15   15   15    1
    0.23351151421E-04   15   15   15    2
   -0.79148204123E-02   15   15   15    3
   -0.11823255088E-02   15   15   15    4
   -0.40079863108E-03   15   15   15    5
   -0.16264671429E-02   15   15   15    6
    0.10109792099E-01   15   15   15    7
    0.11438781536E-03   15   15   15    8
   -0.19936690759E-03   15   15   15    9
   -0.10240992568E-01   15   15   15   10
    0.96374030578E-03   15   15   15   11
    0.13150196620E-04   15   15   15   12
   -0.14154635755E-02   15   15   15   13
    0.14899365607E-02   15   15   15   14
    0.91541800180       15   15   15   15
   -0.70018581181E-02   16    1    1    1
   -0.12724740955E-03   16    1    2    1
   -0.61462247466E-02   16    1    2    2
    0.49252439669E-03   16    1    3    1
   -0.16222456282E-03   16    1    3    2
   -0.64693166090E-02   16    1    3    3
    0.31276772698E-03   16    1    4    1
   -0.64243506554E-04   16    1    4    2
   -0.22937819868E-03   16    1    4    3
   -0.61767355575E-02   16    1    4    4
   -0.11707277051E-03   16    1    5    1
    0.22987988660E-03   16    1    5    2
    0.85703181233E-04   16    1    5    3
   -0.66472592101E-05   16    1    5    4
   -0.65292270545E-02   16    1    5    5
   -0.13033487628E-02   16    1    6    1
    0.24513114231E-03   16    1    6    2
   -0.11099489925E-03   16    1    6    3
   -0.99844975497E-03   16    1    6    4
    0.47436527084E-02   16    1    6    5
   -0.27375867497E-02   16    1    6    6
    0.29283789296E-02   16    1    7    1
    0.17061282533E-03   16    1    7    2
    0.30724323157E-02   16    1    7    3
   -0.22914594360E-02   16    1    7    4
    0.32396571177E-03   16    1    7    5
    0.20531729949E-04   16    1    7    6
   -0.23871986457E-02   16    1    7    7
    0.52758642053E-04   16    1    8    1
    0.42944425694E-02   16    1    8    2
    0.24908234344E-03   16    1    8    3
    0.18768461405E-03   16    1    8    4
   -0.25251020684E-03   16    1    8    5
    0.50899529230E-04   16    1    8    6
   -0.17042571675E-03   16    1    8    7
   -0.29426611059E-02   16    1    8    8
   -0.25253456149E-02   16    1    9    1
   -0.21478370307E-03   16    1    9    2
    0.31568760563E-03   16    1    9    3
   -0.18986415448E-02   16    1    9    4
   -0.10817763912E-02   16    1    9    5
   -0.13971138503E-03   16    1    9    6
    0.10081074054E-03   16    1    9    7
   -0.25449595942E-03   16    1    9    8
   -0.27337397404E-02   16    1    9    9
    0.26132891130E-02   16    1   10    1
   -0.80296335891E-04   16    1   10    2
   -0.28161506362E-02   16    1   10    3
   -0.22951454361E-02   16    1   10    4
   -0.31593467801E-03   16    1   10    5
   -0.75760544391E-04   16    1   10    6
    0.19054149616E-05   16    1   10    7
   -0.19171566561E-05   16    1   10    8
    0.37265964721E-03   16    1   10    9
   -0.35123093905E-02   16    1   10   10
   -0.92151649255E-05   16    1   11    1
    0.13587267743E-03   16    1   11    2
   -0.13013935114E-04   16    1   11    3
    0.33401710432E-05   16    1   11    4
    0.65656740715E-05   16    1   11    5
   -0.13863481450E-03   16    1   11    6
    0.13603409950E-04   16    1   11    7
    0.92516777311E-05   16    1   11    8
    0.21119082651E-03   16    1   11    9
   -0.22244555014E-05   16    1   11   10
    0.25862162755E-02   16    1   11   11
    0.74350541547E-04   16    1   12    1
   -0.24196544133E-03   16    1   12    2
   -0.20650504168E-04   16    1   12    3
    0.82228726557E-04   16    1   12    4
    0.13729575699E-03   16    1   12    5
    0.70282195124E-04   16    1   12    6
    0.15422706681E-05   16    1   12    7
   -0.11957635140E-03   16    1   12    8
   -0.43102150089E-03   16    1   12    9
    0.24071421905E-04   16    1   12   10
    0.10705990794E-03   16    1   12   11
    0.18636651798E-02   16    1   12   12
   -0.26237481661E-03   16    1   13    1
   -0.10972930334E-03   16    1   13    2
    0.15233026141E-03   16    1   13    3
   -0.47401313549E-05   16    1   13    4
   -0.69305785375E-04   16    1   13    5
    0.14951550956E-04   16    1   13    6
   -0.18074106323E-03   16    1   13    7
    0.29388692039E-05   16    1   13    8
    0.25319704800E-03   16    1   13    9
   -0.28135242745E-03   16    1   13   10
    0.49214307587E-04   16    1   13   11
   -0.20254416234E-03   16    1   13   12
    0.22669881499E-02   16    1   13   13
   -0.10071871464E-04   16    1   14    1
    0.10994407233E-03   16    1   14    2
    0.98534501839E-04   16    1   14    3
    0.18523207370E-03   16    1   14    4
    0.67182471629E-04   16    1   14    5
   -0.41814450704E-04   16    1   14    6
   -0.11794496163E-03   16    1   14    7
    0.38580387245E-04   16    1   14    8
   -0.72279833691E-04   16    1   14    9
   -0.29977628544E-03   16    1   14   10
   -0.15510563763E-03   16    1   14   11
   -0.30506580893E-03   16    1   14   12
    0.11698065305E-03   16    1   14   13
    0.22245259995E-02   16    1   14   14
    0.17267031854E-03   16    1   15    1
    0.42926278447E-05   16    1   15    2
   -0.23728597082E-03   16    1   15    3
   -0.97463748768E-04   16    1   15    4
    0.10688510849E-04   16    1   15    5
   -0.34498018259E-04   16    1   15    6
    0.36632391048E-04   16    1   15    7
   -0.18764651656E-04   16    1   15    8
    0.15788874033E-03   16    1   15    9
    0.28789761954E-03   16    1   15   10
    0.58447155035E-03   16    1   15   11
    0.28044438174E-04   16    1   15   12
   -0.87088640374E-04   16    1   15   13
    0.30289072710E-03   16    1   15   14
    0.23369611896E-02   16    1   15   15
    0.87343273708E-03   16    1   16    1
    0.12448485912E-02   16    2    1    1
   -0.23518693714E-03   16    2    2    1
    0.10999523058E-02   16    2    2    2
    0.52079524748E-04   16    2    3    1
    0.42523599162E-03   16    2    3    2
    0.11146280752E-02   16    2    3    3
   -0.34770273764E-05   16    2    4    1
    0.28348034187E-03   16    2    4    2
    0.66868154887E-04   16    2    4    3
    0.93491865080E-03   16    2    4    4
    0.32773801862E-04   16    2    5    1
   -0.42010271631E-04   16    2    5    2
    0.10583607111E-03   16    2    5    3
   -0.12902594402E-04   16    2    5    4
    0.11399178902E-02   16    2    5    5
    0.19404360677E-03   16    2    6    1
   -0.68552141205E-05   16    2    6    2
   -0.21442691397E-03   16    2    6    3
    0.96672223900E-04   16    2    6    4
   -0.59801998872E-03   16    2    6    5
    0.56700137195E-03   16    2    6    6
   -0.45948763130E-03   16    2    7    1
    0.32016747627E-03   16    2    7    2
   -0.47334203784E-03   16    2    7    3
    0.17959853435E-03   16    2    7    4
   -0.24205613420E-03   16    2    7    5
    0.95390179003E-05   16    2    7    6
    0.48128394763E-03   16    2    7    7
    0.51793734117E-03   16    2    8    1
   -0.80372458741E-03   16    2    8    2
   -0.18204640324E-03   16    2    8    3
   -0.53828441966E-03   16    2    8    4
    0.49895340360E-04   16    2    8    5
   -0.41826990434E-04   16    2    8    6
    0.12677489681E-03   16    2    8    7
    0.60418559501E-03   16    2    8    8
    0.51267895816E-03   16    2    9    1
   -0.36037686158E-04   16    2    9    2
    0.19329021304E-03   16    2    9    3
    0.41558396991E-03   16    2    9    4
    0.21699826764E-03   16    2    9    5
    0.16589714468E-04   16    2    9    6
    0.25599509135E-04   16    2    9    7
   -0.26244065551E-04   16    2    9    8
    0.27913727744E-03   16    2    9    9
   -0.36445150387E-03   16    2   10    1
    0.53000564952E-03   16    2   10    2
    0.54561288833E-03   16    2   10    3
    0.34537785633E-03   16    2   10    4
    0.24470458384E-03   16    2   10    5
    0.95773231139E-05   16    2   10    6
   -0.15635627849E-04   16    2   10    7
   -0.67813412730E-04   16    2   10    8
    0.55615164376E-04   16    2   10    9
    0.44130960636E-03   16    2   10   10
    0.83134315644E-05   16    2   11    1
    0.10314681563E-04   16    2   11    2
   -0.25294464959E-04   16    2   11    3
   -0.24535587139E-05   16    2   11    4
   -0.18239468108E-04   16    2   11    5
    0.43725706043E-05   16    2   11    6
   -0.16313523259E-04   16    2   11    7
    0.24790306458E-05   16    2   11    8
    0.16382927012E-04   16    2   11    9
    0.27821171555E-04   16    2   11   10
   -0.58362702447E-04   16    2   11   11
   -0.27795407737E-04   16    2   12    1
   -0.46266317137E-04   16    2   12    2
    0.12304782141E-04   16    2   12    3
    0.51261004295E-04   16    2   12    4
    0.10828914805E-04   16    2   12    5
    0.55605722062E-05   16    2   12    6
   -0.80230496365E-04   16    2   12    7
    0.68395815084E-05   16    2   12    8
   -0.11657040926E-04   16    2   12    9
   -0.10838844694E-03   16    2   12   10
   -0.78788903571E-05   16    2   12   11
   -0.10655426683E-03   16    2   12   12
   -0.74488935440E-04   16    2   13    1
   -0.10494517798E-03   16    2   13    2
    0.66334964625E-04   16    2   13    3
    0.24545179735E-04   16    2   13    4
    0.40391058416E-04   16    2   13    5
   -0.29605445988E-04   16    2   13    6
    0.20742602964E-05   16    2   13    7
   -0.62433483348E-04   16    2   13    8
    0.14198029807E-03   16    2   13    9
   -0.57376165527E-04   16    2   13   10
    0.45715744576E-04   16    2   13   11
    0.16691989382E-03   16    2   13   12
    0.36574976787E-04   16    2   13   13
    0.10609834636E-04   16    2   14    1
   -0.77797454018E-04   16    2   14    2
   -0.47603602523E-04   16    2   14    3
   -0.92155637938E-05   16    2   14    4
    0.19049147945E-04   16    2   14    5
   -0.26979527400E-05   16    2   14    6
   -0.25373857360E-04   16    2   14    7
   -0.47210369322E-04   16    2   14    8
    0.85366828337E-04   16    2   14    9
    0.28721200278E-04   16    2   14   10
    0.25236109302E-05   16    2   14   11
    0.17268388535E-03   16    2   14   12
    0.25667898611E-04   16    2   14   13
   -0.26830227223E-03   16    2   14   14
   -0.87552333331E-05   16    2   15    1
    0.93829018944E-04   16    2   15    2
   -0.15463737117E-04   16    2   15    3
   -0.16302309722E-04   16    2   15    4
   -0.34944788379E-04   16    2   15    5
    0.31094306018E-04   16    2   15    6
   -0.69535847407E-05   16    2   15    7
    0.55762981160E-04   16    2   15    8
   -0.16450407485E-03   16    2   15    9
    0.83440870198E-05   16    2   15   10
   -0.29558998920E-03   16    2   15   11
   -0.19480067954E-03   16    2   15   12
    0.92795986074E-04   16    2   15   13
   -0.74995967084E-04   16    2   15   14
   -0.10972790232E-03   16    2   15   15
   -0.44450628573E-04   16    2   16    1
    0.39817987299E-03   16    2   16    2
    0.89830667082E-02   16    3    1    1
    0.12004186220E-03   16    3    2    1
    0.86827585687E-02   16    3    2    2
   -0.48299868469E-03   16    3    3    1
    0.67433982356E-04   16    3    3    2
    0.10128189614E-01   16    3    3    3
    0.15304811395E-03   16    3    4    1
    0.93812757956E-04   16    3    4    2
    0.51574534877E-03   16    3    4    3
    0.90036915653E-02   16    3    4    4
   -0.12035082765E-03   16    3    5    1
   -0.33742789393E-03   16    3    5    2
   -0.29153479858E-04   16    3    5    3
   -0.15201339462E-03   16    3    5    4
    0.90450247860E-02   16    3    5    5
    0.73678060817E-03   16    3    6    1
    0.58494817741E-04   16    3    6    2
    0.88169260605E-04   16    3    6    3
    0.68716703117E-03   16    3    6    4
   -0.26365508266E-02   16    3    6    5
    0.55398485266E-02   16    3    6    6
   -0.13148705353E-02   16    3    7    1
   -0.21931090021E-05   16    3    7    2
   -0.18601398581E-02   16    3    7    3
    0.10362668484E-02   16    3    7    4
   -0.16267619307E-03   16    3    7    5
    0.67871741151E-04   16    3    7    6
    0.47990061072E-02   16    3    7    7
   -0.25288894117E-03   16    3    8    1
   -0.26553876382E-02   16    3    8    2
   -0.29940135270E-04   16    3    8    3
   -0.34215824622E-03   16    3    8    4
    0.31811000644E-03   16    3    8    5
    0.35222529035E-04   16    3    8    6
    0.16624018702E-03   16    3    8    7
    0.57345354058E-02   16    3    8    8
    0.16732725619E-02   16    3    9    1
    0.53310908946E-03   16    3    9    2
   -0.21077821914E-03   16    3    9    3
    0.14822576358E-02   16    3    9    4
    0.55786463432E-03   16    3    9    5
    0.47799434304E-03   16    3    9    6
    0.11830393462E-03   16    3    9    7
    0.50699017815E-03   16    3    9    8
    0.44370377879E-02   16    3    9    9
   -0.14675645670E-02   16    3   10    1
   -0.33998121582E-05   16    3   10    2
    0.22818259696E-02   16    3   10    3
    0.15371682976E-02   16    3   10    4
    0.20847941121E-03   16    3   10    5
    0.13417464942E-03   16    3   10    6
   -0.49684109482E-03   16    3   10    7
   -0.38819189578E-04   16    3   10    8
   -0.27305437319E-04   16    3   10    9
    0.61890908610E-02   16    3   10   10
    0.58715228580E-06   16    3   11    1
   -0.26998863169E-03   16    3   11    2
   -0.66029775779E-05   16    3   11    3
   -0.50283755202E-05   16    3   11    4
   -0.29086704844E-05   16    3   11    5
    0.18870531468E-03   16    3   11    6
    0.23942830800E-04   16    3   11    7
   -0.93470380807E-04   16    3   11    8
   -0.50255142052E-03   16    3   11    9
   -0.10580500439E-04   16    3   11   10
   -0.58103841662E-02   16    3   11   11
   -0.17246925481E-03   16    3   12    1
    0.23075689064E-03   16    3   12    2
    0.17782927478E-04   16    3   12    3
   -0.18003340624E-03   16    3   12    4
   -0.26488273205E-03   16    3   12    5
   -0.17877375646E-03   16    3   12    6
    0.73966385369E-05   16    3   12    7
   -0.29916661605E-03   16    3   12    8
    0.70084856119E-03   16    3   12    9
    0.13568605798E-04   16    3   12   10
   -0.14127514746E-03   16    3   12   11
   -0.49493626236E-02   16    3   12   12
    0.19393481846E-03   16    3   13    1
    0.21030018870E-03   16    3   13    2
   -0.26635295953E-03   16    3   13    3
   -0.16676694468E-04   16    3   13    4
    0.49555579168E-04   16    3   13    5
   -0.43375535402E-04   16    3   13    6
   -0.34104766843E-04   16    3   13    7
    0.57059529664E-04   16    3   13    8
    0.22034971706E-03   16    3   13    9
    0.28615519567E-03   16    3   13   10
   -0.17866201287E-03   16    3   13   11
   -0.25293985487E-04   16    3   13   12
   -0.53677767782E-02   16    3   13   13
   -0.17368808402E-04   16    3   14    1
   -0.19878227840E-03   16    3   14    2
   -0.21487369375E-03   16    3   14    3
   -0.17310655132E-03   16    3   14    4
   -0.52632402883E-04   16    3   14    5
    0.79587253306E-04   16    3   14    6
   -0.61144967628E-04   16    3   14    7
   -0.93591876822E-04   16    3   14    8
   -0.26160524528E-03   16    3   14    9
    0.27776179011E-03   16    3   14   10
    0.18054523912E-03   16    3   14   11
    0.79581597871E-04   16    3   14   12
    0.38082588221E-04   16    3   14   13
   -0.54340546238E-02   16    3   14   14
   -0.23740780437E-03   16    3   15    1
    0.10744915565E-04   16    3   15    2
    0.21314439477E-03   16    3   15    3
    0.25876330796E-03   16    3   15    4
    0.67518456728E-05   16    3   15    5
    0.15127728204E-04   16    3   15    6
   -0.33599353257E-03   16    3   15    7
    0.32272970444E-04   16    3   15    8
   -0.91754082647E-05   16    3   15    9
   -0.27183425916E-03   16    3   15   10
   -0.98388169582E-04   16    3   15   11
    0.41596562080E-05   16    3   15   12
   -0.93112787434E-04   16    3   15   13
   -0.18092566808E-03   16    3   15   14
   -0.60354774302E-02   16    3   15   15
   -0.52423259950E-03   16    3   16    1
    0.25439041344E-05   16    3   16    2
    0.89787380372E-03   16    3   16    3
    0.66096437254E-02   16    4    1    1
    0.50176248676E-04   16    4    2    1
    0.66181792602E-02   16    4    2    2
   -0.19821409618E-03   16    4    3    1
   -0.15321322141E-03   16    4    3    2
    0.69670050488E-02   16    4    3    3
   -0.31951288783E-03   16    4    4    1
    0.23468032398E-03   16    4    4    2
    0.51472725784E-03   16    4    4    3
    0.75485062836E-02   16    4    4    4
    0.26773927399E-04   16    4    5    1
   -0.25649903124E-03   16    4    5    2
    0.79549830234E-04   16    4    5    3
    0.70033754844E-04   16    4    5    4
    0.70229675910E-02   16    4    5    5
    0.10538443240E-02   16    4    6    1
   -0.21462186161E-03   16    4    6    2
    0.13243047272E-03   16    4    6    3
    0.12457336626E-02   16    4    6    4
   -0.46502303404E-02   16    4    6    5
    0.31994329242E-02   16    4    6    6
   -0.24997484908E-02   16    4    7    1
    0.11911965344E-03   16    4    7    2
   -0.30103599876E-02   16    4    7    3
    0.25090222162E-02   16    4    7    4
   -0.26870661984E-03   16    4    7    5
    0.10658223700E-03   16    4    7    6
    0.29025993527E-02   16    4    7    7
   -0.96856360257E-04   16    4    8    1
   -0.42968350276E-02   16    4    8    2
    0.19681528051E-03   16    4    8    3
   -0.22805707172E-03   16    4    8    4
    0.26578512858E-03   16    4    8    5
   -0.78822950242E-04   16    4    8    6
   -0.12151733814E-03   16    4    8    7
    0.33868518839E-02   16    4    8    8
    0.20115071139E-02   16    4    9    1
    0.28545862294E-03   16    4    9    2
   -0.25924516138E-03   16    4    9    3
    0.23137842740E-02   16    4    9    4
    0.10448727421E-02   16    4    9    5
    0.14307581597E-03   16    4    9    6
    0.24469578095E-03   16    4    9    7
    0.16856515974E-03   16    4    9    8
    0.30781933194E-02   16    4    9    9
   -0.21053172639E-02   16    4   10    1
   -0.14514753587E-03   16    4   10    2
    0.28442727395E-02   16    4   10    3
    0.27964902983E-02   16    4   10    4
    0.34431313644E-03   16    4   10    5
    0.70546792923E-04   16    4   10    6
    0.11519812651E-04   16    4   10    7
   -0.75421266352E-04   16    4   10    8
    0.43183910049E-03   16    4   10    9
    0.40441433264E-02   16    4   10   10
   -0.61056789368E-05   16    4   11    1
   -0.13315678717E-03   16    4   11    2
   -0.29910864599E-04   16    4   11    3
   -0.39226847371E-05   16    4   11    4
   -0.66531719787E-05   16    4   11    5
    0.15896987488E-03   16    4   11    6
    0.38190717460E-04   16    4   11    7
   -0.15887536577E-04   16    4   11    8
   -0.28962494699E-03   16    4   11    9
   -0.20531043646E-04   16    4   11   10
   -0.29129216494E-02   16    4   11   11
   -0.62970866472E-04   16    4   12    1
    0.27749695399E-03   16    4   12    2
   -0.71822858333E-05   16    4   12    3
   -0.82544295635E-04   16    4   12    4
   -0.13101425481E-03   16    4   12    5
   -0.63659822240E-04   16    4   12    6
    0.24420401980E-04   16    4   12    7
    0.70421359795E-04   16    4   12    8
    0.37495479885E-03   16    4   12    9
    0.60368143006E-04   16    4   12   10
   -0.76742641059E-04   16    4   12   11
   -0.21357918579E-02   16    4   12   12
    0.20193041070E-03   16    4   13    1
    0.11352738432E-03   16    4   13    2
   -0.15804578142E-03   16    4   13    3
   -0.38565809695E-04   16    4   13    4
    0.65727903010E-04   16    4   13    5
   -0.23101913786E-04   16    4   13    6
    0.11897613983E-03   16    4   13    7
    0.18980314872E-04   16    4   13    8
   -0.47255498072E-04   16    4   13    9
    0.34568906566E-03   16    4   13   10
   -0.23581385171E-03   16    4   13   11
   -0.26877347141E-03   16    4   13   12
   -0.24227479807E-02   16    4   13   13
   -0.13398718988E-04   16    4   14    1
   -0.84955152572E-04   16    4   14    2
   -0.84189503920E-04   16    4   14    3
   -0.27679318421E-03   16    4   14    4
   -0.69116098778E-04   16    4   14    5
    0.22230480593E-04   16    4   14    6
    0.19235226063E-03   16    4   14    7
   -0.23000284226E-04   16    4   14    8
    0.22835976617E-03   16    4   14    9
    0.28467554117E-03   16    4   14   10
    0.13067625683E-03   16    4   14   11
   -0.23038041170E-03   16    4   14   12
   -0.11686041674E-03   16    4   14   13
   -0.26051711606E-02   16    4   14   14
   -0.54396279054E-04   16    4   15    1
    0.22110364407E-04   16    4   15    2
    0.24595195736E-03   16    4   15    3
    0.23204231606E-03   16    4   15    4
    0.26155887735E-04   16    4   15    5
   -0.70510059423E-04   16    4   15    6
   -0.63382873816E-04   16    4   15    7
    0.15879604580E-04   16    4   15    8
    0.11470514306E-03   16    4   15    9
   -0.28822017665E-03   16    4   15   10
    0.51829597120E-03   16    4   15   11
   -0.51207319741E-05   16    4   15   12
   -0.24449549985E-03   16    4   15   13
    0.10933170450E-03   16    4   15   14
   -0.27473315489E-02   16    4   15   15
   -0.45441719543E-03   16    4   16    1
   -0.55421533247E-05   16    4   16    2
    0.52778705705E-03   16    4   16    3
    0.91659100408E-03   16    4   16    4
   -0.66703964716E-03   16    5    1    1
   -0.14964069097E-03   16    5    2    1
   -0.65620580582E-03   16    5    2    2
    0.78144146859E-04   16    5    3    1
   -0.77217212626E-04   16    5    3    2
   -0.65832417039E-03   16    5    3    3
    0.14345525348E-04   16    5    4    1
    0.11660393438E-03   16    5    4    2
    0.25797852189E-04   16    5    4    3
   -0.60105478281E-03   16    5    4    4
   -0.17080719688E-03   16    5    5    1
    0.68040901061E-04   16    5    5    2
    0.46621679250E-03   16    5    5    3
    0.18545881243E-03   16    5    5    4
   -0.75867219954E-03   16    5    5    5
    0.33979956308E-03   16    5    6    1
   -0.63051835442E-04   16    5    6    2
   -0.17836241952E-03   16    5    6    3
   -0.29930808904E-03   16    5    6    4
    0.13193778362E-03   16    5    6    5
   -0.47043975531E-03   16    5    6    6
    0.14130358586E-03   16    5    7    1
    0.80876574096E-04   16    5    7    2
    0.37543743795E-04   16    5    7    3
   -0.52462976975E-04   16    5    7    4
    0.18909975530E-03   16    5    7    5
    0.12902680848E-04   16    5    7    6
   -0.33847838997E-03   16    5    7    7
    0.49352520418E-04   16    5    8    1
    0.16779687219E-03   16    5    8    2
    0.46685080730E-04   16    5    8    3
   -0.16065357731E-04   16    5    8    4
   -0.79496742083E-04   16    5    8    5
    0.22819951188E-04   16    5    8    6
   -0.83043617126E-04   16    5    8    7
   -0.46290699520E-03   16    5    8    8
   -0.21112647854E-03   16    5    9    1
   -0.25147895233E-04   16    5    9    2
    0.80984153511E-04   16    5    9    3
   -0.12047394805E-04   16    5    9    4
   -0.11344755775E-03   16    5    9    5
   -0.29914468668E-04   16    5    9    6
   -0.16649778240E-03   16    5    9    7
   -0.13989854178E-04   16    5    9    8
   -0.24982472799E-03   16    5    9    9
    0.16271034633E-03   16    5   10    1
    0.60164928690E-04   16    5   10    2
   -0.74770752790E-04   16    5   10    3
    0.13573172270E-05   16    5   10    4
    0.42770699405E-03   16    5   10    5
   -0.21780687104E-03   16    5   10    6
    0.28212724425E-04   16    5   10    7
   -0.99978032282E-04   16    5   10    8
   -0.28920324006E-04   16    5   10    9
   -0.38162216124E-03   16    5   10   10
    0.48502584033E-05   16    5   11    1
    0.87240762874E-05   16    5   11    2
   -0.18124956526E-04   16    5   11    3
   -0.14389916488E-04   16    5   11    4
   -0.24345494545E-05   16    5   11    5
   -0.97852514600E-05   16    5   11    6
   -0.15480950322E-05   16    5   11    7
    0.84903970076E-05   16    5   11    8
    0.21225132759E-04   16    5   11    9
   -0.35006317744E-04   16    5   11   10
    0.63060258265E-03   16    5   11   11
    0.19892711366E-04   16    5   12    1
    0.27601301001E-05   16    5   12    2
   -0.95332986399E-05   16    5   12    3
   -0.98873815980E-05   16    5   12    4
    0.10156960081E-04   16    5   12    5
    0.97008029917E-05   16    5   12    6
    0.16078216066E-04   16    5   12    7
    0.31210862964E-04   16    5   12    8
   -0.18373279476E-04   16    5   12    9
    0.27811688539E-04   16    5   12   10
   -0.33326151600E-05   16    5   12   11
    0.56724710368E-03   16    5   12   12
    0.13014699244E-04   16    5   13    1
    0.34160170836E-04   16    5   13    2
   -0.24576172456E-05   16    5   13    3
   -0.22198266334E-04   16    5   13    4
   -0.27323629798E-04   16    5   13    5
    0.31269992011E-04   16    5   13    6
   -0.13450816375E-04   16    5   13    7
    0.12642779693E-04   16    5   13    8
   -0.15057469505E-03   16    5   13    9
    0.18066920465E-04   16    5   13   10
   -0.42355839982E-04   16    5   13   11
   -0.27426828081E-03   16    5   13   12
    0.26634842147E-03   16    5   13   13
   -0.13297293987E-04   16    5   14    1
    0.37075369701E-04   16    5   14    2
    0.88354855959E-05   16    5   14    3
    0.16916959636E-04   16    5   14    4
   -0.19378945969E-04   16    5   14    5
    0.17722575122E-04   16    5   14    6
    0.38376113462E-04   16    5   14    7
    0.81526016454E-05   16    5   14    8
   -0.86663903969E-04   16    5   14    9
   -0.34229164445E-05   16    5   14   10
   -0.39516806688E-04   16    5   14   11
   -0.26304180655E-03   16    5   14   12
   -0.14209773179E-04   16    5   14   13
    0.10084142530E-02   16    5   14   14
    0.33988451876E-04   16    5   15    1
   -0.45704427557E-04   16    5   15    2
   -0.37083780881E-05   16    5   15    3
    0.20283722671E-04   16    5   15    4
    0.14022657330E-04   16    5   15    5
   -0.30959877723E-04   16    5   15    6
    0.23789505934E-04   16    5   15    7
   -0.50666278247E-04   16    5   15    8
    0.91484114154E-04   16    5   15    9
   -0.58371370669E-05   16    5   15   10
    0.55500498127E-03   16    5   15   11
    0.29262694731E-03   16    5   15   12
   -0.18008070590E-03   16    5   15   13
    0.13858862008E-03   16    5   15   14
    0.68645875988E-03   16    5   15   15
    0.67219805669E-04   16    5   16    1
   -0.15083213214E-03   16    5   16    2
   -0.39994864279E-04   16    5   16    3
    0.43147917395E-04   16    5   16    4
    0.22301678276E-03   16    5   16    5
   -0.55448793845E-03   16    6    1    1
    0.18269356128E-03   16    6    2    1
    0.18849220874E-03   16    6    2    2
   -0.66280665862E-04   16    6    3    1
   -0.27225110865E-03   16    6    3    2
    0.13033234341E-04   16    6    3    3
    0.11786002823E-04   16    6    4    1
   -0.82129203841E-04   16    6    4    2
    0.27193767162E-04   16    6    4    3
    0.72140696756E-03   16    6    4    4
    0.50383100115E-03   16    6    5    1
   -0.11593842092E-03   16    6    5    2
   -0.25090606460E-03   16    6    5    3
   -0.30700287358E-03   16    6    5    4
    0.12391082856E-03   16    6    5    5
   -0.67169270161E-04   16    6    6    1
    0.72606220420E-04   16    6    6    2
    0.10719193709E-03   16    6    6    3
    0.18510212870E-03   16    6    6    4
   -0.22233192952E-04   16    6    6    5
    0.50127569455E-04   16    6    6    6
   -0.42277184575E-04   16    6    7    1
   -0.57320717034E-05   16    6    7    2
    0.75831026884E-04   16    6    7    3
   -0.17359921307E-03   16    6    7    4
    0.18518260801E-04   16    6    7    5
    0.17639836096E-03   16    6    7    6
    0.16862912710E-03   16    6    7    7
   -0.23127732467E-05   16    6    8    1
   -0.86137548821E-04   16    6    8    2
   -0.56002039340E-04   16    6    8    3
    0.17972868318E-04   16    6    8    4
    0.57638994839E-04   16    6    8    5
   -0.90110663735E-04   16    6    8    6
   -0.13101970645E-03   16    6    8    7
    0.39906011320E-04   16    6    8    8
    0.20714865063E-04   16    6    9    1
   -0.41909012382E-04   16    6    9    2
   -0.75852637579E-05   16    6    9    3
   -0.52704772005E-04   16    6    9    4
    0.18114546149E-04   16    6    9    5
   -0.21936574469E-03   16    6    9    6
    0.44079102345E-03   16    6    9    7
   -0.16088111416E-03   16    6    9    8
    0.31000554017E-03   16    6    9    9
   -0.14474591326E-03   16    6   10    1
   -0.51439900152E-04   16    6   10    2
    0.11250284064E-03   16    6   10    3
   -0.76942187544E-04   16    6   10    4
   -0.99517665331E-04   16    6   10    5
    0.40761107301E-03   16    6   10    6
    0.13991484386E-03   16    6   10    7
    0.31920360926E-03   16    6   10    8
    0.33384044515E-03   16    6   10    9
    0.24273715970E-04   16    6   10   10
   -0.14858580004E-04   16    6   11    1
    0.41102746110E-04   16    6   11    2
    0.24686339496E-04   16    6   11    3
    0.16818455363E-04   16    6   11    4
   -0.17650919955E-04   16    6   11    5
    0.45067389897E-05   16    6   11    6
   -0.19845523753E-04   16    6   11    7
    0.22192969844E-04   16    6   11    8
   -0.82071455660E-05   16    6   11    9
    0.89708357089E-05   16    6   11   10
    0.12204784297E-02   16    6   11   11
    0.26844472165E-04   16    6   12    1
   -0.37520515707E-04   16    6   12    2
   -0.42917322776E-05   16    6   12    3
    0.26906391101E-04   16    6   12    4
    0.43901700831E-04   16    6   12    5
    0.36113286448E-04   16    6   12    6
   -0.93412655868E-05   16    6   12    7
    0.12071225431E-04   16    6   12    8
   -0.11566309901E-03   16    6   12    9
   -0.20896270108E-04   16    6   12   10
    0.32544303712E-04   16    6   12   11
    0.11566002851E-02   16    6   12   12
   -0.65471642654E-04   16    6   13    1
   -0.31257900554E-04   16    6   13    2
    0.50763558737E-04   16    6   13    3
    0.29373620106E-04   16    6   13    4
   -0.11458838791E-04   16    6   13    5
   -0.98862793233E-04   16    6   13    6
    0.60402388200E-04   16    6   13    7
   -0.13724790381E-04   16    6   13    8
    0.25286599480E-03   16    6   13    9
   -0.20091076866E-04   16    6   13   10
   -0.95473569156E-04   16    6   13   11
    0.29011478034E-03   16    6   13   12
    0.21198090133E-02   16    6   13   13
    0.25508545514E-04   16    6   14    1
    0.21655565928E-04   16    6   14    2
    0.24956188364E-04   16    6   14    3
    0.21950151812E-04   16    6   14    4
    0.39780141315E-08   16    6   14    5
   -0.66283920589E-04   16    6   14    6
   -0.15887585681E-04   16    6   14    7
    0.21133168089E-04   16    6   14    8
    0.19416027571E-03   16    6   14    9
   -0.17528312665E-04   16    6   14   10
   -0.12997913785E-04   16    6   14   11
    0.22531360046E-03   16    6   14   12
   -0.58197267901E-05   16    6   14   13
    0.18167231854E-03   16    6   14   14
    0.31912098552E-05   16    6   15    1
    0.98812914858E-05   16    6   15    2
   -0.21283334219E-04   16    6   15    3
   -0.63349229415E-04   16    6   15    4
    0.86625520853E-06   16    6   15    5
    0.43446952041E-04   16    6   15    6
    0.43747309731E-04   16    6   15    7
    0.23843015611E-04   16    6   15    8
   -0.10656194783E-03   16    6   15    9
    0.29553743350E-04   16    6   15   10
   -0.49682721721E-03   16    6   15   11
   -0.66859210980E-03   16    6   15   12
    0.22623164974E-04   16    6   15   13
    0.66438150189E-04   16    6   15   14
    0.11727209939E-02   16    6   15   15
    0.89770548276E-06   16    6   16    1
    0.82588098612E-04   16    6   16    2
   -0.60564795641E-04   16    6   16    3
   -0.50978131666E-04   16    6   16    4
   -0.10609486864E-03   16    6   16    5
    0.48678568450E-03   16    6   16    6
    0.11863367478E-01   16    7    1    1
   -0.17760004387E-03   16    7    2    1
    0.10766465616E-01   16    7    2    2
    0.56642895482E-03   16    7    3    1
    0.22070823073E-04   16    7    3    2
    0.11490802310E-01   16    7    3    3
   -0.93226205856E-03   16    7    4    1
   -0.16284687426E-03   16    7    4    2
   -0.51827415297E-03   16    7    4    3
    0.11679230353E-01   16    7    4    4
   -0.65035999842E-04   16    7    5    1
    0.31969045172E-03   16    7    5    2
    0.32870332565E-04   16    7    5    3
   -0.12093301567E-03   16    7    5    4
    0.12651791994E-01   16    7    5    5
    0.85508362136E-03   16    7    6    1
   -0.24397751530E-03   16    7    6    2
    0.20378761304E-03   16    7    6    3
    0.82817755060E-03   16    7    6    4
   -0.39224906926E-02   16    7    6    5
    0.69972314090E-02   16    7    6    6
   -0.26075764145E-02   16    7    7    1
    0.32358733319E-04   16    7    7    2
   -0.27027518131E-02   16    7    7    3
    0.23706301573E-02   16    7    7    4
   -0.19247123749E-03   16    7    7    5
    0.16333108678E-03   16    7    7    6
    0.61614083253E-02   16    7    7    7
    0.70893646389E-05   16    7    8    1
   -0.36524144609E-02   16    7    8    2
   -0.18154277922E-05   16    7    8    3
   -0.13032960868E-03   16    7    8    4
    0.11279572361E-03   16    7    8    5
    0.27446210466E-03   16    7    8    6
    0.17832927530E-03   16    7    8    7
    0.74257823052E-02   16    7    8    8
    0.27704813818E-02   16    7    9    1
   -0.13376135524E-03   16    7    9    2
   -0.37031805585E-03   16    7    9    3
    0.27039785395E-02   16    7    9    4
    0.13679611144E-02   16    7    9    5
    0.12599542039E-03   16    7    9    6
   -0.36020438539E-04   16    7    9    7
    0.11191254690E-03   16    7    9    8
    0.39427442738E-02   16    7    9    9
   -0.22760490207E-02   16    7   10    1
   -0.57487066415E-04   16    7   10    2
    0.26921437140E-02   16    7   10    3
    0.26174719843E-02   16    7   10    4
    0.25841925258E-03   16    7   10    5
   -0.13110853260E-03   16    7   10    6
   -0.35657559066E-03   16    7   10    7
    0.14188818033E-03   16    7   10    8
    0.44857570158E-06   16    7   10    9
    0.46996291926E-02   16    7   10   10
   -0.11658707595E-04   16    7   11    1
   -0.20729211364E-05   16    7   11    2
   -0.21022586399E-05   16    7   11    3
   -0.13961331862E-04   16    7   11    4
   -0.37787238034E-03   16    7   11    5
   -0.20737034116E-03   16    7   11    6
   -0.44808873535E-05   16    7   11    7
   -0.58970909994E-04   16    7   11    8
    0.32533423848E-03   16    7   11    9
    0.16517922893E-04   16    7   11   10
    0.12548082011E-01   16    7   11   11
   -0.28035343709E-04   16    7   12    1
   -0.79110187937E-03   16    7   12    2
    0.68984004048E-05   16    7   12    3
    0.24916445292E-04   16    7   12    4
    0.46948549058E-05   16    7   12    5
   -0.24504027736E-04   16    7   12    6
   -0.31307240034E-04   16    7   12    7
    0.19936632077E-03   16    7   12    8
    0.44763764380E-04   16    7   12    9
   -0.43726362085E-04   16    7   12   10
   -0.31460258966E-03   16    7   12   11
    0.10666888908E-01   16    7   12   12
   -0.59514895609E-03   16    7   13    1
   -0.18774046223E-04   16    7   13    2
    0.37846034371E-04   16    7   13    3
    0.92703957845E-04   16    7   13    4
    0.12398091716E-04   16    7   13    5
    0.13125867112E-03   16    7   13    6
   -0.55280648802E-04   16    7   13    7
    0.37160779262E-04   16    7   13    8
   -0.18967542067E-03   16    7   13    9
    0.30592858098E-04   16    7   13   10
    0.65968255441E-04   16    7   13   11
   -0.17214446046E-03   16    7   13   12
    0.11777622821E-01   16    7   13   13
   -0.91744389680E-04   16    7   14    1
   -0.32827387490E-04   16    7   14    2
   -0.75651677723E-04   16    7   14    3
    0.60958497741E-03   16    7   14    4
   -0.14049150413E-04   16    7   14    5
   -0.11378163754E-03   16    7   14    6
   -0.68081046600E-04   16    7   14    7
    0.15371938169E-04   16    7   14    8
    0.15444282928E-03   16    7   14    9
    0.51770535513E-04   16    7   14   10
   -0.12515488646E-03   16    7   14   11
    0.16641561748E-03   16    7   14   12
    0.92567716519E-03   16    7   14   13
    0.11575405181E-01   16    7   14   14
   -0.36424443525E-04   16    7   15    1
   -0.58962420719E-05   16    7   15    2
   -0.39391359974E-03   16    7   15    3
   -0.76960893996E-04   16    7   15    4
   -0.27201357043E-06   16    7   15    5
   -0.11276367932E-04   16    7   15    6
   -0.16283265659E-04   16    7   15    7
   -0.90954888027E-05   16    7   15    8
    0.20131609037E-04   16    7   15    9
   -0.92973148620E-05   16    7   15   10
    0.28782342678E-04   16    7   15   11
   -0.27114383220E-04   16    7   15   12
   -0.56683622076E-03   16    7   15   13
   -0.51706720517E-03   16    7   15   14
    0.11386197832E-01   16    7   15   15
    0.55985414207E-04   16    7   16    1
    0.31768541709E-04   16    7   16    2
   -0.16706497664E-04   16    7   16    3
   -0.69098352955E-04   16    7   16    4
   -0.45362308643E-05   16    7   16    5
   -0.16928603474E-04   16    7   16    6
    0.12877710761E-02   16    7   16    7
   -0.26832085649E-02   16    8    1    1
    0.86815972438E-03   16    8    2    1
   -0.26032892898E-02   16    8    2    2
   -0.19005652483E-03   16    8    3    1
   -0.23053137020E-03   16    8    3    2
   -0.26061009122E-02   16    8    3    3
   -0.38131829749E-04   16    8    4    1
   -0.90852442876E-03   16    8    4    2
   -0.25487460591E-03   16    8    4    3
   -0.23715417654E-02   16    8    4    4
   -0.11938064466E-03   16    8    5    1
    0.35810185265E-04   16    8    5    2
   -0.75824146666E-03   16    8    5    3
   -0.37465735224E-04   16    8    5    4
   -0.25912271736E-02   16    8    5    5
   -0.19423679403E-03   16    8    6    1
   -0.67911846706E-05   16    8    6    2
    0.25118256291E-04   16    8    6    3
   -0.22497003734E-03   16    8    6    4
    0.82971852648E-03   16    8    6    5
   -0.13630744544E-02   16    8    6    6
    0.41785868206E-03   16    8    7    1
   -0.34047050259E-04   16    8    7    2
    0.61635770334E-03   16    8    7    3
   -0.45538912899E-03   16    8    7    4
    0.12258418235E-03   16    8    7    5
   -0.19054031414E-03   16    8    7    6
   -0.13218062702E-02   16    8    7    7
   -0.13942760172E-03   16    8    8    1
    0.97496615725E-03   16    8    8    2
    0.58585854341E-04   16    8    8    3
    0.24442160339E-03   16    8    8    4
   -0.82306519107E-04   16    8    8    5
   -0.28332111598E-04   16    8    8    6
    0.57198985614E-03   16    8    8    7
   -0.16457676858E-02   16    8    8    8
   -0.61598310585E-03   16    8    9    1
   -0.13722122549E-05   16    8    9    2
    0.10056347606E-03   16    8    9    3
   -0.50819730301E-03   16    8    9    4
   -0.28578251635E-03   16    8    9    5
   -0.11500542854E-03   16    8    9    6
    0.52518532960E-03   16    8    9    7
   -0.69531900230E-04   16    8    9    8
   -0.10504494787E-02   16    8    9    9
    0.36361559234E-03   16    8   10    1
   -0.23520459347E-03   16    8   10    2
   -0.63309247006E-03   16    8   10    3
   -0.54105649755E-03   16    8   10    4
   -0.56341082344E-04   16    8   10    5
    0.47110179594E-03   16    8   10    6
    0.11774944739E-03   16    8   10    7
    0.87013291436E-03   16    8   10    8
   -0.28487553635E-03   16    8   10    9
   -0.13939848090E-02   16    8   10   10
   -0.34810183966E-04   16    8   11    1
   -0.12750970901E-04   16    8   11    2
    0.58573250479E-05   16    8   11    3
    0.24142123269E-04   16    8   11    4
    0.44556614023E-04   16    8   11    5
    0.20879300123E-04   16    8   11    6
   -0.48605024361E-04   16    8   11    7
   -0.21394836171E-04   16    8   11    8
    0.98592366794E-05   16    8   11    9
    0.42504485859E-04   16    8   11   10
   -0.44502432979E-03   16    8   11   11
   -0.68600352713E-04   16    8   12    1
    0.10347621610E-03   16    8   12    2
   -0.31542958646E-04   16    8   12    3
    0.40405055264E-04   16    8   12    4
   -0.15270081394E-04   16    8   12    5
   -0.26312122486E-05   16    8   12    6
   -0.47624713931E-04   16    8   12    7
    0.56378759241E-04   16    8   12    8
    0.12619588242E-04   16    8   12    9
   -0.33034877172E-04   16    8   12   10
   -0.41458377780E-04   16    8   12   11
   -0.46288743027E-03   16    8   12   12
    0.41191658340E-04   16    8   13    1
   -0.59400619528E-04   16    8   13    2
    0.30821673242E-05   16    8   13    3
    0.24810703293E-04   16    8   13    4
    0.71111617543E-05   16    8   13    5
   -0.32460370196E-04   16    8   13    6
    0.51062729152E-04   16    8   13    7
   -0.47392314264E-04   16    8   13    8
    0.12068674501E-03   16    8   13    9
   -0.19239772258E-04   16    8   13   10
    0.58113087711E-04   16    8   13   11
    0.49601575137E-03   16    8   13   12
   -0.22331207991E-03   16    8   13   13
    0.24574482041E-04   16    8   14    1
   -0.62030436532E-04   16    8   14    2
   -0.29771460707E-04   16    8   14    3
   -0.12110261554E-03   16    8   14    4
    0.15367632907E-04   16    8   14    5
   -0.21430215328E-04   16    8   14    6
   -0.23650263943E-04   16    8   14    7
   -0.29626783729E-04   16    8   14    8
    0.16391320560E-03   16    8   14    9
    0.10350127977E-03   16    8   14   10
   -0.10068382911E-04   16    8   14   11
    0.47415709751E-03   16    8   14   12
    0.44468323840E-04   16    8   14   13
   -0.70612650044E-03   16    8   14   14
   -0.16956321156E-04   16    8   15    1
    0.59317287863E-04   16    8   15    2
    0.61578626386E-04   16    8   15    3
    0.18730642467E-04   16    8   15    4
    0.17701054444E-05   16    8   15    5
    0.20272013502E-04   16    8   15    6
    0.28680718841E-05   16    8   15    7
    0.13237509774E-03   16    8   15    8
   -0.99777418817E-04   16    8   15    9
   -0.76837590425E-04   16    8   15   10
   -0.49925751668E-03   16    8   15   11
   -0.49069430364E-03   16    8   15   12
    0.14189831720E-03   16    8   15   13
   -0.11763734544E-03   16    8   15   14
   -0.50563814273E-03   16    8   15   15
   -0.51161634332E-04   16    8   16    1
    0.18473758024E-03   16    8   16    2
    0.22524099750E-04   16    8   16    3
   -0.58561830958E-04   16    8   16    4
   -0.16189974440E-03   16    8   16    5
    0.14281564702E-03   16    8   16    6
   -0.12398499129E-03   16    8   16    7
    0.60717887045E-03   16    8   16    8
   -0.18825633930E-02   16    9    1    1
   -0.10836257280E-03   16    9    2    1
   -0.16661710512E-02   16    9    2    2
    0.51433936360E-05   16    9    3    1
    0.55119377253E-04   16    9    3    2
   -0.16924302020E-02   16    9    3    3
    0.48412361962E-04   16    9    4    1
    0.22554827763E-03   16    9    4    2
    0.10724189306E-03   16    9    4    3
   -0.15578797910E-02   16    9    4    4
   -0.89626679371E-04   16    9    5    1
   -0.20467038707E-04   16    9    5    2
    0.14430659750E-03   16    9    5    3
    0.35754328909E-04   16    9    5    4
   -0.18493327443E-02   16    9    5    5
   -0.44928468681E-03   16    9    6    1
    0.65726733427E-04   16    9    6    2
    0.35016989440E-05   16    9    6    3
    0.17089342444E-03   16    9    6    4
    0.32444126732E-03   16    9    6    5
   -0.13676061412E-02   16    9    6    6
    0.10087397348E-02   16    9    7    1
   -0.20070938270E-03   16    9    7    2
    0.81520847483E-05   16    9    7    3
    0.91863824958E-03   16    9    7    4
   -0.30854176063E-03   16    9    7    5
   -0.11192995697E-02   16    9    7    6
   -0.18856737236E-02   16    9    7    7
   -0.16319111418E-03   16    9    8    1
    0.38330194360E-03   16    9    8    2
    0.46083422746E-03   16    9    8    3
   -0.50815087707E-04   16    9    8    4
    0.16756020285E-04   16    9    8    5
    0.13274545062E-03   16    9    8    6
    0.86723519205E-04   16    9    8    7
   -0.12037028662E-02   16    9    8    8
   -0.74957135246E-03   16    9    9    1
    0.13682821227E-03   16    9    9    2
    0.89372632418E-04   16    9    9    3
    0.35094107296E-03   16    9    9    4
   -0.87418302738E-04   16    9    9    5
    0.20980841148E-03   16    9    9    6
   -0.20681445421E-02   16    9    9    7
    0.36451542728E-03   16    9    9    8
   -0.12625812455E-02   16    9    9    9
    0.13758104881E-02   16    9   10    1
    0.13729240828E-03   16    9   10    2
   -0.52424451724E-03   16    9   10    3
    0.86160461068E-03   16    9   10    4
   -0.32212006133E-03   16    9   10    5
   -0.13552147592E-02   16    9   10    6
   -0.17548236721E-03   16    9   10    7
   -0.52594081630E-03   16    9   10    8
   -0.20061650859E-02   16    9   10    9
   -0.63708250206E-03   16    9   10   10
    0.98330143382E-04   16    9   11    1
   -0.56919713613E-04   16    9   11    2
   -0.11554021047E-03   16    9   11    3
   -0.11714898011E-03   16    9   11    4
    0.42320366164E-04   16    9   11    5
   -0.29784692897E-04   16    9   11    6
   -0.96582070325E-04   16    9   11    7
    0.23480776410E-04   16    9   11    8
    0.43455987283E-04   16    9   11    9
   -0.14471681057E-03   16    9   11   10
   -0.19929452839E-02   16    9   11   11
   -0.80603006879E-04   16    9   12    1
    0.58419223398E-04   16    9   12    2
    0.15066655658E-03   16    9   12    3
   -0.20953791034E-04   16    9   12    4
   -0.62731419242E-04   16    9   12    5
   -0.54620142029E-04   16    9   12    6
   -0.10032001819E-04   16    9   12    7
   -0.62321481365E-05   16    9   12    8
    0.25282700708E-03   16    9   12    9
    0.39441476622E-04   16    9   12   10
   -0.52871036823E-04   16    9   12   11
   -0.18526075084E-02   16    9   12   12
    0.31255308625E-03   16    9   13    1
    0.13426605285E-03   16    9   13    2
   -0.10636898729E-03   16    9   13    3
   -0.12049978145E-03   16    9   13    4
   -0.23571207499E-04   16    9   13    5
    0.48290018064E-03   16    9   13    6
   -0.18189799352E-03   16    9   13    7
    0.68278063602E-04   16    9   13    8
   -0.14678461904E-02   16    9   13    9
   -0.61895222206E-04   16    9   13   10
    0.24852780956E-03   16    9   13   11
   -0.16284103987E-02   16    9   13   12
   -0.50005684132E-02   16    9   13   13
   -0.10422007544E-03   16    9   14    1
    0.29539395323E-04   16    9   14    2
   -0.73282976137E-05   16    9   14    3
    0.18272927363E-03   16    9   14    4
   -0.26655934530E-04   16    9   14    5
    0.42981233265E-03   16    9   14    6
    0.12505702286E-03   16    9   14    7
   -0.42813901378E-04   16    9   14    8
   -0.13028458865E-02   16    9   14    9
    0.77341364911E-05   16    9   14   10
    0.12569410447E-03   16    9   14   11
   -0.14307602407E-02   16    9   14   12
   -0.10694837675E-03   16    9   14   13
    0.17024279772E-02   16    9   14   14
    0.58644427670E-04   16    9   15    1
   -0.10717041708E-03   16    9   15    2
    0.70945699413E-05   16    9   15    3
    0.10594172181E-03   16    9   15    4
    0.12888255854E-04   16    9   15    5
   -0.16890415169E-03   16    9   15    6
   -0.37213797415E-04   16    9   15    7
   -0.32207425446E-03   16    9   15    8
    0.77173024579E-03   16    9   15    9
    0.90392380419E-05   16    9   15   10
    0.25409808910E-02   16    9   15   11
    0.26110703038E-02   16    9   15   12
   -0.88206738383E-03   16    9   15   13
    0.55076467811E-03   16    9   15   14
   -0.16586166967E-02   16    9   15   15
   -0.25253894584E-04   16    9   16    1
   -0.62623238445E-03   16    9   16    2
    0.14420047554E-04   16    9   16    3
   -0.64138973637E-04   16    9   16    4
    0.71445616730E-03   16    9   16    5
   -0.11932986594E-02   16    9   16    6
   -0.10244411184E-04   16    9   16    7
   -0.88419883270E-03   16    9   16    8
    0.68999830899E-02   16    9   16    9
    0.18007076028E-01   16   10    1    1
   -0.56229805286E-05   16   10    2    1
    0.16209371236E-01   16   10    2    2
   -0.20743985723E-03   16   10    3    1
    0.11686880290E-03   16   10    3    2
    0.18419177728E-01   16   10    3    3
   -0.78213799179E-03   16   10    4    1
    0.15142346168E-03   16   10    4    2
    0.34427837601E-03   16   10    4    3
    0.17680617811E-01   16   10    4    4
   -0.24900721194E-03   16   10    5    1
   -0.12375720543E-04   16   10    5    2
    0.18434798838E-03   16   10    5    3
   -0.23206986484E-03   16   10    5    4
    0.19057337156E-01   16   10    5    5
    0.13837701177E-02   16   10    6    1
    0.34779179925E-04   16   10    6    2
    0.34255394954E-03   16   10    6    3
    0.15857343762E-02   16   10    6    4
   -0.61652136365E-02   16   10    6    5
    0.10792576638E-01   16   10    6    6
   -0.34550874222E-02   16   10    7    1
   -0.83471667681E-04   16   10    7    2
   -0.41140553002E-02   16   10    7    3
    0.33216144221E-02   16   10    7    4
   -0.38046463185E-03   16   10    7    5
    0.13750486110E-04   16   10    7    6
    0.92037897688E-02   16   10    7    7
    0.10669887868E-03   16   10    8    1
   -0.61465726755E-02   16   10    8    2
   -0.15427087650E-03   16   10    8    3
   -0.14504716454E-03   16   10    8    4
    0.54839956638E-03   16   10    8    5
   -0.24304886062E-03   16   10    8    6
    0.61918769629E-04   16   10    8    7
    0.11406119132E-01   16   10    8    8
    0.46655599606E-02   16   10    9    1
   -0.61689359972E-03   16   10    9    2
   -0.63990093011E-03   16   10    9    3
    0.46414834725E-02   16   10    9    4
    0.23160058135E-02   16   10    9    5
    0.37019419954E-03   16   10    9    6
   -0.30421444764E-03   16   10    9    7
   -0.97426329648E-03   16   10    9    8
    0.57953877459E-02   16   10    9    9
   -0.39781250316E-02   16   10   10    1
    0.56358480984E-04   16   10   10    2
    0.54128319462E-02   16   10   10    3
    0.48654940881E-02   16   10   10    4
    0.32027076325E-03   16   10   10    5
   -0.51171696536E-03   16   10   10    6
   -0.86373770765E-03   16   10   10    7
    0.28859323190E-03   16   10   10    8
   -0.23709807593E-03   16   10   10    9
    0.79781127529E-02   16   10   10   10
   -0.93203903394E-05   16   10   11    1
    0.45637365345E-03   16   10   11    2
   -0.58684576458E-05   16   10   11    3
   -0.14737621408E-04   16   10   11    4
   -0.64307112545E-03   16   10   11    5
   -0.30136398591E-03   16   10   11    6
   -0.24729051363E-04   16   10   11    7
    0.14950411098E-03   16   10   11    8
    0.57457069023E-03   16   10   11    9
   -0.25039081549E-04   16   10   11   10
    0.19063901557E-01   16   10   11   11
    0.23240976248E-03   16   10   12    1
   -0.15587981844E-02   16   10   12    2
   -0.22296507256E-04   16   10   12    3
    0.32328276087E-03   16   10   12    4
    0.45939643108E-03   16   10   12    5
    0.26545619567E-03   16   10   12    6
   -0.66886291361E-04   16   10   12    7
    0.12882146576E-03   16   10   12    8
   -0.12511443667E-02   16   10   12    9
   -0.76073981906E-04   16   10   12   10
   -0.19654713153E-04   16   10   12   11
    0.16219235423E-01   16   10   12   12
   -0.11983070723E-02   16   10   13    1
   -0.32680638254E-03   16   10   13    2
    0.53279946277E-03   16   10   13    3
    0.15990214354E-03   16   10   13    4
    0.20105296275E-04   16   10   13    5
    0.16846785992E-03   16   10   13    6
    0.90535620065E-04   16   10   13    7
   -0.54868620079E-04   16   10   13    8
    0.69988149174E-04   16   10   13    9
   -0.51216313582E-03   16   10   13   10
    0.23456384722E-03   16   10   13   11
   -0.15943038537E-03   16   10   13   12
    0.17649585129E-01   16   10   13   13
   -0.10771344356E-03   16   10   14    1
    0.23481532894E-03   16   10   14    2
    0.29822887298E-03   16   10   14    3
    0.11985836983E-02   16   10   14    4
   -0.95592991866E-05   16   10   14    5
   -0.17480909656E-03   16   10   14    6
    0.73887073194E-04   16   10   14    7
    0.16998385185E-03   16   10   14    8
   -0.15355169048E-03   16   10   14    9
   -0.45967362292E-03   16   10   14   10
   -0.24247714981E-03   16   10   14   11
   -0.11277804825E-05   16   10   14   12
    0.77955719713E-03   16   10   14   13
    0.18040372311E-01   16   10   14   14
    0.30913377571E-03   16   10   15    1
   -0.21141139186E-04   16   10   15    2
   -0.89295111050E-03   16   10   15    3
   -0.54982428683E-03   16   10   15    4
   -0.40086593315E-05   16   10   15    5
    0.10705218025E-04   16   10   15    6
    0.21654866353E-03   16   10   15    7
   -0.72260292226E-04   16   10   15    8
    0.91108786482E-04   16   10   15    9
    0.76769875444E-03   16   10   15   10
    0.19007312748E-03   16   10   15   11
    0.13049304396E-03   16   10   15   12
   -0.34696399981E-03   16   10   15   13
   -0.21310349024E-03   16   10   15   14
    0.18428072498E-01   16   10   15   15
    0.46439577610E-03   16   10   16    1
    0.63714841426E-04   16   10   16    2
   -0.76081963496E-03   16   10   16    3
   -0.52047713870E-03   16   10   16    4
    0.27996786906E-04   16   10   16    5
    0.36872962299E-04   16   10   16    6
    0.15451394726E-02   16   10   16    7
   -0.26578232820E-03   16   10   16    8
    0.14180361042E-03   16   10   16    9
    0.36965686507E-02   16   10   16   10
   -0.32337969403E-03   16   11    1    1
   -0.75607234688E-05   16   11    2    1
   -0.39922269971E-03   16   11    2    2
   -0.29909030045E-04   16   11    3    1
   -0.10626973734E-04   16   11    3    2
   -0.36568273924E-03   16   11    3    3
   -0.11378999483E-04   16   11    4    1
   -0.12048790075E-05   16   11    4    2
   -0.37118929052E-04   16   11    4    3
   -0.45571780320E-03   16   11    4    4
   -0.16569393041E-04   16   11    5    1
    0.16828851182E-04   16   11    5    2
   -0.22015949018E-04   16   11    5    3
   -0.15256073365E-04   16   11    5    4
   -0.37839457370E-03   16   11    5    5
   -0.88599063032E-04   16   11    6    1
    0.22312145142E-04   16   11    6    2
    0.93242530824E-05   16   11    6    3
    0.62949027701E-04   16   11    6    4
    0.32350355591E-04   16   11    6    5
   -0.34205865817E-03   16   11    6    6
    0.89648696398E-04   16   11    7    1
   -0.63776892151E-04   16   11    7    2
   -0.64125113942E-05   16   11    7    3
    0.10471588442E-03   16   11    7    4
   -0.82725695249E-04   16   11    7    5
   -0.31075402188E-03   16   11    7    6
   -0.44671627615E-03   16   11    7    7
   -0.35056760646E-04   16   11    8    1
    0.14346056527E-04   16   11    8    2
    0.27246026923E-04   16   11    8    3
    0.22498350652E-04   16   11    8    4
    0.17245406017E-04   16   11    8    5
    0.43062630937E-04   16   11    8    6
   -0.13179115990E-04   16   11    8    7
   -0.36061528212E-03   16   11    8    8
   -0.61456925647E-06   16   11    9    1
   -0.69957339658E-05   16   11    9    2
   -0.50917034776E-04   16   11    9    3
   -0.45590796644E-04   16   11    9    4
   -0.25759496695E-04   16   11    9    5
    0.10678787222E-03   16   11    9    6
   -0.20020601152E-03   16   11    9    7
    0.26974052553E-04   16   11    9    8
   -0.68647195052E-03   16   11    9    9
    0.15303046055E-03   16   11   10    1
    0.83648275645E-04   16   11   10    2
   -0.38779668257E-04   16   11   10    3
    0.13668378308E-03   16   11   10    4
   -0.10828599958E-03   16   11   10    5
   -0.33454148385E-03   16   11   10    6
   -0.69480506336E-04   16   11   10    7
   -0.45479955893E-04   16   11   10    8
   -0.29611753893E-03   16   11   10    9
   -0.32725887552E-03   16   11   10   10
    0.12323318888E-03   16   11   11    1
   -0.23602782149E-05   16   11   11    2
   -0.78289770736E-04   16   11   11    3
    0.25927672305E-04   16   11   11    4
    0.16389795547E-03   16   11   11    5
    0.82841546512E-04   16   11   11    6
    0.18978258298E-03   16   11   11    7
    0.72843308061E-05   16   11   11    8
   -0.32094039517E-03   16   11   11    9
    0.42831115932E-03   16   11   11   10
   -0.12604694437E-01   16   11   11   11
   -0.30407441448E-04   16   11   12    1
    0.18892649192E-03   16   11   12    2
    0.35851280003E-04   16   11   12    3
    0.31924134050E-04   16   11   12    4
   -0.73878887409E-06   16   11   12    5
   -0.97624790521E-05   16   11   12    6
    0.24150144101E-03   16   11   12    7
   -0.42027342740E-03   16   11   12    8
   -0.17333564667E-04   16   11   12    9
    0.23822736370E-03   16   11   12   10
    0.97679606077E-04   16   11   12   11
   -0.10503473591E-01   16   11   12   12
    0.20845705364E-03   16   11   13    1
    0.30879505651E-04   16   11   13    2
   -0.42660357694E-04   16   11   13    3
   -0.12752210439E-03   16   11   13    4
   -0.38447063829E-04   16   11   13    5
   -0.74146176694E-04   16   11   13    6
   -0.32737802141E-03   16   11   13    7
    0.17704969986E-03   16   11   13    8
    0.67824862875E-04   16   11   13    9
   -0.30521447518E-03   16   11   13   10
    0.35636710565E-02   16   11   13   11
    0.23073909945E-02   16   11   13   12
   -0.12168540448E-01   16   11   13   13
   -0.47553072748E-04   16   11   14    1
    0.15620794905E-04   16   11   14    2
    0.48761547588E-04   16   11   14    3
   -0.10501667142E-03   16   11   14    4
   -0.54403353655E-04   16   11   14    5
    0.25003757802E-03   16   11   14    6
   -0.26720766309E-03   16   11   14    7
    0.13224589245E-03   16   11   14    8
   -0.38014811087E-03   16   11   14    9
   -0.29034082368E-03   16   11   14   10
    0.27350838696E-02   16   11   14   11
    0.23806882491E-02   16   11   14   12
   -0.53371768001E-03   16   11   14   13
   -0.99756804816E-02   16   11   14   14
    0.26770185821E-03   16   11   15    1
   -0.91907165898E-04   16   11   15    2
    0.35044700894E-04   16   11   15    3
    0.24670969445E-03   16   11   15    4
    0.31812026706E-03   16   11   15    5
   -0.21378486751E-03   16   11   15    6
   -0.16513049733E-03   16   11   15    7
   -0.17111464945E-03   16   11   15    8
    0.11563449286E-02   16   11   15    9
    0.19873999044E-03   16   11   15   10
   -0.81824184363E-02   16   11   15   11
    0.60843008481E-03   16   11   15   12
    0.97398310879E-03   16   11   15   13
   -0.11713223967E-02   16   11   15   14
   -0.10882486765E-01   16   11   15   15
    0.13507226760E-03   16   11   16    1
   -0.29347183862E-03   16   11   16    2
   -0.15407665368E-04   16   11   16    3
    0.69848397718E-04   16   11   16    4
    0.15348352666E-03   16   11   16    5
   -0.26847484574E-03   16   11   16    6
   -0.19437478354E-03   16   11   16    7
   -0.31864972738E-03   16   11   16    8
    0.18121129492E-02   16   11   16    9
   -0.27047424657E-03   16   11   16   10
    0.94782652403E-02   16   11   16   11
    0.53133673743E-03   16   12    1    1
   -0.56681204429E-04   16   12    2    1
    0.62215667306E-03   16   12    2    2
   -0.27606205005E-04   16   12    3    1
    0.27130883715E-04   16   12    3    2
    0.62248796181E-03   16   12    3    3
    0.53708605294E-05   16   12    4    1
    0.83076896713E-04   16   12    4    2
    0.19903458344E-05   16   12    4    3
    0.67859690220E-03   16   12    4    4
    0.20517745965E-04   16   12    5    1
   -0.27392006743E-04   16   12    5    2
    0.29215019017E-05   16   12    5    3
    0.64894946574E-05   16   12    5    4
    0.62469945379E-03   16   12    5    5
    0.76931261278E-04   16   12    6    1
   -0.33901846799E-04   16   12    6    2
    0.17983626135E-05   16   12    6    3
   -0.16476706974E-04   16   12    6    4
   -0.39445958378E-04   16   12    6    5
    0.53505115770E-03   16   12    6    6
   -0.11525592113E-03   16   12    7    1
    0.27683814191E-04   16   12    7    2
   -0.19422303580E-04   16   12    7    3
   -0.78374404866E-04   16   12    7    4
    0.62646226907E-04   16   12    7    5
    0.22690620622E-03   16   12    7    6
    0.56796062767E-03   16   12    7    7
   -0.64058248716E-04   16   12    8    1
   -0.40264642106E-04   16   12    8    2
   -0.87645993864E-05   16   12    8    3
    0.38683942958E-04   16   12    8    4
   -0.23513566118E-04   16   12    8    5
   -0.34746599003E-04   16   12    8    6
   -0.54952619875E-04   16   12    8    7
    0.53755512146E-03   16   12    8    8
   -0.32239370610E-04   16   12    9    1
    0.17717233569E-04   16   12    9    2
    0.38656121193E-04   16   12    9    3
    0.29289123265E-04   16   12    9    4
   -0.14970416410E-05   16   12    9    5
   -0.62537527562E-04   16   12    9    6
    0.17927940994E-03   16   12    9    7
   -0.14821176697E-04   16   12    9    8
    0.64866218079E-03   16   12    9    9
   -0.86804909999E-04   16   12   10    1
   -0.19258782176E-03   16   12   10    2
    0.27874159686E-04   16   12   10    3
   -0.68094478645E-04   16   12   10    4
    0.86076426277E-04   16   12   10    5
    0.24116914871E-03   16   12   10    6
    0.28585347914E-04   16   12   10    7
   -0.73139149153E-04   16   12   10    8
    0.68457495435E-04   16   12   10    9
    0.53394778980E-03   16   12   10   10
   -0.48219754613E-04   16   12   11    1
   -0.18959795529E-04   16   12   11    2
   -0.13525341755E-04   16   12   11    3
    0.55307294829E-05   16   12   11    4
   -0.32802954813E-04   16   12   11    5
    0.37733823848E-04   16   12   11    6
   -0.82282907274E-04   16   12   11    7
   -0.52904657727E-04   16   12   11    8
   -0.74726905973E-04   16   12   11    9
    0.60601406763E-04   16   12   11   10
    0.23130220465E-02   16   12   11   11
   -0.11082312487E-03   16   12   12    1
   -0.20447530267E-04   16   12   12    2
   -0.53821321086E-04   16   12   12    3
    0.58104394099E-04   16   12   12    4
   -0.14536229605E-04   16   12   12    5
    0.30783807555E-04   16   12   12    6
    0.31750607056E-03   16   12   12    7
    0.40093101771E-04   16   12   12    8
   -0.11792869715E-03   16   12   12    9
    0.53306100099E-03   16   12   12   10
   -0.56835735747E-03   16   12   12   11
    0.22064680307E-02   16   12   12   12
   -0.15848920420E-03   16   12   13    1
   -0.53333375533E-04   16   12   13    2
   -0.10533160794E-04   16   12   13    3
    0.15199081737E-04   16   12   13    4
   -0.80007515330E-04   16   12   13    5
    0.16698943127E-03   16   12   13    6
    0.17946148282E-03   16   12   13    7
    0.30386139742E-03   16   12   13    8
   -0.58623653774E-03   16   12   13    9
    0.12306624784E-03   16   12   13   10
   -0.37640546284E-03   16   12   13   11
    0.56506401940E-02   16   12   13   12
    0.57254382870E-02   16   12   13   13
   -0.13081922745E-04   16   12   14    1
   -0.59412822430E-04   16   12   14    2
    0.45514521296E-05   16   12   14    3
   -0.93057908575E-04   16   12   14    4
   -0.79591646662E-04   16   12   14    5
    0.11104799072E-03   16   12   14    6
   -0.11117893073E-03   16   12   14    7
    0.27843547370E-03   16   12   14    8
   -0.53851554304E-03   16   12   14    9
   -0.10295082721E-03   16   12   14   10
   -0.43125486011E-03   16   12   14   11
    0.53097672488E-02   16   12   14   12
    0.69743871880E-04   16   12   14   13
   -0.17728689598E-02   16   12   14   14
    0.96142966182E-04   16   12   15    1
    0.77244270257E-04   16   12   15    2
   -0.12117755897E-04   16   12   15    3
    0.10084774148E-03   16   12   15    4
    0.16483173604E-03   16   12   15    5
   -0.14854135656E-03   16   12   15    6
    0.58547345764E-05   16   12   15    7
   -0.24857311761E-03   16   12   15    8
    0.96481036417E-03   16   12   15    9
    0.38105488302E-05   16   12   15   10
   -0.38166115289E-02   16   12   15   11
   -0.76117399859E-02   16   12   15   12
    0.10480062864E-02   16   12   15   13
   -0.11455670689E-02   16   12   15   14
    0.20047437566E-02   16   12   15   15
   -0.10964011836E-03   16   12   16    1
   -0.11743725290E-03   16   12   16    2
    0.59636626994E-04   16   12   16    3
   -0.61164679289E-04   16   12   16    4
   -0.23055524005E-03   16   12   16    5
    0.24398286658E-03   16   12   16    6
   -0.26446538573E-04   16   12   16    7
    0.85438825599E-03   16   12   16    8
   -0.10712989454E-02   16   12   16    9
   -0.10460392580E-03   16   12   16   10
    0.10003347348E-02   16   12   16   11
    0.97495276450E-02   16   12   16   12
   -0.25511578414E-02   16   13    1    1
   -0.15408588195E-03   16   13    2    1
   -0.27591133498E-02   16   13    2    2
    0.40195803505E-03   16   13    3    1
    0.16337002450E-03   16   13    3    2
   -0.30602720247E-02   16   13    3    3
    0.84144453764E-04   16   13    4    1
   -0.79596687805E-04   16   13    4    2
   -0.36503789233E-03   16   13    4    3
   -0.30260660453E-02   16   13    4    4
    0.11694453886E-03   16   13    5    1
    0.38791966825E-03   16   13    5    2
    0.27320574506E-04   16   13    5    3
    0.80824513915E-04   16   13    5    4
   -0.28167089769E-02   16   13    5    5
   -0.11799540844E-03   16   13    6    1
    0.18753597831E-03   16   13    6    2
    0.20496438956E-04   16   13    6    3
    0.13474374011E-03   16   13    6    4
    0.97740107698E-04   16   13    6    5
   -0.21980868926E-02   16   13    6    6
    0.58204339420E-03   16   13    7    1
   -0.12163835995E-03   16   13    7    2
    0.37615809902E-03   16   13    7    3
   -0.23689431339E-04   16   13    7    4
   -0.91149460392E-04   16   13    7    5
   -0.30499691628E-03   16   13    7    6
   -0.13209692272E-02   16   13    7    7
    0.19741608909E-03   16   13    8    1
    0.18601922915E-03   16   13    8    2
   -0.57810773102E-05   16   13    8    3
    0.18971804131E-03   16   13    8    4
    0.15015680105E-03   16   13    8    5
    0.13404247560E-03   16   13    8    6
   -0.60708309128E-04   16   13    8    7
   -0.20798476687E-02   16   13    8    8
    0.24016563904E-03   16   13    9    1
   -0.41786882481E-03   16   13    9    2
   -0.10133294632E-03   16   13    9    3
    0.32622239919E-03   16   13    9    4
    0.35686952993E-03   16   13    9    5
   -0.97607532616E-03   16   13    9    6
   -0.90171805202E-03   16   13    9    7
   -0.49117220573E-03   16   13    9    8
    0.29152764196E-03   16   13    9    9
   -0.36888607360E-04   16   13   10    1
    0.56622907375E-04   16   13   10    2
    0.45668070305E-03   16   13   10    3
    0.55654570235E-03   16   13   10    4
   -0.13609129489E-03   16   13   10    5
   -0.51504521918E-03   16   13   10    6
    0.50165719763E-03   16   13   10    7
   -0.12375598302E-03   16   13   10    8
   -0.51272076157E-03   16   13   10    9
   -0.35533984198E-02   16   13   10   10
   -0.67353719157E-03   16   13   11    1
    0.37864790978E-03   16   13   11    2
    0.86569989243E-04   16   13   11    3
   -0.75310760084E-03   16   13   11    4
   -0.15509012344E-02   16   13   11    5
   -0.86147660717E-03   16   13   11    6
   -0.15244687956E-03   16   13   11    7
    0.83565947628E-04   16   13   11    8
    0.25842780497E-02   16   13   11    9
    0.90876474352E-05   16   13   11   10
    0.11412380519       16   13   11   11
    0.10018363853E-03   16   13   12    1
   -0.23007645258E-02   16   13   12    2
   -0.39756630148E-05   16   13   12    3
    0.28010807234E-03   16   13   12    4
    0.27808492802E-03   16   13   12    5
    0.39857875121E-03   16   13   12    6
   -0.45063091023E-03   16   13   12    7
    0.43051410503E-02   16   13   12    8
   -0.16251090547E-02   16   13   12    9
   -0.32776815264E-03   16   13   12   10
   -0.19696969545E-02   16   13   12   11
    0.10097142048       16   13   12   12
   -0.19297393893E-02   16   13   13    1
   -0.25088092909E-03   16   13   13    2
    0.42694420898E-03   16   13   13    3
    0.25976611817E-03   16   13   13    4
   -0.30525860848E-03   16   13   13    5
    0.21268001255E-02   16   13   13    6
    0.29245775895E-02   16   13   13    7
   -0.14271206115E-03   16   13   13    8
   -0.39244143782E-02   16   13   13    9
    0.26623515352E-02   16   13   13   10
   -0.63614453005E-03   16   13   13   11
   -0.16567287290E-02   16   13   13   12
    0.11591593671       16   13   13   13
   -0.30665861410E-03   16   13   14    1
    0.10829880253E-03   16   13   14    2
    0.30923994429E-04   16   13   14    3
    0.17996501689E-02   16   13   14    4
    0.13792380728E-03   16   13   14    5
   -0.12826077119E-02   16   13   14    6
    0.24819556784E-02   16   13   14    7
    0.22260118298E-03   16   13   14    8
    0.17075018678E-02   16   13   14    9
    0.22880130074E-02   16   13   14   10
   -0.55493387368E-03   16   13   14   11
    0.36149369093E-03   16   13   14   12
    0.63184206605E-02   16   13   14   13
    0.10356879064       16   13   14   14
    0.10800218802E-03   16   13   15    1
    0.34192127677E-04   16   13   15    2
   -0.92391134616E-03   16   13   15    3
   -0.44378092694E-03   16   13   15    4
   -0.15502273981E-03   16   13   15    5
   -0.30742846023E-03   16   13   15    6
    0.13158118498E-02   16   13   15    7
   -0.24981771465E-03   16   13   15    8
   -0.12595852046E-03   16   13   15    9
   -0.15238785058E-02   16   13   15   10
    0.12718535792E-02   16   13   15   11
   -0.27250343911E-02   16   13   15   12
   -0.66637200891E-02   16   13   15   13
   -0.92020663140E-03   16   13   15   14
    0.10875085980       16   13   15   15
   -0.79566659693E-04   16   13   16    1
   -0.98424453903E-04   16   13   16    2
   -0.73679685342E-03   16   13   16    3
   -0.18730642694E-03   16   13   16    4
    0.23513715104E-03   16   13   16    5
    0.47339971534E-04   16   13   16    6
    0.25840712375E-02   16   13   16    7
   -0.19747671650E-03   16   13   16    8
    0.90890258009E-03   16   13   16    9
    0.47424024900E-02   16   13   16   10
   -0.37026865135E-02   16   13   16   11
    0.12062176672E-02   16   13   16   12
    0.39460468039E-01   16   13   16   13
   -0.26484623672E-02   16   14    1    1
   -0.39558040843E-04   16   14    2    1
   -0.24532846681E-02   16   14    2    2
    0.22738192485E-03   16   14    3    1
   -0.14431397859E-03   16   14    3    2
   -0.27483349530E-02   16   14    3    3
    0.87275021156E-04   16   14    4    1
   -0.12468202514E-03   16   14    4    2
   -0.32829756790E-03   16   14    4    3
   -0.23753644631E-02   16   14    4    4
    0.85370920388E-04   16   14    5    1
    0.25773351407E-03   16   14    5    2
   -0.54941257409E-04   16   14    5    3
    0.11479722257E-03   16   14    5    4
   -0.25336301684E-02   16   14    5    5
    0.76461456369E-04   16   14    6    1
    0.89498925250E-04   16   14    6    2
   -0.96039746983E-05   16   14    6    3
   -0.50287502335E-04   16   14    6    4
    0.97334699137E-04   16   14    6    5
   -0.19744092506E-02   16   14    6    6
    0.21432062734E-04   16   14    7    1
    0.78443832368E-04   16   14    7    2
    0.34147695026E-03   16   14    7    3
   -0.44394090475E-03   16   14    7    4
    0.10285521101E-03   16   14    7    5
    0.32858917502E-03   16   14    7    6
   -0.12399657359E-02   16   14    7    7
    0.17852421766E-03   16   14    8    1
    0.19612610600E-03   16   14    8    2
   -0.13932319071E-03   16   14    8    3
    0.14030704345E-03   16   14    8    4
    0.66427558607E-04   16   14    8    5
    0.50521945750E-04   16   14    8    6
   -0.17356989280E-03   16   14    8    7
   -0.18474546976E-02   16   14    8    8
    0.25136757927E-03   16   14    9    1
   -0.27874573352E-03   16   14    9    2
    0.10087984871E-04   16   14    9    3
    0.23887212860E-03   16   14    9    4
    0.28470174735E-03   16   14    9    5
   -0.92562048789E-03   16   14    9    6
    0.59382199929E-03   16   14    9    7
   -0.43551194010E-03   16   14    9    8
    0.27935415408E-03   16   14    9    9
   -0.42419932385E-03   16   14   10    1
   -0.85855486775E-04   16   14   10    2
    0.39250363014E-03   16   14   10    3
    0.38160089513E-04   16   14   10    4
    0.15200612689E-03   16   14   10    5
    0.34128788976E-03   16   14   10    6
    0.43604596772E-03   16   14   10    7
    0.20736822307E-03   16   14   10    8
    0.61213877592E-03   16   14   10    9
   -0.32063072730E-02   16   14   10   10
   -0.70894931543E-03   16   14   11    1
    0.25169567624E-03   16   14   11    2
    0.83657131621E-04   16   14   11    3
   -0.58586421583E-03   16   14   11    4
   -0.13945526267E-02   16   14   11    5
   -0.70567577721E-03   16   14   11    6
   -0.65773640044E-04   16   14   11    7
    0.14640571544E-05   16   14   11    8
    0.22230376909E-02   16   14   11    9
    0.17549748705E-03   16   14   11   10
    0.10267361956       16   14   11   11
   -0.10945582701E-04   16   14   12    1
   -0.20231243510E-02   16   14   12    2
   -0.40586379632E-04   16   14   12    3
    0.20800597027E-03   16   14   12    4
    0.16150952373E-03   16   14   12    5
    0.27163794860E-03   16   14   12    6
   -0.17389827221E-03   16   14   12    7
    0.38458246467E-02   16   14   12    8
   -0.11838380423E-02   16   14   12    9
   -0.36272976146E-03   16   14   12   10
   -0.20761922429E-02   16   14   12   11
    0.89626749564E-01   16   14   12   12
   -0.16310290086E-02   16   14   13    1
   -0.14567178676E-03   16   14   13    2
    0.32379668407E-03   16   14   13    3
    0.29766879584E-03   16   14   13    4
   -0.14442273564E-03   16   14   13    5
    0.11602392982E-02   16   14   13    6
    0.22821697552E-02   16   14   13    7
   -0.42632106761E-04   16   14   13    8
   -0.16687330631E-02   16   14   13    9
    0.20681200937E-02   16   14   13   10
    0.11004306199E-02   16   14   13   11
   -0.32644167913E-03   16   14   13   12
    0.92515887523E-01   16   14   13   13
   -0.16873345425E-03   16   14   14    1
    0.19030491248E-04   16   14   14    2
   -0.56878642257E-04   16   14   14    3
    0.17084909902E-02   16   14   14    4
    0.34305451637E-03   16   14   14    5
   -0.18639384661E-02   16   14   14    6
    0.24806326908E-02   16   14   14    7
    0.28971393846E-03   16   14   14    8
    0.36673144217E-02   16   14   14    9
    0.26961193027E-02   16   14   14   10
   -0.43056274820E-03   16   14   14   11
    0.20855887445E-02   16   14   14   12
    0.69658332812E-02   16   14   14   13
    0.10363156058       16   14   14   14
    0.13141498160E-03   16   14   15    1
   -0.30858771516E-04   16   14   15    2
   -0.82334562714E-03   16   14   15    3
   -0.24976186943E-03   16   14   15    4
   -0.55155514821E-05   16   14   15    5
   -0.98106640566E-04   16   14   15    6
    0.10327028978E-02   16   14   15    7
    0.27648162517E-03   16   14   15    8
    0.36161148487E-03   16   14   15    9
   -0.15167262929E-02   16   14   15   10
   -0.10912400101E-02   16   14   15   11
    0.24753731355E-02   16   14   15   12
   -0.14907139701E-02   16   14   15   13
   -0.64053068420E-02   16   14   15   14
    0.97117578558E-01   16   14   15   15
    0.10597030281E-03   16   14   16    1
    0.13621270143E-03   16   14   16    2
   -0.62574820840E-03   16   14   16    3
    0.16077297035E-03   16   14   16    4
   -0.93094640536E-04   16   14   16    5
    0.41275990312E-03   16   14   16    6
    0.23464375438E-02   16   14   16    7
    0.20042545552E-03   16   14   16    8
   -0.20059530289E-02   16   14   16    9
    0.40379560354E-02   16   14   16   10
   -0.26500865491E-02   16   14   16   11
    0.23071377294E-03   16   14   16   12
    0.26914067380E-01   16   14   16   13
    0.33809626601E-01   16   14   16   14
   -0.15219274928E-02   16   15    1    1
    0.13129027964E-03   16   15    2    1
   -0.14395434839E-02   16   15    2    2
   -0.49534094079E-03   16   15    3    1
    0.12576385168E-05   16   15    3    2
   -0.11669065251E-02   16   15    3    3
    0.76554231841E-04   16   15    4    1
    0.17374135404E-03   16   15    4    2
    0.52586231355E-03   16   15    4    3
   -0.14079683094E-02   16   15    4    4
   -0.15884886898E-03   16   15    5    1
   -0.48155390729E-03   16   15    5    2
    0.29707731821E-05   16   15    5    3
   -0.15998896609E-03   16   15    5    4
   -0.18007964135E-02   16   15    5    5
   -0.23145416108E-03   16   15    6    1
   -0.16589681183E-03   16   15    6    2
   -0.18501077900E-04   16   15    6    3
   -0.30982473745E-03   16   15    6    4
    0.10827585823E-03   16   15    6    5
   -0.20041165141E-02   16   15    6    6
   -0.36633988826E-03   16   15    7    1
    0.23118203296E-04   16   15    7    2
   -0.22887253580E-03   16   15    7    3
    0.34177183478E-03   16   15    7    4
   -0.39477552640E-05   16   15    7    5
   -0.75989481249E-04   16   15    7    6
   -0.32085763449E-02   16   15    7    7
   -0.22996777289E-03   16   15    8    1
    0.33878444529E-03   16   15    8    2
    0.11634844216E-03   16   15    8    3
   -0.21929724918E-03   16   15    8    4
   -0.16185944166E-03   16   15    8    5
   -0.11665032218E-03   16   15    8    6
    0.24278269996E-03   16   15    8    7
   -0.13963009970E-02   16   15    8    8
   -0.40139046046E-03   16   15    9    1
    0.51159190749E-03   16   15    9    2
    0.53920778501E-04   16   15    9    3
   -0.44167283330E-03   16   15    9    4
   -0.55669802907E-03   16   15    9    5
    0.18026388400E-02   16   15    9    6
    0.14672283362E-03   16   15    9    7
    0.68271913936E-03   16   15    9    8
   -0.49710601286E-02   16   15    9    9
    0.39821195410E-03   16   15   10    1
    0.39562802774E-04   16   15   10    2
   -0.94846988868E-03   16   15   10    3
   -0.47177147318E-03   16   15   10    4
   -0.40550089252E-04   16   15   10    5
    0.14373747768E-03   16   15   10    6
   -0.13151627619E-02   16   15   10    7
   -0.17994049737E-04   16   15   10    8
   -0.14096539418E-03   16   15   10    9
   -0.74042536668E-04   16   15   10   10
    0.10748090956E-02   16   15   11    1
   -0.45880839437E-03   16   15   11    2
   -0.13729871892E-03   16   15   11    3
    0.10288086897E-02   16   15   11    4
    0.22211668710E-02   16   15   11    5
    0.58205278988E-03   16   15   11    6
    0.50497563089E-04   16   15   11    7
   -0.54307931850E-04   16   15   11    8
   -0.14681071366E-02   16   15   11    9
   -0.86786197705E-04   16   15   11   10
   -0.14602671977       16   15   11   11
   -0.53508260996E-04   16   15   12    1
    0.29802142435E-02   16   15   12    2
    0.32774187629E-04   16   15   12    3
   -0.33501051097E-03   16   15   12    4
   -0.29140813124E-03   16   15   12    5
   -0.53254931790E-03   16   15   12    6
    0.46464086055E-03   16   15   12    7
   -0.53208658340E-02   16   15   12    8
    0.22971788345E-02   16   15   12    9
    0.53396355411E-03   16   15   12   10
    0.26858128275E-02   16   15   12   11
   -0.13517953615       16   15   12   12
    0.24951890658E-02   16   15   13    1
    0.30428175397E-03   16   15   13    2
   -0.53330438710E-03   16   15   13    3
   -0.42828595965E-03   16   15   13    4
    0.14281361109E-03   16   15   13    5
   -0.20964926814E-02   16   15   13    6
   -0.30739517179E-02   16   15   13    7
    0.20527341165E-03   16   15   13    8
    0.19861352800E-02   16   15   13    9
   -0.27917125891E-02   16   15   13   10
   -0.21819041234E-02   16   15   13   11
    0.19152665830E-02   16   15   13   12
   -0.14415353105       16   15   13   13
    0.36673390166E-03   16   15   14    1
   -0.14386696311E-03   16   15   14    2
    0.88901995773E-05   16   15   14    3
   -0.24669135741E-02   16   15   14    4
   -0.17238992874E-03   16   15   14    5
    0.20797631134E-02   16   15   14    6
   -0.29946580817E-02   16   15   14    7
   -0.35074005216E-03   16   15   14    8
   -0.20503587121E-02   16   15   14    9
   -0.29195572000E-02   16   15   14   10
    0.18957674046E-02   16   15   14   11
   -0.13240804744E-02   16   15   14   12
    0.23344397112E-02   16   15   14   13
   -0.14409354375       16   15   14   14
   -0.13735833111E-03   16   15   15    1
   -0.22618149661E-05   16   15   15    2
    0.11310329858E-02   16   15   15    3
    0.49183419138E-03   16   15   15    4
    0.14734251998E-03   16   15   15    5
    0.31635687205E-03   16   15   15    6
   -0.18677841872E-02   16   15   15    7
   -0.43046683535E-04   16   15   15    8
   -0.27857299503E-03   16   15   15    9
    0.23382585713E-02   16   15   15   10
   -0.77304205074E-03   16   15   15   11
    0.12664258007E-03   16   15   15   12
    0.57086920288E-02   16   15   15   13
    0.45391478312E-02   16   15   15   14
   -0.16297807958       16   15   15   15
   -0.19126090288E-03   16   15   16    1
   -0.29680377242E-04   16   15   16    2
    0.57142398753E-03   16   15   16    3
    0.11091479319E-03   16   15   16    4
   -0.83156706006E-04   16   15   16    5
   -0.39030952447E-03   16   15   16    6
   -0.26863768566E-02   16   15   16    7
   -0.64274808280E-04   16   15   16    8
    0.97730721482E-03   16   15   16    9
   -0.54806719991E-02   16   15   16   10
    0.44774185494E-02   16   15   16   11
   -0.85772116862E-03   16   15   16   12
   -0.40760767431E-01   16   15   16   13
   -0.36540181461E-01   16   15   16   14
    0.66203040434E-01   16   15   16   15
    0.20501217003       16   16    1    1
    0.64287284587E-03   16   16    2    1
    0.20621453713       16   16    2    2
   -0.15212963611E-02   16   16    3    1
    0.28932656211E-05   16   16    3    2
    0.20388073650       16   16    3    3
    0.61254194128E-03   16   16    4    1
    0.94788678480E-04   16   16    4    2
    0.12799002106E-02   16   16    4    3
    0.20526699463       16   16    4    4
    0.26777859463E-02   16   16    5    1
   -0.14434764820E-02   16   16    5    2
    0.52045634754E-05   16   16    5    3
    0.26583677769E-02   16   16    5    4
    0.20404315127       16   16    5    5
    0.45886926922E-02   16   16    6    1
   -0.95646291250E-03   16   16    6    2
   -0.39818141105E-03   16   16    6    3
    0.44523431039E-02   16   16    6    4
   -0.51166006828E-02   16   16    6    5
    0.19501544936       16   16    6    6
    0.13277287249E-02   16   16    7    1
   -0.55782120853E-03   16   16    7    2
   -0.31958425609E-02   16   16    7    3
   -0.12585567746E-02   16   16    7    4
   -0.46709542862E-03   16   16    7    5
   -0.13530990587E-04   16   16    7    6
    0.20242893396       16   16    7    7
   -0.14795240183E-02   16   16    8    1
   -0.77829560620E-02   16   16    8    2
    0.31672084748E-03   16   16    8    3
   -0.70680164480E-03   16   16    8    4
   -0.27418882426E-03   16   16    8    5
   -0.90968019636E-03   16   16    8    6
   -0.21097747500E-02   16   16    8    7
    0.18632048628       16   16    8    8
   -0.10057300824E-02   16   16    9    1
    0.11045172539E-02   16   16    9    2
    0.26306868097E-03   16   16    9    3
   -0.10824177137E-02   16   16    9    4
    0.16108844953E-02   16   16    9    5
   -0.12958934647E-01   16   16    9    6
   -0.67631341243E-03   16   16    9    7
    0.22390897598E-02   16   16    9    8
    0.23231319086       16   16    9    9
    0.31636795686E-02   16   16   10    1
   -0.56130417641E-03   16   16   10    2
    0.11894650890E-03   16   16   10    3
   -0.35917360249E-02   16   16   10    4
    0.30835565377E-03   16   16   10    5
   -0.20715789970E-03   16   16   10    6
    0.15512438717E-01   16   16   10    7
   -0.28180088080E-02   16   16   10    8
    0.41412107023E-03   16   16   10    9
    0.21131341588       16   16   10   10
   -0.93377456580E-03   16   16   11    1
   -0.88748241016E-03   16   16   11    2
    0.16463069038E-03   16   16   11    3
   -0.10308156916E-02   16   16   11    4
   -0.46667161945E-02   16   16   11    5
   -0.41459726068E-02   16   16   11    6
   -0.36151771649E-03   16   16   11    7
   -0.29643745541E-03   16   16   11    8
    0.76769812875E-02   16   16   11    9
    0.44685315747E-03   16   16   11   10
    0.54866487836       16   16   11   11
   -0.97410387055E-03   16   16   12    1
   -0.71425458705E-02   16   16   12    2
    0.10462206158E-03   16   16   12    3
   -0.39512850150E-03   16   16   12    4
   -0.97516933670E-03   16   16   12    5
   -0.78822797124E-04   16   16   12    6
   -0.48570107720E-03   16   16   12    7
    0.11553456914E-01   16   16   12    8
    0.31852241483E-02   16   16   12    9
   -0.37633490164E-03   16   16   12   10
   -0.71304006165E-02   16   16   12   11
    0.51462550109       16   16   12   12
   -0.83645371695E-02   16   16   13    1
    0.47623520401E-03   16   16   13    2
    0.22193585620E-03   16   16   13    3
    0.38969194883E-03   16   16   13    4
   -0.40269232279E-03   16   16   13    5
    0.28541762041E-02   16   16   13    6
    0.23712964199E-02   16   16   13    7
    0.14010967247E-03   16   16   13    8
   -0.80475101555E-02   16   16   13    9
    0.38175813235E-02   16   16   13   10
    0.29891855933E-02   16   16   13   11
   -0.36888717739E-02   16   16   13   12
    0.53651408565       16   16   13   13
   -0.46997535780E-03   16   16   14    1
   -0.88755528156E-03   16   16   14    2
   -0.15061674590E-02   16   16   14    3
    0.84557581746E-02   16   16   14    4
    0.44204873105E-03   16   16   14    5
   -0.22496484850E-02   16   16   14    6
    0.28644204744E-02   16   16   14    7
    0.32816333843E-03   16   16   14    8
    0.71075833708E-02   16   16   14    9
    0.36761452832E-02   16   16   14   10
   -0.37916257527E-02   16   16   14   11
    0.38098031529E-02   16   16   14   12
    0.56019417103E-02   16   16   14   13
    0.53422931651       16   16   14   14
   -0.98023546275E-03   16   16   15    1
    0.55082520971E-04   16   16   15    2
   -0.42161977105E-02   16   16   15    3
   -0.23065193871E-03   16   16   15    4
   -0.14496394783E-03   16   16   15    5
   -0.10170894961E-02   16   16   15    6
    0.47832030568E-02   16   16   15    7
   -0.93440132628E-04   16   16   15    8
    0.15431730486E-03   16   16   15    9
   -0.62486601650E-02   16   16   15   10
    0.24647121611E-02   16   16   15   11
   -0.93012461908E-03   16   16   15   12
   -0.12399011738E-01   16   16   15   13
   -0.99864874498E-02   16   16   15   14
    0.55727058692       16   16   15   15
    0.20423476984E-02   16   16   16    1
   -0.27907036940E-03   16   16   16    2
   -0.40986151502E-02   16   16   16    3
   -0.23262832477E-02   16   16   16    4
    0.66138586912E-03   16   16   16    5
    0.44011228652E-03   16   16   16    6
    0.61010358352E-02   16   16   16    7
   -0.67757318483E-03   16   16   16    8
    0.79682920883E-03   16   16   16    9
    0.79734419202E-02   16   16   16   10
   -0.46230189082E-02   16   16   16   11
    0.21269240423E-03   16   16   16   12
    0.51058467705E-01   16   16   16   13
    0.44915836424E-01   16   16   16   14
   -0.68083478688E-01   16   16   16   15
    0.43998010164       16   16   16   16
   -0.16625483734E-01   17    1    1    1
   -0.15440867906E-04   17    1    2    1
   -0.15379362792E-01   17    1    2    2
   -0.57184476954E-04   17    1    3    1
   -0.75463974047E-03   17    1    3    2
   -0.16884414746E-01   17    1    3    3
   -0.13332377462E-02   17    1    4    1
   -0.14817530988E-04   17    1    4    2
   -0.29902896375E-04   17    1    4    3
   -0.14899946031E-01   17    1    4    4
   -0.33531040633E-03   17    1    5    1
    0.24917950557E-04   17    1    5    2
   -0.28009779042E-04   17    1    5    3
    0.38517181261E-03   17    1    5    4
   -0.15248396213E-01   17    1    5    5
   -0.10176002927E-02   17    1    6    1
    0.12507973854E-03   17    1    6    2
   -0.10357183966E-03   17    1    6    3
   -0.21322233636E-03   17    1    6    4
    0.50127676911E-02   17    1    6    5
   -0.79401892870E-02   17    1    6    6
    0.40080449958E-02   17    1    7    1
    0.55842858022E-03   17    1    7    2
    0.20723415244E-02   17    1    7    3
   -0.17195553979E-02   17    1    7    4
    0.72421306524E-04   17    1    7    5
   -0.73436580868E-03   17    1    7    6
   -0.80691739376E-02   17    1    7    7
   -0.57598605759E-04   17    1    8    1
    0.25026259132E-02   17    1    8    2
    0.11259223397E-02   17    1    8    3
    0.82645915136E-04   17    1    8    4
   -0.18609848213E-03   17    1    8    5
   -0.52073334322E-04   17    1    8    6
   -0.13357225017E-03   17    1    8    7
   -0.11047479328E-01   17    1    8    8
   -0.25171442289E-02   17    1    9    1
    0.10556937369E-03   17    1    9    2
    0.23068074730E-03   17    1    9    3
   -0.56572975072E-03   17    1    9    4
   -0.80971179278E-03   17    1    9    5
   -0.19264610208E-02   17    1    9    6
   -0.72827956538E-03   17    1    9    7
    0.20243904844E-03   17    1    9    8
   -0.78454257649E-02   17    1    9    9
    0.38119965331E-02   17    1   10    1
   -0.55779061605E-03   17    1   10    2
   -0.22088977534E-02   17    1   10    3
   -0.19265066103E-02   17    1   10    4
   -0.43830908550E-03   17    1   10    5
   -0.92772148608E-03   17    1   10    6
    0.25900596469E-02   17    1   10    7
   -0.32788062982E-03   17    1   10    8
   -0.62755275358E-03   17    1   10    9
   -0.74864214899E-02   17    1   10   10
   -0.11501002878E-03   17    1   11    1
    0.21493982186E-05   17    1   11    2
    0.12165672411E-04   17    1   11    3
    0.48687631402E-05   17    1   11    4
   -0.57196050510E-04   17    1   11    5
   -0.21443392856E-03   17    1   11    6
   -0.15199499067E-03   17    1   11    7
    0.26683148559E-04   17    1   11    8
    0.84572468903E-03   17    1   11    9
   -0.77397163957E-04   17    1   11   10
    0.13439492055E-01   17    1   11   11
   -0.13599789695E-04   17    1   12    1
   -0.28588345738E-03   17    1   12    2
   -0.61731288043E-04   17    1   12    3
    0.96616943049E-05   17    1   12    4
    0.44250429432E-05   17    1   12    5
    0.39206943381E-04   17    1   12    6
   -0.14138799768E-03   17    1   12    7
    0.78245993167E-03   17    1   12    8
   -0.84577660748E-05   17    1   12    9
    0.89343402709E-04   17    1   12   10
    0.11131579052E-04   17    1   12   11
    0.12488951598E-01   17    1   12   12
   -0.40902799355E-03   17    1   13    1
   -0.77132124730E-05   17    1   13    2
    0.57465662815E-04   17    1   13    3
   -0.57122394528E-04   17    1   13    4
   -0.24544132722E-04   17    1   13    5
    0.11013247819E-03   17    1   13    6
   -0.24624560320E-03   17    1   13    7
    0.31199736095E-04   17    1   13    8
   -0.75645931337E-03   17    1   13    9
   -0.24750743699E-03   17    1   13   10
   -0.81137266082E-04   17    1   13   11
    0.38654790498E-04   17    1   13   12
    0.12634020376E-01   17    1   13   13
   -0.33569998140E-04   17    1   14    1
   -0.14227304260E-04   17    1   14    2
   -0.47959235021E-04   17    1   14    3
    0.26660765635E-03   17    1   14    4
    0.13003995651E-03   17    1   14    5
    0.18789651368E-03   17    1   14    6
   -0.42473144840E-04   17    1   14    7
   -0.90906836057E-05   17    1   14    8
    0.61368721913E-03   17    1   14    9
   -0.69898290328E-04   17    1   14   10
    0.17805297727E-03   17    1   14   11
    0.52270152926E-04   17    1   14   12
   -0.36652691353E-03   17    1   14   13
    0.12981995976E-01   17    1   14   14
   -0.30670027651E-04   17    1   15    1
    0.80534549028E-04   17    1   15    2
   -0.22863576863E-03   17    1   15    3
   -0.24611354031E-04   17    1   15    4
   -0.80833690220E-05   17    1   15    5
   -0.43042805604E-04   17    1   15    6
    0.23027692153E-03   17    1   15    7
   -0.95891579452E-04   17    1   15    8
   -0.61628096665E-04   17    1   15    9
   -0.25733906074E-03   17    1   15   10
   -0.32339811595E-04   17    1   15   11
    0.99235387760E-04   17    1   15   12
   -0.13984280533E-04   17    1   15   13
    0.10290816703E-04   17    1   15   14
    0.13661117952E-01   17    1   15   15
    0.50923029442E-03   17    1   16    1
    0.37459228733E-04   17    1   16    2
   -0.77303811312E-03   17    1   16    3
   -0.45598262214E-03   17    1   16    4
    0.84299994711E-04   17    1   16    5
   -0.65444647054E-04   17    1   16    6
   -0.20217435523E-03   17    1   16    7
   -0.51382487437E-05   17    1   16    8
    0.53239115336E-03   17    1   16    9
    0.14997807238E-03   17    1   16   10
   -0.94696333692E-05   17    1   16   11
   -0.14413624943E-03   17    1   16   12
    0.13474056815E-02   17    1   16   13
    0.91278358802E-03   17    1   16   14
   -0.12458965091E-02   17    1   16   15
    0.97263188182E-02   17    1   16   16
    0.37261013361E-02   17    1   17    1
    0.56105468495E-03   17    2    1    1
   -0.54270279744E-03   17    2    2    1
    0.40687144930E-03   17    2    2    2
    0.81008797022E-03   17    2    3    1
    0.68284723890E-06   17    2    3    2
    0.42236200871E-03   17    2    3    3
    0.19792177934E-04   17    2    4    1
   -0.51721930126E-03   17    2    4    2
   -0.80970578251E-03   17    2    4    3
    0.19259307957E-03   17    2    4    4
    0.16008848632E-04   17    2    5    1
    0.30758790812E-03   17    2    5    2
    0.47376912589E-05   17    2    5    3
   -0.58555157864E-05   17    2    5    4
    0.38251074497E-03   17    2    5    5
   -0.14210373140E-03   17    2    6    1
    0.21351081555E-02   17    2    6    2
   -0.97039857825E-06   17    2    6    3
    0.21931912983E-03   17    2    6    4
   -0.74659655147E-04   17    2    6    5
    0.26082339536E-03   17    2    6    6
    0.15364317272E-02   17    2    7    1
    0.97426241639E-04   17    2    7    2
    0.22416626249E-02   17    2    7    3
   -0.11118794561E-02   17    2    7    4
   -0.28784449657E-04   17    2    7    5
   -0.21831741876E-03   17    2    7    6
    0.33692795851E-02   17    2    7    7
   -0.29113724381E-03   17    2    8    1
   -0.22316084493E-03   17    2    8    2
   -0.31200404314E-04   17    2    8    3
   -0.35037655411E-03   17    2    8    4
    0.17810170883E-02   17    2    8    5
    0.68566882404E-03   17    2    8    6
   -0.14864578725E-03   17    2    8    7
    0.17697612827E-03   17    2    8    8
    0.41274373802E-04   17    2    9    1
   -0.55786970329E-03   17    2    9    2
   -0.37974537006E-04   17    2    9    3
    0.10612107114E-03   17    2    9    4
    0.40146969923E-04   17    2    9    5
   -0.18824244796E-04   17    2    9    6
   -0.19869455999E-03   17    2    9    7
   -0.48775026864E-03   17    2    9    8
    0.13583479361E-03   17    2    9    9
   -0.12826575662E-02   17    2   10    1
   -0.10643596779E-03   17    2   10    2
    0.23971031911E-02   17    2   10    3
    0.17408756239E-02   17    2   10    4
    0.14780233713E-04   17    2   10    5
   -0.19703847186E-03   17    2   10    6
   -0.45161216148E-04   17    2   10    7
    0.17295732688E-03   17    2   10    8
   -0.16094943290E-03   17    2   10    9
   -0.30043722333E-02   17    2   10   10
    0.20999140493E-05   17    2   11    1
    0.99901540617E-03   17    2   11    2
    0.47832067211E-06   17    2   11    3
    0.11190266933E-04   17    2   11    4
   -0.37956124922E-05   17    2   11    5
    0.11154621008E-04   17    2   11    6
   -0.15657060134E-04   17    2   11    7
    0.18348671476E-03   17    2   11    8
   -0.12196713462E-04   17    2   11    9
   -0.16787568397E-04   17    2   11   10
   -0.16777994185E-03   17    2   11   11
    0.66735397207E-03   17    2   12    1
[truncated: 2,210,629 more chars]
