# Supplementary material for: Stochastic-SplitGAS: A Quantum Monte Carlo Multi-Reference Perturbation Theory Based on the Imaginary-Time Evolution of Effective Hamiltonians
Source: J Chem Theory Comput. 2025 Dec 3;21(24):12523–44. doi: 10.1021/acs.jctc.5c01270 (PMC12746464; doi:10.1021/acs.jctc.5c01270)
Supplement: Supplementary file 2 [file ct5c01270_si_002.zip › suppmat_files/fe2s2_22in26_s3.FciDmp]

  &FCI NORB= 26,NELEC= 22,MS2=  2,
  ORBSYM= 1, 1, 1, 1, 1, 1, 1, 1, 1, 1, 1, 1, 1, 1, 1, 1, 1, 1, 1, 1, 1, 1, 1, 1, 1, 1,
  ISYM=0
 &END
    0.80903045793        1    1    1    1
    0.71746304832E-05    2    1    1    1
    0.32608583059E-01    2    1    2    1
    0.79450232495        2    2    1    1
    0.10530561149E-04    2    2    2    1
    0.91531241666        2    2    2    2
   -0.44922972128E-04    3    1    1    1
    0.50458659300E-03    3    1    2    1
   -0.25443712603E-03    3    1    2    2
    0.30171227778E-01    3    1    3    1
   -0.14712891607E-03    3    2    1    1
    0.10080537668E-03    3    2    2    1
    0.93512828680E-03    3    2    2    2
    0.13191216198E-05    3    2    3    1
    0.38011600472E-01    3    2    3    2
    0.80145535938        3    3    1    1
    0.93544468626E-05    3    3    2    1
    0.84181086053        3    3    2    2
   -0.44706966243E-04    3    3    3    1
    0.94379787478E-03    3    3    3    2
    0.92058436041        3    3    3    3
    0.10576510805E-02    4    1    1    1
    0.12223973734E-03    4    1    2    1
    0.98746422134E-03    4    1    2    2
   -0.66942414988E-02    4    1    3    1
   -0.11047532441E-01    4    1    3    2
    0.14789545045E-02    4    1    3    3
    0.27960631037E-01    4    1    4    1
    0.95497547378E-03    4    2    1    1
    0.50431422300E-04    4    2    2    1
    0.15922894005E-02    4    2    2    2
    0.97279119378E-02    4    2    3    1
    0.50441008632E-02    4    2    3    2
    0.11708423319E-02    4    2    3    3
   -0.82956665636E-02    4    2    4    1
    0.27958665605E-01    4    2    4    2
    0.13652504472E-01    4    3    1    1
    0.19309819762E-02    4    3    2    1
   -0.89459495033E-02    4    3    2    2
   -0.23885535662E-03    4    3    3    1
    0.17480442417E-03    4    3    3    2
    0.81139044363E-03    4    3    3    3
   -0.19183268244E-03    4    3    4    1
   -0.26666869107E-03    4    3    4    2
    0.29175550362E-01    4    3    4    3
    0.77532799149        4    4    1    1
    0.16365852674E-01    4    4    2    1
    0.82931572697        4    4    2    2
    0.42485871872E-03    4    4    3    1
    0.14080152797E-02    4    4    3    2
    0.82883959567        4    4    3    3
    0.92567976309E-03    4    4    4    1
    0.14683716881E-02    4    4    4    2
    0.87132543391E-03    4    4    4    3
    0.85643942287        4    4    4    4
    0.88225795739E-03    5    1    1    1
   -0.31133206514E-04    5    1    2    1
    0.49183917980E-03    5    1    2    2
    0.67149525178E-02    5    1    3    1
   -0.11009119933E-01    5    1    3    2
    0.14258698450E-02    5    1    3    3
    0.25926926208E-02    5    1    4    1
    0.22542632321E-02    5    1    4    2
   -0.57717736217E-03    5    1    4    3
    0.32754746224E-03    5    1    4    4
    0.27933169372E-01    5    1    5    1
   -0.91197114878E-03    5    2    1    1
    0.20868553405E-03    5    2    2    1
   -0.13762481704E-02    5    2    2    2
    0.97178599457E-02    5    2    3    1
   -0.50625647927E-02    5    2    3    2
   -0.12201205882E-02    5    2    3    3
   -0.22112650606E-02    5    2    4    1
    0.65099709250E-02    5    2    4    2
   -0.32881138683E-03    5    2    4    3
   -0.11576195773E-02    5    2    4    4
    0.82992629341E-02    5    2    5    1
    0.27937506375E-01    5    2    5    2
   -0.13673711219E-01    5    3    1    1
    0.19032421420E-02    5    3    2    1
    0.90010427076E-02    5    3    2    2
   -0.30203941638E-03    5    3    3    1
   -0.36954879744E-04    5    3    3    2
   -0.78989291972E-03    5    3    3    3
    0.56796180336E-03    5    3    4    1
   -0.20726123537E-03    5    3    4    2
   -0.97723210807E-02    5    3    4    3
    0.30449540061E-02    5    3    4    4
    0.91337788425E-04    5    3    5    1
   -0.16348199421E-03    5    3    5    2
    0.29218563815E-01    5    3    5    3
   -0.74107827346E-02    5    4    1    1
   -0.41456758173E-04    5    4    2    1
   -0.12089977468E-01    5    4    2    2
    0.49051707833E-05    5    4    3    1
    0.62907412611E-03    5    4    3    2
    0.19743443336E-01    5    4    3    3
    0.17687657146E-03    5    4    4    1
   -0.80741794283E-04    5    4    4    2
   -0.23306968601E-02    5    4    4    3
    0.32592984353E-03    5    4    4    4
    0.28371351243E-03    5    4    5    1
   -0.10333468052E-03    5    4    5    2
    0.23314872136E-02    5    4    5    3
    0.36617250964E-01    5    4    5    4
    0.77532856869        5    5    1    1
   -0.16343566836E-01    5    5    2    1
    0.82927494887        5    5    2    2
   -0.28675292274E-03    5    5    3    1
    0.11961066563E-02    5    5    3    2
    0.82867041158        5    5    3    3
    0.25148203358E-03    5    5    4    1
    0.17577169742E-02    5    5    4    2
   -0.30217972024E-02    5    5    4    3
    0.78152604703        5    5    4    4
    0.75113481758E-03    5    5    5    1
   -0.12562718706E-02    5    5    5    2
   -0.85100351592E-03    5    5    5    3
    0.32347475171E-03    5    5    5    4
    0.85628189338        5    5    5    5
   -0.22198053451E-02    6    1    1    1
    0.47232518738E-03    6    1    2    1
   -0.20826675610E-02    6    1    2    2
   -0.10637756496E-01    6    1    3    1
   -0.15601060589E-04    6    1    3    2
   -0.22202174252E-02    6    1    3    3
    0.39905339818E-02    6    1    4    1
   -0.36921030301E-02    6    1    4    2
    0.12535257770E-03    6    1    4    3
   -0.20461803487E-02    6    1    4    4
   -0.39383093383E-02    6    1    5    1
   -0.36653621804E-02    6    1    5    2
    0.26691262737E-03    6    1    5    3
   -0.52556782923E-05    6    1    5    4
   -0.22999403105E-02    6    1    5    5
    0.11055441976E-01    6    1    6    1
    0.10726601004E-01    6    2    1    1
   -0.15978621922E-03    6    2    2    1
    0.12461341588E-01    6    2    2    2
    0.79924247798E-05    6    2    3    1
   -0.10779152862E-01    6    2    3    2
    0.11452363141E-01    6    2    3    3
    0.29326227309E-02    6    2    4    1
    0.36779582438E-03    6    2    4    2
   -0.14347529354E-03    6    2    4    3
    0.10902306523E-01    6    2    4    4
    0.29343405578E-02    6    2    5    1
   -0.30835208455E-03    6    2    5    2
    0.10111452943E-03    6    2    5    3
   -0.31880840276E-03    6    2    5    4
    0.11135012363E-01    6    2    5    5
   -0.60520453424E-04    6    2    6    1
    0.10234215603E-01    6    2    6    2
   -0.18473674977        6    3    1    1
    0.12703474750E-05    6    3    2    1
   -0.19957528707        6    3    2    2
   -0.10257981594E-03    6    3    3    1
    0.68312961534E-03    6    3    3    2
   -0.22218231738        6    3    3    3
   -0.44903896685E-03    6    3    4    1
   -0.29178751707E-03    6    3    4    2
    0.22164109049E-02    6    3    4    3
   -0.19582848441        6    3    4    4
   -0.47342770381E-03    6    3    5    1
    0.23029668468E-03    6    3    5    2
   -0.21973781244E-02    6    3    5    3
   -0.64618234142E-02    6    3    5    4
   -0.19578550602        6    3    5    5
    0.11275361819E-02    6    3    6    1
   -0.56457331952E-02    6    3    6    2
    0.11554696229        6    3    6    3
    0.46011947173E-01    6    4    1    1
    0.83979916574E-03    6    4    2    1
    0.57850818071E-01    6    4    2    2
    0.30846019251E-03    6    4    3    1
    0.11165978904E-03    6    4    3    2
    0.51742534146E-01    6    4    3    3
   -0.17591000142E-03    6    4    4    1
    0.72427468294E-03    6    4    4    2
   -0.90176383767E-02    6    4    4    3
    0.56456361009E-01    6    4    4    4
    0.14477055171E-03    6    4    5    1
    0.15075214911E-03    6    4    5    2
    0.30316806946E-02    6    4    5    3
   -0.25159319325E-02    6    4    5    4
    0.51543316391E-01    6    4    5    5
   -0.58035140395E-03    6    4    6    1
    0.15455058812E-02    6    4    6    2
   -0.27065870668E-01    6    4    6    3
    0.16844632820E-01    6    4    6    4
   -0.45096859577E-01    6    5    1    1
    0.82307894848E-03    6    5    2    1
   -0.56892747421E-01    6    5    2    2
    0.26438523564E-03    6    5    3    1
   -0.31180936799E-04    6    5    3    2
   -0.50728484349E-01    6    5    3    3
   -0.21048461811E-03    6    5    4    1
    0.30754875332E-04    6    5    4    2
    0.30268172881E-02    6    5    4    3
   -0.50620978901E-01    6    5    4    4
    0.19139042128E-04    6    5    5    1
    0.58192857910E-03    6    5    5    2
   -0.90417068316E-02    6    5    5    3
    0.25649864401E-02    6    5    5    4
   -0.55411192454E-01    6    5    5    5
   -0.11833925601E-05    6    5    6    1
   -0.15637366761E-02    6    5    6    2
    0.26551484206E-01    6    5    6    3
   -0.92469324052E-02    6    5    6    4
    0.16589187316E-01    6    5    6    5
    0.53484953047        6    6    1    1
   -0.63623014374E-05    6    6    2    1
    0.57147286328        6    6    2    2
    0.29173689464E-03    6    6    3    1
   -0.96060658514E-03    6    6    3    2
    0.59746727576        6    6    3    3
    0.13121002324E-02    6    6    4    1
    0.82436615456E-03    6    6    4    2
   -0.89383976630E-02    6    6    4    3
    0.55810839214        6    6    4    4
    0.15250822829E-02    6    6    5    1
   -0.47482176424E-03    6    6    5    2
    0.88705279915E-02    6    6    5    3
    0.76607983002E-02    6    6    5    4
    0.55799896030        6    6    5    5
   -0.11125149514E-02    6    6    6    1
    0.61061444564E-02    6    6    6    2
   -0.10332713451        6    6    6    3
    0.27489357695E-01    6    6    6    4
   -0.26997109711E-01    6    6    6    5
    0.46492408305        6    6    6    6
   -0.39963028449E-02    7    1    1    1
   -0.75488751599E-02    7    1    2    1
   -0.37636308579E-02    7    1    2    2
   -0.67597632658E-03    7    1    3    1
    0.38183436209E-02    7    1    3    2
   -0.40849283608E-02    7    1    3    3
   -0.56973554572E-02    7    1    4    1
    0.10158697778E-02    7    1    4    2
   -0.41725365974E-03    7    1    4    3
   -0.74182444384E-02    7    1    4    4
   -0.53276891995E-02    7    1    5    1
   -0.11628974811E-02    7    1    5    2
   -0.40615435699E-03    7    1    5    3
   -0.25913538080E-04    7    1    5    4
    0.50890877019E-04    7    1    5    5
    0.10750120836E-04    7    1    6    1
   -0.21477541988E-02    7    1    6    2
    0.22318645612E-02    7    1    6    3
   -0.53759281435E-03    7    1    6    4
    0.46407383718E-03    7    1    6    5
   -0.19071760743E-02    7    1    6    6
    0.97996740148E-02    7    1    7    1
   -0.13413338197        7    2    1    1
   -0.22545554241E-03    7    2    2    1
   -0.16176158183        7    2    2    2
   -0.26220724337E-02    7    2    3    1
   -0.91210148791E-03    7    2    3    2
   -0.14472841870        7    2    3    3
    0.18969931956E-02    7    2    4    1
   -0.58141950357E-02    7    2    4    2
    0.21149792553E-02    7    2    4    3
   -0.14326074581        7    2    4    4
   -0.12665878075E-02    7    2    5    1
   -0.45578389393E-02    7    2    5    2
   -0.18662975319E-02    7    2    5    3
    0.25809418930E-02    7    2    5    4
   -0.14313385096        7    2    5    5
    0.37249600389E-02    7    2    6    1
   -0.39286475703E-02    7    2    6    2
    0.68559796870E-01    7    2    6    3
   -0.20872339958E-01    7    2    6    4
    0.19991816067E-01    7    2    6    5
   -0.72956117436E-01    7    2    6    6
    0.15143281212E-02    7    2    7    1
    0.65363685777E-01    7    2    7    2
   -0.12778795586E-01    7    3    1    1
   -0.68758985931E-03    7    3    2    1
   -0.13271413163E-01    7    3    2    2
   -0.18393726840E-03    7    3    3    1
   -0.81719076546E-02    7    3    3    2
   -0.15300906986E-01    7    3    3    3
    0.23299189258E-02    7    3    4    1
   -0.96285972095E-03    7    3    4    2
   -0.36620514201E-02    7    3    4    3
   -0.14616945245E-01    7    3    4    4
    0.23545384116E-02    7    3    5    1
    0.11278130148E-02    7    3    5    2
   -0.27488015365E-02    7    3    5    3
   -0.58577459833E-03    7    3    5    4
   -0.12274574105E-01    7    3    5    5
    0.54133188898E-04    7    3    6    1
    0.66042195569E-02    7    3    6    2
    0.73201226566E-02    7    3    6    3
    0.17618015003E-02    7    3    6    4
    0.45357731178E-02    7    3    6    5
   -0.68202860987E-02    7    3    6    6
   -0.90834759092E-03    7    3    7    1
    0.53523465270E-02    7    3    7    2
    0.96601176377E-02    7    3    7    3
   -0.10223164955        7    4    1    1
   -0.27388907702E-02    7    4    2    1
   -0.11006247487        7    4    2    2
   -0.19526539110E-02    7    4    3    1
   -0.12227505804E-02    7    4    3    2
   -0.11539730475        7    4    3    3
    0.15384236741E-02    7    4    4    1
   -0.65796342768E-02    7    4    4    2
   -0.71711466466E-03    7    4    4    3
   -0.11741805369        7    4    4    4
   -0.43484409047E-03    7    4    5    1
   -0.93535296096E-03    7    4    5    2
   -0.61082836209E-03    7    4    5    3
   -0.61278641871E-02    7    4    5    4
   -0.10491707263        7    4    5    5
    0.25346646918E-02    7    4    6    1
   -0.31562446947E-02    7    4    6    2
    0.54163505939E-01    7    4    6    3
   -0.14764111994E-01    7    4    6    4
    0.11529810610E-01    7    4    6    5
   -0.57012076910E-01    7    4    6    6
    0.17401908191E-02    7    4    7    1
    0.40935412544E-01    7    4    7    2
    0.44493147602E-02    7    4    7    3
    0.40156606485E-01    7    4    7    4
   -0.89541826246E-01    7    5    1    1
    0.24711179213E-02    7    5    2    1
   -0.97100107061E-01    7    5    2    2
   -0.20791830808E-02    7    5    3    1
    0.10987470519E-02    7    5    3    2
   -0.10255753202        7    5    3    3
    0.34999810694E-03    7    5    4    1
   -0.15306758963E-02    7    5    4    2
    0.12198109840E-02    7    5    4    3
   -0.92624109068E-01    7    5    4    4
   -0.21626731096E-02    7    5    5    1
   -0.63467541178E-02    7    5    5    2
   -0.57770079277E-03    7    5    5    3
   -0.68896642836E-02    7    5    5    4
   -0.10367224024        7    5    5    5
    0.25815701232E-02    7    5    6    1
   -0.21014475711E-02    7    5    6    2
    0.48932195476E-01    7    5    6    3
   -0.10620690605E-01    7    5    6    4
    0.13028294427E-01    7    5    6    5
   -0.50652534658E-01    7    5    6    6
    0.67789068830E-03    7    5    7    1
    0.36250313938E-01    7    5    7    2
    0.32453790192E-02    7    5    7    3
    0.27228437613E-01    7    5    7    4
    0.33768679324E-01    7    5    7    5
    0.29596588450E-02    7    6    1    1
   -0.84087666991E-03    7    6    2    1
    0.18026087585E-02    7    6    2    2
   -0.29163338536E-03    7    6    3    1
    0.10500970865E-01    7    6    3    2
    0.56112325455E-02    7    6    3    3
   -0.27762299038E-02    7    6    4    1
   -0.45594490692E-03    7    6    4    2
    0.42054796595E-02    7    6    4    3
   -0.64019888072E-04    7    6    4    4
   -0.30253700417E-02    7    6    5    1
   -0.45190234513E-03    7    6    5    2
    0.34318543224E-02    7    6    5    3
    0.12020007270E-02    7    6    5    4
    0.65493231024E-02    7    6    5    5
   -0.29785192579E-03    7    6    6    1
   -0.11734919098E-02    7    6    6    2
   -0.13352772551E-02    7    6    6    3
    0.62295249668E-03    7    6    6    4
    0.29265281216E-03    7    6    6    5
    0.20188365278E-02    7    6    6    6
    0.21657618583E-02    7    6    7    1
   -0.51654634604E-03    7    6    7    2
   -0.50927879119E-04    7    6    7    3
   -0.14981603602E-02    7    6    7    4
    0.32569803106E-03    7    6    7    5
    0.15038044131E-01    7    6    7    6
    0.51468915871        7    7    1    1
    0.12128622097E-02    7    7    2    1
    0.55698322676        7    7    2    2
    0.70552328124E-02    7    7    3    1
    0.26036333069E-02    7    7    3    2
    0.54843922313        7    7    3    3
   -0.35615991457E-02    7    7    4    1
    0.12520645508E-01    7    7    4    2
   -0.28574013086E-02    7    7    4    3
    0.53720555099        7    7    4    4
    0.39312833081E-02    7    7    5    1
    0.99886662208E-02    7    7    5    2
    0.39264398845E-02    7    7    5    3
    0.52002622485E-02    7    7    5    4
    0.53432425375        7    7    5    5
   -0.21990929996E-02    7    7    6    1
    0.50924473197E-02    7    7    6    2
   -0.92040302551E-01    7    7    6    3
    0.25574614214E-01    7    7    6    4
   -0.24466817461E-01    7    7    6    5
    0.42606610544        7    7    6    6
   -0.10595829207E-02    7    7    7    1
   -0.67609578160E-01    7    7    7    2
   -0.58084545657E-02    7    7    7    3
   -0.51685685778E-01    7    7    7    4
   -0.44960997925E-01    7    7    7    5
    0.29986364141E-02    7    7    7    6
    0.43981502629        7    7    7    7
    0.20121106906E-02    8    1    1    1
   -0.75425900340E-02    8    1    2    1
    0.18220437296E-02    8    1    2    2
   -0.63698584780E-03    8    1    3    1
   -0.38628766124E-02    8    1    3    2
    0.21239679804E-02    8    1    3    3
    0.52887832274E-02    8    1    4    1
   -0.11070067043E-02    8    1    4    2
   -0.47271644570E-03    8    1    4    3
   -0.19186973859E-02    8    1    4    4
    0.56994535118E-02    8    1    5    1
    0.10102953238E-02    8    1    5    2
   -0.38745211185E-03    8    1    5    3
    0.68773083714E-04    8    1    5    4
    0.55026225065E-02    8    1    5    5
   -0.31706947977E-04    8    1    6    1
    0.23040802622E-02    8    1    6    2
   -0.13436734062E-02    8    1    6    3
    0.17553937527E-03    8    1    6    4
   -0.38656028961E-03    8    1    6    5
    0.89647777165E-03    8    1    6    6
    0.81785481837E-03    8    1    7    1
   -0.17813310685E-03    8    1    7    2
    0.24539296569E-02    8    1    7    3
    0.12694594723E-02    8    1    7    4
   -0.18746404063E-02    8    1    7    5
    0.53803567563E-03    8    1    7    6
    0.10615093223E-02    8    1    7    7
    0.97365392557E-02    8    1    8    1
   -0.13435091391        8    2    1    1
    0.11107626049E-03    8    2    2    1
   -0.16193490409        8    2    2    2
    0.27247541491E-02    8    2    3    1
   -0.90261531297E-03    8    2    3    2
   -0.14499077849        8    2    3    3
   -0.13783118301E-02    8    2    4    1
    0.44849784469E-02    8    2    4    2
    0.18043524193E-02    8    2    4    3
   -0.14330846043        8    2    4    4
    0.20168574242E-02    8    2    5    1
    0.57826335574E-02    8    2    5    2
   -0.21105558598E-02    8    2    5    3
    0.25127109202E-02    8    2    5    4
   -0.14330949889        8    2    5    5
   -0.23446453732E-02    8    2    6    1
   -0.39149121687E-02    8    2    6    2
    0.68613751084E-01    8    2    6    3
   -0.20282098613E-01    8    2    6    4
    0.20500534163E-01    8    2    6    5
   -0.73010009798E-01    8    2    6    6
    0.88243909537E-03    8    2    7    1
    0.54268393590E-01    8    2    7    2
    0.50702830792E-02    8    2    7    3
    0.33652105502E-01    8    2    7    4
    0.28776153829E-01    8    2    7    5
   -0.10960681783E-02    8    2    7    6
   -0.67393691469E-01    8    2    7    7
   -0.80919193423E-03    8    2    8    1
    0.65499783105E-01    8    2    8    2
   -0.12481417892E-01    8    3    1    1
    0.64219110579E-03    8    3    2    1
   -0.12874458802E-01    8    3    2    2
    0.89532890729E-04    8    3    3    1
   -0.81446863637E-02    8    3    3    2
   -0.14900633250E-01    8    3    3    3
    0.23746578965E-02    8    3    4    1
   -0.11557995571E-02    8    3    4    2
    0.26729794615E-02    8    3    4    3
   -0.11951250126E-01    8    3    4    4
    0.22951277936E-02    8    3    5    1
    0.94397040688E-03    8    3    5    2
    0.36795638610E-02    8    3    5    3
   -0.57405270630E-03    8    3    5    4
   -0.14204216103E-01    8    3    5    5
    0.20436386728E-03    8    3    6    1
    0.65637660700E-02    8    3    6    2
    0.71234413451E-02    8    3    6    3
   -0.45077212289E-02    8    3    6    4
   -0.19156264735E-02    8    3    6    5
   -0.66200238078E-02    8    3    6    6
   -0.23578145069E-02    8    3    7    1
    0.49475481736E-02    8    3    7    2
    0.23076814319E-02    8    3    7    3
    0.42092860931E-02    8    3    7    4
    0.22352793045E-02    8    3    7    5
   -0.16072880837E-02    8    3    7    6
   -0.64705148976E-02    8    3    7    7
    0.98388154741E-03    8    3    8    1
    0.51828765762E-02    8    3    8    2
    0.96028639617E-02    8    3    8    3
    0.88856722113E-01    8    4    1    1
    0.24678707051E-02    8    4    2    1
    0.96282251056E-01    8    4    2    2
   -0.20468998701E-02    8    4    3    1
   -0.10418094247E-02    8    4    3    2
    0.10186826718        8    4    3    3
    0.20830208377E-02    8    4    4    1
   -0.63422910681E-02    8    4    4    2
   -0.53180280448E-03    8    4    4    3
    0.10284741827        8    4    4    4
   -0.33890280085E-03    8    4    5    1
   -0.14778556046E-02    8    4    5    2
    0.11825462082E-02    8    4    5    3
    0.69707414442E-02    8    4    5    4
    0.91790201038E-01    8    4    5    5
    0.15932393472E-02    8    4    6    1
    0.19525917221E-02    8    4    6    2
   -0.48551606479E-01    8    4    6    3
    0.13125022812E-01    8    4    6    4
   -0.10231598797E-01    8    4    6    5
    0.50224371647E-01    8    4    6    6
   -0.22550489278E-02    8    4    7    1
   -0.28500171993E-01    8    4    7    2
   -0.23364127028E-02    8    4    7    3
   -0.27942173009E-01    8    4    7    4
   -0.22706398685E-01    8    4    7    5
    0.15493606322E-02    8    4    7    6
    0.44671935944E-01    8    4    7    7
    0.22609772759E-03    8    4    8    1
   -0.35992909573E-01    8    4    8    2
   -0.31501284129E-02    8    4    8    3
    0.33370406461E-01    8    4    8    4
    0.10280964824        8    5    1    1
   -0.27980191365E-02    8    5    2    1
    0.11066185330        8    5    2    2
   -0.19527747101E-02    8    5    3    1
    0.12182317774E-02    8    5    3    2
    0.11599116154        8    5    3    3
    0.40050483032E-03    8    5    4    1
   -0.89008956528E-03    8    5    4    2
   -0.58965476774E-03    8    5    4    3
    0.10539437917        8    5    4    4
   -0.16380071963E-02    8    5    5    1
   -0.66123059795E-02    8    5    5    2
   -0.72566703165E-03    8    5    5    3
    0.61236781876E-02    8    5    5    4
    0.11800904382        8    5    5    5
    0.14485902708E-02    8    5    6    1
    0.31981354745E-02    8    5    6    2
   -0.54406330539E-01    8    5    6    3
    0.11829225231E-01    8    5    6    4
   -0.14514269698E-01    8    5    6    5
    0.57258044943E-01    8    5    6    6
    0.87616310135E-03    8    5    7    1
   -0.33783025475E-01    8    5    7    2
   -0.43213284920E-02    8    5    7    3
   -0.28241399325E-01    8    5    7    4
   -0.28305911513E-01    8    5    7    5
    0.10344841808E-03    8    5    7    6
    0.50807364400E-01    8    5    7    7
    0.12337180940E-02    8    5    8    1
   -0.41183730791E-01    8    5    8    2
   -0.43420370148E-02    8    5    8    3
    0.27104215791E-01    8    5    8    4
    0.40547333613E-01    8    5    8    5
    0.32314431252E-02    8    6    1    1
    0.11559272803E-02    8    6    2    1
    0.19673944451E-02    8    6    2    2
    0.42175806854E-03    8    6    3    1
    0.10584856660E-01    8    6    3    2
    0.58832171672E-02    8    6    3    3
   -0.31857667545E-02    8    6    4    1
    0.43837045316E-03    8    6    4    2
   -0.33004105243E-02    8    6    4    3
    0.70503375983E-02    8    6    4    4
   -0.28234819486E-02    8    6    5    1
    0.44313892684E-03    8    6    5    2
   -0.42265272026E-02    8    6    5    3
    0.12826404869E-02    8    6    5    4
   -0.19931828230E-04    8    6    5    5
    0.24004113150E-03    8    6    6    1
   -0.12236781982E-02    8    6    6    2
   -0.14247413168E-02    8    6    6    3
   -0.22289123618E-03    8    6    6    4
   -0.59014813010E-03    8    6    6    5
    0.22345687903E-02    8    6    6    6
   -0.51742343676E-03    8    6    7    1
   -0.11393960956E-02    8    6    7    2
   -0.16180017662E-02    8    6    7    3
   -0.18699998470E-03    8    6    7    4
   -0.15531889793E-02    8    6    7    5
   -0.11057972373E-02    8    6    7    6
    0.17146335210E-02    8    6    7    7
   -0.22052061641E-02    8    6    8    1
   -0.57149589084E-03    8    6    8    2
   -0.72749531229E-04    8    6    8    3
   -0.25485183874E-03    8    6    8    4
    0.15189844148E-02    8    6    8    5
    0.15038485336E-01    8    6    8    6
    0.66769149074E-03    8    7    1    1
    0.14553796922E-03    8    7    2    1
    0.14663694961E-01    8    7    2    2
   -0.63910467618E-04    8    7    3    1
    0.15268817836E-02    8    7    3    2
   -0.78172700921E-02    8    7    3    3
   -0.68114786296E-03    8    7    4    1
    0.64229097239E-03    8    7    4    2
   -0.92965004748E-03    8    7    4    3
   -0.35880782846E-02    8    7    4    4
   -0.80555320970E-03    8    7    5    1
   -0.63719690773E-03    8    7    5    2
    0.94119491500E-03    8    7    5    3
   -0.10821716767E-01    8    7    5    4
   -0.38316670649E-02    8    7    5    5
    0.73711264006E-04    8    7    6    1
   -0.11120532665E-03    8    7    6    2
    0.15122608304E-02    8    7    6    3
    0.22002095917E-03    8    7    6    4
   -0.24035250929E-03    8    7    6    5
   -0.40720459363E-02    8    7    6    6
    0.44407658805E-03    8    7    7    1
   -0.16264407822E-02    8    7    7    2
    0.13523134804E-04    8    7    7    3
    0.23166373536E-04    8    7    7    4
    0.24518080056E-03    8    7    7    5
   -0.35974717942E-03    8    7    7    6
   -0.29707140939E-02    8    7    7    7
   -0.50922494548E-03    8    7    8    1
   -0.16022238389E-02    8    7    8    2
    0.67939852888E-04    8    7    8    3
   -0.29576044635E-03    8    7    8    4
    0.62903194800E-05    8    7    8    5
   -0.31288728900E-03    8    7    8    6
    0.17135443648E-01    8    7    8    7
    0.51487231743        8    8    1    1
   -0.11071470954E-02    8    8    2    1
    0.55712902701        8    8    2    2
   -0.71401320922E-02    8    8    3    1
    0.26655344142E-02    8    8    3    2
    0.54865256551        8    8    3    3
    0.39051083960E-02    8    8    4    1
   -0.98058705623E-02    8    8    4    2
   -0.38032704063E-02    8    8    4    3
    0.53425535491        8    8    4    4
   -0.38084291909E-02    8    8    5    1
   -0.12458416971E-01    8    8    5    2
    0.28249527163E-02    8    8    5    3
    0.52851945079E-02    8    8    5    4
    0.53714961956        8    8    5    5
    0.14318071342E-03    8    8    6    1
    0.50677121070E-02    8    8    6    2
   -0.92069926870E-01    8    8    6    3
    0.24866615331E-01    8    8    6    4
   -0.25028356112E-01    8    8    6    5
    0.42590798071        8    8    6    6
   -0.19222023601E-02    8    8    7    1
   -0.67297605933E-01    8    8    7    2
   -0.66017983563E-02    8    8    7    3
   -0.50620782488E-01    8    8    7    4
   -0.44971917551E-01    8    8    7    5
    0.16297120902E-02    8    8    7    6
    0.40453079731        8    8    7    7
    0.93759415356E-04    8    8    8    1
   -0.67689870001E-01    8    8    8    2
   -0.56752323555E-02    8    8    8    3
    0.44637460059E-01    8    8    8    4
    0.51940792458E-01    8    8    8    5
    0.30660460457E-02    8    8    8    6
   -0.29479083283E-02    8    8    8    7
    0.44000062361        8    8    8    8
   -0.27391719372E-02    9    1    1    1
    0.77686706968E-03    9    1    2    1
   -0.27355959045E-02    9    1    2    2
    0.13642253946E-03    9    1    3    1
    0.26145366383E-04    9    1    3    2
   -0.26850259343E-02    9    1    3    3
   -0.45209364207E-02    9    1    4    1
    0.16769491438E-02    9    1    4    2
   -0.41355515612E-04    9    1    4    3
   -0.20684940457E-02    9    1    4    4
    0.44848780919E-02    9    1    5    1
    0.16762369312E-02    9    1    5    2
    0.62507411740E-04    9    1    5    3
    0.52611090208E-04    9    1    5    4
   -0.31249160463E-02    9    1    5    5
   -0.26748893903E-02    9    1    6    1
   -0.91963429440E-04    9    1    6    2
    0.12098230543E-02    9    1    6    3
   -0.18767908794E-03    9    1    6    4
    0.24700295190E-03    9    1    6    5
   -0.14054251230E-02    9    1    6    6
   -0.38296542599E-03    9    1    7    1
    0.11811679465E-03    9    1    7    2
    0.89507742414E-04    9    1    7    3
    0.37417015411E-03    9    1    7    4
    0.10128329310E-03    9    1    7    5
   -0.32598707389E-03    9    1    7    6
    0.11123302664E-02    9    1    7    7
   -0.40561366428E-03    9    1    8    1
    0.17083156945E-02    9    1    8    2
    0.60593592053E-04    9    1    8    3
   -0.99145002978E-03    9    1    8    4
   -0.97791731329E-03    9    1    8    5
    0.29120670459E-03    9    1    8    6
   -0.13048370003E-04    9    1    8    7
   -0.36310905525E-02    9    1    8    8
    0.86182216745E-02    9    1    9    1
    0.16406843268E-01    9    2    1    1
   -0.12004828660E-03    9    2    2    1
    0.19613734749E-01    9    2    2    2
   -0.15757599452E-04    9    2    3    1
   -0.55067424226E-02    9    2    3    2
    0.17719370253E-01    9    2    3    3
    0.23710048454E-02    9    2    4    1
   -0.49917213840E-02    9    2    4    2
   -0.26427135441E-03    9    2    4    3
    0.17263144182E-01    9    2    4    4
    0.23371475591E-02    9    2    5    1
    0.49704554412E-02    9    2    5    2
    0.23841501267E-03    9    2    5    3
   -0.38417975350E-03    9    2    5    4
    0.17344537119E-01    9    2    5    5
   -0.67635753045E-04    9    2    6    1
    0.32481217585E-02    9    2    6    2
   -0.84513554758E-02    9    2    6    3
    0.21596135082E-02    9    2    6    4
   -0.21596335719E-02    9    2    6    5
    0.90515492743E-02    9    2    6    6
   -0.21023268413E-02    9    2    7    1
   -0.64453296489E-02    9    2    7    2
    0.32320872924E-02    9    2    7    3
   -0.11971683657E-02    9    2    7    4
   -0.70971097932E-02    9    2    7    5
   -0.46443556155E-04    9    2    7    6
    0.80243703220E-02    9    2    7    7
    0.21856599788E-02    9    2    8    1
   -0.64718160178E-02    9    2    8    2
    0.32172021518E-02    9    2    8    3
    0.70340898700E-02    9    2    8    4
    0.12595289410E-02    9    2    8    5
   -0.68580785759E-04    9    2    8    6
    0.13298263416E-03    9    2    8    7
    0.79984710900E-02    9    2    8    8
   -0.13175611896E-03    9    2    9    1
    0.86664796875E-02    9    2    9    2
   -0.61807393168E-01    9    3    1    1
   -0.69748496530E-05    9    3    2    1
   -0.56806617226E-01    9    3    2    2
   -0.13818000561E-03    9    3    3    1
    0.99493188686E-03    9    3    3    2
   -0.69210884792E-01    9    3    3    3
   -0.20295248654E-03    9    3    4    1
    0.57333487788E-05    9    3    4    2
   -0.78283355718E-02    9    3    4    3
   -0.59163948006E-01    9    3    4    4
   -0.26984421772E-03    9    3    5    1
   -0.29491276007E-04    9    3    5    2
    0.78258858590E-02    9    3    5    3
   -0.15221080395E-02    9    3    5    4
   -0.59135575858E-01    9    3    5    5
    0.47451230260E-03    9    3    6    1
   -0.22523429615E-02    9    3    6    2
    0.29875619188E-01    9    3    6    3
   -0.12787577108E-02    9    3    6    4
    0.11535441674E-02    9    3    6    5
   -0.31232732584E-01    9    3    6    6
    0.82428322222E-03    9    3    7    1
    0.18799186495E-01    9    3    7    2
    0.20362533962E-02    9    3    7    3
    0.15828318827E-01    9    3    7    4
    0.13371876601E-01    9    3    7    5
   -0.50082313636E-03    9    3    7    6
   -0.28047850302E-01    9    3    7    7
   -0.49637305270E-03    9    3    8    1
    0.18797389964E-01    9    3    8    2
    0.20165662375E-02    9    3    8    3
   -0.13253000381E-01    9    3    8    4
   -0.15881951986E-01    9    3    8    5
   -0.56015539780E-03    9    3    8    6
    0.17694552599E-02    9    3    8    7
   -0.28068379975E-01    9    3    8    8
    0.41080136124E-03    9    3    9    1
   -0.26848379768E-02    9    3    9    2
    0.17367211936E-01    9    3    9    3
   -0.12236728541        9    4    1    1
   -0.35226738857E-02    9    4    2    1
   -0.13319165019        9    4    2    2
    0.27014392931E-03    9    4    3    1
    0.17988412021E-03    9    4    3    2
   -0.12724097488        9    4    3    3
   -0.32550379842E-03    9    4    4    1
    0.58074780844E-03    9    4    4    2
   -0.34264886750E-02    9    4    4    3
   -0.13782451779        9    4    4    4
    0.21713537844E-03    9    4    5    1
    0.43515481182E-03    9    4    5    2
    0.35473398844E-03    9    4    5    3
    0.80248492422E-02    9    4    5    4
   -0.12209925270        9    4    5    5
    0.32746527052E-03    9    4    6    1
   -0.34523445778E-02    9    4    6    2
    0.55870655552E-01    9    4    6    3
   -0.17017835757E-01    9    4    6    4
    0.15562844732E-01    9    4    6    5
   -0.65352078633E-01    9    4    6    6
    0.26040104272E-02    9    4    7    1
    0.44688147394E-01    9    4    7    2
    0.48580946339E-02    9    4    7    3
    0.34636547871E-01    9    4    7    4
    0.23929556908E-01    9    4    7    5
   -0.92911311458E-03    9    4    7    6
   -0.59316342128E-01    9    4    7    7
    0.74167980119E-03    9    4    8    1
    0.45515800883E-01    9    4    8    2
    0.29577444162E-02    9    4    8    3
   -0.30102933923E-01    9    4    8    4
   -0.28469935882E-01    9    4    8    5
   -0.41347790410E-03    9    4    8    6
   -0.17394431106E-02    9    4    8    7
   -0.59143683343E-01    9    4    8    8
    0.97472594782E-03    9    4    9    1
   -0.58108765419E-02    9    4    9    2
    0.19603604276E-01    9    4    9    3
    0.49371070938E-01    9    4    9    4
    0.12190610953        9    5    1    1
   -0.34760933821E-02    9    5    2    1
    0.13268670166        9    5    2    2
    0.24203575688E-03    9    5    3    1
   -0.13505578908E-03    9    5    3    2
    0.12667555642        9    5    3    3
   -0.22471818609E-03    9    5    4    1
    0.56209141259E-03    9    5    4    2
    0.36781714701E-03    9    5    4    3
    0.12165262477        9    5    4    4
    0.11764460339E-04    9    5    5    1
    0.58080400156E-03    9    5    5    2
   -0.34187039721E-02    9    5    5    3
   -0.80601371647E-02    9    5    5    4
    0.13726428448        9    5    5    5
   -0.94859715617E-03    9    5    6    1
    0.34849515192E-02    9    5    6    2
   -0.55610859741E-01    9    5    6    3
    0.15766981853E-01    9    5    6    4
   -0.16653557013E-01    9    5    6    5
    0.65092298226E-01    9    5    6    6
    0.25467662586E-03    9    5    7    1
   -0.45306172358E-01    9    5    7    2
   -0.30377812599E-02    9    5    7    3
   -0.28198478861E-01    9    5    7    4
   -0.30223046805E-01    9    5    7    5
    0.37068951191E-03    9    5    7    6
    0.58922479837E-01    9    5    7    7
    0.18778043136E-02    9    5    8    1
   -0.44535598657E-01    9    5    8    2
   -0.47727960389E-02    9    5    8    3
    0.23527488518E-01    9    5    8    4
    0.34693206060E-01    9    5    8    5
    0.93006677614E-03    9    5    8    6
    0.17183496663E-02    9    5    8    7
    0.59069876065E-01    9    5    8    8
   -0.77439974953E-03    9    5    9    1
    0.57891694487E-02    9    5    9    2
   -0.19530437388E-01    9    5    9    3
   -0.41527022863E-01    9    5    9    4
    0.49064396360E-01    9    5    9    5
   -0.50761491999E-02    9    6    1    1
   -0.47606626592E-04    9    6    2    1
   -0.17243883932E-01    9    6    2    2
    0.16630390277E-03    9    6    3    1
   -0.17224984535E-02    9    6    3    2
   -0.16655059568E-03    9    6    3    3
    0.55593601137E-03    9    6    4    1
   -0.43672509314E-03    9    6    4    2
    0.77241815786E-02    9    6    4    3
   -0.12218789833E-01    9    6    4    4
    0.58961892671E-03    9    6    5    1
    0.39826683089E-03    9    6    5    2
   -0.77364528191E-02    9    6    5    3
    0.63481919944E-02    9    6    5    4
   -0.12100424377E-01    9    6    5    5
   -0.67482723341E-04    9    6    6    1
   -0.11708889293E-03    9    6    6    2
    0.15323640831E-02    9    6    6    3
   -0.23205797455E-02    9    6    6    4
    0.23151113773E-02    9    6    6    5
   -0.64348271359E-02    9    6    6    6
   -0.18529496724E-03    9    6    7    1
    0.34421818400E-02    9    6    7    2
    0.18332399851E-04    9    6    7    3
    0.15495773134E-02    9    6    7    4
    0.13759332139E-02    9    6    7    5
   -0.23348520269E-04    9    6    7    6
   -0.68697766633E-02    9    6    7    7
    0.21945313476E-03    9    6    8    1
    0.34055227994E-02    9    6    8    2
   -0.13461665532E-04    9    6    8    3
   -0.13076345471E-02    9    6    8    4
   -0.15293062025E-02    9    6    8    5
   -0.13230249662E-04    9    6    8    6
   -0.45434761394E-02    9    6    8    7
   -0.69568061333E-02    9    6    8    8
    0.11109956098E-03    9    6    9    1
   -0.41653036187E-03    9    6    9    2
   -0.19281677818E-02    9    6    9    3
    0.32997429353E-02    9    6    9    4
   -0.32750835681E-02    9    6    9    5
    0.12095632460E-01    9    6    9    6
   -0.69170290463E-03    9    7    1    1
    0.41583008080E-02    9    7    2    1
   -0.30022535979E-02    9    7    2    2
   -0.18994709139E-03    9    7    3    1
    0.63572037073E-02    9    7    3    2
   -0.89061447214E-03    9    7    3    3
   -0.23562380809E-02    9    7    4    1
    0.38381168657E-02    9    7    4    2
    0.25083765030E-02    9    7    4    3
    0.85591389596E-02    9    7    4    4
   -0.31324743818E-02    9    7    5    1
   -0.51057523630E-02    9    7    5    2
    0.33016093136E-03    9    7    5    3
   -0.12855407135E-03    9    7    5    4
   -0.10500380172E-01    9    7    5    5
    0.22428644390E-03    9    7    6    1
   -0.29354235732E-03    9    7    6    2
    0.25243420591E-03    9    7    6    3
   -0.62210844953E-03    9    7    6    4
   -0.21716398693E-03    9    7    6    5
   -0.18574062253E-02    9    7    6    6
   -0.75702600456E-03    9    7    7    1
    0.31064056177E-03    9    7    7    2
   -0.14246893715E-02    9    7    7    3
   -0.36254381133E-03    9    7    7    4
    0.71583746006E-03    9    7    7    5
   -0.29917751684E-03    9    7    7    6
   -0.13081590708E-02    9    7    7    7
   -0.17381771035E-02    9    7    8    1
    0.27388742512E-03    9    7    8    2
    0.99231603265E-03    9    7    8    3
   -0.59817454968E-03    9    7    8    4
    0.33486824203E-03    9    7    8    5
    0.51784885110E-02    9    7    8    6
    0.17568544937E-03    9    7    8    7
   -0.51652523557E-03    9    7    8    8
    0.46658747341E-03    9    7    9    1
   -0.63752296657E-03    9    7    9    2
   -0.16556194860E-03    9    7    9    3
   -0.84465432226E-03    9    7    9    4
   -0.12281422964E-02    9    7    9    5
    0.56203102787E-04    9    7    9    6
    0.12048055420E-01    9    7    9    7
   -0.43793266781E-03    9    8    1    1
   -0.39202040790E-02    9    8    2    1
   -0.27416847102E-02    9    8    2    2
    0.24482125308E-03    9    8    3    1
    0.64107035299E-02    9    8    3    2
   -0.76951450244E-03    9    8    3    3
   -0.32893440459E-02    9    8    4    1
    0.52027977907E-02    9    8    4    2
   -0.26977481192E-03    9    8    4    3
   -0.10145710977E-01    9    8    4    4
   -0.25755311033E-02    9    8    5    1
   -0.39064498979E-02    9    8    5    2
   -0.24797722356E-02    9    8    5    3
   -0.24384340602E-03    9    8    5    4
    0.86677417240E-02    9    8    5    5
   -0.24022635655E-03    9    8    6    1
   -0.26242825254E-03    9    8    6    2
    0.17963419041E-03    9    8    6    3
    0.26746601150E-03    9    8    6    4
    0.62560878476E-03    9    8    6    5
   -0.18248494283E-02    9    8    6    6
    0.17635677205E-02    9    8    7    1
    0.23881717067E-03    9    8    7    2
    0.98369763429E-03    9    8    7    3
   -0.38267525545E-03    9    8    7    4
    0.60854525134E-03    9    8    7    5
    0.51447388947E-02    9    8    7    6
   -0.33753967174E-03    9    8    7    7
    0.70333209129E-03    9    8    8    1
    0.22579109640E-03    9    8    8    2
   -0.14578283997E-02    9    8    8    3
   -0.65500078475E-03    9    8    8    4
    0.40429901649E-03    9    8    8    5
   -0.31584197735E-03    9    8    8    6
    0.89388043152E-04    9    8    8    7
   -0.11934605506E-02    9    8    8    8
   -0.43397448612E-03    9    8    9    1
   -0.62792008224E-03    9    8    9    2
   -0.16118239846E-03    9    8    9    3
    0.11596178842E-02    9    8    9    4
    0.91089003036E-03    9    8    9    5
    0.66310764561E-04    9    8    9    6
   -0.67709970253E-03    9    8    9    7
    0.12083975071E-01    9    8    9    8
    0.47107219301        9    9    1    1
    0.84417548773E-05    9    9    2    1
    0.48663742614        9    9    2    2
   -0.13093336283E-04    9    9    3    1
   -0.10647839440E-02    9    9    3    2
    0.47600749778        9    9    3    3
    0.11173619440E-02    9    9    4    1
   -0.51747483793E-03    9    9    4    2
    0.73342615491E-02    9    9    4    3
    0.47617428799        9    9    4    4
    0.72264198510E-03    9    9    5    1
    0.57331627678E-03    9    9    5    2
   -0.73282664517E-02    9    9    5    3
   -0.15028212820E-01    9    9    5    4
    0.47609830583        9    9    5    5
   -0.85535447550E-03    9    9    6    1
    0.41777309860E-02    9    9    6    2
   -0.75102071782E-01    9    9    6    3
    0.21426022252E-01    9    9    6    4
   -0.21070576802E-01    9    9    6    5
    0.37091712529        9    9    6    6
   -0.14985014763E-02    9    9    7    1
   -0.54222630754E-01    9    9    7    2
   -0.49768770387E-02    9    9    7    3
   -0.39802063147E-01    9    9    7    4
   -0.35001955430E-01    9    9    7    5
    0.19618737290E-03    9    9    7    6
    0.37009064272        9    9    7    7
    0.71770833801E-03    9    9    8    1
   -0.54245433215E-01    9    9    8    2
   -0.48098995595E-02    9    9    8    3
    0.34684244331E-01    9    9    8    4
    0.40022113346E-01    9    9    8    5
    0.40782804696E-03    9    9    8    6
    0.13470489723E-02    9    9    8    7
    0.37027951637        9    9    8    8
   -0.10047083950E-02    9    9    9    1
    0.65792818519E-02    9    9    9    2
   -0.22563678121E-01    9    9    9    3
   -0.48783800972E-01    9    9    9    4
    0.48608409999E-01    9    9    9    5
   -0.26325927006E-02    9    9    9    6
   -0.86643182332E-03    9    9    9    7
   -0.78055138215E-03    9    9    9    8
    0.37063356354        9    9    9    9
    0.21618726687       10    1    1    1
   -0.43863517648E-04   10    1    2    1
    0.21141289703       10    1    2    2
   -0.15401423077E-03   10    1    3    1
   -0.23093042270E-03   10    1    3    2
    0.21423920234       10    1    3    3
   -0.10280408364E-03   10    1    4    1
    0.37211538373E-03   10    1    4    2
    0.49011512261E-02   10    1    4    3
    0.20641984406       10    1    4    4
   -0.14282761661E-03   10    1    5    1
   -0.42162334019E-03   10    1    5    2
   -0.49050594282E-02   10    1    5    3
   -0.17285614587E-02   10    1    5    4
    0.20645160625       10    1    5    5
   -0.11918951263E-02   10    1    6    1
    0.54221025325E-02   10    1    6    2
   -0.97762682514E-01   10    1    6    3
    0.23776116019E-01   10    1    6    4
   -0.23326401838E-01   10    1    6    5
    0.10613720879       10    1    6    6
   -0.24625085591E-02   10    1    7    1
   -0.71031998682E-01   10    1    7    2
   -0.70023699907E-02   10    1    7    3
   -0.52172522272E-01   10    1    7    4
   -0.45625276402E-01   10    1    7    5
    0.10715442512E-02   10    1    7    6
    0.99893126807E-01   10    1    7    7
    0.14379873288E-02   10    1    8    1
   -0.71222126982E-01   10    1    8    2
   -0.68728497964E-02   10    1    8    3
    0.45281874509E-01   10    1    8    4
    0.52556954024E-01   10    1    8    5
    0.12066558630E-02   10    1    8    6
   -0.26367022108E-02   10    1    8    7
    0.99960165608E-01   10    1    8    8
   -0.14861787691E-02   10    1    9    1
    0.86265355939E-02   10    1    9    2
   -0.33248094393E-01   10    1    9    3
   -0.64421706977E-01   10    1    9    4
    0.64221658338E-01   10    1    9    5
   -0.75895447122E-03   10    1    9    6
    0.48353803842E-04   10    1    9    7
    0.11607906976E-03   10    1    9    8
    0.81759216095E-01   10    1    9    9
    0.12380450305       10    1   10    1
   -0.82659818917E-03   10    2    1    1
    0.11173351593E-01   10    2    2    1
   -0.10061941184E-02   10    2    2    2
    0.11020182774E-03   10    2    3    1
   -0.17792617331E-03   10    2    3    2
   -0.89682776633E-03   10    2    3    3
    0.21157696767E-03   10    2    4    1
   -0.14115523541E-03   10    2    4    2
    0.66541711342E-03   10    2    4    3
    0.47284957794E-02   10    2    4    4
   -0.52396357219E-04   10    2    5    1
    0.56699002987E-04   10    2    5    2
    0.63008480262E-03   10    2    5    3
   -0.23733643816E-05   10    2    5    4
   -0.65167377190E-02   10    2    5    5
    0.42382088432E-03   10    2    6    1
   -0.46530500989E-04   10    2    6    2
    0.42377084215E-03   10    2    6    3
    0.44653387215E-03   10    2    6    4
    0.68340629827E-03   10    2    6    5
   -0.45959715261E-03   10    2    6    6
   -0.72296256794E-02   10    2    7    1
    0.31476688721E-03   10    2    7    2
   -0.48330014116E-03   10    2    7    3
   -0.18617721759E-02   10    2    7    4
    0.22101427077E-02   10    2    7    5
   -0.57103524993E-03   10    2    7    6
   -0.16449903152E-03   10    2    7    7
   -0.71305845557E-02   10    2    8    1
    0.36393840507E-03   10    2    8    2
    0.75767127779E-03   10    2    8    3
    0.18842667868E-02   10    2    8    4
   -0.24638685402E-02   10    2    8    5
    0.54842092303E-03   10    2    8    6
    0.96740915743E-05   10    2    8    7
   -0.68373174357E-03   10    2    8    8
    0.11461751867E-02   10    2    9    1
   -0.32806890161E-04   10    2    9    2
    0.96997621009E-04   10    2    9    3
   -0.19690212959E-02   10    2    9    4
   -0.24909922080E-02   10    2    9    5
    0.23399028547E-04   10    2    9    6
    0.11262207414E-02   10    2    9    7
   -0.11222215494E-02   10    2    9    8
   -0.32725026698E-03   10    2    9    9
   -0.48794168773E-03   10    2   10    1
    0.11205191590E-01   10    2   10    2
   -0.32544077695E-02   10    3    1    1
    0.80176686555E-04   10    3    2    1
   -0.34165161875E-02   10    3    2    2
    0.10707235778E-01   10    3    3    1
   -0.50373814517E-04   10    3    3    2
   -0.38143047483E-02   10    3    3    3
   -0.22347651598E-02   10    3    4    1
    0.33068474222E-02   10    3    4    2
   -0.21934783067E-03   10    3    4    3
   -0.32164693330E-02   10    3    4    4
    0.22652854466E-02   10    3    5    1
    0.33273852663E-02   10    3    5    2
   -0.52181492680E-04   10    3    5    3
   -0.10074931407E-03   10    3    5    4
   -0.33771698376E-02   10    3    5    5
   -0.10077292880E-01   10    3    6    1
   -0.33105373035E-04   10    3    6    2
    0.18038899485E-02   10    3    6    3
   -0.21747668480E-04   10    3    6    4
    0.60331854696E-03   10    3    6    5
   -0.17187704991E-02   10    3    6    6
   -0.56934899202E-03   10    3    7    1
   -0.13951901612E-02   10    3    7    2
    0.20808178510E-03   10    3    7    3
   -0.80478853714E-03   10    3    7    4
   -0.79698482949E-03   10    3    7    5
    0.12802573549E-03   10    3    7    6
    0.30679316008E-04   10    3    7    7
   -0.57152946394E-03   10    3    8    1
    0.37474171438E-02   10    3    8    2
    0.42945703775E-04   10    3    8    3
   -0.23908175927E-02   10    3    8    4
   -0.26690325895E-02   10    3    8    5
   -0.17388756738E-03   10    3    8    6
    0.92619310340E-05   10    3    8    7
   -0.31814594288E-02   10    3    8    8
    0.47628944718E-03   10    3    9    1
   -0.12520042079E-03   10    3    9    2
    0.52270465691E-03   10    3    9    3
    0.11669536042E-02   10    3    9    4
   -0.83706604202E-03   10    3    9    5
    0.56760934866E-04   10    3    9    6
   -0.16002953505E-03   10    3    9    7
    0.16995185800E-03   10    3    9    8
   -0.12430946871E-02   10    3    9    9
   -0.18954316107E-02   10    3   10    1
    0.17183037307E-03   10    3   10    2
    0.10440695605E-01   10    3   10    3
   -0.30572442790E-02   10    4    1    1
    0.61153872437E-04   10    4    2    1
   -0.30112756551E-02   10    4    2    2
   -0.23721708172E-02   10    4    3    1
   -0.39802239077E-02   10    4    3    2
   -0.28457824474E-02   10    4    3    3
    0.10201973392E-01   10    4    4    1
   -0.31715405151E-02   10    4    4    2
   -0.28505230870E-03   10    4    4    3
   -0.31285529119E-02   10    4    4    4
    0.15480233963E-02   10    4    5    1
   -0.87585689308E-03   10    4    5    2
    0.25991277215E-03   10    4    5    3
    0.14626955362E-03   10    4    5    4
   -0.30030367026E-02   10    4    5    5
    0.41000696091E-02   10    4    6    1
    0.22941314708E-02   10    4    6    2
    0.10530506856E-02   10    4    6    3
   -0.40873215121E-03   10    4    6    4
    0.18552621718E-03   10    4    6    5
   -0.13415227745E-02   10    4    6    6
   -0.46106032491E-02   10    4    7    1
    0.23755456700E-02   10    4    7    2
    0.21583857029E-02   10    4    7    3
    0.20042718954E-02   10    4    7    4
    0.93269534494E-03   10    4    7    5
   -0.66635514177E-03   10    4    7    6
   -0.30804335210E-02   10    4    7    7
    0.44952564512E-02   10    4    8    1
    0.10877640245E-03   10    4    8    2
    0.21789186796E-02   10    4    8    3
    0.44779095228E-03   10    4    8    4
   -0.73531023918E-03   10    4    8    5
   -0.74562933872E-03   10    4    8    6
   -0.52089298601E-03   10    4    8    7
    0.43450431679E-03   10    4    8    8
   -0.56710193475E-02   10    4    9    1
    0.21282768670E-02   10    4    9    2
    0.35995737581E-03   10    4    9    3
    0.84607842814E-03   10    4    9    4
   -0.10973717573E-02   10    4    9    5
    0.19607944645E-03   10    4    9    6
   -0.54189607820E-03   10    4    9    7
   -0.62551076427E-03   10    4    9    8
   -0.11064700303E-02   10    4    9    9
   -0.13291860018E-02   10    4   10    1
   -0.16140033310E-03   10    4   10    2
   -0.21166063210E-02   10    4   10    3
    0.10105239215E-01   10    4   10    4
   -0.60129956477E-03   10    5    1    1
   -0.13181256602E-03   10    5    2    1
   -0.63861785216E-03   10    5    2    2
    0.23558950140E-02   10    5    3    1
   -0.39518498585E-02   10    5    3    2
   -0.34774455937E-03   10    5    3    3
    0.15454845081E-02   10    5    4    1
    0.88103277613E-03   10    5    4    2
   -0.17993047574E-03   10    5    4    3
   -0.60706866367E-03   10    5    4    4
    0.10158567795E-01   10    5    5    1
    0.30829831172E-02   10    5    5    2
   -0.75558659810E-04   10    5    5    3
    0.11598986731E-04   10    5    5    4
   -0.46481386377E-03   10    5    5    5
   -0.40320852841E-02   10    5    6    1
    0.23596299087E-02   10    5    6    2
   -0.51561654475E-04   10    5    6    3
    0.75203224899E-04   10    5    6    4
    0.93630657148E-04   10    5    6    5
   -0.17215505560E-03   10    5    6    6
   -0.44982217826E-02   10    5    7    1
   -0.63443848462E-03   10    5    7    2
    0.21726140376E-02   10    5    7    3
    0.15399694700E-03   10    5    7    4
   -0.10759320719E-02   10    5    7    5
   -0.70876839794E-03   10    5    7    6
    0.15519000698E-02   10    5    7    7
    0.46909419776E-02   10    5    8    1
    0.15484823377E-02   10    5    8    2
    0.19150656694E-02   10    5    8    3
   -0.44535118406E-03   10    5    8    4
   -0.13036796506E-02   10    5    8    5
   -0.68229653501E-03   10    5    8    6
   -0.51603530721E-03   10    5    8    7
   -0.20082899654E-02   10    5    8    8
    0.56627708266E-02   10    5    9    1
    0.21679035262E-02   10    5    9    2
   -0.24977520158E-03   10    5    9    3
    0.27076251431E-03   10    5    9    4
   -0.33452933047E-04   10    5    9    5
    0.24690799441E-03   10    5    9    6
   -0.57137647552E-03   10    5    9    7
   -0.54870280719E-03   10    5    9    8
   -0.20135707285E-03   10    5    9    9
    0.32469141052E-04   10    5   10    1
    0.21907784611E-03   10    5   10    2
    0.21580802913E-02   10    5   10    3
    0.79431583106E-04   10    5   10    4
    0.10045260969E-01   10    5   10    5
    0.43562427854E-04   10    6    1    1
    0.48907385711E-03   10    6    2    1
    0.36874183726E-03   10    6    2    2
   -0.15204623762E-01   10    6    3    1
    0.27723412598E-04   10    6    3    2
    0.81493583540E-03   10    6    3    3
    0.65334674060E-02   10    6    4    1
   -0.59553432358E-02   10    6    4    2
    0.27195163755E-03   10    6    4    3
    0.71366975729E-03   10    6    4    4
   -0.64922138401E-02   10    6    5    1
   -0.59208709610E-02   10    6    5    2
    0.37482971688E-03   10    6    5    3
    0.22996616068E-03   10    6    5    4
   -0.19649738948E-03   10    6    5    5
    0.25721528048E-02   10    6    6    1
   -0.15654297494E-04   10    6    6    2
   -0.17387588267E-03   10    6    6    3
    0.63074216184E-04   10    6    6    4
   -0.97298143494E-04   10    6    6    5
    0.13545318320E-03   10    6    6    6
    0.15615442384E-03   10    6    7    1
    0.10915557316E-02   10    6    7    2
    0.19097498547E-03   10    6    7    3
    0.93783714585E-03   10    6    7    4
    0.12435062547E-02   10    6    7    5
    0.74623469488E-03   10    6    7    6
   -0.45628148265E-02   10    6    7    7
    0.19103598415E-03   10    6    8    1
   -0.12804865521E-02   10    6    8    2
   -0.20770965830E-03   10    6    8    3
    0.13136809741E-02   10    6    8    4
    0.99356434665E-03   10    6    8    5
   -0.77896060412E-03   10    6    8    6
   -0.20600068777E-03   10    6    8    7
    0.52713982215E-02   10    6    8    8
    0.13620752889E-02   10    6    9    1
    0.13648729104E-04   10    6    9    2
   -0.17589197918E-04   10    6    9    3
   -0.19998435111E-03   10    6    9    4
   -0.14012693672E-03   10    6    9    5
    0.15903249994E-03   10    6    9    6
    0.44561419702E-03   10    6    9    7
   -0.42101799401E-03   10    6    9    8
    0.17123152362E-03   10    6    9    9
    0.24242898694E-03   10    6   10    1
    0.44429240583E-03   10    6   10    2
   -0.24222491693E-02   10    6   10    3
    0.16631571189E-03   10    6   10    4
   -0.10981173600E-03   10    6   10    5
    0.17427485565E-01   10    6   10    6
   -0.21180228287E-02   10    7    1    1
   -0.10730677045E-01   10    7    2    1
   -0.12837429435E-02   10    7    2    2
   -0.74882355957E-03   10    7    3    1
    0.57970600364E-02   10    7    3    2
   -0.16796113676E-02   10    7    3    3
   -0.72184415570E-02   10    7    4    1
    0.16022062679E-02   10    7    4    2
   -0.49972407221E-03   10    7    4    3
   -0.70799482323E-02   10    7    4    4
   -0.69056737543E-02   10    7    5    1
   -0.15996709210E-02   10    7    5    2
   -0.51421941406E-03   10    7    5    3
    0.18524493379E-03   10    7    5    4
    0.48977200221E-02   10    7    5    5
    0.78269476031E-04   10    7    6    1
   -0.92512946635E-03   10    7    6    2
    0.53592136079E-03   10    7    6    3
   -0.35673439593E-03   10    7    6    4
   -0.45001476157E-03   10    7    6    5
   -0.14196262691E-02   10    7    6    6
    0.24416566711E-02   10    7    7    1
    0.31318657214E-03   10    7    7    2
   -0.49078317550E-03   10    7    7    3
    0.11696360717E-02   10    7    7    4
    0.25133045377E-03   10    7    7    5
    0.22707219196E-02   10    7    7    6
   -0.84326197206E-04   10    7    7    7
   -0.11590952414E-02   10    7    8    1
    0.20313923885E-03   10    7    8    2
   -0.52403065540E-03   10    7    8    3
   -0.15130668615E-02   10    7    8    4
    0.46635704100E-03   10    7    8    5
    0.25993986585E-02   10    7    8    6
   -0.62066097623E-03   10    7    8    7
    0.12129931836E-02   10    7    8    8
    0.49801636495E-03   10    7    9    1
   -0.56425946056E-03   10    7    9    2
    0.20647969638E-03   10    7    9    3
    0.15106297448E-02   10    7    9    4
    0.51041988730E-03   10    7    9    5
   -0.22042922251E-03   10    7    9    6
    0.62212754560E-03   10    7    9    7
    0.41545512276E-02   10    7    9    8
   -0.64098058197E-03   10    7    9    9
    0.27077083249E-03   10    7   10    1
   -0.14241711611E-02   10    7   10    2
    0.16334831050E-04   10    7   10    3
   -0.21739936033E-02   10    7   10    4
   -0.14501841128E-02   10    7   10    5
    0.38986532728E-03   10    7   10    6
    0.14081455145E-01   10    7   10    7
    0.17335394786E-02   10    8    1    1
   -0.10862059027E-01   10    8    2    1
    0.13164967505E-02   10    8    2    2
   -0.75542807983E-03   10    8    3    1
   -0.54526795044E-02   10    8    3    2
    0.15625337619E-02   10    8    3    3
    0.67185937614E-02   10    8    4    1
   -0.14522144748E-02   10    8    4    2
   -0.75630677726E-03   10    8    4    3
   -0.52389970778E-02   10    8    4    4
    0.70602901998E-02   10    8    5    1
    0.13688805470E-02   10    8    5    2
   -0.61097342533E-03   10    8    5    3
   -0.14102489655E-03   10    8    5    4
    0.71995010417E-02   10    8    5    5
    0.11963126356E-03   10    8    6    1
    0.90626616414E-03   10    8    6    2
   -0.49633985398E-03   10    8    6    3
   -0.46110525050E-03   10    8    6    4
   -0.39798264284E-03   10    8    6    5
    0.13648474726E-02   10    8    6    6
   -0.11114104404E-02   10    8    7    1
   -0.19062017576E-03   10    8    7    2
    0.51803165474E-03   10    8    7    3
    0.45896288111E-03   10    8    7    4
   -0.15032510166E-02   10    8    7    5
   -0.26398197971E-02   10    8    7    6
   -0.12575679420E-02   10    8    7    7
    0.24370376067E-02   10    8    8    1
   -0.27956938761E-03   10    8    8    2
    0.43747653905E-03   10    8    8    3
    0.18840219124E-03   10    8    8    4
    0.11483587973E-02   10    8    8    5
   -0.23469613756E-02   10    8    8    6
    0.54002554507E-03   10    8    8    7
    0.10804296775E-03   10    8    8    8
    0.41861353257E-03   10    8    9    1
    0.55372676327E-03   10    8    9    2
   -0.16576573391E-03   10    8    9    3
    0.53301359967E-03   10    8    9    4
    0.14381195126E-02   10    8    9    5
    0.23534237548E-03   10    8    9    6
   -0.41702405720E-02   10    8    9    7
   -0.56229827624E-03   10    8    9    8
    0.52094973525E-03   10    8    9    9
   -0.32340746889E-03   10    8   10    1
   -0.14089975065E-02   10    8   10    2
   -0.93201217070E-05   10    8   10    3
    0.14532393730E-02   10    8   10    4
    0.21290844777E-02   10    8   10    5
    0.26279061205E-03   10    8   10    6
    0.16658913696E-02   10    8   10    7
    0.13961298417E-01   10    8   10    8
   -0.69754484081E-03   10    9    1    1
    0.14588214087E-02   10    9    2    1
   -0.66815113858E-03   10    9    2    2
    0.13717387762E-02   10    9    3    1
    0.49541102410E-04   10    9    3    2
   -0.45450242112E-03   10    9    3    3
   -0.69732195336E-02   10    9    4    1
    0.25345193530E-02   10    9    4    2
    0.75354113364E-04   10    9    4    3
    0.16637674051E-03   10    9    4    4
    0.69141020831E-02   10    9    5    1
    0.24828544252E-02   10    9    5    2
   -0.15485825501E-03   10    9    5    3
   -0.13945990771E-04   10    9    5    4
   -0.10543382679E-02   10    9    5    5
    0.57180514842E-03   10    9    6    1
   -0.13453228228E-04   10    9    6    2
    0.15380095527E-03   10    9    6    3
    0.11774161621E-03   10    9    6    4
    0.25229509318E-03   10    9    6    5
   -0.13144354042E-03   10    9    6    6
    0.18390354187E-03   10    9    7    1
   -0.81086161189E-03   10    9    7    2
   -0.60207189028E-04   10    9    7    3
   -0.10781310485E-02   10    9    7    4
   -0.81736403121E-03   10    9    7    5
    0.43558752359E-04   10    9    7    6
    0.16057492688E-03   10    9    7    7
    0.14619662913E-03   10    9    8    1
    0.11245390772E-02   10    9    8    2
    0.70058483193E-04   10    9    8    3
   -0.10471719412E-02   10    9    8    4
   -0.13175080170E-02   10    9    8    5
    0.73687513153E-04   10    9    8    6
   -0.12143644936E-03   10    9    8    7
   -0.60909783848E-03   10    9    8    8
   -0.29014272623E-02   10    9    9    1
   -0.33426812132E-04   10    9    9    2
    0.35444399683E-04   10    9    9    3
   -0.76982992609E-04   10    9    9    4
   -0.37745232924E-03   10    9    9    5
   -0.13623292699E-04   10    9    9    6
   -0.39673228751E-03   10    9    9    7
    0.40725410466E-03   10    9    9    8
   -0.23203000058E-03   10    9    9    9
   -0.15449807180E-03   10    9   10    1
   -0.45306917904E-03   10    9   10    2
   -0.73037916774E-03   10    9   10    3
    0.77036744512E-03   10    9   10    4
   -0.79542938727E-03   10    9   10    5
   -0.76579921501E-02   10    9   10    6
   -0.14047034527E-02   10    9   10    7
   -0.14028879706E-02   10    9   10    8
    0.15109369311E-01   10    9   10    9
    0.56741214929       10   10    1    1
   -0.13894731392E-03   10   10    2    1
    0.56489816039       10   10    2    2
   -0.44343192167E-03   10   10    3    1
    0.46245345923E-03   10   10    3    2
    0.56953670892       10   10    3    3
    0.47666365767E-03   10   10    4    1
    0.45884176704E-03   10   10    4    2
    0.70138282654E-02   10   10    4    3
    0.55201278886       10   10    4    4
    0.38860870891E-03   10   10    5    1
   -0.67765775359E-03   10   10    5    2
   -0.70302698553E-02   10   10    5    3
   -0.41209683825E-02   10   10    5    4
    0.55217590196       10   10    5    5
   -0.96145777908E-03   10   10    6    1
    0.63329048466E-02   10   10    6    2
   -0.98949993376E-01   10   10    6    3
    0.24147627619E-01   10   10    6    4
   -0.23621993066E-01   10   10    6    5
    0.42906269254       10   10    6    6
   -0.12405331843E-02   10   10    7    1
   -0.72349602249E-01   10   10    7    2
   -0.64919663995E-02   10   10    7    3
   -0.57823658376E-01   10   10    7    4
   -0.50489732598E-01   10   10    7    5
    0.25829279666E-02   10   10    7    6
    0.41089300041       10   10    7    7
    0.26338914750E-03   10   10    8    1
   -0.72483582867E-01   10   10    8    2
   -0.63364344513E-02   10   10    8    3
    0.50125944309E-01   10   10    8    4
    0.58149367110E-01   10   10    8    5
    0.26152553103E-02   10   10    8    6
    0.58957782441E-02   10   10    8    7
    0.41129726133       10   10    8    8
   -0.14140660978E-02   10   10    9    1
    0.90044162448E-02   10   10    9    2
   -0.33013129008E-01   10   10    9    3
   -0.67026993816E-01   10   10    9    4
    0.66775609468E-01   10   10    9    5
   -0.60424832845E-02   10   10    9    6
   -0.66796998498E-03   10   10    9    7
   -0.40947169217E-03   10   10    9    8
    0.38310389910       10   10    9    9
    0.10710529463       10   10   10    1
   -0.46556371598E-03   10   10   10    2
   -0.18253345027E-02   10   10   10    3
   -0.23127086942E-02   10   10   10    4
   -0.10148595403E-02   10   10   10    5
   -0.10082330407E-03   10   10   10    6
   -0.29957981918E-02   10   10   10    7
    0.28456346156E-02   10   10   10    8
   -0.55459188633E-03   10   10   10    9
    0.47085489069       10   10   10   10
    0.72619591018E-03   11    1    1    1
   -0.37311260088E-04   11    1    2    1
    0.71101351709E-03   11    1    2    2
   -0.24727369925E-04   11    1    3    1
   -0.23400124421E-03   11    1    3    2
    0.77107902545E-03   11    1    3    3
    0.45948928885E-03   11    1    4    1
    0.55016188482E-04   11    1    4    2
    0.14228349571E-04   11    1    4    3
    0.74729295108E-03   11    1    4    4
    0.13612429149E-03   11    1    5    1
    0.13346595858E-03   11    1    5    2
   -0.52225033232E-05   11    1    5    3
    0.97755160399E-05   11    1    5    4
    0.66597975688E-03   11    1    5    5
    0.37526790623E-04   11    1    6    1
    0.47208189591E-04   11    1    6    2
   -0.21688798678E-03   11    1    6    3
    0.28092206583E-04   11    1    6    4
   -0.91778979688E-04   11    1    6    5
    0.41930290667E-03   11    1    6    6
   -0.11365901693E-03   11    1    7    1
    0.55498803011E-04   11    1    7    2
    0.30579317399E-04   11    1    7    3
    0.10498779383E-03   11    1    7    4
   -0.10973530821E-04   11    1    7    5
   -0.89855094001E-04   11    1    7    6
    0.98759801830E-03   11    1    7    7
    0.71710265737E-04   11    1    8    1
   -0.39039267097E-03   11    1    8    2
    0.28449775856E-04   11    1    8    3
    0.24228827245E-03   11    1    8    4
    0.32509859751E-03   11    1    8    5
    0.59012291958E-04   11    1    8    6
   -0.31011973661E-04   11    1    8    7
   -0.26540683507E-03   11    1    8    8
    0.57225810734E-03   11    1    9    1
    0.57348165850E-04   11    1    9    2
   -0.91133547867E-04   11    1    9    3
   -0.13448023907E-03   11    1    9    4
    0.20155954543E-03   11    1    9    5
    0.29269647145E-04   11    1    9    6
    0.11095507800E-03   11    1    9    7
   -0.10482042934E-03   11    1    9    8
    0.28774902316E-03   11    1    9    9
    0.25373671563E-03   11    1   10    1
    0.82697933958E-04   11    1   10    2
   -0.52064376123E-04   11    1   10    3
   -0.15360889752E-03   11    1   10    4
    0.30945589627E-03   11    1   10    5
    0.39184341380E-03   11    1   10    6
    0.53917110233E-05   11    1   10    7
    0.21165824234E-03   11    1   10    8
   -0.91078103657E-03   11    1   10    9
    0.45924349083E-03   11    1   10   10
    0.40471187939E-03   11    1   11    1
   -0.10140910498E-02   11    2    1    1
    0.25827926136E-04   11    2    2    1
   -0.12542766647E-02   11    2    2    2
    0.19365078738E-04   11    2    3    1
   -0.60831737802E-04   11    2    3    2
   -0.11719998405E-02   11    2    3    3
   -0.23483858798E-04   11    2    4    1
    0.36018642069E-03   11    2    4    2
    0.21577575406E-04   11    2    4    3
   -0.11320011441E-02   11    2    4    4
    0.28188428509E-04   11    2    5    1
   -0.94032178738E-05   11    2    5    2
   -0.29237364106E-04   11    2    5    3
    0.38180832038E-05   11    2    5    4
   -0.10802411037E-02   11    2    5    5
   -0.16849453404E-03   11    2    6    1
    0.23367645902E-03   11    2    6    2
    0.17876375722E-03   11    2    6    3
   -0.23164398051E-04   11    2    6    4
    0.10271070874E-03   11    2    6    5
   -0.79005214445E-03   11    2    6    6
   -0.92708332606E-04   11    2    7    1
   -0.11057853869E-03   11    2    7    2
    0.26509649694E-03   11    2    7    3
   -0.98762876104E-04   11    2    7    4
   -0.11530435989E-03   11    2    7    5
    0.10603254778E-03   11    2    7    6
   -0.10747015745E-02   11    2    7    7
    0.93212364811E-04   11    2    8    1
    0.51826743046E-03   11    2    8    2
    0.24713943164E-03   11    2    8    3
   -0.26355524040E-03   11    2    8    4
   -0.45626265000E-03   11    2    8    5
   -0.30694927662E-04   11    2    8    6
    0.36107885885E-04   11    2    8    7
   -0.26569615901E-03   11    2    8    8
   -0.28069925359E-03   11    2    9    1
    0.19351636272E-03   11    2    9    2
    0.82846860561E-04   11    2    9    3
    0.17285953649E-03   11    2    9    4
   -0.20944751461E-03   11    2    9    5
   -0.21599265037E-04   11    2    9    6
    0.11273937629E-03   11    2    9    7
    0.25493630289E-03   11    2    9    8
   -0.56253531527E-03   11    2    9    9
   -0.24368823856E-03   11    2   10    1
   -0.27017666533E-04   11    2   10    2
    0.12055638867E-03   11    2   10    3
    0.20199436942E-03   11    2   10    4
    0.92182526214E-04   11    2   10    5
   -0.10415765311E-03   11    2   10    6
    0.41757731011E-04   11    2   10    7
   -0.17058885922E-03   11    2   10    8
    0.44263163319E-03   11    2   10    9
   -0.69919582696E-03   11    2   10   10
   -0.17640168398E-03   11    2   11    1
    0.30564798134E-03   11    2   11    2
   -0.16504622504E-02   11    3    1    1
    0.37326260265E-04   11    3    2    1
   -0.23970314955E-02   11    3    2    2
    0.27612320415E-04   11    3    3    1
   -0.68844780207E-04   11    3    3    2
   -0.24525283227E-02   11    3    3    3
    0.79988592820E-05   11    3    4    1
   -0.35885558436E-05   11    3    4    2
    0.69587346061E-03   11    3    4    3
   -0.21662183179E-02   11    3    4    4
    0.16379855623E-04   11    3    5    1
    0.20316310852E-04   11    3    5    2
   -0.21285025750E-03   11    3    5    3
   -0.14222534863E-03   11    3    5    4
   -0.21911801973E-02   11    3    5    5
   -0.82803649975E-05   11    3    6    1
   -0.86591308117E-04   11    3    6    2
    0.15231822913E-02   11    3    6    3
   -0.38101929302E-03   11    3    6    4
    0.41763759533E-03   11    3    6    5
   -0.11516271029E-02   11    3    6    6
    0.56170607238E-04   11    3    7    1
    0.10254253848E-02   11    3    7    2
    0.13252883750E-03   11    3    7    3
    0.65010944530E-03   11    3    7    4
    0.68151842241E-03   11    3    7    5
    0.20361289418E-03   11    3    7    6
   -0.83875701180E-03   11    3    7    7
    0.62530440894E-05   11    3    8    1
    0.10069801766E-02   11    3    8    2
    0.44291111109E-04   11    3    8    3
   -0.56910390674E-03   11    3    8    4
   -0.75282619219E-03   11    3    8    5
   -0.28673394378E-03   11    3    8    6
    0.70204937742E-04   11    3    8    7
   -0.96253413172E-03   11    3    8    8
    0.85840493420E-05   11    3    9    1
   -0.11842368483E-03   11    3    9    2
    0.34865643794E-03   11    3    9    3
    0.68794031871E-03   11    3    9    4
   -0.79212929856E-03   11    3    9    5
    0.21268656076E-03   11    3    9    6
   -0.25808680301E-04   11    3    9    7
    0.50820158291E-04   11    3    9    8
   -0.48298027974E-03   11    3    9    9
   -0.12418760123E-02   11    3   10    1
    0.12818619239E-05   11    3   10    2
    0.47182993769E-04   11    3   10    3
    0.64413405943E-06   11    3   10    4
   -0.86515732454E-06   11    3   10    5
    0.66811286912E-05   11    3   10    6
   -0.53227543256E-04   11    3   10    7
   -0.17274404665E-04   11    3   10    8
    0.45635362691E-05   11    3   10    9
   -0.65458010362E-03   11    3   10   10
   -0.60802245577E-05   11    3   11    1
   -0.74301655324E-05   11    3   11    2
    0.11233035760E-03   11    3   11    3
    0.12877472389E-01   11    4    1    1
    0.38820438588E-03   11    4    2    1
    0.14410607812E-01   11    4    2    2
   -0.62325374823E-05   11    4    3    1
    0.28451919232E-04   11    4    3    2
    0.14808961254E-01   11    4    3    3
    0.85636776298E-04   11    4    4    1
   -0.27835708723E-04   11    4    4    2
   -0.17882918262E-03   11    4    4    3
    0.14946017793E-01   11    4    4    4
    0.20440530971E-04   11    4    5    1
   -0.47881599413E-04   11    4    5    2
    0.13393366800E-03   11    4    5    3
    0.21408720084E-03   11    4    5    4
    0.13404453209E-01   11    4    5    5
   -0.12618274689E-06   11    4    6    1
    0.21920745063E-03   11    4    6    2
   -0.32346523516E-02   11    4    6    3
    0.97558277450E-03   11    4    6    4
   -0.90450506157E-03   11    4    6    5
    0.93658642958E-02   11    4    6    6
   -0.18885106601E-03   11    4    7    1
   -0.25216629159E-02   11    4    7    2
   -0.25031813100E-03   11    4    7    3
   -0.19923881157E-02   11    4    7    4
   -0.16626404255E-02   11    4    7    5
   -0.79843782845E-04   11    4    7    6
    0.83295289250E-02   11    4    7    7
   -0.94472181574E-04   11    4    8    1
   -0.24927297640E-02   11    4    8    2
   -0.14019668140E-03   11    4    8    3
    0.17376900643E-02   11    4    8    4
    0.18575685668E-02   11    4    8    5
    0.39259738971E-03   11    4    8    6
   -0.52859419030E-03   11    4    8    7
    0.84686984514E-02   11    4    8    8
   -0.44641788451E-04   11    4    9    1
    0.33224474378E-03   11    4    9    2
   -0.12204502338E-02   11    4    9    3
   -0.24557252853E-02   11    4    9    4
    0.22304059225E-02   11    4    9    5
   -0.34229558348E-04   11    4    9    6
    0.16796785412E-03   11    4    9    7
   -0.17183028503E-03   11    4    9    8
    0.68437255319E-02   11    4    9    9
    0.34363047461E-02   11    4   10    1
    0.14114527384E-03   11    4   10    2
   -0.80278393512E-04   11    4   10    3
   -0.21674728213E-04   11    4   10    4
   -0.20390396743E-04   11    4   10    5
   -0.93748412390E-05   11    4   10    6
   -0.72031903117E-04   11    4   10    7
   -0.52235215898E-04   11    4   10    8
   -0.11517941302E-04   11    4   10    9
    0.87624920806E-02   11    4   10   10
    0.50249448916E-04   11    4   11    1
   -0.11906384331E-03   11    4   11    2
    0.30689037153E-04   11    4   11    3
    0.12028923642E-02   11    4   11    4
    0.66384638144E-03   11    5    1    1
   -0.18292419442E-04   11    5    2    1
    0.52456335555E-03   11    5    2    2
    0.40906387474E-05   11    5    3    1
   -0.44349216995E-06   11    5    3    2
    0.12238310030E-02   11    5    3    3
    0.12127245426E-04   11    5    4    1
    0.31926264962E-05   11    5    4    2
   -0.44452130590E-05   11    5    4    3
    0.78462896107E-03   11    5    4    4
    0.26707876071E-04   11    5    5    1
   -0.15250225157E-04   11    5    5    2
   -0.52427899653E-04   11    5    5    3
    0.72624068993E-03   11    5    5    4
    0.91759391722E-03   11    5    5    5
   -0.62622512286E-05   11    5    6    1
    0.33222174624E-04   11    5    6    2
   -0.43746571965E-03   11    5    6    3
    0.11949291153E-03   11    5    6    4
    0.68365632072E-05   11    5    6    5
    0.53306508207E-03   11    5    6    6
   -0.17529194136E-04   11    5    7    1
   -0.36993577324E-03   11    5    7    2
    0.40015269326E-04   11    5    7    3
   -0.31888042191E-03   11    5    7    4
   -0.17943302416E-03   11    5    7    5
    0.12412229632E-03   11    5    7    6
    0.48972375262E-03   11    5    7    7
    0.16495589100E-04   11    5    8    1
   -0.42587872334E-03   11    5    8    2
   -0.13328250033E-03   11    5    8    3
    0.30034186736E-03   11    5    8    4
    0.26870462398E-03   11    5    8    5
   -0.71620755538E-04   11    5    8    6
   -0.30336745896E-03   11    5    8    7
    0.37940577311E-03   11    5    8    8
    0.24996233876E-04   11    5    9    1
    0.35580232831E-04   11    5    9    2
   -0.27895492259E-03   11    5    9    3
   -0.36536088960E-03   11    5    9    4
    0.36513299376E-03   11    5    9    5
    0.15188371534E-03   11    5    9    6
   -0.81032592807E-04   11    5    9    7
    0.62807933590E-04   11    5    9    8
   -0.59736403657E-04   11    5    9    9
    0.67965503556E-03   11    5   10    1
    0.78180740148E-04   11    5   10    2
   -0.99942879080E-05   11    5   10    3
   -0.15726592622E-04   11    5   10    4
    0.17880564169E-04   11    5   10    5
    0.15666104030E-04   11    5   10    6
    0.50915203529E-04   11    5   10    7
    0.74208558620E-04   11    5   10    8
   -0.39376696079E-04   11    5   10    9
    0.16705369040E-03   11    5   10   10
    0.12623689548E-04   11    5   11    1
   -0.11364826573E-04   11    5   11    2
   -0.40463371312E-04   11    5   11    3
   -0.24639259743E-04   11    5   11    4
    0.17398705825E-03   11    5   11    5
    0.27794832749E-02   11    6    1    1
   -0.55009410560E-04   11    6    2    1
    0.31772999062E-02   11    6    2    2
   -0.72272901279E-05   11    6    3    1
   -0.92327195523E-04   11    6    3    2
    0.38476086425E-02   11    6    3    3
    0.47543811030E-04   11    6    4    1
    0.47958313888E-05   11    6    4    2
   -0.37633839980E-04   11    6    4    3
    0.30382325685E-02   11    6    4    4
    0.49165832252E-04   11    6    5    1
    0.29930376719E-04   11    6    5    2
    0.95078099553E-04   11    6    5    3
    0.35072234476E-03   11    6    5    4
    0.32307551979E-02   11    6    5    5
   -0.43943279327E-04   11    6    6    1
    0.30801927508E-04   11    6    6    2
   -0.10679107982E-02   11    6    6    3
    0.73888664982E-03   11    6    6    4
   -0.29212249960E-03   11    6    6    5
    0.25271938592E-02   11    6    6    6
    0.11714609279E-03   11    6    7    1
   -0.81704808623E-03   11    6    7    2
    0.14581094120E-03   11    6    7    3
   -0.74094573569E-03   11    6    7    4
   -0.26966113974E-03   11    6    7    5
    0.59361101831E-03   11    6    7    6
    0.21813528438E-02   11    6    7    7
    0.16162178935E-03   11    6    8    1
   -0.94092797464E-03   11    6    8    2
   -0.35232598313E-03   11    6    8    3
    0.75041144712E-03   11    6    8    4
    0.39399105925E-03   11    6    8    5
   -0.62807257520E-03   11    6    8    6
   -0.31135811132E-03   11    6    8    7
    0.18483559403E-02   11    6    8    8
   -0.12765407614E-04   11    6    9    1
    0.72176155231E-04   11    6    9    2
   -0.15828653720E-03   11    6    9    3
   -0.81079220198E-03   11    6    9    4
    0.62265631574E-03   11    6    9    5
    0.52746998187E-03   11    6    9    6
   -0.48146740814E-03   11    6    9    7
    0.35971792428E-03   11    6    9    8
    0.10864429119E-02   11    6    9    9
    0.12062030604E-02   11    6   10    1
    0.16632233535E-04   11    6   10    2
   -0.32864677537E-05   11    6   10    3
   -0.29185448081E-04   11    6   10    4
    0.97599215004E-05   11    6   10    5
    0.97111699756E-04   11    6   10    6
   -0.67782680117E-04   11    6   10    7
    0.34910329433E-04   11    6   10    8
   -0.44316806654E-04   11    6   10    9
    0.16113599443E-02   11    6   10   10
    0.67405899327E-05   11    6   11    1
   -0.18292463368E-04   11    6   11    2
   -0.14776135432E-04   11    6   11    3
   -0.47892791989E-04   11    6   11    4
    0.51413480704E-04   11    6   11    5
    0.46948777640E-03   11    6   11    6
    0.17406970578E-02   11    7    1    1
   -0.27835492647E-04   11    7    2    1
    0.21963617709E-02   11    7    2    2
   -0.11323675598E-03   11    7    3    1
    0.57211183106E-03   11    7    3    2
    0.24403670661E-02   11    7    3    3
   -0.18925621951E-03   11    7    4    1
    0.66263288651E-04   11    7    4    2
   -0.44293294300E-04   11    7    4    3
    0.21247186821E-02   11    7    4    4
   -0.30487675722E-03   11    7    5    1
   -0.30310738184E-03   11    7    5    2
    0.15355893534E-03   11    7    5    3
    0.10169157375E-03   11    7    5    4
    0.20936552124E-02   11    7    5    5
   -0.76099493548E-04   11    7    6    1
    0.57960082594E-04   11    7    6    2
    0.18697696092E-03   11    7    6    3
   -0.81935612231E-04   11    7    6    4
    0.39796215780E-04   11    7    6    5
    0.22042426944E-02   11    7    6    6
    0.10539968215E-03   11    7    7    1
   -0.17415965455E-03   11    7    7    2
    0.13841827224E-03   11    7    7    3
    0.90152286102E-04   11    7    7    4
   -0.89284624731E-04   11    7    7    5
    0.43014625252E-03   11    7    7    6
    0.19364320958E-02   11    7    7    7
    0.31068976304E-04   11    7    8    1
   -0.25124769934E-04   11    7    8    2
    0.11276267104E-03   11    7    8    3
   -0.11223015896E-03   11    7    8    4
   -0.30080106495E-04   11    7    8    5
    0.36973902159E-03   11    7    8    6
   -0.18291783145E-03   11    7    8    7
    0.19921222486E-02   11    7    8    8
   -0.47467499675E-05   11    7    9    1
    0.21591876375E-03   11    7    9    2
   -0.20368240709E-03   11    7    9    3
   -0.23150138115E-03   11    7    9    4
    0.33819994703E-03   11    7    9    5
   -0.27448884322E-03   11    7    9    6
    0.63897138125E-03   11    7    9    7
    0.31737782861E-03   11    7    9    8
    0.40876212791E-03   11    7    9    9
    0.19208377148E-03   11    7   10    1
   -0.58009560418E-04   11    7   10    2
    0.72996238458E-04   11    7   10    3
    0.60729080965E-05   11    7   10    4
    0.41382917559E-04   11    7   10    5
    0.13479240227E-03   11    7   10    6
    0.32933050773E-03   11    7   10    7
   -0.31556253871E-03   11    7   10    8
   -0.32862657118E-04   11    7   10    9
    0.16892207459E-02   11    7   10   10
   -0.75380985590E-04   11    7   11    1
    0.16939359882E-03   11    7   11    2
   -0.97966319420E-05   11    7   11    3
    0.25807882744E-03   11    7   11    4
    0.13002803815E-04   11    7   11    5
    0.13775704640E-03   11    7   11    6
    0.86283566677E-03   11    7   11    7
   -0.18326525525E-02   11    8    1    1
    0.44334831829E-05   11    8    2    1
   -0.24119472146E-02   11    8    2    2
   -0.77440843738E-04   11    8    3    1
    0.51461615834E-03   11    8    3    2
   -0.25688248102E-02   11    8    3    3
   -0.22485898133E-03   11    8    4    1
    0.95521508683E-04   11    8    4    2
    0.13251125528E-03   11    8    4    3
   -0.22715136241E-02   11    8    4    4
   -0.26918119031E-03   11    8    5    1
   -0.24348589152E-03   11    8    5    2
   -0.23593198833E-03   11    8    5    3
   -0.10423411545E-03   11    8    5    4
   -0.21223194542E-02   11    8    5    5
   -0.26364431317E-04   11    8    6    1
   -0.87905341627E-05   11    8    6    2
   -0.32207929665E-03   11    8    6    3
    0.18514366952E-03   11    8    6    4
   -0.70524464986E-04   11    8    6    5
   -0.26165724036E-02   11    8    6    6
   -0.60015151330E-04   11    8    7    1
   -0.77087660421E-05   11    8    7    2
    0.10093759400E-03   11    8    7    3
   -0.11753122045E-03   11    8    7    4
   -0.14290687621E-04   11    8    7    5
    0.32335240324E-03   11    8    7    6
   -0.19987451453E-02   11    8    7    7
   -0.59338557452E-04   11    8    8    1
    0.65136650090E-04   11    8    8    2
    0.72559203961E-04   11    8    8    3
    0.19286972009E-03   11    8    8    4
   -0.14712600493E-03   11    8    8    5
    0.26190064410E-03   11    8    8    6
    0.18004728300E-03   11    8    8    7
   -0.20764675222E-02   11    8    8    8
   -0.50746868689E-04   11    8    9    1
    0.16363684896E-03   11    8    9    2
    0.22672953400E-03   11    8    9    3
    0.22628869097E-03   11    8    9    4
   -0.38226754322E-03   11    8    9    5
    0.25990239491E-03   11    8    9    6
    0.28973273233E-03   11    8    9    7
    0.78237670055E-03   11    8    9    8
   -0.45691432638E-03   11    8    9    9
   -0.98995933643E-04   11    8   10    1
    0.35572014216E-04   11    8   10    2
    0.56549275525E-04   11    8   10    3
    0.39640720749E-04   11    8   10    4
    0.42210106214E-04   11    8   10    5
    0.43309122403E-04   11    8   10    6
    0.35773191123E-03   11    8   10    7
   -0.29908943866E-03   11    8   10    8
    0.69212947523E-04   11    8   10    9
   -0.18794742093E-02   11    8   10   10
   -0.87722083521E-04   11    8   11    1
    0.23009013150E-03   11    8   11    2
   -0.26074661498E-05   11    8   11    3
   -0.27538499955E-03   11    8   11    4
   -0.42702946509E-04   11    8   11    5
   -0.17723290991E-03   11    8   11    6
   -0.36214376173E-03   11    8   11    7
    0.89491577328E-03   11    8   11    8
    0.12102672803E-01   11    9    1    1
   -0.95453321241E-04   11    9    2    1
    0.13224409768E-01   11    9    2    2
   -0.53417059352E-05   11    9    3    1
   -0.37664015851E-04   11    9    3    2
    0.13002782675E-01   11    9    3    3
    0.44395764603E-04   11    9    4    1
    0.25044117771E-04   11    9    4    2
    0.81011093806E-04   11    9    4    3
    0.12232256579E-01   11    9    4    4
    0.53503455938E-04   11    9    5    1
    0.58141477160E-06   11    9    5    2
   -0.18506064524E-03   11    9    5    3
   -0.38301313744E-03   11    9    5    4
    0.12579859092E-01   11    9    5    5
   -0.29927558548E-04   11    9    6    1
    0.13483142288E-03   11    9    6    2
   -0.14043521603E-02   11    9    6    3
    0.28925004739E-03   11    9    6    4
   -0.25484699874E-03   11    9    6    5
    0.10292206298E-01   11    9    6    6
    0.12726093817E-03   11    9    7    1
   -0.11661811263E-02   11    9    7    2
   -0.33650742538E-04   11    9    7    3
   -0.12939783120E-02   11    9    7    4
   -0.87659431108E-03   11    9    7    5
    0.15515279841E-03   11    9    7    6
    0.94451380166E-02   11    9    7    7
    0.51152742095E-04   11    9    8    1
   -0.12314812592E-02   11    9    8    2
   -0.13733671833E-03   11    9    8    3
    0.11566829335E-02   11    9    8    4
    0.10368034153E-02   11    9    8    5
   -0.88706453211E-04   11    9    8    6
    0.59704437394E-03   11    9    8    7
    0.93348007516E-02   11    9    8    8
   -0.45112280955E-04   11    9    9    1
    0.14981301326E-03   11    9    9    2
   -0.66698645231E-03   11    9    9    3
   -0.12733574570E-02   11    9    9    4
    0.12068156680E-02   11    9    9    5
   -0.68229215468E-03   11    9    9    6
   -0.56577392694E-03   11    9    9    7
    0.39515768710E-03   11    9    9    8
    0.72120739105E-02   11    9    9    9
    0.16244086641E-02   11    9   10    1
    0.24476966415E-04   11    9   10    2
   -0.24744955129E-04   11    9   10    3
   -0.85727455709E-04   11    9   10    4
   -0.33065714846E-04   11    9   10    5
   -0.94225806047E-05   11    9   10    6
   -0.14155465904E-03   11    9   10    7
    0.21422323024E-03   11    9   10    8
   -0.61068137888E-04   11    9   10    9
    0.11026002077E-01   11    9   10   10
    0.20890378510E-04   11    9   11    1
   -0.42644380125E-04   11    9   11    2
   -0.10885537927E-03   11    9   11    3
    0.41870932334E-03   11    9   11    4
    0.38182365506E-04   11    9   11    5
    0.71515035572E-03   11    9   11    6
    0.46842923948E-03   11    9   11    7
   -0.46437869586E-03   11    9   11    8
    0.35047507346E-02   11    9   11    9
    0.22556652432E-03   11   10    1    1
    0.72413693231E-04   11   10    2    1
    0.27971306479E-03   11   10    2    2
    0.11561681911E-03   11   10    3    1
    0.10160911640E-03   11   10    3    2
    0.28643113899E-03   11   10    3    3
   -0.32072993576E-03   11   10    4    1
    0.19550875492E-03   11   10    4    2
   -0.95318772487E-05   11   10    4    3
    0.29492077381E-03   11   10    4    4
    0.21713290052E-03   11   10    5    1
    0.15691422091E-03   11   10    5    2
   -0.31452846259E-06   11   10    5    3
    0.13845296521E-05   11   10    5    4
    0.25148922675E-03   11   10    5    5
    0.20395602703E-03   11   10    6    1
    0.93672833839E-04   11   10    6    2
   -0.12405095170E-03   11   10    6    3
    0.25841044391E-04   11   10    6    4
   -0.10411866845E-04   11   10    6    5
    0.16542849777E-03   11   10    6    6
   -0.50787066544E-04   11   10    7    1
   -0.84885382024E-04   11   10    7    2
    0.77656918366E-04   11   10    7    3
   -0.10458749929E-03   11   10    7    4
   -0.74766476929E-04   11   10    7    5
    0.13058213989E-03   11   10    7    6
    0.30810689225E-03   11   10    7    7
    0.12917261050E-03   11   10    8    1
   -0.79635411966E-04   11   10    8    2
    0.81394770236E-04   11   10    8    3
    0.41132683052E-04   11   10    8    4
    0.37602828382E-04   11   10    8    5
    0.12698921415E-03   11   10    8    6
    0.19073658457E-04   11   10    8    7
    0.28258757610E-04   11   10    8    8
   -0.49756049098E-03   11   10    9    1
    0.11061173040E-03   11   10    9    2
   -0.62681266575E-04   11   10    9    3
   -0.11552258492E-03   11   10    9    4
    0.70650812905E-04   11   10    9    5
   -0.56458601801E-04   11   10    9    6
    0.30470980403E-04   11   10    9    7
    0.13877183128E-03   11   10    9    8
    0.35528404340E-04   11   10    9    9
    0.16132516491E-03   11   10   10    1
   -0.82672879489E-04   11   10   10    2
   -0.91693761116E-04   11   10   10    3
    0.42029978026E-03   11   10   10    4
   -0.15780875241E-03   11   10   10    5
   -0.64622423894E-03   11   10   10    6
    0.90551135521E-04   11   10   10    7
   -0.32537197512E-03   11   10   10    8
    0.11276863582E-02   11   10   10    9
    0.14034234323E-03   11   10   10   10
   -0.16573009057E-03   11   10   11    1
    0.64542965494E-04   11   10   11    2
    0.30150497237E-05   11   10   11    3
    0.32619731093E-04   11   10   11    4
   -0.45318823385E-05   11   10   11    5
   -0.10966399454E-04   11   10   11    6
    0.59538068266E-04   11   10   11    7
    0.10023317596E-04   11   10   11    8
   -0.82570579923E-05   11   10   11    9
    0.33536578898E-03   11   10   11   10
    0.20505847777       11   11    1    1
   -0.16281946749E-03   11   11    2    1
    0.20133706375       11   11    2    2
   -0.62269516866E-04   11   11    3    1
   -0.10502093828E-03   11   11    3    2
    0.20214345969       11   11    3    3
    0.36156280473E-03   11   11    4    1
   -0.28346761986E-03   11   11    4    2
    0.32391786837E-02   11   11    4    3
    0.20310484566       11   11    4    4
    0.32707110106E-03   11   11    5    1
    0.12251669077E-03   11   11    5    2
   -0.32859103249E-02   11   11    5    3
   -0.11137673861E-02   11   11    5    4
    0.20327711792       11   11    5    5
   -0.19093007845E-03   11   11    6    1
   -0.49913998231E-03   11   11    6    2
   -0.46110360559E-02   11   11    6    3
    0.50043107222E-02   11   11    6    4
   -0.48727272711E-02   11   11    6    5
    0.19452785158       11   11    6    6
   -0.58810179664E-03   11   11    7    1
   -0.15501453044E-02   11   11    7    2
   -0.34952548091E-03   11   11    7    3
    0.25805711767E-02   11   11    7    4
    0.25691295014E-02   11   11    7    5
    0.47514357570E-03   11   11    7    6
    0.20478402604       11   11    7    7
    0.66250149018E-03   11   11    8    1
   -0.13886978999E-02   11   11    8    2
   -0.42393272830E-03   11   11    8    3
   -0.23231866016E-02   11   11    8    4
   -0.31003247581E-02   11   11    8    5
    0.13770656183E-03   11   11    8    6
   -0.16469714352E-01   11   11    8    7
    0.20544355911       11   11    8    8
   -0.93677484479E-04   11   11    9    1
   -0.23949980022E-03   11   11    9    2
   -0.19150392642E-02   11   11    9    3
    0.81769465187E-03   11   11    9    4
   -0.78168838052E-03   11   11    9    5
    0.17015751254E-01   11   11    9    6
    0.69991433962E-03   11   11    9    7
    0.14668569430E-02   11   11    9    8
    0.23952863923       11   11    9    9
    0.69546799091E-02   11   11   10    1
    0.22006968495E-04   11   11   10    2
    0.32270134775E-04   11   11   10    3
    0.47247051021E-03   11   11   10    4
    0.24118842010E-03   11   11   10    5
    0.51113199736E-03   11   11   10    6
    0.26757484255E-02   11   11   10    7
   -0.24467773183E-02   11   11   10    8
    0.53028168236E-03   11   11   10    9
    0.18617284227       11   11   10   10
    0.52363369610E-03   11   11   11    1
   -0.16751328656E-02   11   11   11    2
    0.12371517124E-02   11   11   11    3
    0.14937099902E-01   11   11   11    4
    0.91352158886E-03   11   11   11    5
   -0.74141364780E-02   11   11   11    6
   -0.68041448489E-02   11   11   11    7
    0.68525503798E-02   11   11   11    8
   -0.14995357742E-01   11   11   11    9
    0.35532341957E-03   11   11   11   10
    0.85637226900       11   11   11   11
    0.11400476904E-05   12    1    1    1
    0.23006316134E-05   12    1    2    1
   -0.60637027929E-06   12    1    2    2
    0.12554072003E-05   12    1    3    1
   -0.61676383462E-06   12    1    3    2
   -0.33286279203E-05   12    1    3    3
    0.60845736037E-04   12    1    4    1
   -0.23076816773E-03   12    1    4    2
   -0.28265018226E-05   12    1    4    3
   -0.68380218812E-04   12    1    4    4
   -0.60629316788E-04   12    1    5    1
   -0.23054052393E-03   12    1    5    2
   -0.68378900976E-05   12    1    5    3
   -0.12188752689E-05   12    1    5    4
    0.57499260918E-04   12    1    5    5
   -0.11683835819E-03   12    1    6    1
    0.15952771842E-05   12    1    6    2
   -0.69249972954E-06   12    1    6    3
    0.32925965345E-04   12    1    6    4
    0.47746585187E-04   12    1    6    5
    0.59683905684E-05   12    1    6    6
    0.89012269421E-05   12    1    7    1
   -0.28874629751E-03   12    1    7    2
   -0.22556835862E-05   12    1    7    3
   -0.28450060198E-03   12    1    7    4
   -0.16104980357E-03   12    1    7    5
    0.10504676593E-03   12    1    7    6
   -0.99006802373E-03   12    1    7    7
    0.42827054661E-05   12    1    8    1
    0.29469271774E-03   12    1    8    2
    0.51850636371E-06   12    1    8    3
   -0.15988223937E-03   12    1    8    4
   -0.27957222652E-03   12    1    8    5
   -0.10251460871E-03   12    1    8    6
    0.81362448455E-05   12    1    8    7
    0.98921249818E-03   12    1    8    8
   -0.70783002080E-03   12    1    9    1
   -0.17302025916E-05   12    1    9    2
   -0.21815021116E-05   12    1    9    3
   -0.40775893416E-04   12    1    9    4
   -0.40203229254E-04   12    1    9    5
   -0.17076579549E-04   12    1    9    6
   -0.11507362910E-03   12    1    9    7
    0.10021339671E-03   12    1    9    8
    0.48644524812E-05   12    1    9    9
   -0.87898258197E-05   12    1   10    1
   -0.76976804459E-04   12    1   10    2
    0.79843012506E-04   12    1   10    3
    0.24448218901E-03   12    1   10    4
   -0.24850214194E-03   12    1   10    5
   -0.19453217003E-03   12    1   10    6
   -0.11379016835E-03   12    1   10    7
   -0.97285203875E-04   12    1   10    8
    0.76147072094E-03   12    1   10    9
    0.15032806909E-04   12    1   10   10
   -0.28395881472E-03   12    1   11    1
    0.24196711634E-03   12    1   11    2
    0.39912021300E-05   12    1   11    3
    0.45550327718E-05   12    1   11    4
   -0.16013230514E-04   12    1   11    5
   -0.15748248919E-04   12    1   11    6
    0.13885090092E-03   12    1   11    7
    0.13087056090E-03   12    1   11    8
   -0.44037606059E-05   12    1   11    9
    0.11008478749E-03   12    1   11   10
    0.84245544863E-04   12    1   11   11
    0.46453843998E-03   12    1   12    1
    0.35162415340E-03   12    2    1    1
    0.27674547080E-05   12    2    2    1
    0.47176825386E-03   12    2    2    2
   -0.66093935042E-07   12    2    3    1
    0.57801423364E-03   12    2    3    2
    0.40833114423E-03   12    2    3    3
   -0.21662523178E-03   12    2    4    1
    0.29072070195E-04   12    2    4    2
   -0.91788189215E-05   12    2    4    3
    0.40911252741E-03   12    2    4    4
   -0.21625802532E-03   12    2    5    1
   -0.28261624656E-04   12    2    5    2
    0.11746655462E-04   12    2    5    3
    0.25913027974E-06   12    2    5    4
    0.40441627007E-03   12    2    5    5
   -0.17995399722E-05   12    2    6    1
   -0.34880469828E-03   12    2    6    2
   -0.11002261673E-03   12    2    6    3
    0.47572634629E-04   12    2    6    4
   -0.43929571806E-04   12    2    6    5
    0.21214416363E-03   12    2    6    6
    0.16456325513E-03   12    2    7    1
   -0.15924455010E-03   12    2    7    2
   -0.32727407892E-03   12    2    7    3
   -0.16112398604E-03   12    2    7    4
   -0.99525138825E-05   12    2    7    5
    0.82025255063E-04   12    2    7    6
    0.18728737985E-03   12    2    7    7
   -0.16980058360E-03   12    2    8    1
   -0.15887499279E-03   12    2    8    2
   -0.32438688961E-03   12    2    8    3
    0.14523154616E-04   12    2    8    4
    0.15998763273E-03   12    2    8    5
    0.83466425044E-04   12    2    8    6
    0.41656177553E-04   12    2    8    7
    0.18642803003E-03   12    2    8    8
   -0.99581202254E-06   12    2    9    1
   -0.28776419110E-03   12    2    9    2
    0.44376431368E-06   12    2    9    3
   -0.90926567335E-04   12    2    9    4
    0.90026258075E-04   12    2    9    5
   -0.17797319766E-04   12    2    9    6
   -0.52113398211E-04   12    2    9    7
   -0.50286338424E-04   12    2    9    8
    0.14587160041E-03   12    2    9    9
    0.12668675483E-03   12    2   10    1
   -0.48864762803E-05   12    2   10    2
   -0.45129795385E-05   12    2   10    3
   -0.20707533956E-03   12    2   10    4
   -0.20397242604E-03   12    2   10    5
   -0.76383092257E-07   12    2   10    6
    0.24880350980E-04   12    2   10    7
   -0.22394996512E-04   12    2   10    8
   -0.61112174470E-06   12    2   10    9
    0.21299202594E-03   12    2   10   10
    0.88066951044E-05   12    2   11    1
   -0.27454039575E-04   12    2   11    2
   -0.43456724220E-05   12    2   11    3
    0.43233905915E-05   12    2   11    4
   -0.23062354967E-05   12    2   11    5
    0.77193301264E-05   12    2   11    6
   -0.94591154784E-05   12    2   11    7
   -0.27662794572E-04   12    2   11    8
    0.77831558725E-05   12    2   11    9
   -0.13561655359E-04   12    2   11   10
   -0.38276774882E-03   12    2   11   11
    0.14335488220E-06   12    2   12    1
    0.60535596054E-04   12    2   12    2
    0.81402616437E-02   12    3    1    1
    0.12264914771E-06   12    3    2    1
    0.91105712825E-02   12    3    2    2
   -0.21236951242E-05   12    3    3    1
    0.42741756736E-04   12    3    3    2
    0.10175793144E-01   12    3    3    3
    0.14842121599E-04   12    3    4    1
    0.17565639470E-04   12    3    4    2
   -0.15741833718E-03   12    3    4    3
    0.88797292644E-02   12    3    4    4
    0.11710786413E-04   12    3    5    1
   -0.19296955153E-04   12    3    5    2
    0.15890210244E-03   12    3    5    3
    0.31651189428E-03   12    3    5    4
    0.88768085640E-02   12    3    5    5
   -0.28976505335E-04   12    3    6    1
    0.18022796770E-03   12    3    6    2
   -0.30418644402E-02   12    3    6    3
    0.90169924162E-03   12    3    6    4
   -0.88822778379E-03   12    3    6    5
    0.56932770353E-02   12    3    6    6
   -0.56846487707E-04   12    3    7    1
   -0.22567905937E-02   12    3    7    2
   -0.20230273403E-03   12    3    7    3
   -0.16063143792E-02   12    3    7    4
   -0.14290609270E-02   12    3    7    5
    0.12244698427E-03   12    3    7    6
    0.47584819425E-02   12    3    7    7
    0.30865542118E-04   12    3    8    1
   -0.22565735930E-02   12    3    8    2
   -0.19431454407E-03   12    3    8    3
    0.14158992463E-02   12    3    8    4
    0.16121428442E-02   12    3    8    5
    0.12507511786E-03   12    3    8    6
   -0.25039223932E-03   12    3    8    7
    0.47680991863E-02   12    3    8    8
   -0.37476852456E-04   12    3    9    1
    0.28043178999E-03   12    3    9    2
   -0.89686300011E-03   12    3    9    3
   -0.19108845031E-02   12    3    9    4
    0.19035947390E-02   12    3    9    5
    0.11222387513E-03   12    3    9    6
    0.85221025235E-05   12    3    9    7
    0.83072976439E-05   12    3    9    8
    0.38599009310E-02   12    3    9    9
    0.28360642682E-02   12    3   10    1
   -0.14403340607E-04   12    3   10    2
   -0.49023124935E-04   12    3   10    3
   -0.35622292518E-04   12    3   10    4
   -0.67639468307E-05   12    3   10    5
    0.14601358688E-04   12    3   10    6
   -0.17039529161E-04   12    3   10    7
    0.15929830905E-04   12    3   10    8
   -0.64137153041E-05   12    3   10    9
    0.51359893184E-02   12    3   10   10
    0.23501836428E-04   12    3   11    1
   -0.45574747624E-04   12    3   11    2
   -0.21940361738E-04   12    3   11    3
    0.46841312759E-03   12    3   11    4
    0.37454043465E-04   12    3   11    5
   -0.27626129561E-04   12    3   11    6
   -0.66201738164E-05   12    3   11    7
    0.33342838420E-05   12    3   11    8
    0.72553952933E-04   12    3   11    9
    0.13121436370E-04   12    3   11   10
    0.88885828750E-02   12    3   11   11
    0.11250413028E-05   12    3   12    1
    0.19526584110E-06   12    3   12    2
    0.34458810309E-03   12    3   12    3
   -0.79634987018E-03   12    4    1    1
   -0.80957063991E-04   12    4    2    1
   -0.13138018677E-02   12    4    2    2
    0.19628985199E-05   12    4    3    1
    0.22744017005E-05   12    4    3    2
   -0.11463345538E-02   12    4    3    3
   -0.25207389562E-04   12    4    4    1
    0.13821794452E-04   12    4    4    2
    0.40233279851E-03   12    4    4    3
   -0.11875529655E-02   12    4    4    4
   -0.89547539459E-05   12    4    5    1
    0.17848736706E-05   12    4    5    2
   -0.18364980564E-03   12    4    5    3
    0.36090031286E-04   12    4    5    4
   -0.10725876659E-02   12    4    5    5
   -0.19641590525E-04   12    4    6    1
   -0.13240797589E-04   12    4    6    2
    0.47563075075E-03   12    4    6    3
   -0.26171403441E-03   12    4    6    4
    0.97362691297E-04   12    4    6    5
   -0.62967034128E-03   12    4    6    6
    0.84423692843E-04   12    4    7    1
    0.16987608344E-03   12    4    7    2
   -0.35312650834E-04   12    4    7    3
    0.32855572680E-03   12    4    7    4
    0.16263666345E-03   12    4    7    5
    0.34878301334E-04   12    4    7    6
   -0.45916429765E-03   12    4    7    7
    0.78369641188E-04   12    4    8    1
    0.19309279010E-03   12    4    8    2
    0.56986691979E-04   12    4    8    3
   -0.35965630225E-03   12    4    8    4
   -0.15005438554E-03   12    4    8    5
   -0.32851168562E-04   12    4    8    6
   -0.13677053124E-03   12    4    8    7
   -0.48111313185E-03   12    4    8    8
   -0.33410612937E-05   12    4    9    1
   -0.27359771434E-04   12    4    9    2
   -0.89653454413E-04   12    4    9    3
    0.81461798567E-04   12    4    9    4
    0.75541402953E-04   12    4    9    5
    0.14169720164E-03   12    4    9    6
    0.36111258740E-04   12    4    9    7
   -0.12545744741E-04   12    4    9    8
   -0.55201229279E-03   12    4    9    9
   -0.73392643600E-04   12    4   10    1
   -0.14556660822E-03   12    4   10    2
    0.15896654708E-04   12    4   10    3
   -0.42190842660E-05   12    4   10    4
    0.64031204098E-05   12    4   10    5
    0.12079711518E-04   12    4   10    6
   -0.18358305762E-04   12    4   10    7
   -0.60457593123E-04   12    4   10    8
    0.33470741385E-05   12    4   10    9
   -0.54820835709E-03   12    4   10   10
   -0.64329047200E-06   12    4   11    1
    0.23877829820E-05   12    4   11    2
    0.33689538863E-04   12    4   11    3
   -0.28422447255E-04   12    4   11    4
    0.29961706284E-04   12    4   11    5
   -0.13252433891E-04   12    4   11    6
   -0.66799149841E-04   12    4   11    7
    0.67358197832E-04   12    4   11    8
   -0.16491628359E-04   12    4   11    9
    0.90790562101E-06   12    4   11   10
    0.21802013179E-02   12    4   11   11
    0.14853077107E-05   12    4   12    1
   -0.57858610387E-05   12    4   12    2
    0.23023163825E-04   12    4   12    3
    0.11150641722E-03   12    4   12    4
    0.81924516636E-03   12    5    1    1
   -0.81551085992E-04   12    5    2    1
    0.13399725362E-02   12    5    2    2
   -0.15020040714E-05   12    5    3    1
   -0.67834384502E-07   12    5    3    2
    0.11726018033E-02   12    5    3    3
    0.94918055754E-05   12    5    4    1
    0.38037073799E-05   12    5    4    2
   -0.18375723604E-03   12    5    4    3
    0.10972246680E-02   12    5    4    4
    0.20494825482E-04   12    5    5    1
    0.13789304299E-04   12    5    5    2
    0.40313843165E-03   12    5    5    3
   -0.34840119357E-04   12    5    5    4
    0.12145198733E-02   12    5    5    5
   -0.18085037110E-04   12    5    6    1
    0.14478572241E-04   12    5    6    2
   -0.48293261798E-03   12    5    6    3
    0.10120118861E-03   12    5    6    4
   -0.26064189704E-03   12    5    6    5
    0.64419906289E-03   12    5    6    6
    0.80827676847E-04   12    5    7    1
   -0.19538479361E-03   12    5    7    2
   -0.61413743204E-04   12    5    7    3
   -0.15786336104E-03   12    5    7    4
   -0.36310582619E-03   12    5    7    5
    0.36129158065E-04   12    5    7    6
    0.49507509372E-03   12    5    7    7
    0.80765997591E-04   12    5    8    1
   -0.17406511278E-03   12    5    8    2
    0.34601404363E-04   12    5    8    3
    0.16623399641E-03   12    5    8    4
    0.33643905610E-03   12    5    8    5
   -0.36846301706E-04   12    5    8    6
    0.13781936947E-03   12    5    8    7
    0.47600451543E-03   12    5    8    8
   -0.83995591449E-05   12    5    9    1
    0.26561273351E-04   12    5    9    2
    0.87432077165E-04   12    5    9    3
    0.70141387822E-04   12    5    9    4
    0.81484863972E-04   12    5    9    5
   -0.14255300390E-03   12    5    9    6
    0.91135873135E-05   12    5    9    7
   -0.33380081567E-04   12    5    9    8
    0.56536078384E-03   12    5    9    9
    0.81108318576E-04   12    5   10    1
   -0.14802770264E-03   12    5   10    2
    0.42339436107E-05   12    5   10    3
   -0.37939362232E-05   12    5   10    4
   -0.18281753126E-05   12    5   10    5
    0.10278894643E-04   12    5   10    6
   -0.57907639735E-04   12    5   10    7
   -0.20606905961E-04   12    5   10    8
    0.31289390607E-05   12    5   10    9
    0.56253275982E-03   12    5   10   10
    0.51887815813E-06   12    5   11    1
   -0.17322389414E-05   12    5   11    2
   -0.10629556798E-04   12    5   11    3
    0.30970107879E-04   12    5   11    4
   -0.40212589361E-04   12    5   11    5
    0.46939020166E-04   12    5   11    6
    0.66832912907E-04   12    5   11    7
   -0.60354721324E-04   12    5   11    8
    0.11918042662E-03   12    5   11    9
    0.24499060175E-06   12    5   11   10
   -0.21969441430E-02   12    5   11   11
    0.32546917691E-05   12    5   12    1
    0.58078757046E-05   12    5   12    2
   -0.22489514429E-04   12    5   12    3
   -0.35584197651E-04   12    5   12    4
    0.11197126425E-03   12    5   12    5
   -0.23759619591E-02   12    6    1    1
   -0.54384640416E-06   12    6    2    1
   -0.32336446487E-02   12    6    2    2
    0.49735083495E-05   12    6    3    1
    0.50580699055E-04   12    6    3    2
   -0.33297594064E-02   12    6    3    3
   -0.37375738918E-04   12    6    4    1
    0.13296051284E-04   12    6    4    2
    0.31403035857E-03   12    6    4    3
   -0.29833733219E-02   12    6    4    4
   -0.27780883803E-04   12    6    5    1
   -0.73629681958E-05   12    6    5    2
   -0.31443178525E-03   12    6    5    3
   -0.22501976659E-03   12    6    5    4
   -0.29795776014E-02   12    6    5    5
    0.11992842579E-04   12    6    6    1
   -0.55899511388E-04   12    6    6    2
    0.12626229797E-02   12    6    6    3
   -0.38308864900E-03   12    6    6    4
    0.37891343306E-03   12    6    6    5
   -0.24169566129E-02   12    6    6    6
    0.29314859884E-04   12    6    7    1
    0.83364207728E-03   12    6    7    2
    0.96487158880E-04   12    6    7    3
    0.61702656451E-03   12    6    7    4
    0.56565739676E-03   12    6    7    5
    0.14809617331E-04   12    6    7    6
   -0.20393355492E-02   12    6    7    7
   -0.18502696607E-04   12    6    8    1
    0.83358057812E-03   12    6    8    2
    0.91829876449E-04   12    6    8    3
   -0.55976498207E-03   12    6    8    4
   -0.62100936821E-03   12    6    8    5
    0.11945293829E-04   12    6    8    6
   -0.31915431776E-04   12    6    8    7
   -0.20472034833E-02   12    6    8    8
    0.10843733119E-04   12    6    9    1
   -0.79641413720E-04   12    6    9    2
    0.15499090741E-03   12    6    9    3
    0.59783623874E-03   12    6    9    4
   -0.59530072500E-03   12    6    9    5
    0.27208530868E-04   12    6    9    6
    0.65024277207E-04   12    6    9    7
    0.70318144221E-04   12    6    9    8
   -0.11311234781E-02   12    6    9    9
   -0.10705427906E-02   12    6   10    1
    0.50855979987E-05   12    6   10    2
    0.18840943196E-04   12    6   10    3
    0.10837755826E-04   12    6   10    4
    0.18006466426E-06   12    6   10    5
   -0.14971740859E-04   12    6   10    6
    0.47893008142E-04   12    6   10    7
   -0.49807448569E-04   12    6   10    8
    0.53288832964E-05   12    6   10    9
   -0.15694859076E-02   12    6   10   10
    0.78042668892E-05   12    6   11    1
   -0.20759691561E-04   12    6   11    2
    0.33580144317E-04   12    6   11    3
    0.18149368407E-03   12    6   11    4
    0.52706944151E-05   12    6   11    5
   -0.16730901917E-03   12    6   11    6
    0.68390589197E-04   12    6   11    7
   -0.61584206191E-04   12    6   11    8
   -0.33250215667E-03   12    6   11    9
    0.11770226016E-04   12    6   11   10
    0.73045986948E-02   12    6   11   11
    0.60810506995E-06   12    6   12    1
   -0.62433521664E-05   12    6   12    2
    0.57823793759E-04   12    6   12    3
    0.37388765595E-05   12    6   12    4
   -0.37618724545E-05   12    6   12    5
    0.48261032892E-03   12    6   12    6
   -0.57331578593E-03   12    7    1    1
    0.29195032671E-03   12    7    2    1
   -0.69035323039E-03   12    7    2    2
   -0.63157177916E-06   12    7    3    1
   -0.56673015510E-03   12    7    3    2
   -0.63423874717E-03   12    7    3    3
    0.27993612463E-03   12    7    4    1
   -0.17840539046E-03   12    7    4    2
   -0.45513125265E-04   12    7    4    3
   -0.27052908853E-03   12    7    4    4
    0.27084070410E-03   12    7    5    1
    0.14245218401E-03   12    7    5    2
   -0.40251134142E-04   12    7    5    3
    0.14405165639E-04   12    7    5    4
   -0.10171559865E-02   12    7    5    5
    0.48237857585E-04   12    7    6    1
    0.36507776804E-04   12    7    6    2
    0.18787795887E-03   12    7    6    3
   -0.13029330083E-03   12    7    6    4
   -0.28455046332E-04   12    7    6    5
   -0.36894301226E-03   12    7    6    6
   -0.23085891518E-03   12    7    7    1
    0.89100097207E-04   12    7    7    2
   -0.15015313804E-03   12    7    7    3
    0.24003490669E-03   12    7    7    4
   -0.88907665976E-04   12    7    7    5
   -0.76633523930E-03   12    7    7    6
   -0.64802660182E-03   12    7    7    7
   -0.10144337149E-03   12    7    8    1
    0.16540696880E-03   12    7    8    2
    0.12253408214E-03   12    7    8    3
   -0.24234181292E-03   12    7    8    4
    0.42187462274E-04   12    7    8    5
    0.16231972038E-03   12    7    8    6
   -0.67543342332E-04   12    7    8    7
   -0.38031479163E-03   12    7    8    8
   -0.15495270084E-05   12    7    9    1
   -0.92090561120E-04   12    7    9    2
    0.38877716890E-04   12    7    9    3
    0.14303478869E-03   12    7    9    4
   -0.55453286306E-04   12    7    9    5
    0.79963332127E-04   12    7    9    6
    0.94404890210E-04   12    7    9    7
   -0.76280648547E-03   12    7    9    8
   -0.28996650420E-03   12    7    9    9
   -0.18184850134E-03   12    7   10    1
    0.24692557305E-06   12    7   10    2
   -0.21702379557E-04   12    7   10    3
    0.22261389405E-04   12    7   10    4
   -0.15186342767E-04   12    7   10    5
   -0.42954751768E-04   12    7   10    6
   -0.46289098057E-03   12    7   10    7
    0.15273735640E-03   12    7   10    8
    0.52221137913E-04   12    7   10    9
   -0.45494532674E-03   12    7   10   10
    0.18840853593E-04   12    7   11    1
   -0.32958079601E-04   12    7   11    2
   -0.40246418754E-05   12    7   11    3
    0.16080519554E-04   12    7   11    4
   -0.14303711864E-04   12    7   11    5
   -0.57478176194E-04   12    7   11    6
   -0.60235317416E-04   12    7   11    7
   -0.68900855878E-04   12    7   11    8
   -0.79940485247E-04   12    7   11    9
   -0.20658723456E-04   12    7   11   10
    0.65677657764E-03   12    7   11   11
   -0.84647621872E-05   12    7   12    1
    0.14317212886E-04   12    7   12    2
   -0.24121598819E-05   12    7   12    3
    0.26859956095E-04   12    7   12    4
    0.20223604963E-04   12    7   12    5
    0.33387884663E-04   12    7   12    6
    0.22660645295E-03   12    7   12    7
   -0.56565065629E-03   12    8    1    1
   -0.30075116552E-03   12    8    2    1
   -0.67947806644E-03   12    8    2    2
    0.33369235343E-05   12    8    3    1
   -0.56143344258E-03   12    8    3    2
   -0.61600873817E-03   12    8    3    3
    0.26113419720E-03   12    8    4    1
   -0.13248636868E-03   12    8    4    2
    0.33973031928E-04   12    8    4    3
   -0.10140257194E-02   12    8    4    4
    0.27477634114E-03   12    8    5    1
    0.17476590401E-03   12    8    5    2
    0.43626464182E-04   12    8    5    3
    0.21164050710E-04   12    8    5    4
   -0.24749467034E-03   12    8    5    5
   -0.44844381063E-04   12    8    6    1
    0.39595471750E-04   12    8    6    2
    0.17882074011E-03   12    8    6    3
    0.32545637485E-04   12    8    6    4
    0.12376911640E-03   12    8    6    5
   -0.36818729641E-03   12    8    6    6
    0.10445169490E-03   12    8    7    1
    0.15721325861E-03   12    8    7    2
    0.12245331121E-03   12    8    7    3
   -0.44174033587E-04   12    8    7    4
    0.24216806492E-03   12    8    7    5
    0.17246778032E-03   12    8    7    6
   -0.35202288346E-03   12    8    7    7
    0.23537197687E-03   12    8    8    1
    0.81252909146E-04   12    8    8    2
   -0.15207701129E-03   12    8    8    3
    0.93594451276E-04   12    8    8    4
   -0.23965917739E-03   12    8    8    5
   -0.76790049422E-03   12    8    8    6
   -0.98091965049E-04   12    8    8    7
   -0.64095363501E-03   12    8    8    8
    0.37961725001E-05   12    8    9    1
   -0.89401845447E-04   12    8    9    2
    0.37380768696E-04   12    8    9    3
    0.47787944138E-04   12    8    9    4
   -0.13661544229E-03   12    8    9    5
    0.92267231522E-04   12    8    9    6
   -0.75878098400E-03   12    8    9    7
    0.10211260543E-03   12    8    9    8
   -0.30110097220E-03   12    8    9    9
   -0.17061180202E-03   12    8   10    1
    0.30291098510E-05   12    8   10    2
    0.27501167618E-04   12    8   10    3
   -0.15378057498E-04   12    8   10    4
    0.19221266541E-04   12    8   10    5
    0.40278822623E-04   12    8   10    6
   -0.15863721753E-03   12    8   10    7
    0.45497429030E-03   12    8   10    8
   -0.54234013559E-04   12    8   10    9
   -0.45226471950E-03   12    8   10   10
    0.95080266599E-05   12    8   11    1
   -0.21842428635E-04   12    8   11    2
    0.13701174686E-04   12    8   11    3
   -0.11557751716E-04   12    8   11    4
    0.23614767869E-04   12    8   11    5
    0.54343418550E-04   12    8   11    6
   -0.51784651286E-04   12    8   11    7
   -0.56274245724E-04   12    8   11    8
   -0.11436552742E-04   12    8   11    9
   -0.28221353918E-04   12    8   11   10
    0.54544349773E-03   12    8   11   11
    0.96184442503E-05   12    8   12    1
    0.14570577268E-04   12    8   12    2
   -0.21405180757E-05   12    8   12    3
   -0.21417013826E-04   12    8   12    4
   -0.25643938654E-04   12    8   12    5
    0.33435367269E-04   12    8   12    6
   -0.96219588452E-04   12    8   12    7
    0.22804584908E-03   12    8   12    8
   -0.93670216214E-02   12    9    1    1
    0.17423935824E-05   12    9    2    1
   -0.94943725262E-02   12    9    2    2
   -0.80650524267E-06   12    9    3    1
    0.57042809356E-04   12    9    3    2
   -0.88681923741E-02   12    9    3    3
   -0.32648089611E-04   12    9    4    1
   -0.30793705077E-05   12    9    4    2
   -0.31346138905E-03   12    9    4    3
   -0.89440962490E-02   12    9    4    4
   -0.27552845178E-04   12    9    5    1
   -0.36277855242E-05   12    9    5    2
    0.31418632389E-03   12    9    5    3
    0.60970455215E-03   12    9    5    4
   -0.89507646983E-02   12    9    5    5
    0.92183870198E-05   12    9    6    1
   -0.41067020383E-04   12    9    6    2
    0.10012099670E-02   12    9    6    3
   -0.31858889419E-03   12    9    6    4
    0.31144349269E-03   12    9    6    5
   -0.69840050926E-02   12    9    6    6
    0.65188017209E-05   12    9    7    1
    0.63105382672E-03   12    9    7    2
    0.63600358777E-04   12    9    7    3
    0.61835376198E-03   12    9    7    4
    0.56359275960E-03   12    9    7    5
    0.44527438942E-04   12    9    7    6
   -0.67824160397E-02   12    9    7    7
   -0.11000830499E-06   12    9    8    1
    0.63788271315E-03   12    9    8    2
    0.61433792937E-04   12    9    8    3
   -0.56598172863E-03   12    9    8    4
   -0.62325408916E-03   12    9    8    5
    0.47653250007E-04   12    9    8    6
   -0.77519075382E-03   12    9    8    7
   -0.67668391774E-02   12    9    8    8
    0.10997143598E-04   12    9    9    1
   -0.54501351372E-04   12    9    9    2
   -0.39935899033E-04   12    9    9    3
    0.33063362421E-03   12    9    9    4
   -0.32561309470E-03   12    9    9    5
    0.31138390108E-04   12    9    9    6
    0.24689200269E-04   12    9    9    7
    0.73546839888E-05   12    9    9    8
   -0.72203259977E-02   12    9    9    9
   -0.99144350900E-03   12    9   10    1
    0.35426418448E-05   12    9   10    2
    0.13782324109E-04   12    9   10    3
    0.22369983787E-04   12    9   10    4
    0.12906411466E-04   12    9   10    5
    0.15895820439E-05   12    9   10    6
    0.88062756003E-04   12    9   10    7
   -0.83147001131E-04   12    9   10    8
   -0.89501119008E-06   12    9   10    9
   -0.78505277162E-02   12    9   10   10
    0.14443559664E-04   12    9   11    1
   -0.34842185975E-04   12    9   11    2
    0.17447607651E-04   12    9   11    3
    0.20317620994E-03   12    9   11    4
    0.54130589627E-04   12    9   11    5
   -0.30710688246E-03   12    9   11    6
   -0.17345079099E-04   12    9   11    7
   -0.61558346370E-05   12    9   11    8
   -0.10586131108E-02   12    9   11    9
    0.19717916472E-04   12    9   11   10
    0.11957152816E-01   12    9   11   11
    0.35407468504E-05   12    9   12    1
   -0.11825898242E-04   12    9   12    2
    0.34337628523E-04   12    9   12    3
    0.45758171293E-04   12    9   12    4
   -0.44853622766E-04   12    9   12    5
    0.84130106945E-03   12    9   12    6
    0.87061805372E-04   12    9   12    7
    0.82883789083E-04   12    9   12    8
    0.24622638032E-02   12    9   12    9
   -0.67765071724E-04   12   10    1    1
   -0.11393261907E-04   12   10    2    1
   -0.78092076523E-04   12   10    2    2
   -0.25224695139E-03   12   10    3    1
   -0.39400086635E-05   12   10    3    2
   -0.74346795786E-04   12   10    3    3
    0.26693677663E-03   12   10    4    1
   -0.28390499106E-03   12   10    4    2
    0.11545689635E-04   12   10    4    3
   -0.64157994972E-04   12   10    4    4
   -0.26378065096E-03   12   10    5    1
   -0.28088676086E-03   12   10    5    2
    0.56270463390E-05   12   10    5    3
    0.31734723221E-05   12   10    5    4
   -0.92563561342E-04   12   10    5    5
   -0.53275727592E-04   12   10    6    1
   -0.26910189592E-06   12   10    6    2
    0.19093613737E-04   12   10    6    3
   -0.18653166242E-04   12   10    6    4
   -0.10059844823E-04   12   10    6    5
   -0.66518656441E-04   12   10    6    6
   -0.24878652278E-04   12   10    7    1
    0.17377186250E-04   12   10    7    2
   -0.17349069843E-04   12   10    7    3
    0.34504852219E-04   12   10    7    4
   -0.22962036233E-04   12   10    7    5
   -0.32221698203E-04   12   10    7    6
   -0.50954391571E-03   12   10    7    7
   -0.23423242502E-04   12   10    8    1
    0.42950021250E-05   12   10    8    2
    0.19957083323E-04   12   10    8    3
   -0.40916936623E-04   12   10    8    4
    0.14776842704E-04   12   10    8    5
    0.27355869663E-04   12   10    8    6
   -0.54900037501E-05   12   10    8    7
    0.39815125513E-03   12   10    8    8
    0.92396496501E-04   12   10    9    1
   -0.11881183736E-05   12   10    9    2
   -0.16630638716E-05   12   10    9    3
    0.21576319100E-04   12   10    9    4
    0.11914286896E-04   12   10    9    5
    0.34571198866E-05   12   10    9    6
    0.85833010636E-04   12   10    9    7
   -0.85415332025E-04   12   10    9    8
   -0.52556687754E-04   12   10    9    9
   -0.13523319219E-04   12   10   10    1
    0.75993397277E-06   12   10   10    2
    0.19020681212E-04   12   10   10    3
   -0.15758276938E-04   12   10   10    4
    0.17346482797E-04   12   10   10    5
    0.42884427484E-03   12   10   10    6
   -0.65906715507E-05   12   10   10    7
   -0.33359598554E-05   12   10   10    8
   -0.36568442761E-03   12   10   10    9
   -0.44495070626E-04   12   10   10   10
    0.85914503511E-04   12   10   11    1
   -0.80419119234E-04   12   10   11    2
   -0.99659663846E-06   12   10   11    3
    0.69676455921E-05   12   10   11    4
    0.46194171657E-05   12   10   11    5
   -0.28095813237E-05   12   10   11    6
   -0.84637106820E-04   12   10   11    7
   -0.96101089069E-04   12   10   11    8
   -0.12441243987E-04   12   10   11    9
   -0.94552520621E-04   12   10   11   10
    0.21483497431E-03   12   10   11   11
   -0.12145596704E-03   12   10   12    1
   -0.85417745926E-07   12   10   12    2
    0.35113909093E-05   12   10   12    3
   -0.20293045338E-05   12   10   12    4
   -0.29413480866E-05   12   10   12    5
    0.11062389963E-04   12   10   12    6
    0.24143172270E-04   12   10   12    7
   -0.22119403905E-04   12   10   12    8
    0.20810709980E-04   12   10   12    9
    0.24613253232E-03   12   10   12   10
   -0.34526105398E-02   12   11    1    1
    0.47064745059E-04   12   11    2    1
   -0.32987649216E-02   12   11    2    2
    0.86271700129E-05   12   11    3    1
    0.40478148201E-05   12   11    3    2
   -0.33468770176E-02   12   11    3    3
   -0.91527345044E-05   12   11    4    1
    0.12589569753E-04   12   11    4    2
   -0.72239734308E-04   12   11    4    3
   -0.32590087832E-02   12   11    4    4
   -0.49696863789E-05   12   11    5    1
   -0.61917846142E-06   12   11    5    2
    0.10522588122E-03   12   11    5    3
    0.94777645937E-04   12   11    5    4
   -0.33073178826E-02   12   11    5    5
    0.83381692227E-05   12   11    6    1
    0.39460389728E-05   12   11    6    2
    0.22685744833E-03   12   11    6    3
   -0.18775056899E-03   12   11    6    4
    0.20233329375E-03   12   11    6    5
   -0.28498165809E-02   12   11    6    6
    0.22351674945E-04   12   11    7    1
    0.15495147915E-03   12   11    7    2
    0.18479040133E-04   12   11    7    3
    0.11750326613E-03   12   11    7    4
    0.83790878834E-04   12   11    7    5
    0.12043358322E-04   12   11    7    6
   -0.26555576434E-02   12   11    7    7
   -0.65622290567E-05   12   11    8    1
    0.14772408484E-03   12   11    8    2
    0.14295278709E-04   12   11    8    3
   -0.11027318960E-03   12   11    8    4
   -0.70352415786E-04   12   11    8    5
   -0.36715637588E-04   12   11    8    6
   -0.68993370968E-05   12   11    8    7
   -0.26897553337E-02   12   11    8    8
    0.12960254847E-04   12   11    9    1
   -0.15767451933E-04   12   11    9    2
   -0.69286535783E-04   12   11    9    3
    0.44297793539E-04   12   11    9    4
    0.36422463594E-04   12   11    9    5
   -0.44550220851E-03   12   11    9    6
    0.31892555129E-04   12   11    9    7
   -0.92114709041E-04   12   11    9    8
   -0.34700368576E-02   12   11    9    9
   -0.25227695550E-03   12   11   10    1
   -0.14325913889E-04   12   11   10    2
   -0.92595228448E-06   12   11   10    3
   -0.70765088417E-05   12   11   10    4
    0.58733829568E-06   12   11   10    5
   -0.11066514936E-04   12   11   10    6
   -0.40596236908E-04   12   11   10    7
   -0.15073742465E-04   12   11   10    8
   -0.18175482663E-04   12   11   10    9
   -0.28493187932E-02   12   11   10   10
    0.18706923705E-04   12   11   11    1
   -0.28991830240E-04   12   11   11    2
    0.40501565051E-03   12   11   11    3
    0.17844155706E-03   12   11   11    4
   -0.53159085424E-04   12   11   11    5
    0.27041585816E-03   12   11   11    6
    0.11936418594E-03   12   11   11    7
   -0.83972170480E-04   12   11   11    8
    0.34005563695E-03   12   11   11    9
    0.79552614471E-05   12   11   11   10
   -0.92685750166E-03   12   11   11   11
    0.64648134662E-05   12   11   12    1
   -0.11208136243E-03   12   11   12    2
    0.15912317844E-03   12   11   12    3
    0.69548500730E-03   12   11   12    4
   -0.21259647358E-03   12   11   12    5
   -0.44100685369E-03   12   11   12    6
   -0.16985508483E-03   12   11   12    7
    0.15690348376E-03   12   11   12    8
   -0.98267147969E-03   12   11   12    9
   -0.33962933530E-05   12   11   12   10
    0.29304246884E-01   12   11   12   11
    0.20392552660       12   12    1    1
   -0.65822213325E-05   12   12    2    1
    0.20002952836       12   12    2    2
    0.22436944719E-04   12   12    3    1
   -0.74449407735E-04   12   12    3    2
    0.20159609122       12   12    3    3
    0.33019137069E-03   12   12    4    1
   -0.18548188101E-03   12   12    4    2
    0.33237781852E-02   12   12    4    3
    0.20210616376       12   12    4    4
    0.34768312307E-03   12   12    5    1
    0.17924216000E-03   12   12    5    2
   -0.33241513116E-02   12   12    5    3
   -0.82159126562E-03   12   12    5    4
    0.20212658983       12   12    5    5
   -0.14203893139E-03   12   12    6    1
   -0.47040714885E-03   12   12    6    2
   -0.45352938546E-02   12   12    6    3
    0.51983118886E-02   12   12    6    4
   -0.52111115849E-02   12   12    6    5
    0.19443083881       12   12    6    6
   -0.68023264688E-03   12   12    7    1
   -0.18425616753E-02   12   12    7    2
   -0.39948435577E-03   12   12    7    3
    0.28325567916E-02   12   12    7    4
    0.24389802971E-02   12   12    7    5
    0.36955994055E-03   12   12    7    6
    0.20398466538       12   12    7    7
    0.61378475476E-03   12   12    8    1
   -0.17851233333E-02   12   12    8    2
   -0.34898667988E-03   12   12    8    3
   -0.24718184728E-02   12   12    8    4
   -0.28814378778E-02   12   12    8    5
    0.57966708098E-03   12   12    8    6
   -0.17494678211E-01   12   12    8    7
    0.20436591880       12   12    8    8
   -0.13547517511E-04   12   12    9    1
   -0.19865338357E-03   12   12    9    2
   -0.21564269014E-02   12   12    9    3
    0.63182481151E-03   12   12    9    4
   -0.56736491972E-03   12   12    9    5
    0.18483007021E-01   12   12    9    6
    0.12861181883E-02   12   12    9    7
    0.11992478405E-02   12   12    9    8
    0.23965523091       12   12    9    9
    0.73913633210E-02   12   12   10    1
   -0.28376434318E-04   12   12   10    2
   -0.58632688461E-05   12   12   10    3
    0.45922951580E-03   12   12   10    4
    0.28476995234E-03   12   12   10    5
    0.51237079586E-03   12   12   10    6
    0.27076333954E-02   12   12   10    7
   -0.26195391231E-02   12   12   10    8
    0.50995952594E-03   12   12   10    9
    0.18470899304       12   12   10   10
    0.60914803104E-03   12   12   11    1
   -0.16609199728E-02   12   12   11    2
    0.11953547893E-02   12   12   11    3
    0.14800769733E-01   12   12   11    4
    0.12189981552E-02   12   12   11    5
   -0.66131893471E-02   12   12   11    6
   -0.63206646513E-02   12   12   11    7
    0.63572913533E-02   12   12   11    8
   -0.13691372331E-01   12   12   11    9
    0.38782462887E-03   12   12   11   10
    0.82858520563       12   12   11   11
    0.24481487506E-04   12   12   12    1
   -0.43010948414E-03   12   12   12    2
    0.10192381504E-01   12   12   12    3
    0.24726022165E-02   12   12   12    4
   -0.24608522498E-02   12   12   12    5
    0.88235873107E-02   12   12   12    6
    0.75764490047E-03   12   12   12    7
    0.70434010203E-03   12   12   12    8
    0.14557388134E-01   12   12   12    9
    0.29879842508E-03   12   12   12   10
   -0.86450862151E-03   12   12   12   11
    0.92064626829       12   12   12   12
   -0.47410113798E-03   13    1    1    1
   -0.37500005326E-04   13    1    2    1
   -0.45169559289E-03   13    1    2    2
   -0.22588133461E-04   13    1    3    1
    0.23640029875E-03   13    1    3    2
   -0.50364261318E-03   13    1    3    3
   -0.14321356684E-03   13    1    4    1
    0.13491550665E-03   13    1    4    2
   -0.13964571848E-05   13    1    4    3
   -0.41710778142E-03   13    1    4    4
   -0.45692586391E-03   13    1    5    1
    0.54811410491E-04   13    1    5    2
    0.13471031404E-04   13    1    5    3
   -0.10578105855E-04   13    1    5    4
   -0.49021264547E-03   13    1    5    5
    0.40051461220E-04   13    1    6    1
   -0.46183436675E-04   13    1    6    2
    0.15994355338E-03   13    1    6    3
   -0.61384772101E-04   13    1    6    4
    0.21323507084E-06   13    1    6    5
   -0.28289164920E-03   13    1    6    6
    0.67830960179E-04   13    1    7    1
    0.33438438686E-03   13    1    7    2
   -0.31310695707E-04   13    1    7    3
    0.28800307647E-03   13    1    7    4
    0.21184380532E-03   13    1    7    5
   -0.62310933305E-04   13    1    7    6
    0.39505385918E-03   13    1    7    7
   -0.10831797132E-03   13    1    8    1
   -0.10583098278E-03   13    1    8    2
   -0.34031566015E-04   13    1    8    3
    0.21251605141E-04   13    1    8    4
    0.13666455787E-03   13    1    8    5
    0.89346307273E-04   13    1    8    6
    0.20888187615E-04   13    1    8    7
   -0.84491318497E-03   13    1    8    8
    0.57367608863E-03   13    1    9    1
   -0.48324549716E-04   13    1    9    2
    0.66105001095E-04   13    1    9    3
    0.15400462097E-03   13    1    9    4
   -0.82595816630E-04   13    1    9    5
    0.27575949629E-05   13    1    9    6
    0.11081497221E-03   13    1    9    7
   -0.95445773962E-04   13    1    9    8
   -0.17392107909E-03   13    1    9    9
   -0.17341265042E-03   13    1   10    1
    0.84245797047E-04   13    1   10    2
   -0.44371465169E-04   13    1   10    3
   -0.30350909755E-03   13    1   10    4
    0.15151494084E-03   13    1   10    5
    0.38551212242E-03   13    1   10    6
    0.22763600536E-03   13    1   10    7
   -0.55669153632E-05   13    1   10    8
   -0.89797318349E-03   13    1   10    9
   -0.30616931306E-03   13    1   10   10
    0.22821494149E-03   13    1   11    1
   -0.14252638637E-03   13    1   11    2
   -0.19314337859E-05   13    1   11    3
   -0.28146787709E-04   13    1   11    4
    0.63047285747E-05   13    1   11    5
    0.92710254071E-05   13    1   11    6
   -0.82254244598E-04   13    1   11    7
   -0.67029588568E-04   13    1   11    8
   -0.29875878397E-05   13    1   11    9
   -0.12907968798E-03   13    1   11   10
   -0.35813364763E-03   13    1   11   11
   -0.28135938323E-03   13    1   12    1
   -0.89296238179E-05   13    1   12    2
   -0.15391975476E-04   13    1   12    3
    0.65534081981E-06   13    1   12    4
   -0.17676781262E-05   13    1   12    5
   -0.50365546038E-05   13    1   12    6
   -0.10968297981E-04   13    1   12    7
   -0.19157493490E-04   13    1   12    8
   -0.14327147609E-04   13    1   12    9
    0.83948296176E-04   13    1   12   10
   -0.14089098309E-04   13    1   12   11
   -0.40463286127E-03   13    1   12   12
    0.39824315305E-03   13    1   13    1
   -0.95846591843E-03   13    2    1    1
   -0.15984759447E-04   13    2    2    1
   -0.11971352580E-02   13    2    2    2
   -0.18154530716E-04   13    2    3    1
   -0.62648861646E-04   13    2    3    2
   -0.11083490476E-02   13    2    3    3
    0.28916471293E-04   13    2    4    1
    0.31104741767E-05   13    2    4    2
    0.30152884458E-04   13    2    4    3
   -0.10189694652E-02   13    2    4    4
   -0.20921413632E-04   13    2    5    1
   -0.35838748815E-03   13    2    5    2
   -0.22364850957E-04   13    2    5    3
    0.97032224223E-05   13    2    5    4
   -0.10774132957E-02   13    2    5    5
    0.17501747946E-03   13    2    6    1
    0.22989604172E-03   13    2    6    2
    0.16072842308E-03   13    2    6    3
   -0.95515338686E-04   13    2    6    4
    0.86482398100E-05   13    2    6    5
   -0.76402709215E-03   13    2    6    6
   -0.90941467484E-04   13    2    7    1
    0.49905986873E-03   13    2    7    2
    0.24663302151E-03   13    2    7    3
    0.45283129407E-03   13    2    7    4
    0.25896502165E-03   13    2    7    5
   -0.33773315128E-04   13    2    7    6
   -0.22971524322E-03   13    2    7    7
    0.98471364793E-04   13    2    8    1
   -0.13596629952E-03   13    2    8    2
    0.26137520113E-03   13    2    8    3
    0.11904653238E-03   13    2    8    4
    0.10561012347E-03   13    2    8    5
    0.10620630579E-03   13    2    8    6
    0.20757089874E-04   13    2    8    7
   -0.10429280648E-02   13    2    8    8
    0.28860286089E-03   13    2    9    1
    0.19686111907E-03   13    2    9    2
    0.79694892729E-04   13    2    9    3
    0.19626786845E-03   13    2    9    4
   -0.16005889357E-03   13    2    9    5
   -0.17490822966E-06   13    2    9    6
    0.26132834427E-03   13    2    9    7
    0.11796190445E-03   13    2    9    8
   -0.54253939357E-03   13    2    9    9
   -0.20679906205E-03   13    2   10    1
    0.35127992055E-04   13    2   10    2
   -0.11119740064E-03   13    2   10    3
    0.97791095636E-04   13    2   10    4
    0.20098036704E-03   13    2   10    5
    0.10180564291E-03   13    2   10    6
    0.17448786825E-03   13    2   10    7
   -0.49835451095E-04   13    2   10    8
   -0.43949751368E-03   13    2   10    9
   -0.68518523301E-03   13    2   10   10
    0.14370468463E-03   13    2   11    1
   -0.14358546704E-03   13    2   11    2
   -0.87992603271E-05   13    2   11    3
   -0.10908154240E-03   13    2   11    4
    0.22159053259E-04   13    2   11    5
    0.14345847595E-04   13    2   11    6
   -0.10212314818E-03   13    2   11    7
   -0.52004821230E-04   13    2   11    8
   -0.23866378675E-04   13    2   11    9
   -0.42622464774E-04   13    2   11   10
   -0.16001749531E-02   13    2   11   11
   -0.24460698075E-03   13    2   12    1
   -0.27407060591E-04   13    2   12    2
   -0.45897808376E-04   13    2   12    3
    0.32284155312E-05   13    2   12    4
   -0.36566022083E-05   13    2   12    5
   -0.22942902087E-04   13    2   12    6
   -0.22479327010E-04   13    2   12    7
   -0.34312530898E-04   13    2   12    8
   -0.40509560748E-04   13    2   12    9
    0.78975330404E-04   13    2   12   10
   -0.15228166814E-04   13    2   12   11
   -0.16636018793E-02   13    2   12   12
    0.17443422937E-03   13    2   13    1
    0.30898400352E-03   13    2   13    2
   -0.16515617229E-02   13    3    1    1
   -0.37453904199E-04   13    3    2    1
   -0.23920815514E-02   13    3    2    2
   -0.14881710081E-04   13    3    3    1
   -0.69551354141E-04   13    3    3    2
   -0.24474626690E-02   13    3    3    3
    0.13908521200E-04   13    3    4    1
   -0.21893928213E-04   13    3    4    2
    0.20236474185E-03   13    3    4    3
   -0.21902781682E-02   13    3    4    4
    0.13290658885E-04   13    3    5    1
    0.28311732801E-05   13    3    5    2
   -0.69338719170E-03   13    3    5    3
   -0.14021384383E-03   13    3    5    4
   -0.21606276164E-02   13    3    5    5
    0.30663842841E-04   13    3    6    1
   -0.89719409740E-04   13    3    6    2
    0.15054718930E-02   13    3    6    3
   -0.41983191270E-03   13    3    6    4
    0.37168554313E-03   13    3    6    5
   -0.11523560102E-02   13    3    6    6
    0.49770763987E-05   13    3    7    1
    0.99145584093E-03   13    3    7    2
    0.44386056479E-04   13    3    7    3
    0.73723363496E-03   13    3    7    4
    0.56458181132E-03   13    3    7    5
   -0.29310519054E-03   13    3    7    6
   -0.98113646349E-03   13    3    7    7
   -0.46412579967E-04   13    3    8    1
    0.10205814203E-02   13    3    8    2
    0.12776442956E-03   13    3    8    3
   -0.67164521721E-03   13    3    8    4
   -0.64794187947E-03   13    3    8    5
    0.20196944289E-03   13    3    8    6
    0.73776312137E-04   13    3    8    7
   -0.84039291199E-03   13    3    8    8
    0.16590492649E-04   13    3    9    1
   -0.11901917914E-03   13    3    9    2
    0.34435677079E-03   13    3    9    3
    0.78893140099E-03   13    3    9    4
   -0.67793742248E-03   13    3    9    5
    0.20670468448E-03   13    3    9    6
    0.46553437867E-04   13    3    9    7
   -0.28108045954E-04   13    3    9    8
   -0.49265922437E-03   13    3    9    9
   -0.12271392362E-02   13    3   10    1
    0.10723345967E-04   13    3   10    2
    0.44086449142E-05   13    3   10    3
    0.13932261523E-04   13    3   10    4
   -0.12933616120E-04   13    3   10    5
   -0.23760554751E-04   13    3   10    6
    0.85768496023E-05   13    3   10    7
    0.56849206048E-04   13    3   10    8
    0.92913757944E-05   13    3   10    9
   -0.66575259317E-03   13    3   10   10
   -0.86408803356E-06   13    3   11    1
   -0.58336945576E-05   13    3   11    2
    0.35363755601E-04   13    3   11    3
    0.29538358241E-04   13    3   11    4
   -0.29881934041E-04   13    3   11    5
   -0.23678508419E-04   13    3   11    6
    0.36343401510E-05   13    3   11    7
   -0.63989779813E-05   13    3   11    8
    0.63506897726E-05   13    3   11    9
   -0.68086600423E-06   13    3   11   10
    0.10535338816E-02   13    3   11   11
    0.79576290443E-06   13    3   12    1
   -0.42202451640E-05   13    3   12    2
   -0.22975511439E-04   13    3   12    3
    0.99980598209E-05   13    3   12    4
   -0.33379389605E-04   13    3   12    5
    0.32358334244E-04   13    3   12    6
    0.14447898794E-04   13    3   12    7
   -0.44598549322E-05   13    3   12    8
    0.16386830736E-04   13    3   12    9
    0.84338283952E-06   13    3   12   10
    0.18347406978E-03   13    3   12   11
    0.11252367193E-02   13    3   12   12
    0.55763917329E-05   13    3   13    1
   -0.10796707296E-04   13    3   13    2
    0.11087770128E-03   13    3   13    3
   -0.85263504089E-03   13    4    1    1
   -0.20543939998E-04   13    4    2    1
   -0.73663885369E-03   13    4    2    2
    0.24933509250E-05   13    4    3    1
   -0.62045762219E-05   13    4    3    2
   -0.14355032112E-02   13    4    3    3
   -0.14942124042E-04   13    4    4    1
   -0.10662503348E-04   13    4    4    2
   -0.50916009266E-04   13    4    4    3
   -0.11336313196E-02   13    4    4    4
   -0.12539795589E-04   13    4    5    1
    0.85164691739E-05   13    4    5    2
   -0.53975358323E-05   13    4    5    3
   -0.72447996604E-03   13    4    5    4
   -0.98125095632E-03   13    4    5    5
    0.14008183352E-04   13    4    6    1
   -0.35416982627E-04   13    4    6    2
    0.48204394623E-03   13    4    6    3
   -0.83820859922E-05   13    4    6    4
    0.12830884392E-03   13    4    6    5
   -0.67030987411E-03   13    4    6    6
    0.20797974334E-04   13    4    7    1
    0.46256069410E-03   13    4    7    2
    0.13766783549E-03   13    4    7    3
    0.29928696599E-03   13    4    7    4
    0.32821686139E-03   13    4    7    5
    0.71714323412E-04   13    4    7    6
   -0.49161353531E-03   13    4    7    7
   -0.83550128415E-05   13    4    8    1
    0.40120427054E-03   13    4    8    2
   -0.35481308662E-04   13    4    8    3
   -0.19989730471E-03   13    4    8    4
   -0.34610599046E-03   13    4    8    5
   -0.13017779395E-03   13    4    8    6
    0.30132733139E-03   13    4    8    7
   -0.61906685026E-03   13    4    8    8
    0.42644234309E-04   13    4    9    1
   -0.39686882840E-04   13    4    9    2
    0.29665095299E-03   13    4    9    3
    0.40002474954E-03   13    4    9    4
   -0.39644381602E-03   13    4    9    5
   -0.14673207751E-03   13    4    9    6
   -0.66685968928E-04   13    4    9    7
    0.85982689784E-04   13    4    9    8
   -0.44376712217E-04   13    4    9    9
   -0.72715027142E-03   13    4   10    1
    0.82357893337E-04   13    4   10    2
    0.85837306542E-05   13    4   10    3
   -0.32519865395E-05   13    4   10    4
    0.93213041340E-05   13    4   10    5
    0.32235414402E-05   13    4   10    6
    0.73461127397E-04   13    4   10    7
    0.52610630542E-04   13    4   10    8
   -0.43882088372E-04   13    4   10    9
   -0.29565956898E-03   13    4   10   10
    0.80892576162E-05   13    4   11    1
   -0.22300907456E-04   13    4   11    2
    0.29465112727E-04   13    4   11    3
    0.93286390564E-05   13    4   11    4
   -0.10962336436E-03   13    4   11    5
    0.22054510944E-04   13    4   11    6
   -0.25799548304E-05   13    4   11    7
   -0.88274714855E-05   13    4   11    8
    0.45980934763E-04   13    4   11    9
   -0.78232447124E-05   13    4   11   10
   -0.96365269558E-03   13    4   11   11
   -0.18033257944E-04   13    4   12    1
    0.25149128921E-05   13    4   12    2
   -0.44015643652E-04   13    4   12    3
   -0.39631875932E-04   13    4   12    4
    0.29323915165E-04   13    4   12    5
   -0.79243618869E-05   13    4   12    6
   -0.23404525520E-04   13    4   12    7
    0.14560744981E-04   13    4   12    8
   -0.57628440277E-04   13    4   12    9
    0.35325335478E-05   13    4   12   10
   -0.54489660880E-05   13    4   12   11
   -0.14192487037E-02   13    4   12   12
    0.13235772432E-04   13    4   13    1
    0.15160138271E-04   13    4   13    2
    0.39354038103E-04   13    4   13    3
    0.17307712419E-03   13    4   13    4
   -0.12844372278E-01   13    5    1    1
    0.38824106986E-03   13    5    2    1
   -0.14372254004E-01   13    5    2    2
    0.49594280977E-05   13    5    3    1
   -0.30911149008E-04   13    5    3    2
   -0.14778329707E-01   13    5    3    3
   -0.21098920558E-04   13    5    4    1
   -0.49261351822E-04   13    5    4    2
    0.13401406097E-03   13    5    4    3
   -0.13372995078E-01   13    5    4    4
   -0.62615392951E-04   13    5    5    1
   -0.14267621218E-04   13    5    5    2
   -0.17916962269E-03   13    5    5    3
   -0.22504248129E-03   13    5    5    4
   -0.14911030456E-01   13    5    5    5
    0.70982286626E-04   13    5    6    1
   -0.22420676519E-03   13    5    6    2
    0.32299282672E-02   13    5    6    3
   -0.91985969891E-03   13    5    6    4
    0.95596917366E-03   13    5    6    5
   -0.93398648057E-02   13    5    6    6
   -0.63797364672E-04   13    5    7    1
    0.24954653669E-02   13    5    7    2
    0.14686006420E-03   13    5    7    3
    0.18588568251E-02   13    5    7    4
    0.17508010692E-02   13    5    7    5
   -0.39014822182E-03   13    5    7    6
   -0.84169631293E-02   13    5    7    7
   -0.15337333260E-03   13    5    8    1
    0.25091969667E-02   13    5    8    2
    0.24617260763E-03   13    5    8    3
   -0.16421586012E-02   13    5    8    4
   -0.19894482372E-02   13    5    8    5
    0.76050644931E-04   13    5    8    6
    0.53963590072E-03   13    5    8    7
   -0.83529699620E-02   13    5    8    8
    0.57881211382E-04   13    5    9    1
   -0.33187000881E-03   13    5    9    2
    0.12191409139E-02   13    5    9    3
    0.22356211824E-02   13    5    9    4
   -0.24408724142E-02   13    5    9    5
    0.27945615815E-04   13    5    9    6
    0.17392322330E-03   13    5    9    7
   -0.17242147110E-03   13    5    9    8
   -0.68210923048E-02   13    5    9    9
   -0.34327499772E-02   13    5   10    1
    0.17319385627E-03   13    5   10    2
    0.27260404496E-04   13    5   10    3
    0.54632943538E-04   13    5   10    4
   -0.87511317087E-05   13    5   10    5
   -0.42120635439E-04   13    5   10    6
   -0.51169478660E-04   13    5   10    7
   -0.67018035583E-04   13    5   10    8
    0.10890710395E-06   13    5   10    9
   -0.87418389917E-02   13    5   10   10
   -0.39110499263E-04   13    5   11    1
    0.10065241681E-03   13    5   11    2
   -0.31467112888E-04   13    5   11    3
   -0.92548875925E-03   13    5   11    4
    0.24765765329E-04   13    5   11    5
    0.74908907438E-05   13    5   11    6
   -0.18376518297E-03   13    5   11    7
    0.20016003353E-03   13    5   11    8
   -0.27715855408E-03   13    5   11    9
   -0.31024194589E-04   13    5   11   10
   -0.13390109990E-01   13    5   11   11
   -0.62990023341E-05   13    5   12    1
   -0.44093646228E-05   13    5   12    2
   -0.46797297914E-03   13    5   12    3
    0.29528575713E-04   13    5   12    4
   -0.29414944624E-04   13    5   12    5
   -0.18211860566E-03   13    5   12    6
    0.12854687066E-04   13    5   12    7
   -0.17298166921E-04   13    5   12    8
   -0.20375931359E-03   13    5   12    9
   -0.58832234410E-05   13    5   12   10
   -0.13290768098E-03   13    5   12   11
   -0.14798143196E-01   13    5   12   12
    0.39603151925E-04   13    5   13    1
    0.12842656447E-03   13    5   13    2
   -0.27805397466E-04   13    5   13    3
   -0.94430443437E-05   13    5   13    4
    0.11993671872E-02   13    5   13    5
    0.27708807921E-02   13    6    1    1
    0.52552284295E-04   13    6    2    1
    0.31705939093E-02   13    6    2    2
   -0.44137279108E-06   13    6    3    1
   -0.95920806976E-04   13    6    3    2
    0.38284133841E-02   13    6    3    3
    0.60703688713E-04   13    6    4    1
   -0.42374718055E-04   13    6    4    2
   -0.96677597726E-04   13    6    4    3
    0.32217742430E-02   13    6    4    4
    0.41164976862E-04   13    6    5    1
   -0.14869356965E-04   13    6    5    2
    0.37034885093E-04   13    6    5    3
    0.34546490044E-03   13    6    5    4
    0.30286811984E-02   13    6    5    5
    0.14191442135E-04   13    6    6    1
    0.28265304801E-04   13    6    6    2
   -0.10531394458E-02   13    6    6    3
    0.28512786372E-03   13    6    6    4
   -0.72749376306E-03   13    6    6    5
    0.25366298843E-02   13    6    6    6
   -0.17517002587E-03   13    6    7    1
   -0.93617276746E-03   13    6    7    2
   -0.35716865252E-03   13    6    7    3
   -0.39058355355E-03   13    6    7    4
   -0.75532272582E-03   13    6    7    5
   -0.65039530463E-03   13    6    7    6
    0.18161674101E-02   13    6    7    7
   -0.13081564701E-03   13    6    8    1
   -0.79681128844E-03   13    6    8    2
    0.15452884422E-03   13    6    8    3
    0.25447362445E-03   13    6    8    4
    0.73658950116E-03   13    6    8    5
    0.59615602062E-03   13    6    8    6
   -0.28785146128E-03   13    6    8    7
    0.21973606661E-02   13    6    8    8
   -0.86374527868E-05   13    6    9    1
    0.71013854632E-04   13    6    9    2
   -0.16111461129E-03   13    6    9    3
   -0.61496359782E-03   13    6    9    4
    0.79851687633E-03   13    6    9    5
    0.50860758840E-03   13    6    9    6
    0.36062618320E-03   13    6    9    7
   -0.49636102073E-03   13    6    9    8
    0.11088067770E-02   13    6    9    9
    0.11924676712E-02   13    6   10    1
   -0.26952472962E-04   13    6   10    2
   -0.25819160071E-04   13    6   10    3
   -0.65374434635E-06   13    6   10    4
   -0.16789422424E-04   13    6   10    5
   -0.40920163488E-04   13    6   10    6
   -0.32332485672E-04   13    6   10    7
    0.69443894837E-04   13    6   10    8
    0.36238549958E-04   13    6   10    9
    0.16126348237E-02   13    6   10   10
   -0.11911029583E-04   13    6   11    1
    0.16778879040E-04   13    6   11    2
   -0.23773056884E-04   13    6   11    3
   -0.39091120188E-05   13    6   11    4
   -0.22059573461E-04   13    6   11    5
    0.91226415482E-04   13    6   11    6
    0.14110062167E-03   13    6   11    7
   -0.13014056716E-03   13    6   11    8
    0.12778966853E-03   13    6   11    9
   -0.13853376651E-05   13    6   11   10
   -0.63910285061E-02   13    6   11   11
    0.20858742629E-04   13    6   12    1
    0.71983184795E-05   13    6   12    2
   -0.25870709121E-04   13    6   12    3
   -0.46648902376E-04   13    6   12    4
    0.12396413133E-04   13    6   12    5
   -0.16463013084E-03   13    6   12    6
    0.52741228290E-04   13    6   12    7
   -0.56133198311E-04   13    6   12    8
   -0.30131811903E-03   13    6   12    9
   -0.76195931658E-05   13    6   12   10
   -0.82842097870E-04   13    6   12   11
   -0.64647202852E-02   13    6   12   12
   -0.10096007936E-04   13    6   13    1
   -0.23275152482E-04   13    6   13    2
   -0.13003187221E-04   13    6   13    3
   -0.52017155311E-04   13    6   13    4
    0.43362266916E-04   13    6   13    5
    0.46794739090E-03   13    6   13    6
   -0.19666988913E-02   13    7    1    1
    0.35543325284E-05   13    7    2    1
   -0.25682798863E-02   13    7    2    2
    0.81776441661E-04   13    7    3    1
    0.50957251833E-03   13    7    3    2
   -0.27142734639E-02   13    7    3    3
   -0.26864504769E-03   13    7    4    1
    0.24048905906E-03   13    7    4    2
    0.23899929661E-03   13    7    4    3
   -0.22535718532E-02   13    7    4    4
   -0.22020981603E-03   13    7    5    1
   -0.94495727970E-04   13    7    5    2
   -0.13182603243E-03   13    7    5    3
   -0.98459747791E-04   13    7    5    4
   -0.24169809755E-02   13    7    5    5
    0.27471278010E-04   13    7    6    1
   -0.97170903656E-05   13    7    6    2
   -0.30771262760E-03   13    7    6    3
    0.71230981509E-04   13    7    6    4
   -0.18630398220E-03   13    7    6    5
   -0.27351192163E-02   13    7    6    6
    0.61987135892E-04   13    7    7    1
    0.77893620403E-04   13    7    7    2
    0.68109213403E-04   13    7    7    3
    0.16308677913E-03   13    7    7    4
   -0.18091073238E-03   13    7    7    5
    0.25043239575E-03   13    7    7    6
   -0.22009088626E-02   13    7    7    7
    0.60370028344E-04   13    7    8    1
   -0.10117806396E-05   13    7    8    2
    0.10526332299E-03   13    7    8    3
   -0.72809960928E-06   13    7    8    4
    0.10855474918E-03   13    7    8    5
    0.33463309800E-03   13    7    8    6
    0.16568795257E-03   13    7    8    7
   -0.21028653234E-02   13    7    8    8
    0.62177783040E-04   13    7    9    1
    0.16041976661E-03   13    7    9    2
    0.23501153858E-03   13    7    9    3
    0.39733030764E-03   13    7    9    4
   -0.23939341326E-03   13    7    9    5
    0.28012480091E-03   13    7    9    6
    0.78051707069E-03   13    7    9    7
    0.29206581558E-03   13    7    9    8
   -0.53060665753E-03   13    7    9    9
   -0.10936712413E-03   13    7   10    1
   -0.36873185071E-04   13    7   10    2
   -0.59270292222E-04   13    7   10    3
    0.49904302073E-04   13    7   10    4
    0.33705259353E-04   13    7   10    5
   -0.49055638044E-04   13    7   10    6
    0.31010629872E-03   13    7   10    7
   -0.35272244788E-03   13    7   10    8
   -0.40973271057E-04   13    7   10    9
   -0.20089548101E-02   13    7   10   10
    0.66618049325E-04   13    7   11    1
   -0.57658217919E-04   13    7   11    2
   -0.70746445002E-05   13    7   11    3
   -0.20541627632E-03   13    7   11    4
    0.11693553784E-04   13    7   11    5
   -0.13978743304E-03   13    7   11    6
   -0.45863825410E-03   13    7   11    7
    0.39816736882E-03   13    7   11    8
   -0.41788688263E-03   13    7   11    9
   -0.10698847868E-04   13    7   11   10
    0.63320505466E-02   13    7   11   11
   -0.13589247448E-03   13    7   12    1
   -0.27998203971E-04   13    7   12    2
    0.52110369209E-05   13    7   12    3
    0.62425153888E-04   13    7   12    4
   -0.69819977248E-04   13    7   12    5
   -0.58676518939E-04   13    7   12    6
   -0.52066167285E-04   13    7   12    7
   -0.73124950987E-04   13    7   12    8
    0.13011760751E-05   13    7   12    9
    0.93737767580E-04   13    7   12   10
   -0.31883360791E-04   13    7   12   11
    0.67078057229E-02   13    7   12   12
    0.84942873369E-04   13    7   13    1
    0.23741363071E-03   13    7   13    2
   -0.48299311990E-05   13    7   13    3
    0.47065234667E-04   13    7   13    4
    0.27987295768E-03   13    7   13    5
   -0.18474484420E-03   13    7   13    6
    0.91678761740E-03   13    7   13    7
    0.17374787987E-02   13    8    1    1
    0.35289634158E-04   13    8    2    1
    0.21879180300E-02   13    8    2    2
    0.10516775559E-03   13    8    3    1
    0.56509932642E-03   13    8    3    2
    0.24374185258E-02   13    8    3    3
   -0.29628329496E-03   13    8    4    1
    0.29298806085E-03   13    8    4    2
   -0.14898409969E-03   13    8    4    3
    0.21010706585E-02   13    8    4    4
   -0.19067328341E-03   13    8    5    1
   -0.70755795308E-04   13    8    5    2
    0.49384231573E-04   13    8    5    3
    0.10145637227E-03   13    8    5    4
    0.21177867096E-02   13    8    5    5
    0.69681373651E-04   13    8    6    1
    0.57087702752E-04   13    8    6    2
    0.19930022425E-03   13    8    6    3
   -0.41654538018E-04   13    8    6    4
    0.85381280845E-04   13    8    6    5
    0.22122616313E-02   13    8    6    6
   -0.35291031946E-04   13    8    7    1
   -0.28919522167E-04   13    8    7    2
    0.11874068419E-03   13    8    7    3
    0.31215223679E-04   13    8    7    4
    0.11589387500E-03   13    8    7    5
    0.36903349914E-03   13    8    7    6
    0.19729285779E-02   13    8    7    7
   -0.10183933117E-03   13    8    8    1
   -0.16169604148E-03   13    8    8    2
    0.13578742137E-03   13    8    8    3
    0.75994352219E-04   13    8    8    4
   -0.10870566217E-03   13    8    8    5
    0.42660495966E-03   13    8    8    6
   -0.19247032626E-03   13    8    8    7
    0.19689899377E-02   13    8    8    8
   -0.69724072056E-05   13    8    9    1
    0.21453684803E-03   13    8    9    2
   -0.20184412723E-03   13    8    9    3
   -0.33510647604E-03   13    8    9    4
    0.22919536866E-03   13    8    9    5
   -0.27741434444E-03   13    8    9    6
    0.31494488252E-03   13    8    9    7
    0.63552929074E-03   13    8    9    8
    0.38272160068E-03   13    8    9    9
    0.18849566427E-03   13    8   10    1
    0.54917787511E-04   13    8   10    2
   -0.67262152768E-04   13    8   10    3
    0.39929405945E-04   13    8   10    4
    0.10192895407E-04   13    8   10    5
   -0.11674484488E-03   13    8   10    6
    0.31589140627E-03   13    8   10    7
   -0.31321564351E-03   13    8   10    8
    0.25397484679E-04   13    8   10    9
    0.16868888707E-02   13    8   10   10
    0.83051964452E-04   13    8   11    1
   -0.94727549784E-04   13    8   11    2
    0.21803558993E-05   13    8   11    3
    0.17877207060E-03   13    8   11    4
   -0.21939142332E-05   13    8   11    5
    0.14294761201E-03   13    8   11    6
    0.37076495576E-03   13    8   11    7
   -0.44988962139E-03   13    8   11    8
    0.34395563755E-03   13    8   11    9
    0.13545436837E-04   13    8   11   10
   -0.61710987122E-02   13    8   11   11
   -0.13350153056E-03   13    8   12    1
   -0.98777895310E-05   13    8   12    2
   -0.94949531303E-05   13    8   12    3
   -0.66973068948E-04   13    8   12    4
    0.68034068322E-04   13    8   12    5
    0.68740921799E-04   13    8   12    6
   -0.56822900664E-04   13    8   12    7
   -0.56221625741E-04   13    8   12    8
   -0.21384029740E-04   13    8   12    9
    0.85887306491E-04   13    8   12   10
    0.14796757806E-04   13    8   12   11
   -0.65029806714E-02   13    8   12   12
    0.75210517636E-04   13    8   13    1
    0.16273696197E-03   13    8   13    2
   -0.11533707955E-04   13    8   13    3
   -0.14034134938E-04   13    8   13    4
   -0.25071851898E-03   13    8   13    5
    0.13455534825E-03   13    8   13    6
   -0.37659115243E-03   13    8   13    7
    0.86616589902E-03   13    8   13    8
    0.11941613364E-01   13    9    1    1
    0.94889875931E-04   13    9    2    1
    0.13044101541E-01   13    9    2    2
   -0.25337884706E-05   13    9    3    1
   -0.39472000491E-04   13    9    3    2
    0.12819325375E-01   13    9    3    3
    0.68055267571E-04   13    9    4    1
   -0.28975611471E-05   13    9    4    2
    0.18485357938E-03   13    9    4    3
    0.12410324289E-01   13    9    4    4
    0.34029788187E-04   13    9    5    1
   -0.20426908591E-04   13    9    5    2
   -0.81177368753E-04   13    9    5    3
   -0.38089926734E-03   13    9    5    4
    0.12061614821E-01   13    9    5    5
    0.33506858111E-05   13    9    6    1
    0.13071524463E-03   13    9    6    2
   -0.13902290766E-02   13    9    6    3
    0.26089979518E-03   13    9    6    4
   -0.27790232821E-03   13    9    6    5
    0.10144600586E-01   13    9    6    6
   -0.70504097091E-04   13    9    7    1
   -0.12142935135E-02   13    9    7    2
   -0.13783821265E-03   13    9    7    3
   -0.10191035440E-02   13    9    7    4
   -0.11502247200E-02   13    9    7    5
   -0.93435377558E-04   13    9    7    6
    0.91950362485E-02   13    9    7    7
   -0.14557277235E-03   13    9    8    1
   -0.11496190428E-02   13    9    8    2
   -0.30275594184E-04   13    9    8    3
    0.85656252860E-03   13    9    8    4
    0.12870757150E-02   13    9    8    5
    0.14988485859E-03   13    9    8    6
    0.60648623696E-03   13    9    8    7
    0.93120362321E-02   13    9    8    8
    0.19100943770E-05   13    9    9    1
    0.14759391504E-03   13    9    9    2
   -0.65636121344E-03   13    9    9    3
   -0.11922102261E-02   13    9    9    4
    0.12450490843E-02   13    9    9    5
   -0.67403551022E-03   13    9    9    6
    0.38708516675E-03   13    9    9    7
   -0.57255474464E-03   13    9    9    8
    0.71451003856E-02   13    9    9    9
    0.16033818929E-02   13    9   10    1
   -0.37678127279E-04   13    9   10    2
   -0.26475824570E-04   13    9   10    3
   -0.58898629520E-04   13    9   10    4
   -0.48348603702E-04   13    9   10    5
   -0.27490607863E-05   13    9   10    6
   -0.20754179576E-03   13    9   10    7
    0.11679613751E-03   13    9   10    8
   -0.12063303625E-04   13    9   10    9
    0.10873989367E-01   13    9   10   10
    0.14551787489E-04   13    9   11    1
   -0.22944252862E-04   13    9   11    2
    0.60583879765E-05   13    9   11    3
    0.26709282842E-03   13    9   11    4
   -0.52628454966E-04   13    9   11    5
    0.12752651629E-03   13    9   11    6
    0.32861333711E-03   13    9   11    7
   -0.38633568136E-03   13    9   11    8
    0.15870453732E-02   13    9   11    9
    0.11055573101E-04   13    9   11   10
   -0.13374109302E-01   13    9   11   11
    0.26758106810E-05   13    9   12    1
    0.74106634454E-05   13    9   12    2
    0.69059121621E-04   13    9   12    3
   -0.11907573760E-03   13    9   12    4
    0.15515970248E-04   13    9   12    5
   -0.32935542415E-03   13    9   12    6
   -0.13031305480E-04   13    9   12    7
   -0.79262173819E-04   13    9   12    8
   -0.10483198522E-02   13    9   12    9
   -0.44451982527E-05   13    9   12   10
   -0.35942200618E-03   13    9   12   11
   -0.13620495471E-01   13    9   12   12
   -0.99561495808E-05   13    9   13    1
   -0.41280729823E-04   13    9   13    2
   -0.10898923141E-03   13    9   13    3
   -0.40824329569E-04   13    9   13    4
   -0.40657603455E-03   13    9   13    5
    0.71536841455E-03   13    9   13    6
   -0.47397292739E-03   13    9   13    7
    0.46261291436E-03   13    9   13    8
    0.34576055588E-02   13    9   13    9
   -0.90488651426E-04   13   10    1    1
    0.76572401278E-04   13   10    2    1
   -0.12815336804E-03   13   10    2    2
    0.11812124582E-03   13   10    3    1
   -0.96340435439E-04   13   10    3    2
   -0.11586745537E-03   13   10    3    3
   -0.21597843973E-03   13   10    4    1
    0.15879350324E-03   13   10    4    2
    0.53299025814E-06   13   10    4    3
   -0.88152398601E-04   13   10    4    4
    0.31808535241E-03   13   10    5    1
    0.19360475836E-03   13   10    5    2
   -0.11497912875E-04   13   10    5    3
    0.87402860221E-06   13   10    5    4
   -0.14016585552E-03   13   10    5    5
    0.20511438987E-03   13   10    6    1
   -0.90248009036E-04   13   10    6    2
    0.79799081598E-04   13   10    6    3
   -0.91883570301E-05   13   10    6    4
    0.17018434575E-04   13   10    6    5
   -0.12872289695E-04   13   10    6    6
    0.13036423056E-03   13   10    7    1
    0.44371257993E-04   13   10    7    2
   -0.91140096283E-04   13   10    7    3
    0.18948127473E-04   13   10    7    4
    0.16902367061E-04   13   10    7    5
   -0.12979961171E-03   13   10    7    6
    0.75886296270E-04   13   10    7    7
   -0.58486203398E-04   13   10    8    1
    0.51855330827E-04   13   10    8    2
   -0.72194142617E-04   13   10    8    3
   -0.58277869066E-04   13   10    8    4
   -0.72684403137E-04   13   10    8    5
   -0.10706519381E-03   13   10    8    6
   -0.25060837876E-04   13   10    8    7
   -0.19996305448E-03   13   10    8    8
   -0.48657671932E-03   13   10    9    1
   -0.10502536642E-03   13   10    9    2
    0.55977477254E-04   13   10    9    3
    0.48032898772E-04   13   10    9    4
   -0.84129549878E-04   13   10    9    5
    0.37806597032E-04   13   10    9    6
   -0.12090283463E-03   13   10    9    7
   -0.51794916854E-04   13   10    9    8
    0.19432486334E-04   13   10    9    9
   -0.10495680079E-03   13   10   10    1
   -0.84221999143E-04   13   10   10    2
   -0.89925259909E-04   13   10   10    3
    0.15377323919E-03   13   10   10    4
   -0.42155720784E-03   13   10   10    5
   -0.64252670537E-03   13   10   10    6
   -0.33747975633E-03   13   10   10    7
    0.91925729698E-04   13   10   10    8
    0.11149170466E-02   13   10   10    9
   -0.53373037877E-04   13   10   10   10
   -0.12828470577E-03   13   10   11    1
    0.40044016937E-04   13   10   11    2
    0.66651181344E-06   13   10   11    3
   -0.30130442741E-04   13   10   11    4
   -0.77406706342E-05   13   10   11    5
    0.15515280409E-06   13   10   11    6
   -0.12675646977E-04   13   10   11    7
    0.86548301976E-05   13   10   11    8
   -0.96226871008E-05   13   10   11    9
    0.19331219351E-03   13   10   11   10
   -0.46026517832E-03   13   10   11   11
    0.10655117961E-03   13   10   12    1
    0.13540646157E-04   13   10   12    2
   -0.13413450113E-04   13   10   12    3
   -0.14398672624E-05   13   10   12    4
   -0.26852858274E-06   13   10   12    5
   -0.18140641475E-04   13   10   12    6
    0.29377144750E-04   13   10   12    7
    0.17643713298E-04   13   10   12    8
   -0.30471347664E-04   13   10   12    9
   -0.92313912439E-04   13   10   12   10
   -0.29946986434E-04   13   10   12   11
   -0.56122706255E-03   13   10   12   12
   -0.16172338509E-03   13   10   13    1
   -0.60860485296E-04   13   10   13    2
   -0.38199963027E-05   13   10   13    3
   -0.61119284463E-05   13   10   13    4
    0.32262559242E-04   13   10   13    5
    0.24316648186E-04   13   10   13    6
   -0.46643736235E-05   13   10   13    7
   -0.54090295549E-04   13   10   13    8
    0.43455232175E-04   13   10   13    9
    0.33089723536E-03   13   10   13   10
    0.13048027006E-02   13   11    1    1
    0.11191900357E-05   13   11    2    1
    0.11148973757E-02   13   11    2    2
   -0.37875323097E-05   13   11    3    1
   -0.26415180992E-04   13   11    3    2
    0.82231515693E-03   13   11    3    3
    0.48076882358E-05   13   11    4    1
   -0.32496267477E-04   13   11    4    2
    0.93953897143E-04   13   11    4    3
    0.11077421441E-02   13   11    4    4
   -0.21799539908E-06   13   11    5    1
    0.25958898270E-04   13   11    5    2
   -0.94238790895E-04   13   11    5    3
   -0.35933944917E-03   13   11    5    4
    0.11107987600E-02   13   11    5    5
    0.70452556342E-06   13   11    6    1
   -0.16558459686E-04   13   11    6    2
   -0.96111532900E-04   13   11    6    3
   -0.28531718273E-04   13   11    6    4
    0.29245091016E-04   13   11    6    5
    0.45737040120E-03   13   11    6    6
   -0.38813026118E-05   13   11    7    1
    0.79904587093E-04   13   11    7    2
   -0.12087131850E-04   13   11    7    3
   -0.77160140850E-04   13   11    7    4
   -0.78135801518E-04   13   11    7    5
   -0.61158234229E-04   13   11    7    6
    0.51203810904E-03   13   11    7    7
    0.35113212374E-05   13   11    8    1
    0.88996169321E-04   13   11    8    2
   -0.95466043672E-05   13   11    8    3
    0.70293168671E-04   13   11    8    4
    0.74218733200E-04   13   11    8    5
   -0.59233481128E-04   13   11    8    6
    0.60016529940E-03   13   11    8    7
    0.53091063775E-03   13   11    8    8
    0.24121669195E-05   13   11    9    1
   -0.61779580463E-05   13   11    9    2
    0.10889799795E-03   13   11    9    3
    0.28191864139E-04   13   11    9    4
   -0.29038790409E-04   13   11    9    5
   -0.38979328914E-03   13   11    9    6
   -0.47697453495E-04   13   11    9    7
   -0.44680477270E-04   13   11    9    8
    0.15084811979E-02   13   11    9    9
   -0.26276021836E-03   13   11   10    1
   -0.96393250077E-06   13   11   10    2
    0.41261864450E-07   13   11   10    3
   -0.12885439602E-04   13   11   10    4
   -0.15822258948E-04   13   11   10    5
   -0.13960655648E-04   13   11   10    6
   -0.40454955474E-04   13   11   10    7
    0.36864550393E-04   13   11   10    8
   -0.79083687520E-05   13   11   10    9
    0.14605795536E-02   13   11   10   10
   -0.40340263498E-04   13   11   11    1
   -0.68974022325E-04   13   11   11    2
    0.33610549595E-04   13   11   11    3
   -0.22326024183E-03   13   11   11    4
   -0.72633548375E-03   13   11   11    5
   -0.63300473937E-03   13   11   11    6
    0.28358285842E-03   13   11   11    7
   -0.31866725503E-03   13   11   11    8
   -0.12906707107E-02   13   11   11    9
   -0.41402368882E-04   13   11   11   10
   -0.32528325923E-03   13   11   11   11
    0.14259133813E-05   13   11   12    1
    0.24878766107E-04   13   11   12    2
   -0.31674551510E-03   13   11   12    3
   -0.14132809137E-03   13   11   12    4
    0.14163306233E-03   13   11   12    5
   -0.20951292803E-03   13   11   12    6
   -0.15941169552E-04   13   11   12    7
   -0.12741366813E-04   13   11   12    8
   -0.39578714540E-03   13   11   12    9
   -0.99623071615E-05   13   11   12   10
   -0.23164767656E-02   13   11   12   11
   -0.19738817859E-01   13   11   12   12
    0.39122070586E-04   13   11   13    1
   -0.77450097731E-04   13   11   13    2
    0.37284320182E-04   13   11   13    3
    0.72624790719E-03   13   11   13    4
    0.21307198038E-03   13   11   13    5
   -0.63927112379E-03   13   11   13    6
   -0.30514454132E-03   13   11   13    7
    0.26360337390E-03   13   11   13    8
   -0.12825335187E-02   13   11   13    9
    0.15794808523E-04   13   11   13   10
    0.36615393482E-01   13   11   13   11
   -0.34094646100E-02   13   12    1    1
   -0.47043005029E-04   13   12    2    1
   -0.32578625551E-02   13   12    2    2
   -0.22514592361E-05   13   12    3    1
    0.48635727972E-05   13   12    3    2
   -0.33052121701E-02   13   12    3    3
   -0.62881518886E-05   13   12    4    1
    0.64636132979E-05   13   12    4    2
   -0.10372778834E-03   13   12    4    3
   -0.32645193835E-02   13   12    4    4
   -0.86591312359E-05   13   12    5    1
   -0.93537087043E-05   13   12    5    2
    0.71051909274E-04   13   12    5    3
    0.93327845430E-04   13   12    5    4
   -0.32196705015E-02   13   12    5    5
    0.99934618457E-06   13   12    6    1
    0.41313503077E-05   13   12    6    2
    0.22395561745E-03   13   12    6    3
   -0.20185444980E-03   13   12    6    4
    0.18325179168E-03   13   12    6    5
   -0.28136051258E-02   13   12    6    6
    0.78063332433E-05   13   12    7    1
    0.15114167624E-03   13   12    7    2
    0.16908966630E-04   13   12    7    3
    0.74801701855E-04   13   12    7    4
    0.11264229886E-03   13   12    7    5
   -0.32783655198E-04   13   12    7    6
   -0.26374315078E-02   13   12    7    7
   -0.19900738837E-04   13   12    8    1
    0.14671097667E-03   13   12    8    2
    0.16193096686E-04   13   12    8    3
   -0.78577730302E-04   13   12    8    4
   -0.11353766686E-03   13   12    8    5
    0.11003060423E-04   13   12    8    6
   -0.10955563980E-04   13   12    8    7
   -0.26372039556E-02   13   12    8    8
   -0.53730321730E-05   13   12    9    1
   -0.16668122990E-04   13   12    9    2
   -0.69097198057E-04   13   12    9    3
   -0.37096091688E-04   13   12    9    4
   -0.43362102788E-04   13   12    9    5
   -0.43809506935E-03   13   12    9    6
   -0.88635326202E-04   13   12    9    7
    0.30651965485E-04   13   12    9    8
   -0.34234954559E-02   13   12    9    9
   -0.24980088501E-03   13   12   10    1
    0.17912124535E-04   13   12   10    2
    0.18383936112E-06   13   12   10    3
   -0.77085527074E-05   13   12   10    4
   -0.31144718979E-05   13   12   10    5
   -0.13967208448E-04   13   12   10    6
    0.12567641576E-04   13   12   10    7
    0.46910055756E-04   13   12   10    8
   -0.11559533703E-04   13   12   10    9
   -0.28125003015E-02   13   12   10   10
    0.21437674495E-04   13   12   11    1
   -0.14468292740E-04   13   12   11    2
    0.18408238953E-03   13   12   11    3
    0.13325613604E-03   13   12   11    4
    0.39023740425E-05   13   12   11    5
   -0.84190122358E-04   13   12   11    6
    0.58154709094E-05   13   12   11    7
   -0.35533213387E-04   13   12   11    8
   -0.36006528847E-03   13   12   11    9
    0.26069550308E-04   13   12   11   10
    0.30279741089E-02   13   12   11   11
    0.21201647962E-05   13   12   12    1
   -0.11533209704E-03   13   12   12    2
    0.15679910861E-03   13   12   12    3
    0.20241156037E-03   13   12   12    4
   -0.69364187053E-03   13   12   12    5
   -0.43265474841E-03   13   12   12    6
    0.17418917547E-03   13   12   12    7
   -0.17618475257E-03   13   12   12    8
   -0.97255054253E-03   13   12   12    9
   -0.12212417047E-04   13   12   12   10
    0.97758081560E-02   13   12   12   11
   -0.76395735402E-03   13   12   12   12
   -0.22197924824E-04   13   12   13    1
   -0.29340931959E-04   13   12   13    2
    0.40142607091E-03   13   12   13    3
    0.51691554177E-04   13   12   13    4
   -0.17956073637E-03   13   12   13    5
    0.27256133410E-03   13   12   13    6
   -0.75733714455E-04   13   12   13    7
    0.12227377225E-03   13   12   13    8
    0.34532823608E-03   13   12   13    9
    0.97329690523E-05   13   12   13   10
   -0.23329517497E-02   13   12   13   11
    0.29089451910E-01   13   12   13   12
    0.20499605602       13   13    1    1
    0.14945265255E-03   13   13    2    1
    0.20127773427       13   13    2    2
    0.12323677951E-03   13   13    3    1
   -0.10611112764E-03   13   13    3    2
    0.20209254716       13   13    3    3
    0.30876005266E-03   13   13    4    1
   -0.11215925580E-03   13   13    4    2
    0.32819812607E-02   13   13    4    3
    0.20320235173       13   13    4    4
    0.37945372684E-03   13   13    5    1
    0.30089388048E-03   13   13    5    2
   -0.32363600271E-02   13   13    5    3
   -0.11041707918E-02   13   13    5    4
    0.20306868570       13   13    5    5
   -0.78228099720E-04   13   13    6    1
   -0.50263614005E-03   13   13    6    2
   -0.46046416757E-02   13   13    6    3
    0.48606799385E-02   13   13    6    4
   -0.50191023686E-02   13   13    6    5
    0.19449487208       13   13    6    6
   -0.72530717656E-03   13   13    7    1
   -0.14244168350E-02   13   13    7    2
   -0.47275979516E-03   13   13    7    3
    0.30658433536E-02   13   13    7    4
    0.23088726570E-02   13   13    7    5
   -0.70113230069E-04   13   13    7    6
    0.20508431172       13   13    7    7
    0.52533019989E-03   13   13    8    1
   -0.15161561464E-02   13   13    8    2
   -0.30037807639E-03   13   13    8    3
   -0.25918556379E-02   13   13    8    4
   -0.26105742911E-02   13   13    8    5
    0.67809808859E-03   13   13    8    6
   -0.16466819395E-01   13   13    8    7
    0.20504181718       13   13    8    8
    0.90826104590E-04   13   13    9    1
   -0.23673980283E-03   13   13    9    2
   -0.19167245593E-02   13   13    9    3
    0.84876137196E-03   13   13    9    4
   -0.75751587287E-03   13   13    9    5
    0.17026085000E-01   13   13    9    6
    0.15407836435E-02   13   13    9    7
    0.61973824660E-03   13   13    9    8
    0.23947400225       13   13    9    9
    0.69625662547E-02   13   13   10    1
   -0.70044961896E-04   13   13   10    2
   -0.57905047736E-04   13   13   10    3
    0.40655283891E-03   13   13   10    4
    0.32220948010E-03   13   13   10    5
    0.43242916622E-03   13   13   10    6
    0.25606406156E-02   13   13   10    7
   -0.26097862588E-02   13   13   10    8
    0.41174821114E-03   13   13   10    9
    0.18610154006       13   13   10   10
    0.56013928314E-03   13   13   11    1
   -0.15950052035E-02   13   13   11    2
    0.11174764674E-02   13   13   11    3
    0.13398647444E-01   13   13   11    4
    0.77985547217E-03   13   13   11    5
   -0.65253133970E-02   13   13   11    6
   -0.60095208743E-02   13   13   11    7
    0.59818245173E-02   13   13   11    8
   -0.13447149694E-01   13   13   11    9
    0.29668737944E-03   13   13   11   10
    0.78150734250       13   13   11   11
   -0.40586933254E-04   13   13   12    1
   -0.37703814278E-03   13   13   12    2
    0.88961422383E-02   13   13   12    3
    0.22122134838E-02   13   13   12    4
   -0.21746808532E-02   13   13   12    5
    0.73095899207E-02   13   13   12    6
    0.58969166396E-03   13   13   12    7
    0.60284998002E-03   13   13   12    8
    0.11965511116E-01   13   13   12    9
    0.29811224278E-03   13   13   12   10
    0.29839452547E-02   13   13   12   11
    0.82896981329       13   13   12   12
   -0.30822765007E-03   13   13   13    1
   -0.16693560924E-02   13   13   13    2
    0.11657268684E-02   13   13   13    3
   -0.11144067045E-02   13   13   13    4
   -0.14930878827E-01   13   13   13    5
   -0.72547877868E-02   13   13   13    6
    0.72314917067E-02   13   13   13    7
   -0.69936767966E-02   13   13   13    8
   -0.14892499271E-01   13   13   13    9
   -0.55968849615E-03   13   13   13   10
   -0.30777875847E-03   13   13   13   11
   -0.82258296583E-03   13   13   13   12
    0.85630609948       13   13   13   13
   -0.40092090494E-06   14    1    1    1
   -0.31290209269E-03   14    1    2    1
   -0.16518387028E-05   14    1    2    2
    0.30715990723E-04   14    1    3    1
   -0.33362679609E-05   14    1    3    2
   -0.15140997540E-06   14    1    3    3
   -0.49807840033E-04   14    1    4    1
    0.91053052732E-05   14    1    4    2
   -0.17605668338E-04   14    1    4    3
   -0.22359632023E-03   14    1    4    4
    0.54334563739E-04   14    1    5    1
    0.76776912020E-05   14    1    5    2
   -0.17910005239E-04   14    1    5    3
    0.10318352729E-05   14    1    5    4
    0.22275413175E-03   14    1    5    5
    0.49801348049E-05   14    1    6    1
   -0.73273595484E-06   14    1    6    2
   -0.10197625577E-05   14    1    6    3
   -0.15585044676E-04   14    1    6    4
   -0.14093892913E-04   14    1    6    5
    0.22336539611E-05   14    1    6    6
   -0.49871795275E-04   14    1    7    1
   -0.36135540852E-04   14    1    7    2
   -0.35086030967E-04   14    1    7    3
   -0.57571093611E-05   14    1    7    4
   -0.44880449518E-04   14    1    7    5
   -0.10367761354E-03   14    1    7    6
   -0.12705819268E-03   14    1    7    7
   -0.47343234444E-04   14    1    8    1
    0.36287710740E-04   14    1    8    2
    0.36747558139E-04   14    1    8    3
   -0.43030513062E-04   14    1    8    4
   -0.43225217128E-05   14    1    8    5
    0.96846082985E-04   14    1    8    6
    0.90828792090E-06   14    1    8    7
    0.12114178671E-03   14    1    8    8
   -0.44597380583E-04   14    1    9    1
   -0.72210497844E-07   14    1    9    2
   -0.75320426962E-06   14    1    9    3
    0.45398107294E-04   14    1    9    4
    0.46004654804E-04   14    1    9    5
   -0.20759421682E-05   14    1    9    6
   -0.10791093968E-05   14    1    9    7
   -0.28273306395E-05   14    1    9    8
   -0.22914165940E-05   14    1    9    9
   -0.28145207180E-07   14    1   10    1
    0.26935295936E-04   14    1   10    2
    0.45367224664E-05   14    1   10    3
    0.18127374013E-04   14    1   10    4
   -0.14702970235E-04   14    1   10    5
   -0.93069444596E-04   14    1   10    6
    0.16773498233E-03   14    1   10    7
    0.17141548520E-03   14    1   10    8
    0.89609484903E-04   14    1   10    9
    0.27634547382E-05   14    1   10   10
   -0.22855701248E-04   14    1   11    1
    0.77435003732E-05   14    1   11    2
   -0.36813903244E-04   14    1   11    3
    0.48653219821E-04   14    1   11    4
    0.27099871536E-05   14    1   11    5
   -0.21318207895E-04   14    1   11    6
    0.22503030920E-04   14    1   11    7
   -0.72436473089E-05   14    1   11    8
    0.57209686619E-04   14    1   11    9
    0.98476351614E-05   14    1   11   10
    0.51692846577E-03   14    1   11   11
    0.26694126923E-04   14    1   12    1
    0.33899681135E-06   14    1   12    2
   -0.39700554493E-08   14    1   12    3
   -0.17717524053E-04   14    1   12    4
   -0.17548746804E-04   14    1   12    5
   -0.97203486532E-07   14    1   12    6
   -0.96785242780E-05   14    1   12    7
    0.10399804573E-04   14    1   12    8
    0.27027391348E-06   14    1   12    9
   -0.10402286231E-04   14    1   12   10
    0.70677664745E-05   14    1   12   11
    0.16516755274E-05   14    1   12   12
   -0.22913077214E-04   14    1   13    1
   -0.97265082180E-05   14    1   13    2
    0.37382382109E-04   14    1   13    3
    0.19649834752E-05   14    1   13    4
    0.48105127684E-04   14    1   13    5
    0.21541907382E-04   14    1   13    6
    0.57298875377E-05   14    1   13    7
   -0.22101551508E-04   14    1   13    8
   -0.57975227905E-04   14    1   13    9
    0.10041446130E-04   14    1   13   10
   -0.59953654694E-05   14    1   13   11
   -0.69758752037E-05   14    1   13   12
   -0.51654553282E-03   14    1   13   13
    0.17164028844E-03   14    1   14    1
   -0.65386884458E-02   14    2    1    1
    0.47534020544E-07   14    2    2    1
   -0.81188398689E-02   14    2    2    2
    0.99641939244E-06   14    2    3    1
   -0.29061286249E-04   14    2    3    2
   -0.75591128625E-02   14    2    3    3
   -0.26158578009E-05   14    2    4    1
   -0.74251030147E-04   14    2    4    2
    0.15117136035E-03   14    2    4    3
   -0.71350264855E-02   14    2    4    4
    0.25405430487E-05   14    2    5    1
    0.69900164607E-04   14    2    5    2
   -0.15180897328E-03   14    2    5    3
    0.10773067545E-03   14    2    5    4
   -0.71332268883E-02   14    2    5    5
    0.11510981789E-04   14    2    6    1
   -0.14433420878E-03   14    2    6    2
    0.13794229619E-02   14    2    6    3
   -0.37280514676E-03   14    2    6    4
    0.36767241688E-03   14    2    6    5
   -0.49696019978E-02   14    2    6    6
    0.29617544445E-04   14    2    7    1
    0.11936564446E-02   14    2    7    2
    0.54342521852E-04   14    2    7    3
    0.98040643412E-03   14    2    7    4
    0.86362244160E-03   14    2    7    5
   -0.81985288608E-04   14    2    7    6
   -0.43123730762E-02   14    2    7    7
   -0.12036949075E-04   14    2    8    1
    0.12100317356E-02   14    2    8    2
    0.52708615024E-04   14    2    8    3
   -0.86514642902E-03   14    2    8    4
   -0.99752088676E-03   14    2    8    5
   -0.85676841938E-04   14    2    8    6
   -0.16149330953E-03   14    2    8    7
   -0.42892795197E-02   14    2    8    8
    0.15437745248E-04   14    2    9    1
   -0.20231581304E-03   14    2    9    2
    0.71257812083E-03   14    2    9    3
    0.13307941697E-02   14    2    9    4
   -0.13269416917E-02   14    2    9    5
    0.16902779684E-03   14    2    9    6
   -0.20145285528E-04   14    2    9    7
   -0.17828895235E-04   14    2    9    8
   -0.31254445892E-02   14    2    9    9
   -0.16693328273E-02   14    2   10    1
    0.63142420235E-05   14    2   10    2
    0.28300587891E-04   14    2   10    3
    0.21392372149E-04   14    2   10    4
   -0.47034125287E-05   14    2   10    5
   -0.53155028841E-05   14    2   10    6
    0.45405728991E-05   14    2   10    7
   -0.95178673012E-05   14    2   10    8
    0.25571922576E-04   14    2   10    9
   -0.47032213706E-02   14    2   10   10
   -0.32506592116E-04   14    2   11    1
    0.75656517954E-04   14    2   11    2
   -0.22937510278E-04   14    2   11    3
   -0.65517668084E-03   14    2   11    4
   -0.20288578473E-04   14    2   11    5
    0.23372968291E-04   14    2   11    6
   -0.23193562013E-03   14    2   11    7
    0.24947717986E-03   14    2   11    8
   -0.23444427433E-03   14    2   11    9
   -0.26829185905E-04   14    2   11   10
   -0.71390115505E-02   14    2   11   11
    0.54062852024E-05   14    2   12    1
   -0.58648652084E-06   14    2   12    2
   -0.26083165017E-03   14    2   12    3
    0.21763491421E-04   14    2   12    4
   -0.22417311198E-04   14    2   12    5
   -0.14965285745E-03   14    2   12    6
    0.54567028247E-06   14    2   12    7
    0.17076289270E-06   14    2   12    8
   -0.23045827900E-03   14    2   12    9
   -0.76889118576E-05   14    2   12   10
   -0.15226742445E-03   14    2   12   11
   -0.75647608589E-02   14    2   12   12
    0.13162327119E-04   14    2   13    1
    0.67744655278E-04   14    2   13    2
   -0.21382421039E-04   14    2   13    3
    0.29002873868E-04   14    2   13    4
    0.65445042880E-03   14    2   13    5
    0.21406554414E-04   14    2   13    6
    0.24540422991E-03   14    2   13    7
   -0.23816771372E-03   14    2   13    8
   -0.22686419548E-03   14    2   13    9
    0.31531096121E-04   14    2   13   10
   -0.10790503532E-03   14    2   13   11
   -0.15132916626E-03   14    2   13   12
   -0.71384974091E-02   14    2   13   13
    0.27500682243E-06   14    2   14    1
    0.53515543218E-03   14    2   14    2
    0.32718249956E-03   14    3    1    1
   -0.11711247240E-05   14    3    2    1
    0.48098760013E-03   14    3    2    2
   -0.10629905225E-06   14    3    3    1
   -0.48591336363E-03   14    3    3    2
    0.48756494205E-03   14    3    3    3
    0.16827152087E-03   14    3    4    1
   -0.68998918185E-04   14    3    4    2
   -0.11311945061E-03   14    3    4    3
    0.42815390590E-03   14    3    4    4
    0.16745283273E-03   14    3    5    1
    0.70309036963E-04   14    3    5    2
    0.11663586098E-03   14    3    5    3
    0.25970992603E-04   14    3    5    4
    0.43069323396E-03   14    3    5    5
   -0.20579712350E-05   14    3    6    1
   -0.56956349446E-04   14    3    6    2
   -0.20093288140E-03   14    3    6    3
    0.54810376105E-04   14    3    6    4
   -0.54004860891E-04   14    3    6    5
    0.35379173680E-03   14    3    6    6
    0.10011834212E-04   14    3    7    1
   -0.15317733079E-03   14    3    7    2
   -0.74684490001E-04   14    3    7    3
   -0.97898180037E-04   14    3    7    4
   -0.94038786457E-04   14    3    7    5
   -0.22780148370E-03   14    3    7    6
    0.19040326005E-03   14    3    7    7
   -0.10813969794E-04   14    3    8    1
   -0.15349862231E-03   14    3    8    2
   -0.74782162055E-04   14    3    8    3
    0.95492852330E-04   14    3    8    4
    0.97807005858E-04   14    3    8    5
   -0.23546765250E-03   14    3    8    6
   -0.44765660351E-04   14    3    8    7
    0.18622863578E-03   14    3    8    8
   -0.21066800253E-05   14    3    9    1
   -0.42028038391E-05   14    3    9    2
   -0.41460842627E-04   14    3    9    3
   -0.11029300701E-03   14    3    9    4
    0.10824654442E-03   14    3    9    5
   -0.19493922157E-04   14    3    9    6
   -0.14347585719E-03   14    3    9    7
   -0.14366518100E-03   14    3    9    8
    0.14059281958E-03   14    3    9    9
    0.18239481570E-03   14    3   10    1
   -0.14964422156E-05   14    3   10    2
   -0.36222749778E-05   14    3   10    3
   -0.15066996361E-04   14    3   10    4
   -0.13074456431E-04   14    3   10    5
    0.88507397349E-06   14    3   10    6
   -0.14285099902E-03   14    3   10    7
    0.13592400697E-03   14    3   10    8
   -0.23730825953E-05   14    3   10    9
    0.15667279385E-03   14    3   10   10
   -0.22227538141E-04   14    3   11    1
   -0.12037837820E-04   14    3   11    2
   -0.57810415794E-05   14    3   11    3
   -0.18709119555E-05   14    3   11    4
    0.25431255186E-05   14    3   11    5
    0.11332389143E-04   14    3   11    6
   -0.12769707878E-04   14    3   11    7
   -0.28438942073E-04   14    3   11    8
    0.10851382461E-04   14    3   11    9
    0.17508446932E-04   14    3   11   10
   -0.37660901365E-03   14    3   11   11
   -0.26608616564E-06   14    3   12    1
   -0.65220416943E-05   14    3   12    2
    0.11744308539E-05   14    3   12    3
   -0.43441454688E-05   14    3   12    4
    0.46185639959E-05   14    3   12    5
   -0.11884321839E-04   14    3   12    6
    0.18015986018E-04   14    3   12    7
    0.18165780868E-04   14    3   12    8
   -0.12196761495E-04   14    3   12    9
    0.18156041420E-07   14    3   12   10
   -0.12584253156E-04   14    3   12   11
   -0.38093683857E-03   14    3   12   12
    0.22626928978E-04   14    3   13    1
   -0.11333170274E-04   14    3   13    2
   -0.58212327219E-05   14    3   13    3
   -0.25802048975E-05   14    3   13    4
    0.13669375737E-05   14    3   13    5
    0.11492333843E-04   14    3   13    6
   -0.28927861734E-04   14    3   13    7
   -0.11512971930E-04   14    3   13    8
    0.12771574307E-04   14    3   13    9
   -0.17990732267E-04   14    3   13   10
   -0.85090280971E-06   14    3   13   11
   -0.72286101985E-05   14    3   13   12
   -0.38488527201E-03   14    3   13   13
   -0.67161664102E-06   14    3   14    1
   -0.10393702136E-05   14    3   14    2
    0.60666282869E-04   14    3   14    3
   -0.14384690193E-02   14    4    1    1
   -0.34144757723E-04   14    4    2    1
   -0.16556549213E-02   14    4    2    2
    0.10951841247E-03   14    4    3    1
   -0.30490113471E-04   14    4    3    2
   -0.15896128916E-02   14    4    3    3
   -0.36680396382E-04   14    4    4    1
   -0.31724980977E-04   14    4    4    2
    0.29981055762E-04   14    4    4    3
   -0.16006725162E-02   14    4    4    4
    0.34710759522E-04   14    4    5    1
    0.16007703323E-03   14    4    5    2
   -0.15347911231E-04   14    4    5    3
    0.82270529470E-04   14    4    5    4
   -0.15365389443E-02   14    4    5    5
    0.13033047231E-03   14    4    6    1
   -0.64383937248E-05   14    4    6    2
    0.34123934922E-03   14    4    6    3
   -0.13584441720E-03   14    4    6    4
    0.54463451633E-04   14    4    6    5
   -0.10441833762E-02   14    4    6    6
   -0.23622440429E-05   14    4    7    1
    0.56632737315E-03   14    4    7    2
    0.50598602663E-04   14    4    7    3
    0.46733659146E-03   14    4    7    4
    0.34657568942E-03   14    4    7    5
   -0.79197449151E-05   14    4    7    6
   -0.29022166044E-03   14    4    7    7
    0.12905421673E-04   14    4    8    1
   -0.50434883129E-05   14    4    8    2
    0.54512977946E-04   14    4    8    3
   -0.52392613223E-04   14    4    8    4
    0.34032719829E-04   14    4    8    5
    0.95706162559E-04   14    4    8    6
   -0.16532733478E-04   14    4    8    7
   -0.14872009694E-02   14    4    8    8
    0.34295069480E-03   14    4    9    1
    0.11961309981E-04   14    4    9    2
    0.13312512823E-03   14    4    9    3
    0.31937123977E-03   14    4    9    4
   -0.24827914663E-03   14    4    9    5
    0.51627689129E-04   14    4    9    6
    0.73112952524E-04   14    4    9    7
   -0.37349041213E-04   14    4    9    8
   -0.72967393091E-03   14    4    9    9
   -0.37131985466E-03   14    4   10    1
    0.36448295874E-04   14    4   10    2
   -0.65785534375E-04   14    4   10    3
   -0.42742328412E-04   14    4   10    4
    0.10847761880E-03   14    4   10    5
    0.38789600484E-04   14    4   10    6
    0.13259187116E-03   14    4   10    7
    0.14891729959E-05   14    4   10    8
   -0.43324753246E-03   14    4   10    9
   -0.99076475346E-03   14    4   10   10
    0.16374654889E-03   14    4   11    1
   -0.22586126978E-03   14    4   11    2
   -0.39508670427E-05   14    4   11    3
   -0.12194114085E-03   14    4   11    4
    0.22715304671E-04   14    4   11    5
    0.12354207062E-04   14    4   11    6
   -0.15683503962E-03   14    4   11    7
   -0.82594034367E-04   14    4   11    8
   -0.58566409481E-04   14    4   11    9
   -0.32471395966E-04   14    4   11   10
   -0.10071687528E-02   14    4   11   11
   -0.24249376663E-03   14    4   12    1
    0.11233625764E-04   14    4   12    2
   -0.43369320068E-04   14    4   12    3
    0.96146137800E-05   14    4   12    4
   -0.83397237748E-05   14    4   12    5
   -0.17336524801E-04   14    4   12    6
   -0.43195389760E-05   14    4   12    7
   -0.94994528753E-05   14    4   12    8
   -0.23588362140E-04   14    4   12    9
    0.55271315590E-04   14    4   12   10
   -0.20636606595E-04   14    4   12   11
   -0.10315951121E-02   14    4   12   12
    0.15241085214E-03   14    4   13    1
    0.20884971945E-03   14    4   13    2
   -0.40663772081E-05   14    4   13    3
    0.14560187040E-04   14    4   13    4
    0.10378348241E-03   14    4   13    5
   -0.24869709147E-04   14    4   13    6
    0.16657852357E-03   14    4   13    7
    0.95256460818E-04   14    4   13    8
   -0.53621115029E-04   14    4   13    9
   -0.58469502044E-04   14    4   13   10
   -0.12387392254E-04   14    4   13   11
   -0.28429646486E-04   14    4   13   12
   -0.94970652815E-03   14    4   13   13
   -0.14115946481E-04   14    4   14    1
    0.63619231861E-04   14    4   14    2
    0.27240615443E-04   14    4   14    3
    0.30592122101E-03   14    4   14    4
    0.15854850105E-02   14    5    1    1
   -0.40698597039E-04   14    5    2    1
    0.18102386056E-02   14    5    2    2
    0.10907779859E-03   14    5    3    1
    0.31370017763E-04   14    5    3    2
    0.17672548466E-02   14    5    3    3
   -0.33524323733E-04   14    5    4    1
    0.16231669860E-03   14    5    4    2
   -0.16461109280E-04   14    5    4    3
    0.16918799559E-02   14    5    4    4
    0.36368380003E-04   14    5    5    1
   -0.31123774548E-04   14    5    5    2
    0.31186289544E-04   14    5    5    3
   -0.67191643884E-04   14    5    5    4
    0.17800453814E-02   14    5    5    5
    0.12223238749E-03   14    5    6    1
    0.75480334425E-05   14    5    6    2
   -0.38070479906E-03   14    5    6    3
    0.74990521309E-04   14    5    6    4
   -0.15207990318E-03   14    5    6    5
    0.11458129868E-02   14    5    6    6
    0.74301815137E-05   14    5    7    1
   -0.33447538057E-04   14    5    7    2
   -0.54773283302E-04   14    5    7    3
    0.15293689542E-04   14    5    7    4
   -0.71372036088E-04   14    5    7    5
   -0.89840054638E-04   14    5    7    6
    0.15837008956E-02   14    5    7    7
   -0.12782733989E-05   14    5    8    1
   -0.60513709908E-03   14    5    8    2
   -0.52714364645E-04   14    5    8    3
    0.36300698139E-03   14    5    8    4
    0.48848741615E-03   14    5    8    5
    0.55609439276E-05   14    5    8    6
   -0.91659752878E-05   14    5    8    7
    0.38696524448E-03   14    5    8    8
    0.33143597626E-03   14    5    9    1
   -0.42292757982E-05   14    5    9    2
   -0.14889767972E-03   14    5    9    3
   -0.27912036412E-03   14    5    9    4
    0.35245305986E-03   14    5    9    5
   -0.26271731703E-04   14    5    9    6
    0.43776141459E-04   14    5    9    7
   -0.60574653025E-04   14    5    9    8
    0.79680242902E-03   14    5    9    9
    0.43348612249E-03   14    5   10    1
    0.31705149286E-04   14    5   10    2
   -0.78719012971E-04   14    5   10    3
   -0.11043224620E-03   14    5   10    4
    0.50920234149E-04   14    5   10    5
    0.40004682967E-04   14    5   10    6
    0.12495184685E-04   14    5   10    7
    0.12582517775E-03   14    5   10    8
   -0.43745199588E-03   14    5   10    9
    0.10647300015E-02   14    5   10   10
    0.15605474630E-03   14    5   11    1
   -0.20694139345E-03   14    5   11    2
    0.14996686398E-05   14    5   11    3
    0.10657488150E-03   14    5   11    4
    0.11548840363E-04   14    5   11    5
    0.20956951529E-04   14    5   11    6
   -0.98472886974E-04   14    5   11    7
   -0.16286812298E-03   14    5   11    8
    0.56612034033E-04   14    5   11    9
   -0.60442599533E-04   14    5   11   10
    0.11305587434E-02   14    5   11   11
   -0.24204576131E-03   14    5   12    1
   -0.11609754119E-04   14    5   12    2
    0.48345968001E-04   14    5   12    3
   -0.69656072550E-05   14    5   12    4
    0.80834307696E-05   14    5   12    5
    0.18656476798E-04   14    5   12    6
    0.77312434777E-05   14    5   12    7
    0.37699702990E-05   14    5   12    8
    0.24256327786E-04   14    5   12    9
    0.56765657789E-04   14    5   12   10
    0.29371414421E-04   14    5   12   11
    0.12302281727E-02   14    5   12   12
    0.16346591618E-03   14    5   13    1
    0.22623588037E-03   14    5   13    2
    0.75537603267E-06   14    5   13    3
    0.21746721221E-04   14    5   13    4
   -0.12476138014E-03   14    5   13    5
   -0.17098552799E-04   14    5   13    6
    0.86562981588E-04   14    5   13    7
    0.15344023077E-03   14    5   13    8
    0.59532559218E-04   14    5   13    9
   -0.29782212456E-04   14    5   13   10
    0.20938679426E-05   14    5   13   11
    0.20921420923E-04   14    5   13   12
    0.11866952862E-02   14    5   13   13
   -0.14542661016E-04   14    5   14    1
   -0.79963300423E-04   14    5   14    2
   -0.27036077659E-04   14    5   14    3
    0.14338208869E-03   14    5   14    4
    0.30858323794E-03   14    5   14    5
    0.43941425866E-03   14    6    1    1
   -0.49806150180E-05   14    6    2    1
    0.56723020675E-03   14    6    2    2
    0.70560856577E-06   14    6    3    1
   -0.26646775479E-03   14    6    3    2
    0.46579218664E-03   14    6    3    3
    0.11428282629E-03   14    6    4    1
   -0.16160872188E-04   14    6    4    2
   -0.42133144516E-04   14    6    4    3
    0.47320861714E-03   14    6    4    4
    0.11533856487E-03   14    6    5    1
    0.20279841316E-04   14    6    5    2
    0.40732651977E-04   14    6    5    3
   -0.46916684069E-04   14    6    5    4
    0.48166697019E-03   14    6    5    5
    0.14699836788E-05   14    6    6    1
   -0.20288838721E-03   14    6    6    2
    0.12839548851E-03   14    6    6    3
   -0.94525617575E-04   14    6    6    4
    0.98617326989E-04   14    6    6    5
    0.64990679772E-03   14    6    6    6
    0.32476521787E-04   14    6    7    1
    0.55554996440E-04   14    6    7    2
   -0.17158369547E-03   14    6    7    3
    0.17340594845E-04   14    6    7    4
   -0.17583738342E-04   14    6    7    5
   -0.40359976743E-03   14    6    7    6
    0.44326245712E-03   14    6    7    7
   -0.32728483776E-04   14    6    8    1
    0.52741135844E-04   14    6    8    2
   -0.17757361389E-03   14    6    8    3
    0.27358140224E-04   14    6    8    4
   -0.20573552356E-04   14    6    8    5
   -0.42041859026E-03   14    6    8    6
    0.89510150553E-04   14    6    8    7
    0.43009645179E-03   14    6    8    8
   -0.74616230195E-06   14    6    9    1
   -0.88282352366E-04   14    6    9    2
   -0.30966444492E-04   14    6    9    3
   -0.62254856652E-05   14    6    9    4
    0.44769781892E-05   14    6    9    5
   -0.14257708498E-03   14    6    9    6
   -0.16872064798E-03   14    6    9    7
   -0.15651230845E-03   14    6    9    8
    0.23667503246E-03   14    6    9    9
   -0.47200320603E-04   14    6   10    1
    0.20839379115E-05   14    6   10    2
   -0.11483305390E-05   14    6   10    3
   -0.67303838467E-04   14    6   10    4
   -0.65730415423E-04   14    6   10    5
   -0.55358165918E-05   14    6   10    6
   -0.22192068965E-03   14    6   10    7
    0.22435129649E-03   14    6   10    8
   -0.46044383942E-05   14    6   10    9
    0.50132420666E-03   14    6   10   10
   -0.11427781443E-05   14    6   11    1
   -0.23860026557E-04   14    6   11    2
    0.32635126397E-05   14    6   11    3
    0.14166404489E-04   14    6   11    4
    0.26095745409E-05   14    6   11    5
    0.23599735996E-04   14    6   11    6
   -0.97854677805E-05   14    6   11    7
   -0.10141516934E-03   14    6   11    8
    0.10818327250E-03   14    6   11    9
   -0.31133127604E-04   14    6   11   10
   -0.14554411111E-02   14    6   11   11
   -0.45081918946E-06   14    6   12    1
   -0.23880264556E-04   14    6   12    2
   -0.11165914753E-04   14    6   12    3
   -0.11189679040E-04   14    6   12    4
    0.11538139848E-04   14    6   12    5
   -0.13496966375E-04   14    6   12    6
    0.25374672126E-04   14    6   12    7
    0.27269873071E-04   14    6   12    8
   -0.29223584334E-04   14    6   12    9
   -0.12673363557E-06   14    6   12   10
    0.46748849434E-05   14    6   12   11
   -0.14984562199E-02   14    6   12   12
    0.18225052307E-05   14    6   13    1
   -0.23604853693E-04   14    6   13    2
    0.38044862829E-05   14    6   13    3
   -0.22706028670E-05   14    6   13    4
   -0.14941900585E-04   14    6   13    5
    0.19189963866E-04   14    6   13    6
   -0.10191241383E-03   14    6   13    7
   -0.73642250897E-05   14    6   13    8
    0.96989694225E-04   14    6   13    9
    0.31068114173E-04   14    6   13   10
    0.90103021263E-05   14    6   13   11
    0.62604964357E-05   14    6   13   12
   -0.14542048129E-02   14    6   13   13
   -0.37116408457E-06   14    6   14    1
   -0.17511973240E-04   14    6   14    2
    0.98135135190E-05   14    6   14    3
   -0.52017068124E-04   14    6   14    4
    0.52497686262E-04   14    6   14    5
    0.15471970698E-03   14    6   14    6
   -0.47679430897E-02   14    7    1    1
   -0.27553614906E-05   14    7    2    1
   -0.58081343161E-02   14    7    2    2
    0.14738702204E-03   14    7    3    1
   -0.10757367272E-03   14    7    3    2
   -0.55938293474E-02   14    7    3    3
   -0.28239791751E-04   14    7    4    1
    0.98481600921E-04   14    7    4    2
    0.17016657853E-03   14    7    4    3
   -0.51673677813E-02   14    7    4    4
    0.90495257893E-04   14    7    5    1
    0.18793650266E-03   14    7    5    2
   -0.17364104862E-03   14    7    5    3
    0.51507700025E-04   14    7    5    4
   -0.52413412406E-02   14    7    5    5
    0.10735304037E-03   14    7    6    1
   -0.66787430119E-04   14    7    6    2
    0.41067802378E-03   14    7    6    3
   -0.71080596697E-05   14    7    6    4
   -0.44260858690E-04   14    7    6    5
   -0.47141147352E-02   14    7    6    6
   -0.51943971320E-04   14    7    7    1
    0.52258444505E-03   14    7    7    2
   -0.12148175310E-04   14    7    7    3
    0.71456721315E-03   14    7    7    4
    0.59818351161E-03   14    7    7    5
   -0.11596894892E-03   14    7    7    6
   -0.39580722399E-02   14    7    7    7
    0.62761192661E-06   14    7    8    1
    0.91798726564E-04   14    7    8    2
   -0.42358709796E-05   14    7    8    3
   -0.36371002344E-03   14    7    8    4
   -0.34918227208E-03   14    7    8    5
   -0.65796755460E-05   14    7    8    6
   -0.72211259927E-03   14    7    8    7
   -0.45943613435E-02   14    7    8    8
    0.32803199304E-03   14    7    9    1
   -0.11256276327E-03   14    7    9    2
    0.34669429206E-03   14    7    9    3
    0.68457716322E-03   14    7    9    4
   -0.64470934523E-03   14    7    9    5
    0.65150133346E-03   14    7    9    6
    0.49823245701E-04   14    7    9    7
   -0.57578354898E-04   14    7    9    8
   -0.21130545037E-02   14    7    9    9
   -0.62835226454E-03   14    7   10    1
    0.57867539122E-04   14    7   10    2
   -0.65771926185E-04   14    7   10    3
   -0.29493295155E-04   14    7   10    4
    0.67358671747E-04   14    7   10    5
    0.31400140104E-04   14    7   10    6
    0.94728440166E-04   14    7   10    7
    0.34940509747E-04   14    7   10    8
   -0.36924679347E-03   14    7   10    9
   -0.46026910650E-02   14    7   10   10
    0.17322620564E-03   14    7   11    1
   -0.23649824190E-03   14    7   11    2
   -0.73494452570E-06   14    7   11    3
   -0.19737552880E-03   14    7   11    4
    0.15204817367E-04   14    7   11    5
   -0.10812629877E-03   14    7   11    6
   -0.51396899442E-03   14    7   11    7
    0.13384909920E-03   14    7   11    8
   -0.72402965002E-03   14    7   11    9
   -0.85145981519E-04   14    7   11   10
    0.85911467681E-02   14    7   11   11
   -0.26698113114E-03   14    7   12    1
   -0.77056295065E-05   14    7   12    2
    0.88377421265E-06   14    7   12    3
    0.46364494764E-04   14    7   12    4
   -0.52843392322E-04   14    7   12    5
    0.86353184153E-04   14    7   12    6
    0.35851167493E-04   14    7   12    7
    0.17337662024E-04   14    7   12    8
    0.23445748115E-03   14    7   12    9
    0.13596538111E-03   14    7   12   10
    0.10938140493E-03   14    7   12   11
    0.86288635986E-02   14    7   12   12
    0.18011010281E-03   14    7   13    1
    0.26106756757E-03   14    7   13    2
   -0.65287558532E-05   14    7   13    3
    0.25580421102E-04   14    7   13    4
    0.17773785088E-03   14    7   13    5
   -0.15422961225E-03   14    7   13    6
    0.51942109160E-03   14    7   13    7
   -0.12004137950E-03   14    7   13    8
   -0.67107354801E-03   14    7   13    9
   -0.49752830937E-04   14    7   13   10
    0.15944728713E-03   14    7   13   11
    0.14172589513E-03   14    7   13   12
    0.86227060619E-02   14    7   13   13
   -0.22580751830E-04   14    7   14    1
    0.20834555187E-03   14    7   14    2
   -0.57978697354E-05   14    7   14    3
    0.27052615831E-03   14    7   14    4
    0.21530620009E-03   14    7   14    5
   -0.57436514393E-04   14    7   14    6
    0.87819966164E-03   14    7   14    7
   -0.47805082715E-02   14    8    1    1
    0.96115204536E-07   14    8    2    1
   -0.58248802449E-02   14    8    2    2
   -0.14795661332E-03   14    8    3    1
   -0.10716358230E-03   14    8    3    2
   -0.56235961157E-02   14    8    3    3
    0.87595704565E-04   14    8    4    1
   -0.19644052625E-03   14    8    4    2
    0.17658707836E-03   14    8    4    3
   -0.52711314470E-02   14    8    4    4
   -0.26994711214E-04   14    8    5    1
   -0.10665619303E-03   14    8    5    2
   -0.17366043320E-03   14    8    5    3
    0.46771312160E-04   14    8    5    4
   -0.51889499409E-02   14    8    5    5
   -0.10348593864E-03   14    8    6    1
   -0.64362678379E-04   14    8    6    2
    0.39806921258E-03   14    8    6    3
    0.38310883644E-04   14    8    6    4
    0.85144536942E-05   14    8    6    5
   -0.47407437602E-02   14    8    6    6
    0.96263986173E-05   14    8    7    1
    0.88097445645E-04   14    8    7    2
   -0.72429243180E-05   14    8    7    3
    0.33301765006E-03   14    8    7    4
    0.35454512086E-03   14    8    7    5
   -0.87904788877E-05   14    8    7    6
   -0.46321107979E-02   14    8    7    7
    0.56675311079E-04   14    8    8    1
    0.53537359178E-03   14    8    8    2
   -0.12937087717E-04   14    8    8    3
   -0.59268874710E-03   14    8    8    4
   -0.71288028760E-03   14    8    8    5
   -0.11328314932E-03   14    8    8    6
   -0.70504488718E-03   14    8    8    7
   -0.39655346703E-02   14    8    8    8
   -0.31086562316E-03   14    8    9    1
   -0.11593928443E-03   14    8    9    2
    0.34965938149E-03   14    8    9    3
    0.65528167363E-03   14    8    9    4
   -0.68846809709E-03   14    8    9    5
    0.63498698494E-03   14    8    9    6
   -0.64060815324E-04   14    8    9    7
    0.39659363973E-04   14    8    9    8
   -0.20928002772E-02   14    8    9    9
   -0.64180928456E-03   14    8   10    1
   -0.55831683333E-04   14    8   10    2
    0.90496297497E-04   14    8   10    3
    0.81175560647E-04   14    8   10    4
   -0.47948195989E-04   14    8   10    5
   -0.12662948524E-04   14    8   10    6
   -0.41913399084E-04   14    8   10    7
   -0.92453156620E-04   14    8   10    8
    0.42031140461E-03   14    8   10    9
   -0.46030932769E-02   14    8   10   10
   -0.19129644134E-03   14    8   11    1
    0.26469572229E-03   14    8   11    2
   -0.32049458335E-05   14    8   11    3
   -0.17434775044E-03   14    8   11    4
   -0.21440976684E-04   14    8   11    5
   -0.15527442558E-03   14    8   11    6
   -0.11634478585E-03   14    8   11    7
    0.51730953388E-03   14    8   11    8
   -0.69529705350E-03   14    8   11    9
    0.50774193850E-04   14    8   11   10
    0.87340844971E-02   14    8   11   11
    0.27435363228E-03   14    8   12    1
   -0.78325703358E-05   14    8   12    2
    0.19165438405E-05   14    8   12    3
    0.52220195150E-04   14    8   12    4
   -0.47666790285E-04   14    8   12    5
    0.85073913584E-04   14    8   12    6
    0.19248283452E-04   14    8   12    7
    0.36048005997E-04   14    8   12    8
    0.23823049332E-03   14    8   12    9
   -0.13514152553E-03   14    8   12   10
    0.13332944856E-03   14    8   12   11
    0.87559015484E-02   14    8   12   12
   -0.18003720549E-03   14    8   13    1
   -0.24392364674E-03   14    8   13    2
    0.22635884329E-05   14    8   13    3
   -0.15510508447E-04   14    8   13    4
    0.19229687245E-03   14    8   13    5
   -0.10335946211E-03   14    8   13    6
    0.14409909145E-03   14    8   13    7
   -0.52834536726E-03   14    8   13    8
   -0.71760541150E-03   14    8   13    9
    0.77573658022E-04   14    8   13   10
    0.16133187222E-03   14    8   13   11
    0.10316547843E-03   14    8   13   12
    0.87039586223E-02   14    8   13   13
    0.22167461111E-04   14    8   14    1
    0.22549465362E-03   14    8   14    2
   -0.65042906052E-05   14    8   14    3
   -0.22185742544E-03   14    8   14    4
   -0.27833282782E-03   14    8   14    5
   -0.58776564609E-04   14    8   14    6
    0.75082493655E-04   14    8   14    7
    0.90946508960E-03   14    8   14    8
   -0.11327010805E-02   14    9    1    1
   -0.64789319054E-05   14    9    2    1
   -0.12476129204E-02   14    9    2    2
    0.12140908944E-05   14    9    3    1
   -0.17701600176E-03   14    9    3    2
   -0.12342463071E-02   14    9    3    3
    0.15296747360E-03   14    9    4    1
   -0.46589822293E-04   14    9    4    2
   -0.22683871256E-04   14    9    4    3
   -0.11728543572E-02   14    9    4    4
    0.15476311129E-03   14    9    5    1
    0.49657425041E-04   14    9    5    2
    0.18990169202E-04   14    9    5    3
    0.39018173110E-04   14    9    5    4
   -0.11563693852E-02   14    9    5    5
    0.43289936627E-06   14    9    6    1
   -0.74786382407E-04   14    9    6    2
    0.10888360911E-03   14    9    6    3
   -0.69388494767E-05   14    9    6    4
    0.99429839054E-05   14    9    6    5
   -0.96900471428E-03   14    9    6    6
    0.69270001059E-04   14    9    7    1
    0.88874902515E-04   14    9    7    2
   -0.83762552929E-04   14    9    7    3
    0.94246142254E-04   14    9    7    4
    0.11197658911E-03   14    9    7    5
   -0.14953545485E-03   14    9    7    6
   -0.91413897496E-03   14    9    7    7
   -0.65539986934E-04   14    9    8    1
    0.84158672349E-04   14    9    8    2
   -0.87015090057E-04   14    9    8    3
   -0.96696332848E-04   14    9    8    4
   -0.10264292966E-03   14    9    8    5
   -0.16586801586E-03   14    9    8    6
   -0.88390475429E-04   14    9    8    7
   -0.92813158175E-03   14    9    8    8
    0.30824458047E-05   14    9    9    1
   -0.14036380813E-03   14    9    9    2
    0.74478872729E-04   14    9    9    3
    0.10027067439E-03   14    9    9    4
   -0.10065167835E-03   14    9    9    5
    0.11886972843E-03   14    9    9    6
   -0.21587618588E-03   14    9    9    7
   -0.18881271055E-03   14    9    9    8
   -0.63020523971E-03   14    9    9    9
   -0.11071958585E-03   14    9   10    1
    0.50172460749E-05   14    9   10    2
    0.11298718787E-05   14    9   10    3
   -0.96907779608E-04   14    9   10    4
   -0.97779758322E-04   14    9   10    5
    0.26053322372E-05   14    9   10    6
   -0.24351391963E-03   14    9   10    7
    0.25328815288E-03   14    9   10    8
   -0.11331235699E-05   14    9   10    9
   -0.11337186796E-02   14    9   10   10
    0.63582738805E-04   14    9   11    1
   -0.52384984634E-04   14    9   11    2
   -0.11095589161E-05   14    9   11    3
   -0.69779586995E-04   14    9   11    4
    0.10336021190E-04   14    9   11    5
    0.14581758111E-04   14    9   11    6
   -0.13050632385E-03   14    9   11    7
   -0.58647931455E-04   14    9   11    8
   -0.18634025944E-03   14    9   11    9
   -0.12228167737E-03   14    9   11   10
    0.26559964296E-03   14    9   11   11
   -0.15956626787E-05   14    9   12    1
   -0.86086541936E-04   14    9   12    2
   -0.28208023519E-04   14    9   12    3
   -0.10589969575E-04   14    9   12    4
    0.13951672106E-04   14    9   12    5
    0.19417670492E-04   14    9   12    6
    0.12280704571E-04   14    9   12    7
    0.16397349667E-04   14    9   12    8
    0.88347233354E-04   14    9   12    9
    0.73740018178E-06   14    9   12   10
    0.69405814926E-04   14    9   12   11
    0.18871832754E-03   14    9   12   12
   -0.63774669523E-04   14    9   13    1
   -0.48416607562E-04   14    9   13    2
    0.16581907717E-05   14    9   13    3
   -0.72958634927E-05   14    9   13    4
    0.74141040691E-04   14    9   13    5
   -0.10563840467E-06   14    9   13    6
   -0.50009995109E-04   14    9   13    7
   -0.12804710346E-03   14    9   13    8
   -0.23433747019E-03   14    9   13    9
    0.11821216861E-03   14    9   13   10
    0.92149163389E-04   14    9   13   11
    0.57060498525E-04   14    9   13   12
    0.25763334351E-03   14    9   13   13
    0.45575045203E-05   14    9   14    1
    0.66806193025E-04   14    9   14    2
   -0.77102504924E-04   14    9   14    3
   -0.10050672715E-03   14    9   14    4
    0.10381507809E-03   14    9   14    5
    0.24108131278E-03   14    9   14    6
    0.10654049544E-03   14    9   14    7
    0.10575367695E-03   14    9   14    8
    0.11624026483E-02   14    9   14    9
   -0.45363969967E-04   14   10    1    1
    0.26320353896E-03   14   10    2    1
   -0.52645111436E-04   14   10    2    2
    0.39123847320E-05   14   10    3    1
   -0.35129643746E-05   14   10    3    2
   -0.52706444710E-04   14   10    3    3
    0.30690969838E-04   14   10    4    1
   -0.12292030235E-04   14   10    4    2
    0.10148224160E-04   14   10    4    3
    0.19592559545E-03   14   10    4    4
   -0.23546702132E-04   14   10    5    1
   -0.68049149716E-05   14   10    5    2
    0.82528770692E-05   14   10    5    3
   -0.20137312731E-06   14   10    5    4
   -0.29299031207E-03   14   10    5    5
   -0.21995328665E-04   14   10    6    1
    0.74689458104E-06   14   10    6    2
    0.43760923511E-05   14   10    6    3
   -0.50318095140E-04   14   10    6    4
   -0.49461681679E-04   14   10    6    5
   -0.43190491447E-04   14   10    6    6
    0.83813113047E-04   14   10    7    1
    0.75450278007E-05   14   10    7    2
   -0.52460073989E-04   14   10    7    3
    0.13273632596E-03   14   10    7    4
   -0.10220268338E-03   14   10    7    5
   -0.16544451696E-03   14   10    7    6
   -0.33597251584E-04   14   10    7    7
    0.82828253221E-04   14   10    8    1
    0.32633537366E-06   14   10    8    2
    0.49980885671E-04   14   10    8    3
   -0.11125836811E-03   14   10    8    4
    0.12640661446E-03   14   10    8    5
    0.16626046708E-03   14   10    8    6
    0.19699729913E-05   14   10    8    7
   -0.45279020674E-04   14   10    8    8
    0.59993260046E-04   14   10    9    1
    0.13128196096E-05   14   10    9    2
    0.17020899461E-05   14   10    9    3
    0.23410390929E-04   14   10    9    4
    0.11929781341E-04   14   10    9    5
    0.43796096072E-05   14   10    9    6
    0.23791805805E-03   14   10    9    7
   -0.23714837714E-03   14   10    9    8
   -0.17428487099E-04   14   10    9    9
   -0.32309911192E-05   14   10   10    1
   -0.24053544877E-03   14   10   10    2
   -0.89201891629E-05   14   10   10    3
   -0.28688447037E-04   14   10   10    4
    0.30613707910E-04   14   10   10    5
    0.78795279326E-04   14   10   10    6
   -0.39723582054E-03   14   10   10    7
   -0.39909086163E-03   14   10   10    8
   -0.80794030045E-04   14   10   10    9
   -0.50406289958E-04   14   10   10   10
    0.23885530973E-04   14   10   11    1
   -0.25893633763E-04   14   10   11    2
    0.26037711344E-04   14   10   11    3
   -0.76218966902E-05   14   10   11    4
   -0.27038055257E-04   14   10   11    5
   -0.91303343477E-04   14   10   11    6
   -0.35147012184E-04   14   10   11    7
   -0.15241513717E-04   14   10   11    8
   -0.26597958303E-03   14   10   11    9
   -0.18317555710E-04   14   10   11   10
    0.33988198753E-03   14   10   11   11
   -0.32863241235E-04   14   10   12    1
   -0.12880992032E-05   14   10   12    2
    0.24283900124E-06   14   10   12    3
   -0.95062845524E-05   14   10   12    4
   -0.10426866492E-04   14   10   12    5
    0.13698923134E-05   14   10   12    6
    0.61913244412E-04   14   10   12    7
   -0.62232024187E-04   14   10   12    8
    0.34490604910E-05   14   10   12    9
    0.35737383018E-04   14   10   12   10
   -0.14552962100E-03   14   10   12   11
    0.88482672243E-04   14   10   12   12
    0.22958096918E-04   14   10   13    1
    0.26185276619E-04   14   10   13    2
   -0.26501533954E-04   14   10   13    3
   -0.26731144690E-04   14   10   13    4
   -0.43700956566E-05   14   10   13    5
    0.89587924546E-04   14   10   13    6
    0.20937395682E-04   14   10   13    7
    0.27414647044E-04   14   10   13    8
    0.25512450742E-03   14   10   13    9
   -0.10425593565E-04   14   10   13   10
   -0.33513301126E-06   14   10   13   11
    0.15165419506E-03   14   10   13   12
   -0.16470238088E-03   14   10   13   13
   -0.79656378500E-04   14   10   14    1
    0.55807183402E-06   14   10   14    2
    0.80094318882E-06   14   10   14    3
    0.22718584490E-04   14   10   14    4
    0.23237600374E-04   14   10   14    5
   -0.65492803984E-06   14   10   14    6
    0.57120123943E-04   14   10   14    7
   -0.46333025260E-04   14   10   14    8
   -0.72411699654E-05   14   10   14    9
    0.30379350244E-03   14   10   14   10
   -0.20764037768E-03   14   11    1    1
   -0.16063738888E-04   14   11    2    1
   -0.18211013697E-03   14   11    2    2
   -0.45999149382E-03   14   11    3    1
   -0.61970327473E-04   14   11    3    2
   -0.18656947772E-03   14   11    3    3
    0.13971439763E-03   14   11    4    1
   -0.50837549231E-03   14   11    4    2
   -0.10186170069E-04   14   11    4    3
   -0.30458612506E-03   14   11    4    4
   -0.90499051095E-04   14   11    5    1
   -0.38118403357E-03   14   11    5    2
    0.36910508083E-05   14   11    5    3
    0.29734636331E-04   14   11    5    4
   -0.12886725648E-03   14   11    5    5
   -0.16363656822E-03   14   11    6    1
   -0.21852776317E-04   14   11    6    2
    0.28149447147E-04   14   11    6    3
    0.44565994390E-04   14   11    6    4
    0.55607764516E-04   14   11    6    5
   -0.11625173723E-03   14   11    6    6
    0.22065498398E-04   14   11    7    1
   -0.49065520845E-03   14   11    7    2
   -0.31666381576E-04   14   11    7    3
   -0.40911171255E-03   14   11    7    4
   -0.22985523682E-03   14   11    7    5
    0.50022043274E-04   14   11    7    6
   -0.15338125078E-02   14   11    7    7
   -0.12137423483E-04   14   11    8    1
    0.52604248412E-03   14   11    8    2
   -0.36639363016E-04   14   11    8    3
   -0.31915058133E-03   14   11    8    4
   -0.36707575914E-03   14   11    8    5
   -0.15845956409E-03   14   11    8    6
   -0.31798945429E-04   14   11    8    7
    0.12614280730E-02   14   11    8    8
   -0.32898165724E-03   14   11    9    1
   -0.46105647127E-04   14   11    9    2
   -0.84316719769E-05   14   11    9    3
   -0.29589147351E-04   14   11    9    4
   -0.21925432221E-04   14   11    9    5
    0.33818365124E-04   14   11    9    6
   -0.22986771987E-03   14   11    9    7
   -0.53853364512E-04   14   11    9    8
   -0.14714196512E-03   14   11    9    9
   -0.15785435411E-04   14   11   10    1
   -0.94623823614E-04   14   11   10    2
    0.18214365230E-03   14   11   10    3
    0.23996916842E-03   14   11   10    4
   -0.22639450317E-03   14   11   10    5
    0.14560234596E-03   14   11   10    6
   -0.11191188082E-03   14   11   10    7
   -0.79999338055E-04   14   11   10    8
    0.43635114440E-03   14   11   10    9
   -0.16575362562E-03   14   11   10   10
   -0.44566484776E-03   14   11   11    1
   -0.32101092374E-04   14   11   11    2
   -0.12543521469E-04   14   11   11    3
   -0.12591305521E-04   14   11   11    4
    0.19058889748E-04   14   11   11    5
   -0.91013354404E-04   14   11   11    6
    0.47790982432E-03   14   11   11    7
    0.49949025536E-03   14   11   11    8
   -0.32599454700E-04   14   11   11    9
   -0.15764241401E-03   14   11   11   10
    0.11656152928E-02   14   11   11   11
    0.73984064177E-04   14   11   12    1
    0.70362919910E-04   14   11   12    2
    0.20338216454E-04   14   11   12    3
    0.41256648617E-05   14   11   12    4
   -0.21851139098E-04   14   11   12    5
    0.32540181316E-04   14   11   12    6
   -0.71385521503E-04   14   11   12    7
   -0.24510330884E-04   14   11   12    8
    0.57230223365E-04   14   11   12    9
   -0.36784513500E-03   14   11   12   10
    0.12480483784E-03   14   11   12   11
    0.12870607398E-02   14   11   12   12
   -0.22396136525E-03   14   11   13    1
   -0.15992289108E-03   14   11   13    2
    0.20466838424E-05   14   11   13    3
   -0.10487010666E-04   14   11   13    4
   -0.43503164271E-04   14   11   13    5
    0.39190873055E-04   14   11   13    6
   -0.19870979135E-03   14   11   13    7
   -0.21789853320E-03   14   11   13    8
    0.14442395184E-04   14   11   13    9
   -0.23909694934E-04   14   11   13   10
   -0.19781977177E-03   14   11   13   11
   -0.33942634170E-03   14   11   13   12
    0.90273833560E-03   14   11   13   13
    0.39291007247E-04   14   11   14    1
   -0.63353561850E-04   14   11   14    2
   -0.27540508782E-04   14   11   14    3
    0.36048242587E-03   14   11   14    4
   -0.96560217238E-05   14   11   14    5
   -0.36662297117E-03   14   11   14    6
   -0.47502800909E-03   14   11   14    7
    0.48684426376E-03   14   11   14    8
   -0.66832376520E-03   14   11   14    9
    0.38200291712E-04   14   11   14   10
    0.27886314159E-01   14   11   14   11
    0.12020453515E-03   14   12    1    1
    0.90035443098E-06   14   12    2    1
    0.99392242123E-04   14   12    2    2
   -0.18560540906E-06   14   12    3    1
    0.38281451934E-04   14   12    3    2
    0.86122516673E-04   14   12    3    3
    0.14146487404E-04   14   12    4    1
    0.60824806269E-04   14   12    4    2
    0.49187416116E-05   14   12    4    3
    0.11548769375E-03   14   12    4    4
    0.14086412699E-04   14   12    5    1
   -0.61528642898E-04   14   12    5    2
   -0.40978908653E-05   14   12    5    3
   -0.25532912711E-04   14   12    5    4
    0.11466997517E-03   14   12    5    5
   -0.25440104605E-06   14   12    6    1
   -0.18052510010E-04   14   12    6    2
   -0.24669408983E-04   14   12    6    3
   -0.94493136763E-05   14   12    6    4
    0.10371889026E-04   14   12    6    5
    0.40515091686E-04   14   12    6    6
    0.96821616975E-06   14   12    7    1
   -0.72910393537E-05   14   12    7    2
    0.22156252563E-04   14   12    7    3
    0.25237007953E-04   14   12    7    4
   -0.56635495100E-04   14   12    7    5
    0.48073390518E-05   14   12    7    6
    0.27042604249E-04   14   12    7    7
   -0.50345042145E-07   14   12    8    1
   -0.65876841639E-05   14   12    8    2
    0.21908035324E-04   14   12    8    3
    0.54913032322E-04   14   12    8    4
   -0.25533860327E-04   14   12    8    5
    0.22253670018E-05   14   12    8    6
    0.73643278680E-04   14   12    8    7
    0.27238553407E-04   14   12    8    8
   -0.40477373115E-06   14   12    9    1
   -0.11724162296E-03   14   12    9    2
    0.90290783360E-05   14   12    9    3
   -0.18717981095E-04   14   12    9    4
    0.22523899014E-04   14   12    9    5
   -0.19303083119E-04   14   12    9    6
    0.41411453598E-04   14   12    9    7
    0.38340415199E-04   14   12    9    8
    0.10671336667E-03   14   12    9    9
   -0.54745433306E-05   14   12   10    1
   -0.48580647529E-06   14   12   10    2
    0.13525082326E-06   14   12   10    3
   -0.47252238918E-04   14   12   10    4
   -0.47790433674E-04   14   12   10    5
    0.80042411035E-09   14   12   10    6
   -0.81943068555E-04   14   12   10    7
    0.83045207239E-04   14   12   10    8
    0.63995589863E-06   14   12   10    9
    0.10384156423E-03   14   12   10   10
    0.39874396395E-03   14   12   11    1
    0.31905300845E-04   14   12   11    2
   -0.18474394018E-05   14   12   11    3
   -0.29620471998E-04   14   12   11    4
    0.25940189914E-05   14   12   11    5
    0.19127448641E-04   14   12   11    6
   -0.86016224767E-04   14   12   11    7
   -0.72747350852E-04   14   12   11    8
    0.35560787030E-04   14   12   11    9
    0.15579820526E-03   14   12   11   10
   -0.11325400489E-02   14   12   11   11
    0.16064133928E-06   14   12   12    1
   -0.48610865091E-03   14   12   12    2
   -0.41620490047E-04   14   12   12    3
   -0.66783751150E-04   14   12   12    4
    0.71324050109E-04   14   12   12    5
   -0.10437712126E-03   14   12   12    6
    0.44478197119E-03   14   12   12    7
    0.44607385887E-03   14   12   12    8
   -0.24298361989E-04   14   12   12    9
    0.31798137857E-05   14   12   12   10
   -0.44198757096E-04   14   12   12   11
   -0.95857223777E-03   14   12   12   12
   -0.40362422629E-03   14   12   13    1
    0.30716380052E-04   14   12   13    2
    0.34057013859E-05   14   12   13    3
    0.49792379670E-05   14   12   13    4
    0.28994666399E-04   14   12   13    5
    0.25422543891E-04   14   12   13    6
   -0.69364553527E-04   14   12   13    7
   -0.80293488742E-04   14   12   13    8
    0.31940864211E-04   14   12   13    9
   -0.15749463803E-03   14   12   13   10
    0.54120377075E-03   14   12   13   11
    0.23074037539E-03   14   12   13   12
   -0.15339893581E-02   14   12   13   13
    0.82307237901E-05   14   12   14    1
    0.30994069548E-04   14   12   14    2
    0.57872050182E-03   14   12   14    3
    0.61458607999E-04   14   12   14    4
   -0.61566483369E-04   14   12   14    5
    0.59650797739E-03   14   12   14    6
    0.31775315248E-04   14   12   14    7
    0.34551425030E-04   14   12   14    8
    0.77728151410E-03   14   12   14    9
    0.20930566342E-04   14   12   14   10
   -0.50936366385E-02   14   12   14   11
    0.38005090774E-01   14   12   14   12
   -0.21491157065E-03   14   13    1    1
    0.99688041106E-05   14   13    2    1
   -0.20297479458E-03   14   13    2    2
    0.46321131655E-03   14   13    3    1
   -0.60216751373E-04   14   13    3    2
   -0.19933465818E-03   14   13    3    3
   -0.91534206939E-04   14   13    4    1
    0.38556435628E-03   14   13    4    2
   -0.58927111678E-05   14   13    4    3
   -0.12924354152E-03   14   13    4    4
    0.14083316039E-03   14   13    5    1
    0.51079674289E-03   14   13    5    2
    0.95854428814E-05   14   13    5    3
    0.29150644133E-04   14   13    5    4
   -0.29810890452E-03   14   13    5    5
    0.16458082541E-03   14   13    6    1
   -0.26165747932E-04   14   13    6    2
    0.35166728307E-04   14   13    6    3
   -0.45624916503E-04   14   13    6    4
   -0.54990932941E-04   14   13    6    5
   -0.12577020288E-03   14   13    6    6
    0.56342787126E-05   14   13    7    1
    0.52578568309E-03   14   13    7    2
   -0.33381939544E-04   14   13    7    3
    0.37705017398E-03   14   13    7    4
    0.33438011757E-03   14   13    7    5
   -0.15365577649E-03   14   13    7    6
    0.12686971423E-02   14   13    7    7
   -0.15360721031E-04   14   13    8    1
   -0.49998087079E-03   14   13    8    2
   -0.29209992685E-04   14   13    8    3
    0.22928792203E-03   14   13    8    4
    0.39515442464E-03   14   13    8    5
    0.48267060099E-04   14   13    8    6
   -0.51141936742E-04   14   13    8    7
   -0.15506551152E-02   14   13    8    8
    0.33099568331E-03   14   13    9    1
   -0.40086257696E-04   14   13    9    2
   -0.21992106754E-05   14   13    9    3
    0.20592828782E-04   14   13    9    4
    0.28053862073E-04   14   13    9    5
    0.59120575642E-04   14   13    9    6
   -0.39890567751E-04   14   13    9    7
   -0.19811427855E-03   14   13    9    8
   -0.19433609997E-03   14   13    9    9
   -0.33522599053E-05   14   13   10    1
    0.96615311156E-04   14   13   10    2
   -0.18312641612E-03   14   13   10    3
   -0.22319839310E-03   14   13   10    4
    0.24776964387E-03   14   13   10    5
   -0.14547205977E-03   14   13   10    6
    0.10186554202E-03   14   13   10    7
    0.93213571137E-04   14   13   10    8
   -0.44196249467E-03   14   13   10    9
   -0.21443666594E-03   14   13   10   10
    0.23328330832E-03   14   13   11    1
   -0.16280159232E-03   14   13   11    2
    0.54386882890E-05   14   13   11    3
    0.55388883433E-04   14   13   11    4
    0.15682836818E-05   14   13   11    5
    0.14557742069E-04   14   13   11    6
   -0.22954455471E-03   14   13   11    7
   -0.18949132723E-03   14   13   11    8
   -0.37212336961E-04   14   13   11    9
    0.24641035621E-04   14   13   11   10
    0.20771412100E-02   14   13   11   11
   -0.73840551750E-04   14   13   12    1
    0.68907155140E-04   14   13   12    2
    0.18022187027E-04   14   13   12    3
    0.21963103021E-04   14   13   12    4
   -0.44100766565E-05   14   13   12    5
    0.25573655398E-04   14   13   12    6
   -0.24173320882E-04   14   13   12    7
   -0.73702937032E-04   14   13   12    8
    0.33358128349E-04   14   13   12    9
    0.37174299397E-03   14   13   12   10
   -0.10571852364E-03   14   13   12   11
    0.11903283856E-02   14   13   12   12
    0.44577370660E-03   14   13   13    1
   -0.31023078316E-04   14   13   13    2
   -0.13801930114E-04   14   13   13    3
   -0.64958032180E-05   14   13   13    4
    0.28863607575E-04   14   13   13    5
   -0.10817678125E-03   14   13   13    6
    0.49974081852E-03   14   13   13    7
    0.48126602790E-03   14   13   13    8
   -0.67033372360E-04   14   13   13    9
    0.16526315513E-03   14   13   13   10
    0.15592796381E-03   14   13   13   11
    0.32085280449E-03   14   13   13   12
    0.15900639884E-02   14   13   13   13
   -0.24147557870E-04   14   13   14    1
   -0.80144579394E-04   14   13   14    2
   -0.30275977073E-04   14   13   14    3
    0.33312908090E-05   14   13   14    4
   -0.35935959922E-03   14   13   14    5
   -0.35657893656E-03   14   13   14    6
    0.50201771387E-03   14   13   14    7
   -0.48315156688E-03   14   13   14    8
   -0.65481896020E-03   14   13   14    9
   -0.47701689815E-04   14   13   14   10
   -0.65051534815E-02   14   13   14   11
   -0.50240693291E-02   14   13   14   12
    0.28022130911E-01   14   13   14   13
    0.20319486945       14   14    1    1
   -0.69631949768E-05   14   14    2    1
    0.19941268574       14   14    2    2
    0.73290911702E-05   14   14    3    1
   -0.89678900735E-04   14   14    3    2
    0.20003254808       14   14    3    3
    0.32073582801E-03   14   14    4    1
   -0.19701478908E-03   14   14    4    2
    0.32759554394E-02   14   14    4    3
    0.20129429790       14   14    4    4
    0.32949161968E-03   14   14    5    1
    0.16597456166E-03   14   14    5    2
   -0.32768026064E-02   14   14    5    3
   -0.11145624987E-02   14   14    5    4
    0.20132276757       14   14    5    5
   -0.14032296510E-03   14   14    6    1
   -0.51820912765E-03   14   14    6    2
   -0.43518921585E-02   14   14    6    3
    0.47902974897E-02   14   14    6    4
   -0.48004311244E-02   14   14    6    5
    0.19292475153       14   14    6    6
   -0.67259623993E-03   14   14    7    1
   -0.12106948403E-02   14   14    7    2
   -0.38368863188E-03   14   14    7    3
    0.30801667984E-02   14   14    7    4
    0.26603842967E-02   14   14    7    5
    0.19662421275E-03   14   14    7    6
    0.20375400195       14   14    7    7
    0.61281968285E-03   14   14    8    1
   -0.11228430844E-02   14   14    8    2
   -0.33626564969E-03   14   14    8    3
   -0.27065888542E-02   14   14    8    4
   -0.31531178788E-02   14   14    8    5
    0.39141755674E-03   14   14    8    6
   -0.16549835472E-01   14   14    8    7
    0.20420591943       14   14    8    8
   -0.12815618557E-04   14   14    9    1
   -0.20911246486E-03   14   14    9    2
   -0.20047489726E-02   14   14    9    3
    0.76273999222E-03   14   14    9    4
   -0.69802072710E-03   14   14    9    5
    0.16957564200E-01   14   14    9    6
    0.11703710338E-02   14   14    9    7
    0.11027460061E-02   14   14    9    8
    0.23889758690       14   14    9    9
    0.65595735064E-02   14   14   10    1
   -0.26853150190E-04   14   14   10    2
    0.83550431315E-07   14   14   10    3
    0.45829991222E-03   14   14   10    4
    0.27543260731E-03   14   14   10    5
    0.47456487722E-03   14   14   10    6
    0.26875077336E-02   14   14   10    7
   -0.25995677243E-02   14   14   10    8
    0.48565395199E-03   14   14   10    9
    0.18482263610       14   14   10   10
    0.53416291189E-03   14   14   11    1
   -0.17029820236E-02   14   14   11    2
    0.13626177530E-02   14   14   11    3
    0.14401676468E-01   14   14   11    4
    0.51987924671E-03   14   14   11    5
   -0.73048155476E-02   14   14   11    6
   -0.62901420386E-02   14   14   11    7
    0.63019520969E-02   14   14   11    8
   -0.15274739980E-01   14   14   11    9
    0.33711890176E-03   14   14   11   10
    0.82940119586       14   14   11   11
    0.25704910609E-04   14   14   12    1
   -0.43112647538E-03   14   14   12    2
    0.91253562327E-02   14   14   12    3
    0.24136574883E-02   14   14   12    4
   -0.24043682074E-02   14   14   12    5
    0.73807191355E-02   14   14   12    6
    0.64674653512E-03   14   14   12    7
    0.59655730032E-03   14   14   12    8
    0.11961801377E-01   14   14   12    9
    0.23980708300E-03   14   14   12   10
    0.89878174610E-02   14   14   12   11
    0.84184584949       14   14   12   12
   -0.36025718979E-03   14   14   13    1
   -0.17248315822E-02   14   14   13    2
    0.12928193138E-02   14   14   13    3
   -0.71772083609E-03   14   14   13    4
   -0.14393655648E-01   14   14   13    5
   -0.71494856023E-02   14   14   13    6
    0.66554322117E-02   14   14   13    7
   -0.64896163814E-02   14   14   13    8
   -0.15167920880E-01   14   14   13    9
   -0.55599970648E-03   14   14   13   10
    0.12089114196E-01   14   14   13   11
    0.89511130412E-02   14   14   13   12
    0.82911566622       14   14   13   13
    0.12542629096E-05   14   14   14    1
   -0.81242185409E-02   14   14   14    2
   -0.44188584819E-03   14   14   14    3
   -0.11208139897E-02   14   14   14    4
    0.13099916394E-02   14   14   14    5
   -0.15682890702E-02   14   14   14    6
    0.96748205512E-02   14   14   14    7
    0.98225371086E-02   14   14   14    8
    0.48803593080E-03   14   14   14    9
    0.10293990740E-03   14   14   14   10
    0.12836346627E-02   14   14   14   11
   -0.94926405542E-03   14   14   14   12
    0.17155729371E-02   14   14   14   13
    0.91528330760       14   14   14   14
   -0.13900898539E-01   15    1    1    1
   -0.48975503720E-06   15    1    2    1
   -0.14045846604E-01   15    1    2    2
   -0.69263699216E-06   15    1    3    1
    0.10791420917E-05   15    1    3    2
   -0.14698694594E-01   15    1    3    3
   -0.39551615100E-04   15    1    4    1
   -0.20294251502E-04   15    1    4    2
   -0.30860605291E-03   15    1    4    3
   -0.13681423056E-01   15    1    4    4
   -0.39515565763E-04   15    1    5    1
    0.22265377897E-04   15    1    5    2
    0.30976391971E-03   15    1    5    3
    0.22714887087E-04   15    1    5    4
   -0.13682008214E-01   15    1    5    5
    0.40287537888E-04   15    1    6    1
   -0.28522679473E-03   15    1    6    2
    0.35421029394E-02   15    1    6    3
   -0.82499654067E-03   15    1    6    4
    0.80547454513E-03   15    1    6    5
   -0.84991895764E-02   15    1    6    6
    0.56656824507E-04   15    1    7    1
    0.29251983204E-02   15    1    7    2
    0.23356242942E-03   15    1    7    3
    0.23063380379E-02   15    1    7    4
    0.19994557335E-02   15    1    7    5
   -0.17950613407E-03   15    1    7    6
   -0.69817414134E-02   15    1    7    7
   -0.16233293382E-04   15    1    8    1
    0.29227965509E-02   15    1    8    2
    0.22859516395E-03   15    1    8    3
   -0.19815385297E-02   15    1    8    4
   -0.23116273900E-02   15    1    8    5
   -0.17733058062E-03   15    1    8    6
   -0.27782129862E-04   15    1    8    7
   -0.69990244874E-02   15    1    8    8
    0.60166598914E-04   15    1    9    1
   -0.39886634788E-03   15    1    9    2
    0.17557064124E-02   15    1    9    3
    0.30040573433E-02   15    1    9    4
   -0.29924113904E-02   15    1    9    5
    0.19362752961E-03   15    1    9    6
    0.28435790198E-05   15    1    9    7
   -0.20143506214E-05   15    1    9    8
   -0.52687823962E-02   15    1    9    9
   -0.40499055101E-02   15    1   10    1
    0.18630011370E-04   15    1   10    2
    0.64828239743E-04   15    1   10    3
    0.88596305838E-04   15    1   10    4
    0.36948955038E-04   15    1   10    5
    0.17128988121E-04   15    1   10    6
    0.15198809057E-03   15    1   10    7
   -0.13928836542E-03   15    1   10    8
    0.29762097716E-04   15    1   10    9
   -0.95002444401E-02   15    1   10   10
   -0.59174514179E-04   15    1   11    1
    0.11703500242E-03   15    1   11    2
   -0.22712963636E-04   15    1   11    3
   -0.10675634865E-02   15    1   11    4
   -0.12506462913E-04   15    1   11    5
    0.84894004823E-04   15    1   11    6
   -0.23360329354E-03   15    1   11    7
    0.27435616426E-03   15    1   11    8
   -0.29773444588E-03   15    1   11    9
   -0.36051045689E-04   15    1   11   10
   -0.13686977121E-01   15    1   11   11
   -0.45848110338E-05   15    1   12    1
   -0.77710793484E-05   15    1   12    2
   -0.58302241668E-03   15    1   12    3
    0.20736710825E-04   15    1   12    4
   -0.21885571955E-04   15    1   12    5
   -0.28855592706E-03   15    1   12    6
   -0.87693363860E-05   15    1   12    7
   -0.10836449529E-04   15    1   12    8
   -0.45474101147E-03   15    1   12    9
   -0.11358241633E-04   15    1   12   10
    0.31250485174E-03   15    1   12   11
   -0.14702625619E-01   15    1   12   12
    0.40728425181E-04   15    1   13    1
    0.12356789132E-03   15    1   13    2
   -0.20183140426E-04   15    1   13    3
    0.27895296964E-04   15    1   13    4
    0.10662370047E-02   15    1   13    5
    0.80439763611E-04   15    1   13    6
    0.27754813351E-03   15    1   13    7
   -0.22964530406E-03   15    1   13    8
   -0.28636239513E-03   15    1   13    9
    0.38956104835E-04   15    1   13   10
   -0.23398797067E-04   15    1   13   11
    0.30630187070E-03   15    1   13   12
   -0.13683463880E-01   15    1   13   13
   -0.53110748076E-06   15    1   14    1
    0.73488615258E-03   15    1   14    2
    0.45988907069E-05   15    1   14    3
    0.11707712585E-03   15    1   14    4
   -0.12341288225E-03   15    1   14    5
   -0.23432390492E-04   15    1   14    6
    0.22880801561E-03   15    1   14    7
    0.22897446536E-03   15    1   14    8
    0.68687207320E-04   15    1   14    9
    0.14467568000E-05   15    1   14   10
   -0.22277005535E-04   15    1   14   11
   -0.31500409033E-05   15    1   14   12
   -0.18036374381E-04   15    1   14   13
   -0.14049605462E-01   15    1   14   14
    0.17821231932E-02   15    1   15    1
   -0.59570221745E-05   15    2    1    1
   -0.85378627978E-03   15    2    2    1
   -0.64228867672E-05   15    2    2    2
   -0.46975429558E-04   15    2    3    1
   -0.44181440285E-05   15    2    3    2
   -0.65172457405E-05   15    2    3    3
    0.88593199971E-05   15    2    4    1
   -0.25554616450E-04   15    2    4    2
    0.66368450725E-05   15    2    4    3
   -0.52319507260E-03   15    2    4    4
   -0.12589928732E-04   15    2    5    1
   -0.36049820529E-04   15    2    5    2
    0.72025570085E-05   15    2    5    3
    0.11356153797E-05   15    2    5    4
    0.50964093529E-03   15    2    5    5
   -0.21736679923E-04   15    2    6    1
    0.70135897838E-05   15    2    6    2
   -0.24100479913E-05   15    2    6    3
    0.26461116043E-04   15    2    6    4
    0.26293136705E-04   15    2    6    5
   -0.75596082602E-05   15    2    6    6
    0.79614638081E-04   15    2    7    1
   -0.61124775167E-05   15    2    7    2
    0.88976498397E-04   15    2    7    3
    0.30475421382E-04   15    2    7    4
   -0.37520200122E-04   15    2    7    5
    0.98121820249E-04   15    2    7    6
   -0.64387516073E-04   15    2    7    7
    0.81359077354E-04   15    2    8    1
    0.36184276709E-05   15    2    8    2
   -0.84558986204E-04   15    2    8    3
   -0.35136339997E-04   15    2    8    4
    0.31407385365E-04   15    2    8    5
   -0.10905809252E-03   15    2    8    6
   -0.33451587059E-05   15    2    8    7
    0.48949261410E-04   15    2    8    8
   -0.19191321184E-04   15    2    9    1
    0.20945717635E-05   15    2    9    2
    0.30923934711E-06   15    2    9    3
    0.10991608562E-03   15    2    9    4
    0.11041355431E-03   15    2    9    5
    0.40980345673E-06   15    2    9    6
   -0.28293859500E-04   15    2    9    7
    0.21451735022E-04   15    2    9    8
   -0.43959942864E-05   15    2    9    9
    0.10707032749E-05   15    2   10    1
   -0.10049447782E-03   15    2   10    2
    0.25910061787E-04   15    2   10    3
   -0.29146798618E-05   15    2   10    4
    0.64793556548E-05   15    2   10    5
    0.13931020789E-04   15    2   10    6
    0.35785489938E-03   15    2   10    7
    0.35748295627E-03   15    2   10    8
   -0.28839822140E-04   15    2   10    9
    0.68294662062E-07   15    2   10   10
   -0.31666116717E-05   15    2   11    1
    0.13528965974E-04   15    2   11    2
   -0.17626749569E-04   15    2   11    3
   -0.49341916915E-04   15    2   11    4
    0.22141020599E-05   15    2   11    5
   -0.18858787327E-04   15    2   11    6
   -0.38396945030E-05   15    2   11    7
    0.23394564466E-04   15    2   11    8
   -0.81844783537E-04   15    2   11    9
   -0.94892811292E-06   15    2   11   10
    0.19493609560E-03   15    2   11   11
    0.17755244812E-04   15    2   12    1
    0.10366184475E-06   15    2   12    2
   -0.50569989506E-06   15    2   12    3
   -0.37148261182E-04   15    2   12    4
   -0.36900133239E-04   15    2   12    5
    0.40323443693E-07   15    2   12    6
   -0.43915850900E-04   15    2   12    7
    0.44208851762E-04   15    2   12    8
   -0.29405286332E-06   15    2   12    9
   -0.10434895827E-04   15    2   12   10
   -0.17217240582E-04   15    2   12   11
   -0.29297225959E-04   15    2   12   12
   -0.21587107161E-05   15    2   13    1
   -0.13207914729E-04   15    2   13    2
    0.17747973766E-04   15    2   13    3
    0.25304043755E-05   15    2   13    4
   -0.47463685711E-04   15    2   13    5
    0.20084723404E-04   15    2   13    6
   -0.23303709111E-04   15    2   13    7
    0.48207274956E-05   15    2   13    8
    0.82095210013E-04   15    2   13    9
    0.10168006510E-05   15    2   13   10
   -0.29306542931E-05   15    2   13   11
    0.17991462465E-04   15    2   13   12
   -0.25112640965E-03   15    2   13   13
    0.74084398868E-04   15    2   14    1
    0.83506056861E-06   15    2   14    2
   -0.44880816088E-06   15    2   14    3
   -0.88003806544E-05   15    2   14    4
   -0.71441124200E-05   15    2   14    5
   -0.23094349084E-06   15    2   14    6
   -0.11940108180E-04   15    2   14    7
    0.13268680134E-04   15    2   14    8
   -0.37004834611E-05   15    2   14    9
   -0.20268530704E-04   15    2   14   10
   -0.64473104929E-05   15    2   14   11
    0.13480769178E-05   15    2   14   12
    0.11144024843E-04   15    2   14   13
   -0.30438680342E-04   15    2   14   14
    0.86743608102E-06   15    2   15    1
    0.17135266706E-03   15    2   15    2
   -0.36342444205E-04   15    3    1    1
   -0.11070222215E-04   15    3    2    1
   -0.43577041710E-04   15    3    2    2
   -0.48837760863E-03   15    3    3    1
    0.22618980586E-06   15    3    3    2
   -0.47901283310E-04   15    3    3    3
    0.90382469605E-04   15    3    4    1
    0.74262271803E-04   15    3    4    2
    0.23676788001E-05   15    3    4    3
    0.22450012779E-04   15    3    4    4
   -0.90510050178E-04   15    3    5    1
    0.74454646382E-04   15    3    5    2
   -0.61849643014E-05   15    3    5    3
   -0.10895396587E-05   15    3    5    4
   -0.10447197652E-03   15    3    5    5
    0.23144261686E-03   15    3    6    1
   -0.38086875039E-05   15    3    6    2
    0.27997626280E-04   15    3    6    3
   -0.49677623080E-04   15    3    6    4
   -0.52495176781E-04   15    3    6    5
   -0.36978829864E-04   15    3    6    6
   -0.10895595439E-04   15    3    7    1
    0.46093187655E-03   15    3    7    2
    0.56694937126E-05   15    3    7    3
    0.39181993947E-03   15    3    7    4
    0.25803658078E-03   15    3    7    5
   -0.10649986223E-03   15    3    7    6
    0.89104413996E-03   15    3    7    7
   -0.71589300055E-05   15    3    8    1
   -0.43881989706E-03   15    3    8    2
   -0.34065205333E-06   15    3    8    3
    0.23118704310E-03   15    3    8    4
    0.36033976623E-03   15    3    8    5
    0.10001893186E-03   15    3    8    6
   -0.81230809155E-05   15    3    8    7
   -0.92850346693E-03   15    3    8    8
    0.64279372796E-03   15    3    9    1
    0.75863617467E-06   15    3    9    2
    0.93343415251E-05   15    3    9    3
    0.45727422386E-04   15    3    9    4
    0.22817386014E-04   15    3    9    5
    0.16779461649E-04   15    3    9    6
    0.11835974351E-03   15    3    9    7
   -0.10258318924E-03   15    3    9    8
   -0.20000395098E-04   15    3    9    9
   -0.90313702148E-05   15    3   10    1
    0.90446645058E-04   15    3   10    2
   -0.15607492228E-03   15    3   10    3
   -0.16368594385E-03   15    3   10    4
    0.16927534697E-03   15    3   10    5
    0.49749622120E-03   15    3   10    6
    0.13778040441E-03   15    3   10    7
    0.12107302871E-03   15    3   10    8
   -0.75634217818E-03   15    3   10    9
   -0.25067395584E-04   15    3   10   10
    0.22240292729E-03   15    3   11    1
   -0.24119551593E-03   15    3   11    2
   -0.35279959471E-05   15    3   11    3
   -0.57151978109E-05   15    3   11    4
    0.15888448009E-04   15    3   11    5
    0.16062656094E-04   15    3   11    6
   -0.13804504445E-03   15    3   11    7
   -0.13281620525E-03   15    3   11    8
    0.42470421932E-05   15    3   11    9
   -0.70724842490E-04   15    3   11   10
   -0.43456893442E-04   15    3   11   11
   -0.41213979528E-03   15    3   12    1
   -0.20594508457E-06   15    3   12    2
   -0.12622441975E-05   15    3   12    3
   -0.76089991035E-06   15    3   12    4
   -0.32751293974E-05   15    3   12    5
   -0.59481658398E-06   15    3   12    6
    0.65816356970E-05   15    3   12    7
   -0.81003587006E-05   15    3   12    8
   -0.27962709267E-05   15    3   12    9
    0.12846350755E-03   15    3   12   10
    0.90586889479E-05   15    3   12   11
    0.16357597697E-04   15    3   12   12
    0.22062015964E-03   15    3   13    1
    0.24369818123E-03   15    3   13    2
    0.76454583788E-07   15    3   13    3
    0.18151292752E-04   15    3   13    4
    0.51393398469E-05   15    3   13    5
   -0.22825395735E-04   15    3   13    6
    0.13892775887E-03   15    3   13    7
    0.13159038340E-03   15    3   13    8
   -0.83341506886E-05   15    3   13    9
   -0.67817499797E-04   15    3   13   10
   -0.22567784180E-05   15    3   13   11
   -0.18189178537E-05   15    3   13   12
    0.83925551567E-04   15    3   13   13
   -0.19373539974E-04   15    3   14    1
   -0.54503983411E-05   15    3   14    2
    0.64911924373E-07   15    3   14    3
    0.24346295815E-03   15    3   14    4
    0.24305029851E-03   15    3   14    5
    0.34359591524E-06   15    3   14    6
    0.27323709734E-03   15    3   14    7
   -0.27933578105E-03   15    3   14    8
    0.17469854355E-05   15    3   14    9
    0.26407848943E-04   15    3   14   10
   -0.22958297516E-03   15    3   14   11
   -0.14079242808E-05   15    3   14   12
    0.23173589972E-03   15    3   14   13
    0.10734343727E-04   15    3   14   14
    0.43461925716E-05   15    3   15    1
   -0.25375681263E-04   15    3   15    2
    0.46483706216E-03   15    3   15    3
   -0.32354558121E-03   15    4    1    1
   -0.84393461887E-05   15    4    2    1
   -0.34233168206E-03   15    4    2    2
    0.35537781333E-03   15    4    3    1
    0.40212121229E-03   15    4    3    2
   -0.39947678321E-03   15    4    3    3
   -0.77960818324E-03   15    4    4    1
    0.44523582781E-03   15    4    4    2
    0.18603887655E-04   15    4    4    3
   -0.30366623645E-03   15    4    4    4
   -0.89918536109E-04   15    4    5    1
    0.22701457038E-03   15    4    5    2
   -0.16270173456E-04   15    4    5    3
   -0.40539950115E-04   15    4    5    4
   -0.35311159917E-03   15    4    5    5
    0.82494587154E-04   15    4    6    1
   -0.42118108925E-06   15    4    6    2
    0.82491997495E-04   15    4    6    3
   -0.33249092086E-04   15    4    6    4
   -0.45843113447E-05   15    4    6    5
   -0.27640852243E-03   15    4    6    6
    0.61636838683E-04   15    4    7    1
    0.30346259907E-03   15    4    7    2
    0.33404764103E-04   15    4    7    3
    0.25932532326E-03   15    4    7    4
    0.14829249337E-03   15    4    7    5
    0.10299814027E-03   15    4    7    6
    0.45814170008E-03   15    4    7    7
   -0.55595510786E-04   15    4    8    1
   -0.17297693351E-03   15    4    8    2
    0.12925184269E-04   15    4    8    3
    0.36908245659E-04   15    4    8    4
    0.12688051271E-03   15    4    8    5
    0.19500753885E-03   15    4    8    6
    0.31438467679E-04   15    4    8    7
   -0.78790202814E-03   15    4    8    8
    0.32637160742E-03   15    4    9    1
    0.60044077007E-04   15    4    9    2
    0.42854097808E-04   15    4    9    3
    0.11665624774E-03   15    4    9    4
   -0.42001498699E-04   15    4    9    5
   -0.29466626395E-04   15    4    9    6
    0.26552881702E-03   15    4    9    7
    0.13571413859E-03   15    4    9    8
   -0.15072526553E-03   15    4    9    9
   -0.75351282922E-04   15    4   10    1
    0.37686846681E-04   15    4   10    2
   -0.71095916468E-04   15    4   10    3
   -0.17024588106E-03   15    4   10    4
    0.77825118401E-04   15    4   10    5
   -0.18593054076E-03   15    4   10    6
    0.30984620782E-03   15    4   10    7
   -0.20749751860E-03   15    4   10    8
   -0.14697812927E-03   15    4   10    9
   -0.24142339804E-03   15    4   10   10
    0.67472418867E-04   15    4   11    1
   -0.16354265118E-03   15    4   11    2
   -0.21484231231E-05   15    4   11    3
   -0.38407051810E-04   15    4   11    4
    0.64437749232E-05   15    4   11    5
    0.15087334395E-04   15    4   11    6
   -0.11146856959E-03   15    4   11    7
   -0.87612295716E-04   15    4   11    8
   -0.40595162978E-05   15    4   11    9
   -0.35154447490E-04   15    4   11   10
   -0.45270893349E-03   15    4   11   11
   -0.22091725408E-03   15    4   12    1
   -0.22599878978E-04   15    4   12    2
   -0.15181383013E-04   15    4   12    3
   -0.63067954268E-05   15    4   12    4
   -0.13044196081E-05   15    4   12    5
   -0.17740893596E-05   15    4   12    6
   -0.35573738754E-04   15    4   12    7
   -0.35520111701E-04   15    4   12    8
   -0.11157958186E-04   15    4   12    9
    0.91049551627E-04   15    4   12   10
    0.14778385932E-04   15    4   12   11
   -0.46463502177E-03   15    4   12   12
    0.17573689005E-03   15    4   13    1
    0.15376077830E-03   15    4   13    2
   -0.16208852976E-05   15    4   13    3
    0.13377317052E-04   15    4   13    4
    0.28126498163E-04   15    4   13    5
   -0.17021787956E-04   15    4   13    6
    0.11441840969E-03   15    4   13    7
    0.10802207708E-03   15    4   13    8
   -0.15562308231E-04   15    4   13    9
   -0.76137052158E-04   15    4   13   10
    0.10346742812E-04   15    4   13   11
    0.68256437714E-07   15    4   13   12
   -0.37796215292E-03   15    4   13   13
   -0.36057870682E-05   15    4   14    1
    0.12966623980E-04   15    4   14    2
    0.88521676388E-05   15    4   14    3
    0.17364191630E-03   15    4   14    4
    0.14346695023E-03   15    4   14    5
    0.27896505584E-05   15    4   14    6
    0.20945742186E-03   15    4   14    7
   -0.20571733785E-03   15    4   14    8
    0.44510501113E-04   15    4   14    9
    0.21325453032E-04   15    4   14   10
   -0.52652559006E-04   15    4   14   11
   -0.23599219488E-03   15    4   14   12
    0.13369941123E-03   15    4   14   13
   -0.41477595081E-03   15    4   14   14
    0.40605834222E-04   15    4   15    1
   -0.22142015964E-04   15    4   15    2
    0.28207165057E-03   15    4   15    3
    0.39918709135E-03   15    4   15    4
   -0.49162965773E-03   15    5    1    1
    0.10359362145E-04   15    5    2    1
   -0.52352959526E-03   15    5    2    2
   -0.35638055058E-03   15    5    3    1
    0.40004446243E-03   15    5    3    2
   -0.59369122771E-03   15    5    3    3
   -0.90150089565E-04   15    5    4    1
   -0.23003964431E-03   15    5    4    2
    0.19884036414E-04   15    5    4    3
   -0.54218949644E-03   15    5    4    4
   -0.77960735073E-03   15    5    5    1
   -0.44559953104E-03   15    5    5    2
   -0.19385013016E-04   15    5    5    3
   -0.37266008896E-04   15    5    5    4
   -0.50375558978E-03   15    5    5    5
   -0.81152284341E-04   15    5    6    1
   -0.11705190799E-05   15    5    6    2
    0.11232188774E-03   15    5    6    3
   -0.13237964881E-04   15    5    6    4
    0.57416665887E-04   15    5    6    5
   -0.41077476376E-03   15    5    6    6
    0.59423769431E-04   15    5    7    1
   -0.14251922457E-03   15    5    7    2
    0.15289339045E-04   15    5    7    3
   -0.10981139347E-03   15    5    7    4
   -0.21910803666E-04   15    5    7    5
    0.18690330181E-03   15    5    7    6
   -0.90474959938E-03   15    5    7    7
   -0.64586888213E-04   15    5    8    1
    0.33621570935E-03   15    5    8    2
    0.32303852432E-04   15    5    8    3
   -0.16399393692E-03   15    5    8    4
   -0.27801302435E-03   15    5    8    5
    0.10333842749E-03   15    5    8    6
    0.48298557677E-04   15    5    8    7
    0.35509397255E-03   15    5    8    8
   -0.32363388468E-03   15    5    9    1
    0.53340322545E-04   15    5    9    2
    0.56903307884E-04   15    5    9    3
    0.72749916174E-04   15    5    9    4
   -0.14243459722E-03   15    5    9    5
   -0.48120799771E-04   15    5    9    6
    0.12238998806E-03   15    5    9    7
    0.25982325504E-03   15    5    9    8
   -0.21487251918E-03   15    5    9    9
   -0.12534394082E-03   15    5   10    1
   -0.35567939793E-04   15    5   10    2
    0.75141820773E-04   15    5   10    3
    0.77257416994E-04   15    5   10    4
   -0.17457336352E-03   15    5   10    5
    0.18388438831E-03   15    5   10    6
    0.20821204199E-03   15    5   10    7
   -0.29420501498E-03   15    5   10    8
    0.15341988885E-03   15    5   10    9
   -0.34630206411E-03   15    5   10   10
   -0.17794571348E-03   15    5   11    1
    0.15431484376E-03   15    5   11    2
   -0.27602212575E-06   15    5   11    3
   -0.39064586896E-04   15    5   11    4
   -0.12502143317E-04   15    5   11    5
   -0.10476731874E-04   15    5   11    6
    0.10974887265E-03   15    5   11    7
    0.11445540514E-03   15    5   11    8
   -0.20810069480E-04   15    5   11    9
    0.77977970952E-04   15    5   11   10
   -0.68071760331E-03   15    5   11   11
    0.22146827321E-03   15    5   12    1
   -0.22407846647E-04   15    5   12    2
   -0.23115444678E-04   15    5   12    3
    0.34374261332E-06   15    5   12    4
    0.59968012946E-05   15    5   12    5
   -0.49429998107E-05   15    5   12    6
   -0.35614354565E-04   15    5   12    7
   -0.34021225902E-04   15    5   12    8
   -0.12285612783E-04   15    5   12    9
   -0.92595713451E-04   15    5   12   10
    0.51084013305E-05   15    5   12   11
   -0.78396321718E-03   15    5   12   12
   -0.66459560896E-04   15    5   13    1
   -0.16349786650E-03   15    5   13    2
    0.37283236068E-06   15    5   13    3
   -0.79863763626E-05   15    5   13    4
    0.49813063584E-04   15    5   13    5
    0.22544414093E-04   15    5   13    6
   -0.88480753523E-04   15    5   13    7
   -0.10873701524E-03   15    5   13    8
   -0.82014368266E-05   15    5   13    9
    0.33536573610E-04   15    5   13   10
    0.10461963976E-04   15    5   13   11
    0.12570691898E-04   15    5   13   12
   -0.76261166514E-03   15    5   13   13
    0.33262090692E-05   15    5   14    1
    0.32278486533E-04   15    5   14    2
    0.86858196732E-05   15    5   14    3
   -0.14243149794E-03   15    5   14    4
   -0.17669669252E-03   15    5   14    5
    0.18020764497E-05   15    5   14    6
   -0.19958711029E-03   15    5   14    7
    0.21796122415E-03   15    5   14    8
    0.43397774292E-04   15    5   14    9
   -0.20110752344E-04   15    5   14   10
    0.13325691808E-03   15    5   14   11
   -0.23479760282E-03   15    5   14   12
   -0.55077067356E-04   15    5   14   13
   -0.72647004797E-03   15    5   14   14
    0.58572422159E-04   15    5   15    1
    0.21610997977E-04   15    5   15    2
   -0.28281786902E-03   15    5   15    3
   -0.22786740821E-03   15    5   15    4
    0.40271023063E-03   15    5   15    5
   -0.51390078668E-04   15    6    1    1
    0.40767159175E-05   15    6    2    1
   -0.53530641967E-04   15    6    2    2
   -0.91370986927E-04   15    6    3    1
   -0.31449351666E-05   15    6    3    2
   -0.49457440381E-04   15    6    3    3
    0.10798641847E-03   15    6    4    1
    0.44434888372E-04   15    6    4    2
    0.34739338491E-05   15    6    4    3
    0.75274592405E-05   15    6    4    4
   -0.10545623607E-03   15    6    5    1
    0.46294588093E-04   15    6    5    2
   -0.96779740336E-06   15    6    5    3
    0.34336450638E-05   15    6    5    4
   -0.10526296832E-03   15    6    5    5
   -0.23105632862E-03   15    6    6    1
   -0.12791925553E-05   15    6    6    2
   -0.23004119544E-04   15    6    6    3
   -0.22771572619E-04   15    6    6    4
   -0.50772998845E-04   15    6    6    5
   -0.77092401183E-04   15    6    6    6
   -0.29660361255E-04   15    6    7    1
    0.13697887383E-03   15    6    7    2
   -0.21801927726E-04   15    6    7    3
    0.16678729813E-03   15    6    7    4
    0.65417443040E-04   15    6    7    5
   -0.84228825664E-04   15    6    7    6
    0.35868380206E-03   15    6    7    7
   -0.24369407873E-04   15    6    8    1
   -0.16544539003E-03   15    6    8    2
    0.14802152157E-04   15    6    8    3
    0.74660307051E-04   15    6    8    4
    0.17356285997E-03   15    6    8    5
    0.71466895838E-04   15    6    8    6
   -0.12443178286E-04   15    6    8    7
   -0.46558033864E-03   15    6    8    8
    0.47391880073E-03   15    6    9    1
    0.11185398827E-05   15    6    9    2
   -0.42136282544E-05   15    6    9    3
    0.19463033870E-04   15    6    9    4
    0.32322544755E-04   15    6    9    5
    0.22912544263E-04   15    6    9    6
    0.86996558617E-04   15    6    9    7
   -0.77075824050E-04   15    6    9    8
   -0.30405178410E-04   15    6    9    9
    0.31647577505E-04   15    6   10    1
    0.39396393876E-04   15    6   10    2
    0.28384031102E-03   15    6   10    3
   -0.22902939630E-03   15    6   10    4
    0.23117815536E-03   15    6   10    5
    0.75763281392E-03   15    6   10    6
    0.78817435013E-04   15    6   10    7
    0.69177638928E-04   15    6   10    8
   -0.75790455278E-03   15    6   10    9
   -0.81576990841E-04   15    6   10   10
    0.16406618530E-03   15    6   11    1
   -0.15554700139E-03   15    6   11    2
   -0.75850683276E-06   15    6   11    3
    0.15697883414E-05   15    6   11    4
    0.11076529653E-04   15    6   11    5
    0.74826596128E-05   15    6   11    6
   -0.97646784410E-04   15    6   11    7
   -0.91192087974E-04   15    6   11    8
    0.14212217876E-05   15    6   11    9
   -0.11887617767E-03   15    6   11   10
    0.43833898737E-04   15    6   11   11
   -0.25381778375E-03   15    6   12    1
    0.47147611319E-07   15    6   12    2
   -0.13754431226E-05   15    6   12    3
    0.37818664647E-05   15    6   12    4
    0.27858965768E-05   15    6   12    5
   -0.17704473035E-05   15    6   12    6
    0.11893402072E-04   15    6   12    7
   -0.12916090097E-04   15    6   12    8
    0.14990075605E-05   15    6   12    9
    0.13958958494E-03   15    6   12   10
   -0.65983362203E-05   15    6   12   11
    0.54824755698E-04   15    6   12   12
    0.16246238847E-03   15    6   13    1
    0.15787931729E-03   15    6   13    2
   -0.38369846863E-05   15    6   13    3
    0.97245722024E-05   15    6   13    4
    0.15744569351E-04   15    6   13    5
   -0.10665739729E-04   15    6   13    6
    0.99766391992E-04   15    6   13    7
    0.87621763687E-04   15    6   13    8
   -0.20535143099E-04   15    6   13    9
   -0.11547374701E-03   15    6   13   10
   -0.33210534823E-05   15    6   13   11
    0.29717955742E-05   15    6   13   12
    0.59149230916E-04   15    6   13   13
   -0.15356462641E-04   15    6   14    1
   -0.65265037189E-06   15    6   14    2
    0.45959319792E-06   15    6   14    3
    0.14708112546E-03   15    6   14    4
    0.14568564329E-03   15    6   14    5
   -0.64951102811E-06   15    6   14    6
    0.18569394153E-03   15    6   14    7
   -0.18001196765E-03   15    6   14    8
    0.25523909735E-05   15    6   14    9
    0.37007921808E-04   15    6   14   10
   -0.11793718916E-03   15    6   14   11
    0.45312667980E-06   15    6   14   12
    0.11976023016E-03   15    6   14   13
    0.46292704486E-04   15    6   14   14
    0.76379174414E-05   15    6   15    1
   -0.27763529430E-04   15    6   15    2
    0.26642785002E-03   15    6   15    3
    0.17027707300E-03   15    6   15    4
   -0.17077264413E-03   15    6   15    5
    0.39563779224E-03   15    6   15    6
    0.19970207749E-04   15    7    1    1
   -0.17796159370E-03   15    7    2    1
    0.12348981890E-04   15    7    2    2
   -0.45298417946E-05   15    7    3    1
    0.28302859866E-03   15    7    3    2
   -0.36411506957E-04   15    7    3    3
   -0.15854589672E-03   15    7    4    1
    0.91912048619E-04   15    7    4    2
    0.48025106458E-04   15    7    4    3
   -0.11236172914E-03   15    7    4    4
   -0.16246314767E-03   15    7    5    1
   -0.69087937159E-04   15    7    5    2
    0.29428319904E-05   15    7    5    3
   -0.23528559101E-04   15    7    5    4
    0.16307217951E-03   15    7    5    5
   -0.36310842427E-04   15    7    6    1
    0.13663636144E-03   15    7    6    2
   -0.82388914147E-04   15    7    6    3
    0.13205810056E-03   15    7    6    4
    0.75859599864E-04   15    7    6    5
   -0.15390377656E-03   15    7    6    6
   -0.11891109458E-03   15    7    7    1
    0.38451936285E-04   15    7    7    2
    0.28563626637E-03   15    7    7    3
   -0.87601993279E-04   15    7    7    4
    0.13693238800E-03   15    7    7    5
    0.56465685754E-03   15    7    7    6
    0.20241929275E-03   15    7    7    7
    0.70454102855E-04   15    7    8    1
   -0.28442729397E-04   15    7    8    2
    0.50153254755E-04   15    7    8    3
    0.14249609073E-03   15    7    8    4
   -0.10922993701E-03   15    7    8    5
   -0.17830681651E-04   15    7    8    6
    0.13633302757E-04   15    7    8    7
   -0.40082254668E-04   15    7    8    8
    0.56136743506E-04   15    7    9    1
    0.22007558535E-03   15    7    9    2
    0.75029687893E-05   15    7    9    3
    0.33956323272E-04   15    7    9    4
   -0.42053714227E-04   15    7    9    5
   -0.39785190973E-04   15    7    9    6
    0.13443680967E-03   15    7    9    7
    0.42327423399E-03   15    7    9    8
    0.93541410918E-04   15    7    9    9
    0.75320301793E-04   15    7   10    1
    0.27363339176E-03   15    7   10    2
    0.45051343468E-04   15    7   10    3
    0.16589878198E-03   15    7   10    4
    0.22128380371E-03   15    7   10    5
    0.84559035442E-04   15    7   10    6
    0.74778994033E-03   15    7   10    7
   -0.15140450509E-03   15    7   10    8
   -0.10923861894E-03   15    7   10    9
   -0.84078055933E-04   15    7   10   10
   -0.22914610187E-04   15    7   11    1
    0.45375009180E-05   15    7   11    2
   -0.96255199033E-05   15    7   11    3
   -0.78988619809E-04   15    7   11    4
    0.10586271191E-04   15    7   11    5
    0.42331651496E-04   15    7   11    6
    0.32942084067E-04   15    7   11    7
    0.30538389498E-04   15    7   11    8
   -0.55508963902E-04   15    7   11    9
    0.65546660508E-04   15    7   11   10
   -0.11834221027E-02   15    7   11   11
   -0.17222971564E-04   15    7   12    1
   -0.34251979706E-04   15    7   12    2
   -0.20119682726E-04   15    7   12    3
   -0.40001080067E-04   15    7   12    4
   -0.19471626739E-04   15    7   12    5
   -0.87248550786E-05   15    7   12    6
   -0.14858292681E-03   15    7   12    7
    0.13374716954E-04   15    7   12    8
   -0.61637188729E-04   15    7   12    9
   -0.31177052405E-05   15    7   12   10
    0.30757285664E-04   15    7   12   11
   -0.10873075251E-02   15    7   12   12
    0.53985334726E-04   15    7   13    1
    0.19138291237E-04   15    7   13    2
    0.28400517968E-05   15    7   13    3
    0.24572919333E-04   15    7   13    4
   -0.39939864105E-05   15    7   13    5
   -0.25942587034E-04   15    7   13    6
    0.11844097522E-04   15    7   13    7
    0.62525014123E-04   15    7   13    8
   -0.10182601119E-04   15    7   13    9
   -0.10691557299E-03   15    7   13   10
    0.11404939769E-05   15    7   13   11
   -0.15009912712E-04   15    7   13   12
   -0.88867402995E-03   15    7   13   13
    0.11946011014E-04   15    7   14    1
    0.18960086607E-04   15    7   14    2
    0.26775255183E-04   15    7   14    3
    0.69603073918E-04   15    7   14    4
   -0.44233110041E-04   15    7   14    5
   -0.40025089614E-04   15    7   14    6
    0.76221549283E-05   15    7   14    7
   -0.19514969280E-04   15    7   14    8
   -0.64341969283E-04   15    7   14    9
   -0.71077968431E-04   15    7   14   10
   -0.52634669802E-04   15    7   14   11
    0.95448836516E-04   15    7   14   12
   -0.57745901512E-04   15    7   14   13
   -0.10585163365E-02   15    7   14   14
    0.52137057199E-04   15    7   15    1
    0.90065275442E-04   15    7   15    2
    0.16724503978E-04   15    7   15    3
    0.10807664784E-03   15    7   15    4
    0.72452429623E-04   15    7   15    5
    0.10625470178E-04   15    7   15    6
    0.39019408245E-03   15    7   15    7
   -0.10820184910E-03   15    8    1    1
   -0.18079372146E-03   15    8    2    1
   -0.11428537103E-03   15    8    2    2
   -0.95785719092E-06   15    8    3    1
   -0.27416548864E-03   15    8    3    2
   -0.63638580474E-04   15    8    3    3
    0.15426950680E-03   15    8    4    1
   -0.59355306289E-04   15    8    4    2
    0.54994143855E-06   15    8    4    3
   -0.26205147782E-03   15    8    4    4
    0.15415138048E-03   15    8    5    1
    0.89468495918E-04   15    8    5    2
    0.42400017803E-04   15    8    5    3
    0.24888043137E-04   15    8    5    4
    0.25184925851E-04   15    8    5    5
   -0.30718566615E-04   15    8    6    1
   -0.14461300183E-03   15    8    6    2
    0.89600156060E-04   15    8    6    3
    0.78561579976E-04   15    8    6    4
    0.13180803579E-03   15    8    6    5
    0.67162756183E-04   15    8    6    6
    0.68362790697E-04   15    8    7    1
    0.37477162114E-04   15    8    7    2
   -0.52281936109E-04   15    8    7    3
   -0.92138353572E-04   15    8    7    4
    0.15517239374E-03   15    8    7    5
    0.21389136787E-04   15    8    7    6
   -0.99328578781E-05   15    8    7    7
   -0.11715730542E-03   15    8    8    1
   -0.36467397594E-04   15    8    8    2
   -0.28406372989E-03   15    8    8    3
    0.13576823586E-03   15    8    8    4
   -0.96952614623E-04   15    8    8    5
   -0.56678715577E-03   15    8    8    6
   -0.37682135056E-04   15    8    8    7
   -0.28271717943E-03   15    8    8    8
    0.60018735693E-04   15    8    9    1
   -0.22518850437E-03   15    8    9    2
    0.10093404212E-05   15    8    9    3
   -0.28232049022E-04   15    8    9    4
    0.24065886311E-04   15    8    9    5
    0.58838300273E-04   15    8    9    6
   -0.41443055981E-03   15    8    9    7
   -0.12899966451E-03   15    8    9    8
   -0.12773091097E-03   15    8    9    9
   -0.83849737674E-04   15    8   10    1
    0.26984105198E-03   15    8   10    2
    0.41198752787E-04   15    8   10    3
   -0.21948801228E-03   15    8   10    4
   -0.16448924644E-03   15    8   10    5
    0.78340308400E-04   15    8   10    6
   -0.15201918487E-03   15    8   10    7
    0.73526222583E-03   15    8   10    8
   -0.11920719225E-03   15    8   10    9
    0.52624736110E-05   15    8   10   10
    0.56099863160E-04   15    8   11    1
   -0.20508906428E-04   15    8   11    2
   -0.28463197335E-05   15    8   11    3
   -0.88307865251E-05   15    8   11    4
    0.24339479278E-04   15    8   11    5
    0.25041487043E-04   15    8   11    6
   -0.66643576551E-04   15    8   11    7
   -0.88257030826E-05   15    8   11    8
    0.50498468271E-06   15    8   11    9
   -0.10528021126E-03   15    8   11   10
    0.94996496842E-03   15    8   11   11
   -0.21070793359E-04   15    8   12    1
    0.34416489282E-04   15    8   12    2
    0.18308190286E-04   15    8   12    3
   -0.18470867557E-04   15    8   12    4
   -0.39578794669E-04   15    8   12    5
    0.71587261617E-05   15    8   12    6
   -0.11682273970E-04   15    8   12    7
    0.14651650498E-03   15    8   12    8
    0.57175452581E-04   15    8   12    9
    0.79714006017E-06   15    8   12   10
    0.11254172468E-04   15    8   12   11
    0.11451678925E-02   15    8   12   12
   -0.20232797694E-04   15    8   13    1
   -0.78677823960E-06   15    8   13    2
    0.79829875740E-05   15    8   13    3
    0.97647389646E-05   15    8   13    4
   -0.72038092039E-04   15    8   13    5
   -0.44090232517E-04   15    8   13    6
   -0.22793567949E-04   15    8   13    7
   -0.34857397260E-04   15    8   13    8
    0.44008021173E-04   15    8   13    9
    0.67479834464E-04   15    8   13   10
   -0.11054452290E-05   15    8   13   11
   -0.34142206474E-04   15    8   13   12
    0.12379161385E-02   15    8   13   13
    0.11761849048E-04   15    8   14    1
   -0.14898589171E-04   15    8   14    2
   -0.27557001760E-04   15    8   14    3
   -0.41505108277E-04   15    8   14    4
    0.73418261006E-04   15    8   14    5
    0.40779992727E-04   15    8   14    6
    0.29629281051E-04   15    8   14    7
   -0.48429221396E-05   15    8   14    8
    0.64285849000E-04   15    8   14    9
   -0.72039980032E-04   15    8   14   10
    0.46618361566E-04   15    8   14   11
   -0.96591275444E-04   15    8   14   12
    0.56762288260E-04   15    8   14   13
    0.11149118424E-02   15    8   14   14
   -0.42792069353E-04   15    8   15    1
    0.90600770298E-04   15    8   15    2
    0.21049912751E-04   15    8   15    3
   -0.69146609623E-04   15    8   15    4
   -0.11189938002E-03   15    8   15    5
    0.12682536128E-04   15    8   15    6
   -0.11405688268E-03   15    8   15    7
    0.39131220609E-03   15    8   15    8
   -0.15991042617E-04   15    9    1    1
    0.80244950009E-04   15    9    2    1
   -0.11676396598E-04   15    9    2    2
    0.12357829646E-02   15    9    3    1
    0.17261168497E-05   15    9    3    2
    0.47242294271E-05   15    9    3    3
   -0.46892690378E-03   15    9    4    1
    0.10672987830E-02   15    9    4    2
    0.76938158457E-05   15    9    4    3
    0.23754147156E-03   15    9    4    4
    0.47088702019E-03   15    9    5    1
    0.10666215457E-02   15    9    5    2
    0.13258945313E-04   15    9    5    3
    0.13981929904E-05   15    9    5    4
   -0.20925210807E-03   15    9    5    5
    0.64658975956E-03   15    9    6    1
   -0.20430298669E-05   15    9    6    2
   -0.11947542689E-04   15    9    6    3
   -0.11921741827E-03   15    9    6    4
   -0.15124482467E-03   15    9    6    5
   -0.24397264064E-05   15    9    6    6
   -0.79898880373E-05   15    9    7    1
    0.11956698886E-02   15    9    7    2
    0.73130938940E-05   15    9    7    3
    0.10227799256E-02   15    9    7    4
    0.66352136488E-03   15    9    7    5
   -0.27764453673E-03   15    9    7    6
    0.32162191684E-02   15    9    7    7
    0.63377132679E-05   15    9    8    1
   -0.12552434545E-02   15    9    8    2
   -0.67143235723E-07   15    9    8    3
    0.67245046065E-03   15    9    8    4
    0.10309857744E-02   15    9    8    5
    0.28743858251E-03   15    9    8    6
   -0.28462832045E-04   15    9    8    7
   -0.32597308231E-02   15    9    8    8
    0.14209691335E-02   15    9    9    1
    0.11554315141E-04   15    9    9    2
   -0.11064549990E-04   15    9    9    3
    0.71333696281E-04   15    9    9    4
    0.12564020334E-03   15    9    9    5
    0.49966907820E-04   15    9    9    6
    0.30129770477E-03   15    9    9    7
   -0.25606004549E-03   15    9    9    8
   -0.72704386339E-04   15    9    9    9
    0.64401264300E-04   15    9   10    1
    0.17571384789E-03   15    9   10    2
   -0.41758184949E-03   15    9   10    3
   -0.28370171867E-03   15    9   10    4
    0.29845169609E-03   15    9   10    5
   -0.68313214826E-03   15    9   10    6
    0.20316155525E-03   15    9   10    7
    0.15795456716E-03   15    9   10    8
   -0.14033398980E-02   15    9   10    9
   -0.93444612513E-04   15    9   10   10
    0.66198374518E-03   15    9   11    1
   -0.64351460453E-03   15    9   11    2
   -0.62538420493E-06   15    9   11    3
    0.40451739951E-05   15    9   11    4
    0.35080590252E-04   15    9   11    5
    0.50815735735E-04   15    9   11    6
   -0.44810014282E-03   15    9   11    7
   -0.36569333003E-03   15    9   11    8
    0.11639967539E-04   15    9   11    9
   -0.19875816100E-03   15    9   11   10
    0.35239658647E-04   15    9   11   11
   -0.97238397561E-03   15    9   12    1
   -0.70030526193E-06   15    9   12    2
    0.23651734982E-05   15    9   12    3
    0.37849464471E-05   15    9   12    4
   -0.24588032886E-05   15    9   12    5
    0.47244841055E-05   15    9   12    6
   -0.10233040209E-04   15    9   12    7
    0.52869644534E-05   15    9   12    8
    0.17667882268E-04   15    9   12    9
    0.10604380437E-03   15    9   12   10
    0.16154213064E-04   15    9   12   11
    0.23871312899E-03   15    9   12   12
    0.65552307541E-03   15    9   13    1
    0.64793066415E-03   15    9   13    2
   -0.10584928231E-04   15    9   13    3
    0.37593389089E-04   15    9   13    4
    0.14273935888E-04   15    9   13    5
   -0.77027782860E-04   15    9   13    6
    0.37870692120E-03   15    9   13    7
    0.42685648299E-03   15    9   13    8
   -0.40022435003E-05   15    9   13    9
   -0.19190093592E-03   15    9   13   10
   -0.44702693226E-05   15    9   13   11
   -0.13843343925E-04   15    9   13   12
    0.42961463141E-03   15    9   13   13
   -0.59419272081E-04   15    9   14    1
   -0.21590174958E-04   15    9   14    2
    0.76402279124E-06   15    9   14    3
    0.62991417545E-03   15    9   14    4
    0.62983358463E-03   15    9   14    5
    0.12579564741E-05   15    9   14    6
    0.64224890076E-03   15    9   14    7
   -0.66134829074E-03   15    9   14    8
    0.25262187344E-05   15    9   14    9
    0.74119706519E-04   15    9   14   10
   -0.79112666896E-03   15    9   14   11
   -0.36442302371E-05   15    9   14   12
    0.79787367256E-03   15    9   14   13
    0.20250856554E-03   15    9   14   14
   -0.15653105022E-05   15    9   15    1
   -0.71662569637E-04   15    9   15    2
    0.10006324917E-02   15    9   15    3
    0.74715834128E-03   15    9   15    4
   -0.74881004074E-03   15    9   15    5
    0.87484675650E-03   15    9   15    6
    0.66338996216E-04   15    9   15    7
    0.78694408160E-04   15    9   15    8
    0.47990715973E-02   15    9   15    9
    0.11185074630E-01   15   10    1    1
    0.57015902254E-06   15   10    2    1
    0.11729966573E-01   15   10    2    2
    0.72170325668E-05   15   10    3    1
    0.61442499353E-04   15   10    3    2
    0.11985675353E-01   15   10    3    3
    0.11258220852E-04   15   10    4    1
    0.41060459386E-04   15   10    4    2
    0.32455346649E-05   15   10    4    3
    0.11183955826E-01   15   10    4    4
    0.21250042130E-04   15   10    5    1
   -0.17738666686E-04   15   10    5    2
   -0.29335711037E-05   15   10    5    3
   -0.22005540495E-04   15   10    5    4
    0.11179263804E-01   15   10    5    5
    0.13766854910E-04   15   10    6    1
    0.76443773884E-04   15   10    6    2
   -0.29011892177E-03   15   10    6    3
    0.80245241583E-04   15   10    6    4
   -0.77613624212E-04   15   10    6    5
    0.99174265924E-02   15   10    6    6
    0.54025511249E-04   15   10    7    1
   -0.36543853852E-03   15   10    7    2
    0.17524670598E-04   15   10    7    3
   -0.49979910640E-03   15   10    7    4
   -0.43395914670E-03   15   10    7    5
    0.90745852515E-04   15   10    7    6
    0.91434088831E-02   15   10    7    7
   -0.56518576596E-04   15   10    8    1
   -0.39379465407E-03   15   10    8    2
    0.15600255787E-04   15   10    8    3
    0.44939960478E-03   15   10    8    4
    0.52163575043E-03   15   10    8    5
    0.93282496272E-04   15   10    8    6
    0.44425867771E-03   15   10    8    7
    0.90726374383E-02   15   10    8    8
    0.91622461507E-05   15   10    9    1
    0.86750586985E-04   15   10    9    2
   -0.23836786619E-03   15   10    9    3
   -0.56486726421E-03   15   10    9    4
    0.56210394560E-03   15   10    9    5
   -0.79400050744E-03   15   10    9    6
   -0.55256346906E-04   15   10    9    7
   -0.53319488283E-04   15   10    9    8
    0.62232346984E-02   15   10    9    9
   -0.50265774472E-04   15   10   10    1
    0.14180165543E-05   15   10   10    2
   -0.82140483220E-05   15   10   10    3
   -0.44264009972E-04   15   10   10    4
   -0.36335857290E-04   15   10   10    5
   -0.21749962881E-04   15   10   10    6
   -0.12214301917E-03   15   10   10    7
    0.11075359959E-03   15   10   10    8
   -0.46711679965E-04   15   10   10    9
    0.11347434858E-01   15   10   10   10
    0.80974135001E-05   15   10   11    1
   -0.13064260785E-04   15   10   11    2
    0.17434768946E-04   15   10   11    3
    0.13112408903E-03   15   10   11    4
   -0.50327790515E-04   15   10   11    5
    0.34541128928E-03   15   10   11    6
    0.51875849738E-03   15   10   11    7
   -0.55348291205E-03   15   10   11    8
    0.14054323337E-02   15   10   11    9
   -0.49244759083E-05   15   10   11   10
   -0.19748792920E-01   15   10   11   11
   -0.13106163619E-04   15   10   12    1
    0.13235806873E-04   15   10   12    2
   -0.35818777140E-04   15   10   12    3
   -0.90526022900E-04   15   10   12    4
    0.90350867864E-04   15   10   12    5
   -0.25958548636E-03   15   10   12    6
   -0.49669486261E-04   15   10   12    7
   -0.45006178887E-04   15   10   12    8
   -0.10542604174E-02   15   10   12    9
   -0.55883871142E-05   15   10   12   10
    0.20202204000E-03   15   10   12   11
   -0.20395014687E-01   15   10   12   12
    0.11185770541E-04   15   10   13    1
    0.34508029300E-05   15   10   13    2
    0.17781570607E-04   15   10   13    3
    0.49397368442E-04   15   10   13    4
   -0.13057106042E-03   15   10   13    5
    0.33990858794E-03   15   10   13    6
   -0.56473632394E-03   15   10   13    7
    0.53997631444E-03   15   10   13    8
    0.13875934461E-02   15   10   13    9
    0.11689490621E-04   15   10   13   10
   -0.51802154712E-03   15   10   13   11
    0.19590052593E-03   15   10   13   12
   -0.19728754042E-01   15   10   13   13
   -0.81636977215E-06   15   10   14    1
   -0.12723576165E-03   15   10   14    2
    0.11790230584E-04   15   10   14    3
   -0.20857791990E-04   15   10   14    4
    0.36581344325E-04   15   10   14    5
    0.10550173786E-03   15   10   14    6
   -0.69243072389E-03   15   10   14    7
   -0.72170782387E-03   15   10   14    8
   -0.10483289053E-03   15   10   14    9
   -0.63861791108E-05   15   10   14   10
   -0.23008608673E-04   15   10   14   11
   -0.46815786985E-04   15   10   14   12
   -0.23195825328E-04   15   10   14   13
   -0.20745340417E-01   15   10   14   14
   -0.21756524146E-03   15   10   15    1
   -0.82609296811E-07   15   10   15    2
    0.13361811096E-04   15   10   15    3
    0.10664161421E-04   15   10   15    4
   -0.79884015086E-05   15   10   15    5
   -0.12151098546E-05   15   10   15    6
    0.51573677504E-04   15   10   15    7
   -0.57660034075E-04   15   10   15    8
    0.29716473839E-04   15   10   15    9
    0.20495465837E-02   15   10   15   10
   -0.35454492222E-03   15   11    1    1
    0.16288254845E-04   15   11    2    1
   -0.32517181868E-03   15   11    2    2
   -0.14751532882E-03   15   11    3    1
    0.13787400410E-04   15   11    3    2
   -0.34222376704E-03   15   11    3    3
   -0.16577586345E-03   15   11    4    1
   -0.14137032620E-03   15   11    4    2
   -0.91513591685E-05   15   11    4    3
   -0.37343588503E-03   15   11    4    4
   -0.75918163461E-04   15   11    5    1
   -0.91714413703E-04   15   11    5    2
    0.53751927400E-05   15   11    5    3
    0.15340607580E-06   15   11    5    4
   -0.31949659583E-03   15   11    5    5
   -0.37717178611E-04   15   11    6    1
    0.45030958321E-05   15   11    6    2
    0.22478719162E-04   15   11    6    3
    0.88706562143E-05   15   11    6    4
    0.26937111467E-04   15   11    6    5
   -0.30418170591E-03   15   11    6    6
   -0.55891684007E-04   15   11    7    1
   -0.13698861187E-03   15   11    7    2
    0.58199026192E-05   15   11    7    3
   -0.16314352736E-03   15   11    7    4
   -0.45006321601E-04   15   11    7    5
    0.72807603850E-04   15   11    7    6
   -0.66505550716E-03   15   11    7    7
    0.76683181646E-04   15   11    8    1
    0.18372634882E-03   15   11    8    2
   -0.31889558927E-05   15   11    8    3
   -0.12372625546E-03   15   11    8    4
   -0.89230672068E-04   15   11    8    5
    0.11423018212E-05   15   11    8    6
    0.24189148146E-04   15   11    8    7
    0.11099638259E-03   15   11    8    8
   -0.13632864721E-03   15   11    9    1
    0.17985055141E-04   15   11    9    2
    0.23439136422E-05   15   11    9    3
    0.62855004223E-05   15   11    9    4
   -0.29323429240E-04   15   11    9    5
   -0.42297903085E-04   15   11    9    6
   -0.10728221402E-03   15   11    9    7
    0.18130567283E-04   15   11    9    8
   -0.36987326429E-03   15   11    9    9
   -0.35622946108E-04   15   11   10    1
   -0.42620547469E-04   15   11   10    2
    0.89620914345E-04   15   11   10    3
    0.18446398762E-03   15   11   10    4
   -0.30954101074E-04   15   11   10    5
   -0.14434853878E-04   15   11   10    6
    0.16580432399E-03   15   11   10    7
   -0.26281523943E-03   15   11   10    8
    0.28424265385E-03   15   11   10    9
   -0.25471008359E-03   15   11   10   10
   -0.77909575138E-03   15   11   11    1
    0.34556460041E-04   15   11   11    2
   -0.18304803049E-04   15   11   11    3
   -0.58074352800E-04   15   11   11    4
   -0.27597878254E-04   15   11   11    5
   -0.25266928600E-04   15   11   11    6
    0.12679175876E-03   15   11   11    7
    0.23491697505E-03   15   11   11    8
    0.46654812923E-04   15   11   11    9
   -0.84546384092E-03   15   11   11   10
   -0.67943739133E-03   15   11   11   11
   -0.90812571223E-04   15   11   12    1
    0.16638497867E-03   15   11   12    2
   -0.99797639577E-05   15   11   12    3
    0.13671315068E-04   15   11   12    4
   -0.17845775638E-04   15   11   12    5
   -0.30919195378E-05   15   11   12    6
   -0.14224535985E-03   15   11   12    7
   -0.11002062937E-03   15   11   12    8
   -0.26955355433E-04   15   11   12    9
   -0.20782689230E-03   15   11   12   10
   -0.73608647905E-04   15   11   12   11
   -0.13460529858E-02   15   11   12   12
    0.89999811607E-04   15   11   13    1
   -0.34829644880E-04   15   11   13    2
   -0.89628751889E-05   15   11   13    3
    0.12765633451E-04   15   11   13    4
    0.21114287398E-04   15   11   13    5
   -0.76455770238E-05   15   11   13    6
   -0.59863186016E-04   15   11   13    7
   -0.67513708691E-04   15   11   13    8
   -0.14394386365E-05   15   11   13    9
   -0.14389327285E-03   15   11   13   10
    0.33981614983E-03   15   11   13   11
   -0.58956990232E-03   15   11   13   12
   -0.36280050883E-03   15   11   13   13
    0.12978617868E-04   15   11   14    1
   -0.39175846187E-05   15   11   14    2
   -0.21520513197E-03   15   11   14    3
    0.21990805842E-04   15   11   14    4
    0.28491717603E-04   15   11   14    5
   -0.18199582870E-03   15   11   14    6
   -0.12195331592E-03   15   11   14    7
    0.97876408679E-04   15   11   14    8
   -0.19432654910E-03   15   11   14    9
    0.14859543814E-04   15   11   14   10
    0.82971778021E-02   15   11   14   11
   -0.10966402520E-01   15   11   14   12
   -0.23151054936E-02   15   11   14   13
   -0.33676081691E-03   15   11   14   14
    0.36526262561E-04   15   11   15    1
   -0.49900602620E-04   15   11   15    2
   -0.60134664358E-04   15   11   15    3
    0.45860948457E-03   15   11   15    4
    0.13600816279E-03   15   11   15    5
   -0.16754286313E-03   15   11   15    6
   -0.22323291902E-03   15   11   15    7
    0.25083863674E-03   15   11   15    8
   -0.50161594846E-03   15   11   15    9
    0.48491334517E-04   15   11   15   10
    0.27914055581E-01   15   11   15   11
   -0.36255785890E-04   15   12    1    1
   -0.21313394977E-04   15   12    2    1
   -0.29570917923E-04   15   12    2    2
   -0.62989072087E-03   15   12    3    1
   -0.42382859393E-06   15   12    3    2
   -0.37817009660E-04   15   12    3    3
    0.14551446216E-03   15   12    4    1
   -0.46146099488E-03   15   12    4    2
   -0.36478148815E-05   15   12    4    3
   -0.13363040944E-03   15   12    4    4
   -0.14657830128E-03   15   12    5    1
   -0.46140282615E-03   15   12    5    2
   -0.51702803683E-05   15   12    5    3
   -0.11145491362E-05   15   12    5    4
    0.50817844182E-04   15   12    5    5
   -0.21665104986E-03   15   12    6    1
    0.22287943253E-05   15   12    6    2
   -0.47678307396E-06   15   12    6    3
    0.47978343915E-04   15   12    6    4
    0.65047820860E-04   15   12    6    5
   -0.36602053522E-04   15   12    6    6
    0.19112779926E-04   15   12    7    1
   -0.47424858255E-03   15   12    7    2
    0.13718686169E-04   15   12    7    3
   -0.39542725028E-03   15   12    7    4
   -0.25748700960E-03   15   12    7    5
    0.13658965059E-03   15   12    7    6
   -0.14221864881E-02   15   12    7    7
    0.11387726472E-04   15   12    8    1
    0.48714833731E-03   15   12    8    2
   -0.16277717865E-04   15   12    8    3
   -0.25445634325E-03   15   12    8    4
   -0.38935783008E-03   15   12    8    5
   -0.14044694370E-03   15   12    8    6
    0.11389129380E-04   15   12    8    7
    0.13654000720E-02   15   12    8    8
   -0.42969438795E-03   15   12    9    1
   -0.27671209817E-05   15   12    9    2
   -0.48554689911E-05   15   12    9    3
   -0.24812989984E-04   15   12    9    4
   -0.23942331192E-04   15   12    9    5
   -0.21610091529E-04   15   12    9    6
   -0.14867458728E-03   15   12    9    7
    0.12658172783E-03   15   12    9    8
   -0.29138593408E-06   15   12    9    9
   -0.16308311061E-04   15   12   10    1
   -0.91489721787E-04   15   12   10    2
    0.24264951232E-03   15   12   10    3
    0.24171933450E-03   15   12   10    4
   -0.24751901731E-03   15   12   10    5
    0.34383102900E-03   15   12   10    6
   -0.96004720859E-04   15   12   10    7
   -0.74840184553E-04   15   12   10    8
    0.40713195100E-03   15   12   10    9
    0.47505018514E-05   15   12   10   10
   -0.35744169907E-03   15   12   11    1
    0.10813445576E-03   15   12   11    2
    0.32043128155E-05   15   12   11    3
    0.60992635689E-05   15   12   11    4
   -0.36384124735E-05   15   12   11    5
   -0.30044556155E-04   15   12   11    6
    0.22339651750E-03   15   12   11    7
    0.24614678484E-03   15   12   11    8
    0.26533884921E-04   15   12   11    9
   -0.17857953432E-03   15   12   11   10
    0.25959873317E-03   15   12   11   11
   -0.48955071229E-03   15   12   12    1
   -0.18570326736E-05   15   12   12    2
    0.37114923552E-05   15   12   12    3
   -0.11750012087E-04   15   12   12    4
   -0.30545674470E-04   15   12   12    5
    0.78238207867E-06   15   12   12    6
   -0.61828714191E-04   15   12   12    7
    0.67108669699E-04   15   12   12    8
    0.43970589901E-05   15   12   12    9
   -0.90333325826E-03   15   12   12   10
    0.29689289169E-03   15   12   12   11
    0.64576295094E-04   15   12   12   12
   -0.35419352832E-03   15   12   13    1
   -0.10979866896E-03   15   12   13    2
    0.39876073317E-05   15   12   13    3
   -0.26053045163E-05   15   12   13    4
   -0.49967980256E-05   15   12   13    5
    0.34122868279E-04   15   12   13    6
   -0.25564500334E-03   15   12   13    7
   -0.21724187409E-03   15   12   13    8
   -0.20179700122E-04   15   12   13    9
   -0.18152038770E-03   15   12   13   10
    0.17996475522E-04   15   12   13   11
   -0.18522438997E-03   15   12   13   12
   -0.56651761595E-03   15   12   13   13
    0.48761633223E-04   15   12   14    1
   -0.87187489726E-06   15   12   14    2
    0.50973221750E-06   15   12   14    3
    0.18609045900E-04   15   12   14    4
    0.19950765637E-04   15   12   14    5
   -0.20309395545E-05   15   12   14    6
   -0.32841536172E-03   15   12   14    7
    0.34233142087E-03   15   12   14    8
    0.18607153306E-05   15   12   14    9
    0.33812571022E-05   15   12   14   10
    0.96787921527E-02   15   12   14   11
    0.49273938360E-05   15   12   14   12
   -0.97699663343E-02   15   12   14   13
    0.47436610463E-03   15   12   14   14
   -0.24360542643E-05   15   12   15    1
   -0.29256184564E-04   15   12   15    2
    0.20102180130E-05   15   12   15    3
    0.26195044322E-04   15   12   15    4
   -0.25145008142E-04   15   12   15    5
    0.24937983725E-03   15   12   15    6
    0.37314294299E-04   15   12   15    7
    0.25674584844E-04   15   12   15    8
   -0.29663442883E-03   15   12   15    9
   -0.13353211920E-05   15   12   15   10
    0.67377858346E-02   15   12   15   11
    0.30184676728E-01   15   12   15   12
    0.34065109012E-03   15   13    1    1
    0.19824509886E-04   15   13    2    1
    0.32316358273E-03   15   13    2    2
   -0.14401318389E-03   15   13    3    1
   -0.14391932405E-04   15   13    3    2
    0.33311023392E-03   15   13    3    3
    0.77832181187E-04   15   13    4    1
   -0.89588140648E-04   15   13    4    2
    0.63755189025E-05   15   13    4    3
    0.31504189901E-03   15   13    4    4
    0.16660167613E-03   15   13    5    1
   -0.13868198446E-03   15   13    5    2
   -0.79096076679E-05   15   13    5    3
   -0.44721948572E-05   15   13    5    4
    0.36421943469E-03   15   13    5    5
   -0.37755364140E-04   15   13    6    1
   -0.29426077292E-05   15   13    6    2
   -0.24627392368E-04   15   13    6    3
    0.18715514446E-04   15   13    6    4
    0.16758607838E-04   15   13    6    5
    0.30193238386E-03   15   13    6    6
    0.79402796044E-04   15   13    7    1
   -0.17811158096E-03   15   13    7    2
    0.15899626801E-05   15   13    7    3
   -0.85909019851E-04   15   13    7    4
   -0.12781156152E-03   15   13    7    5
   -0.47192661389E-05   15   13    7    6
   -0.10513579939E-03   15   13    7    7
   -0.60234170995E-04   15   13    8    1
    0.13931115010E-03   15   13    8    2
   -0.63012670910E-05   15   13    8    3
   -0.45835927174E-04   15   13    8    4
   -0.15214956477E-03   15   13    8    5
   -0.71549131463E-04   15   13    8    6
   -0.15904844315E-04   15   13    8    7
    0.65407388698E-03   15   13    8    8
   -0.13309352896E-03   15   13    9    1
   -0.20123114627E-04   15   13    9    2
   -0.98693574420E-05   15   13    9    3
   -0.27483614459E-04   15   13    9    4
    0.12845629274E-04   15   13    9    5
    0.21846585949E-04   15   13    9    6
   -0.13395607597E-04   15   13    9    7
    0.82432061599E-04   15   13    9    8
    0.39889091408E-03   15   13    9    9
    0.27284205846E-04   15   13   10    1
   -0.41723721992E-04   15   13   10    2
    0.87390973891E-04   15   13   10    3
    0.26893814250E-04   15   13   10    4
   -0.18621495990E-03   15   13   10    5
   -0.11351860543E-04   15   13   10    6
   -0.27290836346E-03   15   13   10    7
    0.17663162475E-03   15   13   10    8
    0.28144679405E-03   15   13   10    9
    0.27159706877E-03   15   13   10   10
    0.90528647548E-04   15   13   11    1
    0.33557267160E-04   15   13   11    2
    0.95272026965E-05   15   13   11    3
    0.19358162846E-04   15   13   11    4
    0.11944213400E-04   15   13   11    5
    0.79929637539E-05   15   13   11    6
    0.62065921042E-04   15   13   11    7
    0.44355107934E-04   15   13   11    8
    0.26771423229E-04   15   13   11    9
   -0.14213709805E-03   15   13   11   10
    0.18979523656E-03   15   13   11   11
   -0.90711775062E-04   15   13   12    1
   -0.16933534296E-03   15   13   12    2
    0.15457988385E-04   15   13   12    3
   -0.11797285126E-04   15   13   12    4
    0.69774318693E-05   15   13   12    5
   -0.23267326041E-05   15   13   12    6
    0.11246095177E-03   15   13   12    7
    0.14505093231E-03   15   13   12    8
    0.13702158054E-04   15   13   12    9
   -0.20162129823E-03   15   13   12   10
    0.56267017836E-03   15   13   12   11
    0.14366890702E-02   15   13   12   12
   -0.78003767141E-03   15   13   13    1
   -0.37951671438E-04   15   13   13    2
    0.28463205238E-04   15   13   13    3
   -0.13424751818E-04   15   13   13    4
   -0.89105050644E-04   15   13   13    5
    0.20224013403E-04   15   13   13    6
   -0.22970486613E-03   15   13   13    7
   -0.12674618430E-03   15   13   13    8
   -0.47028089895E-04   15   13   13    9
   -0.84563621453E-03   15   13   13   10
   -0.12832440745E-03   15   13   13   11
    0.26621148600E-03   15   13   13   12
    0.98744984842E-03   15   13   13   13
    0.80505861382E-05   15   13   14    1
   -0.37022479124E-05   15   13   14    2
    0.21819084819E-03   15   13   14    3
    0.28106801476E-04   15   13   14    4
    0.23727000511E-04   15   13   14    5
    0.18297413819E-03   15   13   14    6
   -0.88121402548E-04   15   13   14    7
    0.13262855227E-03   15   13   14    8
    0.19914939323E-03   15   13   14    9
    0.21007401952E-04   15   13   14   10
    0.21298656190E-02   15   13   14   11
    0.11086607583E-01   15   13   14   12
   -0.82928312619E-02   15   13   14   13
    0.12631204437E-02   15   13   14   14
   -0.42612641624E-04   15   13   15    1
   -0.53763242342E-04   15   13   15    2
   -0.61199299093E-04   15   13   15    3
   -0.14139210849E-03   15   13   15    4
   -0.46015209258E-03   15   13   15    5
   -0.16314811412E-03   15   13   15    6
    0.26946374965E-03   15   13   15    7
   -0.23196055516E-03   15   13   15    8
   -0.49818508787E-03   15   13   15    9
   -0.70362930487E-04   15   13   15   10
   -0.25993299305E-02   15   13   15   11
    0.66639919681E-02   15   13   15   12
    0.27971527783E-01   15   13   15   13
   -0.10770788516E-04   15   14    1    1
    0.21724417599E-03   15   14    2    1
   -0.10654706724E-04   15   14    2    2
    0.18996027780E-04   15   14    3    1
   -0.68736521328E-06   15   14    3    2
   -0.10549286177E-04   15   14    3    3
    0.18113945321E-04   15   14    4    1
    0.96729609736E-05   15   14    4    2
    0.46779422802E-04   15   14    4    3
    0.14493059915E-03   15   14    4    4
   -0.18535487551E-04   15   14    5    1
    0.14532498398E-04   15   14    5    2
    0.47224766381E-04   15   14    5    3
    0.31598587818E-06   15   14    5    4
   -0.16654255880E-03   15   14    5    5
    0.32555318691E-05   15   14    6    1
    0.20454714642E-07   15   14    6    2
    0.13177136206E-05   15   14    6    3
   -0.12666066055E-04   15   14    6    4
   -0.12340608837E-04   15   14    6    5
   -0.83773624766E-05   15   14    6    6
    0.28502665682E-04   15   14    7    1
   -0.27556427095E-06   15   14    7    2
    0.14161411712E-04   15   14    7    3
    0.16228728683E-03   15   14    7    4
   -0.14139103318E-03   15   14    7    5
   -0.10482244686E-03   15   14    7    6
    0.28571573247E-05   15   14    7    7
    0.28074914328E-04   15   14    8    1
    0.29820082113E-05   15   14    8    2
   -0.14730817139E-04   15   14    8    3
   -0.14334721167E-03   15   14    8    4
    0.16702416510E-03   15   14    8    5
    0.10704144571E-03   15   14    8    6
    0.76021665455E-05   15   14    8    7
   -0.25210329148E-04   15   14    8    8
    0.17969139242E-04   15   14    9    1
   -0.30998846894E-06   15   14    9    2
    0.43567892940E-06   15   14    9    3
    0.86627926737E-04   15   14    9    4
    0.83845848861E-04   15   14    9    5
   -0.67276095045E-06   15   14    9    6
    0.27449189274E-03   15   14    9    7
   -0.27782530676E-03   15   14    9    8
   -0.50431176661E-05   15   14    9    9
   -0.12029703106E-06   15   14   10    1
   -0.10544666891E-03   15   14   10    2
   -0.13197025488E-04   15   14   10    3
   -0.26806229801E-05   15   14   10    4
    0.98574453977E-05   15   14   10    5
    0.22268151978E-04   15   14   10    6
   -0.18545938058E-03   15   14   10    7
   -0.20337255672E-03   15   14   10    8
    0.12771124348E-04   15   14   10    9
   -0.11723764364E-04   15   14   10   10
   -0.12734162450E-04   15   14   11    1
    0.38869649250E-04   15   14   11    2
   -0.81876833413E-04   15   14   11    3
   -0.38756052830E-03   15   14   11    4
   -0.21535558973E-04   15   14   11    5
    0.32477893451E-03   15   14   11    6
    0.16046661360E-03   15   14   11    7
   -0.13794805088E-03   15   14   11    8
    0.69884490937E-03   15   14   11    9
    0.17923253934E-04   15   14   11   10
   -0.16334478364E-01   15   14   11   11
    0.12447590129E-04   15   14   12    1
    0.31763765245E-05   15   14   12    2
    0.27256323816E-06   15   14   12    3
    0.37484484067E-04   15   14   12    4
    0.37126420233E-04   15   14   12    5
   -0.80797419449E-07   15   14   12    6
   -0.79291103172E-04   15   14   12    7
    0.74926102756E-04   15   14   12    8
    0.85319975669E-06   15   14   12    9
    0.20097921037E-05   15   14   12   10
    0.18947486125E-02   15   14   12   11
    0.71803997928E-05   15   14   12   12
   -0.86102906261E-05   15   14   13    1
   -0.35593559953E-04   15   14   13    2
    0.80994249400E-04   15   14   13    3
   -0.17694399022E-04   15   14   13    4
   -0.38819330722E-03   15   14   13    5
   -0.32727453751E-03   15   14   13    6
    0.13926506056E-03   15   14   13    7
   -0.16307079534E-03   15   14   13    8
   -0.71318960112E-03   15   14   13    9
   -0.33989685206E-05   15   14   13   10
    0.18365084507E-03   15   14   13   11
   -0.19284421708E-02   15   14   13   12
    0.16368913010E-01   15   14   13   13
   -0.85372023876E-03   15   14   14    1
   -0.10362695390E-05   15   14   14    2
   -0.52042959330E-05   15   14   14    3
   -0.16490228001E-04   15   14   14    4
   -0.23489179958E-04   15   14   14    5
    0.41929413452E-05   15   14   14    6
   -0.68031673432E-04   15   14   14    7
    0.70282742667E-04   15   14   14    8
    0.21256516430E-04   15   14   14    9
   -0.99770801683E-03   15   14   14   10
   -0.24662042437E-03   15   14   14   11
   -0.19870083457E-03   15   14   14   12
   -0.54696335355E-04   15   14   14   13
    0.14955404956E-04   15   14   14   14
   -0.36356981548E-06   15   14   15    1
   -0.31309885064E-03   15   14   15    2
   -0.21589980769E-05   15   14   15    3
   -0.35626353749E-04   15   14   15    4
    0.38613660405E-04   15   14   15    5
   -0.94231736978E-04   15   14   15    6
    0.40655494938E-03   15   14   15    7
    0.40864041599E-03   15   14   15    8
    0.13064193645E-04   15   14   15    9
    0.42227563122E-05   15   14   15   10
    0.16198391796E-04   15   14   15   11
   -0.52203110647E-03   15   14   15   12
    0.18313055009E-03   15   14   15   13
    0.32604660795E-01   15   14   15   14
    0.20775800708       15   15    1    1
   -0.65033030256E-05   15   15    2    1
    0.20319145034       15   15    2    2
    0.17961931735E-04   15   15    3    1
   -0.11046653969E-03   15   15    3    2
    0.20392584965       15   15    3    3
    0.33762420655E-03   15   15    4    1
   -0.20484204885E-03   15   15    4    2
    0.34284670187E-02   15   15    4    3
    0.20501205132       15   15    4    4
    0.35916731317E-03   15   15    5    1
    0.19571689215E-03   15   15    5    2
   -0.34297237818E-02   15   15    5    3
   -0.13041611660E-02   15   15    5    4
    0.20503791551       15   15    5    5
   -0.13901429973E-03   15   15    6    1
   -0.52603607720E-03   15   15    6    2
   -0.47454259196E-02   15   15    6    3
    0.50747176769E-02   15   15    6    4
   -0.50831966915E-02   15   15    6    5
    0.19557369032       15   15    6    6
   -0.66961086973E-03   15   15    7    1
   -0.14569751931E-02   15   15    7    2
   -0.41868229281E-03   15   15    7    3
    0.27985813991E-02   15   15    7    4
    0.23823773571E-02   15   15    7    5
    0.16792957401E-03   15   15    7    6
    0.20594479131       15   15    7    7
    0.61276917329E-03   15   15    8    1
   -0.13927130457E-02   15   15    8    2
   -0.36589870986E-03   15   15    8    3
   -0.24164950450E-02   15   15    8    4
   -0.28533046020E-02   15   15    8    5
    0.36930739832E-03   15   15    8    6
   -0.15899587120E-01   15   15    8    7
    0.20632189595       15   15    8    8
   -0.12795474202E-04   15   15    9    1
   -0.24957094024E-03   15   15    9    2
   -0.13792984038E-02   15   15    9    3
    0.11501394998E-02   15   15    9    4
   -0.10891986220E-02   15   15    9    5
    0.17044517492E-01   15   15    9    6
    0.11290987585E-02   15   15    9    7
    0.10668969918E-02   15   15    9    8
    0.24155756687       15   15    9    9
    0.68024265685E-02   15   15   10    1
   -0.27108967178E-04   15   15   10    2
   -0.27672588188E-05   15   15   10    3
    0.45168944505E-03   15   15   10    4
    0.26962159637E-03   15   15   10    5
    0.46931748633E-03   15   15   10    6
    0.25945881496E-02   15   15   10    7
   -0.25175456121E-02   15   15   10    8
    0.49584781443E-03   15   15   10    9
    0.18818505142       15   15   10   10
    0.50358876079E-03   15   15   11    1
   -0.14933077324E-02   15   15   11    2
    0.83836249081E-03   15   15   11    3
    0.12871279089E-01   15   15   11    4
    0.65963308876E-03   15   15   11    5
   -0.66296154897E-02   15   15   11    6
   -0.59771354333E-02   15   15   11    7
    0.60155250760E-02   15   15   11    8
   -0.13920984989E-01   15   15   11    9
    0.29500416325E-03   15   15   11   10
    0.77545646395       15   15   11   11
    0.17249157857E-04   15   15   12    1
   -0.28294764665E-03   15   15   12    2
    0.81536109000E-02   15   15   12    3
    0.16709130160E-02   15   15   12    4
   -0.16595017173E-02   15   15   12    5
    0.77420331767E-02   15   15   12    6
    0.65967856021E-03   15   15   12    7
    0.61691637067E-03   15   15   12    8
    0.13101944367E-01   15   15   12    9
    0.25068075593E-03   15   15   12   10
   -0.13790321286E-01   15   15   12   11
    0.80147698426       15   15   12   12
   -0.33351298848E-03   15   15   13    1
   -0.14992432867E-02   15   15   13    2
    0.77878156810E-03   15   15   13    3
   -0.83496871333E-03   15   15   13    4
   -0.12864102496E-01   15   15   13    5
   -0.64923309235E-02   15   15   13    6
    0.63431438857E-02   15   15   13    7
   -0.61573025866E-02   15   15   13    8
   -0.13826879116E-01   15   15   13    9
   -0.48908546389E-03   15   15   13   10
    0.74275061777E-02   15   15   13   11
   -0.13553739768E-01   15   15   13   12
    0.77523989412       15   15   13   13
    0.11758103588E-05   15   15   14    1
   -0.65435558521E-02   15   15   14    2
   -0.32745981835E-03   15   15   14    3
   -0.89570505560E-03   15   15   14    4
    0.10637124355E-02   15   15   14    5
   -0.14005664881E-02   15   15   14    6
    0.83134853338E-02   15   15   14    7
    0.84404619363E-02   15   15   14    8
    0.32234537151E-03   15   15   14    9
    0.86043237588E-04   15   15   14   10
    0.84586833951E-03   15   15   14   11
    0.16711283853E-03   15   15   14   12
    0.95761410550E-03   15   15   14   13
    0.79452300633       15   15   14   14
   -0.13905716203E-01   15   15   15    1
   -0.29032243563E-04   15   15   15    2
    0.90855729030E-05   15   15   15    3
   -0.43606411749E-03   15   15   15    4
   -0.74011062804E-03   15   15   15    5
    0.58271727641E-04   15   15   15    6
   -0.10442898148E-02   15   15   15    7
    0.11054221381E-02   15   15   15    8
    0.23069673049E-03   15   15   15    9
   -0.21025005694E-01   15   15   15   10
   -0.80845138557E-03   15   15   15   11
    0.66929800626E-04   15   15   15   12
    0.11242165503E-02   15   15   15   13
    0.91379775777E-05   15   15   15   14
    0.80907551971       15   15   15   15
   -0.10728161337E-02   16    1    1    1
   -0.40988439222E-03   16    1    2    1
   -0.10851220800E-02   16    1    2    2
    0.34102644291E-04   16    1    3    1
   -0.96557231751E-04   16    1    3    2
   -0.11128201738E-02   16    1    3    3
    0.22527508795E-03   16    1    4    1
   -0.51790802594E-04   16    1    4    2
   -0.32503181683E-04   16    1    4    3
   -0.12070171103E-02   16    1    4    4
    0.25762111252E-03   16    1    5    1
    0.53354404697E-04   16    1    5    2
   -0.13671460574E-04   16    1    5    3
   -0.55974264727E-06   16    1    5    4
   -0.91688782197E-03   16    1    5    5
   -0.21442715827E-04   16    1    6    1
    0.20374819256E-03   16    1    6    2
    0.57931006173E-03   16    1    6    3
   -0.16125620251E-03   16    1    6    4
    0.11348377800E-03   16    1    6    5
   -0.56394764309E-03   16    1    6    6
   -0.30951523129E-03   16    1    7    1
    0.45646122805E-03   16    1    7    2
    0.24922830532E-03   16    1    7    3
    0.43872779218E-03   16    1    7    4
    0.16767675714E-03   16    1    7    5
   -0.31545336360E-06   16    1    7    6
   -0.48778753324E-03   16    1    7    7
    0.52765742703E-03   16    1    8    1
    0.53706567606E-03   16    1    8    2
    0.24220755771E-03   16    1    8    3
   -0.36048140919E-03   16    1    8    4
   -0.33677804777E-03   16    1    8    5
    0.99028026274E-05   16    1    8    6
   -0.14844618658E-04   16    1    8    7
   -0.42039860716E-03   16    1    8    8
   -0.27181093077E-04   16    1    9    1
    0.18627586606E-03   16    1    9    2
    0.21188590578E-03   16    1    9    3
    0.49133475583E-03   16    1    9    4
   -0.41975074304E-03   16    1    9    5
    0.16048839289E-04   16    1    9    6
    0.26764001538E-04   16    1    9    7
   -0.59987513397E-04   16    1    9    8
   -0.27936829375E-03   16    1    9    9
   -0.77699227729E-03   16    1   10    1
   -0.18028196633E-03   16    1   10    2
    0.29880687864E-04   16    1   10    3
    0.53843870563E-03   16    1   10    4
    0.51026250142E-03   16    1   10    5
   -0.41494794168E-04   16    1   10    6
    0.12332252866E-03   16    1   10    7
    0.54123790972E-04   16    1   10    8
    0.33825300134E-04   16    1   10    9
   -0.58771707257E-03   16    1   10   10
   -0.10812695064E-03   16    1   11    1
    0.70415592038E-04   16    1   11    2
    0.39204355940E-04   16    1   11    3
   -0.75595526080E-04   16    1   11    4
   -0.24325912518E-04   16    1   11    5
   -0.26253611400E-04   16    1   11    6
    0.25649733615E-05   16    1   11    7
    0.60959142530E-04   16    1   11    8
   -0.13489697376E-03   16    1   11    9
    0.65133039727E-04   16    1   11   10
   -0.74193512091E-04   16    1   11   11
    0.16172985753E-04   16    1   12    1
   -0.27210178922E-04   16    1   12    2
   -0.19168544027E-04   16    1   12    3
    0.86408350425E-05   16    1   12    4
    0.26969166772E-05   16    1   12    5
    0.32082526038E-05   16    1   12    6
   -0.16127372184E-04   16    1   12    7
   -0.28321750881E-04   16    1   12    8
   -0.17260195251E-04   16    1   12    9
   -0.50644754680E-05   16    1   12   10
   -0.43426439142E-04   16    1   12   11
    0.11655506370E-04   16    1   12   12
    0.71426817095E-04   16    1   13    1
    0.44302059720E-04   16    1   13    2
   -0.18960881782E-04   16    1   13    3
   -0.98657738256E-05   16    1   13    4
   -0.62410373073E-05   16    1   13    5
   -0.72006392035E-06   16    1   13    6
    0.23083591391E-04   16    1   13    7
    0.25990512928E-04   16    1   13    8
    0.82347369003E-04   16    1   13    9
   -0.46098246626E-04   16    1   13   10
    0.25805531253E-04   16    1   13   11
   -0.55027266358E-06   16    1   13   12
    0.21146528813E-03   16    1   13   13
   -0.91813616862E-04   16    1   14    1
    0.17254937886E-04   16    1   14    2
    0.34646906163E-04   16    1   14    3
    0.41515849826E-05   16    1   14    4
   -0.18071967489E-04   16    1   14    5
   -0.26947389655E-04   16    1   14    6
    0.28956570553E-05   16    1   14    7
    0.12108718225E-04   16    1   14    8
   -0.15679559957E-03   16    1   14    9
    0.57416614657E-04   16    1   14   10
    0.87354714548E-04   16    1   14   11
   -0.27513894656E-03   16    1   14   12
    0.60717981854E-04   16    1   14   13
    0.58359092997E-04   16    1   14   14
    0.47416557059E-04   16    1   15    1
   -0.11629870895E-04   16    1   15    2
   -0.15871056459E-04   16    1   15    3
    0.22824974395E-04   16    1   15    4
    0.52997897987E-04   16    1   15    5
   -0.97825915162E-05   16    1   15    6
    0.77523944675E-04   16    1   15    7
   -0.10563646682E-03   16    1   15    8
   -0.28262710611E-04   16    1   15    9
    0.77067380145E-05   16    1   15   10
    0.15290348963E-03   16    1   15   11
   -0.33644114571E-05   16    1   15   12
   -0.15383929605E-03   16    1   15   13
    0.18103787966E-03   16    1   15   14
    0.61138940366E-04   16    1   15   15
    0.38921305439E-03   16    1   16    1
   -0.84360814244E-02   16    2    1    1
   -0.68107931042E-04   16    2    2    1
   -0.98166067919E-02   16    2    2    2
    0.33743106173E-03   16    2    3    1
    0.35701871528E-04   16    2    3    2
   -0.87522431799E-02   16    2    3    3
   -0.13023558111E-03   16    2    4    1
    0.47465491436E-03   16    2    4    2
    0.10328562781E-03   16    2    4    3
   -0.87034938868E-02   16    2    4    4
    0.96442580152E-04   16    2    5    1
    0.48940513583E-03   16    2    5    2
   -0.13728904257E-03   16    2    5    3
    0.16120321742E-03   16    2    5    4
   -0.87346870400E-02   16    2    5    5
   -0.15761967025E-03   16    2    6    1
   -0.11145014791E-03   16    2    6    2
    0.26112818817E-02   16    2    6    3
   -0.71665594194E-03   16    2    6    4
    0.66458085282E-03   16    2    6    5
   -0.53509201043E-02   16    2    6    6
    0.27748088993E-04   16    2    7    1
    0.18154630828E-02   16    2    7    2
    0.19427325814E-03   16    2    7    3
    0.13115706241E-02   16    2    7    4
    0.10115461360E-02   16    2    7    5
   -0.64360972884E-04   16    2    7    6
   -0.46286309044E-02   16    2    7    7
    0.11618831621E-04   16    2    8    1
    0.22378707765E-02   16    2    8    2
    0.21792290011E-03   16    2    8    3
   -0.14462412862E-02   16    2    8    4
   -0.14826482263E-02   16    2    8    5
    0.14834849104E-03   16    2    8    6
   -0.49239998292E-03   16    2    8    7
   -0.60168821722E-02   16    2    8    8
    0.59199370475E-03   16    2    9    1
   -0.21268210625E-03   16    2    9    2
    0.52619430053E-03   16    2    9    3
    0.16272722613E-02   16    2    9    4
   -0.14601963107E-02   16    2    9    5
    0.43921241662E-03   16    2    9    6
    0.12792177325E-03   16    2    9    7
    0.37986426144E-04   16    2    9    8
   -0.43729029053E-02   16    2    9    9
   -0.25970952560E-02   16    2   10    1
    0.42936713330E-05   16    2   10    2
    0.22932415907E-03   16    2   10    3
   -0.18034046899E-03   16    2   10    4
    0.27354768986E-03   16    2   10    5
    0.21405645078E-04   16    2   10    6
    0.17873945271E-03   16    2   10    7
    0.29999304648E-04   16    2   10    8
   -0.52753456655E-03   16    2   10    9
   -0.55557212410E-02   16    2   10   10
    0.21659404788E-03   16    2   11    1
   -0.27378086340E-03   16    2   11    2
    0.46797010725E-04   16    2   11    3
    0.19247729479E-03   16    2   11    4
    0.20748995194E-04   16    2   11    5
   -0.48518247195E-04   16    2   11    6
   -0.27724977489E-04   16    2   11    7
   -0.30306950383E-03   16    2   11    8
   -0.19599735345E-03   16    2   11    9
   -0.61664178559E-04   16    2   11   10
    0.52043979000E-02   16    2   11   11
   -0.27663145318E-03   16    2   12    1
   -0.54263375535E-05   16    2   12    2
   -0.16993352267E-05   16    2   12    3
    0.92850886752E-06   16    2   12    4
    0.38983823203E-05   16    2   12    5
    0.20031884525E-03   16    2   12    6
    0.24315999674E-04   16    2   12    7
    0.94837832606E-05   16    2   12    8
    0.48956488545E-03   16    2   12    9
    0.93369313664E-04   16    2   12   10
    0.17552807193E-03   16    2   12   11
    0.56336293367E-02   16    2   12   12
    0.20375561658E-03   16    2   13    1
    0.21823696883E-03   16    2   13    2
    0.50685883508E-04   16    2   13    3
    0.15777890601E-04   16    2   13    4
   -0.17281261342E-03   16    2   13    5
   -0.89460982309E-04   16    2   13    6
    0.54747083132E-04   16    2   13    7
    0.29126923233E-03   16    2   13    8
   -0.23404500461E-03   16    2   13    9
   -0.92532215608E-04   16    2   13   10
    0.47566537882E-04   16    2   13   11
    0.17560882025E-03   16    2   13   12
    0.52787464373E-02   16    2   13   13
   -0.13363475986E-04   16    2   14    1
   -0.22457942038E-03   16    2   14    2
   -0.69594098957E-05   16    2   14    3
    0.24181307101E-03   16    2   14    4
    0.26398298436E-03   16    2   14    5
   -0.12008936334E-04   16    2   14    6
    0.32321428607E-03   16    2   14    7
   -0.30083441677E-03   16    2   14    8
   -0.12212339819E-04   16    2   14    9
    0.36050299738E-04   16    2   14   10
   -0.10662825148E-03   16    2   14   11
   -0.10528704445E-03   16    2   14   12
    0.19757086325E-03   16    2   14   13
    0.58343585150E-02   16    2   14   14
   -0.22820754219E-03   16    2   15    1
   -0.21872385361E-04   16    2   15    2
    0.27179020367E-03   16    2   15    3
    0.17882893971E-03   16    2   15    4
   -0.18834536788E-03   16    2   15    5
    0.18045918682E-03   16    2   15    6
   -0.29459874342E-05   16    2   15    7
    0.14987373108E-04   16    2   15    8
    0.71321267149E-03   16    2   15    9
   -0.26809348040E-03   16    2   15   10
   -0.27144641799E-04   16    2   15   11
   -0.14467142981E-03   16    2   15   12
   -0.83823322250E-04   16    2   15   13
   -0.29093318325E-05   16    2   15   14
    0.47914061663E-02   16    2   15   15
   -0.55348361839E-05   16    2   16    1
    0.90068218866E-03   16    2   16    2
    0.67530151799E-03   16    3    1    1
    0.75127203569E-04   16    3    2    1
    0.66574204467E-03   16    3    2    2
   -0.65144143078E-04   16    3    3    1
   -0.44772136807E-03   16    3    3    2
    0.77394138815E-03   16    3    3    3
    0.14426065396E-03   16    3    4    1
   -0.73998703585E-04   16    3    4    2
    0.16939299187E-03   16    3    4    3
    0.67288315217E-03   16    3    4    4
    0.11155744141E-03   16    3    5    1
    0.23784706634E-04   16    3    5    2
    0.16283630825E-03   16    3    5    3
    0.13928607665E-04   16    3    5    4
    0.61187216738E-03   16    3    5    5
    0.66398164142E-04   16    3    6    1
    0.18314033014E-03   16    3    6    2
   -0.10478390833E-03   16    3    6    3
   -0.34657557850E-03   16    3    6    4
   -0.28578299425E-03   16    3    6    5
    0.48989316108E-03   16    3    6    6
   -0.81181950923E-04   16    3    7    1
   -0.21861208614E-04   16    3    7    2
   -0.18741861128E-03   16    3    7    3
   -0.13769853855E-03   16    3    7    4
   -0.44874126683E-04   16    3    7    5
   -0.15096772772E-04   16    3    7    6
    0.35116288579E-03   16    3    7    7
    0.58980826831E-04   16    3    8    1
   -0.61356847971E-04   16    3    8    2
    0.42575163801E-03   16    3    8    3
    0.15074163654E-03   16    3    8    4
   -0.15505932051E-04   16    3    8    5
   -0.20431140538E-03   16    3    8    6
    0.28468578047E-04   16    3    8    7
    0.39124823585E-03   16    3    8    8
   -0.27033610838E-04   16    3    9    1
    0.77134210434E-04   16    3    9    2
   -0.10675820196E-03   16    3    9    3
   -0.19959757334E-03   16    3    9    4
    0.29784127454E-05   16    3    9    5
   -0.28535834851E-04   16    3    9    6
   -0.16519835449E-03   16    3    9    7
    0.38212720183E-04   16    3    9    8
    0.26061859633E-03   16    3    9    9
    0.14064748129E-03   16    3   10    1
    0.42866730273E-04   16    3   10    2
   -0.70535732912E-04   16    3   10    3
    0.54310575263E-04   16    3   10    4
    0.25094344558E-04   16    3   10    5
    0.19771222931E-04   16    3   10    6
   -0.82348181928E-04   16    3   10    7
    0.10713398430E-03   16    3   10    8
    0.11511668707E-04   16    3   10    9
    0.48887535545E-03   16    3   10   10
    0.33685333247E-04   16    3   11    1
   -0.33710525437E-05   16    3   11    2
   -0.26772305898E-04   16    3   11    3
    0.15058611193E-04   16    3   11    4
    0.23840937183E-04   16    3   11    5
    0.33066817345E-04   16    3   11    6
   -0.11934008255E-04   16    3   11    7
   -0.19234384487E-04   16    3   11    8
    0.15169373826E-03   16    3   11    9
   -0.14346835752E-04   16    3   11   10
   -0.26776010134E-03   16    3   11   11
    0.80635176223E-05   16    3   12    1
   -0.18246845337E-04   16    3   12    2
   -0.18678583779E-05   16    3   12    3
    0.45429094763E-05   16    3   12    4
    0.13768975876E-04   16    3   12    5
   -0.92568913711E-05   16    3   12    6
   -0.26888196055E-05   16    3   12    7
    0.36131841814E-04   16    3   12    8
   -0.21383429110E-04   16    3   12    9
   -0.80782007628E-05   16    3   12   10
    0.43281630232E-04   16    3   12   11
   -0.64172580650E-03   16    3   12   12
   -0.35780975418E-04   16    3   13    1
   -0.89624445509E-05   16    3   13    2
    0.20357215929E-04   16    3   13    3
    0.13958573820E-04   16    3   13    4
    0.14450689214E-04   16    3   13    5
   -0.15573274929E-04   16    3   13    6
   -0.38987876143E-04   16    3   13    7
   -0.23381097923E-05   16    3   13    8
   -0.80859930620E-04   16    3   13    9
    0.81121104184E-05   16    3   13   10
   -0.25787353856E-04   16    3   13   11
   -0.30879694868E-04   16    3   13   12
   -0.10359573596E-02   16    3   13   13
    0.44627239699E-04   16    3   14    1
    0.29109237233E-05   16    3   14    2
   -0.14718821276E-04   16    3   14    3
   -0.34265243372E-04   16    3   14    4
    0.21494661904E-04   16    3   14    5
    0.30554814184E-04   16    3   14    6
   -0.24515409790E-04   16    3   14    7
   -0.78465909674E-05   16    3   14    8
    0.91190023685E-04   16    3   14    9
   -0.54149627887E-04   16    3   14   10
   -0.17256366484E-03   16    3   14   11
    0.56585665180E-03   16    3   14   12
   -0.13240314941E-03   16    3   14   13
   -0.69957872748E-03   16    3   14   14
   -0.62068428461E-05   16    3   15    1
    0.98105808992E-05   16    3   15    2
   -0.10040807784E-04   16    3   15    3
   -0.19394533936E-04   16    3   15    4
   -0.92132267156E-05   16    3   15    5
   -0.79883187367E-05   16    3   15    6
   -0.16614271167E-04   16    3   15    7
    0.27886076929E-04   16    3   15    8
   -0.17042771236E-04   16    3   15    9
    0.34200161154E-04   16    3   15   10
   -0.27208868393E-03   16    3   15   11
   -0.97268748389E-06   16    3   15   12
    0.26263308736E-03   16    3   15   13
   -0.30241626986E-03   16    3   15   14
   -0.58588859093E-03   16    3   15   15
   -0.14717349538E-03   16    3   16    1
   -0.39148825045E-04   16    3   16    2
    0.22620041437E-03   16    3   16    3
    0.60066896268E-02   16    4    1    1
    0.15851788207E-03   16    4    2    1
    0.63193534180E-02   16    4    2    2
   -0.22054764192E-03   16    4    3    1
   -0.83929849625E-04   16    4    3    2
    0.63439709100E-02   16    4    3    3
    0.12775541574E-03   16    4    4    1
   -0.48272374254E-03   16    4    4    2
    0.12494574191E-03   16    4    4    3
    0.68230747077E-02   16    4    4    4
   -0.63964725062E-04   16    4    5    1
   -0.22138265553E-03   16    4    5    2
   -0.12650044155E-04   16    4    5    3
    0.27202848460E-03   16    4    5    4
    0.60201993008E-02   16    4    5    5
   -0.71666221847E-04   16    4    6    1
    0.15743204428E-03   16    4    6    2
   -0.47218732097E-02   16    4    6    3
    0.12949231882E-02   16    4    6    4
   -0.97823255566E-03   16    4    6    5
    0.26379292475E-02   16    4    6    6
   -0.21289656968E-03   16    4    7    1
   -0.30243778684E-02   16    4    7    2
   -0.38137965950E-03   16    4    7    3
   -0.29262322328E-02   16    4    7    4
   -0.22601463419E-02   16    4    7    5
   -0.20153415317E-04   16    4    7    6
    0.23003069000E-02   16    4    7    7
   -0.10616931949E-03   16    4    8    1
   -0.28022697739E-02   16    4    8    2
   -0.33107397736E-03   16    4    8    3
    0.26019852015E-02   16    4    8    4
    0.22442536740E-02   16    4    8    5
   -0.83661672192E-04   16    4    8    6
    0.15493382874E-04   16    4    8    7
    0.34060502977E-02   16    4    8    8
   -0.28759892104E-03   16    4    9    1
    0.32250072476E-03   16    4    9    2
   -0.10326706233E-02   16    4    9    3
   -0.24999089542E-02   16    4    9    4
    0.19211114759E-02   16    4    9    5
   -0.11527802585E-03   16    4    9    6
    0.98526261201E-04   16    4    9    7
   -0.36614164272E-03   16    4    9    8
    0.26897591587E-02   16    4    9    9
    0.42579065033E-02   16    4   10    1
    0.20608286907E-03   16    4   10    2
   -0.10012906514E-03   16    4   10    3
   -0.76561760422E-04   16    4   10    4
   -0.91165073688E-04   16    4   10    5
    0.66109256251E-04   16    4   10    6
   -0.16790809727E-03   16    4   10    7
    0.46048965227E-05   16    4   10    8
    0.25817024835E-03   16    4   10    9
    0.28406044623E-02   16    4   10   10
   -0.11192755945E-03   16    4   11    1
    0.15293554029E-03   16    4   11    2
   -0.67020320251E-04   16    4   11    3
   -0.25324078054E-03   16    4   11    4
    0.19599798075E-05   16    4   11    5
    0.13546623774E-04   16    4   11    6
   -0.18376560672E-03   16    4   11    7
    0.28999430510E-03   16    4   11    8
   -0.25119835196E-03   16    4   11    9
   -0.27624801295E-05   16    4   11   10
   -0.21187204575E-02   16    4   11   11
    0.13415026601E-03   16    4   12    1
   -0.12788251501E-04   16    4   12    2
    0.72993041466E-05   16    4   12    3
   -0.99112573621E-05   16    4   12    4
   -0.28520206171E-05   16    4   12    5
   -0.14296993934E-03   16    4   12    6
    0.11454329328E-04   16    4   12    7
    0.84698443747E-07   16    4   12    8
   -0.20194624719E-03   16    4   12    9
   -0.57128643608E-05   16    4   12   10
   -0.49999638669E-04   16    4   12   11
   -0.24367401328E-02   16    4   12   12
   -0.11018023166E-03   16    4   13    1
   -0.95940810525E-04   16    4   13    2
   -0.64459677713E-04   16    4   13    3
    0.12908048629E-04   16    4   13    4
    0.18035303843E-03   16    4   13    5
    0.41691812982E-04   16    4   13    6
    0.12560999716E-03   16    4   13    7
   -0.30061224841E-03   16    4   13    8
   -0.78907459308E-04   16    4   13    9
    0.38313103033E-04   16    4   13   10
    0.97956615429E-04   16    4   13   11
   -0.14556712388E-03   16    4   13   12
   -0.21060229583E-02   16    4   13   13
   -0.35660717885E-05   16    4   14    1
    0.23852439238E-03   16    4   14    2
   -0.10360775592E-04   16    4   14    3
   -0.16695860248E-03   16    4   14    4
   -0.97916093384E-04   16    4   14    5
    0.29671051191E-04   16    4   14    6
   -0.25457581145E-04   16    4   14    7
    0.29634708610E-03   16    4   14    8
    0.15310375210E-03   16    4   14    9
   -0.18313878056E-04   16    4   14   10
   -0.69549768065E-04   16    4   14   11
    0.56790796742E-03   16    4   14   12
   -0.29688898958E-03   16    4   14   13
   -0.21869635981E-02   16    4   14   14
    0.23174483326E-03   16    4   15    1
    0.22291330305E-04   16    4   15    2
   -0.13663914066E-03   16    4   15    3
   -0.77145442544E-04   16    4   15    4
    0.84792215878E-04   16    4   15    5
   -0.77249323617E-04   16    4   15    6
   -0.28621904060E-05   16    4   15    7
    0.25532546080E-04   16    4   15    8
   -0.42364200977E-03   16    4   15    9
   -0.13029896283E-03   16    4   15   10
   -0.18898511790E-03   16    4   15   11
    0.10715719640E-03   16    4   15   12
    0.29891638629E-03   16    4   15   13
   -0.35407745395E-04   16    4   15   14
   -0.17417844111E-02   16    4   15   15
   -0.34405693411E-04   16    4   16    1
   -0.52367757994E-03   16    4   16    2
    0.62706105313E-04   16    4   16    3
    0.85802381388E-03   16    4   16    4
    0.61045418918E-02   16    5    1    1
   -0.14011614969E-03   16    5    2    1
    0.64012749744E-02   16    5    2    2
   -0.24850996342E-03   16    5    3    1
    0.70439630002E-04   16    5    3    2
    0.64476211708E-02   16    5    3    3
    0.51055923651E-04   16    5    4    1
   -0.19220378147E-03   16    5    4    2
    0.33317680359E-04   16    5    4    3
    0.60765742359E-02   16    5    4    4
   -0.23375512535E-03   16    5    5    1
   -0.50019815022E-03   16    5    5    2
   -0.77808648014E-04   16    5    5    3
    0.30707165188E-03   16    5    5    4
    0.69520534160E-02   16    5    5    5
   -0.45546711618E-04   16    5    6    1
    0.16388258959E-03   16    5    6    2
   -0.44976855048E-02   16    5    6    3
    0.10148721451E-02   16    5    6    4
   -0.11819319589E-02   16    5    6    5
    0.28793495852E-02   16    5    6    6
    0.76398039584E-04   16    5    7    1
   -0.28650892671E-02   16    5    7    2
   -0.30822506451E-03   16    5    7    3
   -0.24218257286E-02   16    5    7    4
   -0.24095243167E-02   16    5    7    5
    0.10311975217E-03   16    5    7    6
    0.25997638842E-02   16    5    7    7
    0.11770470553E-03   16    5    8    1
   -0.27277547766E-02   16    5    8    2
   -0.34536546380E-03   16    5    8    3
    0.20224974211E-02   16    5    8    4
    0.26672788177E-02   16    5    8    5
   -0.66791469911E-04   16    5    8    6
   -0.15526304851E-04   16    5    8    7
    0.37236911583E-02   16    5    8    8
   -0.35513381178E-03   16    5    9    1
    0.25837750777E-03   16    5    9    2
   -0.96244731235E-03   16    5    9    3
   -0.18944145143E-02   16    5    9    4
    0.22498176166E-02   16    5    9    5
   -0.97853497747E-04   16    5    9    6
   -0.23544079355E-03   16    5    9    7
    0.41910901588E-03   16    5    9    8
    0.28856729060E-02   16    5    9    9
    0.41290493034E-02   16    5   10    1
   -0.24284660056E-03   16    5   10    2
   -0.11393440619E-03   16    5   10    3
   -0.91464800034E-05   16    5   10    4
   -0.10162121147E-03   16    5   10    5
    0.93366630200E-04   16    5   10    6
    0.10519676879E-03   16    5   10    7
   -0.71229128015E-04   16    5   10    8
    0.17903142568E-03   16    5   10    9
    0.30445747301E-02   16    5   10   10
   -0.11583055289E-03   16    5   11    1
    0.16149810938E-03   16    5   11    2
   -0.60817268736E-04   16    5   11    3
   -0.19956907835E-03   16    5   11    4
   -0.42853216273E-04   16    5   11    5
    0.18473816494E-04   16    5   11    6
   -0.12240468970E-03   16    5   11    7
    0.35547488629E-03   16    5   11    8
   -0.70529915041E-04   16    5   11    9
    0.22973679434E-04   16    5   11   10
   -0.21652044323E-02   16    5   11   11
    0.13393902894E-03   16    5   12    1
    0.27940190108E-04   16    5   12    2
    0.38228913847E-05   16    5   12    3
    0.64375334126E-05   16    5   12    4
   -0.26862040091E-05   16    5   12    5
   -0.15998136656E-03   16    5   12    6
   -0.39121760182E-04   16    5   12    7
   -0.21873361386E-04   16    5   12    8
   -0.27013030518E-03   16    5   12    9
   -0.14156833246E-04   16    5   12   10
   -0.23588854981E-03   16    5   12   11
   -0.26117681102E-02   16    5   12   12
   -0.88131433459E-04   16    5   13    1
   -0.82487000685E-04   16    5   13    2
   -0.65455145098E-04   16    5   13    3
   -0.90944038473E-05   16    5   13    4
    0.27273411622E-03   16    5   13    5
    0.19796324059E-04   16    5   13    6
    0.19876032084E-03   16    5   13    7
   -0.29057377732E-03   16    5   13    8
   -0.24556532049E-03   16    5   13    9
    0.22415820910E-04   16    5   13   10
    0.10693065195E-03   16    5   13   11
   -0.13491400814E-03   16    5   13   12
   -0.23081122624E-02   16    5   13   13
    0.23964244121E-04   16    5   14    1
    0.24839973384E-03   16    5   14    2
    0.27337443890E-04   16    5   14    3
   -0.54499553823E-04   16    5   14    4
   -0.23305397212E-03   16    5   14    5
   -0.75471056728E-04   16    5   14    6
   -0.50985384585E-04   16    5   14    7
    0.30509162283E-03   16    5   14    8
   -0.10519620098E-03   16    5   14    9
   -0.11825834859E-04   16    5   14   10
    0.24365839493E-03   16    5   14   11
   -0.51690314562E-03   16    5   14   12
    0.95247729397E-04   16    5   14   13
   -0.24539029376E-02   16    5   14   14
    0.27175379770E-03   16    5   15    1
   -0.63242275344E-05   16    5   15    2
   -0.13225063688E-03   16    5   15    3
   -0.67689834433E-04   16    5   15    4
    0.87837247577E-04   16    5   15    5
   -0.71543942231E-04   16    5   15    6
    0.24689293442E-04   16    5   15    7
   -0.60701416092E-04   16    5   15    8
   -0.37520261517E-03   16    5   15    9
   -0.95085172019E-04   16    5   15   10
    0.26731008869E-03   16    5   15   11
    0.75345476190E-04   16    5   15   12
   -0.22826082897E-03   16    5   15   13
    0.74127442290E-05   16    5   15   14
   -0.18701528076E-02   16    5   15   15
    0.10067683681E-04   16    5   16    1
   -0.51717530985E-03   16    5   16    2
   -0.51478904113E-04   16    5   16    3
    0.44739993827E-03   16    5   16    4
    0.89644204171E-03   16    5   16    5
   -0.18844123291E-03   16    6    1    1
    0.25895458719E-03   16    6    2    1
   -0.52945581118E-05   16    6    2    2
    0.11925323730E-03   16    6    3    1
    0.23106500459E-03   16    6    3    2
   -0.96687497067E-04   16    6    3    3
   -0.14464260222E-03   16    6    4    1
    0.61326279931E-04   16    6    4    2
   -0.50882005150E-03   16    6    4    3
    0.56059534573E-03   16    6    4    4
   -0.41659440751E-04   16    6    5    1
    0.49045212895E-04   16    6    5    2
   -0.29428813966E-03   16    6    5    3
    0.13623630757E-04   16    6    5    4
   -0.69171702841E-03   16    6    5    5
   -0.78217376914E-04   16    6    6    1
   -0.10270068328E-03   16    6    6    2
   -0.21466712107E-05   16    6    6    3
    0.66242168298E-04   16    6    6    4
    0.18385759482E-03   16    6    6    5
   -0.65521121115E-04   16    6    6    6
    0.54097535476E-05   16    6    7    1
   -0.91259891597E-04   16    6    7    2
   -0.18872384405E-04   16    6    7    3
    0.31077208179E-04   16    6    7    4
   -0.19737643060E-03   16    6    7    5
   -0.18313630530E-03   16    6    7    6
   -0.17505950085E-03   16    6    7    7
   -0.43729146256E-04   16    6    8    1
    0.10012641562E-03   16    6    8    2
   -0.94757316452E-04   16    6    8    3
   -0.13353902968E-03   16    6    8    4
    0.11255206724E-03   16    6    8    5
    0.38302003002E-03   16    6    8    6
    0.15607580359E-03   16    6    8    7
   -0.66222256550E-04   16    6    8    8
   -0.40257301148E-04   16    6    9    1
   -0.32699150066E-05   16    6    9    2
    0.93719422922E-05   16    6    9    3
    0.13831028028E-04   16    6    9    4
    0.86106954474E-04   16    6    9    5
   -0.23732030724E-03   16    6    9    6
    0.44561893837E-03   16    6    9    7
   -0.37723018672E-03   16    6    9    8
   -0.36188183251E-03   16    6    9    9
   -0.77648911934E-04   16    6   10    1
   -0.61622418882E-04   16    6   10    2
    0.53879487647E-04   16    6   10    3
    0.23768039001E-06   16    6   10    4
   -0.11814060218E-04   16    6   10    5
   -0.92776402733E-04   16    6   10    6
   -0.14095879010E-03   16    6   10    7
   -0.31038093531E-03   16    6   10    8
    0.16601781575E-03   16    6   10    9
   -0.25890139347E-04   16    6   10   10
   -0.28848498868E-04   16    6   11    1
    0.52855688184E-04   16    6   11    2
   -0.12605189283E-04   16    6   11    3
   -0.65901743133E-04   16    6   11    4
   -0.30326772459E-04   16    6   11    5
   -0.10531125052E-03   16    6   11    6
    0.58283320988E-04   16    6   11    7
    0.19926891122E-04   16    6   11    8
   -0.26051497275E-03   16    6   11    9
    0.16411002759E-04   16    6   11   10
   -0.21587202848E-02   16    6   11   11
    0.40894399712E-04   16    6   12    1
    0.25062173958E-04   16    6   12    2
   -0.16212180347E-04   16    6   12    3
   -0.14221910667E-04   16    6   12    4
   -0.16527245055E-04   16    6   12    5
    0.50483431606E-05   16    6   12    6
   -0.15088869867E-04   16    6   12    7
   -0.87420216299E-05   16    6   12    8
    0.15334180898E-04   16    6   12    9
   -0.22083248983E-04   16    6   12   10
    0.10245605043E-03   16    6   12   11
   -0.12569678535E-02   16    6   12   12
   -0.26271090451E-04   16    6   13    1
   -0.26262742199E-04   16    6   13    2
    0.43352081262E-06   16    6   13    3
   -0.26274111545E-04   16    6   13    4
    0.22721512768E-04   16    6   13    5
    0.66945302128E-04   16    6   13    6
    0.14841489088E-04   16    6   13    7
   -0.22333398330E-04   16    6   13    8
    0.18650639282E-03   16    6   13    9
    0.19976616929E-04   16    6   13   10
   -0.11193612436E-04   16    6   13   11
   -0.20667483181E-04   16    6   13   12
   -0.22152168835E-03   16    6   13   13
   -0.42467976406E-05   16    6   14    1
    0.22972826344E-04   16    6   14    2
   -0.13317005297E-05   16    6   14    3
   -0.47789340248E-05   16    6   14    4
   -0.64458767169E-04   16    6   14    5
   -0.44444396777E-04   16    6   14    6
   -0.44272323840E-04   16    6   14    7
    0.33929097049E-04   16    6   14    8
   -0.10648915447E-03   16    6   14    9
    0.25561147205E-04   16    6   14   10
    0.14147149095E-04   16    6   14   11
   -0.48213277974E-03   16    6   14   12
   -0.95779734843E-04   16    6   14   13
   -0.12163458173E-02   16    6   14   14
    0.32057260491E-04   16    6   15    1
    0.71634264153E-05   16    6   15    2
   -0.43195678121E-04   16    6   15    3
   -0.29097299007E-04   16    6   15    4
    0.23264386147E-04   16    6   15    5
   -0.39045836703E-04   16    6   15    6
    0.75733361948E-05   16    6   15    7
   -0.18740220438E-04   16    6   15    8
   -0.11950208389E-03   16    6   15    9
    0.84368173497E-05   16    6   15   10
    0.27048876929E-03   16    6   15   11
    0.35877328736E-04   16    6   15   12
   -0.19666966604E-03   16    6   15   13
    0.65616841993E-03   16    6   15   14
   -0.11958379222E-02   16    6   15   15
    0.74211931366E-04   16    6   16    1
   -0.65890940838E-04   16    6   16    2
   -0.10483774127E-03   16    6   16    3
    0.92704144316E-05   16    6   16    4
    0.54466162387E-04   16    6   16    5
    0.49738779441E-03   16    6   16    6
   -0.10639871495E-01   16    7    1    1
   -0.22797841118E-04   16    7    2    1
   -0.11344313571E-01   16    7    2    2
   -0.31300615995E-03   16    7    3    1
   -0.19373618153E-04   16    7    3    2
   -0.12505588527E-01   16    7    3    3
    0.16634411865E-03   16    7    4    1
   -0.56107535234E-03   16    7    4    2
    0.71690173477E-04   16    7    4    3
   -0.11763826268E-01   16    7    4    4
   -0.17960506809E-03   16    7    5    1
   -0.51075948164E-03   16    7    5    2
   -0.13518777919E-03   16    7    5    3
   -0.90875569277E-03   16    7    5    4
   -0.11556337130E-01   16    7    5    5
    0.88412569939E-04   16    7    6    1
   -0.24738508725E-03   16    7    6    2
    0.38955258852E-02   16    7    6    3
   -0.83849343705E-03   16    7    6    4
    0.79587050152E-03   16    7    6    5
   -0.69081134385E-02   16    7    6    6
    0.38882545175E-05   16    7    7    1
    0.26573960845E-02   16    7    7    2
    0.24178632646E-03   16    7    7    3
    0.26046707977E-02   16    7    7    4
    0.23284445008E-02   16    7    7    5
   -0.15722617504E-03   16    7    7    6
   -0.60899361441E-02   16    7    7    7
   -0.32006990454E-04   16    7    8    1
    0.26849132218E-02   16    7    8    2
    0.26658264547E-03   16    7    8    3
   -0.22641883266E-02   16    7    8    4
   -0.25612724029E-02   16    7    8    5
   -0.14301869776E-03   16    7    8    6
   -0.34039459864E-03   16    7    8    7
   -0.46231626421E-02   16    7    8    8
   -0.46947197199E-04   16    7    9    1
   -0.38037950657E-03   16    7    9    2
    0.13316198848E-02   16    7    9    3
    0.27220643011E-02   16    7    9    4
   -0.27108573219E-02   16    7    9    5
    0.13553363487E-03   16    7    9    6
   -0.25777378624E-04   16    7    9    7
    0.19263426522E-04   16    7    9    8
   -0.39337626394E-02   16    7    9    9
   -0.36172999782E-02   16    7   10    1
    0.37829974533E-04   16    7   10    2
   -0.62164597062E-05   16    7   10    3
    0.10732706387E-03   16    7   10    4
    0.36111455637E-04   16    7   10    5
    0.26217320460E-03   16    7   10    6
    0.20184530623E-03   16    7   10    7
   -0.13242453117E-03   16    7   10    8
   -0.10082758225E-03   16    7   10    9
   -0.73504868534E-02   16    7   10   10
   -0.27377307735E-04   16    7   11    1
    0.43593030267E-04   16    7   11    2
    0.58605598155E-05   16    7   11    3
   -0.59686058515E-03   16    7   11    4
   -0.94421294821E-04   16    7   11    5
    0.13509247977E-03   16    7   11    6
   -0.54533905087E-04   16    7   11    7
   -0.25455920110E-04   16    7   11    8
    0.17040552643E-03   16    7   11    9
   -0.39797198784E-04   16    7   11   10
   -0.11845475997E-01   16    7   11   11
   -0.46095951540E-05   16    7   12    1
   -0.22294487718E-05   16    7   12    2
   -0.38504811212E-03   16    7   12    3
   -0.71962311232E-05   16    7   12    4
    0.10763185763E-04   16    7   12    5
   -0.21161853844E-03   16    7   12    6
   -0.70299537281E-05   16    7   12    7
   -0.16852476789E-04   16    7   12    8
   -0.32103836575E-03   16    7   12    9
    0.62214892284E-04   16    7   12   10
   -0.68303004959E-04   16    7   12   11
   -0.12598332164E-01   16    7   12   12
    0.25913933074E-04   16    7   13    1
    0.78670364404E-04   16    7   13    2
    0.11057332244E-04   16    7   13    3
    0.10279904634E-03   16    7   13    4
    0.61020145915E-03   16    7   13    5
    0.11862154526E-03   16    7   13    6
    0.74322125969E-04   16    7   13    7
    0.52563280979E-04   16    7   13    8
    0.14416366675E-03   16    7   13    9
    0.13202359699E-04   16    7   13   10
    0.90511591275E-03   16    7   13   11
   -0.13100590338E-03   16    7   13   12
   -0.11616202987E-01   16    7   13   13
    0.66156004412E-05   16    7   14    1
    0.39928481744E-03   16    7   14    2
    0.70586524136E-06   16    7   14    3
    0.42938444262E-04   16    7   14    4
   -0.79950753425E-04   16    7   14    5
    0.81924433927E-05   16    7   14    6
    0.16788828746E-04   16    7   14    7
   -0.11902073493E-04   16    7   14    8
    0.15534054740E-04   16    7   14    9
   -0.99972053931E-05   16    7   14   10
   -0.56919997935E-03   16    7   14   11
    0.12071275971E-04   16    7   14   12
    0.52474832609E-03   16    7   14   13
   -0.11455959400E-01   16    7   14   14
    0.77178594961E-03   16    7   15    1
   -0.75107843037E-05   16    7   15    2
   -0.14036191072E-05   16    7   15    3
    0.17325431914E-04   16    7   15    4
    0.35576754478E-04   16    7   15    5
    0.31156275123E-04   16    7   15    6
    0.32872987493E-04   16    7   15    7
   -0.41974165678E-04   16    7   15    8
    0.43697431993E-04   16    7   15    9
    0.19926496404E-03   16    7   15   10
   -0.16886595019E-03   16    7   15   11
   -0.31743202122E-03   16    7   15   12
   -0.17917326870E-03   16    7   15   13
    0.37298386388E-04   16    7   15   14
   -0.10731531382E-01   16    7   15   15
    0.31704712399E-04   16    7   16    1
   -0.16862512242E-04   16    7   16    2
   -0.51042924786E-05   16    7   16    3
    0.52437281711E-04   16    7   16    4
    0.73478715174E-04   16    7   16    5
   -0.24533070432E-04   16    7   16    6
    0.12794680092E-02   16    7   16    7
    0.16227943769E-01   16    8    1    1
    0.11926765531E-03   16    8    2    1
    0.18421888120E-01   16    8    2    2
   -0.14358842999E-04   16    8    3    1
    0.19253320750E-03   16    8    3    2
    0.19060183621E-01   16    8    3    3
    0.11139492602E-05   16    8    4    1
   -0.19757627608E-03   16    8    4    2
   -0.25328870838E-03   16    8    4    3
    0.18040438942E-01   16    8    4    4
   -0.15375543532E-03   16    8    5    1
   -0.33373140346E-03   16    8    5    2
    0.23607114987E-03   16    8    5    3
    0.75286868176E-03   16    8    5    4
    0.17682041524E-01   16    8    5    5
    0.30714691763E-03   16    8    6    1
    0.41677740213E-03   16    8    6    2
   -0.61768191158E-02   16    8    6    3
    0.13427342326E-02   16    8    6    4
   -0.15300931326E-02   16    8    6    5
    0.10833261901E-01   16    8    6    6
   -0.13098650851E-03   16    8    7    1
   -0.40703255985E-02   16    8    7    2
   -0.45577382441E-03   16    8    7    3
   -0.34682275335E-02   16    8    7    4
   -0.32925030221E-02   16    8    7    5
    0.24471441290E-04   16    8    7    6
    0.92350928843E-02   16    8    7    7
   -0.99611139838E-04   16    8    8    1
   -0.54282601516E-02   16    8    8    2
   -0.33979598786E-03   16    8    8    3
    0.39863736810E-02   16    8    8    4
    0.48007608513E-02   16    8    8    5
    0.53033316725E-03   16    8    8    6
    0.86378762017E-03   16    8    8    7
    0.79702335818E-02   16    8    8    8
    0.46862528081E-03   16    8    9    1
    0.65593392588E-03   16    8    9    2
   -0.22758166360E-02   16    8    9    3
   -0.46128744828E-02   16    8    9    4
    0.46950947000E-02   16    8    9    5
   -0.44530908799E-03   16    8    9    6
    0.31935723742E-03   16    8    9    7
   -0.26785501483E-03   16    8    9    8
    0.58846071253E-02   16    8    9    9
    0.61160007616E-02   16    8   10    1
    0.86962501767E-04   16    8   10    2
   -0.35993519868E-03   16    8   10    3
   -0.26333676926E-03   16    8   10    4
    0.19715471983E-04   16    8   10    5
    0.23822744674E-03   16    8   10    6
   -0.68646929645E-04   16    8   10    7
    0.26314500766E-03   16    8   10    8
   -0.99892889115E-03   16    8   10    9
    0.11404152328E-01   16    8   10   10
    0.35074085110E-03   16    8   11    1
   -0.55393835208E-03   16    8   11    2
   -0.11817964159E-04   16    8   11    3
    0.11989128093E-02   16    8   11    4
    0.16873428488E-03   16    8   11    5
   -0.17319513810E-03   16    8   11    6
   -0.91734898234E-04   16    8   11    7
   -0.53402901360E-03   16    8   11    8
    0.90064758861E-04   16    8   11    9
   -0.58907147599E-04   16    8   11   10
    0.17734261754E-01   16    8   11   11
   -0.46202955465E-03   16    8   12    1
    0.85517845620E-05   16    8   12    2
    0.65665902522E-03   16    8   12    3
    0.30118342956E-05   16    8   12    4
   -0.12369215580E-04   16    8   12    5
    0.32193759770E-03   16    8   12    6
    0.27192904469E-04   16    8   12    7
   -0.23687193635E-04   16    8   12    8
    0.56783805060E-03   16    8   12    9
    0.14781542744E-03   16    8   12   10
    0.23517987746E-03   16    8   12   11
    0.19135928875E-01   16    8   12   12
    0.25408251174E-03   16    8   13    1
    0.29958759880E-03   16    8   13    2
   -0.52616871115E-05   16    8   13    3
   -0.12511250678E-03   16    8   13    4
   -0.11972911467E-02   16    8   13    5
   -0.19065065872E-03   16    8   13    6
    0.67450653254E-04   16    8   13    7
    0.45512578646E-03   16    8   13    8
    0.16668693632E-03   16    8   13    9
   -0.16416335176E-03   16    8   13   10
   -0.75458413278E-03   16    8   13   11
    0.25183393497E-03   16    8   13   12
    0.18117797519E-01   16    8   13   13
   -0.26375572154E-04   16    8   14    1
   -0.92282404109E-03   16    8   14    2
   -0.50533123368E-05   16    8   14    3
    0.30631341047E-03   16    8   14    4
    0.56331094585E-03   16    8   14    5
    0.17439858983E-04   16    8   14    6
    0.20906501397E-03   16    8   14    7
   -0.78530547745E-03   16    8   14    8
   -0.93569610993E-04   16    8   14    9
    0.71855003059E-04   16    8   14   10
    0.34152790230E-03   16    8   14   11
   -0.19748511724E-03   16    8   14   12
   -0.20877482805E-03   16    8   14   13
    0.18491959889E-01   16    8   14   14
   -0.15274936473E-02   16    8   15    1
   -0.26479203315E-04   16    8   15    2
    0.46183982351E-03   16    8   15    3
    0.25519616024E-03   16    8   15    4
   -0.34837124393E-03   16    8   15    5
    0.28115049222E-03   16    8   15    6
   -0.65197403737E-04   16    8   15    7
    0.73342598689E-04   16    8   15    8
    0.12651685881E-02   16    8   15    9
   -0.12096690190E-03   16    8   15   10
    0.15706041783E-03   16    8   15   11
    0.23217416018E-04   16    8   15   12
    0.85260229037E-05   16    8   15   13
    0.12507873306E-03   16    8   15   14
    0.16293251892E-01   16    8   15   15
   -0.73683431213E-04   16    8   16    1
    0.78161250950E-03   16    8   16    2
   -0.25944990809E-04   16    8   16    3
   -0.46450427400E-03   16    8   16    4
   -0.53317632259E-03   16    8   16    5
   -0.27072090202E-04   16    8   16    6
   -0.15420923552E-02   16    8   16    7
    0.37235216935E-02   16    8   16    8
   -0.17248262473E-02   16    9    1    1
    0.45214647655E-04   16    9    2    1
   -0.17540264974E-02   16    9    2    2
   -0.13004524572E-04   16    9    3    1
    0.14670396734E-03   16    9    3    2
   -0.19031927053E-02   16    9    3    3
   -0.11475604420E-03   16    9    4    1
    0.12918376506E-04   16    9    4    2
   -0.80390448554E-04   16    9    4    3
   -0.19602140758E-02   16    9    4    4
   -0.22782716796E-03   16    9    5    1
   -0.10035688772E-03   16    9    5    2
   -0.35478283323E-04   16    9    5    3
   -0.41758720021E-04   16    9    5    4
   -0.16018518706E-02   16    9    5    5
    0.56090714270E-04   16    9    6    1
   -0.12889842544E-04   16    9    6    2
    0.29844132951E-03   16    9    6    3
   -0.42511718719E-03   16    9    6    4
   -0.14463697272E-03   16    9    6    5
   -0.14796362962E-02   16    9    6    6
   -0.18085133594E-03   16    9    7    1
    0.46753796624E-05   16    9    7    2
   -0.29461513262E-03   16    9    7    3
    0.97763875588E-03   16    9    7    4
   -0.91138443313E-03   16    9    7    5
   -0.10566692899E-02   16    9    7    6
   -0.19283222369E-02   16    9    7    7
   -0.16365386647E-03   16    9    8    1
    0.51214800987E-03   16    9    8    2
    0.31405737129E-03   16    9    8    3
   -0.13318480495E-02   16    9    8    4
    0.88883220444E-03   16    9    8    5
    0.12605415812E-02   16    9    8    6
    0.20341494357E-03   16    9    8    7
   -0.77552766442E-03   16    9    8    8
   -0.12237585941E-03   16    9    9    1
   -0.87736569869E-04   16    9    9    2
    0.74064021253E-04   16    9    9    3
    0.74239399792E-03   16    9    9    4
    0.38972408112E-03   16    9    9    5
   -0.20457001368E-03   16    9    9    6
    0.20773295574E-02   16    9    9    7
   -0.20414766336E-02   16    9    9    8
   -0.13734500554E-02   16    9    9    9
   -0.37404749940E-03   16    9   10    1
   -0.45493378531E-03   16    9   10    2
   -0.35920389130E-04   16    9   10    3
    0.18735099719E-03   16    9   10    4
   -0.35321001299E-04   16    9   10    5
   -0.12816429863E-03   16    9   10    6
   -0.30468992331E-05   16    9   10    7
   -0.59703025011E-03   16    9   10    8
    0.36044894860E-03   16    9   10    9
   -0.12502097165E-02   16    9   10   10
   -0.12576978383E-03   16    9   11    1
    0.10157941696E-03   16    9   11    2
    0.23925876236E-04   16    9   11    3
   -0.29272104009E-03   16    9   11    4
   -0.12311196484E-03   16    9   11    5
   -0.49322444456E-03   16    9   11    6
    0.16519347064E-03   16    9   11    7
   -0.61132972463E-04   16    9   11    8
   -0.14452175762E-02   16    9   11    9
    0.83677192317E-04   16    9   11   10
   -0.44441604124E-02   16    9   11   11
    0.50216169624E-04   16    9   12    1
    0.11447208415E-03   16    9   12    2
   -0.34255569721E-04   16    9   12    3
   -0.93857053844E-04   16    9   12    4
   -0.11500954303E-03   16    9   12    5
    0.35808161714E-04   16    9   12    6
    0.10526820311E-03   16    9   12    7
   -0.14506395972E-03   16    9   12    8
    0.76753598353E-04   16    9   12    9
    0.26064693610E-04   16    9   12   10
    0.26689415812E-03   16    9   12   11
   -0.15310742799E-02   16    9   12   12
    0.29917615031E-04   16    9   13    1
   -0.26843099051E-05   16    9   13    2
   -0.24864454946E-04   16    9   13    3
   -0.10246045363E-03   16    9   13    4
   -0.18863555538E-03   16    9   13    5
    0.41372712668E-03   16    9   13    6
    0.12714280579E-03   16    9   13    7
   -0.18722450412E-05   16    9   13    8
    0.12322855999E-02   16    9   13    9
    0.30562305401E-04   16    9   13   10
    0.15215266197E-03   16    9   13   11
   -0.15776918783E-03   16    9   13   12
    0.20650237175E-02   16    9   13   13
   -0.95521616115E-04   16    9   14    1
   -0.40805936142E-05   16    9   14    2
    0.11242367187E-04   16    9   14    3
    0.60122418869E-04   16    9   14    4
   -0.95184545707E-04   16    9   14    5
   -0.16829479102E-03   16    9   14    6
   -0.23378955850E-04   16    9   14    7
   -0.58070081376E-05   16    9   14    8
   -0.77017274937E-03   16    9   14    9
    0.33715822460E-03   16    9   14   10
    0.84661363262E-03   16    9   14   11
   -0.25167221572E-02   16    9   14   12
    0.49892761932E-03   16    9   14   13
   -0.11704177759E-02   16    9   14   14
    0.32684321067E-04   16    9   15    1
    0.15619587048E-03   16    9   15    2
   -0.54270442091E-04   16    9   15    3
   -0.75459145374E-04   16    9   15    4
    0.12352023401E-04   16    9   15    5
   -0.55592791858E-04   16    9   15    6
   -0.58605770089E-05   16    9   15    7
   -0.33793784738E-04   16    9   15    8
   -0.22906003023E-03   16    9   15    9
   -0.17420013353E-04   16    9   15   10
    0.15730873808E-02   16    9   15   11
    0.34047381652E-04   16    9   15   12
   -0.13805638296E-02   16    9   15   13
    0.25670902697E-02   16    9   15   14
   -0.14132206031E-02   16    9   15   15
    0.60194327780E-03   16    9   16    1
    0.34929034073E-05   16    9   16    2
   -0.71523937567E-03   16    9   16    3
    0.21523946040E-04   16    9   16    4
   -0.57198401119E-04   16    9   16    5
    0.11946649134E-02   16    9   16    6
   -0.11801816731E-04   16    9   16    7
    0.19705662689E-03   16    9   16    8
    0.67513085040E-02   16    9   16    9
   -0.24884318058E-02   16   10    1    1
   -0.25615390894E-03   16   10    2    1
   -0.24799469393E-02   16   10    2    2
    0.19518863233E-04   16   10    3    1
   -0.76664355635E-03   16   10    3    2
   -0.24775249873E-02   16   10    3    3
    0.87603323038E-03   16   10    4    1
   -0.18878602163E-03   16   10    4    2
   -0.11358872543E-03   16   10    4    3
   -0.26208125426E-02   16   10    4    4
    0.89393661864E-03   16   10    5    1
    0.23476648957E-03   16   10    5    2
    0.44992289314E-04   16   10    5    3
    0.39624354773E-04   16   10    5    4
   -0.22094697880E-02   16   10    5    5
   -0.39797920127E-04   16   10    6    1
    0.18429019034E-04   16   10    6    2
    0.79920826229E-03   16   10    6    3
   -0.18282466968E-03   16   10    6    4
    0.21104035043E-03   16   10    6    5
   -0.12801427786E-02   16   10    6    6
   -0.26007326783E-04   16   10    7    1
    0.59601054460E-03   16   10    7    2
    0.12792249752E-03   16   10    7    3
    0.40981050244E-03   16   10    7    4
    0.43990630565E-03   16   10    7    5
   -0.22246994160E-03   16   10    7    6
   -0.12500937135E-02   16   10    7    7
    0.23682772003E-03   16   10    8    1
    0.59836041558E-03   16   10    8    2
    0.58354981762E-04   16   10    8    3
   -0.34750088445E-03   16   10    8    4
   -0.50252604949E-03   16   10    8    5
   -0.45062427257E-03   16   10    8    6
   -0.11935109828E-03   16   10    8    7
   -0.13316607049E-02   16   10    8    8
    0.28903138290E-04   16   10    9    1
   -0.10277699880E-03   16   10    9    2
    0.26711090100E-03   16   10    9    3
    0.58542398017E-03   16   10    9    4
   -0.48998878200E-03   16   10    9    5
    0.11780355113E-03   16   10    9    6
   -0.52613632194E-03   16   10    9    7
   -0.27318626675E-03   16   10    9    8
   -0.10058425645E-02   16   10    9    9
   -0.93425582734E-03   16   10   10    1
   -0.44269860817E-04   16   10   10    2
    0.50829135179E-04   16   10   10    3
    0.15576571027E-03   16   10   10    4
    0.21737750288E-03   16   10   10    5
    0.31428583371E-04   16   10   10    6
   -0.55402625013E-03   16   10   10    7
    0.90946789659E-03   16   10   10    8
   -0.97133512131E-04   16   10   10    9
   -0.15613406086E-02   16   10   10   10
    0.63244291599E-04   16   10   11    1
   -0.10016086001E-04   16   10   11    2
   -0.80607025604E-05   16   10   11    3
   -0.33957462421E-04   16   10   11    4
    0.27818912342E-04   16   10   11    5
    0.34439854637E-04   16   10   11    6
   -0.52421218965E-04   16   10   11    7
   -0.25784636064E-04   16   10   11    8
    0.13109826275E-03   16   10   11    9
   -0.52527303160E-04   16   10   11   10
   -0.11334988941E-03   16   10   11   11
    0.48826532441E-05   16   10   12    1
   -0.70306415734E-05   16   10   12    2
   -0.42224464556E-04   16   10   12    3
    0.35471189016E-04   16   10   12    4
    0.24209680759E-04   16   10   12    5
   -0.19492969840E-04   16   10   12    6
    0.48556016389E-04   16   10   12    7
    0.42345900841E-04   16   10   12    8
    0.10607400754E-04   16   10   12    9
   -0.15375248592E-04   16   10   12   10
    0.50051065635E-04   16   10   12   11
   -0.36600108350E-03   16   10   12   12
   -0.58818606050E-04   16   10   13    1
   -0.25318409010E-04   16   10   13    2
    0.15296493551E-04   16   10   13    3
    0.27759371487E-04   16   10   13    4
    0.11419276767E-03   16   10   13    5
   -0.22063928770E-04   16   10   13    6
   -0.20920956540E-04   16   10   13    7
   -0.98320235011E-04   16   10   13    8
   -0.16331006154E-03   16   10   13    9
    0.25481981044E-04   16   10   13   10
   -0.40046130621E-04   16   10   13   11
    0.15772470116E-04   16   10   13   12
   -0.65875240299E-03   16   10   13   13
    0.60228858687E-04   16   10   14    1
    0.59004084497E-04   16   10   14    2
    0.12052955843E-05   16   10   14    3
   -0.13497603775E-04   16   10   14    4
   -0.11956559125E-04   16   10   14    5
    0.20143970601E-04   16   10   14    6
    0.57599845959E-05   16   10   14    7
    0.66600871563E-04   16   10   14    8
    0.11052143477E-03   16   10   14    9
   -0.13947310239E-03   16   10   14   10
   -0.13929247273E-03   16   10   14   11
    0.50912383749E-03   16   10   14   12
   -0.95792615854E-04   16   10   14   13
   -0.41561100733E-03   16   10   14   14
    0.92845743556E-04   16   10   15    1
   -0.31858037540E-04   16   10   15    2
   -0.71820175834E-05   16   10   15    3
   -0.63821400746E-04   16   10   15    4
   -0.43343131275E-04   16   10   15    5
    0.12451370695E-05   16   10   15    6
   -0.48677559913E-04   16   10   15    7
    0.33344175005E-04   16   10   15    8
    0.49444414413E-05   16   10   15    9
   -0.53681412582E-04   16   10   15   10
   -0.49857663022E-03   16   10   15   11
    0.37781384545E-04   16   10   15   12
    0.46682259961E-03   16   10   15   13
   -0.50390088485E-03   16   10   15   14
   -0.37955044909E-03   16   10   15   15
   -0.18868648916E-03   16   10   16    1
   -0.17765661827E-04   16   10   16    2
    0.16794236274E-03   16   10   16    3
    0.50613293775E-04   16   10   16    4
   -0.65343650568E-04   16   10   16    5
   -0.14574269484E-03   16   10   16    6
    0.12262111944E-03   16   10   16    7
   -0.24372129014E-03   16   10   16    8
   -0.91885986583E-03   16   10   16    9
    0.62519549188E-03   16   10   16   10
   -0.27914288306E-02   16   11    1    1
    0.16679639327E-03   16   11    2    1
   -0.30856005984E-02   16   11    2    2
    0.38851597928E-03   16   11    3    1
    0.27244413518E-04   16   11    3    2
   -0.28192324466E-02   16   11    3    3
   -0.15573700975E-03   16   11    4    1
    0.39672838000E-03   16   11    4    2
    0.11374885683E-03   16   11    4    3
   -0.25558631452E-02   16   11    4    4
    0.87721758578E-04   16   11    5    1
    0.36716517580E-03   16   11    5    2
   -0.72686619757E-04   16   11    5    3
   -0.72318364852E-04   16   11    5    4
   -0.30421403064E-02   16   11    5    5
    0.19452935463E-03   16   11    6    1
    0.21923961472E-04   16   11    6    2
    0.89845951428E-04   16   11    6    3
   -0.12336229587E-03   16   11    6    4
   -0.12605414634E-03   16   11    6    5
   -0.22040678864E-02   16   11    6    6
   -0.10882613713E-03   16   11    7    1
    0.36171267774E-03   16   11    7    2
   -0.85184751386E-04   16   11    7    3
    0.58475460875E-03   16   11    7    4
    0.21391287731E-04   16   11    7    5
   -0.28896583537E-03   16   11    7    6
   -0.13256362477E-02   16   11    7    7
   -0.55884616069E-04   16   11    8    1
   -0.46697317266E-03   16   11    8    2
    0.13551555853E-03   16   11    8    3
    0.36276096615E-04   16   11    8    4
    0.55900860236E-03   16   11    8    5
    0.51923675402E-03   16   11    8    6
   -0.52619411656E-03   16   11    8    7
   -0.35585499399E-02   16   11    8    8
    0.41566329202E-03   16   11    9    1
    0.98453626677E-04   16   11    9    2
   -0.35690353675E-03   16   11    9    3
   -0.22506682327E-03   16   11    9    4
    0.33928325243E-03   16   11    9    5
    0.94778861862E-03   16   11    9    6
    0.91713903690E-03   16   11    9    7
   -0.51711650764E-03   16   11    9    8
    0.15061406428E-03   16   11    9    9
   -0.18270914894E-03   16   11   10    1
    0.67518467565E-05   16   11   10    2
   -0.15498021794E-03   16   11   10    3
   -0.17772693514E-03   16   11   10    4
    0.19644130227E-03   16   11   10    5
   -0.13959044719E-03   16   11   10    6
    0.92606845563E-04   16   11   10    7
   -0.16419880938E-03   16   11   10    8
   -0.51129542982E-03   16   11   10    9
   -0.20973060513E-02   16   11   10   10
    0.28526106945E-03   16   11   11    1
   -0.46787193726E-03   16   11   11    2
    0.33801408771E-03   16   11   11    3
    0.19765825788E-02   16   11   11    4
    0.26422989991E-03   16   11   11    5
   -0.21817768364E-02   16   11   11    6
   -0.29148456465E-02   16   11   11    7
    0.26251735175E-02   16   11   11    8
   -0.35654376348E-02   16   11   11    9
   -0.78014963957E-04   16   11   11   10
    0.11687930062       16   11   11   11
   -0.36686925976E-03   16   11   12    1
   -0.89024916114E-04   16   11   12    2
    0.16017764612E-02   16   11   12    3
    0.64819460119E-03   16   11   12    4
   -0.74656318744E-03   16   11   12    5
    0.92102298010E-03   16   11   12    6
    0.13392763672E-03   16   11   12    7
   -0.43653043132E-04   16   11   12    8
    0.25413779291E-02   16   11   12    9
    0.51236697751E-04   16   11   12   10
   -0.71312061360E-03   16   11   12   11
    0.11490068624       16   11   12   12
    0.12895102176E-03   16   11   13    1
    0.27561534093E-04   16   11   13    2
    0.14166278327E-03   16   11   13    3
   -0.34127778118E-03   16   11   13    4
   -0.18393311689E-02   16   11   13    5
   -0.13934380730E-02   16   11   13    6
    0.24532601529E-02   16   11   13    7
   -0.22657208771E-02   16   11   13    8
   -0.15378665777E-02   16   11   13    9
   -0.15198817013E-03   16   11   13   10
   -0.60921674659E-02   16   11   13   11
    0.59501818336E-03   16   11   13   12
    0.10435166965       16   11   13   13
    0.30662423215E-04   16   11   14    1
   -0.98927756061E-03   16   11   14    2
   -0.15427321476E-03   16   11   14    3
    0.11799993147E-03   16   11   14    4
    0.46164161339E-03   16   11   14    5
   -0.29666767389E-03   16   11   14    6
    0.12540799197E-02   16   11   14    7
    0.14798068314E-02   16   11   14    8
    0.15556543386E-03   16   11   14    9
    0.28671739530E-03   16   11   14   10
    0.66578133651E-02   16   11   14   11
   -0.11961642836E-02   16   11   14   12
   -0.86648778356E-03   16   11   14   13
    0.10962327477       16   11   14   14
   -0.22895966447E-02   16   11   15    1
   -0.76957175296E-05   16   11   15    2
    0.28277859240E-03   16   11   15    3
    0.14353106414E-03   16   11   15    4
   -0.32535313287E-03   16   11   15    5
    0.26201290785E-03   16   11   15    6
   -0.43861856625E-03   16   11   15    7
    0.33565231673E-03   16   11   15    8
    0.16647699246E-02   16   11   15    9
   -0.41903542811E-02   16   11   15   10
    0.16100603644E-02   16   11   15   11
    0.19485025172E-02   16   11   15   12
    0.37376733950E-03   16   11   15   13
   -0.27950811931E-02   16   11   15   14
    0.10182831422       16   11   15   15
    0.96647708862E-04   16   11   16    1
    0.70848593516E-03   16   11   16    2
   -0.23920772325E-03   16   11   16    3
    0.10546211256E-03   16   11   16    4
   -0.14959355284E-03   16   11   16    5
   -0.17523956260E-04   16   11   16    6
   -0.26082798653E-02   16   11   16    7
    0.47711997083E-02   16   11   16    8
    0.10445504010E-02   16   11   16    9
   -0.17629332802E-03   16   11   16   10
    0.39908603313E-01   16   11   16   11
   -0.36912691466E-03   16   12    1    1
   -0.14532794226E-04   16   12    2    1
   -0.33809435911E-03   16   12    2    2
    0.13905940407E-04   16   12    3    1
   -0.22219754317E-04   16   12    3    2
   -0.35240292978E-03   16   12    3    3
   -0.53984250483E-05   16   12    4    1
   -0.31648889018E-04   16   12    4    2
   -0.16258326897E-04   16   12    4    3
   -0.30169478421E-03   16   12    4    4
    0.22238670865E-05   16   12    5    1
    0.34869851932E-04   16   12    5    2
    0.14330022029E-04   16   12    5    3
    0.96511742799E-05   16   12    5    4
   -0.42497451015E-03   16   12    5    5
    0.21632606463E-04   16   12    6    1
    0.84793666703E-05   16   12    6    2
    0.31332038614E-04   16   12    6    3
   -0.83466929817E-04   16   12    6    4
   -0.60914214352E-04   16   12    6    5
   -0.32996616619E-03   16   12    6    6
   -0.61032680719E-04   16   12    7    1
   -0.86901813186E-05   16   12    7    2
   -0.81304091401E-04   16   12    7    3
    0.83344824295E-04   16   12    7    4
   -0.10369064763E-03   16   12    7    5
   -0.29930764062E-03   16   12    7    6
   -0.43536571829E-03   16   12    7    7
   -0.87288840960E-04   16   12    8    1
    0.42316824448E-04   16   12    8    2
    0.10712675382E-03   16   12    8    3
   -0.15017869104E-03   16   12    8    4
    0.13273044087E-03   16   12    8    5
    0.31963050951E-03   16   12    8    6
    0.79027716585E-04   16   12    8    7
   -0.30371221126E-03   16   12    8    8
    0.36856757246E-05   16   12    9    1
    0.49458032859E-04   16   12    9    2
    0.32499190140E-04   16   12    9    3
    0.65965422397E-05   16   12    9    4
   -0.44807191006E-04   16   12    9    5
   -0.11000968644E-03   16   12    9    6
    0.20045456497E-03   16   12    9    7
   -0.30232709400E-03   16   12    9    8
   -0.67508840466E-03   16   12    9    9
   -0.14847682363E-04   16   12   10    1
   -0.27655916700E-04   16   12   10    2
   -0.17657535387E-04   16   12   10    3
    0.40376084181E-04   16   12   10    4
    0.24808735582E-04   16   12   10    5
   -0.42888439689E-04   16   12   10    6
    0.26767559873E-04   16   12   10    7
   -0.59605172831E-04   16   12   10    8
    0.33946476316E-04   16   12   10    9
   -0.33753301046E-03   16   12   10   10
   -0.33788720592E-04   16   12   11    1
    0.50881616877E-04   16   12   11    2
    0.35595782730E-04   16   12   11    3
   -0.23265590015E-03   16   12   11    4
   -0.13098103292E-03   16   12   11    5
    0.98792927181E-04   16   12   11    6
    0.34614921171E-03   16   12   11    7
   -0.32661433763E-03   16   12   11    8
    0.62703469346E-04   16   12   11    9
    0.16829614371E-03   16   12   11   10
   -0.13328760141E-01   16   12   11   11
    0.35304873927E-05   16   12   12    1
    0.73204261830E-04   16   12   12    2
   -0.18394457962E-03   16   12   12    3
   -0.12263554334E-03   16   12   12    4
    0.37711505838E-04   16   12   12    5
   -0.10441549342E-03   16   12   12    6
   -0.18717694301E-03   16   12   12    7
    0.43048779440E-03   16   12   12    8
   -0.34256311144E-03   16   12   12    9
    0.14987782848E-04   16   12   12   10
    0.36347653493E-02   16   12   12   11
   -0.13931898099E-01   16   12   12   12
    0.11185473803E-04   16   12   13    1
    0.51376664576E-04   16   12   13    2
   -0.53237007657E-04   16   12   13    3
   -0.35984915639E-04   16   12   13    4
    0.12580064762E-03   16   12   13    5
    0.26714507310E-03   16   12   13    6
   -0.28389316152E-03   16   12   13    7
    0.31693608054E-03   16   12   13    8
    0.36092792568E-03   16   12   13    9
   -0.13488492399E-03   16   12   13   10
    0.53688745779E-03   16   12   13   11
   -0.26327691384E-02   16   12   13   12
   -0.11141050835E-01   16   12   13   13
   -0.85093652454E-04   16   12   14    1
    0.47095044199E-04   16   12   14    2
    0.32628060620E-03   16   12   14    3
    0.25975661288E-03   16   12   14    4
   -0.24995742603E-03   16   12   14    5
   -0.20737748176E-03   16   12   14    6
   -0.17613486331E-03   16   12   14    7
   -0.21389108732E-03   16   12   14    8
   -0.11542640242E-02   16   12   14    9
    0.17289704455E-03   16   12   14   10
   -0.98435958544E-03   16   12   14   11
    0.82059346544E-02   16   12   14   12
   -0.11379989769E-02   16   12   14   13
   -0.12008304221E-01   16   12   14   14
    0.21230963257E-03   16   12   15    1
    0.37137667503E-04   16   12   15    2
   -0.23352760516E-05   16   12   15    3
   -0.36797577348E-04   16   12   15    4
   -0.29023994481E-04   16   12   15    5
   -0.11434614045E-05   16   12   15    6
    0.24539733696E-03   16   12   15    7
   -0.24288933513E-03   16   12   15    8
   -0.11700388912E-04   16   12   15    9
    0.45578434985E-03   16   12   15   10
   -0.23191253320E-02   16   12   15   11
   -0.14500308855E-03   16   12   15   12
    0.23891382578E-02   16   12   15   13
    0.61400304482E-03   16   12   15   14
   -0.11667473532E-01   16   12   15   15
    0.28473637903E-03   16   12   16    1
    0.13856447739E-04   16   12   16    2
   -0.15220309026E-03   16   12   16    3
   -0.13493055333E-03   16   12   16    4
    0.76881557202E-04   16   12   16    5
    0.26865040186E-03   16   12   16    6
    0.21853270341E-03   16   12   16    7
   -0.31810734039E-03   16   12   16    8
    0.17662531917E-02   16   12   16    9
   -0.33575258892E-03   16   12   16   10
   -0.40536029225E-02   16   12   16   11
    0.95562158345E-02   16   12   16   12
    0.24582506323E-02   16   13    1    1
    0.14183103906E-03   16   13    2    1
    0.27433703007E-02   16   13    2    2
   -0.25533194476E-03   16   13    3    1
    0.54475102945E-04   16   13    3    2
    0.25194919389E-02   16   13    3    3
    0.45841070979E-04   16   13    4    1
   -0.22844565262E-03   16   13    4    2
   -0.77069845306E-04   16   13    4    3
    0.26360392983E-02   16   13    4    4
   -0.12442185340E-03   16   13    5    1
   -0.32119796173E-03   16   13    5    2
    0.10981567211E-03   16   13    5    3
    0.75017320738E-04   16   13    5    4
    0.23702548870E-02   16   13    5    5
   -0.89436479530E-04   16   13    6    1
    0.57500924089E-05   16   13    6    2
   -0.95173040307E-04   16   13    6    3
   -0.61684657372E-04   16   13    6    4
   -0.47295765217E-04   16   13    6    5
    0.19572132697E-02   16   13    6    6
   -0.79199824580E-04   16   13    7    1
   -0.33218953559E-03   16   13    7    2
   -0.10162521441E-03   16   13    7    3
   -0.28166900496E-04   16   13    7    4
   -0.43074571202E-03   16   13    7    5
   -0.30530329540E-03   16   13    7    6
    0.12619590969E-02   16   13    7    7
   -0.90586580383E-04   16   13    8    1
    0.39464834996E-03   16   13    8    2
    0.14708195612E-03   16   13    8    3
   -0.41286545832E-03   16   13    8    4
   -0.38720449196E-04   16   13    8    5
    0.28559164176E-03   16   13    8    6
    0.44116950978E-03   16   13    8    7
    0.31779384829E-02   16   13    8    8
   -0.27644907356E-03   16   13    9    1
    0.12118442996E-04   16   13    9    2
    0.27868230797E-03   16   13    9    3
    0.24215602208E-03   16   13    9    4
   -0.22714235694E-03   16   13    9    5
   -0.88025646146E-03   16   13    9    6
    0.58706896127E-03   16   13    9    7
   -0.63472835492E-03   16   13    9    8
   -0.12884701012E-03   16   13    9    9
    0.19332135751E-03   16   13   10    1
   -0.14017439233E-03   16   13   10    2
    0.69857589611E-04   16   13   10    3
    0.17445180576E-03   16   13   10    4
   -0.13306556556E-03   16   13   10    5
    0.54106554188E-04   16   13   10    6
   -0.15492474780E-03   16   13   10    7
   -0.22147301869E-03   16   13   10    8
    0.45834175243E-03   16   13   10    9
    0.18444387292E-02   16   13   10   10
   -0.16921380226E-03   16   13   11    1
    0.34744438802E-03   16   13   11    2
   -0.16901912243E-03   16   13   11    3
   -0.16288378172E-02   16   13   11    4
   -0.29656259339E-03   16   13   11    5
    0.11658263385E-02   16   13   11    6
    0.22187008520E-02   16   13   11    7
   -0.19938713466E-02   16   13   11    8
    0.14242710884E-02   16   13   11    9
    0.13807735527E-04   16   13   11   10
   -0.90904409925E-01   16   13   11   11
    0.23803408296E-03   16   13   12    1
    0.87154571038E-04   16   13   12    2
   -0.14047712050E-02   16   13   12    3
   -0.67032186377E-03   16   13   12    4
    0.56333643043E-03   16   13   12    5
   -0.74484268322E-03   16   13   12    6
   -0.38897710715E-04   16   13   12    7
   -0.12770669993E-03   16   13   12    8
   -0.21574376274E-02   16   13   12    9
    0.26169592895E-04   16   13   12   10
   -0.11258665478E-02   16   13   12   11
   -0.10100422504       16   13   12   12
   -0.40836923052E-04   16   13   13    1
    0.55628748403E-04   16   13   13    2
   -0.35421766674E-03   16   13   13    3
    0.19522238837E-03   16   13   13    4
    0.17217595166E-02   16   13   13    5
    0.19329448157E-02   16   13   13    6
   -0.24073941339E-02   16   13   13    7
    0.26324013871E-02   16   13   13    8
    0.34409814328E-02   16   13   13    9
    0.20348289821E-03   16   13   13   10
    0.69223111853E-02   16   13   13   11
   -0.48517073119E-03   16   13   13   12
   -0.10191198583       16   13   13   13
    0.36156602208E-04   16   13   14    1
    0.85795863382E-03   16   13   14    2
    0.10991070590E-04   16   13   14    3
   -0.13021004632E-03   16   13   14    4
   -0.27006499446E-03   16   13   14    5
    0.78503412855E-04   16   13   14    6
   -0.94141888885E-03   16   13   14    7
   -0.14495782774E-02   16   13   14    8
    0.29004733590E-03   16   13   14    9
    0.25524127797E-03   16   13   14   10
   -0.14780426521E-02   16   13   14   11
   -0.10623050316E-02   16   13   14   12
    0.64299346863E-02   16   13   14   13
   -0.95383531589E-01   16   13   14   14
    0.19656313271E-02   16   13   15    1
    0.46223787881E-04   16   13   15    2
   -0.16258338829E-03   16   13   15    3
   -0.27614263620E-04   16   13   15    4
    0.24338009732E-03   16   13   15    5
   -0.14167035148E-03   16   13   15    6
    0.16250546845E-03   16   13   15    7
   -0.35613487011E-03   16   13   15    8
   -0.12165500551E-02   16   13   15    9
    0.36509163095E-02   16   13   15   10
   -0.34156138024E-03   16   13   15   11
   -0.20673926565E-02   16   13   15   12
   -0.21475475428E-02   16   13   15   13
   -0.24528511476E-02   16   13   15   14
   -0.88091811584E-01   16   13   15   15
    0.13545344693E-03   16   13   16    1
   -0.59385737010E-03   16   13   16    2
   -0.90004798342E-04   16   13   16    3
    0.78542064630E-04   16   13   16    4
   -0.18778943337E-03   16   13   16    5
    0.38287545349E-03   16   13   16    6
    0.23195097364E-02   16   13   16    7
   -0.39770563916E-02   16   13   16    8
    0.18640257703E-02   16   13   16    9
   -0.21884250306E-03   16   13   16   10
   -0.26613505926E-01   16   13   16   11
    0.28912723506E-02   16   13   16   12
    0.32976540932E-01   16   13   16   13
    0.13785044457E-02   16   14    1    1
   -0.10068867110E-05   16   14    2    1
    0.11110329346E-02   16   14    2    2
    0.48672689820E-03   16   14    3    1
   -0.39309450449E-05   16   14    3    2
    0.17705330792E-02   16   14    3    3
   -0.13969966058E-03   16   14    4    1
    0.49961378464E-03   16   14    4    2
    0.14927078746E-03   16   14    4    3
    0.14937854919E-02   16   14    4    4
    0.18412908997E-03   16   14    5    1
    0.52829508856E-03   16   14    5    2
   -0.15086501490E-03   16   14    5    3
    0.86151826412E-04   16   14    5    4
    0.13694842590E-02   16   14    5    5
    0.20040554306E-03   16   14    6    1
    0.24931853079E-04   16   14    6    2
   -0.11006866842E-03   16   14    6    3
    0.21464310676E-03   16   14    6    4
   -0.30366598500E-03   16   14    6    5
    0.20067885702E-02   16   14    6    6
   -0.17572551127E-04   16   14    7    1
    0.22277264730E-03   16   14    7    2
    0.77167758473E-05   16   14    7    3
    0.38013545357E-03   16   14    7    4
    0.33947145542E-03   16   14    7    5
    0.86115686928E-04   16   14    7    6
    0.31736223139E-02   16   14    7    7
    0.41259076894E-04   16   14    8    1
   -0.96495544433E-03   16   14    8    2
   -0.39713460372E-04   16   14    8    3
    0.39870772288E-03   16   14    8    4
    0.46643105041E-03   16   14    8    5
    0.18704050265E-03   16   14    8    6
   -0.13400508836E-02   16   14    8    7
    0.47988553253E-04   16   14    8    8
    0.51009082844E-03   16   14    9    1
    0.48569463887E-04   16   14    9    2
   -0.55244875966E-03   16   14    9    3
   -0.39282494956E-03   16   14    9    4
    0.44963655605E-03   16   14    9    5
    0.17612672042E-02   16   14    9    6
    0.15330438176E-03   16   14    9    7
    0.17766057948E-03   16   14    9    8
    0.47666205582E-02   16   14    9    9
    0.33860888814E-03   16   14   10    1
    0.11606223988E-03   16   14   10    2
   -0.15957119630E-03   16   14   10    3
   -0.23243790639E-03   16   14   10    4
    0.23655017112E-03   16   14   10    5
   -0.13767987234E-03   16   14   10    6
    0.25196194430E-03   16   14   10    7
    0.28847266596E-05   16   14   10    8
   -0.72940314108E-03   16   14   10    9
    0.13534357298E-02   16   14   10   10
    0.34625856628E-03   16   14   11    1
   -0.58684147503E-03   16   14   11    2
    0.18240163803E-03   16   14   11    3
    0.25411133560E-02   16   14   11    4
    0.42769306095E-03   16   14   11    5
   -0.21564390125E-02   16   14   11    6
   -0.30534238794E-02   16   14   11    7
    0.27340993119E-02   16   14   11    8
   -0.16017564329E-02   16   14   11    9
   -0.14375274282E-03   16   14   11   10
    0.14475039250       16   14   11   11
   -0.44647487727E-03   16   14   12    1
   -0.14378069748E-03   16   14   12    2
    0.22837468944E-02   16   14   12    3
    0.10373936593E-02   16   14   12    4
   -0.10171085208E-02   16   14   12    5
    0.65472868087E-03   16   14   12    6
    0.11621316966E-04   16   14   12    7
    0.23068917863E-04   16   14   12    8
    0.14417177196E-02   16   14   12    9
    0.22702770302E-04   16   14   12   10
    0.20989326255E-02   16   14   12   11
    0.14648549499       16   14   12   12
    0.17437848773E-03   16   14   13    1
   -0.78415230441E-05   16   14   13    2
    0.18894004678E-03   16   14   13    3
   -0.40196259404E-03   16   14   13    4
   -0.25178300306E-02   16   14   13    5
   -0.22366458631E-02   16   14   13    6
    0.29624361612E-02   16   14   13    7
   -0.28955270511E-02   16   14   13    8
   -0.18381903361E-02   16   14   13    9
   -0.24504430287E-03   16   14   13   10
    0.25052009099E-02   16   14   13   11
    0.18206676578E-02   16   14   13   12
    0.14463689255       16   14   13   13
   -0.65740948570E-05   16   14   14    1
   -0.12240576253E-02   16   14   14    2
   -0.15370347859E-03   16   14   14    3
    0.14867447165E-03   16   14   14    4
    0.52921097544E-03   16   14   14    5
   -0.30158967048E-03   16   14   14    6
    0.17681541611E-02   16   14   14    7
    0.22709872210E-02   16   14   14    8
   -0.20009105601E-03   16   14   14    9
   -0.28238475165E-05   16   14   14   10
    0.57040478628E-02   16   14   14   11
   -0.86231064505E-03   16   14   14   12
   -0.44231965773E-02   16   14   14   13
    0.16352668585       16   14   14   14
   -0.29541725019E-02   16   14   15    1
   -0.41236475858E-04   16   14   15    2
    0.29742258091E-03   16   14   15    3
    0.11381136286E-03   16   14   15    4
   -0.39454144244E-03   16   14   15    5
    0.36457623677E-03   16   14   15    6
   -0.45190659775E-03   16   14   15    7
    0.54613380279E-03   16   14   15    8
    0.23984983826E-02   16   14   15    9
   -0.51483007655E-02   16   14   15   10
    0.20288577116E-02   16   14   15   11
    0.27483805820E-02   16   14   15   12
    0.14272650208E-02   16   14   15   13
   -0.15304349647E-03   16   14   15   14
    0.13570910537       16   14   15   15
   -0.35982254945E-04   16   14   16    1
    0.53891588643E-03   16   14   16    2
   -0.83124626965E-04   16   14   16    3
   -0.16087275977E-03   16   14   16    4
   -0.72411521386E-04   16   14   16    5
   -0.37953529178E-03   16   14   16    6
   -0.27169153404E-02   16   14   16    7
    0.54945464999E-02   16   14   16    8
   -0.85746651743E-03   16   14   16    9
    0.10090842043E-03   16   14   16   10
    0.41199175423E-01   16   14   16   11
   -0.49414926515E-02   16   14   16   12
   -0.35995999246E-01   16   14   16   13
    0.66573949028E-01   16   14   16   14
   -0.65330279042E-03   16   15    1    1
   -0.26887695465E-04   16   15    2    1
   -0.65529983603E-03   16   15    2    2
    0.20326569496E-04   16   15    3    1
   -0.21594439241E-06   16   15    3    2
   -0.65944815291E-03   16   15    3    3
    0.56993204218E-04   16   15    4    1
    0.22730279809E-04   16   15    4    2
   -0.21016300920E-04   16   15    4    3
   -0.56568336098E-03   16   15    4    4
    0.78555435405E-04   16   15    5    1
   -0.48987570176E-05   16   15    5    2
    0.76944850356E-05   16   15    5    3
    0.36625536135E-05   16   15    5    4
   -0.70859362163E-03   16   15    5    5
    0.30635087227E-04   16   15    6    1
    0.23126620103E-06   16   15    6    2
    0.41143419715E-04   16   15    6    3
   -0.80583986409E-04   16   15    6    4
   -0.15302671009E-04   16   15    6    5
   -0.57671543445E-03   16   15    6    6
   -0.28751816634E-04   16   15    7    1
    0.15000923623E-04   16   15    7    2
   -0.62206636529E-04   16   15    7    3
    0.11226497377E-03   16   15    7    4
   -0.83161647452E-04   16   15    7    5
   -0.22568600684E-03   16   15    7    6
   -0.61731691712E-03   16   15    7    7
   -0.19370725932E-03   16   15    8    1
    0.37714412701E-04   16   15    8    2
    0.89146898579E-04   16   15    8    3
   -0.90164624708E-04   16   15    8    4
    0.63502098329E-04   16   15    8    5
    0.24438536327E-03   16   15    8    6
    0.39200479416E-04   16   15    8    7
   -0.55056579104E-03   16   15    8    8
    0.10305744606E-04   16   15    9    1
    0.42148741521E-04   16   15    9    2
    0.31418578637E-05   16   15    9    3
   -0.24940282799E-04   16   15    9    4
   -0.29967946563E-04   16   15    9    5
   -0.75897213969E-04   16   15    9    6
    0.19530508402E-03   16   15    9    7
   -0.82767854520E-04   16   15    9    8
   -0.69554897557E-03   16   15    9    9
   -0.48023793770E-04   16   15   10    1
   -0.92612388260E-05   16   15   10    2
   -0.22348107855E-04   16   15   10    3
   -0.55513179592E-04   16   15   10    4
   -0.41160844501E-04   16   15   10    5
   -0.34219156761E-04   16   15   10    6
   -0.44367557878E-04   16   15   10    7
    0.60623272803E-04   16   15   10    8
    0.23340237982E-04   16   15   10    9
   -0.56210827759E-03   16   15   10   10
   -0.60924619612E-04   16   15   11    1
   -0.50512135248E-05   16   15   11    2
   -0.80692924000E-04   16   15   11    3
   -0.17016212426E-03   16   15   11    4
   -0.20781324620E-04   16   15   11    5
    0.15858505938E-03   16   15   11    6
    0.19497342378E-03   16   15   11    7
   -0.13924647444E-03   16   15   11    8
    0.54772606210E-03   16   15   11    9
   -0.30168416231E-03   16   15   11   10
   -0.64660790414E-02   16   15   11   11
   -0.13409532760E-04   16   15   12    1
   -0.10203716489E-04   16   15   12    2
   -0.43522601402E-04   16   15   12    3
   -0.52007596307E-04   16   15   12    4
   -0.16016586563E-05   16   15   12    5
    0.30483718235E-04   16   15   12    6
   -0.79355374233E-04   16   15   12    7
   -0.58719045499E-04   16   15   12    8
    0.51081147506E-04   16   15   12    9
    0.52049041568E-04   16   15   12   10
    0.41562599246E-03   16   15   12   11
   -0.30844471589E-02   16   15   12   12
    0.59791820415E-04   16   15   13    1
   -0.64567727847E-05   16   15   13    2
    0.77166828337E-04   16   15   13    3
    0.10755393357E-04   16   15   13    4
   -0.77362326873E-04   16   15   13    5
   -0.86540405205E-04   16   15   13    6
    0.91286604877E-04   16   15   13    7
   -0.87239183585E-04   16   15   13    8
   -0.49761514315E-03   16   15   13    9
    0.27756360405E-03   16   15   13   10
    0.92366242081E-04   16   15   13   11
   -0.47097143848E-03   16   15   13   12
    0.99846487878E-03   16   15   13   13
   -0.82703109921E-04   16   15   14    1
    0.19478062361E-04   16   15   14    2
   -0.16957658136E-03   16   15   14    3
   -0.92793701513E-04   16   15   14    4
    0.95889194661E-04   16   15   14    5
    0.13946047557E-03   16   15   14    6
   -0.12180765601E-04   16   15   14    7
    0.32516790354E-05   16   15   14    8
    0.96693740354E-03   16   15   14    9
   -0.23351888526E-03   16   15   14   10
    0.10100991501E-02   16   15   14   11
   -0.38495188604E-02   16   15   14   12
    0.10543489079E-02   16   15   14   13
   -0.28155023345E-02   16   15   14   14
    0.36567228572E-04   16   15   15    1
    0.48399038654E-04   16   15   15    2
    0.96367730726E-05   16   15   15    3
    0.11107173965E-03   16   15   15    4
    0.68835821600E-04   16   15   15    5
   -0.26954639644E-04   16   15   15    6
   -0.31524261994E-03   16   15   15    7
    0.52576207298E-03   16   15   15    8
   -0.11277544805E-03   16   15   15    9
    0.68823908105E-04   16   15   15   10
    0.56443355958E-02   16   15   15   11
   -0.59705110339E-03   16   15   15   12
   -0.52247204489E-02   16   15   15   13
    0.76049789763E-02   16   15   15   14
   -0.30004212451E-02   16   15   15   15
   -0.11679399558E-03   16   15   16    1
    0.56729005140E-04   16   15   16    2
   -0.23606421186E-03   16   15   16    3
   -0.10265166163E-03   16   15   16    4
    0.59738005215E-04   16   15   16    5
    0.23554493599E-03   16   15   16    6
   -0.13762727501E-04   16   15   16    7
    0.76624318803E-04   16   15   16    8
    0.10993989323E-02   16   15   16    9
   -0.85601462950E-03   16   15   16   10
   -0.14591300772E-02   16   15   16   11
   -0.96227353911E-03   16   15   16   12
    0.41929683217E-03   16   15   16   13
   -0.11464258363E-02   16   15   16   14
    0.97518048267E-02   16   15   16   15
    0.20611557632       16   16    1    1
   -0.24614554317E-04   16   16    2    1
    0.20397202147       16   16    2    2
   -0.13792748089E-02   16   16    3    1
   -0.23062203654E-04   16   16    3    2
    0.20414200877       16   16    3    3
    0.65533564973E-03   16   16    4    1
   -0.15373624651E-02   16   16    4    2
    0.26542442815E-02   16   16    4    3
    0.20486227373       16   16    4    4
   -0.10337685097E-03   16   16    5    1
   -0.12736730749E-02   16   16    5    2
   -0.26613909850E-02   16   16    5    3
   -0.53176157447E-03   16   16    5    4
    0.20522735177       16   16    5    5
   -0.67236324282E-03   16   16    6    1
   -0.43105414582E-03   16   16    6    2
   -0.50283006024E-02   16   16    6    3
    0.47049519774E-02   16   16    6    4
   -0.44937946691E-02   16   16    6    5
    0.19559522942       16   16    6    6
   -0.63579828960E-03   16   16    7    1
   -0.32132919051E-02   16   16    7    2
   -0.47393569797E-03   16   16    7    3
    0.12973481283E-02   16   16    7    4
    0.11827498748E-02   16   16    7    5
    0.18455549565E-03   16   16    7    6
    0.20228003824       16   16    7    7
    0.48685716978E-03   16   16    8    1
   -0.40015641403E-04   16   16    8    2
   -0.31243636695E-03   16   16    8    3
   -0.31460931480E-02   16   16    8    4
   -0.36233288486E-02   16   16    8    5
    0.19423609854E-03   16   16    8    6
   -0.15465064193E-01   16   16    8    7
    0.21160724735       16   16    8    8
   -0.11434795876E-02   16   16    9    1
   -0.25776163831E-03   16   16    9    2
   -0.15072924345E-02   16   16    9    3
    0.89428152418E-03   16   16    9    4
   -0.10093562629E-02   16   16    9    5
    0.13252831325E-01   16   16    9    6
    0.68545447362E-03   16   16    9    7
    0.72125059449E-03   16   16    9    8
    0.23110020374       16   16    9    9
    0.78693781175E-02   16   16   10    1
   -0.34873230163E-03   16   16   10    2
    0.51865688450E-03   16   16   10    3
    0.12457212549E-02   16   16   10    4
   -0.49239460469E-03   16   16   10    5
    0.94202580482E-03   16   16   10    6
    0.21988700678E-02   16   16   10    7
   -0.27667536737E-02   16   16   10    8
    0.21183882214E-02   16   16   10    9
    0.18640329342       16   16   10   10
   -0.35318251345E-03   16   16   11    1
   -0.33280767839E-03   16   16   11    2
    0.49121068038E-03   16   16   11    3
    0.83581463465E-02   16   16   11    4
    0.37244242504E-03   16   16   11    5
   -0.30216804679E-02   16   16   11    6
   -0.22808884206E-02   16   16   11    7
    0.36749401162E-02   16   16   11    8
   -0.73229363460E-02   16   16   11    9
    0.21430569732E-03   16   16   11   10
    0.53702565778       16   16   11   11
    0.91946295312E-03   16   16   12    1
   -0.16210616320E-03   16   16   12    2
    0.47709483326E-02   16   16   12    3
    0.85284620652E-03   16   16   12    4
   -0.96758177160E-03   16   16   12    5
    0.43569677407E-02   16   16   12    6
    0.34243577904E-03   16   16   12    7
    0.36218244263E-03   16   16   12    8
    0.75851179850E-02   16   16   12    9
   -0.40565958477E-03   16   16   12   10
    0.28273873440E-02   16   16   12   11
    0.54859091711       16   16   12   12
   -0.80261151755E-03   16   16   13    1
   -0.15321398227E-02   16   16   13    2
    0.47713573470E-03   16   16   13    3
   -0.60395645784E-03   16   16   13    4
   -0.84511109698E-02   16   16   13    5
   -0.25736209689E-02   16   16   13    6
    0.27450274920E-02   16   16   13    7
   -0.34729231179E-02   16   16   13    8
   -0.66782817621E-02   16   16   13    9
   -0.21624236565E-03   16   16   13   10
   -0.51242856975E-02   16   16   13   11
    0.37780945331E-02   16   16   13   12
    0.53409412488       16   16   13   13
    0.60643498967E-04   16   16   14    1
   -0.42914810121E-02   16   16   14    2
   -0.16818037058E-03   16   16   14    3
   -0.10000658771E-02   16   16   14    4
    0.29601169995E-03   16   16   14    5
   -0.99136840120E-03   16   16   14    6
    0.45795413391E-02   16   16   14    7
    0.60287868747E-02   16   16   14    8
   -0.16852699426E-04   16   16   14    9
    0.20778302157E-03   16   16   14   10
    0.12385797403E-01   16   16   14   11
   -0.25718190012E-02   16   16   14   12
   -0.97742710601E-02   16   16   14   13
    0.55743395614       16   16   14   14
   -0.70019009308E-02   16   16   15    1
    0.10332529688E-03   16   16   15    2
   -0.98312894567E-03   16   16   15    3
   -0.82172998858E-03   16   16   15    4
    0.25276505305E-03   16   16   15    5
   -0.50147006761E-03   16   16   15    6
   -0.46982449758E-03   16   16   15    7
    0.42661633235E-03   16   16   15    8
   -0.30077553212E-02   16   16   15    9
   -0.11077952235E-01   16   16   15   10
    0.38048394743E-02   16   16   15   11
    0.71878273479E-02   16   16   15   12
    0.39946628194E-02   16   16   15   13
   -0.11441543653E-02   16   16   15   14
    0.51494163299       16   16   15   15
    0.23158204068E-03   16   16   16    1
    0.39833795346E-02   16   16   16    2
   -0.64827043535E-03   16   16   16    3
   -0.19542708386E-02   16   16   16    4
   -0.21164337722E-02   16   16   16    5
   -0.56692380287E-03   16   16   16    6
   -0.61316934748E-02   16   16   16    7
    0.80197038774E-02   16   16   16    8
    0.82531208692E-03   16   16   16    9
   -0.64743665250E-03   16   16   16   10
    0.51472098513E-01   16   16   16   11
   -0.52462592750E-02   16   16   16   12
   -0.44225732482E-01   16   16   16   13
    0.68373260468E-01   16   16   16   14
   -0.60510133700E-03   16   16   16   15
    0.43995591836       16   16   16   16
   -0.20864845381E-01   17    1    1    1
   -0.51324380780E-05   17    1    2    1
   -0.20586454426E-01   17    1    2    2
   -0.18718070767E-04   17    1    3    1
    0.50132507029E-04   17    1    3    2
   -0.20237628007E-01   17    1    3    3
   -0.67614264322E-04   17    1    4    1
   -0.26469656126E-04   17    1    4    2
   -0.19733083818E-03   17    1    4    3
   -0.19587817089E-01   17    1    4    4
   -0.61606142125E-04   17    1    5    1
    0.18058375830E-04   17    1    5    2
    0.19816989714E-03   17    1    5    3
    0.51371494031E-03   17    1    5    4
   -0.19589091420E-01   17    1    5    5
    0.91312836295E-04   17    1    6    1
   -0.42364865170E-03   17    1    6    2
    0.71852065181E-02   17    1    6    3
   -0.14874316478E-02   17    1    6    4
    0.14455666423E-02   17    1    6    5
   -0.11674644437E-01   17    1    6    6
    0.11607871067E-03   17    1    7    1
    0.50717183492E-02   17    1    7    2
    0.48916579584E-03   17    1    7    3
    0.41954721943E-02   17    1    7    4
    0.36874700849E-02   17    1    7    5
    0.10126578221E-04   17    1    7    6
   -0.10953040775E-01   17    1    7    7
   -0.37029401519E-04   17    1    8    1
    0.50454663675E-02   17    1    8    2
    0.48260409256E-03   17    1    8    3
   -0.36464741505E-02   17    1    8    4
   -0.41942188026E-02   17    1    8    5
    0.19385935683E-04   17    1    8    6
   -0.13105482414E-02   17    1    8    7
   -0.10969973522E-01   17    1    8    8
    0.12310607484E-03   17    1    9    1
   -0.62615334102E-03   17    1    9    2
    0.22230254064E-02   17    1    9    3
    0.46696781534E-02   17    1    9    4
   -0.46469250739E-02   17    1    9    5
    0.12947855323E-02   17    1    9    6
    0.12679087605E-03   17    1    9    7
    0.10304026294E-03   17    1    9    8
   -0.86988012044E-02   17    1    9    9
   -0.81866119968E-02   17    1   10    1
    0.31602158420E-04   17    1   10    2
    0.11977161091E-03   17    1   10    3
    0.14975418953E-03   17    1   10    4
    0.45870201133E-04   17    1   10    5
    0.40308108168E-04   17    1   10    6
    0.26201773813E-03   17    1   10    7
   -0.23787098821E-03   17    1   10    8
    0.42094930837E-04   17    1   10    9
   -0.13746422794E-01   17    1   10   10
    0.55839688306E-05   17    1   11    1
   -0.33133821026E-04   17    1   11    2
    0.90224598153E-04   17    1   11    3
    0.13272550272E-03   17    1   11    4
   -0.51035513532E-04   17    1   11    5
   -0.84194199516E-04   17    1   11    6
    0.12256128998E-03   17    1   11    7
   -0.97696989964E-04   17    1   11    8
   -0.72592178076E-03   17    1   11    9
    0.34962382624E-05   17    1   11   10
    0.11141057761E-01   17    1   11   11
   -0.93755102023E-05   17    1   12    1
   -0.10207174180E-04   17    1   12    2
   -0.33596671138E-04   17    1   12    3
   -0.17840595428E-04   17    1   12    4
    0.17886299059E-04   17    1   12    5
    0.31283489385E-03   17    1   12    6
    0.34416872853E-04   17    1   12    7
    0.36232330335E-04   17    1   12    8
    0.68234797693E-03   17    1   12    9
    0.14004736087E-04   17    1   12   10
   -0.32340781356E-05   17    1   12   11
    0.11948214078E-01   17    1   12   12
    0.68782182698E-05   17    1   13    1
   -0.25582383632E-04   17    1   13    2
    0.87701546192E-04   17    1   13    3
    0.49776153959E-04   17    1   13    4
   -0.13444652191E-03   17    1   13    5
   -0.82947734208E-04   17    1   13    6
   -0.81829695720E-04   17    1   13    7
    0.12912769072E-03   17    1   13    8
   -0.71611154659E-03   17    1   13    9
   -0.17325028941E-04   17    1   13   10
    0.21262270415E-04   17    1   13   11
   -0.15513360306E-05   17    1   13   12
    0.11147659796E-01   17    1   13   13
   -0.17910124823E-05   17    1   14    1
   -0.12902319372E-03   17    1   14    2
   -0.13228296965E-04   17    1   14    3
    0.14683282168E-05   17    1   14    4
    0.10689657333E-04   17    1   14    5
   -0.44657421423E-04   17    1   14    6
    0.28412210506E-03   17    1   14    7
    0.26566120337E-03   17    1   14    8
    0.59548812134E-04   17    1   14    9
    0.47287902356E-05   17    1   14   10
    0.22125647720E-04   17    1   14   11
   -0.58682002988E-04   17    1   14   12
    0.34934552591E-04   17    1   14   13
    0.11690861249E-01   17    1   14   14
   -0.22135085606E-03   17    1   15    1
   -0.14370208934E-05   17    1   15    2
    0.11100512588E-04   17    1   15    3
    0.96958968271E-05   17    1   15    4
   -0.79565710340E-05   17    1   15    5
    0.96629757006E-05   17    1   15    6
    0.84316393497E-05   17    1   15    7
   -0.48137636518E-05   17    1   15    8
    0.18943843530E-04   17    1   15    9
   -0.61373368464E-03   17    1   15   10
   -0.12471727691E-04   17    1   15   11
    0.50217155404E-05   17    1   15   12
    0.21184241454E-04   17    1   15   13
    0.20587908447E-05   17    1   15   14
    0.11147836235E-01   17    1   15   15
    0.51859329283E-04   17    1   16    1
    0.71543826809E-03   17    1   16    2
   -0.51484744135E-04   17    1   16    3
   -0.52835516430E-03   17    1   16    4
   -0.55490729951E-03   17    1   16    5
   -0.57406884861E-04   17    1   16    6
    0.18866357332E-03   17    1   16    7
   -0.11659385480E-03   17    1   16    8
    0.33886328909E-04   17    1   16    9
    0.55664646603E-04   17    1   16   10
    0.51264330655E-03   17    1   16   11
    0.18648912166E-04   17    1   16   12
   -0.43883761977E-03   17    1   16   13
    0.39026489978E-03   17    1   16   14
    0.57111494797E-04   17    1   16   15
    0.90640704401E-02   17    1   16   16
    0.20290205102E-02   17    1   17    1
   -0.76239026541E-04   17    2    1    1
   -0.98906658995E-03   17    2    2    1
   -0.84699176002E-04   17    2    2    2
   -0.85979449305E-05   17    2    3    1
   -0.30836536808E-04   17    2    3    2
   -0.78779408973E-04   17    2    3    3
    0.26704414998E-04   17    2    4    1
   -0.63583048116E-04   17    2    4    2
   -0.14718453089E-03   17    2    4    3
   -0.32946612490E-03   17    2    4    4
   -0.13898322440E-04   17    2    5    1
   -0.42331072336E-04   17    2    5    2
   -0.14663750333E-03   17    2    5    3
    0.13511246148E-05   17    2    5    4
    0.17414417579E-03   17    2    5    5
    0.22475216136E-04   17    2    6    1
   -0.16482078622E-04   17    2    6    2
    0.11796762372E-04   17    2    6    3
   -0.15137910813E-03   17    2    6    4
   -0.14546590979E-03   17    2    6    5
   -0.49305875043E-04   17    2    6    6
    0.24528983329E-03   17    2    7    1
   -0.72394792480E-05   17    2    7    2
   -0.18538820461E-03   17    2    7    3
    0.27220472284E-03   17    2    7    4
   -0.25936151864E-03   17    2    7    5
   -0.36984048270E-03   17    2    7    6
   -0.23417534415E-03   17    2    7    7
    0.22793925962E-03   17    2    8    1
    0.23674966321E-04   17    2    8    2
    0.16811389549E-03   17    2    8    3
   -0.26017814836E-03   17    2    8    4
    0.26567386507E-03   17    2    8    5
    0.32947087618E-03   17    2    8    6
   -0.42285338728E-05   17    2    8    7
    0.10353154991E-03   17    2    8    8
    0.89345413214E-05   17    2    9    1
    0.31008533224E-05   17    2    9    2
   -0.11654753712E-06   17    2    9    3
    0.19311947277E-03   17    2    9    4
    0.18300576312E-03   17    2    9    5
    0.49387451206E-05   17    2    9    6
    0.85675011184E-04   17    2    9    7
   -0.11511903220E-03   17    2    9    8
   -0.42414937316E-04   17    2    9    9
   -0.74677532775E-05   17    2   10    1
   -0.47641026264E-03   17    2   10    2
   -0.55596073927E-04   17    2   10    3
   -0.30349696093E-05   17    2   10    4
   -0.68109469326E-05   17    2   10    5
   -0.38579621335E-04   17    2   10    6
    0.34699527799E-03   17    2   10    7
    0.37228312211E-03   17    2   10    8
   -0.10701605442E-03   17    2   10    9
   -0.53615526597E-04   17    2   10   10
    0.17904127763E-04   17    2   11    1
   -0.22476916769E-04   17    2   11    2
   -0.91470836986E-05   17    2   11    3
    0.86171645306E-05   17    2   11    4
   -0.26639034721E-04   17    2   11    5
   -0.59841234111E-04   17    2   11    6
   -0.19914463676E-04   17    2   11    7
   -0.14493752875E-04   17    2   11    8
   -0.96758427043E-04   17    2   11    9
   -0.10702270084E-04   17    2   11   10
   -0.17871330825E-03   17    2   11   11
   -0.22301843929E-04   17    2   12    1
[truncated: 2,210,629 more chars]
