# Supplementary material for: Stochastic-SplitGAS: A Quantum Monte Carlo Multi-Reference Perturbation Theory Based on the Imaginary-Time Evolution of Effective Hamiltonians
Source: J Chem Theory Comput. 2025 Dec 3;21(24):12523–44. doi: 10.1021/acs.jctc.5c01270 (PMC12746464; doi:10.1021/acs.jctc.5c01270)
Supplement: Supplementary file 2 [file ct5c01270_si_002.zip › suppmat_files/ozone.LocOrb]

#INPORB 2.2
#INFO
*Localised orbitals
       0       1       0
      42
      42
*BC:HOST pcal013 PID 1290 DATE Wed Jun  4 17:59:55 2025
#ORB
* ORBITAL    1    1
  1.00004696301132E+00 -6.22232940614828E-04 -3.72996023305794E-04  8.26154348339529E-11  3.14172862749356E-11
 -1.23971065829769E-09  2.78423269980392E-10  1.51540081647798E-03 -8.32417815444472E-04  1.62878748031655E-13
  1.12535853153204E-10 -3.26496735041601E-05 -7.11590415152867E-12 -1.98529357645367E-04  2.62697699807450E-03
  4.60116381671482E-04 -1.58584169650746E-04  2.21785768582698E-10 -2.03351909087951E-11 -8.06019033512147E-04
 -1.94301880083481E-04 -1.39000642968901E-03  2.87186832300073E-04  1.26862542848451E-11  7.20824102783915E-05
  4.59467908937807E-05 -1.45335841000019E-12  1.55996941546094E-04  2.62697648787285E-03  4.60116407195367E-04
 -1.58584030891504E-04  2.08806140709731E-10 -2.04813303587636E-11  8.06013950786439E-04  1.94301640936522E-04
 -1.38999757678543E-03  2.87186955545956E-04 -1.21290102854078E-11 -7.20826065172566E-05  4.59465964032186E-05
 -1.37506281688018E-12  1.55996910291430E-04
* ORBITAL    1    2
 -5.68344374584569E-08  5.98703725429956E-09 -8.15661883826941E-09  6.23203585498797E-12  3.08158069975023E-12
 -4.08208366156647E-05 -7.46055399388134E-04  6.74860458703718E-10 -8.69682685163212E-09 -2.41532516158682E-12
 -1.97662065147541E-04  3.77317638399616E-10 -1.03173979403706E-13  4.35914267570243E-09 -7.07145964231285E-01
 -4.39493903121236E-04  3.02550422518110E-04 -1.64438927319685E-11 -3.18720450832261E-11 -7.74877579469574E-04
  5.02404178815109E-04  7.60230323932264E-04 -9.65731189927989E-05  2.40010961235651E-12 -1.54744028684130E-05
 -1.19522512649637E-04  2.86580931747945E-11  8.31412180397031E-05  7.07166908602066E-01  4.39497159905562E-04
 -3.02557927489709E-04  3.07662189167627E-11  2.05052359281626E-11 -7.74920534523809E-04  5.02413705416872E-04
 -7.60221560044176E-04  9.65815057133914E-05  2.57851131044996E-12 -1.54749641582138E-05  1.19524313215209E-04
 -2.87538431016487E-11 -8.31453792613913E-05
* ORBITAL    1    3
 -3.86403133577365E-03  4.91355177483140E-04 -5.46005989643206E-04 -9.97601092360574E-12 -1.12916928258769E-11
  1.17258480126565E-09  1.08781696020912E-08  2.17644884518647E-05 -5.93268039928906E-04 -1.17309380525544E-12
  2.87589253008444E-09  3.06158515118795E-05  2.33382960635126E-12  2.99318726198150E-04  7.07158203871031E-01
  7.31304696534396E-05 -2.54693621661075E-04 -1.02120305707374E-10  3.42738640949392E-11  1.49933495130003E-03
 -3.21080641429605E-04  3.98897281576477E-04  2.85055826545447E-04 -4.41591761005664E-12  1.95877364596050E-05
  5.92560878065482E-05 -3.02129101717702E-11 -1.42846634441510E-04  7.07137259249242E-01  7.31175913859285E-05
 -2.54684689298873E-04 -1.03918679595625E-10  2.18185806409217E-11 -1.49930977096661E-03  3.21065899622570E-04
  3.98915850787827E-04  2.85052906246682E-04  4.97909702226881E-12 -1.95871911820453E-05  5.92526256030152E-05
 -3.05977447607567E-11 -1.42844136254585E-04
* ORBITAL    1    4
 -1.63240603422578E-02  5.15264966768280E-01 -2.47910498561053E-02  7.60620688870979E-09 -3.24252472797635E-10
 -2.19395029429082E-08  5.00254939767746E-09 -1.97527422369464E-01 -8.24869856824523E-03  5.27916040384203E-13
 -1.58370697043684E-09 -9.90130117784035E-03  5.22433629326732E-10 -1.37305980718042E-02 -5.76430169456911E-03
  5.05778200246863E-01 -3.01648914163932E-03  7.52921370133124E-10 -5.75994391477829E-10 -7.30838286667281E-02
 -2.60122996683212E-03 -1.51583091645187E-02  1.52643631647043E-02  1.98671685899102E-10 -7.84417200086200E-03
  3.31826074535329E-03 -8.62183762465302E-11 -2.08299320845112E-03 -5.76430017831103E-03  5.05778102248434E-01
 -3.01648797774680E-03  2.14883104612400E-11 -4.75628458306048E-10  7.30838018225602E-02  2.60122756441052E-03
 -1.51582858839789E-02  1.52643633109507E-02 -1.81658856215902E-10  7.84417041392255E-03  3.31825990412604E-03
 -8.06341257948998E-11 -2.08299248457530E-03
* ORBITAL    1    5
 -6.44097510426419E-09 -1.69135682475609E-07 -6.56314771136093E-09  6.09670088397676E-10  5.44293995010685E-11
  3.95999142287225E-02 -3.10486056629933E-02  8.41913405338114E-08 -3.42912411039290E-09 -6.69604277477534E-10
  2.11024759190670E-02 -9.07143701927963E-10  3.19513027659025E-11 -5.08080174904211E-09  1.76748829619978E-04
 -7.03584271539727E-01 -4.64233364509881E-03  6.32988594606754E-09  7.15015478776954E-10  7.76343993445651E-02
  1.74838144158568E-03 -7.40551452804323E-02  2.09133445974428E-03  1.66890726232437E-10 -5.28089321633350E-04
  2.52951405856354E-04  3.91354608004600E-11  1.28595096323191E-03 -1.76745181958392E-04  7.03584599227351E-01
  4.64233714820053E-03 -5.53366588259614E-09 -6.77772485645924E-10  7.76344765366424E-02  1.74837937625930E-03
  7.40550741269851E-02 -2.09134426740498E-03  1.33022373130368E-10 -5.28091846497303E-04 -2.52950583500208E-04
 -6.20971909398156E-11 -1.28594931598876E-03
* ORBITAL    1    6
 -1.32245404457506E-02 -6.40299801364772E-01 -7.25810487173291E-03 -8.02284258063134E-09  3.37765007685843E-09
  5.79218095969022E-08 -8.48368334723228E-09  3.18845380092819E-01 -3.96844115078302E-02 -2.06759317678947E-11
 -9.35376795847276E-09  1.99701694097486E-02 -1.12826523338593E-09  2.78448235749833E-03  6.73411427533154E-03
  4.49240007916023E-01  1.05835651744961E-02 -2.31566643714379E-08  5.99661581124196E-10  5.47196950081829E-02
  8.21007830171241E-03  2.77516270965932E-01 -1.75773702137254E-02 -5.72038589288384E-10  1.17342395474478E-02
 -6.72084472372330E-03 -1.14565691740629E-10 -2.13846143690429E-03  6.73410868783191E-03  4.49239685462979E-01
  1.05835551813723E-02 -2.34385533200529E-08  6.06860743600377E-10 -5.47194778011544E-02 -8.21006535402745E-03
  2.77515779052235E-01 -1.75773763686086E-02  5.65729709228800E-10 -1.17342298912273E-02 -6.72083472845354E-03
 -4.03710724369902E-11 -2.13845888328988E-03
* ORBITAL    1    7
  4.24443694280375E-09 -1.39141129714130E-08  9.67550168404200E-09 -1.00566394215707E+00  5.12802763340097E-02
 -5.85130102269418E-10  2.30278736671652E-10 -1.30089405992869E-07  6.45913368283656E-09 -7.45471641013746E-10
 -3.87702801297587E-11 -4.42023524973968E-09 -3.67418575588968E-02  3.34272786336878E-09  3.21933576605719E-09
  1.77388018847918E-08  4.93396524409705E-09  9.45599162908047E-02 -1.80939132729940E-02 -4.04052333909109E-08
  4.98607571189067E-09  4.21708309229346E-08 -4.45556514223196E-09 -2.09858897193158E-02  2.30979974072670E-09
  1.82406651542053E-09  9.67850391497507E-03  5.14051425752468E-09  3.26253446169258E-09  1.89275861197208E-08
  5.15237711312228E-09  9.45599307158412E-02 -1.80939110357815E-02  4.03180852398812E-08 -5.16410164064996E-09
  4.38342202316867E-08 -4.19318394869584E-09  2.09858892477671E-02 -2.46740702995630E-09  1.87832831235283E-09
  9.67850712442281E-03  5.09415828260643E-09
* ORBITAL    1    8
  1.23382679580733E-09 -1.17390309939217E-08  1.42573918988722E-09  8.53753724208182E-02 -7.73619359831347E-03
  1.47967123059382E-08 -1.91570569984116E-09 -3.67221349576222E-08  4.77046557218181E-09 -2.97825919925211E-02
 -1.60390692919190E-09 -1.06987405395026E-09 -3.21155082973553E-03  1.34483175427895E-09  1.72163323739986E-09
  1.23465552025616E-08  5.13842785341948E-09  5.61795459283708E-03  7.04506885624793E-02 -6.57600704375641E-09
  7.51354021608157E-09  2.72592205118366E-08  5.50207606634180E-09  4.65191734961186E-03  2.08541598304241E-09
  6.21572581719482E-10  3.83573359620537E-05 -1.44900582018296E-10  3.47891297295581E-10 -5.37481234366532E-09
  3.51365241481683E-09 -1.00785517725185E+00  4.36310964375469E-02  6.10627983086357E-08 -4.99154292706739E-09
 -6.10129795525724E-08  3.70919515912972E-09  2.07784549262671E-02 -9.74222521277738E-11  2.64560953557850E-09
  1.61878127118632E-02  7.87290351406303E-10
* ORBITAL    1    9
 -1.19732170728332E-09  1.29095676627478E-08 -1.36126969299617E-09 -8.53753838922709E-02  7.73619628305020E-03
  1.48924808336369E-08 -1.99138812598647E-09  3.66392929973085E-08 -4.79394194203116E-09 -2.97825936997654E-02
 -1.61246752252754E-09  1.13718128473990E-09  3.21154970789676E-03 -1.27203678463852E-09 -3.57712963136625E-10
  4.93006680498082E-09 -3.77572141848565E-09  1.00785517703959E+00 -4.36311012531781E-02  6.30110654187863E-08
 -5.09414797972214E-09  6.44451958966007E-08 -3.81517967611344E-09  2.07784545881885E-02 -1.38834260349407E-10
 -2.64764511471164E-09 -1.61878169241660E-02 -1.05830866031615E-09 -1.77008296126230E-09 -1.41213028121334E-08
 -4.88600641785319E-09 -5.61795312595323E-03 -7.04506906761753E-02 -6.30469963987768E-09  7.61648453132396E-09
 -2.82377820847899E-08 -5.24001481849359E-09  4.65191766617795E-03  2.04042540161318E-09 -4.65393083600503E-10
 -3.83540847085511E-05 -7.30424011847874E-11
* ORBITAL    1   10
 -1.40696638666210E-02 -5.30880447708336E-01 -1.09930946727799E-02  1.07632841941019E-08 -5.42816685440953E-09
  3.67843647151873E-07 -7.09088109803073E-08  3.87356080433892E-02  4.22954913449096E-02 -6.32240948582086E-11
 -2.82727325938233E-08 -2.88263126023072E-02  2.20038632195631E-09 -2.28803702111518E-02  1.18148974855040E-02
  2.39099126170653E-01  8.79541532914553E-03  5.56545928614698E-08 -3.86467346015354E-10 -3.21422194303123E-01
  8.12746301121195E-03 -5.07676709255079E-01 -1.31697836091318E-02  1.59904123791426E-09  7.39151647931232E-04
  1.27501712454161E-02 -5.48457401868835E-10  1.34764620265380E-02  1.18148612272023E-02  2.39098694828232E-01
  8.79536987654901E-03  5.30692696890017E-08 -3.11602057709151E-10  3.21423382667391E-01 -8.12739482850058E-03
 -5.07678899163739E-01 -1.31698088817175E-02 -1.46623165846698E-09 -7.39102679268369E-04  1.27502219797844E-02
 -6.27008613429769E-10  1.34764709529753E-02
* ORBITAL    1   11
 -2.05216230050957E-09 -4.95965639209280E-08 -1.36542281514030E-09  8.92008441011934E-10  1.40592244360989E-10
 -5.89554977030498E-01  9.60731854211739E-02  3.66879494674983E-08  1.60313431155899E-09  8.16650419824911E-10
 -5.31202016369846E-02 -8.51210427452789E-10 -2.94453533228385E-12 -1.20162643315726E-09 -1.98543496422828E-02
 -7.16857082687862E-02 -3.10138072481871E-02 -1.27649073876753E-09 -1.25080898463410E-10  4.79288613451927E-01
 -2.80515178283648E-02 -8.67653831283918E-02  3.29039591035440E-02 -1.89111689257317E-10 -2.65614472390003E-02
 -2.55045818592712E-03  9.57603584867141E-11 -2.05021730472940E-02  1.98543503781630E-02  7.16857331503977E-02
  3.10138045893462E-02  7.13900723476364E-10 -3.27959883950432E-11  4.79288640488367E-01 -2.80515163891040E-02
  8.67652886957742E-02 -3.29039622117394E-02 -1.32712988140337E-10 -2.65614460638813E-02  2.55045914287140E-03
 -1.01443831126413E-10  2.05021737763507E-02
* ORBITAL    1   12
  3.79596198275770E-08  1.17267718347895E-06  2.50216116914602E-08 -7.69885740795257E-10  1.87071271498361E-10
  1.76372547243302E-01 -3.97555600350398E-02 -2.81189284401719E-07 -5.53784594501471E-08  3.82608914292359E-09
 -1.57506708856030E-02  4.17195037522302E-08 -6.68636507743966E-11  4.04071548884518E-08  7.87992377241198E-03
  5.20852697611888E-02  1.06081040661316E-02 -7.79058180594464E-08 -1.93931978094318E-09  3.57156878014842E-01
  1.81655666313841E-02  6.12847205620672E-01  8.87254249612701E-03 -1.97781908149850E-09  1.25011815457660E-02
 -1.42379789495403E-02  7.48472799732883E-10 -3.30274210808665E-03 -7.87997086429638E-03 -5.20863914874851E-02
 -1.06081342231364E-02  7.46457749871019E-08  2.09528495594400E-09  3.57155805089646E-01  1.81655910247208E-02
 -6.12845548908097E-01 -8.87248028555778E-03 -1.81572213562531E-09  1.25011896417488E-02  1.42379419592825E-02
 -8.37168998339280E-10  3.30270066456370E-03
* ORBITAL    1   13
  2.83881048862369E-02 -5.80981230179452E-02  5.52847593852337E-02  1.58575623175156E-07 -5.22981663583353E-09
 -5.74207699185334E-08  5.96459371439233E-09 -7.48141852453889E-01  3.65850076739507E-02  8.72636629492134E-12
  9.93684799017994E-10 -7.19019836856350E-03  6.23394983689683E-09  2.98968031288877E-02  1.76825884313847E-02
  7.40444759025465E-02  4.12681047985026E-02  2.95633976010773E-08 -6.32573284013805E-09 -2.25341052514873E-01
  5.37105247024582E-02  3.61223745534364E-01  3.45261695507000E-03  4.09892725907806E-09  1.94251947937277E-02
  9.00973283961900E-03 -2.70871938822485E-09  1.99989547751621E-02  1.76825939142470E-02  7.40445585513565E-02
  4.12681114411474E-02  2.95814806057096E-08 -6.24381933945175E-09  2.25341003386915E-01 -5.37105322035828E-02
  3.61223863725583E-01  3.45261598916969E-03 -4.08249334979293E-09 -1.94251996953444E-02  9.00972985758331E-03
 -2.64485085779138E-09  1.99989561043667E-02
* ORBITAL    1   14
  6.77119928312139E-02  7.27767966539635E-01 -5.05408803830119E-03 -8.26111923876924E-09  9.64865743011069E-09
 -3.95009832743477E-07  5.97301298249414E-08  6.37691884884823E-01 -1.87901051054980E-01 -9.36341667209234E-11
  1.34067079412683E-08  4.07440205894130E-02 -7.36627852941729E-10  3.12733193710771E-02 -2.13459802876790E-02
 -2.93227616982414E-01 -1.31028196600673E-02  6.98237347110551E-09 -2.68652100313930E-09 -6.30210335648848E-01
  1.13809666001343E-01  2.28087565369612E-01  1.55812879307852E-02  7.75445879176835E-11  1.99206723537803E-02
  1.41299247480122E-03 -3.55647655632089E-10  1.15142738809380E-02 -2.13459528251202E-02 -2.93227312234026E-01
 -1.31027942578256E-02  7.01386023800667E-09 -2.85587811452411E-09  6.30209949353191E-01 -1.13809672541053E-01
  2.28087197632563E-01  1.55814240316988E-02 -8.29951488665830E-10 -1.99206634972532E-02  1.41298546267885E-03
 -6.41727609311317E-10  1.15142717783895E-02
* ORBITAL    1   15
  3.02492240522958E-08  3.17667254824675E-07 -4.37812420339163E-08 -2.55106331424564E-10  9.75749223743917E-11
  9.54510255111994E-01 -1.67108807895628E-01  2.65998647465922E-07 -6.83418750140804E-08  3.34414530086276E-09
  1.12492618315281E-02  4.78610829296267E-09  1.41493635187971E-10 -4.37439461101869E-09  3.33789942570786E-02
  3.68599081768514E-01  2.78713737058880E-02 -1.86406615568841E-09 -5.84766381321228E-09  4.86997118143725E-01
 -1.52433395456364E-02 -4.15976866316383E-01  1.06631980242707E-01 -2.93046283354046E-10 -2.97943068745867E-03
 -6.04758415425239E-03 -4.83198469989445E-10 -1.07088713455474E-02 -3.33790100242421E-02 -3.68599308188806E-01
 -2.78714278173114E-02  2.08634239028380E-09  5.37444861554380E-09  4.86997645607588E-01 -1.52434284853970E-02
  4.15977105983096E-01 -1.06632011388971E-01 -1.15214417665028E-09 -2.97943659283608E-03  6.04760062344075E-03
 -1.37810494411192E-10  1.07088971217552E-02
* ORBITAL    1   16
  1.24563713060947E-08  9.18505927151534E-08  4.12567113596721E-08  1.26137951628635E-10 -8.09721318754960E-12
  8.80791492323534E-01  1.06575800849468E+00  3.00109916100791E-08  4.34584497477822E-08 -2.25350686014727E-10
  9.63973592241186E-02 -1.20580445066485E-09 -2.36531565770205E-11 -1.71604634532109E-09  1.35133835756546E-01
  9.61701692494869E-01  3.60685155429627E-01 -8.95207847190157E-10  4.11654966422634E-10  2.55913486155458E-01
  5.76396342450807E-01 -3.38403433725441E-01 -3.50617950744121E-01 -1.29237732515833E-11 -5.61310657904779E-02
  7.01202056432098E-03 -2.26003264766151E-11 -3.36375906723994E-02 -1.35133846426992E-01 -9.61701773352549E-01
 -3.60685171494661E-01  7.51979174996962E-10 -4.22006895907661E-10  2.55913558725175E-01  5.76396396797349E-01
  3.38403455175292E-01  3.50618013425844E-01  4.46497389478497E-11 -5.61310707462861E-02 -7.01201943028793E-03
  5.88465401566279E-11  3.36375950181380E-02
* ORBITAL    1   17
  1.82223041961252E-01  1.25325341103556E+00  4.95197839162742E-01 -1.10833379694086E-08 -3.00208136091841E-09
 -6.13666007401384E-08 -6.94839175471643E-08  3.93788990305033E-01  7.84399985085212E-01 -1.63467289628554E-12
 -8.11124824919520E-09 -3.51754859674038E-02 -1.65859531874901E-10 -8.81906942989452E-02 -7.45503500639068E-02
 -5.29475350138040E-01 -2.48742506338190E-01  7.53116411382548E-09  5.05294658806567E-09 -4.13848950067989E-01
 -4.82825153564817E-01  8.41685369908786E-02  3.64316780739197E-01 -2.77873157096988E-10  1.85220719900261E-02
  2.84760317169367E-02  2.28957248073936E-10  4.20983906772329E-02 -7.45503317297760E-02 -5.29475218870493E-01
 -2.48742457076519E-01  7.70886127711395E-09  5.21050546385810E-09  4.13848913287583E-01  4.82825074288749E-01
  8.41684873658385E-02  3.64316713813573E-01  3.15623832514431E-10 -1.85220656478353E-02  2.84760331098987E-02
  2.40867541943136E-10  4.20983860773153E-02
* ORBITAL    1   18
 -2.64901479566233E-09 -1.77759864560136E-08 -5.65842627092268E-09 -1.89472797823395E-01  3.88534516497251E-01
  3.17095756539043E-10  1.61039118298752E-11 -1.30786732372737E-08 -7.55979970905897E-09  6.36042608302972E-11
 -2.58797149416294E-11 -6.89702706291051E-10 -4.51714744649418E-02  6.71598840921883E-10  8.35895642051620E-10
  6.62054750766955E-09  4.22982051372140E-09 -3.67095927020836E-02  4.58904778079905E-01  9.11227934615232E-09
  1.13215230432824E-08  3.24635532893233E-10  2.25832464811127E-09 -2.72439777197651E-02  2.23805614794584E-10
  1.97700250517816E-10  1.93348472739544E-02  9.12041147670987E-11  8.10338055673365E-10  6.07846849776127E-09
  4.07549991282651E-09 -3.67095959397514E-02  4.58904778875408E-01 -8.78581335832117E-09 -1.12716598059417E-08
  5.74801856375414E-10  2.30228664737400E-09  2.72439777499309E-02 -1.86936159986752E-10  2.07535678663243E-10
  1.93348468295182E-02  7.01596566709179E-11
* ORBITAL    1   19
 -1.03053733180566E-01 -6.69363753339382E-01 -2.17486738274705E-01 -1.08769919875425E-08 -1.35065145254528E-08
  3.49129631995579E-08 -2.51104363866043E-08 -3.37965335630085E-01 -2.37305433674548E-01  1.82469740984070E-11
 -1.31762065885259E-09 -5.48870114299781E-02  1.17013959974260E-09  3.25050326541223E-02  1.85452153047152E-02
  1.36362735009034E-01  1.24831937361651E-01  1.14382298080813E-08 -2.08503718813318E-09  2.32305865462633E-01
  6.90213634670628E-01 -1.30376114803240E-01  3.34412628671097E-01  5.76017427193009E-10  7.85976772554370E-03
  8.64763638809280E-03 -4.19498601193330E-11  1.44227996412060E-02  1.85452157031211E-02  1.36362723938535E-01
  1.24831939915928E-01  1.13704870525245E-08 -2.05683199710415E-09 -2.32305823544584E-01 -6.90213643317758E-01
 -1.30376069673123E-01  3.34412712764386E-01 -6.18227875111603E-10 -7.85975675212696E-03  8.64763840348993E-03
 -6.64711152327249E-11  1.44227960398060E-02
* ORBITAL    1   20
  7.10912307835794E-09  3.61022828858877E-08  2.48111810604521E-08  1.58385699006567E-10  7.75800340816919E-11
  1.31082167484108E-01 -2.79580235309916E-01  2.33452766866978E-09  2.27943441012716E-08  4.18712654080758E-10
  5.94307085592723E-02  3.01283333731937E-09 -9.51265586319321E-12 -6.10350078154145E-09 -2.73771600586883E-03
  3.53740866018629E-02  1.72323337582731E-02  1.94303294332558E-09  1.37590804084994E-08  1.79679531819071E-01
  1.33850535179254E-01 -1.43067051756943E-01 -7.73735272188043E-01 -3.21684432064792E-10  4.98559640027415E-02
 -2.46955002483947E-04 -6.70830533412713E-11  1.70825110695876E-02  2.73771324116049E-03 -3.53740969270799E-02
 -1.72323462889726E-02 -2.22587536279487E-09 -1.38768972491275E-08  1.79679529238292E-01  1.33850643715290E-01
  1.43067060050430E-01  7.73735249500636E-01 -2.98508352757281E-10  4.98559612144991E-02  2.46956412629778E-04
  7.08778640373608E-11 -1.70825094571712E-02
* ORBITAL    1   21
  1.01035405110218E-12  6.27717649211110E-11 -1.53971854080551E-10  1.62591416319787E-09  7.75133592130055E-10
 -4.94954312098116E-09 -5.31490306036020E-09  1.03510121818702E-10 -1.14947303544103E-10 -6.15646134790980E-02
  1.79235716329235E-09  1.80783986461341E-11  6.56259035638909E-11  3.15971204258640E-12 -3.03472437165381E-10
 -2.79085361509980E-09 -8.26720800184563E-10 -1.17007596157606E-01 -8.74024329303131E-01  1.21015311985027E-10
  3.50676941280235E-09  1.00020316556502E-09 -1.21447210074466E-08  3.49992409842316E-02  3.78066369750296E-10
  2.39757575623204E-10 -1.85164415392358E-03  7.67744529296566E-11  3.25773869173297E-10  2.70561774467029E-09
  5.26369936042719E-10  1.17007593943629E-01  8.74024327937432E-01  1.88645513734342E-10  3.27223844672710E-09
 -8.45220426571376E-10  1.20809911981316E-08  3.49992409811888E-02  4.26291876021120E-10 -2.52692197772029E-10
  1.85164391141649E-03 -1.52198762573898E-10
* ORBITAL    1   22
  4.19832253456756E-02  2.17530783175035E-01  4.60112539437995E-01 -2.31827991632035E-08 -4.80308793030066E-08
  4.29711750122769E-08  3.61615398874507E-09 -2.86302758430738E-01 -8.64819047478708E-01 -1.35932466606734E-11
 -1.03930129200132E-08  2.27950033477519E-02  1.85970447384787E-09 -7.99562378815015E-03  1.73893405047302E-02
  6.90282635256295E-02  4.05347698560772E-01  1.67829581863166E-08  2.46967186693063E-08 -2.88417400422922E-03
 -2.92982223299408E-01  1.89368865239188E-01  5.02857983081670E-01  1.14399926923292E-09  2.91797343172342E-02
 -1.27308163734100E-03  8.67913672554709E-10 -1.28263083805510E-02  1.73893390189569E-02  6.90282451832246E-02
  4.05347701946620E-01  1.69009196320635E-08  2.50704550356795E-08  2.88419827063368E-03  2.92982176334614E-01
  1.89368904081039E-01  5.02857968372132E-01 -1.10718401513578E-09 -2.91797290600853E-02 -1.27307644287546E-03
  8.68909981110164E-10 -1.28263094555468E-02
* ORBITAL    1   23
 -2.16672072600927E-08 -5.53447329239081E-08  1.41126491843336E-07 -6.80624163969986E-01 -1.52907987582901E+00
  2.90431866110349E-10  8.72710178344269E-12  3.07086785970960E-07  5.78635710195669E-07  3.88170375475279E-10
 -3.71281900128877E-11 -8.83073574591962E-09  5.42598182543455E-02  1.04529701691564E-07 -3.15713013782905E-08
 -1.83121975535429E-07  1.44740930723611E-07  4.57547337431620E-01  8.20354166938585E-01 -7.20162964558020E-08
 -1.04921271994106E-08 -1.40328403233655E-07 -3.11936769101588E-07  2.99109401482328E-02  4.64793769900830E-08
 -1.82876966720391E-08  2.83626117239978E-02  4.64965991642633E-08 -3.15961583082062E-08 -1.83430889470017E-07
  1.44538919643520E-07  4.57547334802207E-01  8.20354168028089E-01  7.25669232129190E-08  1.05401330592622E-08
 -1.40163122304447E-07 -3.11873334796075E-07 -2.99109401215344E-02 -4.64160233026437E-08 -1.82664925677669E-08
  2.83626109344138E-02  4.64715986612574E-08
* ORBITAL    1   24
 -3.57162029566873E-02 -8.97252437259126E-02  2.69041622750216E-01  3.92939720710510E-07  8.84904666520583E-07
  3.32644797830981E-08  4.63033349169333E-09  5.12042914817956E-01  9.57815085652850E-01 -2.65051961970431E-11
 -7.37644634820619E-09 -1.64083507897271E-02 -3.08321271472805E-08  1.78645639731247E-01 -5.38025994142750E-02
 -3.13146438148178E-01  2.71731932531911E-01 -2.63579081705495E-07 -4.75286623101414E-07 -1.21747707082160E-01
 -3.12888520580399E-02 -2.41471324807913E-01 -5.06248381367219E-01 -1.70955207111636E-08  8.17860891219834E-02
 -3.06197150406729E-02 -1.62564800609718E-08  8.13367907097018E-02 -5.38026010211267E-02 -3.13146455752820E-01
  2.71731932715170E-01 -2.63604528214472E-07 -4.74932289089306E-07  1.21747725479138E-01  3.12888194565399E-02
 -2.41471295834194E-01 -5.06248378830970E-01  1.71483251277348E-08 -8.17860849854933E-02 -3.06197109524718E-02
 -1.62435547412224E-08  8.13367900794072E-02
* ORBITAL    1   25
 -7.76083954590294E-10 -3.73285341558321E-09  8.56145330337210E-09 -1.46427395684875E-10  1.01468386466347E-11
 -8.12306540134571E-01 -1.32444132571963E+00  1.83526461920812E-09 -5.21928474421803E-09  1.01675167650214E-09
  1.61053886278880E-01 -1.59856710762157E-09  3.45911889039621E-11  2.52326857735232E-09 -8.36553997620601E-02
 -4.65503167809999E-01 -9.91673896368883E-02  1.05661636812827E-09  1.29929183508598E-09  2.22892627895264E-01
  7.36203122481999E-01  3.63913574926260E-01  5.81606424982972E-01 -1.23708205425497E-10  4.02741326664926E-02
  6.94820649342273E-02  5.03203885494503E-10  1.14727788590101E-01  8.36553993147161E-02  4.65503164086691E-01
  9.91674172203791E-02 -9.34115682745786E-10 -1.31464155697127E-09  2.22892631017251E-01  7.36203122060774E-01
 -3.63913577869077E-01 -5.81606417473932E-01 -1.93904858495681E-10  4.02741302730164E-02 -6.94820649801413E-02
 -5.12697330148944E-10 -1.14727785411890E-01
* ORBITAL    1   26
  5.82600930705370E-02  4.31502300049476E-01  4.57142423975817E-01  3.93932749491454E-09 -2.19369938957014E-09
 -1.99327255023274E-08 -4.15641582218149E-09  2.28757578442329E-01 -2.85926125838790E-02 -7.19293833312690E-10
  2.33242786025407E-09 -5.51003690582823E-01 -1.74209656200515E-09  1.39129663561245E-01 -2.75284403482005E-02
 -1.98494673367071E-01 -1.93033802461863E-01 -2.32269132905506E-09  1.38455513748483E-09 -5.91443581289218E-02
 -9.82263510167861E-02  1.90756615617585E-01  8.07195027444384E-02 -5.47767151016462E-10 -3.03349278554701E-01
  3.81338353264101E-02 -4.55336070687876E-10  3.24615558376596E-01 -2.75284378703122E-02 -1.98494649947690E-01
 -1.93033779660390E-01 -2.09203748145474E-09  1.37908607408527E-09  5.91443380486599E-02  9.82263464476891E-02
  1.90756598854925E-01  8.07195055918896E-02  1.16909091316088E-09  3.03349273825820E-01  3.81338316495057E-02
  3.76226239845450E-10  3.24615564325291E-01
* ORBITAL    1   27
 -3.06022347863339E-11 -1.24628484418890E-10 -3.22849828961856E-10  3.16844037723250E-09 -2.61493533559795E-09
 -1.85403285413398E-10 -3.19188132601972E-09 -8.81390304987434E-11 -3.06945060520419E-11 -6.07014054162286E-01
 -5.89239863135771E-10  6.73569350844325E-10 -4.94204490932999E-09 -5.71126634451691E-11 -2.07764027258499E-10
 -5.32393370119738E-10 -4.07302858545637E-10 -1.67689756593398E-01  4.94416406968349E-03  1.25857793974254E-09
  9.75916325068643E-10 -1.11182058556797E-09  2.08142544830456E-09  2.53261252960529E-01  9.15135957491568E-10
 -5.71804628211465E-10 -3.64749295591944E-01 -1.45103220296802E-10  2.40731859144378E-10  6.98555688601039E-10
  5.96012530043619E-10  1.67689754080018E-01 -4.94416064953750E-03  1.61179597144774E-09  6.90300970757048E-10
  7.39318927568404E-10 -2.13201156836722E-09  2.53261259880508E-01  2.42624274225516E-10  3.15760155434357E-10
  3.64749294108993E-01 -7.09116009640236E-10
* ORBITAL    1   28
  2.07746325880167E-10  1.31510547830777E-09  8.89783208681786E-10 -8.67037861918201E-02  1.96914862379750E-01
 -5.16657159262456E-10  5.97657008639791E-13  3.27239427157154E-10  4.62546555398821E-11 -4.99237194768842E-09
  7.24726590779718E-11 -1.75867613773271E-09  6.08270517370214E-01 -1.49800212747273E-10 -8.94957391318276E-11
 -7.94787341622230E-10 -1.01185020515614E-09 -1.34621057049324E-01 -8.34287300057886E-02  2.53644696532381E-10
 -6.60089939737910E-10  1.50271781402151E-09  1.44663695729235E-11  4.26156723802325E-01 -6.70795669197824E-10
  8.58492956055677E-10  1.56266243450101E-01  5.37477906161882E-10 -4.04367835323428E-11 -2.92550568612111E-10
 -5.07000865579764E-10 -1.34621055047283E-01 -8.34287300554112E-02 -6.91743001123108E-10  5.28405182651324E-10
  9.98022149110472E-10  1.26079772571509E-10 -4.26156719870077E-01  5.47116464643285E-10  7.37406567342399E-10
  1.56266249312899E-01  7.31369398995513E-10
* ORBITAL    1   29
 -1.15313483277711E-08 -8.24072778961486E-08 -7.45760517611494E-08 -1.84489263647074E-11 -2.01373735017124E-10
 -1.08427574987389E+00 -1.22126849145890E+00 -1.59213903740506E-08 -1.04832638530188E-08  1.52225743177253E-10
 -1.98608630812485E-02 -6.14749301462038E-09 -1.51429315573338E-10 -2.21116007312195E-08 -1.48852750200094E-01
 -1.09941202305722E+00 -1.34547141093524E+00 -2.62786383446137E-10  8.49066972403605E-10 -3.56484794451075E-01
 -2.40680312558485E-01  3.87536845435510E-01  3.71657142836574E-01 -1.03943666496143E-09 -6.48233780172890E-02
  1.44405528104329E-01 -1.27278448869905E-09 -1.53755660326266E-01  1.48852758711779E-01  1.09941208908241E+00
  1.34547149657260E+00  1.77108589491782E-10 -5.37013261982540E-10 -3.56484841044004E-01 -2.40680350841209E-01
 -3.87536864537336E-01 -3.71657170753139E-01 -8.35254070553995E-10 -6.48233828858150E-02 -1.44405488433106E-01
  1.08742860606426E-09  1.53755655129249E-01
* ORBITAL    1   30
  1.87249455739464E-01  1.31949299799328E+00  1.25467674827920E+00 -1.80733969085102E-10  1.92814023195194E-09
 -5.16093910159258E-08 -8.79415992635627E-08  1.96501027420187E-01  1.81208211173024E-01  1.54363321240855E-10
 -7.27063164849360E-09  2.12450588741098E-01  7.01497991705026E-10  3.62402090027513E-01 -6.94721207019504E-02
 -5.33172675960451E-01 -6.62984151474384E-01 -3.38826944005731E-10 -4.48880578418724E-10 -3.60444462556469E-01
 -3.25039154029796E-01  1.11178755483948E-01  2.52416549193990E-01  2.97599962371123E-10  2.78981427129868E-02
 -3.59160103342616E-01 -6.55997681212080E-12  4.67281797739381E-03 -6.94721015236915E-02 -5.33172543245404E-01
 -6.62983984220382E-01 -5.20541280114397E-10 -5.33725038191702E-10  3.60444437887240E-01  3.25039124994560E-01
  1.11178721002083E-01  2.52416495477920E-01 -3.50907095762650E-10 -2.78981451094005E-02 -3.59160116370512E-01
 -1.89907363951423E-10  4.67283027460086E-03
* ORBITAL    1   31
 -1.22485417346372E-10  2.66191201290457E-09 -1.41923745614334E-09  1.82738517397148E-10  5.49639048908066E-11
 -6.53011319055353E-01 -7.52724187600516E-01  6.15985713191606E-09 -7.72592589272427E-11  5.10947986608365E-10
 -2.77594205333517E-01 -2.73258717867772E-09 -3.51373121756516E-11 -6.04933202746992E-10 -9.39944945796109E-02
 -6.22683911448429E-01 -4.88260688832355E-01  2.68140270526705E-11 -4.03326388372106E-10 -1.70987354660503E-01
  4.99511603209962E-02  1.90094822477812E-01  1.41301476210444E-01 -1.68024095953726E-09 -2.60250548381802E-01
 -5.31492702352177E-01 -9.85243581189640E-10  2.94374139424629E-01  9.39944941348729E-02  6.22683906727391E-01
  4.88260688183051E-01 -1.88382811159322E-10  3.42367166801849E-10 -1.70987345118786E-01  4.99511551109503E-02
 -1.90094817550782E-01 -1.41301479912436E-01 -1.73344545831009E-09 -2.60250546357061E-01  5.31492709146985E-01
  1.32834278721994E-09 -2.94374145150871E-01
* ORBITAL    1   32
  7.86228359555503E-12  1.54411104456844E-10  3.87306539562200E-11 -4.11054525387873E-09 -1.34810745604305E-09
 -3.99133457789331E-09 -5.47646755707750E-09  1.40743284294306E-10 -2.17352284770469E-11 -1.11272244502146E-01
 -1.38161351532028E-09 -5.06488756211104E-11  2.93851350770971E-09  2.63963840547158E-11 -6.50648714677294E-10
 -4.38585601361202E-09 -4.83185800736539E-09  6.58531400629474E-03  9.82711151346407E-02 -8.96701940860393E-10
 -5.38146358571725E-10  1.40350200827712E-09  1.84926479000854E-09  5.33900827547039E-01 -8.18062007139886E-11
 -1.42350022416733E-09  4.85173454087175E-01  4.43324139883833E-10  6.33070110788056E-10  4.21791825953620E-09
  4.78700829754053E-09 -6.58530994820878E-03 -9.82711136248848E-02 -6.62741791924771E-10 -6.40374447405283E-10
 -1.17366925133317E-09 -1.86890786735410E-09  5.33900827862217E-01 -9.98729288499828E-11  1.54929343057313E-09
 -4.85173465222838E-01 -6.40936421886243E-10
* ORBITAL    1   33
 -2.23881986527673E-09 -1.78318832632007E-08 -1.84296391697192E-08  3.13024381437216E-01  2.28747523021383E-01
  2.57329539296348E-10 -1.61597818204918E-10 -8.44999029691949E-09 -7.99400504337675E-09 -6.18868211217641E-10
 -3.99125135144446E-11  3.22603051875538E-09 -3.57575933608126E-01  2.79341119538183E-10  1.67044146583076E-09
  1.12967642343289E-08  8.03023488538773E-09 -4.90969466910401E-02 -1.58920026593199E-01  5.58818992950253E-09
  3.53699618010245E-09 -2.10259830572840E-09  3.18061203144447E-10  1.71832122308432E-02 -1.38218217209130E-09
 -5.71671731939486E-09  6.84686831044650E-01  3.91507657872589E-09  1.67647424253243E-09  1.12519820046353E-08
  8.22242875088899E-09 -4.90969473285253E-02 -1.58920027915657E-01 -5.24754752810731E-09 -3.64621448643461E-09
 -1.99610890268161E-09  7.71113205927718E-11 -1.71832039468431E-02  1.69629072511000E-09 -5.97728567659958E-09
  6.84686822609516E-01  4.00863421799645E-09
* ORBITAL    1   34
 -1.77710190880636E-01 -1.38781816586719E+00 -1.40582767313993E+00 -4.37908938342045E-09 -3.40063859341974E-09
 -3.30070861770944E-09  1.89602302506747E-09 -6.57797204031923E-01 -5.88556466970519E-01 -4.04154961467867E-11
  7.34357078558726E-10  2.16863765404306E-01  4.80098019241504E-09 -2.66103542343932E-02  1.22875920933108E-01
  8.39878976947955E-01  6.31220489397439E-01  4.93323748970407E-10  2.32627478975590E-09  4.38793974454515E-01
  2.78307697484133E-01 -1.77128413775621E-01  1.22325861179857E-03  3.62970881034932E-10 -1.48178905242739E-01
 -4.53026082058690E-01 -8.74311363835900E-09  3.11427967244580E-01  1.22875920899182E-01  8.39878978473905E-01
  6.31220489259894E-01  2.81564712336168E-10  2.32280180111762E-09 -4.38793978452999E-01 -2.78307697523476E-01
 -1.77128416226774E-01  1.22326068127615E-03 -1.79393556574162E-10  1.48178900038293E-01 -4.53026076545858E-01
 -8.86507475777832E-09  3.11427963202510E-01
* ORBITAL    1   35
 -1.72040864532779E-09 -9.04619574375774E-09 -6.68494347571492E-09  6.03497692634264E-12  7.51354786038755E-11
 -9.56107988128583E-01 -1.09732871174904E+00  4.17536475653249E-10  2.37182793514515E-10  9.31681782003699E-10
 -4.22395198177190E-01  2.70122796845186E-10  1.00651593659528E-10 -3.72076658919389E-09 -1.16096236647144E-01
 -6.65780440286537E-01 -2.33586706330890E-01  1.20272899555841E-11 -2.37347395520354E-10 -1.19582682211559E-02
  4.15619995316626E-01  3.35989913653283E-01  3.68062174255095E-01 -3.92316778169557E-10  3.96481287667496E-01
 -3.27348028789219E-01 -2.62439146062377E-10 -4.88997936055612E-01  1.16096237045439E-01  6.65780443983383E-01
  2.33586711765695E-01 -1.16598754135553E-11  1.40950723823396E-10 -1.19582683684721E-02  4.15619987911970E-01
 -3.35989913672705E-01 -3.68062180005322E-01 -3.11390083883728E-10  3.96481297287769E-01  3.27348026186724E-01
  2.17116199620575E-10  4.88997932547503E-01
* ORBITAL    1   36
  4.84773154230290E-02  5.62726260780812E-03 -6.19234265608775E-01 -5.20197034585588E-10 -1.16046667215448E-09
 -6.61756662034126E-09 -5.50763360390645E-09 -3.13654485559786E-01 -6.02649294600282E-01 -3.11508871664838E-11
 -3.99056260743249E-10 -2.77733172236325E-01 -5.15900770663762E-10  6.86772949163340E-01  9.20491990707732E-02
  5.05145092367056E-01  8.85518288031993E-02  4.14831933075336E-10  5.47429801744361E-10  1.73345244407811E-01
 -1.20550990907550E-01  1.13150367323825E-02  2.22830197465608E-01  4.53313358707554E-10  4.74011980876716E-01
  1.23566590187051E-01 -6.04900422810599E-10  1.36704710962647E-01  9.20492001283574E-02  5.05145099170085E-01
  8.85518307944092E-02  4.09268687335250E-10  5.58646651027053E-10 -1.73345245025625E-01  1.20550996681438E-01
  1.13150315682837E-02  2.22830191738771E-01 -4.54638678405447E-10 -4.74011976068123E-01  1.23566597544688E-01
 -6.05848608114242E-10  1.36704717223075E-01
* ORBITAL    1   37
 -1.32407882880196E-10  2.97407926420058E-10 -1.25590715295466E-09 -1.80490671081882E-11 -3.39287651370559E-11
  6.26157000702044E-01 -3.33358225177047E-02  6.62810667669641E-10 -3.91013790457778E-09 -7.35607966938451E-10
 -4.23677508008325E-01 -7.54777224527006E-10 -8.68379242744334E-11  2.28502257279128E-09  2.15242552844439E-02
  2.96356251134006E-01  5.26264928396724E-01 -9.33477912759417E-11  1.77109446789893E-10  1.99024443972316E-01
  3.26649810141243E-01 -2.08284330161630E-01 -2.95978094094265E-01  2.67753826146053E-10 -5.92170882934727E-01
  2.26842591433978E-01  3.75059821261637E-10 -3.09216416415971E-01 -2.15242548550841E-02 -2.96356250303877E-01
 -5.26264924659856E-01  1.57678710434274E-10 -1.45611457027573E-10  1.99024448442153E-01  3.26649807048362E-01
  2.08284331178276E-01  2.95978097079934E-01  2.41299980518652E-10 -5.92170884875686E-01 -2.26842593993669E-01
 -3.09027270746800E-10  3.09216413360153E-01
* ORBITAL    1   38
 -3.17482211015484E-01 -2.14121930687508E+00 -1.32925499529613E+00 -4.97517310893463E-10  1.39111446119369E-09
 -4.33451427159979E-09 -4.36073442281931E-09 -1.05907143246564E+00 -6.43177478779593E-01  2.78856677201387E-10
 -9.45370205581074E-09 -6.33631975101903E-01  4.09499215068964E-10  3.65804295503946E-01  1.47190013227827E-01
  1.01406978152372E+00  6.74824083608731E-01  7.44948924382642E-10 -6.38730710626281E-10  6.71624520037397E-01
  4.40217263545628E-01 -1.61200202175074E-01 -8.92188246906078E-03 -2.46683860353815E-10 -2.41556324989156E-01
 -3.19467982601756E-01  5.17539245791049E-11 -6.40205303411965E-01  1.47190015767447E-01  1.01406979815735E+00
  6.74824097962366E-01  7.15272295499968E-10 -7.54302528219845E-10 -6.71624527029321E-01 -4.40217273145994E-01
 -1.61200202633689E-01 -8.92188108026414E-03  3.74475715478594E-10  2.41556333646593E-01 -3.19467993238461E-01
  2.73046510695996E-10 -6.40205315334319E-01
* ORBITAL    1   39
 -7.81479789637657E-11 -8.79423742635055E-10 -1.38772167986892E-09  7.33667659260934E-01  7.27222978631289E-01
  6.13827055653644E-11 -2.01671972471778E-10  4.41913734737615E-10 -6.51283978376631E-10 -8.84817371891803E-10
 -3.90895836065966E-10  8.61194158643681E-10  8.60748251533967E-01  1.27010686419535E-09  1.25326411323466E-10
  7.33699063346198E-10  2.04709313007602E-10 -3.65944621684908E-01 -3.87770742104582E-01  8.23197679487669E-11
 -5.86397408444632E-11 -6.39459979919346E-11 -1.20149280259235E-10 -6.69969312185069E-01 -1.80125730421566E-10
  7.44389750269468E-10  2.38076550156342E-01  6.51528393409050E-10  2.00555610512095E-10  1.13471899234852E-09
  5.87074488862541E-10 -3.65944621557523E-01 -3.87770741678144E-01 -1.71630418654823E-10 -1.30247504526511E-10
  9.49737806211490E-11 -2.12956829937359E-10  6.69969311137932E-01  3.01881774134372E-10  4.02113771530674E-10
  2.38076549324984E-01  2.95689651203205E-10
* ORBITAL    1   40
  6.96762193738469E-11  5.53259170931557E-10  1.83523639824318E-10  9.97110987912431E-10  7.64877854143543E-10
  1.54403395510502E-08  9.02709061113915E-09  4.35366530278759E-10  7.15850230562085E-11  1.01811083688172E+00
  1.90215276464349E-08  1.95376034075003E-10  8.19794139038231E-10 -1.10942028883055E-11  2.51425452000383E-09
  1.63202955338157E-08  1.01183055720308E-08  2.99157701118996E-01  2.29046831039106E-01  8.57658791056406E-09
  3.02887165563777E-09 -3.18829029304842E-09 -2.00029893847428E-09  5.14585815459115E-01 -5.69101422244087E-09
 -5.83629865174512E-09 -4.41821932998766E-01 -7.24754311632507E-09 -2.57094154035195E-09 -1.68246941421332E-08
 -1.03437076430360E-08 -2.99157702812375E-01 -2.29046831706323E-01  9.18660309811414E-09  3.09774209428558E-09
  3.29746200351797E-09  1.96578780130634E-09  5.14585816625672E-01 -5.74548923764053E-09  6.05686910906806E-09
  4.41821933596424E-01  7.53616817648501E-09
* ORBITAL    1   41
 -1.99035114917818E-09 -1.51835196606500E-08  1.91382865141148E-09  2.72955176400337E-10  2.35391623006393E-10
  9.29550407482467E-01  4.75020386402170E-01 -1.51175262381322E-08 -4.16174619529499E-09 -1.74669198738653E-08
  1.12915746080573E+00 -8.81614546080714E-09  2.34083131147948E-10 -5.58690285237289E-10  1.48273466963408E-01
  9.84261228884435E-01  5.80212633095241E-01 -5.03996441373521E-09 -3.44738414918219E-09  5.65195997154168E-01
  1.83192914031050E-01 -2.11453253251194E-01 -7.75757839811010E-02 -8.64013001186321E-09 -3.14458147391440E-01
 -3.60764799674724E-01  7.65498707253995E-09 -4.44928115703714E-01 -1.48273465980241E-01 -9.84261219186326E-01
 -5.80212624427405E-01  4.74656177707349E-09  3.22555159491430E-09  5.65195978614662E-01  1.83192911770436E-01
  2.11453249728578E-01  7.75757915404151E-02 -8.09333348819286E-09 -3.14458149544689E-01  3.60764785477202E-01
 -7.36643300603614E-09  4.44928100475295E-01
* ORBITAL    1   42
 -2.61648925296553E-01 -1.77305270757520E+00 -1.05075224657883E+00 -2.03406057051352E-09 -3.50238879196262E-10
  1.07090721646388E-08  1.45685983109998E-09 -1.37810445581488E-01  1.79719502458781E-01 -5.71114627735933E-11
  6.56990898066210E-09  7.28341636426625E-01 -8.20091843369030E-10  8.83400926299875E-01  1.16793423038700E-01
  8.06660502069704E-01  4.73935483512760E-01  1.43717703630666E-09  1.59770002337797E-10  3.89230089665148E-01
  2.00926566850586E-01 -5.98796492610402E-01 -3.18602838871993E-01  6.68793706407244E-10 -5.95822632032627E-01
  4.17135890513205E-01 -3.37981357598500E-10 -8.50397117606832E-02  1.16793421054320E-01  8.06660487752524E-01
  4.73935476983904E-01  1.53013917792384E-09  1.83029612186811E-10 -3.89230078773826E-01 -2.00926565912191E-01
 -5.98796486260780E-01 -3.18602837498468E-01 -7.54936408690301E-10  5.95822628179796E-01  4.17135893211927E-01
 -3.97121609671138E-10 -8.50397069681931E-02
#OCC
* OCCUPATION NUMBERS
  2.00000000000000E+00  2.00000000000000E+00  2.00000000000000E+00  2.00000000000000E+00  2.00000000000000E+00
  2.00000000000000E+00  0.00000000000000E+00  0.00000000000000E+00  0.00000000000000E+00  1.78415879022911E+00
  1.99194395183478E+00  1.95651696228579E+00  2.53695301344712E-01  6.14817429528950E-02  5.13878250792781E-02
  0.00000000000000E+00  0.00000000000000E+00  0.00000000000000E+00  0.00000000000000E+00  0.00000000000000E+00
  0.00000000000000E+00  0.00000000000000E+00  0.00000000000000E+00  0.00000000000000E+00  0.00000000000000E+00
  0.00000000000000E+00  0.00000000000000E+00  0.00000000000000E+00  0.00000000000000E+00  0.00000000000000E+00
  0.00000000000000E+00  0.00000000000000E+00  0.00000000000000E+00  0.00000000000000E+00  0.00000000000000E+00
  0.00000000000000E+00  0.00000000000000E+00  0.00000000000000E+00  0.00000000000000E+00  0.00000000000000E+00
  0.00000000000000E+00  0.00000000000000E+00
#OCHR
* OCCUPATION NUMBERS (HUMAN-READABLE)
  2.0000  2.0000  2.0000  2.0000  2.0000  2.0000  0.0000  0.0000  0.0000  1.7842
  1.9919  1.9565  0.2537  0.0615  0.0514  0.0000  0.0000  0.0000  0.0000  0.0000
  0.0000  0.0000  0.0000  0.0000  0.0000  0.0000  0.0000  0.0000  0.0000  0.0000
  0.0000  0.0000  0.0000  0.0000  0.0000  0.0000  0.0000  0.0000  0.0000  0.0000
  0.0000  0.0000
#ONE
* ONE ELECTRON ENERGIES
 -2.0841E+01 -2.0684E+01 -2.0683E+01 -1.5134E+00 -1.2932E+00 -1.0288E+00  0.0000E+00  0.0000E+00  0.0000E+00 -4.3907E-01
 -6.0887E-01 -8.4358E-01 -4.2077E-02  4.1398E-01  5.1819E-01  3.5643E-01  3.8655E-01  4.7007E-01  5.9212E-01  6.7827E-01
  7.3113E-01  8.2909E-01  8.7054E-01  8.7267E-01  1.0059E+00  1.6809E+00  1.6952E+00  1.7026E+00  1.7879E+00  1.8304E+00
  2.1439E+00  2.2195E+00  2.2380E+00  2.2596E+00  2.6103E+00  2.7279E+00  2.8210E+00  3.0624E+00  3.1189E+00  3.3579E+00
  3.3948E+00  3.8124E+00
#INDEX
* 1234567890
0 iiiiii2222
1 22222sssss
2 ssssssssss
3 ssssssssss
4 ss
