# Supplementary material for: Stochastic-SplitGAS: A Quantum Monte Carlo Multi-Reference Perturbation Theory Based on the Imaginary-Time Evolution of Effective Hamiltonians
Source: J Chem Theory Comput. 2025 Dec 3;21(24):12523–44. doi: 10.1021/acs.jctc.5c01270 (PMC12746464; doi:10.1021/acs.jctc.5c01270)
Supplement: Supplementary file 2 [file ct5c01270_si_002.zip › suppmat_files/fe2s2_22in26_s5.LocOrb_reorder]

#INPORB 2.2
#INFO
* PyOrb written
       0       1       0
     140
     140
* SpatialOrbs written from analyze_molcas
#ORB
* ORBITAL    1    1
  7.07106810907016E-01  9.84819434745956E-06 -3.98721346253255E-06  3.55434414907747E-06 -2.44941160323241E-06
  2.81627851111953E-10  4.70895634448078E-09 -9.05401683357418E-09  1.43082637768241E-09 -5.66999382814853E-10
 -1.05016544380520E-08  1.61564913087202E-08 -2.75520029420095E-09 -3.22866758924731E-06  3.72418723687394E-07
 -2.06656569761799E-07  5.67303330484539E-07 -7.39781045924469E-08  1.43439545165390E-07 -7.21904090184966E-08
 -3.85295963877735E-09 -4.75452948918924E-07 -7.13924689341054E-07  3.19702157690729E-08  2.53568003532871E-09
 -5.66792754500933E-08  2.35710980693378E-08  7.07106810882856E-01  9.84803627979911E-06 -3.98754291125367E-06
  3.54941598769164E-06 -2.46014971066583E-06  2.94656436542385E-11 -4.73370629677637E-10  9.12858802284408E-09
 -9.77914080353364E-10 -1.07784825390270E-10 -4.65567131014041E-10 -7.96634289338966E-09 -1.66747693982277E-10
  3.22866614800545E-06 -3.72465951274648E-07  2.02973660492573E-07 -5.71548185798828E-07 -6.95690328863571E-08
  1.44945165840005E-07  3.30237461516885E-08  1.17649870123564E-09 -4.73246100478497E-07 -7.14295215942490E-07
 -2.39162690576395E-09 -8.02640464119598E-11 -6.01577137936233E-08  2.27078977433763E-08  1.99106993260191E-08
  4.98539774575209E-08 -4.92798604066627E-07  1.42808354172171E-07  9.32359558284097E-07 -2.93740099877291E-07
 -1.82223956462555E-06  1.27612504247510E-09 -4.64727967496020E-08  1.93200446349214E-08  4.49752654359990E-08
 -5.19082041414480E-07 -1.44668711222939E-07 -8.27858944433059E-07  2.96515040298939E-07  1.68937644337260E-06
 -1.27480217149296E-09  5.69967801775642E-08  1.29334645154612E-08  5.31276737601320E-08 -3.14603499778815E-07
  8.71711712654572E-08  6.59831315351347E-07  5.72371518563913E-08  4.88022177389659E-07  9.13220554781902E-08
  6.00326478489084E-07  1.30320087640516E-08  5.38536693629802E-08 -3.04134749485981E-07 -8.74126181454177E-08
 -6.26608560271449E-07 -5.70231868514020E-08 -4.87595712265021E-07  9.14563527749024E-08  5.98072039426254E-07
  1.29690722834782E-08  5.33592801974527E-08 -3.10212240891481E-07 -8.75425052575705E-08 -6.44398867033766E-07
 -5.70959913702433E-08 -4.85033793944190E-07 -9.14766977516928E-08 -5.94540475652666E-07  1.29794533998665E-08
  5.34614488513445E-08 -3.09381034498708E-07  8.73001599697322E-08  6.44818834116161E-07  5.72750296284285E-08
  4.90853760347882E-07 -9.14933856595353E-08 -6.01972066308636E-07  3.30695555158027E-08  1.34435960539090E-07
  1.78044216114510E-07 -8.29784987925831E-08 -2.20798210817340E-07  3.31198272996275E-08  1.37324745406303E-07
 -1.81027569727199E-07  8.98528078837209E-08 -2.25631518851032E-07  3.29711869633105E-08  1.33406334078833E-07
 -1.79929261117762E-07  8.74252826527740E-08  2.21246787885649E-07  3.32319251482708E-08  1.38557031229819E-07
  1.78925252037989E-07 -8.58235630852068E-08  2.25127646256522E-07  9.15904423368264E-08  8.89735132381905E-08
  9.00892782455602E-08  9.24270629890530E-08  2.62313759277039E-08  2.12844464183326E-08  2.51384399676684E-08
  2.33137366648777E-08  2.96648798710152E-07  2.99996787806709E-07  2.98438312414325E-07  3.00143117030545E-07
* ORBITAL    1    2
  7.07106791254959E-01  9.71658932438577E-06 -4.31340013335844E-06  4.76784611740728E-06 -2.39703298545848E-06
 -3.03370850338596E-10 -5.62670041355619E-09  5.96147007051729E-09 -1.46849609231519E-11  5.18453638110440E-10
  8.10291662189780E-09 -5.70400163893228E-09 -3.95692157469349E-10 -3.23032331360125E-06  2.64915255085413E-08
 -2.71848765957066E-06  3.09502822313558E-07 -2.83312457481333E-07 -4.20951016698235E-07  6.56921688855687E-08
  2.32244908325927E-09  7.90542723725802E-07  1.52402419843169E-06 -6.53987380209842E-08 -2.07671899160794E-09
 -2.23599114845735E-07 -4.10705521902278E-07 -7.07106791013440E-01 -9.71481174026041E-06  4.32263353564601E-06
 -4.77880478423535E-06  2.40658645082687E-06 -2.57686768180175E-10 -4.62780762589236E-09  1.64396944686326E-09
  1.03257012934906E-09  4.53246928565015E-10  6.62410465004449E-09 -1.99904529262081E-09  9.46848021984663E-10
 -3.22986186325617E-06  3.65894877389787E-08 -2.73350413652202E-06  3.12407730099852E-07  2.98162064490298E-07
  4.21770196614553E-07 -5.70947336992330E-08 -7.76465816663574E-10 -8.15346034850734E-07 -1.52825854420607E-06
  4.70242550314921E-08  4.40013933424418E-09  2.21750844324683E-07  4.10812128895683E-07 -2.46471431873173E-10
 -2.04362138327264E-09 -9.37677956244579E-09  2.42471752118438E-10 -2.29546104246838E-08 -1.34324236038189E-09
  9.27882192405113E-08 -2.82525947292496E-07 -1.24136732397629E-06  5.97705209175365E-10  4.90886861531071E-09
  2.88935898042455E-08  9.51147500957287E-10 -3.51275467944009E-08 -3.32720027737484E-09  1.54354493788862E-07
 -2.82005361568199E-07 -1.25565126390357E-06  3.32841449046507E-08  2.07827521753087E-07  2.11015717818010E-07
  7.10785723534944E-08  5.20511791609058E-07  5.26884355395653E-08  5.18595026428233E-07  4.18984600480978E-08
  1.77910379706768E-07  3.32537053227928E-08  2.07571650812249E-07  2.10698413173746E-07 -7.11565144592357E-08
 -5.27693489781423E-07 -5.30053174328474E-08 -5.05755645153727E-07  4.20493560733218E-08  1.57866845748166E-07
 -3.33192932155246E-08 -2.08093680738002E-07 -2.08413632680972E-07  7.11162401400327E-08  5.20677582630047E-07
  5.27623802062362E-08  5.27955123419968E-07  4.17857919704378E-08  1.97846372232231E-07 -3.32794823572506E-08
 -2.07766458180278E-07 -2.09434433729993E-07 -7.11965106483016E-08 -5.22607948533123E-07 -5.31077479970550E-08
 -5.13727123707794E-07  4.19684101365527E-08  1.75699654001164E-07  4.77971217557429E-08  2.48828453651311E-07
  2.90577169047010E-07 -1.37944072378113E-07 -3.81048089097036E-07  4.80736284823532E-08  2.52478611009957E-07
 -2.91226788970673E-07  1.35559369062451E-07 -3.83244175854278E-07 -4.78251234079150E-08 -2.49043283037717E-07
  2.89883891995560E-07 -1.38383647954291E-07 -3.83005059005019E-07 -4.81395772668787E-08 -2.53459762882757E-07
 -2.90400843105707E-07  1.36070055898269E-07 -3.86161531383641E-07  2.18629340705526E-07  2.23231368222313E-07
 -2.22413978678826E-07 -2.27706768123029E-07 -1.19316906582505E-07 -1.23074087167079E-07  1.21053967895089E-07
  1.25941910052063E-07  1.55421447847812E-07  1.55222608282083E-07 -1.54310031802517E-07 -1.55072045778685E-07
* ORBITAL    1    3
 -5.06152647499550E-07 -3.44779739525880E-06 -1.11742081954748E-05 -3.40606252103101E-05 -1.39677662463577E-05
 -7.30524244088897E-10 -1.55047373256448E-08  3.07271548011206E-08 -7.30810495323578E-10  1.37639912482970E-09
  2.85985903302735E-08 -5.82917529436212E-08  3.50661805726897E-10  1.34635702011021E-07 -1.44849069161142E-06
  2.17951078832703E-07  2.62822486009000E-06 -2.94158669803507E-06 -4.81083216248347E-06  8.63096161543828E-08
 -8.96841540922599E-09 -7.36696626634500E-07  2.82948538689823E-06 -6.77636264783087E-08  3.08278146608045E-09
 -1.94425917080524E-06 -3.64266343302973E-06 -5.06095568067341E-07 -3.44738113271547E-06 -1.11725098828535E-05
 -3.40707772959984E-05 -1.39607679343947E-05  4.46362513529938E-10  9.37140586257508E-09 -3.62339617021512E-08
 -2.27189716764262E-09 -9.02567462691248E-10 -2.10960386113496E-08  5.70519083022931E-08  2.00714935090233E-09
 -1.34549784542485E-07  1.44963582128290E-06 -2.26774582787405E-07 -2.62659064287346E-06 -2.91910131425477E-06
 -4.80169227355413E-06  5.93029564597303E-08 -2.37579137305037E-09 -7.28950824538123E-07  2.83317534659403E-06
  1.89950645897538E-08  6.24889490166813E-10 -1.91948130826178E-06 -3.63934423153781E-06  7.07107215402445E-01
  2.12066547566277E-06 -2.52874205206890E-04 -1.80041743084706E-05  6.43143232617185E-06  3.67773658165714E-05
 -1.27362998243744E-05 -6.26330495128284E-09  2.75864738289216E-07  7.07107215382483E-01  2.12071438901019E-06
 -2.52870053111204E-04  1.80045710891904E-05 -6.45775574014953E-06 -3.67788101306874E-05  1.28533062536319E-05
  4.74532499951156E-09 -2.40053309655924E-07  2.20940668389690E-09  2.33136170522383E-06  8.94580835197231E-06
 -1.31796217023755E-07  9.16897004510326E-07 -4.52523673534879E-08  2.69682183906312E-07 -2.49324785841225E-07
 -2.82745967063596E-06  1.76732595128395E-09  2.32793037214564E-06  8.91281917589670E-06  1.31390620392179E-07
 -9.87112817801152E-07  4.51727955690395E-08 -2.37081737683764E-07 -2.49364070375768E-07 -2.85945451121890E-06
  1.99702273707802E-09  2.32968407491186E-06  8.94093401510883E-06  1.31322870406501E-07 -9.10313889239727E-07
  4.49542355266439E-08 -2.57023100658677E-07  2.48835918948375E-07  2.84401138515325E-06  1.85843311909352E-09
  2.32866102686972E-06  8.91907927331922E-06 -1.31577306884245E-07  9.78606453095583E-07 -4.54102719856729E-08
  2.40107320000911E-07  2.49589097056442E-07  2.85689453586220E-06  1.70123870354533E-07  8.41072578212030E-07
 -2.99120158120398E-07 -8.97057384083550E-07 -3.91915553602172E-07  1.69329206529217E-07  8.19551012757228E-07
  3.05718564282749E-07  8.80865941461856E-07 -3.70030412007909E-07  1.70268317715049E-07  8.43013238309167E-07
  2.99656820854449E-07  8.94454049314489E-07  3.93141940319594E-07  1.69174904734457E-07  8.17506612745837E-07
 -3.07697918396536E-07 -8.80097973889680E-07  3.67223174811625E-07  4.06338127235016E-07  4.08859926153658E-07
  4.09662355423074E-07  4.06162268170334E-07  1.52943787744101E-06  1.54257271062603E-06  1.52793457995041E-06
  1.54557275595555E-06  4.53147875332086E-06  4.51843366615132E-06  4.53006397552831E-06  4.51664177699986E-06
* ORBITAL    1    4
  9.30240711586314E-10  6.76668106109615E-09  3.49847890068673E-08 -2.14529946564264E-08  1.73935369017018E-08
 -1.51464014103392E-07 -5.44123866681473E-07 -9.83107576654201E-06 -7.40047743169029E-06  3.07644105710182E-07
  9.70546591979927E-07  1.90869355830003E-05  1.45770408577713E-05 -1.56869443205039E-09 -3.45363532999851E-08
  6.15869469022659E-08  5.89964275036236E-10  2.80786678580034E-08  1.48879682351986E-08  4.43637283216557E-06
  1.06639462084649E-05 -1.05578751381916E-07 -2.41240160537255E-08 -2.39869504770899E-06 -5.48684166107565E-06
 -1.10155210434042E-08  4.20868279567205E-09  1.12843875658079E-09  8.24579514660046E-09  4.26226982952228E-08
 -1.33755918138953E-08  1.64373289191855E-08 -1.51385814172077E-07 -5.42292334039200E-07 -9.82317971791290E-06
 -7.39837528094874E-06  3.07536438668458E-07  9.68221663492732E-07  1.90889250778805E-05  1.45758048155750E-05
  1.80293869533781E-09  3.81841076143579E-08 -6.58409585382626E-08 -1.73922765007060E-10  7.26323474218935E-08
 -9.88002639616735E-10 -4.42796698674092E-06 -1.06624944141652E-05 -8.20423580460893E-08 -2.15043772036532E-08
  2.40445750282897E-06  5.49435781465701E-06 -2.65335200374137E-08  2.32576093256994E-09  7.07107119851302E-01
  1.43098247596344E-06 -2.55346984554019E-04 -1.79956958133791E-05  4.75355849328253E-06  3.67893287202946E-05
 -8.84534523982442E-06 -3.70761601565918E-10  4.91634051251523E-08 -7.07107117110545E-01 -1.40896947137386E-06
  2.55483555927323E-04 -1.79912362719080E-05  4.69191831827322E-06  3.67753905070588E-05 -8.37311206493580E-06
 -2.21065454636638E-10  3.27387637070828E-08  8.94502137184231E-08 -1.58014973202189E-07 -7.05114739959021E-07
  1.36306134356238E-07  1.48605013243703E-06 -2.13530713828633E-07 -1.40856854753528E-06 -2.34368785675424E-08
 -9.97846690832915E-07 -8.99947396847017E-08  1.53836547921793E-07  7.03461215753298E-07  1.36059160108415E-07
  1.44775910418079E-06 -2.13217260964310E-07 -1.36278246225746E-06  2.47344930471849E-08  8.85800818052886E-07
 -8.99488276060853E-08  1.54163949290933E-07  7.08311340012917E-07  1.35793116350854E-07  1.45379053404631E-06
 -2.13259285133007E-07 -1.35302634685623E-06 -2.47396136476969E-08 -8.66878392130266E-07  8.95040645856550E-08
 -1.57630044641176E-07 -7.00880808598432E-07  1.36410828374953E-07  1.47707219502227E-06 -2.13507064018641E-07
 -1.41932737589802E-06  2.34354482142702E-08  1.01811474652892E-06 -2.56207275062011E-07 -1.68360339507975E-06
 -3.37784784796284E-07 -2.57594341011994E-07  1.39260657737432E-06  2.56025144530198E-07  1.68096075988385E-06
 -3.44874721263922E-07 -2.57525918364652E-07 -1.37577428726265E-06  2.56187767694274E-07  1.68226734618932E-06
 -3.42915530594699E-07 -2.59485869065627E-07  1.37489834522494E-06 -2.56341582133049E-07 -1.68546997782678E-06
 -3.39908870945873E-07 -2.54702384455747E-07 -1.39501104520243E-06  9.04354288709402E-07 -9.30452341584898E-07
 -9.33050405342808E-07  9.03270468730384E-07 -6.13188973917456E-07  6.25335704530503E-07  6.28281012990230E-07
 -6.09497889796916E-07 -2.62590606724966E-06  2.63271398004874E-06  2.63096885480469E-06 -2.62702726810733E-06
* ORBITAL    1    5
 -3.23131707742177E-07 -2.25656668471637E-06 -8.60327585361487E-06 -3.06136930828615E-05 -1.64235463841450E-05
 -2.15608394586853E-11 -1.43766421315167E-10  5.03416844075815E-09  9.07580671511422E-10  9.57769440591823E-11
  2.18493644912588E-09 -4.20038665626211E-09  8.95969211573938E-11 -2.86038442479038E-07 -2.56419817330575E-06
 -8.17789689641906E-06 -2.83699274192756E-06  1.51279168122155E-06  9.87760658987424E-07  8.69120255534687E-09
  1.86136895834219E-09  1.81924981108492E-07 -2.23790129595241E-07  6.88019401489354E-09  2.45481871406652E-09
  1.78862194801896E-06  3.49417140643830E-06 -3.23183928247446E-07 -2.25694469238069E-06 -8.60514378157850E-06
 -3.06243646332440E-05 -1.64254733952042E-05  5.07144801944246E-11  1.30950657739743E-09 -5.17300280074710E-09
 -5.48069246980791E-10 -7.47527811945115E-11 -1.48698975314843E-09  2.73296454066771E-09 -3.18098086668105E-10
  2.86012392489288E-07  2.56375429235601E-06  8.17632882407178E-06  2.83591966717601E-06  1.51342748426690E-06
  9.87245373713078E-07  2.60099808933103E-09  5.78037963416780E-10  1.82655469510782E-07 -2.25896069037902E-07
 -1.14549985797792E-08 -1.61306395198760E-10  1.78799306070473E-06  3.49338580092332E-06  8.40611047269056E-07
  3.07428580520741E-06  1.09129200306053E-05  4.96136251036205E-09  2.82672411442889E-06 -6.09259073838326E-08
 -4.79000104272069E-06 -4.73487327758237E-10  1.85897058745825E-08  8.40627033221790E-07  3.07441185711967E-06
  1.09129498546131E-05 -4.55393672198965E-09 -2.85382312633899E-06  6.11127187184088E-08  4.77914435251315E-06
  4.00127765977653E-10 -1.90854709162142E-08  5.00000255311752E-01  5.05427475760081E-06 -1.83233053839153E-04
 -5.93275056885002E-06 -2.03787145370684E-06 -4.41954190761617E-05  9.94840681837650E-06  5.97975894172395E-06
 -6.16791124138030E-06  5.00000255404058E-01  5.05500516465287E-06 -1.83232524483563E-04  5.93297910483096E-06
  2.02755811581906E-06  4.41955662597670E-05 -9.94863933048065E-06  5.97953121005956E-06 -6.16364770341324E-06
  5.00000255389119E-01  5.05488779408034E-06 -1.83231532767392E-04  5.93293097731902E-06  2.03327764464378E-06
  4.41955292751518E-05 -9.95080131129239E-06 -5.97963435355287E-06  6.16148906057740E-06  5.00000255429429E-01
  5.05518236421867E-06 -1.83229533556498E-04 -5.93288702021511E-06 -2.03443215537011E-06 -4.41955349357360E-05
  9.94419743768906E-06 -5.97960455240660E-06  6.17162768347231E-06  3.91235188005961E-07  5.56164084430494E-06
  2.98590749557012E-06 -3.95394355646821E-06 -2.73196500085955E-06  3.91180809979230E-07  5.55997456141517E-06
 -2.98435412186851E-06  3.95286799883674E-06 -2.73008356558053E-06  3.91205156356207E-07  5.56103004243208E-06
 -2.98429054807079E-06  3.95316013898179E-06  2.73125116867954E-06  3.91194088108038E-07  5.56035028701168E-06
  2.98531645544185E-06 -3.95311735082226E-06  2.73031893658903E-06  1.92938413440160E-07  1.91948781660739E-07
  1.92441597076563E-07  1.93017885325456E-07 -3.42737748586043E-06 -3.42461997402983E-06 -3.42556317847960E-06
 -3.42646184455719E-06 -5.59734263679367E-06 -5.59846576343425E-06 -5.59673789126368E-06 -5.59767721002348E-06
* ORBITAL    1    6
 -8.79882901300273E-07 -6.25285533168807E-06 -2.76771985826999E-05 -1.12617212768796E-04 -4.01645033651213E-05
  3.38023217017769E-11  7.28688674774414E-10  1.60792274182204E-09  6.83724305023097E-10 -4.39240211886023E-11
 -8.98446667709733E-10  2.96428962438543E-09  1.46549937756347E-10  7.45703891785624E-08  4.11121125663806E-06
  2.95894639026438E-05  6.45601776911732E-06  2.36027026080446E-06  3.22127659003551E-06 -8.13458389915691E-09
  1.30107069280138E-09 -2.14216420849046E-06 -4.31043380651211E-06  2.05872141071950E-09  2.31140632131561E-09
  2.53193616215380E-06  5.19005906543827E-06  8.79905485854271E-07  6.25301850344062E-06  2.76780479775187E-05
  1.12621768532497E-04  4.01646441786454E-05 -1.61813452870560E-11 -3.07052882590746E-10  1.82926337002006E-09
  6.31479571000613E-11  4.65458655864730E-11  1.05102371134641E-09 -1.20763224311176E-09  2.49836434380732E-10
  7.45702609979643E-08  4.11112445300842E-06  2.95852697384020E-05  6.45513579175194E-06 -2.35913911704255E-06
 -3.22008056054230E-06 -3.66344943265643E-09 -5.13895543599927E-10  2.14309807395770E-06  4.31104028929538E-06
 -5.26212483093883E-10 -7.50139840705501E-10 -2.53152399864906E-06 -5.18950146622536E-06  2.40441648706907E-11
  1.90188635302613E-10  8.04650941153955E-10 -1.40325736567790E-11 -2.26683172460169E-09  8.99145289151783E-11
 -2.59265288692892E-09  1.14268033477917E-06  1.05080990914272E-05  4.85201136066588E-12  3.44580020851404E-11
 -3.33814477943788E-10  5.56067220953903E-12 -1.59391614299069E-09 -5.16073318435091E-12 -5.54118035913679E-10
  1.14224929735530E-06  1.05278672712348E-05  5.00000297875083E-01  5.35595787251135E-06 -1.82097963559742E-04
 -5.77625170077559E-06 -5.92715743889360E-07 -4.40713697502395E-05  1.18776035433187E-05  6.07801338659425E-06
 -4.56120982310216E-06  5.00000297989971E-01  5.35684403604721E-06 -1.82093402395350E-04  5.77634356083483E-06
  5.94544672971746E-07  4.40714830988660E-05 -1.18767242713866E-05  6.07791779505945E-06 -4.56023889890550E-06
 -5.00000297987945E-01 -5.35682832202893E-06  1.82092961843002E-04 -5.77636038898198E-06 -5.96447686149482E-07
 -4.40714740162366E-05  1.18762805676775E-05  6.07795104622705E-06 -4.56091394775047E-06 -5.00000298015188E-01
 -5.35704044828212E-06  1.82092706645885E-04  5.77642714041149E-06  5.94169376216285E-07  4.40714991061532E-05
 -1.18757443494487E-05  6.07787659757063E-06 -4.56168171466553E-06  3.87008742862711E-07  5.56151979822587E-06
  2.95299561757598E-06 -4.53438072152467E-06 -3.13907875008918E-06  3.87113631400027E-07  5.56315462414679E-06
 -2.95301578313872E-06  4.53593747027584E-06 -3.14067987345595E-06 -3.86993556686425E-07 -5.56197464807104E-06
  2.95308484668940E-06 -4.53531947387483E-06 -3.14017949082728E-06 -3.86933640598290E-07 -5.56097346654799E-06
 -2.95276289697574E-06  4.53462717597061E-06 -3.13935390693482E-06  2.33598405597712E-06  2.33511233554841E-06
 -2.33626349736629E-06 -2.33609305738650E-06 -2.23638861566421E-06 -2.23683049854658E-06  2.23656882481659E-06
  2.23586622720105E-06 -2.73790219216414E-06 -2.73733966632310E-06  2.73649338282143E-06  2.73684664970134E-06
* ORBITAL    1    7
  2.54301315734149E-11  1.81603889658314E-10  8.93772065939478E-10  5.03522998181276E-09  1.02317479232752E-09
 -3.48354161110864E-07 -3.71958879237467E-06 -2.15792522981758E-05 -9.20810111748882E-06 -2.38564355515387E-07
 -3.00100080614900E-06 -2.12423185554143E-05 -9.74291045155737E-06 -9.04472017639254E-12 -3.09204722130812E-10
  1.45884291205423E-10  4.00525857189561E-10 -2.36728736905890E-09  2.14559129533016E-10  2.64501768759747E-06
  4.12754620174931E-06  5.86157183245972E-10 -2.47558058540753E-10  4.97313703898627E-06  9.53710884765092E-06
  6.63927424188462E-10  1.26957878485955E-09  2.88308735675202E-11  2.10232940023423E-10  1.11819149226201E-09
 -2.05808421569651E-09  3.95369562254804E-10  3.48359462892410E-07  3.71985332258489E-06  2.15829639308442E-05
  9.20851381746408E-06  2.38587382587132E-07  3.00138225826525E-06  2.12439362991872E-05  9.74315407339893E-06
  4.19708331953881E-11  6.89503829731382E-10 -5.21376546523032E-09 -7.96570452163554E-10  8.07390903113287E-09
  1.03253670722002E-09  2.64082712968617E-06  4.12599603289137E-06  4.21314616714303E-09 -6.22957536857139E-10
  4.97362450069033E-06  9.53479190389060E-06  3.21754425213738E-09  1.30093430619426E-09  3.77392047207375E-11
  2.92578980922833E-10  1.53262615146268E-09 -6.16556094431623E-11 -8.21762195183573E-10  1.11259803043337E-10
 -3.82631848020378E-09 -3.00673232230985E-07 -2.66708416797573E-06  6.31185525184219E-11  4.97931866817434E-10
  2.61907103253851E-09  1.17787389131382E-10 -4.15777764336480E-09 -2.06643313847913E-10  5.48452191000501E-09
  3.00234655153969E-07  2.68685390065342E-06  5.00000128846362E-01  4.12860415662384E-06 -1.86060143793610E-04
 -5.94761990240868E-06 -4.34539218589886E-06 -4.41907408625241E-05  8.02428932846115E-06  5.83987893587877E-06
 -6.99557064512475E-06 -5.00000128942835E-01 -4.12934261523780E-06  1.86055297651823E-04 -5.94763396699413E-06
 -4.35066813418447E-06 -4.41908388682237E-05  8.01980215500907E-06 -5.83986246999031E-06  6.99805958726517E-06
  5.00000128923790E-01  4.12919699150471E-06 -1.86056049981392E-04  5.94763801734686E-06  4.34854732101073E-06
  4.41908070611163E-05 -8.02005478371888E-06 -5.83985340599050E-06  7.00042759553755E-06 -5.00000128993058E-01
 -4.12973787848038E-06  1.86054906624967E-04  5.94779369781157E-06  4.34752291851140E-06  4.41908656774255E-05
 -8.02324351486657E-06  5.83971370421817E-06 -6.99421549181998E-06  3.32399512592439E-07 -1.70087077623249E-06
 -7.90629435753471E-07  4.30196376192989E-06  3.59963132444725E-06 -3.32264687400954E-07  1.70220772382169E-06
 -7.91683145030833E-07  4.30388282338914E-06 -3.60017753866150E-06  3.32326123059335E-07 -1.70151442626862E-06
  7.91244708399100E-07 -4.30323481141538E-06 -3.60040002901449E-06 -3.32358625242390E-07  1.70108937669345E-06
  7.90727728897236E-07 -4.30239054418380E-06  3.59927373760474E-06  4.88298177047533E-06 -4.88387348964899E-06
  4.88306732844258E-06 -4.88361379554901E-06  4.76834917868617E-06 -4.76943293966861E-06  4.76932726926695E-06
 -4.76846109120800E-06 -6.48965354399435E-07  6.48690221739469E-07 -6.49412939087306E-07  6.48733278529215E-07
* ORBITAL    1    8
  2.86706524210282E-11  2.06907640495052E-10  1.06317222330843E-09  4.90939709414785E-09  1.37343634362466E-09
 -2.71022157806059E-07 -2.21873958821573E-06 -1.23132435470795E-05 -7.79414534704675E-06 -1.73252701787724E-07
 -1.75073988519026E-06 -1.32912885606178E-05 -8.06631339640398E-06 -2.10669728913695E-11 -5.97411808260848E-10
  6.83090597905701E-10  2.32948078789114E-10 -2.61580014744314E-09 -1.25972218552506E-10  8.84346432348504E-07
  4.93137090979612E-07 -3.06162802994203E-09  4.90552785998234E-10  2.37921763420718E-06  4.38651446170452E-06
  1.88069254677318E-09  4.64432334693663E-10  2.35847281902634E-11  1.72894420135023E-10  9.19867884219634E-10
 -4.71926167594820E-09  1.38174065001721E-10 -2.71041246960000E-07 -2.21915946807286E-06 -1.23167302635484E-05
 -7.79494629681533E-06 -1.73245689544857E-07 -1.75068820937028E-06 -1.32932258623686E-05 -8.06663954861481E-06
  5.77208115758511E-11  1.14675410938551E-09 -2.11010775069050E-09  1.35426782588300E-10  4.10745809420520E-09
 -1.94648128685225E-10 -8.84617414436275E-07 -4.91732047439345E-07 -9.61246823396594E-10 -1.78284029688085E-10
 -2.37677579638106E-06 -4.38500560256090E-06  8.71708516131283E-09  6.38684873412096E-10 -2.89834932360760E-07
 -1.00696151676381E-06 -3.57203033481920E-06  4.11913228176481E-07  2.75834318189205E-06  1.09816346174761E-07
  1.01753044392049E-06 -1.80284765517738E-10  6.72624653428121E-09  2.89899869181137E-07  1.00749379908848E-06
  3.57558931922522E-06  4.12232625904193E-07  2.74346486858908E-06  1.09554271894716E-07  1.02466043271158E-06
 -2.11286460149716E-10  9.92466307295325E-09  5.00000112312012E-01  4.00266872473253E-06 -1.86434298590787E-04
 -5.93899813870672E-06 -4.09896790140725E-06 -4.41971216016017E-05  8.01395737142833E-06  5.88254558993936E-06
 -6.71729400578797E-06 -5.00000112403815E-01 -4.00337081644566E-06  1.86429869232104E-04 -5.93901295360664E-06
 -4.10387289995676E-06 -4.41972152013597E-05  8.01030068490907E-06 -5.88253887230344E-06  6.71853381834525E-06
 -5.00000112410320E-01 -4.00342828043535E-06  1.86430696281289E-04 -5.93907376212573E-06 -4.10103952514609E-06
 -4.41972362630621E-05  8.01304546723961E-06  5.88243998829248E-06 -6.71513234257117E-06  5.00000112440130E-01
  4.00365142359564E-06 -1.86427888661245E-04 -5.93907729690964E-06 -4.10460548451592E-06 -4.41972250552049E-05
  8.00944991821072E-06 -5.88249615709566E-06  6.72211339895203E-06  3.40357929424934E-07 -1.66052320959621E-06
 -8.19448533691980E-07  4.27791781962767E-06  3.61505573482039E-06 -3.40243767811414E-07  1.66155745794114E-06
 -8.20296238957518E-07  4.27967451159659E-06 -3.61545453971418E-06 -3.40353615367335E-07  1.66013706443280E-06
 -8.19218542206146E-07  4.27780286818733E-06  3.61398003191182E-06  3.40313822831689E-07 -1.66083642538557E-06
 -8.19614392543785E-07  4.27879956837618E-06 -3.61529455118622E-06  4.93613417776460E-06 -4.93755726036730E-06
 -4.93668495351069E-06  4.93632586942232E-06  4.81743868887828E-06 -4.81823768905510E-06 -4.81715879287584E-06
  4.81850475672660E-06 -7.17004063838689E-07  7.16791039776015E-07  7.17121983993966E-07 -7.16901741528759E-07
* ORBITAL    1    9
 -1.04521452994308E-05  7.07099988520869E-01  7.28913573279208E-04 -5.22413331949872E-05  2.34492526133027E-05
  7.43488655064828E-08  1.22001619604319E-06 -2.72714890597574E-06  1.38687729759474E-08 -1.55195479159461E-07
 -2.88749861068626E-06  4.61557257371123E-06 -9.48960217198359E-08 -8.26755372114794E-04 -1.05933217511740E-05
 -3.17310228396107E-05 -3.70271388608789E-05 -4.56445376016712E-05 -1.74272844202491E-05 -1.95665499280508E-05
 -1.10599480152359E-06  4.07533681977071E-05  1.65029372915322E-05  8.18848347079934E-06  9.92918188956115E-07
 -3.27987231645082E-05 -1.47493283476937E-05 -1.04466338035193E-05  7.07100029648343E-01  7.29174979228583E-04
 -5.11013887631006E-05  2.40798098731499E-05  8.02550137407392E-09 -1.51809153072923E-07  2.77569776380763E-06
  5.01090983643773E-07 -3.02876864963960E-08 -1.36677744255292E-07 -2.42950785818289E-06 -4.82502896530478E-07
  8.26761291879973E-04  1.07214999788674E-05  3.24765989227716E-05  3.73387169369360E-05 -4.60887243490892E-05
 -1.75304341275239E-05  1.00238783139549E-05  1.27524317029004E-07  4.01148520236486E-05  1.60770462121975E-05
 -9.31538587998596E-07  3.20767448837505E-07 -3.42975961762680E-05 -1.53911067099027E-05 -1.23834085594828E-06
 -8.82157581084922E-06 -4.52335622140260E-05  4.11986654904984E-07 -3.80476929214941E-05 -1.02924724713250E-06
  9.49660931451151E-05  3.95366904731100E-07 -1.39761059258731E-05 -1.39874863464766E-06 -1.01484218676176E-05
 -5.24209588438922E-05 -9.49889244722630E-07  6.86556631396340E-05  1.77771563687048E-06 -1.30481148545359E-04
 -3.38432376164942E-07  1.44692828097709E-05  3.37993019297677E-07  2.97080881925749E-06  8.58539853841090E-06
 -1.29929864104113E-06 -8.57351087699893E-06 -6.84284443795047E-07  6.25281120002766E-06 -1.50693771929024E-06
  1.93819350654402E-05  3.68621751099125E-07  3.19691553921399E-06  1.16828872389976E-05  1.23771698347956E-06
  1.80745696885516E-05  7.37080726013752E-07 -6.01446245436406E-06 -1.46840330275829E-06  1.83586531331865E-05
  3.57174083465786E-07  3.11035856650479E-06  1.02281310347969E-05  1.24256238378130E-06  1.36190363119156E-05
  7.51153935591248E-07 -4.91256569135255E-06  1.49818270408605E-06 -1.72502715942353E-05  3.56053288506375E-07
  3.10973113557241E-06  1.02514078119072E-05 -1.32070574438168E-06 -1.32111347818967E-05 -6.96959121998761E-07
  6.90990436076529E-06  1.49178857464014E-06 -1.98622928406108E-05 -6.75712530658952E-08  8.39982247674125E-07
 -2.04979077840520E-06  2.08625511451227E-07 -3.65960792187016E-06 -6.06167955779612E-08  1.64027616875411E-06
  1.15405186343789E-06  1.73472323974759E-06 -5.07323515675421E-06 -9.01117712027001E-08  6.28140692646614E-07
  1.41093482433819E-06  1.04126690038813E-06  3.85221515199229E-06 -2.25543722131746E-08  2.03801577908530E-06
 -1.70599931919105E-06 -5.69100247174724E-07  4.92950581826889E-06  4.90242626819982E-06  4.32548647158146E-06
  4.10286888192049E-06  4.87982055837829E-06 -1.47043309887506E-06 -2.91094461536926E-06 -1.99891631019680E-06
 -2.36024385680593E-06 -1.09939565212362E-06 -6.78307549476694E-08 -8.64990850578905E-07 -3.64459913360245E-07
* ORBITAL    1   10
 -9.12821877774353E-06  7.07109426616858E-01  7.72551748721934E-04  5.62308008938562E-05  5.73776466380902E-05
 -7.33106621964466E-08 -1.33102207515166E-06  1.20611347009682E-06 -2.48053352182032E-07  1.24095474968174E-07
  1.83272376648314E-06 -6.60678399019623E-07  5.06310861502249E-07 -8.28651581265909E-04 -3.31983019334446E-05
 -5.48778283382799E-05 -4.62858833871910E-05 -7.37509415639944E-05 -1.93417863452759E-05  1.61234142845828E-05
  6.36485652758761E-07 -4.97549606560640E-05 -4.52861467156909E-06 -1.77385412213430E-05 -5.03992052407515E-07
 -5.43236924996478E-05 -1.70778169007240E-05  9.22051025247379E-06 -7.07108749194322E-01 -7.69053291177905E-04
 -5.70982499260025E-05 -5.62012911090378E-05 -7.93267052638593E-08 -1.44184283934526E-06  1.04546058783841E-06
 -3.85606540449420E-07  1.40513961584082E-07  2.18203279643566E-06 -1.64847313709546E-06  5.55484577555353E-07
 -8.28506438097662E-04 -3.00428207137971E-05 -5.99232408622871E-05 -4.64483982468855E-05  7.85462703719688E-05
  1.96455648905877E-05 -1.64038019471130E-05 -4.16063311982959E-07  4.21470875001592E-05  2.90616896408555E-06
  1.33028844691647E-05  1.18049721886606E-06  5.44645115335368E-05  1.71709222010654E-05 -5.66875075244303E-08
 -4.79876591363485E-07 -2.33453059911276E-06  7.02161756217313E-08 -6.35207695439725E-06 -3.51751044762798E-07
  2.30777769093949E-05 -2.08543982149539E-06  8.44686911606145E-05  1.62902639871899E-07  1.33840373764818E-06
  7.85467173495502E-06  2.70816564571635E-07 -1.07688457680871E-05 -9.20792968578882E-07  4.36899587564145E-05
 -2.12908306399192E-06  8.82478849278637E-05  9.55561347629243E-08  1.18784186142384E-06  1.53445255631445E-06
 -1.67470281681055E-06  8.53598564436296E-06 -1.00766218977899E-06  6.64607514601634E-06 -1.22674640833552E-06
  1.71523071565294E-05  8.99176879074133E-08  1.13833591106724E-06  1.61050073960014E-06  1.65670338358134E-06
 -1.00261829085508E-05  9.11269500460099E-07 -3.90402312366231E-06 -1.18191758558391E-06  1.24603771725251E-05
 -1.23528264342033E-07 -1.40315642251114E-06 -1.67411679254780E-06 -1.69686812150296E-06  6.86166193151211E-06
 -1.00046423811446E-06  9.52089674843352E-06 -1.28400301585703E-06  2.31431384413616E-05 -1.03310504629923E-07
 -1.24324916350491E-06 -1.31268826565907E-06  1.67875043935692E-06 -8.69348474321794E-06  9.03607799537861E-07
 -5.50950478826740E-06 -1.23609696749250E-06  1.71440701619866E-05 -2.15820800234570E-07 -2.93542971673411E-07
  2.29301756957445E-06 -3.67504769997041E-06  2.77914558828205E-07 -1.37253691521111E-07  9.49376481040397E-07
 -2.53113541595835E-06  3.15119019050166E-06 -6.15014962505152E-07  1.98150462542827E-07 -1.07062043941936E-07
  2.18677797300158E-06 -3.98238001205621E-06 -7.43482859682306E-07  1.28403655603967E-07 -9.46890624516361E-07
 -2.21177970943550E-06  3.08997237317592E-06 -1.24331160584601E-06 -5.65217782011495E-06 -4.30376981903280E-06
  4.62469832744605E-06  3.05382610214928E-06 -2.84136488952866E-06 -3.93570466945447E-06  3.52477503962940E-06
  4.51249805913386E-06  9.02989560891373E-07  1.02155111329115E-06 -6.91701860919534E-07 -7.30340201169648E-07
* ORBITAL    1   11
  1.27376825311516E-08  9.40125342978966E-08  4.90055917026774E-07 -1.33376682804681E-06  2.76194567678812E-07
 -6.44596752611995E-01  4.26375015765881E-07 -1.76705775467806E-05 -3.59485065416458E-05 -2.90680208868636E-01
 -4.27796306903251E-07 -3.61214734252174E-06 -1.57159708601713E-05 -2.55830522720597E-08 -4.95149996705844E-07
  1.85575415480525E-06  8.64498610573632E-08  1.11944441330611E-06  2.21466265083786E-08  5.96008458535882E-05
 -3.18541679317847E-05 -1.76629208230482E-07 -4.84642458569849E-07  1.12531114739501E-04 -6.94071767359785E-05
  3.09713176954832E-06  3.46110490915195E-07  1.69065600109342E-08  1.22071134770992E-07  6.20190262173155E-07
  8.80391290284711E-07  4.07106677859213E-07  6.44596729139104E-01 -7.28842802418217E-07  1.75721685963446E-05
  3.70437025534400E-05  2.90680258074509E-01  1.22303087460418E-06  2.87889330527293E-06  1.65132009250720E-05
  2.45178220198058E-08  5.44218834582645E-07  1.00168053320444E-07  2.24109828303504E-07 -1.22248176895681E-06
 -4.52153737464708E-07  5.17822709694900E-05 -3.22846827345649E-05 -1.92250361708577E-06 -4.80357586607567E-08
  1.15321382130318E-04 -6.96109638462213E-05  1.55024237385820E-06 -3.23956161404222E-08 -3.37502670415297E-09
 -3.00455591322277E-08  1.47534056193484E-08 -2.59105914846915E-08  6.64931545664964E-07 -2.68786792572485E-08
  3.09796808085957E-06  4.78744390660045E-07 -2.20253457780944E-05  3.96811216311057E-08  3.25519483366407E-07
  1.99299913252230E-06  1.58034894526054E-07 -8.36485622833109E-06 -1.79377012688177E-07  6.55322106776615E-06
 -3.47028412172226E-07  1.76056109018692E-05  9.19183765255374E-07  6.99239992371398E-06  1.91227289108628E-05
 -1.71980788560553E-06  3.84060003582765E-06 -9.25460561599378E-07  1.42952650205982E-07 -1.94984444851717E-06
 -6.82896124375369E-06 -9.27418115483831E-07 -7.05733094754251E-06 -1.87497424940054E-05 -1.73956029150743E-06
  4.02320018944052E-06 -9.39917030245332E-07  1.55499707555624E-06  1.99219618130029E-06  3.72158351132942E-06
  9.29746053656955E-07  7.07605855975745E-06  1.88439518123847E-05  1.76482528232170E-06 -5.92953540412695E-06
  9.19525395614286E-07 -1.11406973696265E-06  1.98559836996252E-06  5.40999440002659E-06 -9.27985268367855E-07
 -7.06027609858690E-06 -1.86972827292296E-05  1.73951187701605E-06 -4.67271821627499E-06  9.19095054187962E-07
 -1.23803285744549E-06 -1.98536068962219E-06 -4.42367011807545E-06 -1.18316166195562E-07 -2.94599140743113E-06
 -2.53840729287019E-06  1.99666107386912E-06  4.61376915482830E-06  8.94877856065988E-08  2.50124688915740E-06
 -2.47391137986222E-06  1.58238583454962E-06 -3.91901995345715E-06 -1.12208272063699E-07 -2.84866833573566E-06
  2.56238997708080E-06 -2.14999839988758E-06 -4.57367117232444E-06  9.27694882708616E-08  2.53537156771320E-06
  2.81878204134254E-06 -2.15134897367414E-06  4.12968757325875E-06 -3.03436799337300E-06  2.50087971419656E-06
 -2.94032319370020E-06  2.41621004236762E-06 -1.60987557249233E-06  2.17749479933349E-06 -1.72890075915045E-06
  1.85599956046959E-06 -1.68202916523518E-06  1.74211993794775E-06 -1.67059914001116E-06  1.90398149373514E-06
* ORBITAL    1   12
 -9.76568978424014E-09 -7.21902301531216E-08 -3.77084406100107E-07  5.81780591864507E-07 -1.51313963810557E-07
 -6.44701593732736E-01  4.39405740797400E-06 -3.01065044437328E-05 -3.66788005582737E-05 -2.90447637664593E-01
  2.17971377030645E-06 -1.29823831484929E-05 -1.61446742344136E-05  1.61316993830769E-08  3.09719791237363E-07
 -7.17877304216403E-07 -3.57341582552020E-08 -2.94445846944346E-06  1.07681304375657E-07  7.78632362577955E-05
 -2.43050778476493E-05  5.84249467323680E-07 -4.10143257748029E-08  1.70475139607598E-04 -5.34445005048806E-05
 -8.53994440618256E-07  2.36837940313781E-07 -7.14265239418552E-09 -5.11662025170498E-08 -2.69168145626903E-07
 -1.57243604016167E-07 -1.82162847607725E-07 -6.44701618586245E-01  3.88258828772560E-06 -2.87579546505724E-05
 -3.80294873226998E-05 -2.90447596559476E-01  3.10795362889644E-06 -1.56007578515380E-05 -1.69613233921151E-05
 -1.20372982570151E-08 -2.94807223179348E-07  3.26426200411221E-08 -1.73447203470945E-07 -7.08602705691031E-07
 -1.09497378372931E-07 -8.10733342472635E-05  2.37186748992240E-05  2.12530104446721E-06  3.52234700722797E-07
 -1.68826913370722E-04  5.35963204216785E-05  1.87879048129495E-06 -2.30103552156742E-07 -1.14364111324198E-08
 -1.43700442838045E-07 -5.20366087603861E-07  2.45767364394523E-06 -7.07574422680709E-05  1.17511039580228E-06
 -4.11954443006191E-05  8.49615638182305E-08 -3.65043230646817E-06 -1.10087525658350E-08 -4.02415034148671E-08
 -7.40553187648060E-07  2.46251717751414E-06 -7.38504563644147E-05  1.32486699967669E-06 -4.69565158779340E-05
 -1.59763049592789E-07  6.14718228002549E-06  9.33511711767418E-07  7.03883343206807E-06  2.55987613642724E-05
 -1.19966886337245E-06 -1.32228373713693E-05 -7.21718365698249E-07 -1.16937005624152E-05 -1.63892191117028E-06
 -2.80295422783930E-05 -9.28195271312037E-07 -6.99579991681623E-06 -2.55935020116456E-05 -1.18136208968675E-06
 -1.33740909310757E-05 -7.23067805267211E-07 -1.24808062750094E-05  1.62306482374904E-06  2.95574382316236E-05
 -9.42130090354794E-07 -7.10240542156084E-06 -2.61822581563314E-05 -1.19850112240693E-06 -1.44541848463204E-05
 -7.26589196414946E-07 -1.16268417265619E-05 -1.62930528471211E-06 -2.84142702069131E-05  9.45996934348411E-07
  7.13157242244631E-06  2.63821724017769E-05 -1.18503901805950E-06 -1.47982394448452E-05 -7.16235397644773E-07
 -1.15149491428097E-05  1.63824993160595E-06  2.83873869422475E-05  8.23019844646538E-08  4.42668230095545E-07
  7.34159203084147E-07 -1.12696557724605E-06  3.19114543279780E-07 -8.79634215335459E-08 -5.35896893569850E-07
  6.74032444180313E-07 -1.07457407886957E-06 -4.06898772199127E-07 -9.69529607200402E-08 -9.26880006854600E-07
  8.87477596493292E-07 -1.44299878603645E-06 -8.32291143592950E-08  9.05349102441476E-08  7.71831691935202E-07
  7.30253588368106E-07 -1.23680358180796E-06 -3.57984042024666E-09 -2.64437152468102E-06  2.81429271857306E-06
  2.87045289193900E-06 -2.74939873196346E-06 -8.83575122067979E-06  8.65696126235744E-06  9.08884336898291E-06
 -9.01731345114176E-06  2.65121967074819E-07 -2.23810669977468E-07 -5.13648316100061E-07  4.22111976542984E-07
* ORBITAL    1   13
  3.53968397132201E-06  8.30762969731508E-04 -2.17966407576645E-06  2.25100161406905E-05 -7.06112138973628E-06
 -5.65655776212813E-08 -1.26888145418860E-06  2.35033401394753E-06  3.67233316900335E-08  8.44099014713882E-08
  1.42684118990263E-06 -2.56046981245386E-06  1.02431951195032E-07  7.07106183836853E-01  1.18189655258020E-05
 -1.11445865513624E-05  2.05895066820282E-05 -4.07519753449095E-05 -8.93224782167465E-07  8.95944996689341E-06
 -7.88143673545771E-08 -2.43658745495482E-05  8.14915825693706E-05 -1.17142566086572E-05 -1.11513553513677E-06
 -2.64549030800547E-05 -1.57429598188102E-07 -3.54688868762203E-06 -8.30814191178365E-04  1.93924394955153E-06
 -2.26864926224172E-05  6.91238168314542E-06 -1.14340912603495E-08 -3.46453938690684E-07 -4.12782107020344E-07
  3.09260650067385E-08 -2.75402893529776E-09 -4.19806017485026E-07  2.71510566671595E-06  4.32370013344607E-07
  7.07106176261397E-01  1.16701717395762E-05 -1.07337103987748E-05  2.20969534790577E-05  4.03917742045786E-05
  1.16963269973249E-06  1.70321071071561E-07  2.13641077893330E-07  2.53291914170713E-05 -8.12885729745371E-05
  9.28866366193791E-06  9.21407211579646E-07  2.53717371599798E-05 -1.90582373995224E-08 -4.98589948632610E-08
 -4.03656555421392E-07 -2.32894355599504E-06 -5.15563733627799E-08  5.54829874818126E-06 -3.11752543460958E-07
  1.55263956907251E-05  1.37456563365937E-06 -1.71406414736484E-05  3.05870222271733E-08  2.59280014040595E-07
  1.71276601238879E-06 -8.71848778244640E-08  6.18829579645801E-06 -2.77023784240411E-07  1.52787152186261E-05
  1.87468604167912E-06 -3.72007545052887E-05 -2.16563584129666E-07 -1.62718346027907E-06  1.07132836495470E-06
  1.45500000239657E-06  6.38610969155065E-06  6.81365203623547E-07  6.73161580515789E-07 -7.66058966211212E-08
 -2.07540482700897E-05 -2.26185850263331E-07 -1.71210732483082E-06  1.54391800400273E-06 -1.53313080519433E-06
 -5.47164267419756E-06 -7.24883253559374E-07  4.70009157355145E-06 -2.73075215588852E-08 -2.87128708770099E-05
  2.35825591276635E-07  1.77298142620764E-06  7.10875281076457E-08  1.46017298921906E-06  8.92169241691190E-06
  6.80641373260236E-07 -4.46911577502903E-07 -8.61043602421028E-08 -2.19267957924128E-05  2.22806984517833E-07
  1.68551456743800E-06 -2.39266495210438E-06 -1.54213953702051E-06 -2.91980010821506E-06 -7.36530005554680E-07
  3.65575802573530E-06 -1.00377337155498E-08 -2.79225703262248E-05  5.80592250365325E-07  2.37619573912748E-07
 -3.86041589141559E-06  2.07897933141081E-06  4.44480132969334E-06  6.03105369912627E-07  2.80928098664392E-07
  3.34694482311374E-06 -2.09504246380769E-06  4.36358297800076E-06 -5.47926892288684E-07  6.57307700488170E-07
 -4.14763520791501E-06  2.69003933223729E-06  5.45363292422648E-06 -6.29475572594885E-07 -1.05050631923475E-06
  3.10932754839106E-06 -1.58501216952649E-06  3.57696096233805E-06 -5.70665321190573E-07  2.46091819752000E-07
  6.72648933262422E-07 -1.46441607101503E-07  2.80108451720122E-08 -1.05859628326772E-06 -5.45544237665596E-07
  1.60689846035585E-06 -4.50323863805981E-06 -4.52416913470209E-06  5.13462280277469E-06  4.22882222781637E-06
* ORBITAL    1   14
  4.39214808482361E-06  8.36232272953628E-04  3.45771764111394E-05 -1.86053559397426E-05  3.44685126145841E-05
  3.09570039205590E-08  7.54875844537637E-07 -1.87492136782668E-06 -4.28296119218551E-08 -4.35710818660484E-08
 -8.39341076442300E-07  2.39965413417475E-06  5.94488200508863E-08  7.07104098040986E-01 -3.49993954684899E-05
  9.88809833504440E-05  2.99284618399420E-05 -4.74059424689191E-05  2.02002431530122E-06 -4.12692477797810E-06
 -9.90237403741691E-08 -2.06528125297391E-04  4.41007687698648E-05  5.85751201231061E-06  4.42680749251050E-07
 -2.49650232137222E-05  4.02725617873306E-06  4.37740685865549E-06  8.36125136672652E-04  3.40451938502474E-05
 -2.02897899086082E-05  3.38436766684338E-05 -1.25295852123021E-08 -1.20908595338794E-07  8.11289140968416E-07
 -1.04283668041191E-07  4.08375094398213E-08  9.87056127830293E-07 -2.97755643797814E-06 -2.70987570818614E-07
 -7.07104108126463E-01  3.48345079037883E-05 -9.94341439129410E-05 -3.16043090713673E-05 -4.90415541516351E-05
  2.33989347884444E-06 -5.98235785073221E-06 -3.78397646080719E-07 -2.07123983464914E-04  4.44541477070377E-05
 -4.39134920255434E-06 -3.48034503657747E-07 -2.64990705789523E-05  4.08685132165586E-06  2.28184745064356E-06
  1.76825401789294E-05  7.60123899915320E-05 -5.00928372797565E-06  1.16585746839964E-04  1.03226746257279E-05
 -2.54136565945494E-04  2.59761061355026E-07 -1.04295921996556E-05  2.27179562407894E-06  1.76005809594137E-05
  7.53556275681542E-05  5.18820585198293E-06 -1.28209438469643E-04 -1.01687474546664E-05  2.46024827739079E-04
 -2.43793431983435E-07  8.80280395535763E-06 -6.03661244674596E-07 -4.58526607125237E-06  3.82456414364608E-07
  1.68881947228557E-06  2.42985047029554E-05  6.42618345987494E-07 -3.24262833351890E-05  8.19450621587732E-07
 -9.39120999018119E-05 -5.99879353624564E-07 -4.54976634869252E-06  2.20203148537242E-07 -1.64375371175488E-06
 -2.44325933597198E-05 -6.35642793717334E-07  2.91597865771901E-05  8.01032273596024E-07 -8.92377633773408E-05
 -6.11047186319390E-07 -4.63245540918974E-06 -6.49244305747903E-07 -1.64026934353410E-06 -2.70451750580410E-05
 -6.28044533862364E-07  3.00365864017456E-05 -7.75091103678341E-07  9.01036617905630E-05 -6.00755915335917E-07
 -4.56313077423323E-06  1.06442616025177E-06  1.70851381982103E-06  2.22142420479297E-05  6.56284501515388E-07
 -3.12118240084433E-05 -8.29624991228977E-07  9.28657543077610E-05  2.41054732444952E-07 -5.54442003580229E-06
 -3.78653500299493E-07  3.35575529036369E-06  1.78130330782273E-05  2.48786903690501E-07 -5.15021862503186E-06
  6.32009979294216E-07 -3.34745103250394E-06  1.74880836576432E-05  2.25844912066561E-07 -5.89415545911181E-06
  8.79196782546468E-07 -3.80113574076648E-06 -1.83356211491058E-05  2.71367598903701E-07 -4.74136990842467E-06
 -1.10062991337153E-07  2.78109745181917E-06 -1.69520593164339E-05 -1.82929327266158E-05 -1.85524074364759E-05
 -1.85461458712878E-05 -1.82584685606178E-05  7.75248790086508E-06  8.14885433385386E-06  8.56533173590826E-06
  7.18664598553420E-06 -3.56182760762499E-06 -3.39606158276422E-06 -3.88996758228856E-06 -3.21057618787820E-06
* ORBITAL    1   15
  4.24565491009752E-08  3.10929015827283E-07  1.60898640049572E-06 -1.78588471808717E-06  9.94747688527339E-07
 -2.90679276512729E-01  7.87759541344864E-06 -4.82788859277511E-05 -4.50077100249534E-06  6.44595099368084E-01
 -1.63888057844279E-05  8.63348333164628E-05  9.09885951284749E-06 -7.52128233186052E-08 -1.51578647867689E-06
  3.99497155373650E-06  1.76034979612920E-07  4.14424903971141E-07  7.31460450995614E-09 -3.67623176960584E-05
  4.86747554902943E-05 -3.15876799054701E-06 -5.09483029747137E-07 -1.31344883640269E-05 -2.37571776956289E-05
  6.14293482777449E-06  5.07652146361788E-07  4.20022493480068E-08  3.07913021042654E-07  1.56634077524376E-06
  9.45684162211522E-07  7.27123300140206E-07  2.90679276034405E-01 -7.83785355650372E-06  4.77276694364638E-05
  5.05472817917324E-06 -6.44595091880845E-01  1.64855037664192E-05 -8.61707350514663E-05 -1.04262840844568E-05
  6.71542951254855E-08  1.45438263116433E-06 -1.82933843753068E-06 -1.39172926831785E-07 -4.62291235762847E-06
 -5.73277425882203E-07 -3.81938847764115E-05  4.91725012978109E-05 -5.79098689064920E-06 -5.04783435830269E-07
 -1.50195408344324E-05 -2.42603805318206E-05  4.03917070844849E-06  2.06706878651791E-07  5.42509659658063E-08
  4.39062657276771E-07  2.69075742984223E-06 -2.29848913999493E-07  1.08403287361121E-05  2.34254999269016E-07
 -4.48945472095246E-06  9.37600249100018E-06 -3.89142575191815E-04  5.27385528260673E-08  4.23622286346720E-07
  2.52976872314720E-06  2.55519665675574E-07 -1.25988798094231E-05 -1.98743019947587E-07  5.35832372331476E-06
 -9.16874156585169E-06  3.82515410010699E-04 -2.76794148379854E-07 -2.12837118443961E-06 -2.15210812448845E-05
  5.90052338048852E-07  5.19575640134864E-05 -6.77227259660500E-07 -2.97932180294036E-05 -1.61621022521940E-07
 -2.33927594140384E-05  2.56821510834057E-07  1.97360107026930E-06  2.24330315140219E-05  5.53861480832788E-07
  5.17465986606977E-05 -7.02521258913382E-07 -2.64202919427280E-05  2.40234711103623E-07  1.54008596272050E-05
 -2.73789224476444E-07 -2.10152341219348E-06 -2.19044066896098E-05 -5.53310036396794E-07 -5.34085140689864E-05
  6.93453682018454E-07  2.85794008354942E-05  1.89716968249178E-07  2.11525448019425E-05  2.61654497199753E-07
  2.01278633004887E-06  2.22211824930297E-05 -5.77307301259267E-07 -5.07725863226438E-05  7.07130785059983E-07
  2.75313477814500E-05 -2.21719577696603E-07 -1.69002756876606E-05 -4.33963773915246E-07 -1.95380681219811E-05
 -9.13508699200407E-06  1.13302056615111E-05  2.27498985898978E-05  3.68863850415481E-07  1.84663957100139E-05
 -9.07807738599377E-06  1.04847940010533E-05 -2.10054193623610E-05 -4.25152131458731E-07 -1.95063599884980E-05
  9.00178601520740E-06 -1.11093147913713E-05 -2.26966622316869E-05  3.70370455448880E-07  1.85612300768348E-05
  9.45513291026529E-06 -1.08734155907816E-05  2.12935865400459E-05 -9.00123726344711E-07 -6.80254653511307E-07
 -9.95601421316441E-07 -5.17502959859542E-07  9.87090349335215E-06 -8.51521266307381E-06  9.60406104538496E-06
 -8.93245874731677E-06 -1.16444298334786E-05  1.17560980027823E-05 -1.16051085088620E-05  1.20073428949167E-05
* ORBITAL    1   16
 -5.53503660882060E-08 -4.03299567141400E-07 -2.07311157380665E-06  6.50328325081419E-07 -1.05604224034915E-06
 -2.90447313374109E-01 -7.82360624284576E-06 -7.51829602824771E-06 -5.45365371325109E-06  6.44701074497489E-01
  1.39873200365835E-05  1.81029867719614E-05  1.18620021221496E-05  9.05621732068106E-08  1.91934037612921E-06
 -3.13867800104621E-06  1.11127136626825E-07 -1.13013668697014E-06 -3.24048893382831E-07 -6.59276312385737E-05
  5.19205707239621E-05  5.03676838604115E-06  1.05343019441121E-06  1.89061893396321E-05 -2.35741430736378E-05
 -1.33503533837159E-06  5.00487211587596E-08 -5.54643533845924E-08 -4.05810015800421E-07 -2.11364164169807E-06
  1.06683689054436E-06 -1.07053461989940E-06 -2.90447313014861E-01 -7.82680223330998E-06 -7.73774127686368E-06
 -6.12700230653684E-06  6.44701072521604E-01  1.39554600251630E-05  1.81333248100715E-05  1.32917661098890E-05
 -9.20472100402005E-08 -1.95023462705212E-06  3.42134837397864E-06  1.73703523951670E-07 -3.32782686968322E-06
 -8.20686154822685E-08  6.66177395377234E-05 -5.19879940942777E-05  3.08851282339096E-06  7.77664455357448E-07
 -1.93198672488426E-05  2.32070926225380E-05 -1.37392291964700E-06  1.48996263845061E-07  1.41633706061041E-07
  1.32215104923033E-07 -1.89319527255207E-05 -1.01882920450226E-06  7.19981328040113E-05  1.58964710661037E-06
 -1.17022713945521E-04  2.25999664980168E-09  1.03653474429624E-07 -2.78754870271067E-07 -1.24081505731617E-06
  1.18380501445521E-05 -1.32428515126893E-06  8.15748254101952E-05  2.29763274481584E-06 -1.40754057937352E-04
  3.76176159547921E-08 -5.20335969548689E-07 -1.02356609051524E-07 -7.71666285663052E-07 -6.27261324136809E-06
  4.48625740460962E-07  1.65642566021692E-05 -4.75704764478933E-07 -8.09348383097916E-06  4.66166499204821E-08
  2.21737031192276E-06  1.24700932579260E-07  9.43515816827457E-07  5.92135444639060E-06  4.61620625846897E-07
  1.83422307493981E-05 -4.89107798101372E-07 -1.10469407950715E-05 -1.12954223279432E-07  4.88362715693721E-06
  1.28816799008842E-07  9.75315614725365E-07  6.03457390330640E-06  4.79912733425165E-07  1.85164790901077E-05
 -4.91157351087137E-07 -1.12146884577755E-05  1.13561228493687E-07 -5.11300275016015E-06 -1.02900913123683E-07
 -7.75124420790958E-07 -6.29875151471202E-06  4.45157022432676E-07  1.65901764287794E-05 -4.83545066879700E-07
 -8.02265392143021E-06 -5.06592985522310E-08 -2.59044837768748E-06  5.13465808767537E-07  4.19199672799357E-07
 -5.38462263474382E-06  2.07633387359595E-06  4.23833606930999E-06 -4.89529578231372E-07 -1.35750532420525E-08
 -5.09461557336013E-06  2.31430153570810E-06 -5.45730320441036E-06 -4.99951102512460E-07 -7.78216133689612E-08
 -5.12716122376143E-06  2.30911071619885E-06  5.49087905751342E-06  5.23167984396877E-07  4.79108815173174E-07
 -5.35730250304247E-06  1.99093443567722E-06 -4.24190455775945E-06  9.40838122205574E-07  6.54253372438046E-07
  8.01291437603564E-07  8.50924144492870E-07 -2.12891159010354E-06  1.22666205502221E-06  1.22605291214263E-06
 -2.18658258369144E-06 -5.02683631662300E-06  4.69145897317795E-06  4.81672885891579E-06 -5.04987994240062E-06
* ORBITAL    1   17
  1.14200090544673E-10  8.50770289093663E-10  4.78084028311510E-09 -3.74036891793874E-08 -6.85347372604594E-09
  2.20397933730486E-06  4.92192402088003E-05  4.62835685399184E-04  1.88014760491768E-04 -4.08914354747926E-07
 -9.97342910464822E-06 -1.05927138969070E-04 -5.31121762834455E-05 -4.09401712723123E-10 -8.27258700467952E-09
  2.51723772151309E-08 -1.64107448312005E-09  4.14650085190001E-08  3.33162356434638E-09  6.19126065673061E-06
 -6.12871525683867E-06 -2.24838301848722E-08 -1.76361312850530E-09  5.07767020345797E-05  1.35191150204778E-04
 -4.73898374131542E-08  3.66582301735328E-09  2.45172523424102E-10  1.75646430183687E-09  8.21066136280448E-09
  2.12907711517837E-08  9.45286596040369E-09 -2.20373763042345E-06 -4.92143405369841E-05 -4.62841736159488E-04
 -1.88011193944213E-04  4.08605643834062E-07  9.96909672523095E-06  1.05920726924641E-04  5.31093160124163E-05
  3.15188385502815E-10  7.31212110222206E-09  4.75057762561949E-09  2.26989702276630E-09 -3.71534548362646E-09
  1.35703020869512E-09  6.23021609555853E-06 -6.12778788523941E-06 -3.87934815405902E-08 -3.27749891722289E-09
  5.07025465628784E-05  1.35184827339173E-04 -4.08780809012349E-08 -1.01503235677238E-08  3.04090340237342E-10
  2.52360587521912E-09  1.48397654133119E-08  6.01372840869350E-10 -5.93648735409247E-08  2.59940811446132E-09
 -1.19626544843632E-07 -8.48882971069270E-06 -9.03306467830580E-05  8.92183924347559E-11  7.07738769136672E-10
  3.55682138645383E-09 -5.09614760076184E-10  6.28474981320485E-08 -7.56302217725246E-10  3.79602264184038E-08
  8.49107587043065E-06  9.02442444693340E-05  8.63919913275396E-06  4.90484922321565E-05  1.95945685561369E-04
  1.20944616614150E-05  1.28563627999730E-04 -1.97316911979362E-05 -8.72173144448621E-05  2.20169240129970E-05
  1.88906210683619E-04 -8.63982374853166E-06 -4.90534797004656E-05 -1.95972147733287E-04  1.20946393139060E-05
  1.28589170523273E-04 -1.97333150511181E-05 -8.72423323727645E-05 -2.20176463360562E-05 -1.88993476660227E-04
  8.63961872401723E-06  4.90518720213177E-05  1.95963671916067E-04 -1.20944356318144E-05 -1.28586507350510E-04
  1.97332879625715E-05  8.72382974190204E-05 -2.20173050890919E-05 -1.88965125069311E-04 -8.63962652268201E-06
 -4.90518966252084E-05 -1.95964897269704E-04 -1.20945080152075E-05 -1.28567757742343E-04  1.97326859097331E-05
  8.72327867102560E-05  2.20173878366540E-05  1.88967698661041E-04  5.00118700390503E-01  5.25941833518523E-04
 -6.57402209787947E-05  8.46283615973128E-05  6.42831411823496E-05 -5.00118707063442E-01 -5.25986169743131E-04
 -6.57512947334381E-05  8.46971811187524E-05 -6.43461423347979E-05  5.00118707758625E-01  5.25998148162532E-04
  6.57328481387251E-05 -8.46642157130672E-05 -6.43227376714995E-05 -5.00118704624887E-01 -5.25970855584095E-04
  6.57542671799345E-05 -8.46524166935264E-05  6.43155614732415E-05 -4.05430225340918E-04  4.05456405986667E-04
 -4.05454638312072E-04  4.05443827979349E-04 -4.72398482801156E-04  4.72466013839801E-04 -4.72442254101129E-04
  4.72438136601950E-04 -3.69401044533061E-04  3.69462611705854E-04 -3.69461788338467E-04  3.69426478288883E-04
* ORBITAL    1   18
 -6.16739104400195E-06 -4.44405758609773E-05 -2.19616298499237E-04 -1.40834111818425E-03 -8.10772442482752E-04
  4.77989141366889E-12  9.37121666124365E-10 -8.19568381747415E-10  3.55880905150591E-09  1.18526292723277E-10
  1.94624562880368E-11  1.57845866080327E-08  2.52255883875239E-09 -1.97050171279974E-07 -1.14841526221768E-05
 -1.88302742535936E-04 -8.79881488320312E-05  1.28280387889788E-06  1.93992729993129E-05  2.32451169139669E-08
 -2.86214997367876E-09 -1.19366291762801E-05 -5.34298455349574E-05 -2.50848956078188E-08  4.87443946603640E-09
 -1.71125865711830E-05 -5.83782226979985E-05  6.16790109461282E-06  4.44443239316977E-05  2.19636010837846E-04
  1.40832458422978E-03  8.10777669537944E-04 -2.96440395990649E-10 -5.41998623919105E-09  1.49288389249716E-08
  1.29609426661701E-10  5.50395441368453E-10  1.05693118647875E-08 -2.27789044344026E-08 -9.25230451279836E-10
 -1.96134107507707E-07 -1.14645074385926E-05 -1.88323093873679E-04 -8.79814151527858E-05 -1.23714018778154E-06
 -1.93916910134018E-05 -4.92857256174797E-08 -1.30742878340535E-08  1.18847968079182E-05  5.34205299236876E-05
  3.61829470685390E-08  7.54212476493624E-10  1.70828148222917E-05  5.83742418497884E-05 -5.64680456483400E-11
 -4.46401856311083E-10  2.01067293856583E-09  5.02474158859673E-10 -5.06066213345683E-08  3.52992646810434E-10
 -4.95710053443813E-09  4.34640628899355E-06  8.86901968776993E-05  6.42231012511123E-10  5.21991073408221E-09
  3.09917355525504E-08  7.42092129688450E-10 -2.12119013358021E-08 -3.32272392613198E-09  1.49416235089116E-07
  4.34318176886749E-06  8.88017014285770E-05 -3.97507414119058E-06 -1.48945872402492E-05 -6.05101558379816E-05
 -1.36177575051256E-05 -1.20882551810250E-04  2.34299368591090E-05  1.68967768235120E-04 -1.88898073845253E-05
 -1.54051371960950E-04 -3.97557840423710E-06 -1.48985908175513E-05 -6.05373900532922E-05  1.36185979864383E-05
  1.20907840316423E-04 -2.34318755669189E-05 -1.69021675855288E-04 -1.88909224570341E-05 -1.54085530116964E-04
  3.97543323738425E-06  1.48974253501478E-05  6.05314509292813E-05 -1.36182070192052E-05 -1.20920065283244E-04
  2.34314146156277E-05  1.69026283187703E-04 -1.88907280408222E-05 -1.54034062560608E-04  3.97533771813466E-06
  1.48966788157919E-05  6.05336898002761E-05  1.36182340000765E-05  1.20888514352249E-04 -2.34313295446442E-05
 -1.69014990087233E-04 -1.88908317120130E-05 -1.54040735243497E-04  5.00120795957307E-01  5.47279700264949E-04
 -4.42930968192470E-05  5.60005581665387E-05  3.46925674599480E-05  5.00120803272594E-01  5.47334075838934E-04
  4.43055971522155E-05 -5.60722941036946E-05  3.47526346234158E-05 -5.00120803875287E-01 -5.47343523416366E-04
 -4.42852239366860E-05  5.60399305749155E-05  3.47269177877901E-05 -5.00120801061288E-01 -5.47318674710444E-04
  4.43062781133095E-05 -5.60278887083214E-05  3.47223357076794E-05 -3.04189164592758E-04 -3.04216522614252E-04
  3.04204350395486E-04  3.04197035801971E-04 -4.15306868718655E-04 -4.15370111094969E-04  4.15355659534327E-04
  4.15352645350188E-04 -2.58804213968841E-04 -2.58865248934430E-04  2.58870564894738E-04  2.58837399738618E-04
* ORBITAL    1   19
 -1.55145628612409E-06 -1.13744202509083E-05 -6.22714018798736E-05 -5.23505345038690E-04 -3.12734594802829E-04
 -9.89013696616244E-11 -2.57627195484894E-09  1.40967880202540E-08  4.16116195456527E-09  1.64235638804597E-10
  2.90790178711254E-09 -1.03772791854773E-08  1.69390769434677E-10 -1.58345216244491E-06 -4.02703179354480E-05
 -4.70418868612698E-04 -2.13297183867048E-04 -1.57721303072136E-05 -4.91707443514892E-06 -6.89356822461042E-09
  1.28071195498376E-08 -3.10135036650286E-05 -8.57841750727603E-05 -2.41401751288370E-08 -5.46814784594547E-09
 -2.62281742458281E-05 -6.76652444139791E-05 -1.55133310941141E-06 -1.13734877248955E-05 -6.22659933262145E-05
 -5.23506623047460E-04 -3.12728556165744E-04  2.33230284155941E-11  7.72588057517906E-11 -9.35183362205107E-09
 -1.26208810294683E-09 -1.18360979083935E-10 -2.48626182407274E-09  1.87833316345105E-08  2.32674772990102E-09
  1.58360213039742E-06  4.02721987790165E-05  4.70404207162793E-04  2.13292013210050E-04 -1.57356980424013E-05
 -4.91895477536360E-06  3.80149473714371E-08  6.23440855125995E-09 -3.09893393309409E-05 -8.57789943262841E-05
 -6.85999005776403E-09 -1.08512722808219E-09 -2.61987443602173E-05 -6.76633040896766E-05 -1.42403555441597E-06
 -1.15090530469644E-05 -2.31099665439955E-05  6.36202709605829E-06  6.77677449399387E-05 -1.08793905475406E-05
 -1.26170227663946E-04 -2.13257364179742E-09  7.34611034185362E-08 -1.42413674010593E-06 -1.15098872737823E-05
 -2.31160195163307E-05 -6.36294043127810E-06 -6.77258936337967E-05  1.08792893449894E-05  1.26193065777374E-04
  6.44273988383075E-10 -3.37705556464545E-09 -5.53428518408478E-06 -2.62361885653600E-05 -1.06291105408371E-04
 -1.59884474723100E-05 -1.46619199818211E-04  2.12369078086742E-05  1.28294000733606E-04 -2.01231899647464E-05
 -1.77131055100618E-04 -5.53489141892515E-06 -2.62409916622828E-05 -1.06324540395336E-04  1.59890103876955E-05
  1.46632118852367E-04 -2.12387940732420E-05 -1.28336613841405E-04 -2.01242212636577E-05 -1.77175900331690E-04
 -5.53477133365447E-06 -2.62400550318952E-05 -1.06309435642752E-04  1.59884471759228E-05  1.46650948063086E-04
 -2.12382597551804E-05 -1.28316950615304E-04  2.01236487700312E-05  1.77178473016909E-04 -5.53474527140843E-06
 -2.62398273010369E-05 -1.06314340244188E-04 -1.59884622973314E-05 -1.46624619678284E-04  2.12381042830212E-05
  1.28313297584946E-04  2.01237284243353E-05  1.77172827400972E-04  5.00121498061104E-01  5.48045507538569E-04
 -4.76744720784093E-05  7.16664403590372E-05  4.64959375006285E-05  5.00121505311982E-01  5.48094256716858E-04
  4.76861656437648E-05 -7.17376136559398E-05  4.65629130952529E-05  5.00121505487991E-01  5.48102973705953E-04
  4.76703166952365E-05 -7.17066283244903E-05 -4.65376459930759E-05  5.00121502571308E-01  5.48076886167985E-04
 -4.76914151779044E-05  7.16940246999446E-05 -4.65335152186157E-05 -3.60977286759720E-04 -3.61005896406806E-04
 -3.60997890690478E-04 -3.60992965516746E-04 -4.44431385268988E-04 -4.44491584971626E-04 -4.44472780317986E-04
 -4.44467424160691E-04 -3.26229059230919E-04 -3.26292948686148E-04 -3.26290809451682E-04 -3.26257772194889E-04
* ORBITAL    1   20
  6.54736866608166E-10  4.82447491751232E-09  2.57171530982876E-08 -7.43255012704666E-08  6.14650481969013E-09
  1.60367945079752E-06  3.70640113982876E-05  3.53205230528205E-04  1.46554052000103E-04  4.58144713558395E-08
 -1.32782402372411E-06 -5.97568878791409E-05 -4.13819922106019E-05 -1.28436957696751E-09 -2.49100618526663E-08
  7.03814516120963E-08 -8.66661057699516E-10  2.10751011994035E-07  1.52261537538924E-08  1.46018547753497E-06
 -1.77378303840621E-05 -1.25975076848107E-08 -1.35250522643450E-08  6.42793914077113E-05  1.78497838732153E-04
 -4.16419682044671E-08  4.62390480149020E-09  5.88148022353798E-10  4.25449115554507E-09  2.17288152630937E-08
  3.52796913807719E-08  8.22122531049161E-09  1.60361107661626E-06  3.70621968447718E-05  3.53203947682818E-04
  1.46551307163213E-04  4.59574230576359E-08 -1.32393231878851E-06 -5.97695817707275E-05 -4.13828688686830E-05
  8.43229758100603E-10  2.07691803758995E-08  5.10027010726897E-09  3.29926672708397E-09  2.53323207658484E-08
  6.34627517292640E-09 -1.49156051288439E-06  1.77293635057951E-05 -9.29664701018842E-08 -1.42996279428764E-08
 -6.42871680222774E-05 -1.78496191611086E-04 -1.96559646857777E-07 -2.15755686090594E-08 -2.92920686041914E-06
 -2.20036773118410E-05 -8.57781632732756E-05 -1.84691342294097E-06 -3.24543073102106E-05 -2.13650052896443E-06
 -1.55961973518168E-05  4.73585627966421E-09 -1.60457489753116E-07  2.93086374869777E-06  2.20169433158346E-05
  8.58669660606109E-05 -1.85113122667005E-06 -3.19828996173734E-05 -2.14815572311279E-06 -1.50449672805433E-05
  3.63772933620839E-09 -1.24425140862444E-07  8.92271387758590E-06  5.12253907350673E-05  2.04488341272842E-04
  1.20123665909699E-05  1.26799946626735E-04 -2.01026245170062E-05 -9.08976803452006E-05  2.13834469496691E-05
  1.83897461608809E-04 -8.92379408128470E-06 -5.12340158674462E-05 -2.04515487020955E-04  1.20113086014052E-05
  1.26848120437004E-04 -2.01039773335886E-05 -9.08687367870043E-05 -2.13828005160420E-05 -1.84081750992028E-04
 -8.92354570152862E-06 -5.12319452679796E-05 -2.04521713059796E-04  1.20122464366768E-05  1.26787884898679E-04
 -2.01029590420482E-05 -9.08920385008488E-05  2.13835752186688E-05  1.84009722669986E-04  8.92316363773259E-06
  5.12290511897431E-05  2.04495221046249E-04  1.20116715080423E-05  1.26860722875453E-04 -2.01041040662158E-05
 -9.08904526094423E-05 -2.13830250065141E-05 -1.83985263171105E-04  5.00118509394892E-01  5.24220552522058E-04
 -6.73670694177979E-05  8.40580080531500E-05  6.68066009344071E-05 -5.00118515585278E-01 -5.24256407950702E-04
 -6.73716900941961E-05  8.41208554761894E-05 -6.68664604559727E-05 -5.00118515879733E-01 -5.24263081077207E-04
 -6.73616939015445E-05  8.41036983493324E-05  6.68508108768171E-05  5.00118514648076E-01  5.24263930366030E-04
 -6.73673326840984E-05  8.40649881406206E-05 -6.68292458040352E-05 -4.05709447514951E-04  4.05728557597382E-04
  4.05717683722202E-04 -4.05725146105892E-04 -4.74240751150574E-04  4.74318135400894E-04  4.74286177819101E-04
 -4.74296368252407E-04 -3.70626889004418E-04  3.70685127924222E-04  3.70691680037541E-04 -3.70649028597484E-04
* ORBITAL    1   21
 -4.84747769842598E-07 -6.32090177053110E-06 -8.50223128697355E-05 -1.95536808190983E-05  1.35617109280524E-04
  2.97429310932175E-08  6.34740495314462E-07 -1.19711999268500E-06  5.62965456320997E-09 -5.72187653156394E-08
 -1.18774403899456E-06  2.35592605460266E-06 -4.65007901836206E-09  6.57445536241247E-06  1.36333196244827E-04
  1.97574385479665E-04  4.03876650988359E-05 -3.07862436236202E-05  1.38631894061724E-04 -3.48533610703240E-06
  3.62917097988510E-07  1.18706338198753E-04  3.43248492389735E-06  3.04675559139746E-06 -1.02196713569299E-07
 -4.59822372002985E-05  1.03733564388682E-04 -4.84651931571966E-07 -6.31953376984741E-06 -8.49948732464230E-05
 -1.89911629431239E-05  1.35384820658920E-04 -1.65998093732856E-08 -3.48495421588845E-07  1.49005008659154E-06
  9.94580197734273E-08  3.39228350550273E-08  8.04404622036074E-07 -2.33326234919512E-06 -9.68897806576125E-08
 -6.57564757575489E-06 -1.36354871903305E-04 -1.97266923650185E-04 -4.04227504070544E-05 -3.09711836975297E-05
  1.38278077154564E-04 -2.29826203676517E-06  1.13309798460364E-07  1.18436823957166E-04  3.34111974557366E-06
 -1.32114201464553E-06 -9.85499520049598E-09 -4.70095006927253E-05  1.03630723820543E-04  7.13126062664741E-06
  7.07087156345766E-01  5.06115753639163E-03 -3.00780007349241E-03 -5.27379473926582E-04  6.19143055941926E-03
  1.04846444953133E-03  2.45157520074485E-07 -1.06759674577597E-05  7.13141493715390E-06  7.07087148176983E-01
  5.06093120480045E-03  3.00777948110044E-03  5.28682644992312E-04 -6.19135975576570E-03 -1.05415328038962E-03
 -1.98198222985535E-07  1.01406029015428E-05 -3.85863455332690E-06 -5.46702181118643E-05 -1.28427501584860E-04
  3.21709313089255E-06 -1.31827806658007E-05  2.00247481714455E-06  4.74661436919281E-05  2.30597504232788E-06
  1.22364765945506E-04 -3.83929352157600E-06 -5.45196351375794E-05 -1.27054557054757E-04 -3.19661663735434E-06
  1.59031327748859E-05 -1.99643153269923E-06 -4.89063040585269E-05  2.30343294954012E-06  1.23812879940613E-04
 -3.84987760342838E-06 -5.46009783775472E-05 -1.28191597943888E-04 -3.19798872379627E-06  1.29344786262422E-05
 -1.98786771825140E-06 -4.79237251533342E-05 -2.28609379215285E-06 -1.22909797457560E-04 -3.84512758003421E-06
 -5.45665884971950E-05 -1.27341635641704E-04  3.21130085675687E-06 -1.57193484060992E-05  2.00941478328257E-06
  4.85134775856893E-05 -2.32033224133601E-06 -1.23328948873364E-04 -1.25438361653058E-06 -3.95143561510413E-06
 -1.70931951910763E-06  5.03290029112506E-06 -1.17805885045015E-05 -1.22442676492721E-06 -3.10636256088586E-06
  1.45893390219877E-06 -4.36601111548617E-06 -1.26409159668809E-05 -1.26364978795443E-06 -4.06852449918246E-06
  1.71618384137774E-06 -4.96347927290509E-06  1.16829471576007E-05 -1.21438117097313E-06 -2.98015577386563E-06
 -1.37752624445422E-06  4.37848955683544E-06  1.27566727068216E-05  2.10365532794203E-05  2.09097985026736E-05
  2.08489910214657E-05  2.10134579372459E-05 -3.01251194942727E-05 -3.06079167364191E-05 -2.99705908685707E-05
 -3.07344895847922E-05 -5.99339598810275E-05 -5.94160837020063E-05 -5.99137923728707E-05 -5.93656937058183E-05
* ORBITAL    1   22
 -1.33636730183372E-08 -9.69752248956442E-08 -5.02171643438875E-07  8.86694586950137E-07 -2.23607728362804E-07
 -2.86996034641551E-06 -3.02173126120749E-05 -5.78126761388641E-05  3.77989812918856E-05  6.01309435013765E-06
  6.84255885574090E-05  1.29330904430321E-04 -7.48482178389023E-05  2.52367033783005E-08  5.60502912224414E-07
 -1.19594437930279E-06 -2.27155383338116E-08 -3.01149712436668E-06 -7.61285688322741E-07  7.72577811779002E-05
 -2.75837856726098E-04  2.50654345954206E-06  2.99134326636182E-07 -2.38987249457042E-05  1.37325585782095E-04
  4.39500907334999E-06  3.83745399680354E-07 -2.07843230606296E-08 -1.52282630707888E-07 -7.82519797180829E-07
  6.17371017879960E-08 -1.84936473761352E-07 -2.86338192316338E-06 -3.00853223753880E-05 -5.86916247529247E-05
  3.77339315791181E-05  5.99987145980548E-06  6.81319612162040E-05  1.30053701818094E-04 -7.48157221647739E-05
 -3.25056885216634E-08 -6.78075519627265E-07  1.04567767949698E-06 -2.51580602244543E-08 -3.57321900577360E-06
 -2.27334170423067E-07 -7.65344495496342E-05  2.75936216271785E-04  2.37780938906416E-06  4.57587773395764E-07
  2.28460523839560E-05 -1.37645512699841E-04  4.51866082068712E-06  2.68552216520385E-07  1.14818272224156E-05
  7.07119970098254E-01  5.21778283336159E-03 -3.01366428549412E-03 -4.35099831152892E-04  6.20303784904252E-03
  8.71165543063957E-04 -4.33948410070795E-08  3.93106876073090E-07 -1.15325704380266E-05 -7.07120372329804E-01
 -5.22029537881460E-03 -3.01351108571700E-03 -4.50689042939339E-04  6.20338601558219E-03  8.55656450605427E-04
  3.72211263178047E-08 -2.69325836979946E-06  2.10282567046235E-07  4.28910811384814E-07  1.06291655256694E-05
 -6.66847517754604E-07 -2.36993307660084E-05  1.14407057680887E-06 -2.21898384428376E-06  4.65700391810272E-07
  1.53889647852678E-05 -1.96194217293418E-07 -3.19070402614284E-07 -1.02467222489917E-05 -6.45298974449347E-07
 -2.29722102790105E-05  1.11387300026938E-06 -3.27043776455592E-06 -4.81138078275181E-07 -1.33845207523216E-05
 -1.95562687970778E-07 -3.13756729718608E-07 -1.01561675550866E-05 -6.41700586656934E-07 -2.26312902620564E-05
  1.11591296030778E-06 -3.51213077340533E-06  4.81255794357612E-07  1.30098781413544E-05  2.07998419681416E-07
  4.12188893466604E-07  1.03804680964355E-05 -6.65441220312036E-07 -2.28429896666560E-05  1.14213582626477E-06
 -2.13152866588065E-06 -4.59285860701429E-07 -1.56388547136944E-05  4.20975848603370E-06  2.57726174985911E-05
  2.17144583999491E-06 -5.58631055725688E-06 -1.16561911627804E-05 -4.24798256738330E-06 -2.63882657820646E-05
  2.28365082136722E-06 -5.90450278095452E-06  1.19159992656242E-05 -4.24508479635746E-06 -2.62610273939782E-05
  2.21249693746345E-06 -5.77785374419077E-06 -1.17361927784680E-05  4.20941651467716E-06  2.57043774783106E-05
  2.19147696740036E-06 -5.58059003418519E-06  1.15686810926353E-05 -3.03563832637913E-05  3.06076495632835E-05
  3.06632897072982E-05 -3.03328273146577E-05  8.99078505882755E-07 -8.88161861892311E-07 -1.07744262178428E-06
  9.15011878745275E-07  2.13694175436065E-05 -2.14081380763437E-05 -2.12667991389815E-05  2.13079356505264E-05
* ORBITAL    1   23
 -2.22439880219891E-09 -1.60468530548175E-08 -8.08131071680172E-08 -2.18998801104167E-07 -9.50531064058594E-08
 -1.38342912959533E-07 -1.80315190196671E-05 -1.28172191222351E-04 -2.66639784949798E-05  1.11411736951206E-06
  1.57266243078930E-05  1.46913035405815E-04  6.71875553243104E-05  2.04798113061099E-09  4.72432864188728E-08
 -9.87226001095805E-08 -2.08771119731227E-08  1.45220739765254E-08 -1.31902944796889E-08 -3.28663442803092E-05
 -8.86076656990835E-05 -4.16977082750288E-10  9.51889286323667E-09 -8.63326064949703E-05 -2.32004162282447E-04
 -1.31670119617466E-07 -5.41863847737282E-08 -2.14321684031221E-09 -1.55777646822923E-08 -8.22573224691948E-08
  8.59160603777098E-08 -1.14419421435364E-08  1.38406530589664E-07  1.80248515503502E-05  1.28002689884178E-04
  2.66449326899204E-05 -1.11550236291530E-06 -1.57480315020126E-05 -1.46983204358928E-04 -6.72043987553693E-05
 -3.37204311430867E-09 -6.42478785785391E-08  2.74923862758757E-07  2.93094605131880E-08 -3.42721972030302E-07
 -3.39160892666533E-08 -3.26213341669401E-05 -8.85447087273531E-05 -5.02495365557378E-08  4.82975173126668E-08
 -8.64404074732303E-05 -2.31905275102748E-04 -9.22258164148354E-08 -6.76013190831048E-08 -2.61502133293169E-09
 -2.05193842167223E-08 -1.18363563313997E-07  5.57527133010925E-09 -3.70840668368007E-08 -9.80340423806528E-09
  3.26281016504873E-07  5.40372512925233E-06  5.88788644203688E-05 -3.99071799514314E-09 -3.17802900524412E-08
 -1.82210398558479E-07 -8.43067625192223E-09  3.00529208373079E-07  1.61727008550067E-08 -4.92355488652225E-07
 -5.38972380290384E-06 -5.96525289209266E-05  2.08811455517939E-06  4.99973213142526E-01  3.77048962321234E-03
 -1.04209759737497E-03 -7.37808341287441E-05 -6.62768037764104E-03 -5.08781422657241E-04  8.23749022225424E-04
  4.86999834465227E-05 -2.08242687283818E-06 -4.99973169518175E-01 -3.77024849047306E-03 -1.04209537176978E-03
 -7.35199517354290E-05 -6.62767524824553E-03 -5.08639240512022E-04 -8.23751108022228E-04 -4.86320730348540E-05
  2.08394996167651E-06  4.99973181185155E-01  3.77028595452569E-03  1.04209622734088E-03  7.36766100533685E-05
  6.62767674607000E-03  5.08588491892912E-04 -8.23749818717434E-04 -4.88654321971471E-05 -2.08079137329875E-06
 -4.99973156539919E-01 -3.77024410885512E-03  1.04208945795969E-03  7.36560399100309E-05  6.62767441999780E-03
  5.08768993960204E-04  8.23757334719314E-04  4.85015589315496E-05  5.63250355601123E-05  9.88992672978633E-05
  2.32053096007954E-05 -7.52448371260502E-05 -5.86457024212976E-05 -5.63298146392228E-05 -9.89447512713927E-05
  2.32452727381711E-05 -7.53343410734248E-05  5.86509765492472E-05  5.63272592504380E-05  9.89166701712659E-05
 -2.32241562379577E-05  7.53012880866212E-05  5.86619859767359E-05 -5.63243457966805E-05 -9.88803821056507E-05
 -2.32118523789665E-05  7.52515917546857E-05 -5.85998706660630E-05 -2.58001717966311E-05  2.58765078328366E-05
 -2.57989705528976E-05  2.58598037266944E-05 -1.50285305689313E-05  1.50551888210609E-05 -1.50766512862377E-05
  1.50124947105415E-05  2.19219891782857E-05 -2.19159688089712E-05  2.19328141327247E-05 -2.19200744841171E-05
* ORBITAL    1   24
  2.85466780602375E-07  1.13702759350497E-06 -2.14001440375502E-05 -8.11734781774658E-05  1.09862506086470E-04
 -3.00656793610624E-10 -1.96089718518830E-08 -1.58728228207219E-07 -3.52008719950723E-08 -1.93255735552112E-09
 -4.90189050774377E-08  5.48398102066778E-08 -7.16880055409711E-09 -2.13649258552347E-07 -1.96341261837591E-05
 -2.71137345530380E-04 -9.15758721215784E-05 -2.56441646287953E-05 -6.56066537133513E-05 -1.36118172719669E-07
 -1.02379944122386E-07 -1.80877552463427E-05 -5.39630617411478E-05 -3.71769427243897E-07 -1.06496406745410E-07
 -4.77825632021432E-05 -1.35532546535359E-04  2.85705376077725E-07  1.13883091013080E-06 -2.13891484134376E-05
 -8.10461171734366E-05  1.09880284088078E-04 -1.38191438194441E-09 -4.00575128227385E-08  1.97394781041169E-07
  2.24302629475796E-08  1.47552244594803E-09  2.34610013870825E-08 -1.18158724918911E-09  1.49766509175051E-08
  2.12946683243873E-07  1.96164233469043E-05  2.70910015001154E-04  9.15425913940900E-05 -2.56433635953028E-05
 -6.55636672669701E-05  6.19315820719047E-08 -1.01632717028617E-08 -1.80708823780978E-05 -5.39483329717490E-05
  5.72624790521314E-07  8.76959914714770E-09 -4.76727065324859E-05 -1.35477029136181E-04 -7.25282079343315E-06
 -1.87878930128199E-05 -1.92170770198858E-04  4.32345247821560E-06 -1.79428587253202E-06 -6.13984377072424E-06
  7.11592763100012E-06  6.48548945451739E-09 -3.19649654082561E-07 -7.25319383257953E-06 -1.87905872046812E-05
 -1.92145197412749E-04 -4.34236321988188E-06  2.98717439443689E-06  6.12875154104308E-06 -6.48983453978881E-06
 -1.00864779035523E-08  4.33609413995205E-07  1.33080033222179E-06  4.99967889292826E-01  3.75567589736834E-03
 -1.04367695512018E-03 -1.16311536009195E-04 -6.62770867454747E-03 -5.20323798595051E-04  8.24516013901879E-04
  7.82614373510503E-05  1.32594116480059E-06  4.99967850949397E-01  3.75559646242368E-03  1.04366664440571E-03
  1.16666944825490E-04  6.62770197703789E-03  5.20380234600611E-04  8.24525067605001E-04  7.79836681490008E-05
  1.32640862685717E-06  4.99967854508818E-01  3.75558057949851E-03  1.04366652482006E-03  1.16516552329187E-04
  6.62770194220945E-03  5.20423734414846E-04 -8.24522521551490E-04 -7.79108319795529E-05  1.32430695893227E-06
  4.99967839158732E-01  3.75545631252884E-03 -1.04366922232482E-03 -1.16366585108084E-04 -6.62770253671891E-03
 -5.20180875272203E-04 -8.24523341306818E-04 -7.83472639953355E-05 -6.21366061501940E-05 -1.34034402166901E-04
 -4.08353403079687E-05  7.30500887540649E-05  4.39057074205827E-05 -6.21385143354037E-05 -1.34027482445869E-04
  4.07976515759024E-05 -7.30501544378855E-05  4.38605156417450E-05 -6.21364743740207E-05 -1.34021137404432E-04
  4.07910271956291E-05 -7.30310410704795E-05 -4.38706426531943E-05 -6.21355469586048E-05 -1.34013689523779E-04
 -4.08422721006700E-05  7.30439692104598E-05 -4.38786181772117E-05 -1.66942223132064E-05 -1.66614435561744E-05
 -1.66852991681943E-05 -1.67059393555326E-05  1.10461861477946E-05  1.09507187460851E-05  1.09691732470819E-05
  1.10258765393460E-05  4.53010896702844E-05  4.53483540988195E-05  4.52913518586308E-05  4.53034977822073E-05
* ORBITAL    1   25
  6.92507764529909E-06  4.88005692086465E-05  2.06413264254178E-04  8.05475834217805E-04  2.89700439979927E-04
 -1.80670003627719E-09 -3.95921700954389E-08 -3.18197176873393E-08 -2.43225329280514E-08  2.58447240932121E-09
  5.77800089697880E-08 -2.16941260946847E-07 -1.31150659038254E-08 -5.14442935783867E-06 -1.12290714317836E-04
 -7.19592372971950E-04 -1.71851708555520E-04 -2.67417605010093E-05 -7.95116721712202E-05  3.87997965074197E-07
 -4.95726428773007E-08  2.54987146124192E-05  1.94856431640119E-05 -4.87700452678648E-08 -1.13449315739827E-07
 -4.82409462599299E-05 -1.47646857634850E-04 -6.92574458673605E-06 -4.88054041186486E-05 -2.06438400435922E-04
 -8.05651471639833E-04 -2.89699786524211E-04  1.62424613753429E-09  3.19306486990181E-08 -1.53342387408807E-07
 -7.19769185032338E-09 -3.93507238878171E-09 -8.25563694164328E-08  1.33252856878800E-07 -8.62490691015041E-09
 -5.14401492427992E-06 -1.12279932668470E-04 -7.19436501644769E-04 -1.71818923637966E-04  2.65804947347956E-05
  7.94555040051768E-05  3.50746404974311E-07  5.71314240461563E-08 -2.55314618756315E-05 -1.95049389257251E-05
 -6.35701310014048E-08  6.13655537185463E-09  4.83862908578938E-05  1.47633030441363E-04 -2.40230317773816E-10
 -1.67590620477954E-09 -3.40591669752610E-09 -2.33510719157628E-09  2.85841855118500E-07 -7.27233254794849E-10
 -3.17321215955809E-09 -1.57488659342569E-05 -1.15719054120046E-04 -8.05464166743949E-10 -6.25240125142170E-09
 -1.08109884353512E-08  1.84693076325190E-09 -1.05168482418315E-07  4.08694744584384E-09 -1.88265645503376E-07
 -1.57137362318222E-05 -1.17169760631478E-04  1.03803961567956E-06  4.99965824161849E-01  3.74876025201229E-03
 -1.04501247749462E-03 -1.27276798700116E-04 -6.62870493619629E-03 -5.36546373681620E-04  8.23807427999433E-04
  6.17456054472826E-05  1.03222947345829E-06  4.99965779361372E-01  3.74850325171456E-03  1.04500826923960E-03
  1.27115517507555E-04  6.62869986939034E-03  5.36494923588436E-04  8.23810869888505E-04  6.17069613195784E-05
 -1.03283285986698E-06 -4.99965783949381E-01 -3.74850559455305E-03 -1.04500820629421E-03 -1.27065771909037E-04
 -6.62870046898583E-03 -5.36502906918588E-04  8.23808848140169E-04  6.17004864454368E-05 -1.03152750309513E-06
 -4.99965773819946E-01 -3.74849726303390E-03  1.04500470535813E-03  1.27207397633957E-04  6.62869968141418E-03
  5.36419888144048E-04  8.23812978884065E-04  6.18247663292564E-05 -6.23102540417239E-05 -1.36171161803615E-04
 -3.97097526442674E-05  7.70895481715440E-05  4.67574258675722E-05 -6.23171115901764E-05 -1.36285432333665E-04
  3.97426660045912E-05 -7.71942876369303E-05  4.68550049155100E-05  6.23114969461113E-05  1.36217383521646E-04
 -3.97257859985050E-05  7.71414793927674E-05  4.68076083709078E-05  6.23093591689421E-05  1.36163720669628E-04
  3.97191598127643E-05 -7.70860146711599E-05  4.67452513389793E-05 -3.11081419795827E-05 -3.10986961200362E-05
  3.11146468833011E-05  3.11145273372541E-05  3.90941427902494E-06  3.95368303512034E-06 -3.93599458165582E-06
 -3.90318857655680E-06  2.60201878559098E-05  2.59973058234651E-05 -2.59614484030372E-05 -2.60022154533431E-05
* ORBITAL    1   26
 -9.84237381395385E-10 -7.01795132679802E-09 -3.53100194889236E-08 -3.09908319121300E-07 -7.16024912709635E-08
 -6.46084269646444E-07 -2.79885395005478E-05 -1.62181625386857E-04 -1.02987802677220E-05  3.86994336367244E-07
  1.51836402150624E-06  6.95297310450117E-05  5.90343942178076E-05  1.46884087170894E-10  1.24264899577323E-08
  1.51884070941849E-08 -1.43994877973138E-08  2.13460217176112E-07  1.22741697650374E-08 -7.13007668541928E-06
 -5.49794048599938E-05  1.49942537137449E-07 -3.92398457351539E-08 -5.53569336443113E-05 -2.00121640635879E-04
 -3.72247759869119E-09 -3.64436075963963E-09 -6.42369432000437E-10 -4.76417328877141E-09 -2.64124329861164E-08
  2.92872958755016E-07  6.50547142357370E-09 -6.45414993809361E-07 -2.79738457779605E-05 -1.62003180115874E-04
 -1.02620970571163E-05  3.87192118756618E-07  1.52703923392733E-06  6.95944569229807E-05  5.90513595962655E-05
 -2.26792208817809E-09 -4.16953899337795E-08  1.31439102222269E-07  3.30866063266667E-09 -2.53736718911202E-07
 -1.00148403101037E-08  7.11745013593096E-06  5.49141359221826E-05  9.14456925551145E-08 -5.34937000648806E-09
  5.52169973647085E-05  2.00073184829348E-04 -4.72296037125801E-07 -3.34683911190898E-08  2.22948623248112E-06
  1.84940037980783E-05  6.25895096973370E-05 -2.53818618903012E-06 -6.66810829865784E-06  4.19316691508544E-08
  8.08595823860552E-06  1.38312461079691E-08 -5.33185709389721E-07 -2.23216226676395E-06 -1.85156976724414E-05
 -6.27268050926453E-05 -2.55036011563486E-06 -6.12873622850971E-06  5.10690800750429E-08  7.91335352865727E-06
  1.27916101803456E-08 -5.67449595440718E-07  1.95748686694376E-06  4.99972199362452E-01  3.76566287457673E-03
 -1.04186849129759E-03 -7.53831653755976E-05 -6.62739557912228E-03 -5.08267731105353E-04  8.23970223396793E-04
  4.88009380434508E-05 -1.95269957826020E-06 -4.99972162849370E-01 -3.76540629660905E-03 -1.04186836701104E-03
 -7.50946295377233E-05 -6.62739099575860E-03 -5.08018986689779E-04 -8.23968789990775E-04 -4.89655818850726E-05
 -1.95277690852509E-06 -4.99972162948105E-01 -3.76548170529783E-03 -1.04186495737206E-03 -7.53140849092409E-05
 -6.62738992702751E-03 -5.08188678359861E-04  8.23974598714689E-04  4.87475897024579E-05  1.95143207308443E-06
  4.99972153034445E-01  3.76534060365853E-03 -1.04186574086217E-03 -7.50613459002818E-05 -6.62739092475362E-03
 -5.08001388036766E-04 -8.23971238854311E-04 -4.90961086672020E-05  5.64121166849623E-05  9.99342312672293E-05
  2.47203301770201E-05 -7.57127284941421E-05 -6.03816292037516E-05 -5.64180659761494E-05 -9.99939837504416E-05
  2.47722130137939E-05 -7.58294082773356E-05  6.04209166344173E-05 -5.64129594619720E-05 -9.99291454338717E-05
  2.47152283614529E-05 -7.57215006235003E-05 -6.03513191743904E-05  5.64143250113690E-05  9.99551524092423E-05
  2.47515079467622E-05 -7.57727329880870E-05  6.04026588724808E-05 -2.58239622314390E-05  2.58766582395083E-05
  2.58369174450048E-05 -2.58312757187671E-05 -1.50302468701689E-05  1.50921559989566E-05  1.50231916701307E-05
 -1.50936434006126E-05  2.30450463966116E-05 -2.30340782075189E-05 -2.30429952811745E-05  2.30354497842789E-05
* ORBITAL    1   27
  1.12722750261511E-08  8.32545954809809E-08  4.17988040992900E-07  1.86727737382336E-06  2.92077999154345E-07
 -6.69178818982306E-06 -5.34056672916030E-05 -1.43749164221976E-04 -5.39770619316167E-05  1.37758652735496E-05
  1.14673905210483E-04  2.86964173624863E-04  1.02260996243594E-04 -5.34569301923038E-09 -1.21433921284575E-07
 -8.51380037667246E-07 -3.33035543478765E-08 -6.44695022803338E-06 -1.97603234492734E-06  6.32273633705487E-04
 -9.84746548151259E-05  2.54694610459412E-06 -2.04549122602966E-07 -3.09357560850541E-04  4.96007931061919E-05
  1.26670074830652E-05  1.71048412344336E-06  3.58994777407444E-09  2.55595330310584E-08  1.32990609043619E-07
 -1.40534268309853E-06  5.41608882945267E-07 -6.70217805611189E-06 -5.36014173615841E-05 -1.44276474244577E-04
 -5.41081691859124E-05  1.37960978392398E-05  1.15034089897644E-04  2.85211159006593E-04  1.02223342870578E-04
  7.29408270754322E-09  1.05015986612704E-07 -9.76602690292501E-07 -9.15339947274738E-08 -5.07413351774173E-06
 -1.12092766839179E-08 -6.33012956203785E-04  9.79952250388389E-05  7.12655295573327E-06  2.47505947332945E-07
  3.06251639041569E-04 -5.08943373684040E-05  1.40571587292395E-05  9.46550606367644E-07 -3.24852999585734E-05
 -6.83141046779039E-03  9.80814572405096E-04 -2.93120043951877E-01 -2.66610933673660E-03  6.43428164061130E-01
  5.86477183300148E-03 -5.06228499407731E-08 -1.20243194240981E-06  3.25021255798100E-05  6.83155770425965E-03
 -9.79767373607668E-04 -2.93119340724939E-01 -2.71551969299578E-03  6.43428415353170E-01  5.84692983694105E-03
 -1.28528031938535E-07  3.44202960746826E-06  5.88474502527777E-08  3.63880922184962E-07  1.44132322184261E-05
  5.46255120711660E-06 -6.49658232289077E-05 -7.22357574387311E-06 -2.48548227494874E-06  1.02662999046319E-06
  4.68969771679112E-05 -4.57281366442783E-08 -2.56691035043311E-07 -1.36659496002846E-05  5.52601145523040E-06
 -6.60679579707275E-05 -7.30361637077734E-06 -3.84758784854387E-06 -1.01266401449008E-06 -4.59707535179603E-05
 -4.71302625490611E-08 -2.69041132671499E-07 -1.35257301347593E-05  5.51565393857504E-06 -6.58797676248088E-05
 -7.29048744964449E-06 -2.21295271028568E-06  1.01748259915509E-06  4.83483864769428E-05  5.40001891177252E-08
  3.25865491313671E-07  1.47631427064972E-05  5.51093905517766E-06 -6.55040905600222E-05 -7.22241040391409E-06
 -2.50529365599304E-06 -1.04214816077050E-06 -4.62052128005451E-05  1.62878693586593E-06  1.44811574708396E-06
  2.31356756467982E-06 -3.47405960223166E-05  8.22341662779048E-06 -1.75202944478043E-06 -3.39511107164137E-06
  2.07872542763061E-06 -3.55869381867594E-05 -6.59986763558003E-06 -1.77104305774619E-06 -3.77724160951051E-06
  2.42725510156532E-06 -3.61191725577885E-05  6.18983198335886E-06  1.65526061532601E-06  1.89304898444485E-06
  2.34311340540193E-06 -3.48970590232667E-05 -7.96466793646953E-06 -5.17053757725637E-05  5.10043550174790E-05
  5.10904730862084E-05 -5.17984934256258E-05 -5.10614776368532E-06  5.55915178033945E-06  5.83167553945672E-06
 -5.03608841301932E-06 -8.10223388337951E-06  8.47938627938805E-06  8.38376890712098E-06 -8.07615153425336E-06
* ORBITAL    1   28
 -1.15002369804373E-05 -8.44234731090913E-05 -3.69264747778850E-04 -1.67905946635759E-04 -1.42989970745162E-04
  2.23287838503900E-08  2.86977817507408E-07  3.32890317345822E-07  1.26813564448904E-07 -6.60524452158048E-08
 -1.34017406920992E-06  1.73797933063083E-06 -7.56524735684045E-08  1.82636844451132E-05  3.35332314637475E-04
 -1.79637931431525E-04  7.04755942745697E-05 -2.87160598544336E-04  8.04622348701212E-05 -6.27646397171817E-06
 -1.30636447532218E-06  5.09554511063765E-04  1.54626782135025E-04 -5.54503509800987E-07 -4.29514069241061E-07
 -2.58823266662133E-04  4.68507722873385E-05 -1.15012213795465E-05 -8.44265779799778E-05 -3.69237339284913E-04
 -1.67842466304978E-04 -1.43533815555256E-04 -4.92132705867522E-09 -3.15309152353923E-07  1.32457807704208E-06
  1.20507025126068E-07 -1.55732376180416E-08 -2.04713542473087E-07 -6.95273907400112E-07 -1.28528312109186E-07
 -1.82646963941307E-05 -3.35403336675511E-04  1.79011670395792E-04 -7.05974007247960E-05 -2.88846681469516E-04
  8.05838671931911E-05  6.29305298656040E-06  7.47913978804292E-07  5.10677893259566E-04  1.53988587445003E-04
  9.86001525552503E-07  1.60001260220047E-07 -2.58424029396126E-04  4.68916539430829E-05 -3.99128297948298E-05
 -6.88306639000660E-03  6.11367216924946E-04 -2.92946529765793E-01 -2.89042327700263E-03  6.43476912825016E-01
  6.30678784112978E-03  1.19464213194698E-07 -5.42962799461781E-06 -3.99800161923168E-05 -6.88361783609296E-03
  6.08743548764804E-04  2.92946129074965E-01  2.91062498724969E-03 -6.43476698383293E-01 -6.31677607744582E-03
 -1.05002958897445E-07  7.30301596188120E-06  9.09594931946781E-07  7.68981489790801E-06 -4.51889760813471E-05
  4.52552285035776E-06 -9.36454136341974E-05  3.08511700905202E-06  2.12151903538215E-04 -4.06173823276018E-07
  4.64549760162886E-04  9.24427418417341E-07  7.79719897233378E-06 -4.31982583382806E-05 -4.59474180023367E-06
  9.82508940539651E-05 -3.06465293619058E-06 -2.10991071568397E-04 -3.79582031057195E-07  4.61999270500679E-04
  9.16340994807836E-07  7.73333480404701E-06 -4.38689370017894E-05 -4.60384019554091E-06  9.65280020534534E-05
 -3.06658669896704E-06 -2.10184130069336E-04  3.71190830937684E-07 -4.60884067021140E-04  9.16691580374861E-07
  7.74388120448917E-06 -4.43381627039458E-05  4.53479006646118E-06 -9.52212881540685E-05  3.08660088847044E-06
  2.12332897976181E-04  3.82786806306330E-07 -4.64321377962425E-04  2.07284674399471E-06  3.64193624691316E-05
 -1.41759640063235E-05 -2.43735503478222E-05 -8.75429658322190E-05  2.09124414265548E-06  3.70322917728007E-05
  1.34500328563707E-05  2.56087147203177E-05 -8.84201571196434E-05  2.05567467177999E-06  3.62828890105145E-05
  1.36843697635630E-05  2.50008512227198E-05  8.76943822054610E-05  2.09092559743252E-06  3.68978499874939E-05
 -1.40138185492392E-05 -2.46134760024960E-05  8.79874117451252E-05  1.17070944901823E-04  1.16918369206432E-04
  1.16827784727999E-04  1.16972661901399E-04 -6.10896512731111E-05 -6.21000748383310E-05 -6.14900936812645E-05
 -6.12626981384404E-05 -2.50344958776847E-05 -2.46663153661003E-05 -2.48873739347822E-05 -2.47033684702731E-05
* ORBITAL    1   29
 -6.37368172917920E-07 -5.49076167291968E-06  3.83676336249913E-05  4.84093734708054E-04 -4.14933710715412E-05
 -1.53274714116829E-08 -4.89795157727319E-07  1.30000127597335E-06  1.73955763778265E-08  5.27420960443752E-09
  1.10285123103425E-07  7.53273201451259E-08  6.42086343071405E-08  2.81293202339220E-06 -4.37786082672011E-05
 -4.99053817885652E-04 -4.35220496380397E-05 -4.85901125421129E-04 -6.80985131699921E-05 -1.22313259636410E-05
  8.50108393115408E-07 -2.59073475606653E-04  6.69275472287895E-05 -6.93877984152791E-06  2.17452290003013E-07
 -3.93114074559725E-04 -5.67449382111703E-05  5.80031878769930E-07  5.06745727184700E-06 -4.05795127666354E-05
 -4.83230951607043E-04  4.03534515058088E-05 -2.99222008109490E-09 -2.20008448542530E-07 -1.15358616838534E-07
 -2.70144026901755E-09 -5.84483984322568E-09 -2.27893720983315E-07  2.07399162308610E-07  3.31813468036627E-08
  2.72036360546527E-06 -4.57305502947799E-05 -4.95569933004296E-04 -4.34530040093565E-05  4.86694465075185E-04
  6.80366620771062E-05 -1.57291159382793E-06 -9.17638421990735E-08  2.63309899460186E-04 -6.58156461733771E-05
  4.55145074056040E-06  9.42893660259243E-08  3.87122527647491E-04  5.66368554631687E-05 -3.57641424115060E-08
 -2.88744476434568E-07 -1.62565262307607E-06  4.24732967947113E-08 -1.89024700155765E-06 -1.93919682023468E-07
  7.17590906574049E-06  7.07063066012210E-01  5.76948236863742E-03 -3.79979549860079E-08 -3.12180036042680E-07
 -2.08240977074966E-06 -2.34231746194760E-07  1.13494550763478E-05  1.29468502192844E-07 -7.88566556724240E-07
  7.07063024996074E-01  5.76730212689294E-03  1.47940941051566E-06  1.19141158628549E-05 -2.33932901148763E-05
 -1.92255447619426E-06  1.60704942374216E-04 -2.51712679410606E-06  1.44127442927959E-04 -5.66525259549947E-06
  2.42433991425223E-04  1.47218179859662E-06  1.18462373344288E-05 -2.39119740015817E-05  1.83686054592700E-06
 -1.61235961634799E-04  2.49381876118237E-06 -1.42869218401521E-04 -5.62961489474650E-06  2.40161087581793E-04
 -1.46253744587334E-06 -1.17824398771386E-05  2.39023434066543E-05 -1.89539056132276E-06  1.63190413789125E-04
 -2.50597992415733E-06  1.43149548486408E-04 -5.63299698852997E-06  2.39331257279969E-04 -1.46764732134861E-06
 -1.18147478289328E-05  2.28408113884776E-05  1.85808726564126E-06 -1.60298588014417E-04  2.49049953486130E-06
 -1.41102124002977E-04 -5.59288926711018E-06  2.36109527509284E-04  1.05624186339533E-06  1.92376757182909E-05
  3.90928819164067E-05 -5.23315773046304E-05 -3.18180246594294E-05  1.04641169594659E-06  1.90734532299476E-05
 -3.93368865246413E-05  5.23923490561340E-05 -3.18293174068341E-05 -1.00891348639674E-06 -1.84086386711685E-05
  3.91205352991759E-05 -5.18621701422818E-05 -3.06910490519904E-05 -1.04691499519330E-06 -1.90349352693907E-05
 -3.95680480965119E-05  5.24104007401853E-05 -3.13127804137824E-05  1.38996500268230E-05  1.40439201854851E-05
 -1.29365512402566E-05 -1.31681321341504E-05 -4.47098702149907E-05 -4.49431692129177E-05  4.37811853128938E-05
  4.47934039860650E-05  3.72355257724920E-05  3.70172734004860E-05 -3.71047528149528E-05 -3.74827060664808E-05
* ORBITAL    1   30
  5.48982719203928E-08  4.01704621887686E-07  2.11882575194715E-06 -1.50643880307502E-06  5.81359232571528E-07
 -5.76622650521488E-06 -9.31477817623752E-05  3.21949798461885E-04 -3.12388628750083E-06  1.13151378133951E-05
  1.91146227745773E-04 -5.81273563689104E-04  1.02182356648523E-05 -9.43616739839336E-08 -2.06480874803342E-06
  3.32320555593064E-06 -2.95816509039982E-08  2.59587684016465E-06  4.09234716178547E-07  6.40815919401030E-04
  1.61519107530413E-04 -5.38034959178997E-06 -4.94475300174192E-07 -2.12114699421347E-04 -6.33469865516671E-05
 -5.59965564172074E-06  3.20856915264480E-07  4.39367374384573E-08  3.13466756854077E-07  1.64649194285444E-06
  6.22696910679218E-08  9.45058741030850E-07  5.75479753405009E-06  9.29681508045380E-05 -3.20916096242185E-04
  3.24228842670888E-06 -1.12978044112454E-05 -1.90831002292291E-04  5.81322651647645E-04 -1.00884093999743E-05
  7.68413079828822E-08  1.85609216485270E-06 -1.40625970133059E-06  2.39259851693566E-07  1.68472094374325E-06
  9.17307862234223E-07  6.38912283879128E-04  1.61465635680217E-04 -8.10216951169682E-06 -7.66462152231637E-07
 -2.09536954055559E-04 -6.32632701678213E-05 -7.15467799497874E-06  6.84988687781219E-07  3.92731361945754E-08
  3.14427534480526E-07  2.12977935282015E-06 -9.63096277684995E-09 -4.90051369292733E-06  2.93893805029108E-07
 -1.30147244565822E-05  7.07042396354049E-01  6.76003439613597E-03  5.77605896822378E-08  4.66057407914655E-07
  2.90250403916265E-06  3.65429062522446E-09  4.92633301316992E-06 -3.83077206431198E-07  1.73845263665981E-05
 -7.07042263465929E-01 -6.76920836834907E-03  7.68426690609510E-07  5.99401627729390E-06  9.41670069687608E-05
 -4.68860080662400E-06 -2.36883462130095E-04  7.95911295207898E-06  8.82541811907155E-05 -1.89299301693271E-06
  7.92067944665844E-05 -7.79355484834325E-07 -6.08000857759019E-06 -9.30071815704151E-05 -4.72425844234658E-06
 -2.37048489603665E-04  7.99891507264965E-06  9.23793065239113E-05  1.94318004198656E-06 -8.75590091019420E-05
  7.70085038537111E-07  6.00922248074808E-06  9.37351522858728E-05  4.71773307462545E-06  2.36035668430746E-04
 -7.95749440587384E-06 -8.88599247566427E-05  1.90437637810409E-06 -8.03164890543519E-05 -7.93718203021069E-07
 -6.18857875054593E-06 -9.41103872603192E-05  4.70078395886279E-06  2.38034640551846E-04 -8.00111465971113E-06
 -9.08363914062758E-05 -1.94687622393108E-06  8.45342963554925E-05  3.35798164974061E-06  8.71619014529224E-05
  2.14777963973669E-05 -5.58738893297780E-05 -8.58549903641126E-05 -3.36242451125051E-06 -8.71830254030263E-05
  2.15126300538500E-05 -5.63362707023922E-05  8.66637894313641E-05  3.37130783292283E-06  8.74370996801719E-05
 -2.18258111652892E-05  5.63692398491578E-05  8.61834558273983E-05 -3.34735593547415E-06 -8.69968809542685E-05
 -2.13384497132826E-05  5.58652175038248E-05 -8.65328019969218E-05 -1.38799432294887E-06  1.58759040301861E-07
 -1.19744781536281E-06  1.32847090356300E-07 -5.59353372157942E-05  5.69861529595061E-05 -5.65566334000775E-05
  5.66942005990315E-05  3.58531360597898E-05 -3.57963126961143E-05  3.59767856275301E-05 -3.56682253888607E-05
* ORBITAL    1   31
  2.26475859777108E-07  1.67020053333280E-06  6.66021703236275E-06  1.72226368498119E-05  1.47142325595422E-05
 -1.61416932206303E-08 -2.81392380187766E-07  1.05290292250927E-06  1.75112279563555E-07  2.69144948680102E-08
  3.45193614242293E-07 -6.74068563545626E-07 -1.07048484992176E-07 -3.96702604733324E-07 -8.09453859226941E-06
  2.24366504196590E-05 -7.31215496293352E-07 -3.44314031124170E-04 -7.37708229965616E-05  7.29341973603158E-07
 -4.95108276322597E-06  8.36877977422997E-07 -3.69777189395892E-06 -2.93032336683891E-06  1.60920835044064E-06
  4.49779539708120E-04  9.07126697793263E-05  2.18206730594631E-07  1.61582229864771E-06  6.49082394322373E-06
  1.22616498149067E-05  1.46623485740530E-05 -2.03241075416543E-08 -3.61272304492064E-07  5.78251366548241E-07
 -3.25888807590257E-08  3.38288936073704E-08  5.64555895729584E-07 -8.85100776837061E-07  1.74996839856821E-07
  4.01822389544654E-07  8.07296898666760E-06 -2.59650958354507E-05  4.18416711357481E-07 -3.39322188613636E-04
 -7.29800087854400E-05 -6.97441843828870E-06 -1.54936087902944E-06  4.93340704380992E-06 -3.86418143403296E-06
  2.90271590964185E-06  1.31828656954491E-06  4.52808168478387E-04  9.15738695765725E-05  1.22542694080471E-06
  1.73614771123586E-04 -2.09173606838721E-05  6.43523094165653E-01  5.36758271567806E-03  2.92971834035671E-01
  2.43959739104145E-03 -3.65831772578091E-08  2.06160935932219E-06  1.23325083848241E-06  1.73703981861145E-04
 -1.93833504741337E-05 -6.43523099549388E-01 -5.37028333521510E-03 -2.92972042591894E-01 -2.42335471190360E-03
 -2.45803667917027E-07  5.67315055262709E-06  2.64994096208811E-07  2.24055766226762E-06  2.39882820045722E-05
 -3.31746394644943E-06  4.22934105127659E-06  4.32579726584665E-06  6.94230962561761E-06 -2.01265442831457E-06
 -1.34021253607162E-05  2.46042619647171E-07  2.08940015040567E-06  2.33238544864606E-05  3.23541848178379E-06
 -5.09308106983699E-06 -4.29047401051306E-06 -4.90081483811452E-06 -2.00526851429968E-06 -1.57719452524966E-05
  2.55206207850400E-07  2.15997911648809E-06  2.44893409643497E-05  3.24687260970555E-06 -3.14912223984071E-06
 -4.33462486516141E-06 -4.04009416312047E-06  1.97551885488948E-06  1.78741689838010E-05  2.49830232318458E-07
  2.11754354656853E-06  2.38775546946097E-05 -3.22886114796927E-06  3.52860164312770E-06  4.30293181022055E-06
  5.11525628335044E-06  1.98138501508265E-06  1.59668709197384E-05 -2.91051103649802E-06 -4.36548129330493E-05
  4.00390590034064E-06  1.46725947814822E-05  3.76463807869389E-05 -2.94955823809391E-06 -4.42650765367841E-05
 -3.74254146770583E-06 -1.51063650563829E-05  3.80165624497571E-05 -2.92498924928303E-06 -4.38923383295003E-05
 -3.64376909164575E-06 -1.53642039855532E-05 -3.79482843951743E-05 -2.96599071507709E-06 -4.44279751157799E-05
  3.47495337110193E-06  1.53860967314054E-05 -3.82841099525654E-05 -1.25550907914798E-05 -1.24319014206992E-05
 -1.23098122784543E-05 -1.26768476395232E-05  1.40968715653642E-05  1.41046874857281E-05  1.43181287745585E-05
  1.48262981336030E-05  6.38811429809808E-06  5.61244032179672E-06  6.03990633608811E-06  5.74112833063473E-06
* ORBITAL    1   32
 -2.24674059938223E-08 -1.62322614785324E-07 -8.16351254860340E-07  1.69510102765047E-06 -1.68773605989495E-07
 -7.57653610709367E-07 -4.77674128399110E-05  1.24186722137830E-04  2.57054448403446E-05 -6.09711859735438E-07
 -2.48377198602264E-05  6.75837441297997E-05  8.61774329158674E-06  4.11600212724014E-08  8.05332474741077E-07
 -2.80910350610770E-06 -1.18595993710205E-07 -1.19760312449328E-07 -3.05398110345980E-07 -2.74506431509459E-04
 -4.21755963787931E-05  1.64342380608563E-06  9.94264728381602E-07 -5.52538094399036E-04 -8.60222744281607E-05
  1.99364844343689E-08 -8.07665261743504E-07 -2.58271685754836E-08 -1.83690434371523E-07 -9.17259750839186E-07
 -1.04208304259356E-06 -6.42477579046350E-07 -7.51152832568562E-07 -4.76249145198128E-05  1.23256543652574E-04
  2.56162333985440E-05 -6.25339707632887E-07 -2.51848292721205E-05  7.01160281901624E-05  8.83221513005385E-06
 -4.35160300845910E-08 -8.64735489484965E-07  6.14167204213189E-07 -1.24957841333268E-07  2.04858761553553E-06
 -1.02747192689331E-07  2.75766373103884E-04  4.29554010041837E-05 -3.74878115719416E-06  1.02962329504805E-06
  5.52950911198304E-04  8.55455691267362E-05  1.06920512066813E-06 -7.33153735958188E-08  1.21967993672836E-06
  1.71938013103192E-04 -2.47952194726005E-05  6.43450538531326E-01  5.16734088422761E-03  2.93132184537075E-01
  2.34392153561322E-03 -1.44866697953283E-07  5.11581829854358E-06 -1.28237765273108E-06 -1.72420168194868E-04
  2.16841118131805E-05  6.43450356861319E-01  5.17721578811636E-03  2.93132423288160E-01  2.33592701287438E-03
  1.99233021157255E-08  1.74508816896625E-06 -4.92623121529053E-07 -3.10830653363971E-06 -9.85583899699593E-05
 -1.06411353065732E-05  2.41999269150137E-04 -3.57990739681188E-06  1.89535492815966E-04  8.41566126279113E-07
  3.04609033755023E-04  5.01103707030062E-07  3.17585231402137E-06  9.76901222429481E-05 -1.06203918372373E-05
  2.42136395654418E-04 -3.57357801115428E-06  1.87007509623240E-04 -9.04065093616562E-07 -2.98503635985956E-04
  5.04449176993724E-07  3.19950748843931E-06  9.82366624725506E-05 -1.06286271719567E-05  2.43976475165158E-04
 -3.58968285708149E-06  1.87523808933472E-04  8.82246464715786E-07  2.99254321394490E-04 -4.97268200979104E-07
 -3.14624305139910E-06 -9.84319117638753E-05 -1.06220570021416E-05  2.40677669671221E-04 -3.57889003962273E-06
  1.88623356872456E-04 -8.66240252665688E-07 -3.03799483948632E-04 -9.73544167963264E-07 -2.33193442547919E-05
 -4.00012402225856E-05  4.47471171083748E-05  3.78680367505407E-05  9.92400515620551E-07  2.37211378699574E-05
 -3.99809288575963E-05  4.52927530452100E-05 -3.88974616979317E-05  9.86467510709553E-07  2.38016021811323E-05
 -3.98414107285678E-05  4.51542279516973E-05  3.90566398229438E-05 -9.84016676622504E-07 -2.35368987739462E-05
 -4.02352677095637E-05  4.49839216862471E-05 -3.80750412253731E-05 -2.11930496434633E-05  2.22212324797614E-05
  2.24059811877443E-05 -2.11599916431501E-05  7.03683822351738E-05 -7.13271428521089E-05 -7.11047946449193E-05
  7.07298789214186E-05 -2.36239278604026E-05  2.33491092934378E-05  2.32870652735687E-05 -2.38186294805522E-05
* ORBITAL    1   33
  4.04526786761502E-09  2.94421630487609E-08  1.52472621962807E-07 -5.44072411210283E-09  6.66258722110412E-08
  4.49386891006780E-07 -2.28938484420936E-05 -1.86203293998872E-04 -5.00463668577364E-05  2.61537792625669E-06
  3.15667245553390E-05  2.52781869955963E-04  8.91500875747408E-05 -6.00477409071200E-09 -1.24138924726753E-07
  3.02220361019213E-07 -7.58206941983314E-10  2.61680617695300E-07  5.22883818499432E-08 -2.43404498246699E-05
 -3.50223569916925E-05 -2.01627912812059E-07 -6.82419768360303E-08 -7.28681808250001E-05 -1.34498709211577E-04
  2.82691525004244E-07  2.33814127159038E-08  3.68048161853013E-09  2.66888599891855E-08  1.38084727288235E-07
  1.29438708022744E-07  8.13533088736465E-08 -4.48645630245964E-07  2.29065950229361E-05  1.86290152267810E-04
  5.00551870404209E-05 -2.61601599150555E-06 -3.15754369509813E-05 -2.52657155413688E-04 -8.91275021591544E-05
  5.31932233658581E-09  1.17350473462324E-07 -2.11971305705725E-07 -7.80625808332729E-09 -1.26079571404191E-08
  2.10119128548831E-08 -2.41830398306198E-05 -3.50600850783180E-05 -3.52860235788740E-07 -8.12072294785956E-08
 -7.28846791995350E-05 -1.34539938210510E-04 -6.87469701841826E-08  2.04560855143256E-08  4.94279585097623E-09
  3.98337248945317E-08  2.39121945924691E-07 -1.30750589663411E-08  4.27667596392639E-07  2.40334512118500E-08
 -8.23591423648679E-07  2.32000788332807E-05  1.16153677188056E-04  3.18736565806079E-09  2.58900314736953E-08
  1.70965641260080E-07  8.22769656239396E-09 -2.34870008617798E-07 -2.05412099362818E-08  6.45858167115358E-07
 -2.31871614864949E-05 -1.16563079547532E-04 -2.69684320745137E-05 -4.33098766264779E-03  5.03768132729898E-04
  2.10056319684753E-01  1.58296811154084E-03 -3.21530780590936E-01 -2.71997085858357E-03  3.20101394759007E-01
  2.47854742889021E-03  2.69673694799826E-05  4.33097990243256E-03 -5.03659990151448E-04  2.10056311585512E-01
  1.58278482727041E-03 -3.21530774231230E-01 -2.71948589311052E-03 -3.20101381039979E-01 -2.47887513102592E-03
 -2.69682766619990E-05 -4.33098667482709E-03  5.03725464548804E-04 -2.10056314872766E-01 -1.58293221712336E-03
  3.21530777427917E-01  2.71978338839459E-03 -3.20101388139227E-01 -2.47847972995375E-03  2.69657983038080E-05
  4.33096814469819E-03 -5.03747431876971E-04 -2.10056311344147E-01 -1.58263633324701E-03  3.21530773835075E-01
  2.71953738229376E-03  3.20101380139126E-01  2.47870946019155E-03  8.47756212383110E-05  1.38314114715029E-04
 -8.10610243829147E-06 -7.73520726882320E-05 -1.14072158882820E-05 -8.47981000668853E-05 -1.38561510477527E-04
 -8.05420728469827E-06 -7.76365954548077E-05  1.16236756872678E-05  8.47736825533263E-05  1.38303977214134E-04
  8.07839562576819E-06  7.73608551788950E-05  1.14176325818816E-05 -8.47860294531042E-05 -1.38439487952300E-04
  8.08653605547650E-06  7.74807392653826E-05 -1.15501497174647E-05  1.98035970066950E-05 -1.99243526760007E-05
  1.97940795811991E-05 -1.99187619653162E-05  3.81594111718000E-05 -3.80726430605351E-05  3.81341136337327E-05
 -3.80941875491357E-05  2.19423384480172E-05 -2.19481458938468E-05  2.19446825477699E-05 -2.19396880222174E-05
* ORBITAL    1   34
 -1.71173869424899E-07 -1.01909524444763E-06 -2.39012291319018E-05 -1.34820332365023E-04  2.21791307097584E-05
  1.00420640410164E-09  2.99622913131325E-08  3.79591692079774E-08  8.20079464326466E-09  3.23642849509404E-10
  4.58293188730089E-09  2.20463972066957E-07  4.43865967565237E-08  1.57536592621452E-07 -2.70891031311381E-05
 -2.81309423709334E-04 -9.17208447154624E-05 -6.27901044166693E-06  2.71185020967611E-05  1.16192763345523E-07
 -4.27481769965985E-09 -4.01645015433101E-05 -9.33355383356891E-05  1.73544946562828E-07  4.42331709401060E-08
 -6.35607481930948E-05 -1.52787800994197E-04 -1.71062668885017E-07 -1.01831330666130E-06 -2.38992986142086E-05
 -1.34862304300430E-04  2.22034941906624E-05 -1.00832328877408E-09 -1.35066026337298E-08 -7.84745303997042E-08
 -1.95829157858632E-08  1.68694049725317E-09  3.67155074464808E-08 -2.19763520967663E-07 -3.24686765556577E-08
 -1.56729456155881E-07  2.71060423173770E-05  2.81482317858936E-04  9.17473558463225E-05 -6.31598218969537E-06
  2.70828602504177E-05 -3.75302276747150E-07 -3.15085348932894E-08 -4.01721655029517E-05 -9.33258956409192E-05
 -1.59120901762048E-07  1.39407681544174E-08 -6.36097347503464E-05 -1.52796066965241E-04 -4.23074518020091E-06
 -3.23477771284080E-05 -1.08246041589610E-04  1.28782551773169E-05  4.56054469173055E-05 -6.08576059117822E-06
 -2.47892727085811E-05  1.16685677098527E-08 -2.98902028779000E-07 -4.22997058059258E-06 -3.23408554065495E-05
 -1.08206181054841E-04 -1.28659313478867E-05 -4.63064654886513E-05  6.08332333156541E-06  2.48811479850585E-05
 -9.76270473657631E-09  2.50109270651340E-07 -2.56475092482976E-05 -4.32179374487538E-03  5.46750017258731E-04
  2.10065370560779E-01  1.53949543361346E-03 -3.21626626740780E-01 -2.71367753595695E-03  3.19997328184361E-01
  2.48798956378302E-03 -2.56468185403855E-05 -4.32178870561495E-03  5.46701409353476E-04 -2.10065361063503E-01
 -1.53941494369416E-03  3.21626619793948E-01  2.71330323250122E-03  3.19997317009369E-01  2.48791225706671E-03
 -2.56471461049910E-05 -4.32179082173019E-03  5.46700934266261E-04 -2.10065362501516E-01 -1.53951596923321E-03
  3.21626623954176E-01  2.71346138094343E-03 -3.19997321228718E-01 -2.48800767951243E-03 -2.56455700376417E-05
 -4.32177950773456E-03  5.46782015018619E-04  2.10065361596909E-01  1.53924076839980E-03 -3.21626620427451E-01
 -2.71339242248308E-03 -3.19997316766179E-01 -2.48773605400099E-03 -8.28465317267176E-05 -1.25502604987994E-04
  9.59478580335772E-06  7.68960509817916E-05  9.65686300225420E-06 -8.28673793256379E-05 -1.25697508821519E-04
 -9.53443510094218E-06 -7.71505643268923E-05  9.76928432951996E-06 -8.28459897911368E-05 -1.25498155463680E-04
 -9.56850114708625E-06 -7.68973645995609E-05 -9.66612788681080E-06 -8.28564632446043E-05 -1.25577068912764E-04
  9.58811752181083E-06  7.69785407014777E-05 -9.68267782255589E-06 -3.70107614515460E-05 -3.70212390505292E-05
 -3.70022690436587E-05 -3.70018579001125E-05 -3.53598687920988E-05 -3.53356607243656E-05 -3.53320236787530E-05
 -3.53746258801803E-05 -1.95131182841057E-05 -1.95142850124325E-05 -1.94964540488422E-05 -1.94865467802411E-05
* ORBITAL    1   35
  2.79300313068745E-06  2.02637731635620E-05  7.68164930802218E-05  2.50150326270995E-04  6.08082623624285E-05
  3.21755958813202E-10  5.79814815672051E-09  7.82412711908575E-08  4.76592655475546E-09  3.23813443872640E-10
  8.37204878237999E-09  1.41203196097127E-07  3.33477170605114E-08 -2.17641378572857E-06 -6.80301022814450E-05
 -4.96407317353378E-04 -1.26195035771757E-04 -7.90819636276958E-06  2.83935066075782E-05 -1.87944472404223E-07
  5.00112678766644E-08 -1.83739098932952E-05 -5.24670958246199E-05 -1.22791472097810E-08  4.51687065088005E-08
 -7.04155457758379E-05 -1.56754514254292E-04 -2.79305132311360E-06 -2.02641177633957E-05 -7.68181254909287E-05
 -2.50007828588364E-04 -6.08301470503132E-05  1.68255983888160E-10  3.66223872509554E-09  7.44141005810851E-08
  1.29645445331239E-08  5.18932178066236E-10  1.03774852652665E-08  5.61436128438431E-08  2.12445214561201E-08
 -2.17764116382214E-06 -6.80563563907766E-05 -4.96452945654292E-04 -1.26203253570643E-04  8.00132982389542E-06
 -2.83550184413833E-05 -1.03709586254092E-07 -2.27428593942296E-08  1.84462183823594E-05  5.24770088469435E-05
 -1.75703173654734E-08 -1.62576802673584E-08  7.03274373466601E-05  1.56733100664289E-04  6.97142567870985E-10
  5.19337147904173E-09  1.41611234607040E-08  4.48950107660435E-10 -1.17767058849520E-07 -5.44893419757734E-10
  2.41345517769734E-08 -1.02016909157796E-05 -4.54966054631841E-05 -1.42642758385650E-09 -1.11430185198093E-08
 -6.28197860739189E-08 -4.50417247712272E-09  1.29492713593596E-07  1.05194624717478E-09  7.29600991389974E-09
 -1.02072869250167E-05 -4.54186862653770E-05 -2.56065440266204E-05 -4.32142380287206E-03  5.47112030593300E-04
  2.10066813119163E-01  1.53615952560884E-03 -3.21624998376617E-01 -2.71453365965501E-03  3.19997799770313E-01
  2.49005711907085E-03 -2.56060320019408E-05 -4.32142060714789E-03  5.47071899186230E-04 -2.10066806887409E-01
 -1.53602343660509E-03  3.21624991323055E-01  2.71427359951921E-03  3.19997790389059E-01  2.48981014729969E-03
  2.56063458746304E-05  4.32142262369157E-03 -5.47097967694305E-04  2.10066809005907E-01  1.53608455647416E-03
 -3.21624994561955E-01 -2.71439934130853E-03  3.19997795364858E-01  2.48989492576569E-03  2.56052007119299E-05
  4.32141415675986E-03 -5.47123734897668E-04 -2.10066804577819E-01 -1.53596840503516E-03  3.21624991566018E-01
  2.71430518723361E-03  3.19997789369763E-01  2.48970906700126E-03 -8.30713260635676E-05 -1.26153542127015E-04
  1.11682282228541E-05  7.66274575307244E-05  8.11217948935109E-06 -8.30930621258026E-05 -1.26364830619645E-04
 -1.11235217033293E-05 -7.68654571666035E-05  8.22605245888464E-06  8.30703010684876E-05  1.26144646509564E-04
  1.11692562816400E-05  7.66145243689533E-05  8.11751713238265E-06  8.30813467124309E-05  1.26251086798890E-04
 -1.11584654484723E-05 -7.67368249745639E-05  8.17507832072834E-06 -3.61096213110222E-05 -3.61153637457525E-05
  3.61171835952313E-05  3.61176909437556E-05 -3.62182539163794E-05 -3.62142368980720E-05  3.62093100094781E-05
  3.62127744791565E-05 -2.08820176668471E-05 -2.08801027833175E-05  2.08655136215866E-05  2.08695963088594E-05
* ORBITAL    1   36
  3.16936609424797E-09  2.30073241889243E-08  1.18089919838255E-07  2.11022869964514E-07  6.33475027199404E-08
  4.94093430726240E-07 -2.14180510483452E-05 -1.65601339038905E-04 -3.26793799187501E-05  1.67970122095120E-06
  1.27091843907445E-05  1.53727718960850E-04  6.66316277355346E-05 -3.82282597629109E-09 -8.53638660854092E-08
  8.99010140398309E-08 -1.81470423454186E-08  3.34287820619191E-08  3.63385203491687E-08 -1.30242863858991E-05
 -9.32077637662140E-07 -2.42747650504107E-07 -5.30859206253896E-08 -7.18625594191318E-05 -1.28874423258294E-04
  3.55707447008245E-08 -8.77791854976347E-09  1.90347594208621E-09  1.39499822011728E-08  7.33999585579797E-08
 -2.74034103791377E-07  1.13802948780182E-08  4.93504299474218E-07 -2.14309610167080E-05 -1.65677852315558E-04
 -3.26898828723183E-05  1.67963373787069E-06  1.27082481176245E-05  1.53566224922327E-04  6.65971246660500E-05
  4.50971522021604E-09  9.41818513532139E-08 -1.58597368839497E-07  6.16202227895837E-10  2.05436052112051E-07
 -3.39866122751773E-09  1.30341600890022E-05  9.45104830730575E-07 -2.20447071980430E-07 -2.75478053322462E-08
  7.18968506229081E-05  1.28907523098576E-04  1.38339147276529E-07  1.59888543557024E-08  3.60600094117199E-06
  2.77890659815576E-05  1.05828199416562E-04 -1.06739151913558E-06  1.68376216464828E-05 -4.32249454396064E-06
  6.49453467597133E-06 -3.83437275835623E-09  1.47010383307308E-07 -3.60020865479215E-06 -2.77420308262213E-05
 -1.05515604219615E-04 -1.05424991112990E-06  1.64580073035664E-05 -4.35342598202921E-06  7.62291798099350E-06
 -8.83589503862860E-09  2.30505374272822E-07 -2.70354969301609E-05 -4.33149235427568E-03  5.00728691095325E-04
  2.10056832149468E-01  1.58545162745791E-03 -3.21530120122683E-01 -2.71437713963082E-03  3.20101313306504E-01
  2.48010902654221E-03  2.70350703480960E-05  4.33148982044075E-03 -5.00674931435582E-04  2.10056827880827E-01
  1.58515312278921E-03 -3.21530112453169E-01 -2.71406122936292E-03 -3.20101303631529E-01 -2.48010533724368E-03
  2.70344394571599E-05  4.33148449617050E-03 -5.00690473722436E-04  2.10056827850822E-01  1.58528598707992E-03
 -3.21530115794229E-01 -2.71409322074383E-03  3.20101304655348E-01  2.48029376386077E-03 -2.70344352814559E-05
 -4.33148503328010E-03  5.00749314197464E-04  2.10056825917516E-01  1.58517921765935E-03 -3.21530112886179E-01
 -2.71417315674315E-03 -3.20101304249535E-01 -2.47974495242783E-03  8.48217946188799E-05  1.38671463345000E-04
 -7.19169981585860E-06 -7.53960650507757E-05 -1.28190088344063E-05 -8.48418944578640E-05 -1.38884914747291E-04
 -7.16646528553876E-06 -7.56317847464513E-05  1.29841833824419E-05 -8.48203366632400E-05 -1.38671209798475E-04
 -7.19270445099036E-06 -7.53892802672100E-05 -1.28690426942744E-05  8.48295733154746E-05  1.38759635359489E-04
 -7.16993634926205E-06 -7.54846334343601E-05  1.28702492493406E-05  1.88238281108738E-05 -1.89180047631545E-05
 -1.88939257231973E-05  1.88464337914140E-05  3.99731404213804E-05 -3.99524635262578E-05 -3.99355597152742E-05
  3.99968612420726E-05  2.34990097388781E-05 -2.34977008685159E-05 -2.34732786007276E-05  2.35100512769638E-05
* ORBITAL    1   37
  6.00278039535784E-09  4.38623520061335E-08  2.31174259443996E-07 -1.41271967815163E-07 -4.53542898253945E-08
  3.60301773557012E-06  2.18999230628665E-05  2.49238201667488E-04  1.01728283378110E-04  1.61106080187079E-06
  8.70450656021883E-06  1.13749613657221E-04  5.14974781818643E-05 -8.73253277220146E-09 -1.83549088229857E-07
  6.27338521005178E-07  3.30563101510227E-08  5.16023816500675E-07  8.76877811750044E-08 -8.16137221368827E-06
  3.70376782660355E-05 -2.78380170818553E-07 -7.75449197888458E-08  4.90470375068168E-06  7.42801689760436E-05
  5.15767902434831E-07  6.39111477361395E-08  7.34155557733484E-09  5.32505157559468E-08  2.72110707913100E-07
  2.22696789643663E-07  1.61103231797380E-07 -3.60286559910130E-06 -2.18856542168730E-05 -2.49034553140240E-04
 -1.01724948582849E-04 -1.60939858396828E-06 -8.67590272219451E-06 -1.13668943281818E-04 -5.14960353089026E-05
  1.02489304085741E-08  2.19985404892701E-07 -2.20740595165407E-07  1.53705795631858E-08  1.77384863646547E-07
 -4.37513559542569E-09 -8.51085175888603E-06  3.69606666240465E-05 -4.93617732906954E-07 -1.20201241794628E-07
  4.90816379948470E-06  7.41744488307521E-05  8.79272327170576E-08  4.51231786366928E-08  7.42763491473728E-09
  5.94473010090901E-08  3.74930162301002E-07 -1.61160884154562E-08  3.88018323789187E-07  3.40034611916203E-08
 -1.21909938618556E-06 -2.22433842846883E-06 -6.71679684780569E-06  9.37662881155691E-09  7.51685681781955E-08
  4.57175135915611E-07  2.04239604288084E-08 -7.14377610056250E-07 -4.14466515216629E-08  1.40954975986332E-06
  2.24275347738536E-06  6.36715189962723E-06  2.90856302858044E-05  5.13442210525884E-03 -6.09243682463882E-04
  2.66586264731937E-01  1.73464095322622E-03  3.72873257081088E-01  2.58355909176285E-03  1.99664209258802E-01
  1.28434767791632E-03 -2.90932921589179E-05 -5.13448205229770E-03  6.09060239752582E-04  2.66586251475076E-01
  1.73433420780680E-03  3.72873248738024E-01  2.58372909405054E-03 -1.99664194411174E-01 -1.28510573980374E-03
  2.90907364557724E-05  5.13446221846449E-03 -6.09061794341677E-04 -2.66586253398631E-01 -1.73463790810968E-03
 -3.72873250402732E-01 -2.58350332286586E-03 -1.99664200848354E-01 -1.28437813027719E-03 -2.90950030995966E-05
 -5.13449494047017E-03  6.08988930162353E-04 -2.66586252997013E-01 -1.73435864111973E-03 -3.72873249606626E-01
 -2.58370831598478E-03  1.99664193856540E-01  1.28503521831207E-03 -2.88734414268834E-05 -7.80364058665810E-05
  7.01111182915779E-06  7.49342998750727E-05  1.17697836547944E-05  2.88774129996364E-05  7.80529149589577E-05
  6.96049335195877E-06  7.49207375383481E-05 -1.16883617575903E-05 -2.88722647244554E-05 -7.80143940376478E-05
 -7.03443455594639E-06 -7.49165804213390E-05 -1.17544534152391E-05  2.88723522665534E-05  7.80023972917540E-05
 -6.97484218672185E-06 -7.49337155340921E-05  1.16546733599875E-05 -8.23522655396321E-06  8.06175756179715E-06
 -8.26365587798894E-06  8.07328100336708E-06 -1.92542733280732E-06  2.06155949679931E-06 -1.94177714873955E-06
  2.01552966119053E-06 -9.09226290648956E-06  9.10003316004922E-06 -9.10997621758947E-06  9.13337365921143E-06
* ORBITAL    1   38
  1.88753043734919E-06  1.42712775809574E-05  4.06330147254986E-05  3.60989213210629E-04  2.19494121540768E-04
 -3.37486745657834E-10 -2.40994152707342E-09  1.78655803725542E-07  1.11224234093655E-09  1.56244821375384E-09
  1.66208197668996E-08  8.37311154225149E-08 -8.40821966751547E-09  3.23713728506465E-06  1.70840732139126E-05
  1.77527388596985E-04  6.37901267772071E-05 -1.04577843059935E-05  5.06692957441867E-05  6.50150254557841E-08
  9.01013870935925E-08 -1.02011680563234E-05  7.69594432580868E-06 -2.95089205518298E-07  8.29076820335717E-08
 -1.06408703000714E-06  4.98222241697059E-05 -1.88396193258819E-06 -1.42453716871573E-05 -4.04997963332745E-05
 -3.60735686589969E-04 -2.19548259657390E-04 -1.78823970912100E-09 -3.44339203245852E-08  6.10928772697829E-08
 -5.69125634173241E-09  3.55358891719285E-09  6.16655885656329E-08 -5.75022395041789E-08  6.49773269680123E-09
  3.24021192724462E-06  1.71457324206151E-05  1.77153150561053E-04  6.37523539387679E-05  1.07280366056461E-05
 -5.05880987751021E-05 -4.04959546209749E-07 -5.57819049927097E-08  1.00515254407123E-05 -7.72570802961140E-06
  2.54531838611795E-07  4.51484146116418E-08  9.16609274612582E-07 -4.97783892690996E-05 -6.25725657438864E-10
 -5.64263049971973E-09 -2.82757047715621E-08  1.79581349620825E-09 -2.49024276927059E-07 -4.12990226933323E-09
  2.78630595596461E-07 -6.21221167072465E-07 -1.54353957974677E-05  5.26909282066826E-09  4.17662869647754E-08
  1.99856643259588E-07  2.89204933242119E-09  7.06329926194511E-09 -2.22282000901305E-08  9.77178729370395E-07
 -6.31856837670072E-07 -1.49995253792968E-05  2.81966504281839E-05  5.12667113658538E-03 -6.36138224033880E-04
  2.66548134092679E-01  1.74197311971699E-03  3.72825696931026E-01  2.57019950598213E-03  1.99800836682446E-01
  1.24781343500256E-03  2.82022529110584E-05  5.12671428081078E-03 -6.35899071981600E-04 -2.66548129200392E-01
 -1.74191364253881E-03 -3.72825693083342E-01 -2.57000684817802E-03  1.99800831924391E-01  1.24762326909076E-03
 -2.82033477148719E-05 -5.12672299898096E-03  6.35882086686294E-04  2.66548125083560E-01  1.74178408227815E-03
  3.72825691308645E-01  2.57015020319686E-03  1.99800828966131E-01  1.24788069305965E-03 -2.82040841053024E-05
 -5.12672870116670E-03  6.35829565179244E-04 -2.66548124842821E-01 -1.74179201120919E-03 -3.72825691540614E-01
 -2.57000303524957E-03  1.99800829798738E-01  1.24774314108951E-03  2.86280049103291E-05  7.19505934559935E-05
 -1.76147810990707E-05 -7.15008745458419E-05 -1.48311396714202E-06  2.86357321143653E-05  7.20484432304084E-05
  1.75737567549268E-05  7.15291484290239E-05 -1.57367695679686E-06 -2.86263178120687E-05 -7.19421061135235E-05
 -1.76309297786384E-05 -7.14883187265627E-05 -1.50188027973402E-06 -2.86315795815567E-05 -7.19948668851369E-05
  1.76017512733908E-05  7.15043485431435E-05 -1.53159778347582E-06 -2.49231771026032E-05 -2.49436338660165E-05
  2.49043261064668E-05  2.48812543882880E-05 -1.81182458313725E-05 -1.81338677042556E-05  1.81354600828798E-05
  1.81547864806913E-05 -3.02440304637467E-05 -3.02621339545026E-05  3.02247661703985E-05  3.02341926000506E-05
* ORBITAL    1   39
  1.27384980461693E-06  9.86229701494975E-06  1.91706519559615E-05  1.76899501502075E-04  8.38253629078533E-05
 -6.43920331343809E-10 -1.41793518244000E-09  2.76534916663167E-07  1.37380394097190E-08  3.77111716889066E-09
  8.59274318705540E-08 -1.83485460182252E-07 -2.57238000362141E-08  3.07731961620989E-06  1.56934410852847E-05
  2.24398592198462E-04  9.61124070947853E-05 -3.29962664649573E-07  5.83733160046367E-05  4.36837960944251E-07
  1.51268193416474E-07  1.15471620563632E-05  3.04128464099692E-05  2.61613200702923E-07  7.11717528405191E-08
  1.00681635499554E-05  5.45238545403676E-05  1.27494092194558E-06  9.87001694760807E-06  1.92045269670419E-05
  1.76961484914314E-04  8.39993559272356E-05  1.98369108782109E-09  5.20710774205470E-08 -2.17972069701471E-07
 -1.79984642813758E-08 -2.62696840823376E-09 -5.25275879835886E-08  1.80127822340017E-07  5.41310300927097E-09
 -3.07514522635276E-06 -1.56461292873770E-05 -2.23987340876442E-04 -9.60496886910300E-05 -3.54852133509861E-07
  5.83282838282846E-05  1.23956346000967E-07  2.75671152092107E-08  1.15304246209158E-05  3.04015345660686E-05
 -5.54404498581926E-07 -3.45764948330649E-08  9.93567164664836E-06  5.44530437961017E-05  1.78435793858393E-06
  1.32781361410911E-05  3.81737522664125E-05  1.21211164441516E-07 -2.43942097823565E-05 -1.01892046674165E-06
  6.58198324112115E-05 -1.88923521543283E-08  7.25574111050843E-07  1.78603898651907E-06  1.32911308612084E-05
  3.82068343490643E-05 -1.05264868009327E-07  2.34819519145659E-05  1.02330722949594E-06 -6.61689041424883E-05
  2.37396997114248E-08 -7.94022708245974E-07  2.86427873960279E-05  5.12993240769224E-03 -6.22249427053386E-04
  2.66555490866894E-01  1.74651991653411E-03  3.72823307636030E-01  2.58032066461931E-03  1.99797964656092E-01
  1.25164351026494E-03  2.86478439028368E-05  5.12997226996827E-03 -6.22149387176520E-04 -2.66555479888261E-01
 -1.74685790315287E-03 -3.72823300612571E-01 -2.58026054945446E-03  1.99797954341323E-01  1.25173711527365E-03
  2.86483744073602E-05  5.12997650395512E-03 -6.22070952723854E-04 -2.66555476993376E-01 -1.74655727481471E-03
 -3.72823299423483E-01 -2.58032710728636E-03 -1.99797955170891E-01 -1.25179917002849E-03  2.86490017119141E-05
  5.12998083138760E-03 -6.22035227989500E-04  2.66555480963157E-01  1.74661113304125E-03  3.72823298638875E-01
  2.58005345298332E-03 -1.99797956201423E-01 -1.25148397557587E-03  2.83679866145845E-05  7.19343219627618E-05
 -1.68926673587420E-05 -7.49542785981978E-05 -4.69139764207782E-06  2.83705663350304E-05  7.19146334393112E-05
  1.69169555795204E-05  7.49084725697061E-05 -4.65109804624973E-06  2.83647514120899E-05  7.18977509134199E-05
  1.69366582657254E-05  7.49039952412409E-05  4.65991827998981E-06  2.83676943115740E-05  7.18993313712484E-05
 -1.68993829204360E-05 -7.49274578194013E-05  4.64705437180625E-06 -8.41542607128348E-06 -8.47835910183188E-06
 -8.44600518450325E-06 -8.43849536358212E-06 -9.47069653170542E-06 -9.35583777212075E-06 -9.41440430903198E-06
 -9.42771013820541E-06 -1.20783242922213E-05 -1.21473725727797E-05 -1.20694185793278E-05 -1.21082153299114E-05
* ORBITAL    1   40
  3.18694051479192E-10  2.19162246052238E-09  1.26244974371909E-08  2.87558047738646E-07 -1.58319879545023E-07
  3.30449151133038E-06  1.50701586268037E-05  1.81707880282144E-04  7.19400591654371E-05  1.43247117726783E-06
  5.58951596152846E-06  7.94403261382796E-05  3.70065511768737E-05  8.83985683872077E-10  2.18675395862009E-09
  7.08677823146419E-08  1.53243347555183E-08 -6.89571216601567E-07 -2.23700696417088E-08 -1.27731902336921E-05
  4.94866584893565E-05 -3.39838682715385E-07  9.05587574805719E-09  3.71992108660414E-06  9.89215338998950E-05
  7.63130202431441E-08  2.54698937896254E-08  2.57050184953178E-09  1.88253404531939E-08  9.68072646510029E-08
 -1.00478122568331E-07  9.79875402666722E-08  3.30399719892426E-06  1.50586081805032E-05  1.81450820212735E-04
  7.19156805491321E-05  1.43151430898090E-06  5.56834705485448E-06  7.93900626427173E-05  3.70052893658384E-05
  3.83040363767196E-09  6.77549187694543E-08 -1.76000734125438E-07  8.72513332507583E-09  2.43635393606747E-07
  1.91919296019636E-09  1.28459156712678E-05 -4.94303670251671E-05  1.99386606500409E-08  1.45183721729786E-08
 -3.59013212465506E-06 -9.88542692876545E-05  7.33728486812682E-07  6.00931623061745E-08 -1.09903500907058E-07
 -8.54282699041518E-07 -2.68349358518638E-06  2.37574028458759E-06 -2.16361858373987E-05  2.69320705587967E-06
 -2.51131396111596E-05 -2.27200038573746E-08  9.13247774294715E-07  1.12703079722350E-07  8.76643256068283E-07
  2.78886055621526E-06  2.40050942790750E-06 -2.31721997841527E-05  2.69135010698139E-06 -2.53116777763359E-05
 -1.85467049510950E-08  7.69283405362601E-07  2.94659458998060E-05  5.13733789936276E-03 -5.98616880251819E-04
  2.66588760736583E-01  1.73357281835371E-03  3.72872698593264E-01  2.58525217315699E-03  1.99660309526149E-01
  1.28199733199879E-03 -2.94696527979236E-05 -5.13736636005576E-03  5.98364064677313E-04  2.66588759357143E-01
  1.73309064821607E-03  3.72872690675297E-01  2.58484567076285E-03 -1.99660308671569E-01 -1.28162760620357E-03
 -2.94710742631902E-05 -5.13737760106291E-03  5.98435823176966E-04  2.66588754411669E-01  1.73345161678990E-03
  3.72872690608958E-01  2.58513376304649E-03  1.99660301560111E-01  1.28198935003865E-03  2.94713511104962E-05
  5.13737951148740E-03 -5.98271099951351E-04  2.66588757932094E-01  1.73315446586438E-03  3.72872691802915E-01
  2.58480327091206E-03 -1.99660307845983E-01 -1.28148667401993E-03 -2.90602647770813E-05 -7.96077715550247E-05
  5.84279402453543E-06  7.65294997002211E-05  1.32996593046296E-05  2.90662893699925E-05  7.96460900883315E-05
  5.74095101595171E-06  7.66179394513987E-05 -1.33427157336123E-05  2.90567101716491E-05  7.95460630605523E-05
  5.85039285796269E-06  7.64928075832967E-05  1.32389632774105E-05 -2.90651524892771E-05 -7.96604267006669E-05
  5.78173471958910E-06  7.66323249222514E-05 -1.33706252621749E-05 -9.73434633287035E-06  9.68303737706332E-06
  9.70026832460058E-06 -9.75112134882403E-06 -2.44098754873967E-06  2.41603176847907E-06  2.47167223682987E-06
 -2.36795786669231E-06 -9.23305658675226E-06  9.25368163890083E-06  9.25525540493498E-06 -9.28375856869565E-06
* ORBITAL    1   41
 -1.07982257393792E-06 -7.78633773878165E-06 -3.64615580439476E-05 -1.61109216406374E-04 -3.26389506379237E-05
  2.22126760056536E-09  5.16766163269171E-08 -1.43481742032591E-07  8.81111514679139E-09 -3.87535158751437E-09
 -1.01262479056147E-07  4.10762685392918E-07  2.40346875692964E-08  1.23838097047045E-06  3.32130944264967E-05
  2.32213232095590E-04  6.59403719120900E-05  1.16801199139669E-06 -4.23286197959630E-06  5.32360842105600E-10
  2.29273626565274E-08  1.76460344090524E-05  6.02529609501155E-05 -1.57455170208863E-07  2.32940902393535E-08
 -1.99892857147120E-05 -5.96196942981974E-05  1.07917442120510E-06  7.78164874032907E-06  3.64386554887271E-05
  1.61106058123036E-04  3.26466501847057E-05 -5.20320835058855E-09 -1.04836093962953E-07  2.23796320429915E-07
  4.44693300885203E-09  9.45870842735277E-09  1.85211830541944E-07 -4.38991568378063E-07 -5.95110056705314E-09
  1.23744427653599E-06  3.31966673299135E-05  2.32272659013493E-04  6.59477976301434E-05 -1.14680211589009E-06
  4.22412090906804E-06 -7.82619025968563E-07 -1.20586315430216E-07 -1.76146137284296E-05 -6.02294321146722E-05
  5.33516389713081E-07  5.00464900730867E-08  1.99518973439263E-05  5.96187014067728E-05 -4.26116986252039E-09
 -3.42215214907806E-08 -1.72642006290283E-07  5.46711984502591E-09 -1.38565811590831E-07 -1.78748642810757E-08
  7.60879508235715E-07  7.97523992801731E-06  2.09173349046125E-05  3.12768273032567E-09  2.53505301952872E-08
  1.27843171578405E-07  3.98766228887574E-09 -1.62674359130932E-07 -1.39921821059463E-08  6.27584493066176E-07
  7.90169541565974E-06  2.40291262299693E-05 -1.27810108011553E-06 -1.62923094599846E-04 -1.56343948348462E-06
 -3.67165120912269E-01 -2.14452368979215E-03  8.66564492250811E-02  5.16453724270593E-04  3.28129196119920E-01
  1.94626503508799E-03 -1.27427947142977E-06 -1.62893828213487E-04 -1.30859308698145E-06  3.67165123815528E-01
  2.14496991014968E-03 -8.66564507446173E-02 -5.16537130716451E-04  3.28129196058713E-01  1.94624630094944E-03
  1.27512512879096E-06  1.62900190124260E-04  1.33347242587139E-06 -3.67165121735505E-01 -2.14495596630481E-03
  8.66564482473802E-02  5.16567398647300E-04  3.28129197556229E-01  1.94635472148068E-03  1.27740873711323E-06
  1.62917901189071E-04  1.52238465241069E-06  3.67165121564236E-01  2.14449802398591E-03 -8.66564510567117E-02
 -5.16358504072508E-04  3.28129196587432E-01  1.94609052923964E-03 -2.78931976856194E-06 -1.58471712270772E-05
  4.39842947791577E-05 -1.20690303257730E-05  4.84638837900681E-05 -2.78516927283322E-06 -1.57013815187170E-05
 -4.40169448868615E-05  1.21488241096605E-05  4.82780937692452E-05  2.78653377095781E-06  1.57295334923667E-05
  4.40313032759550E-05 -1.21552143913465E-05  4.83293919258057E-05  2.79218343378187E-06  1.58629112998610E-05
 -4.39688021954923E-05  1.20342497641923E-05  4.84501700261982E-05  7.59608210742587E-06  7.60040465223995E-06
 -7.58716741330287E-06 -7.60903314482342E-06 -2.72505493449987E-06 -2.83909776099634E-06  2.80731728494116E-06
  2.74019002066550E-06  1.40707871692486E-05  1.41859832508766E-05 -1.41492216381770E-05 -1.41123419586740E-05
* ORBITAL    1   42
  8.73742515974202E-11  7.05734230766590E-10  4.37379696006349E-09  5.28031089135986E-08  1.66589322086355E-09
 -6.75453283012738E-07 -1.94390601657127E-05 -1.68127720087327E-04 -5.66256833350466E-05  1.68892301226356E-07
  5.71258985418028E-06  4.19549990056676E-05  1.42331261976441E-05 -2.50430874847946E-10 -5.69509104320013E-09
  3.75952956185146E-08 -3.71954250128871E-09 -2.07235657745660E-07 -3.30006575562221E-08  1.16495884879344E-05
  3.14699085358712E-05 -7.65080867067719E-08  4.61764501530892E-08  8.75308924214575E-06  1.24696313092922E-05
  5.59048270626534E-08 -4.35477338393028E-08 -2.92254750616250E-10 -2.11645215297503E-09 -1.10322828640055E-08
 -2.27280369835041E-08  2.18657740639230E-08  6.75439608177787E-07  1.94397067363047E-05  1.68127228157847E-04
  5.66320197373831E-05 -1.69025253240851E-07 -5.71597198223401E-06 -4.19632825760865E-05 -1.42348870357385E-05
  1.91799099521102E-10  5.09882553854088E-09  2.01588124366748E-08  1.16733753931180E-08 -2.45376940022828E-07
 -3.34278651285638E-08  1.16749493379534E-05  3.14673731679207E-05 -1.83756637114493E-07  2.45964435211795E-09
  8.74851672504569E-06  1.24639406073447E-05  1.49966817897667E-07 -3.15795388192964E-08 -1.30179632708555E-09
 -9.94273692634910E-09 -5.38383909673732E-08 -4.07655665855790E-09  3.97336792965815E-07 -3.03317675034025E-09
  1.84347626425497E-07 -1.18223936408959E-06  3.47610481851449E-05 -1.21336628774970E-09 -9.33304810304504E-09
 -4.99105997465292E-08  4.36856598451234E-09 -4.24123519325888E-07  3.47299957602795E-09 -2.27051443133486E-07
  1.18239698451229E-06 -3.48068236614147E-05  2.09461609516369E-07 -1.49832087671191E-04  4.51410747170332E-05
 -3.67148028623023E-01 -2.16705457270985E-03  8.67991814706083E-02  4.99667799081647E-04  3.28111547594387E-01
  1.93260290237067E-03 -2.09411412603613E-07  1.49832549187126E-04 -4.51305541972758E-05 -3.67148029495420E-01
 -2.16709223990976E-03  8.67991808997785E-02  4.99678274321893E-04 -3.28111548634991E-01 -1.93265867805689E-03
  2.10435547694553E-07 -1.49824491238221E-04  4.51817456836855E-05  3.67148030346146E-01  2.16708077166219E-03
 -8.67991800429451E-02 -4.99646981891914E-04 -3.28111547613144E-01 -1.93263885128230E-03 -2.08757040565574E-07
  1.49837617911533E-04 -4.51012177720069E-05  3.67148027390381E-01  2.16703657379666E-03 -8.67991812234955E-02
 -4.99678847117181E-04  3.28111549069719E-01  1.93266514364259E-03 -1.06782106887769E-06 -1.07433368451231E-05
 -6.01351922569918E-05  5.94341884480681E-06 -4.45133260695838E-05  1.06805825370277E-06  1.07280353893029E-05
 -6.01322158217775E-05  5.91780288813987E-06  4.45316188421288E-05 -1.06797938630530E-06 -1.07431438016532E-05
  6.01423377295071E-05 -5.93172533014881E-06  4.45210885786056E-05  1.06645762894486E-06  1.07126029347022E-05
  6.01352291180930E-05 -5.90228533464570E-06 -4.45466557432318E-05 -1.45047849403576E-05  1.44572619136630E-05
 -1.45034308985610E-05  1.44718251390365E-05 -1.73735023527684E-06  1.75788996356288E-06 -1.73610049445892E-06
  1.75296283394327E-06  3.64568038168560E-05 -3.64717956112632E-05  3.64758323825576E-05 -3.64702036132160E-05
* ORBITAL    1   43
  2.88778866392223E-07  2.04294850721118E-06  1.03398710378571E-05  2.12967945438026E-05 -3.28359502786225E-05
  5.08524267067928E-09  9.52337669910569E-08 -2.13863708033038E-07  1.00015536228982E-08 -1.03218069426626E-08
 -2.26254578094501E-07  6.01081417010743E-07  1.53324296560273E-08  2.75729958822925E-07  1.55984799307498E-05
  1.27199604721834E-04  4.88134584755502E-05  3.77878194661331E-06 -4.23088616802086E-06 -8.36297753313085E-07
 -2.40337805617962E-08  3.10229046587628E-05  7.56141382641253E-05 -6.48316991717598E-08  8.32450502165312E-09
 -2.08825420492154E-05 -5.92580346456427E-05  2.88744804926935E-07  2.04283343821784E-06  1.03402255966379E-05
  2.13388985479554E-05 -3.28510371302732E-05 -5.23991363571639E-09 -1.21778453488427E-07  3.64844170563818E-07
  8.14875400793147E-09  8.74741809518980E-09  1.91208042978731E-07 -4.86421589895434E-07 -1.17365003147703E-08
 -2.75954219740587E-07 -1.56015750891845E-05 -1.27177009303893E-04 -4.88159586586832E-05  3.80524143876539E-06
 -4.23850182278574E-06 -2.75100995958979E-07 -6.36396175323999E-08  3.09398106717580E-05  7.56074189628984E-05
  5.86958433276491E-07  3.19695746777276E-08 -2.09727853573909E-05 -5.92639410748475E-05  1.37035507448523E-06
  1.02849653846330E-05  3.95562217422351E-05 -7.75720454588099E-08 -3.52559456330408E-06  8.61148037215744E-07
  1.48143887745878E-05  5.14302196497952E-08 -2.18967958273041E-06  1.36984331859094E-06  1.02801545806913E-05
  3.95247887970717E-05  5.92741533205426E-08  4.55748411810234E-06 -8.64517171810768E-07 -1.46698354865782E-05
 -4.82164069179125E-08  2.10500915934322E-06 -1.13964301810720E-06 -1.61795992319832E-04  1.99469922014849E-06
 -3.67161602024492E-01 -2.14638734384009E-03  8.66624431746976E-02  5.18273390062834E-04  3.28131747178475E-01
  1.94980625174261E-03 -1.13539167569615E-06 -1.61764005289450E-04  2.35549583026080E-06  3.67161599633440E-01
  2.14720024597871E-03 -8.66624442298740E-02 -5.18314713620349E-04  3.28131750519598E-01  1.94968448954522E-03
 -1.13807488201713E-06 -1.61784510819550E-04  2.10844087279513E-06  3.67161598715517E-01  2.14657782808062E-03
 -8.66624427248621E-02 -5.18101342775650E-04 -3.28131748799677E-01 -1.94956543508279E-03 -1.13682267415646E-06
 -1.61774328677011E-04  2.23369137049041E-06 -3.67161602944898E-01 -2.14695058564028E-03  8.66624436426315E-02
  5.18483011027739E-04 -3.28131749566835E-01 -1.95000587390921E-03 -2.97024409892440E-06 -1.59747936507683E-05
  4.49556241989882E-05 -1.30837579298135E-05  4.65030318549962E-05 -2.96421792564935E-06 -1.57777069976603E-05
 -4.50342148284898E-05  1.32526743527770E-05  4.62502203607770E-05 -2.97011305693329E-06 -1.59557890013223E-05
 -4.50068565161059E-05  1.31288694375377E-05 -4.64653801222680E-05 -2.96682056613560E-06 -1.58173464488250E-05
  4.49976186418415E-05 -1.31964777145505E-05 -4.63004192523480E-05  1.15935411410919E-05  1.15876802601093E-05
  1.16075442545925E-05  1.15868792591276E-05 -1.83948289941827E-06 -2.02916723813851E-06 -1.90964343663283E-06
 -1.96807327730565E-06  1.72296718675087E-05  1.73848468930525E-05  1.72485352214450E-05  1.73633523693311E-05
* ORBITAL    1   44
  5.09934468709099E-09  3.73015465652279E-08  1.94854578999083E-07 -1.56199276319881E-07  9.03770600080261E-08
 -3.46850551203461E-07 -1.27525598947805E-05 -1.32468107277991E-04 -5.45721935719517E-05  8.30877755322756E-08
  4.55010986335824E-06  2.51341171142823E-05  6.32169297756075E-06 -8.36435132508960E-09 -1.66212763299177E-07
  4.16950253744294E-07  3.98950654508010E-09  3.75277090097395E-07 -4.64893265597172E-09  1.45758678837004E-05
  2.98189010052898E-05  9.06313906982143E-09  1.21442900683724E-08 -3.41022456475622E-06 -1.06389935784407E-05
  4.49599471356286E-07 -7.11594344268178E-09  3.15590250569216E-09  2.28296397570481E-08  1.17512585614102E-07
  1.31048969516574E-07  5.80929601422062E-08 -3.47265803950726E-07 -1.27607877980376E-05 -1.32444900089006E-04
 -5.45770333309453E-05  8.38259520047853E-08  4.56464592936903E-06  2.50927485781517E-05  6.32355355079557E-06
  4.81741769731993E-09  1.18872689646655E-07 -1.44790620693956E-07 -8.11974675759605E-09 -3.90270553502303E-07
  8.95457739610607E-09 -1.45856482075790E-05 -2.98404805366928E-05 -7.33155064316103E-07 -1.20945213650418E-07
  3.41697792099571E-06  1.06465817176587E-05 -1.11056142432364E-07  1.88872255699191E-08  9.91115666763073E-07
  7.42820030185882E-06  3.11609058911174E-05 -7.89243258931299E-06  1.69346573184666E-05  9.97673806801989E-07
  1.49881356858054E-05  1.96290806118802E-08 -7.72704452751315E-07 -9.81731561515684E-07 -7.35224202988068E-06
 -3.06875703090659E-05 -7.86256706893828E-06  1.56920732555037E-05  9.50681540445741E-07  1.64049299894517E-05
  1.55235199402268E-08 -5.82436324901456E-07  3.20448636879072E-07 -1.48953705966991E-04  4.91862537697013E-05
 -3.67145764739054E-01 -2.17112697477878E-03  8.68020579503027E-02  4.98840392762838E-04  3.28113468595501E-01
  1.93052766597219E-03 -3.22570376171178E-07  1.48936919223662E-04 -4.90875505218394E-05 -3.67145773170907E-01
 -2.17109093835540E-03  8.68020564006435E-02  4.99246532042433E-04 -3.28113461450907E-01 -1.93142619006091E-03
 -3.23176484422525E-07  1.48932719414140E-04 -4.92072720232104E-05 -3.67145766900377E-01 -2.17131011888515E-03
  8.68020565692728E-02  4.99024140985753E-04  3.28113464003199E-01  1.93107060707874E-03  3.20425442932296E-07
 -1.48953353624895E-04  4.91084125904544E-05 -3.67145770441413E-01 -2.17095393984031E-03  8.68020566285743E-02
  4.99045009647308E-04 -3.28113466854926E-01 -1.93091599814984E-03 -1.09880131191259E-06 -1.08144061015471E-05
 -5.95243825456364E-05  6.08978970551281E-06 -4.49480389580435E-05  1.09509828276504E-06  1.07415551041416E-05
 -5.94872287188404E-05  5.97093615245614E-06  4.50868254837493E-05  1.09528398263064E-06  1.07505751424572E-05
 -5.95478154248409E-05  6.04222818922797E-06 -4.50706042562775E-05 -1.09675413482604E-06 -1.07730243296441E-05
 -5.94677304994680E-05  5.97356415581660E-06  4.50063238260681E-05 -1.50142355165902E-05  1.48549778962943E-05
  1.48863930275176E-05 -1.49917845461285E-05 -1.92766543332193E-06  2.08098683719689E-06  2.01074922497697E-06
 -2.01191027045203E-06  3.69816944262345E-05 -3.70030421454256E-05 -3.69844388371925E-05  3.70314203114206E-05
* ORBITAL    1   45
 -1.49990995606639E-05 -9.03274073084935E-04  7.06247492719583E-01 -4.55720499059518E-04  9.31673989406877E-04
  8.40426120934061E-07  1.60618446839917E-05 -4.39273939778599E-05  1.22692621966559E-06 -1.60791684426385E-06
 -3.14727067162388E-05  6.52754921131532E-05  3.06517650074674E-07  3.12050640095655E-05 -5.19669445433419E-03
 -7.82117458486039E-04  1.21586322071795E-04 -7.48277319049979E-04 -5.02907684590582E-04 -1.65280994331554E-04
 -7.58625823262385E-06  1.19943980689943E-03  2.94013087574174E-04  1.01011606965882E-04  7.52402397673913E-06
 -4.13539146270066E-04 -3.50986439028538E-04 -1.49705081059302E-05 -9.03062244283695E-04  7.06249300025185E-01
 -4.47592815252762E-04  9.14232243383481E-04 -2.53733843667251E-07 -6.17780329695364E-06  3.41841807086467E-05
  3.40261735734398E-06  4.47930024948174E-07  1.24101613864299E-05 -5.42140693511479E-05 -3.66515299723791E-06
 -3.11654681632265E-05  5.19761116109763E-03  7.85929414073658E-04 -1.19349348212843E-04 -7.67605697092840E-04
 -4.94512307605459E-04 -3.30217163418597E-05 -2.41690147152252E-06  1.17358170401937E-03  3.01529739758384E-04
  2.97622799974273E-06 -1.82519780233098E-06 -4.28472727744163E-04 -3.50804508637919E-04 -2.92841966579735E-05
 -4.12980090630713E-04  9.78164945698310E-04  1.86117493396868E-04 -1.06907675117462E-03 -3.93225486515355E-04
  2.56243243060830E-03  6.24938678025627E-06 -2.36784876710587E-04 -3.01792399507365E-05 -4.20398809402568E-04
  9.38588348697909E-04 -1.88319088282119E-04  1.22207735010627E-03  3.98025752554499E-04 -2.81179009210933E-03
 -5.71117885181333E-06  2.36679311976952E-04  5.04743374075748E-06 -8.95593575915246E-06  6.41586151370729E-04
  7.70391791635329E-05 -4.94222036286722E-04  4.32725106040302E-05 -1.87771139218698E-04  6.22308063250258E-05
 -2.29581594629568E-04  5.38420452687180E-06 -6.39684775257161E-06  6.73128756573561E-04 -7.71617023569354E-05
  5.86676045817575E-04 -4.29575938501194E-05  1.65276640308168E-04  6.25577536483826E-05 -2.07076615947963E-04
  5.17718780760275E-06 -7.99182271179587E-06  6.48319393639666E-04 -7.72384832557122E-05  5.13210471521819E-04
 -4.29322216714232E-05  1.81970256133695E-04 -6.22929269534772E-05  2.22071099516409E-04  5.26180259715398E-06
 -7.34374411787173E-06  6.64280472870430E-04  7.72156715295288E-05 -5.59406979680436E-04  4.34072882294699E-05
 -1.65599806000934E-04 -6.27731189295469E-05  2.08251869315958E-04  3.33247566560331E-06 -1.89990992903598E-06
 -2.91242149178563E-05  5.62029776841192E-06 -3.16148151554614E-05  3.76173387054747E-06  1.43093579334645E-05
  2.14927856100549E-05  1.32183068534111E-05 -5.20433262879757E-05  3.09463403526136E-06 -4.48713760028929E-06
  2.70393012340455E-05  1.03060742243380E-06  3.13488055024837E-05  4.09739750120006E-06  1.80147626184208E-05
 -2.30923940234484E-05 -8.12259255258144E-06  5.31540336592459E-05 -1.64772085129713E-05 -2.11535234413174E-05
 -1.98717080385637E-05 -1.40120663378505E-05 -2.28668841902954E-05 -3.69812294624320E-05 -2.29014913351148E-05
 -3.68346489475240E-05 -6.97242439719277E-05 -5.64338233086142E-05 -6.59514681869049E-05 -5.56403092154259E-05
* ORBITAL    1   46
  2.62891996939279E-06 -7.73657535629976E-04  7.07035279497006E-01  7.37741675008641E-04  1.37518775662837E-03
 -9.39193645162272E-07 -1.85307924996773E-05  2.77244846635704E-05  6.14691985922467E-07  1.58162201539056E-06
  2.56754177552585E-05 -3.41652846038758E-05  3.89523889883004E-06  5.43616017065204E-06 -5.39940274801366E-03
 -9.14331683723337E-04  4.66716616763551E-05 -9.26622640462504E-04 -5.66700310140173E-04  1.98426580847779E-04
  9.21995619527999E-08  1.62815043703532E-04  1.22271916500931E-04 -1.89324030574002E-04 -8.74969731760110E-06
 -6.06294024487730E-04 -4.15477488297617E-04 -1.89185022760164E-06  7.79142333026020E-04 -7.07006487306124E-01
 -7.62367742719969E-04 -1.35150448509004E-03 -5.15870096144911E-07 -9.82499404129385E-06  3.65405580856430E-06
 -2.84955599024867E-06  8.02893004389325E-07  9.96250174995359E-06  1.40474886919374E-05  5.26859160968478E-06
  6.73928144111926E-06 -5.37113370049728E-03 -9.54658069885966E-04  4.48221297263115E-05  9.74542224625368E-04
  5.70624022360264E-04 -6.36033304433126E-05  2.62528526259399E-06 -2.37080813145528E-04 -1.31911272109575E-04
  1.23853376178197E-04  1.77211731406982E-05  6.14841449454566E-04  4.15240272206348E-04 -4.22677087550251E-07
 -3.58904028861900E-06 -1.63497497723355E-05 -2.29754169883971E-07 -2.36127728769198E-05 -3.17112732511061E-06
  2.34714436889861E-04 -3.39957466711454E-04  1.61912912312612E-03  1.47351826328866E-06  1.21208797472429E-05
  7.29111562580519E-05  1.64076082342095E-06 -5.33876131201557E-05 -8.75644502963021E-06  4.17645849900135E-04
 -3.34889331815057E-04  1.44158858656031E-03  5.60686990893203E-06 -4.85440255718371E-06  6.79529658732887E-04
  7.20369787751899E-05 -3.56697607462437E-04  3.95400850953485E-05 -2.17947210948685E-04  5.90812693214718E-05
 -4.23482693139271E-04  5.47167578970188E-06 -5.99514048357267E-06  6.78518322496435E-04 -7.25605735545109E-05
  3.40456355637370E-04 -4.03800245895693E-05  2.74861092216506E-04  5.95421762830115E-05 -5.07588374335256E-04
 -5.74484526695007E-06  3.80849896329168E-06 -6.70287058402218E-04  7.19066565407454E-05 -3.46337995794755E-04
  3.96775005973748E-05 -2.03883484673464E-04  5.85699556842753E-05 -3.80870632519238E-04 -5.62699127234118E-06
  4.81300581512381E-06 -6.81309638164744E-04 -7.26832016772049E-05  3.67498099033492E-04 -4.06431651256748E-05
  2.43741393621393E-04  5.93742932973775E-05 -4.49280845444212E-04  6.54024841990747E-06  1.43463926861180E-05
  1.88031541432777E-05 -3.05273980202204E-05 -9.66317243012326E-06  7.02905267374698E-06  1.84868795125011E-05
 -2.12509500404890E-05  2.27787647640019E-05 -1.13892551181583E-05 -6.34993314212559E-06 -8.95729496801694E-06
  1.51699207711712E-05 -2.78783162968447E-05 -9.27884886196512E-06 -7.43425791420884E-06 -2.68889867313499E-05
 -2.12301565458397E-05  2.87201226193079E-05 -2.56222096221369E-05 -1.43633454962743E-04 -1.29960897015643E-04
  1.33272184764433E-04  1.18041260277157E-04 -6.06317357963867E-05 -7.17070434267251E-05  6.23967246664116E-05
  8.13412814984798E-05 -9.09923132117739E-05 -9.28411712454740E-05  9.52869481601517E-05  9.05887171387007E-05
* ORBITAL    1   47
  5.86875220909299E-05  4.50530112612857E-04  8.12057541514589E-03 -1.64471502671722E-03  1.07855090477629E-03
  3.64593894515529E-08  1.37973588193922E-06 -2.56406830182845E-06 -3.72272266882916E-07  5.70714534757358E-08
  3.48444030154179E-06 -1.52755377994544E-05 -2.38724818271571E-06 -1.19911890084094E-04  7.04289151688895E-01
  2.00374664198866E-04  2.89452320538355E-03 -2.72550812587187E-03  6.61062671497428E-04 -4.29161358066120E-05
  1.11946906575288E-05 -7.87230170356831E-03 -1.17334024866561E-03  6.43039389271285E-05  5.57227245874211E-06
 -1.76771002293854E-03  6.76730273222256E-04  5.88136899510281E-05  4.51324801782012E-04  8.12371797501461E-03
 -1.58547879154413E-03  1.08040219628122E-03  2.80490739380825E-07  6.48805818603757E-06 -1.29756201548764E-05
 -2.39537280577339E-06 -3.22310268342034E-07 -4.38056973773215E-06  1.57340518555721E-05 -2.21416613258376E-06
  1.19842354761901E-04 -7.04289131991048E-01 -1.66296464111910E-04 -2.86390105712274E-03 -2.78985252951006E-03
  6.55093559773635E-04  2.20081649872366E-05  3.48241920813251E-06 -7.88679779206510E-03 -1.18138859680783E-03
 -6.95984454419382E-05 -6.02431948287001E-06 -1.79893022792189E-03  6.65186185765815E-04  1.11159873347997E-04
  1.33696355508280E-03 -3.41802481127188E-03 -4.94720806273327E-04  4.67258630203482E-03  1.02035950357309E-03
 -9.81998084202166E-03  5.40337041409837E-07  6.61417747868372E-06  1.10635627391688E-04  1.33268468470536E-03
 -3.44637315903365E-03  4.95911423001461E-04 -4.76737811831095E-03 -1.01689950414655E-03  9.67393287565682E-03
  2.68847656351100E-06 -1.05033218527222E-04 -1.50397157937741E-05 -2.53310580618740E-04  2.01907918126386E-03
  1.98133683642099E-04 -1.35785305305276E-03  1.03758395482381E-04 -1.76067709840867E-03  1.54602458494547E-04
 -2.86482128277189E-03 -1.51816576208880E-05 -2.54332732054055E-04  1.99877724022430E-03 -1.97621171968071E-04
  1.31369850504871E-03 -1.03589003721731E-04  1.74144736843895E-03  1.54213343013352E-04 -2.82771645754429E-03
 -1.49678881228365E-05 -2.52668493656437E-04  2.00358720586499E-03 -1.97106539292023E-04  1.31897616019156E-03
 -1.03354981055736E-04  1.71924193645328E-03 -1.53961355678707E-04  2.79521412142177E-03 -1.50297104374476E-05
 -2.53227619175421E-04  2.00444546618765E-03  1.97621725943915E-04 -1.31682168954413E-03  1.03679892429049E-04
 -1.74825700937293E-03 -1.54261032427777E-04  2.84068766248544E-03 -5.50686179073418E-05 -3.11295219986350E-04
 -1.69454974498785E-05  1.62853509826475E-04  3.11254571808507E-04 -5.55443236787470E-05 -3.22173529295465E-04
  2.45921537228080E-05 -1.72446308873561E-04  3.23550677668824E-04 -5.50430354145509E-05 -3.13074295809361E-04
  1.79476505377413E-05 -1.61369387409472E-04 -3.13924838131102E-04 -5.50219984565670E-05 -3.14226116744758E-04
 -1.51459812567602E-05  1.62110461976144E-04 -3.14365301391881E-04 -5.80080785666113E-04 -5.83163584602726E-04
 -5.83227514651381E-04 -5.78470599180864E-04  3.65072637960855E-04  3.78794329698071E-04  3.68822455961399E-04
  3.64196298590324E-04 -1.57596103568708E-04 -1.63261143265012E-04 -1.56181131150491E-04 -1.57248607356220E-04
* ORBITAL    1   48
 -2.06537167828869E-05 -1.27062453425100E-04  4.14463780419041E-03 -1.10323659946212E-03  1.18927423479313E-03
 -6.39859157203428E-07 -1.56362089142876E-05  1.49460942384187E-05 -1.04642949493349E-06  6.05661122022174E-07
  4.57936665144047E-06  2.09871243754940E-05  4.47540468467589E-06 -4.60871654118676E-06  7.07625519309687E-01
 -3.00122509275489E-03  3.15227055714903E-03 -4.57498133834591E-03  3.43021917156238E-04  4.19224040785934E-05
 -1.69354935441515E-06 -3.84544233186638E-03 -3.85577201723997E-05 -2.60187780214988E-04 -2.28466447060910E-05
 -3.40947894850973E-03  3.72369460291474E-04  2.11401571148886E-05  1.30593343546292E-04 -4.12682674515914E-03
  1.09876173848533E-03 -1.17923672010393E-03 -1.00092954090595E-06 -2.31365036903750E-05  2.91854768294222E-05
  7.47063116239664E-07  1.33148805706904E-06  2.01192432540921E-05 -2.61814459024359E-05  5.62901761355380E-06
 -3.85709349234194E-06  7.07641437339255E-01 -3.01938241459082E-03  3.12558776926510E-03  4.57779806795204E-03
 -3.38649342812493E-04 -6.50928057903294E-05 -1.14695145651249E-05  3.83748392293908E-03  2.41535534148539E-05
  2.19217162375319E-04  2.12345600541720E-05  3.39678628058504E-03 -3.75027537973226E-04 -6.55880201366959E-07
 -5.41020377007538E-06 -3.15880955374938E-05 -1.79845302353870E-06  1.01245725247428E-04 -4.93765473943133E-06
  2.88351103470708E-04  4.27243784098715E-04  2.70901754861519E-03  1.22857449879905E-06  9.97439492187929E-06
  5.38316572446917E-05 -1.29695269017779E-06  1.27149581966533E-04 -7.90972979802138E-06  4.13770290690294E-04
  4.23770350279684E-04  2.86891129011137E-03 -7.61442002546840E-06 -1.93011437194531E-04  1.54172412019520E-03
  1.78113286837153E-04 -7.64475686033463E-04  1.01209657312182E-04 -3.72023377441674E-04  1.19412748210836E-04
 -8.67254338043830E-05 -7.66798832865807E-06 -1.93703648137418E-04  1.57042989422647E-03 -1.80189837737098E-04
  8.40322641799610E-04 -1.02525158547140E-04  4.47716853528127E-04  1.21089738266577E-04 -2.19248788586735E-04
  7.43948789875404E-06  1.91694218438979E-04 -1.54561980404809E-03  1.78155540195115E-04 -7.81585537094505E-04
  1.01472748612668E-04 -3.42930210496135E-04  1.19480618804279E-04 -4.32884291104487E-05  7.54103433326770E-06
  1.92749857087228E-04 -1.56404402692755E-03 -1.79896069291043E-04  8.28422275271283E-04 -1.02560094466998E-04
  4.49217201707249E-04  1.20794417803486E-04 -2.03569472102136E-04 -4.40561942858561E-05 -1.20793980189823E-04
  8.24211285097507E-05 -6.34584932555701E-05 -7.32724511360929E-05 -4.26589312065510E-05 -9.51431548011444E-05
 -1.01154706547150E-04  7.85791785217296E-05 -1.00951964201989E-04  4.37207901480348E-05  1.12137724179497E-04
  8.54634659258088E-05 -7.01697182610399E-05 -8.46048920418965E-05  4.28199166881315E-05  1.01606680608531E-04
 -9.82706027217540E-05  7.38654840160085E-05 -9.64676356997961E-05 -1.47294292539777E-04 -1.29787537220234E-04
  1.41745671474047E-04  1.22923115088473E-04 -8.39578951252934E-05 -1.20290095223635E-04  9.07319789148916E-05
  1.19937265628571E-04 -1.73153655814161E-04 -1.62271614475160E-04  1.68411455319247E-04  1.63565375961651E-04
* ORBITAL    1   49
 -1.82411532267029E-06 -1.33278022918446E-05 -6.90260676403880E-05  6.80209531351303E-05 -3.39561528235486E-05
  1.87420441450017E-05 -3.22696225028816E-01  1.23839322710678E-03 -1.30007504047839E-03 -3.88299413171946E-05
  6.28580518363222E-01 -2.58545794056810E-03  2.54128542924652E-03  3.08570910766281E-06  6.36860592162771E-05
 -1.35234287343853E-04 -6.83463572345582E-07 -1.94536286245154E-04 -1.89588908138192E-05  4.44745848445859E-03
 -2.89932682442327E-04  1.29641282723908E-04  3.14539899182807E-05 -2.20147272658781E-03  6.75067272147147E-05
 -6.31748313862737E-06  7.87700243490625E-06 -1.81139140021731E-06 -1.31866963977391E-05 -6.75419361775969E-05
 -2.73979481149295E-06 -3.28426170988690E-05  1.87141133719559E-05 -3.22697527760269E-01  1.23380597680424E-03
 -1.28847724804373E-03 -3.88343652517872E-05  6.28581287772951E-01 -2.59667587594759E-03  2.51656318262378E-03
 -2.90145966824127E-06 -6.27439937164126E-05  6.97826941591003E-05 -1.41832572223615E-06 -1.02114474576688E-04
 -1.04774212449439E-05 -4.44270742835588E-03  2.85117816806226E-04  1.43683717160147E-04  2.98443629377250E-05
  2.19407229136472E-03 -7.66193652639837E-05  7.61310849449490E-05  1.23702851192089E-05  3.85688726483551E-05
  9.31387451575844E-04 -8.37878684110137E-03 -3.90016705534772E-04 -6.85482059411457E-04  8.14341281384641E-04
  1.89131040541739E-03 -2.13077026186224E-06  8.65248946805455E-05 -4.31469263322018E-05 -9.68306131542980E-04
  8.13643135103778E-03 -3.94861335145846E-04 -7.46672645957727E-04  8.39999204261888E-04  9.24254683144935E-04
 -2.77040186406401E-06  1.09146489075421E-04  1.09447999783541E-06  2.72594146222656E-06  9.91223311203413E-05
  3.45524045313498E-05 -6.27951589245903E-04 -4.80438385114146E-05  4.73491023728430E-04  5.47454462677688E-06
  3.08138397646261E-04 -1.32712720980793E-07  4.81018393486459E-06 -1.09606779414937E-04  3.63281242112830E-05
 -5.99039472223349E-04 -4.86821863858335E-05  3.39250672975083E-04 -8.24530922425697E-06 -1.95113925700580E-05
 -2.27185841314897E-07  4.00221324448244E-06 -1.03038701332919E-04  3.56090211066726E-05 -5.69326008084770E-04
 -4.87630125006783E-05  3.70814186947531E-04  7.63705566960480E-06  6.68773512256719E-05  1.04393727654865E-06
  2.27326172670687E-06  1.11038661092148E-04  3.52814669938885E-05 -6.65342714123104E-04 -4.77306844712362E-05
  4.49436527563628E-04 -6.11944747084929E-06 -2.66768693654958E-04 -3.40775761330120E-05 -1.61404981830756E-04
  1.44272991006853E-04 -6.36788459361719E-05 -3.94805045096125E-05  3.41103498944652E-05  1.62189163262738E-04
  1.46259651370907E-04 -5.29492424822311E-05  6.08603839416953E-06  3.37445733479016E-05  1.56313084669001E-04
  1.54615595862759E-04 -6.33919291305437E-05 -1.35719445642856E-05 -3.41298380096217E-05 -1.61248720748786E-04
  1.38832657037959E-04 -5.70475217504519E-05  3.69624229902601E-05 -1.42056391129842E-04  1.91251104304961E-04
  1.89857256017602E-04 -1.41179167006882E-04  8.59988295807413E-05 -1.20494845097386E-04 -1.10470984232624E-04
  9.40283829491509E-05 -2.52405117331051E-05  2.01100286756336E-05  1.46392368501109E-05 -2.75309769235049E-05
* ORBITAL    1   50
 -7.60223611020128E-07 -5.58067869006048E-06 -2.90071637637167E-05  3.94286816306346E-05 -1.32210968032741E-05
 -3.77977453638203E-05  3.99239776570457E-01 -1.59338465361757E-04  1.64107584334724E-03  7.01819079313655E-05
 -5.82172034332244E-01 -5.11212354199326E-04 -2.17443674923816E-03  1.42129001383663E-06  2.87684469123886E-05
 -7.60944316496977E-05 -2.88162603645343E-06 -3.02897068158456E-06 -7.24647309413151E-06 -6.86437440154926E-04
  1.62196975579523E-03  4.71490586216129E-05  8.94619662484924E-06  1.95896413945199E-04 -4.62652438753638E-04
 -3.37108814384799E-05 -4.79793764900440E-06 -7.86914737490291E-07 -5.79121679445285E-06 -2.85704838774367E-05
 -2.44472691547877E-05 -1.49440121101816E-05  3.78723322833095E-05 -3.99237729807092E-01  1.55907402607073E-04
 -1.62643973804232E-03 -7.02526411475466E-05  5.82172244144331E-01  5.22214652993596E-04  2.15426500104835E-03
 -1.28594843052183E-06 -2.70532345913914E-05  2.10538542143676E-05 -2.74864993374786E-07  9.98846085950271E-05
 -9.70401500734547E-07 -6.86597513255163E-04  1.62630497009962E-03  6.59853983628811E-05  9.65561127734158E-06
  1.86865099342637E-04 -4.63896803706017E-04 -3.75199051860723E-05 -8.92918625248896E-06 -8.59106094314633E-07
 -6.89471131938707E-06 -3.68979492867655E-05  3.11056082222511E-06 -1.52837128185880E-04 -3.61381793053824E-06
  1.21734774656734E-04 -1.01916849161668E-03  1.29391224526609E-02 -8.61937357472525E-07 -6.99746110344372E-06
 -4.39303984802722E-05 -3.19616717313010E-06  1.27378117051745E-04  4.49454656131427E-06 -1.55848292653049E-04
  1.01558257558225E-03 -1.27745854385338E-02  2.80691953668584E-06  5.33210374230871E-06  6.98583193320242E-04
 -2.31899747403388E-06 -1.00172774940190E-03  5.63321955053272E-05  8.78062180768990E-05  2.97494045472649E-05
  2.65174415155932E-04 -2.52711730476903E-06 -3.13252993443959E-06 -7.20957781931127E-04 -1.44113991086635E-06
 -1.00130261676402E-03  5.64329187210248E-05  1.11195375528000E-05 -3.10129101504923E-05 -9.07701090950569E-05
  2.79035069997957E-06  5.16632904301204E-06  7.03949764382701E-04  1.67489421368231E-06  1.01887042483661E-03
 -5.62760193865370E-05 -6.68138689359434E-05 -3.00032082961571E-05 -2.28145758925677E-04 -2.56026890648460E-06
 -3.48558104647902E-06 -7.09618059254937E-04  2.15265612946532E-06  9.65637874262828E-04 -5.62776787350542E-05
 -4.66207691403788E-05  3.05409292771575E-05  1.47393734131530E-04  3.88507182549172E-05  4.92651450353941E-04
  4.37977035070676E-05 -3.50287807668576E-04 -3.83792817691543E-04 -3.81125911024888E-05 -4.79130425383324E-04
  4.13775900883528E-05 -3.36157516378806E-04  3.54903346527354E-04  3.88806838071057E-05  4.92466732295009E-04
 -3.77530723574602E-05  3.44733127385948E-04  3.79946942935561E-04 -3.80304885264043E-05 -4.77948869972609E-04
 -4.61393559289162E-05  3.40994285436577E-04 -3.56819093764105E-04  2.25997968496358E-04 -1.96330094084715E-04
  2.21751475288074E-04 -1.95304395519477E-04 -3.57636965290104E-04  3.30162748644040E-04 -3.47571507967321E-04
  3.36397416690459E-04  2.50019347672169E-04 -2.52354749474980E-04  2.44840034504293E-04 -2.53631790141975E-04
* ORBITAL    1   51
  4.99969569070147E-07  3.62093765696480E-06  1.86505218793737E-05  2.27141995410210E-05  1.20634495366465E-05
 -1.10627983249153E-05  5.82955898635149E-01 -3.90751769109828E-03  2.91963362653081E-03 -2.28639199468222E-05
  3.99372780238626E-01 -1.69789379342877E-03  1.87547670636064E-03 -7.77370709405547E-07 -1.93894168256228E-05
  1.77978817505753E-06 -2.55202945428049E-06 -8.02031424793775E-05 -8.77629681723319E-07 -2.63511351149364E-03
 -4.20033868512488E-05 -8.09016371117654E-05 -9.87995105806784E-06 -4.66544724863348E-03  7.63018015939093E-04
 -4.09090963439187E-05 -1.15316400796313E-06  6.70451767367815E-07  4.97480591435715E-06  2.57761864091194E-05
 -4.24428850905807E-05  1.17859167503168E-05  1.13691245092748E-05 -5.82952047781316E-01  3.89500021595428E-03
 -2.89743569247039E-03  2.21125480559719E-05 -3.99385256936972E-01  1.70458690741168E-03 -1.86621631270808E-03
  1.17731122735826E-06  2.28718842340777E-05 -6.25965445992223E-05 -3.37226431262719E-06  7.70771801650841E-05
  1.08720479916440E-05 -2.52307812287936E-03 -3.64781852492214E-05  3.33580048497184E-06 -8.95264201929841E-06
 -4.70809205088257E-03  7.65875057948159E-04  8.11816611544369E-05  1.21016405872690E-05  1.07310922927657E-06
  8.72464511925410E-06  5.04547394819833E-05 -3.04789936528345E-06  1.26884046368765E-04  4.93661805061219E-06
 -1.93276182690298E-04  1.64695287747761E-04 -2.51844725660934E-03  3.87337555064574E-07  3.10593966660586E-06
  2.01232940460728E-05  1.12589929266316E-06 -4.31880303915788E-05 -1.93378067776001E-06  3.35602514101969E-05
 -1.71415338997006E-04  2.75517158966949E-03 -2.09293937410474E-06 -1.85968400859976E-04  2.52222684002704E-03
  1.94275474640326E-04 -1.73178460060044E-03  1.01597518828243E-04 -1.31461368915150E-03  2.11220919629923E-04
 -2.21949837065868E-03  2.04423832085608E-06  1.85711103140617E-04 -2.52281576087242E-03  1.95230646461628E-04
 -1.78626573761966E-03  1.01997234291734E-04 -1.31356643790169E-03 -2.11465294280597E-04  2.19061353384750E-03
 -2.22315782728080E-06 -1.87127136885022E-04  2.53160947390640E-03 -1.95663350099654E-04  1.78064167746498E-03
 -1.01893337657374E-04  1.34203773715184E-03 -2.12232010675101E-04  2.26581779716222E-03  1.82954157724614E-06
  1.84007139747295E-04 -2.51740401125200E-03 -1.94515654994785E-04  1.75645119467176E-03 -1.01555640953821E-04
  1.27774221897419E-03  2.10614184935191E-04 -2.13503856647410E-03  3.24082246052528E-05  3.74498289513501E-05
  5.48821684283347E-05  6.07929600294446E-05 -3.52182424188025E-05 -3.25157619826635E-05 -4.04284526890083E-05
  4.38764966704687E-05  6.77752644099210E-05  4.44531974476399E-05  3.19465589384853E-05  3.19602018363776E-05
 -4.79977559870207E-05 -6.83732778933394E-05  2.90905407466072E-05 -3.26574867801320E-05 -4.27755147773798E-05
 -5.39196693427179E-05 -5.29511391068151E-05 -5.00994513861389E-05  2.97214347220222E-05 -4.79578334951653E-05
  2.66529359162324E-05 -4.38512744187703E-05 -1.26022924202153E-04  1.25893806349729E-04 -1.14902220605486E-04
  1.37046472229633E-04  1.46983767794730E-05 -6.33113703029990E-06  1.02647055495256E-05 -1.16953608611300E-05
* ORBITAL    1   52
  2.27569832685361E-07  1.67342737798796E-06  8.68250423381937E-06 -2.12042995065451E-05  8.64983497605531E-06
 -2.68447761735077E-05  6.28269178054173E-01 -3.40182967846219E-03  3.00458287397988E-03 -1.57333422026670E-05
  3.22476022103322E-01 -1.78118909713923E-03  1.54439399951741E-03 -3.60992540267413E-07 -6.15584122119432E-06
  1.61931065118311E-05  3.63451393501273E-07  1.17546130180986E-04  9.86276553782325E-07 -4.62695109868360E-03
 -2.89901375933103E-04 -2.36870905045095E-06  3.58217523645929E-06 -9.36705141039452E-03 -4.17777566531691E-04
  4.18734961661070E-05 -4.67750092083178E-06  8.31741418935571E-08  5.50783842763059E-07  2.80348442956186E-06
  8.98874989688623E-06  1.38721227541249E-06 -2.62439259921656E-05  6.28281865038765E-01 -3.43153837783905E-03
  2.97938531175245E-03 -1.68262688546867E-05  3.22451586334568E-01 -1.71612640932241E-03  1.53626310794598E-03
  1.35069282695131E-07  4.20833629745572E-06  6.02352690627196E-06  2.37385934935412E-06 -2.41727829552281E-06
  1.03975346711061E-06  4.69683928592562E-03  3.03294118107812E-04 -3.23270064079977E-05 -8.70466898393026E-06
  9.33078610209050E-03  4.12125905846601E-04 -3.84802239881323E-05  1.98149109118841E-06  3.88586861527239E-06
  4.76648138262272E-05 -2.19938487232135E-04 -2.51771591472089E-04  8.64397207189861E-03 -8.45695873191471E-05
  3.69409840666034E-03 -1.22138781806480E-06  6.69064024446810E-05 -3.32530074783520E-06 -4.30934384349407E-05
  2.53124371622934E-04 -2.51975043548608E-04  8.71452380395229E-03 -8.78170738695335E-05  3.81146986926945E-03
  4.81359684075303E-06 -1.81508447575524E-04  5.20396819063742E-06 -1.25354941012678E-04  2.16421792956422E-03
  1.49100877849245E-04 -4.75855880043650E-04  9.48550655235359E-05 -6.73154263085889E-05  1.87740090335335E-04
 -1.14371609693410E-04 -5.39023181301579E-06  1.23851484649918E-04 -2.16499343353888E-03  1.48503299800305E-04
 -4.59173288434986E-04  9.48682476764374E-05 -4.17383740014007E-05 -1.87145447306486E-04  7.54837619660568E-05
 -5.28115078213348E-06  1.24764008265765E-04 -2.15592512446188E-03  1.49020638188964E-04 -4.40671045060197E-04
  9.50052371848398E-05 -6.69343653171558E-05  1.87214858451328E-04 -1.10415232255233E-04  5.20184271277433E-06
 -1.25341723769593E-04  2.14710523220755E-03  1.48604204213207E-04 -4.18476356530773E-04  9.47761018235179E-05
 -5.69738585011346E-05 -1.87228932930935E-04  9.18555538213824E-05  2.21245049227283E-05 -7.94964299890755E-05
 -1.95109346984840E-04  2.82374057852179E-04  1.49275930477522E-04 -2.20488600318083E-05  8.21105209929267E-05
 -1.92147355377790E-04  2.79244421848748E-04 -1.48004227628386E-04 -2.15232822621882E-05  9.37645136988334E-05
 -1.99670182244486E-04  2.91635308780603E-04  1.61869929205538E-04  2.17245270640004E-05 -8.98388437656461E-05
 -1.94326369194408E-04  2.85108401242204E-04 -1.58725560888513E-04 -2.77549330852895E-05  2.55033875623270E-05
  2.71172159013023E-05 -2.85511431737572E-05  2.63488563404703E-04 -2.58786590081860E-04 -2.71207012159664E-04
  2.65827538197129E-04 -9.04540029678677E-05  8.75377543922919E-05  9.65290555944498E-05 -9.31784000567611E-05
* ORBITAL    1   53
 -7.64131597405131E-04 -5.56335906903165E-03 -3.06049363836984E-02 -8.15461905040979E-02 -6.42042067203369E-02
  1.36441083606881E-07  3.56726994255824E-06 -2.13802925445170E-06  3.64907553570273E-07 -1.33931535864304E-07
 -1.50700973857167E-06  1.13487945935561E-06 -3.26987036613281E-07 -3.86443052739917E-04 -1.19186101113193E-02
  1.76083692815385E-03 -3.27208373325890E-03  6.02117571009402E-03  4.55178270311179E-03 -1.66800837458081E-05
  2.20118850174278E-06 -3.68617110883136E-04 -3.38799376333798E-03  4.10954125867137E-05  4.16132252285767E-06
  2.33130698661130E-03 -2.73315949526186E-03  7.64024465627207E-04  5.56257341104611E-03  3.06008926457144E-02
  8.15523624913570E-02  6.41998268567562E-02  1.11922319830398E-07  3.08565636547033E-06 -5.32465595139173E-06
  1.04320565207349E-07 -9.12933828574922E-08 -5.10538735922329E-07 -6.54850870147056E-07 -1.09563918427128E-06
 -3.86651179843956E-04 -1.19230988502454E-02  1.76657924053994E-03 -3.27103260665719E-03 -6.03771571321325E-03
 -4.55417142178691E-03  1.16596330296749E-06 -9.76244709722752E-07  3.77249337209697E-04  3.39137729970751E-03
 -4.40932251370750E-05 -5.82113227668911E-06 -2.31889990579601E-03  2.73495865353200E-03  4.20525379263281E-08
  3.62927368375868E-07  2.18143985916714E-06  5.41325542261744E-07 -3.80589344609951E-05  5.56075771281197E-07
 -4.18854286270024E-05 -1.32668867358273E-04  1.39026636458475E-02 -2.29765880201195E-07 -1.86137531994218E-06
 -1.18849398203268E-05  4.88786523287295E-07 -4.37833407281388E-05  1.58051872002599E-06 -7.41016139670660E-05
 -1.32853518439082E-04  1.39099922053389E-02 -8.38364826941459E-04 -1.04394811565059E-02  2.24477423090303E-01
 -1.17467948140109E-03 -1.79506994818954E-03  6.04397608681720E-03 -4.31328574483005E-02 -3.23307134393805E-03
  1.36634047033608E-02 -8.38338347781132E-04 -1.04392181833693E-02  2.24470667413979E-01  1.17511512171300E-03
  1.77310586410509E-03 -6.04378868555882E-03  4.31116172973027E-02 -3.23342385235875E-03  1.36972359874999E-02
  8.38389444612261E-04  1.04396744293928E-02 -2.24477476726734E-01 -1.17466575044401E-03 -1.79230179797759E-03
  6.04393228550576E-03 -4.31364102372078E-02 -3.23305068485807E-03  1.36530767864604E-02  8.38372717953660E-04
  1.04394810732037E-02 -2.24471009997890E-01  1.17513886604948E-03  1.77374857526392E-03 -6.04370526859525E-03
  4.31165496414345E-02 -3.23337144743342E-03  1.36868704168066E-02 -1.92827494010298E-02  2.82109639498165E-01
  1.01159314325306E-02 -1.71167487010562E-02 -1.51406532081414E-02 -1.92830832515550E-02  2.82105192781049E-01
 -1.01118638198751E-02  1.71139211054512E-02 -1.51369894390037E-02  1.92827589299553E-02 -2.82110010986242E-01
  1.01166310016464E-02 -1.71172805815494E-02 -1.51410030099425E-02  1.92829171603240E-02 -2.82106901283487E-01
 -1.01128760292496E-02  1.71144441428499E-02 -1.51367576335067E-02  6.77815147982860E-02  6.77785128231933E-02
 -6.77796625636743E-02 -6.77761639181638E-02  6.48670111246036E-02  6.48757353658027E-02 -6.48688916666022E-02
 -6.48765035943632E-02  6.92177841023252E-02  6.92163239610653E-02 -6.92182362575179E-02 -6.92160616161924E-02
* ORBITAL    1   54
 -4.45170227146207E-04 -3.30095187295982E-03 -2.10024546124465E-02 -9.33859467752099E-03 -2.82226045987507E-02
 -1.70718087954595E-07 -3.66137674741273E-06  9.53515306475392E-06  2.64438296226330E-07  2.99371655281124E-07
  5.63390933508203E-06 -6.64726288432506E-06  7.36008045018447E-07 -4.00908430607450E-04 -1.09438803539286E-02
 -1.64129242482316E-02 -7.49028821393698E-03  5.75084217281852E-03  3.84574644541482E-03  2.60699858029034E-05
  2.89873484490751E-06 -1.13411918630036E-03 -4.88404141423254E-03 -3.84455738694359E-05 -5.53035305319061E-06
  1.83679331210241E-03 -3.07446524776007E-03 -4.45187759699528E-04 -3.30110104769291E-03 -2.10035983656872E-02
 -9.32902649307817E-03 -2.82194097451494E-02  3.94082720277163E-08  7.15519193151229E-07 -7.10742250387705E-06
 -6.22241350358737E-07 -8.79581882302090E-08 -2.74932143956500E-06  1.17169744942434E-05  1.25762442146633E-06
  4.00857641168163E-04  1.09435043673056E-02  1.64250859966876E-02  7.48983446620538E-03  5.73919590568243E-03
  3.84447186728823E-03 -7.68873000325108E-06  1.20865597056423E-06 -1.14386704871610E-03 -4.88655743026918E-03
  8.14840744982041E-06  2.32332547372790E-06  1.82613026698181E-03 -3.07880530133872E-03 -6.56934055509407E-05
 -1.18670393408524E-03  4.71626860290927E-02  5.16700197832570E-04 -1.16698689316962E-04 -9.98302624916681E-04
 -5.19156818672931E-03 -6.16399374520984E-07  2.99802337867617E-05 -6.54986232815180E-05 -1.18508140078666E-03
  4.71725581138766E-02 -5.16786735722305E-04  1.31323784782546E-04  9.96833904314817E-04  5.25783116294911E-03
  1.46967647962698E-06 -6.40403071953353E-05 -1.00479493735801E-03 -1.16977423767903E-02  2.21723717878626E-01
 -1.22368007379902E-03 -2.88948526135507E-03  5.90321661026498E-03 -4.60228384955917E-02 -3.24555720296360E-03
  9.44758762929880E-03 -1.00482913104514E-03 -1.16980243675747E-02  2.21722169383199E-01  1.22351526241543E-03
  2.88119536330322E-03 -5.90339654668861E-03  4.60343280094806E-02 -3.24547076911215E-03  9.43117544846708E-03
 -1.00477338465073E-03 -1.16975813084446E-02  2.21725637161981E-01  1.22374935932382E-03  2.89450988018378E-03
 -5.90331581632745E-03  4.60261104462378E-02  3.24557280623385E-03 -9.44125993508650E-03 -1.00482776594138E-03
 -1.16979792325765E-02  2.21716545467270E-01 -1.22384058940342E-03 -2.86843034114826E-03  5.90317554724638E-03
 -4.60206233241404E-02  3.24576385219927E-03 -9.45374437024272E-03 -1.92953135341358E-02  2.78424785310090E-01
  9.47449596760188E-03 -1.67318904556285E-02 -1.44795281684470E-02 -1.92953449305698E-02  2.78423535708704E-01
 -9.47533600792157E-03  1.67315152330902E-02 -1.44791946891689E-02 -1.92950986456509E-02  2.78428603288298E-01
 -9.47806025737265E-03  1.67359330948009E-02  1.44846820761757E-02 -1.92953200762370E-02  2.78422891910785E-01
  9.47526584209182E-03 -1.67324274235364E-02  1.44781315513667E-02  6.38571902864183E-02  6.38594657304734E-02
  6.38592091667624E-02  6.38570102128909E-02  6.27496250569551E-02  6.27494759813078E-02  6.27444279578752E-02
  6.27515251231129E-02  6.40067018285347E-02  6.40067196904610E-02  6.40091694436822E-02  6.40047641317082E-02
* ORBITAL    1   55
 -1.17266517716734E-07 -8.58462486668903E-07 -4.60332698069466E-06 -4.11363484747082E-06 -2.20533357683003E-06
  5.10066772290784E-04  1.40388593677542E-02  1.22225901006305E-02  6.57142253222224E-03  4.96035170366255E-05
  2.06465682963645E-03 -2.43874111029279E-02 -4.86805461276393E-03  1.88346244389220E-07  4.94328442677210E-06
 -5.38998512287834E-06  1.92767298231081E-07  2.32851369142919E-05 -3.34212800043960E-06 -5.55747402765850E-03
 -2.66956749812589E-03  2.25306820384701E-05  4.41940050710272E-06 -1.11404887806429E-02  1.18312795393429E-03
  2.71349988253120E-05 -1.23526756202459E-06 -1.79702537085460E-07 -1.34867205335234E-06 -6.84062555288625E-06
  6.03654429355062E-06 -2.80856207896819E-06 -5.10167436306418E-04 -1.40406051001916E-02 -1.22201026397966E-02
 -6.57032140681266E-03 -4.94620248451318E-05 -2.06274212233708E-03  2.43862186574071E-02  4.86892840089055E-03
 -2.79943828664595E-07 -5.36005527869954E-06  1.65762466100145E-05  6.99702064518427E-07 -1.49235832060909E-05
 -1.31351628487236E-06 -5.58933170457883E-03 -2.66768155892713E-03  8.57760724566670E-06  1.73118234320316E-06
 -1.11115726842270E-02  1.18561297686777E-03 -2.33588974469388E-05  7.83488020718668E-07 -2.80677612239082E-07
 -2.27212474106368E-06 -1.29245017723740E-05  3.92056956043370E-07 -6.43010447758730E-06 -1.44094457791418E-06
  5.19653623484059E-05 -6.79139775888790E-04 -4.61931408407426E-03 -9.74271581230330E-08 -7.72301624657058E-07
 -3.77349696739197E-06 -2.90836975323773E-07  3.37640712890212E-06  4.94695590954112E-07 -1.24192325695716E-05
  6.80557031514709E-04  4.56956349737328E-03  1.22343662764663E-03  1.31712368563622E-02 -2.07786583200495E-01
  1.55236681503293E-03 -2.40121742426055E-04 -5.83124985961853E-03  4.83436901197124E-02  3.24213948457318E-03
 -1.51811971004482E-02 -1.22335364986631E-03 -1.31706235105140E-02  2.07788762721096E-01  1.55223860157134E-03
 -2.27910405438113E-04 -5.83134776047385E-03  4.83420599669970E-02 -3.24215304914141E-03  1.51909802564724E-02
  1.22346461554650E-03  1.31714773093026E-02 -2.07787216914666E-01 -1.55219589177847E-03  2.30877904475418E-04
  5.83129888549205E-03 -4.83462610443777E-02 -3.24202341140326E-03  1.51759564555297E-02 -1.22332886452217E-03
 -1.31704074347293E-02  2.07786663249848E-01 -1.55251852723341E-03  2.35591177220075E-04  5.83120226416153E-03
 -4.83336563105343E-02  3.24237065035133E-03 -1.52044300263736E-02 -2.00037089655866E-02  2.86832121637717E-01
  6.80737571515872E-03 -1.60885250829342E-02 -1.29942425276037E-02  2.00037802359073E-02 -2.86831602903426E-01
  6.80931641704553E-03 -1.60913933364607E-02  1.29934625452824E-02 -2.00036640543267E-02  2.86833528977675E-01
 -6.80962354566916E-03  1.60916914781927E-02  1.29973849476246E-02  2.00036980292483E-02 -2.86832437196335E-01
 -6.80845289270408E-03  1.60892467036956E-02 -1.29936032145140E-02  6.41693006009037E-02 -6.41650241611991E-02
  6.41698058677507E-02 -6.41656984563416E-02  6.51965956909380E-02 -6.51971709134832E-02  6.51940160052774E-02
 -6.51988132313869E-02  6.32386772579975E-02 -6.32414276438873E-02  6.32410925032411E-02 -6.32396291654480E-02
* ORBITAL    1   56
  1.24621090146561E-07  8.94038993506204E-07  4.47951205059630E-06  6.54492034389678E-06  2.04159955788090E-06
  5.02956888128243E-04  1.39859384318929E-02  7.69465545798822E-03  5.99032752196015E-03  5.28400167978632E-05
  1.86181265646305E-03 -2.02993923088605E-02 -4.36248780988504E-03 -2.21800436510154E-07 -5.37097061893623E-06
 -1.69396351026318E-06 -1.12601284162600E-06 -3.60417096026289E-05 -2.10735675139701E-06 -5.17459691491453E-03
 -2.96427385170880E-03 -1.63750252020573E-05 -1.74771838266786E-06 -5.75889576159544E-03  3.41517732607100E-03
 -1.53731677252749E-05  3.97565722726495E-06  1.39928340047036E-07  1.04219805868721E-06  5.64129028912174E-06
 -1.08047571836606E-05  2.15693699839726E-06  5.02668045815451E-04  1.39799698455598E-02  7.71317274840460E-03
  5.98973645353517E-03  5.33624782961735E-05  1.87357434083893E-03 -2.03276596387609E-02 -4.36346730957405E-03
  2.59771926884590E-07  5.18556430551312E-06 -1.70107446577365E-05 -6.18538367940679E-07  1.69015414078037E-06
  8.91634663127417E-07  5.13437195909553E-03  2.95941452831773E-03 -2.20141871778842E-05  1.04984407317923E-06
  5.78277136384189E-03 -3.41485671488681E-03  2.63309314923746E-05  3.99389181553830E-06 -3.34648061272674E-04
 -2.45400852170168E-03 -1.67503902063853E-02  3.34608272271401E-04 -6.74380596279589E-03 -1.98397790546531E-04
 -8.51280155322245E-03  6.76612682420915E-07 -3.13232486494656E-05  3.34921523885592E-04  2.45626962845225E-03
  1.67620382574214E-02  3.36345490933689E-04 -6.84192136201710E-03 -1.99496712887607E-04 -8.49095490296873E-03
 -2.21463177807406E-06  8.40289571625152E-05  1.22387576423010E-03  1.31619400841487E-02 -2.06290489257400E-01
  1.60073257741761E-03 -2.12572988439198E-03 -5.83244149079750E-03  4.67711811094370E-02  3.25498222737439E-03
 -1.76385763381724E-02 -1.22379291239718E-03 -1.31612634258425E-02  2.06295566701386E-01  1.60107659683123E-03
 -2.13615910915733E-03 -5.83237062100671E-03  4.67721024555156E-02 -3.25513017725768E-03  1.76306590623193E-02
 -1.22391768112126E-03 -1.31622462908005E-02  2.06289397883085E-01  1.60084259903253E-03 -2.14206303976739E-03
 -5.83248646878705E-03  4.67805607643376E-02  3.25502287283544E-03 -1.76174826370987E-02  1.22384636692450E-03
  1.31616842062717E-02 -2.06285000151883E-01  1.60103139539095E-03 -2.15107317404111E-03 -5.83230006713364E-03
  4.67688910707531E-02 -3.25532228205153E-03  1.76442901020840E-02 -2.00316421200628E-02  2.87193739210901E-01
  6.91747000975044E-03 -1.61875104078904E-02 -1.30692706350872E-02  2.00315803449600E-02 -2.87196069508459E-01
  6.91476476197443E-03 -1.61878580524828E-02  1.30740805488890E-02  2.00313481554348E-02 -2.87201345703802E-01
  6.91832125100577E-03 -1.61926678259961E-02 -1.30803511919168E-02 -2.00314974901928E-02  2.87198121348094E-01
  6.91703137896443E-03 -1.61893966324195E-02  1.30746567332038E-02  6.46147173251974E-02 -6.46195834764515E-02
 -6.46193843769508E-02  6.46152094471199E-02  6.48760244317436E-02 -6.48754801986191E-02 -6.48703722359943E-02
  6.48756928080733E-02  6.34676780823051E-02 -6.34665414597899E-02 -6.34705653249239E-02  6.34693214187058E-02
* ORBITAL    1   57
 -1.28346133609428E-03 -9.46386646623365E-03 -5.80986048527204E-02  5.38885081674208E-02 -1.32489740315156E-02
 -4.36140875754916E-07 -1.64604859038149E-05  5.35632648821179E-05  6.22296444420495E-07  2.01140864971277E-07
  8.83878916993514E-06 -1.69328913773815E-05 -1.61463911260410E-07  1.41922663034385E-03  4.01102792609542E-02
 -2.23817999807170E-02  2.68727015982893E-03 -2.58381451574480E-02 -8.91173652455940E-03 -2.53474230005795E-04
  4.30731094369625E-05 -6.07340060918819E-03  1.99105606571017E-03 -1.62053682206770E-04 -2.95062635364916E-05
 -1.85550295645488E-02 -5.94995227356431E-03 -1.28353711952927E-03 -9.46460002162667E-03 -5.81039220637612E-02
  5.40511453515324E-02 -1.32461526174581E-02  8.93865988516639E-07  1.11312719294356E-05 -2.48808560700969E-05
  1.68950050495004E-06 -2.01699171222096E-06 -4.15508878069790E-05  1.01337164010618E-04 -1.00595123885074E-06
 -1.41981291703587E-03 -4.01143250770524E-02  2.25437726207082E-02 -2.67238649185560E-03 -2.59337848116234E-02
 -8.92779561950492E-03  1.71949244610981E-04  6.30601746611018E-05 -6.24813287898869E-03  1.95693277917956E-03
  6.05948524506018E-05  2.81314172569413E-06 -1.87809263927501E-02 -5.97573012722014E-03 -1.04468665161716E-03
 -1.51668626323898E-02  6.37324182010245E-01  1.63559357387180E-03 -1.24323680246609E-03 -3.50728754578394E-03
  1.20087251089931E-02  1.18265746830197E-09  6.04341293424558E-05 -1.04696947485308E-03 -1.51853246223613E-02
  6.37229500852663E-01 -1.64677555392269E-03  1.82060266042437E-03  3.51204389157383E-03 -1.21787522914995E-02
  1.20518851232571E-05 -4.90275262133779E-04  5.10559858076436E-05  1.96558559219522E-04  2.13897029413598E-02
  5.96190832581067E-04 -3.85596825480597E-03 -4.85530760458229E-04 -3.06970283537222E-03  1.07493069858668E-03
 -2.33536354325825E-02  5.10322758962756E-05  1.96050582306956E-04  2.13983153620834E-02 -5.98616197441193E-04
  3.88504375202945E-03  4.84953348890039E-04  3.15595808149558E-03  1.07605330611610E-03 -2.34799741630527E-02
  5.13763871081146E-05  1.98841551409223E-04  2.14014698515596E-02 -5.96497857221017E-04  3.91265899320744E-03
  4.85973034889143E-04  3.07844901880131E-03 -1.07519221494239E-03  2.33509038864029E-02  5.09843875077552E-05
  1.96135533381689E-04  2.13292701058668E-02  5.93899441966497E-04 -3.69968946624397E-03 -4.85873006137393E-04
 -3.02096963594076E-03 -1.07355319416731E-03  2.32387564246743E-02  2.60219058112415E-03 -4.75176702750504E-02
  2.20150470930186E-03 -3.54825175328955E-03 -2.66860132058308E-03  2.60287347088581E-03 -4.75186818158377E-02
 -2.21632162848514E-03  3.56415630478057E-03 -2.66507332744290E-03  2.60403219425230E-03 -4.74867828072245E-02
 -2.24424676711012E-03  3.60826984284159E-03  2.70679986544494E-03  2.60333884705505E-03 -4.75148089692763E-02
  2.21456950750833E-03 -3.56563321268142E-03  2.66368944041226E-03 -1.30677167120951E-02 -1.30644915237574E-02
 -1.30608724397820E-02 -1.30640221249238E-02 -1.24877288756634E-02 -1.25068729737740E-02 -1.25480369216889E-02
 -1.25016859961796E-02 -1.10914242229150E-02 -1.10916467114849E-02 -1.10704918670934E-02 -1.10927137077404E-02
* ORBITAL    1   58
  9.27554536195286E-07  6.69144259399152E-06  3.33932359057149E-05  1.75446990428052E-05  2.60500690843963E-05
 -7.61776264909576E-04 -2.14348556100806E-02  2.03338785753200E-02 -9.62101725433891E-04  1.65440245070774E-03
  4.65884839800556E-02 -4.45211642548634E-02  2.22725737827181E-03 -1.41186113795621E-06 -3.14350054194365E-05
  2.88745165719250E-05 -7.59470674606344E-07 -2.04364854250440E-04 -2.34384820180260E-05  3.58623113715477E-02
  1.03184890429508E-02  2.72582424007353E-05 -2.02876503104964E-05 -1.94160523395749E-02 -5.42717091020050E-03
  2.38427748670804E-04  3.24874595689044E-05  1.08225061455979E-06  7.94020698450203E-06  4.12777121983540E-05
 -4.58219157031815E-05  2.02038625078105E-05 -7.62514781168879E-04 -2.14493476071835E-02  2.03645838568448E-02
 -9.59266486481817E-04  1.65585133517500E-03  4.66188372435246E-02 -4.46098910533206E-02  2.21842120355007E-03
  1.79038522387453E-06  3.57594649520810E-05 -1.06436845149140E-04 -4.49392680035848E-06 -1.14075077357889E-04
 -7.46921178738729E-06 -3.60295618624473E-02 -1.03305609916163E-02  1.15082290347604E-04 -6.37604676825507E-06
  1.94036639542037E-02  5.41109768671065E-03  2.46511069979668E-04  2.63201541542711E-05 -1.01696514235914E-03
 -1.48892305744288E-02  6.63356557889847E-01  1.17140136904534E-03  3.41322506465159E-03 -2.48397910963815E-03
  9.83448628946878E-04  1.36972083872525E-06 -4.71936667306670E-05  1.01957701384726E-03  1.49103573677818E-02
 -6.63230798862632E-01  1.19055028394190E-03  2.26627252007863E-03 -2.48937477222321E-03  9.87697033734773E-04
 -6.64591438502837E-06  2.87611248398776E-04  3.86954422537746E-05  4.86673072283720E-04 -1.50999436631524E-02
 -2.44688444324248E-04  5.14847190462549E-03  2.92974136398493E-04 -6.15532294397553E-04 -3.83095941553844E-05
 -1.21946075617528E-03 -3.85945493653776E-05 -4.85680177831609E-04  1.51287363512657E-02 -2.43264541410150E-04
  5.07230448290815E-03  2.91905734633136E-04 -6.05088952925388E-04  3.87985046358402E-05  1.12474904564268E-03
 -3.87307110861293E-05 -4.86790079591274E-04  1.51290223436451E-02 -2.44066598819292E-04  5.06456609983619E-03
  2.92019633802544E-04 -5.45390417028453E-04 -3.88394638553891E-05 -1.03662066877034E-03  3.85468454113450E-05
  4.85415212374288E-04 -1.50823494705262E-02 -2.42955504234401E-04  5.08784095533613E-03  2.93490094467307E-04
 -6.25271505228070E-04  3.74194238704344E-05  1.26357830193980E-03  3.04634113686616E-05  1.59604664717124E-03
 -4.11666022067053E-04 -1.74186538978217E-03  7.94361018687670E-04 -3.33661390527148E-05 -1.64388756796681E-03
 -4.23110678691667E-04 -1.76167352230515E-03 -7.39806672308221E-04 -3.39580505555164E-05 -1.65991358079715E-03
 -4.10181120198550E-04 -1.78070264898947E-03  7.19923034989471E-04  3.08552980692029E-05  1.60788062873550E-03
 -4.14492611395083E-04 -1.74127178794374E-03 -7.83383562756918E-04 -2.39037816951057E-04  1.98283601839490E-04
  1.96137456828708E-04 -2.42249689780183E-04  9.68842634739593E-04 -9.48696108783717E-04 -9.28816154152506E-04
  9.74048513715997E-04 -2.41868872831055E-05  4.09156222650035E-05  2.90712556272331E-05 -2.23705285037388E-05
* ORBITAL    1   59
  3.82499320377926E-04  2.84649711816542E-03  1.88829035136773E-02 -1.00388155373971E-01 -1.79454574541538E-02
 -2.60615449224220E-07 -7.32465505237008E-06  2.35908689318819E-06 -7.03177483670812E-07  1.91149459938772E-07
  1.19853519712325E-06  4.31766314295602E-06  1.35736266613511E-06  6.75468067153285E-04  1.78889427251854E-02
 -2.55518399018179E-02 -5.79045861153345E-04 -1.45569115595006E-02 -5.51720839962135E-03  3.03298870995035E-05
 -1.07670668899695E-06 -6.01128785131113E-04 -1.70936450089587E-03 -9.79161287433795E-05 -1.31754780596114E-05
 -8.66964345527448E-03 -3.87786719892927E-03 -3.82682125118484E-04 -2.84783111488921E-03 -1.88899595390555E-02
  1.00379469402185E-01  1.79447925925502E-02 -2.60970896022119E-07 -7.45831206747799E-06  1.55999516057211E-05
  9.86302538373037E-09  1.93249033123540E-07  1.10926893486433E-06 -1.87917931925729E-06  1.53486394070149E-06
  6.75247550958412E-04  1.78843758820996E-02 -2.55397187615799E-02 -5.80663085388188E-04  1.45768190140013E-02
  5.52289749049466E-03  2.74308337581500E-06  4.29710110480138E-06  5.97444625359378E-04  1.70766447594675E-03
  1.07301639195641E-04  1.21434665216545E-05  8.62286028401210E-03  3.87281875240919E-03 -3.50409769992810E-07
 -2.87704372197213E-06 -1.81312109583037E-05 -7.32211146676652E-07  7.45479399238173E-05 -2.53158850351273E-06
  1.29579295157688E-04  1.26096616983457E-03 -2.00734032630301E-02  2.68228776896548E-07  2.14295142509913E-06
  1.30567884633214E-05 -1.97252915610976E-06  1.33176917114728E-04 -2.20995515126766E-06  1.12439776682673E-04
  1.26084136025316E-03 -2.00682670977640E-02  7.21922471503927E-04  9.29937725401732E-03 -3.61776309630314E-01
 -1.52543669406746E-03  1.86160684039133E-02 -8.93983656689889E-04  8.87598829522076E-03 -1.13972165620530E-03
  1.31749109445599E-02  7.21891425777991E-04  9.29899590025042E-03 -3.61757761993129E-01  1.52439311587769E-03
 -1.85579459914147E-02  8.93462211039397E-04 -8.82946066469837E-03 -1.13882883846037E-03  1.30976708824824E-02
 -7.21862872274357E-04 -9.29892783750228E-03  3.61775348150540E-01 -1.52540666077369E-03  1.86123444476146E-02
 -8.93748629751413E-04  8.87738436181486E-03 -1.13952749299822E-03  1.31712456073960E-02 -7.21815530314963E-04
 -9.29840614603047E-03  3.61761127960263E-01  1.52421174368097E-03 -1.85715546882873E-02  8.93299780783691E-04
 -8.82883276555791E-03 -1.13877687215482E-03  1.30910792480353E-02 -8.36301510436272E-03  1.70892309842941E-01
 -3.30795924658572E-02  9.51622540410368E-02  5.80063337849263E-02 -8.36253879177817E-03  1.70901787639072E-01
  3.30696536383385E-02 -9.51520064444884E-02  5.79940234381664E-02  8.36322392919712E-03 -1.70890001903746E-01
 -3.30798872565827E-02  9.51619980236665E-02  5.80077617384541E-02  8.36282840900458E-03 -1.70896603661814E-01
  3.30703055169033E-02 -9.51554798975435E-02  5.79989300690036E-02  7.86660369855949E-02  7.86739297972103E-02
 -7.86638012086432E-02 -7.86711194174198E-02  8.22827063743347E-02  8.22621512505639E-02 -8.22825397880249E-02
 -8.22659444927605E-02  7.05914553745287E-02  7.06001286590794E-02 -7.05950542950962E-02 -7.05979034525979E-02
* ORBITAL    1   60
  3.65315374367629E-04  2.69122353005758E-03  1.65396422093737E-02 -5.49156721813438E-02 -3.84229552419740E-03
  2.06147681828769E-07  1.62791783569014E-06 -2.76212802025980E-06 -2.35932743736660E-07 -6.36166896779562E-07
 -1.10522533791107E-05  1.20853936971792E-05 -1.30821424224350E-06  7.70264972088338E-04  2.09417524987171E-02
 -4.56853655402887E-02 -3.69429043836081E-03 -2.31422967975071E-02 -7.52064188505303E-03 -1.39511277544937E-04
  4.52642853314991E-06 -5.46012327320166E-03 -2.78762132826676E-03  1.24621729253925E-05 -1.19652720550307E-07
 -1.56363765724656E-02 -5.51030640868213E-03  3.65353828827721E-04  2.69150614905003E-03  1.65413369777558E-02
 -5.48719425796876E-02 -3.84467463419631E-03  1.29436553739379E-07 -8.84559494583445E-08  1.44567272126281E-05
  2.41192269561666E-06 -4.28247788865684E-07 -7.24923059824132E-06  7.26104565616257E-06 -2.46801427652633E-06
 -7.70347928593387E-04 -2.09424237140034E-02  4.57134249258883E-02  3.69939341837620E-03 -2.31610359588406E-02
 -7.52296004031825E-03  7.91593566677324E-05  1.91281260505105E-05 -5.49809887696705E-03 -2.79414415689035E-03
  3.41473923825928E-05 -1.78747358598097E-06 -1.56970086196700E-02 -5.50854660483964E-03 -1.55328566805499E-05
 -9.49231528172524E-04  9.94545740875564E-02  8.28027539466855E-05  5.52746206699412E-03 -4.42333832992416E-04
 -1.30587360387853E-02  1.77753005704778E-06 -6.19434637388063E-05 -1.66646743310014E-05 -9.58470774946269E-04
  9.94055074467439E-02 -8.73070172096125E-05 -5.31575302773600E-03  4.46275991588941E-04  1.28962413874840E-02
  6.95710978990088E-07 -9.12119211301982E-06  6.49605526700332E-04  8.73917110516261E-03 -3.63563109831962E-01
 -1.56276253911932E-03  1.92941122801053E-02 -1.01049977900746E-03  8.30676188263698E-03 -1.03823563605711E-03
  1.15525608170202E-02  6.49685443908824E-04  8.73968380909271E-03 -3.63550995939052E-01  1.56203900222493E-03
 -1.92496684575759E-02  1.01063791280556E-03 -8.29471821013893E-03 -1.03787697508564E-03  1.15299472748239E-02
  6.49598886877612E-04  8.73903668100945E-03 -3.63562784287675E-01  1.56224764901524E-03 -1.92791959765388E-02
  1.01071183161554E-03 -8.30452305977112E-03  1.03801285265742E-03 -1.15489853039059E-02  6.49590936222024E-04
  8.73907266218228E-03 -3.63568472399043E-01 -1.56318446307775E-03  1.92936108051807E-02 -1.01049037319357E-03
  8.32003963866315E-03  1.03822741302347E-03 -1.15759782640086E-02 -8.29480571354787E-03  1.67738398978104E-01
 -3.30300356063490E-02  9.56957825427583E-02  5.78834440017134E-02 -8.29490052485765E-03  1.67739348192905E-01
  3.30251942996599E-02 -9.56856980313206E-02  5.78789018731237E-02 -8.29487415756349E-03  1.67739714022096E-01
  3.30215757880104E-02 -9.56806845840316E-02 -5.78774967278604E-02 -8.29449960673731E-03  1.67743890377606E-01
 -3.30261872129723E-02  9.56882454035287E-02 -5.78779379005224E-02  7.67585984945892E-02  7.67567978847267E-02
  7.67566315899742E-02  7.67589352399407E-02  8.03209981431643E-02  8.03120268573408E-02  8.03107071791998E-02
  8.03128937921469E-02  6.84388225763643E-02  6.84439961512659E-02  6.84431519594059E-02  6.84447046928847E-02
* ORBITAL    1   61
  2.96841592754604E-07  2.15487620869843E-06  1.12938654913189E-05  3.01342604603352E-05  6.65638156693680E-06
 -6.44995446585365E-04 -1.78122329864573E-02  4.48632464422041E-02  3.12439826635251E-03 -4.50601249019432E-04
 -1.21294834343490E-02  1.96763134370422E-02 -9.04706901261051E-04 -4.11454309156313E-07 -1.20666335485601E-05
 -2.73199089139570E-06 -1.70755755306408E-06 -1.02087115655909E-04 -2.76748313406463E-07  1.74395014528283E-02
  5.18283344047592E-03 -7.72121069919545E-05 -1.14887640664478E-05  3.22253700478504E-02  9.85611540123707E-03
 -5.29272468656953E-05  4.74656673356852E-06  4.76115546108196E-07  3.55433432412224E-06  1.85779343077603E-05
 -3.18387120202916E-05  8.29700841914331E-06  6.45256042512546E-04  1.78166753499435E-02 -4.48661548343807E-02
 -3.12569538291614E-03  4.50196122554213E-04  1.21237998693622E-02 -1.96737456448478E-02  9.01477303832506E-04
  7.96609537572854E-07  1.51232771258853E-05 -5.75565772558760E-05 -2.43346663210230E-06  5.29977346246167E-05
  3.79663074012137E-06  1.75316727470803E-02  5.18083696854361E-03 -6.75574220033638E-06 -4.00861696788523E-06
  3.21557227878636E-02  9.84944672650954E-03  1.00894073817537E-04  5.53074994734042E-06  7.08781234949129E-07
  5.75984709383420E-06  3.33722772529611E-05 -2.21660136617926E-06  1.04867122100674E-04  3.32352298884577E-06
 -9.87068554218185E-05  1.27365019222899E-04 -8.13036592010809E-03  2.15433023453001E-07  1.70799117875214E-06
  8.60073169138283E-06  1.60420065245949E-06 -7.69548854846753E-05 -7.14264602006112E-07 -5.28422846807544E-06
 -1.33764348003442E-04  8.35903147010604E-03 -5.49476425722806E-04 -8.12359374643787E-03  3.80735881384348E-01
  9.54538147318551E-04 -1.57342299493278E-02  9.00579016358670E-04 -9.41434411045997E-03  9.52299579626162E-04
 -1.17072072914894E-02  5.49365981776941E-04  8.12286536371664E-03 -3.80743390572240E-01  9.55503662371297E-04
 -1.57823630332235E-02  9.00726820672414E-04 -9.42937902210413E-03 -9.52591370508348E-04  1.17121295842182E-02
 -5.49563308135727E-04 -8.12436439914091E-03  3.80744840951777E-01 -9.55534640871318E-04  1.57768123843092E-02
 -9.00683877722182E-04  9.44315238590760E-03 -9.53006997568171E-04  1.17518955629270E-02  5.49201046042491E-04
  8.12149149589583E-03 -3.80735893003986E-01 -9.54413135917669E-04  1.57484629801361E-02 -9.00162197826101E-04
  9.39606803194717E-03  9.51698839271337E-04 -1.16546602093326E-02 -8.16506273830814E-03  1.54368744673576E-01
 -2.51812128058784E-02  1.00114816857676E-01  5.94071732732374E-02  8.16517589039392E-03 -1.54369414918542E-01
 -2.51920364380460E-02  1.00123832293468E-01 -5.94023862584559E-02 -8.16559455923455E-03  1.54361367530768E-01
  2.51906969083344E-02 -1.00125238042296E-01 -5.94148979017119E-02  8.16492995106565E-03 -1.54372023874199E-01
  2.51835810180319E-02 -1.00111927746321E-01  5.93975729732810E-02  7.05537261985238E-02 -7.05669790637323E-02
  7.05519220804883E-02 -7.05641903207324E-02  7.27684143969303E-02 -7.27728855109349E-02  7.27816754414259E-02
 -7.27632804329796E-02  7.38042092431042E-02 -7.37984764994858E-02  7.37991481024379E-02 -7.38029211755086E-02
* ORBITAL    1   62
 -3.81787813306915E-07 -2.76908037740915E-06 -1.42990250210773E-05  2.54019148559442E-06 -4.84086316717527E-06
 -7.40659704091385E-04 -2.00415188322406E-02  4.17087150316548E-02  1.67389806502466E-03 -3.98427099046694E-04
 -1.06882484138271E-02  1.44503220143125E-02 -1.69598829176995E-03  7.12830201283274E-07  1.60407485061304E-05
 -1.25843874694991E-05  1.78634985827913E-06  4.37932155231927E-05 -1.87947799813260E-07  1.43522382341534E-02
  5.31405708560927E-03  3.01435266037375E-05  3.30801191751987E-06  2.12593682419395E-02  8.65882261385940E-03
  4.04784263261459E-05 -9.78258072501301E-06 -3.76066938375021E-07 -2.78872279747034E-06 -1.49203771944895E-05
  1.24683267358816E-05 -6.16592996786906E-06 -7.39990852655123E-04 -2.00276080084451E-02  4.16620391721619E-02
  1.67418782283933E-03 -3.99636779644579E-04 -1.07155867570291E-02  1.45217151363676E-02 -1.69249697727103E-03
 -6.48731801926615E-07 -1.39428142867633E-05  2.78964993926390E-05  1.34233429119664E-07 -2.83229489789882E-06
 -2.66876668637354E-06 -1.42700134285925E-02 -5.30200994125903E-03  8.08994020122702E-05 -1.89062303429490E-06
 -2.13102284923340E-02 -8.65988722763262E-03 -2.78398647333472E-05 -6.12477541254695E-06 -1.07549823178254E-04
 -1.02631475316254E-03  2.09469671289749E-02 -7.46341869645591E-04  2.52120434604168E-02 -6.23620216946140E-04
  5.96103365352881E-03 -2.85784213720717E-06  1.21689434818468E-04  1.06710171739766E-04  1.01941875333770E-03
 -2.09849776209287E-02 -7.49463716080729E-04  2.53563975651336E-02 -6.19546752712154E-04  5.83079713938674E-03
  4.03742690230025E-06 -1.48845181326138E-04 -5.21473890601394E-04 -7.90777253603708E-03  3.80438588052226E-01
  7.79756266110160E-04 -1.01976218750222E-02  9.06678951648495E-04 -5.75854436186228E-03  8.27429201425502E-04
 -5.91974095805646E-03  5.21358510767374E-04  7.90683859751393E-03 -3.80454221716283E-01  7.79453724994876E-04
 -1.01862831220207E-02  9.06471049660443E-04 -5.77981000827825E-03 -8.27422816559952E-04  5.97058250883545E-03
  5.21601101465907E-04  7.90872080856050E-03 -3.80435408142434E-01  7.79635214737024E-04 -1.01559272919925E-02
  9.06537086882833E-04 -5.78880523713545E-03  8.27425461280435E-04 -5.97627363633634E-03 -5.21428838832935E-04
 -7.90739144346277E-03  3.80430908996701E-01  7.79505398916450E-04 -1.01507935381702E-02  9.06382530867066E-04
 -5.76920886325298E-03 -8.26900161552917E-04  5.93124352343314E-03 -8.16380897507137E-03  1.53388829181127E-01
 -2.57835554782377E-02  1.01504553702322E-01  6.03263425735123E-02  8.16436597743911E-03 -1.53380721252780E-01
 -2.57819149808714E-02  1.01507870118599E-01 -6.03372140926926E-02  8.16467028652074E-03 -1.53370909915838E-01
 -2.57863025634691E-02  1.01514521465043E-01  6.03485021658386E-02 -8.16442790847756E-03  1.53375331497327E-01
 -2.57859610288754E-02  1.01512475062770E-01 -6.03391281467118E-02  7.03740932288463E-02 -7.03628197150028E-02
 -7.03626081456301E-02  7.03719833775888E-02  7.39568139606763E-02 -7.39645655361551E-02 -7.39725451087787E-02
  7.39655271969965E-02  7.35434634754039E-02 -7.35481616179666E-02 -7.35393123652707E-02  7.35391497649236E-02
* ORBITAL    1   63
 -6.32640562399833E-04 -4.58236413959009E-03 -2.38564633691647E-02 -2.90962942601023E-02 -3.09667423725051E-02
  1.65912142876777E-07  4.53385258630492E-06 -1.89907750828018E-06  9.62913534604473E-08 -1.27108550945025E-07
 -9.61301174911148E-07 -2.15067785796590E-06 -8.03535322261924E-07 -4.49908029021860E-04 -1.03426496443907E-02
  3.00461881547101E-03 -2.10604393797259E-03  1.56852622695272E-03  5.79835909074248E-04  8.39035530555503E-07
  4.54540464646244E-06  5.01539057939339E-03  7.65532718233968E-04  5.07117144820344E-05  4.11355207521697E-06
  2.07818405315154E-03  1.05520862477762E-03  6.32187663193474E-04  4.57905130093933E-03  2.38392808146520E-02
  2.91098590373723E-02  3.09527274640350E-02  1.74988769167525E-07  4.65426976681518E-06 -7.23569230938991E-06
 -2.92876282973116E-08 -1.60412901185226E-07 -1.67492354838051E-06  3.50702303392991E-06 -9.45965873068576E-07
 -4.50706743982170E-04 -1.03597439783740E-02  3.03270510201713E-03 -2.10436878302479E-03 -1.60250200299913E-03
 -5.82975690542196E-04  1.22170520855219E-05  1.44008417599836E-07 -4.98938508101882E-03 -7.58402092878775E-04
 -5.68196347091937E-05 -8.11796826834552E-06 -2.06321179052286E-03 -1.05482376804928E-03 -1.76303123564205E-07
 -1.39278716549447E-06 -9.12317339417903E-06  1.21487793955818E-06 -6.34497410698344E-05 -3.96052925883789E-07
 -1.90280865029350E-05 -6.20192989599859E-04  1.92159924472783E-02 -4.75925025691519E-07 -3.84681332923264E-06
 -2.47981973117704E-05  2.78613753828088E-07 -5.00013662019035E-05  3.00955921732694E-06 -1.34283460774789E-04
 -6.19600229227810E-04  1.92032517250347E-02  1.15913506876727E-04  1.14280246661359E-03 -3.72356494249106E-02
  3.97797561276311E-03 -7.83078155583552E-02  1.16817038025827E-03 -2.64452464637324E-02  1.43004735030098E-03
 -2.42522623233204E-02  1.15932644847988E-04  1.14303678269356E-03 -3.72453572101284E-02 -3.97734405522869E-03
  7.82774706846885E-02 -1.16797583982610E-03  2.64166205595922E-02  1.42956051308668E-03 -2.42084606108639E-02
 -1.15792833927481E-04 -1.14188296923802E-03  3.72349258093230E-02  3.97805734788562E-03 -7.82963899761100E-02
  1.16808097255454E-03 -2.64606803214839E-02  1.43024523951970E-03 -2.42885268682853E-02 -1.15805198933617E-04
 -1.14205555166149E-03  3.72441751978556E-02 -3.97744426030775E-03  7.82730469066744E-02 -1.16784731019678E-03
  2.64313016650641E-02  1.42979035781764E-03 -2.42436112654351E-02  3.35633713239347E-04  5.17764188334274E-03
  2.35762842027404E-01  1.37653206347065E-01 -8.02570005290677E-02  3.35229552712088E-04  5.17181323491682E-03
 -2.35753079889244E-01 -1.37656370309118E-01 -8.02502670821604E-02 -3.35245368495020E-04 -5.17398492341572E-03
  2.35761143801251E-01  1.37652896124567E-01 -8.02545979958581E-02 -3.34934022697927E-04 -5.16924946905634E-03
 -2.35756590885548E-01 -1.37658094347811E-01 -8.02488029591681E-02  2.91500991911790E-02  2.91456901443491E-02
 -2.91418887750440E-02 -2.91375330524843E-02 -1.93432675322935E-01 -1.93425139640684E-01  1.93427495857321E-01
  1.93417220327570E-01  1.80664972595238E-01  1.80666823563278E-01 -1.80670663407496E-01 -1.80667102022076E-01
* ORBITAL    1   64
 -3.46773118007649E-04 -2.52443256271856E-03 -1.36229905737804E-02 -7.12897217265500E-03 -1.10404713030997E-02
  2.72886854325252E-08  1.58569299317453E-06 -8.58711739935495E-06 -7.66058222145089E-07 -1.06167874353322E-08
 -1.85783631858839E-06  1.56585977852734E-05  1.51403411985253E-06 -5.50219480147832E-04 -1.24012051084841E-02
  1.89396053430021E-03 -3.34910434813365E-03  4.74000424283935E-03  1.11542349330724E-03  4.99111715072599E-05
 -2.51490386222770E-06  3.66527100935288E-03 -8.04272021131714E-04 -1.96907735246296E-05 -2.81539372521033E-06
  3.81467268147462E-03  1.39461748034641E-03 -3.46778800075513E-04 -2.52448656423211E-03 -1.36237171224012E-02
 -7.11803060957843E-03 -1.10336629436262E-02 -2.34335385738561E-07 -3.85062640804186E-06  6.97360211651642E-06
 -2.48074614401613E-07  4.85516754882061E-07  9.27354587496349E-06 -1.93701334208497E-05  6.47257192201854E-07
  5.50187750095068E-04  1.24007654900418E-02 -1.88682262591889E-03  3.34773285178741E-03  4.71896832479428E-03
  1.11328819406313E-03 -5.86855238509279E-05 -8.33786392335500E-06  3.66867856422405E-03 -8.04379797373822E-04
  5.43799951330739E-06  2.22127403772240E-06  3.80529730928826E-03  1.39057414099438E-03  2.72399445421838E-05
  2.69758459910799E-04 -1.64000288854305E-02  2.81076465869306E-05  1.69897628825218E-03 -1.16157207159722E-04
 -7.30802936560574E-03  1.73350857369008E-06 -7.12262813175267E-05  2.78145521504642E-05  2.74459776240006E-04
 -1.63742836708643E-02 -2.65751751835907E-05 -1.76739542424182E-03  1.13688009341365E-04  7.40235459476685E-03
 -1.00263470001919E-06  4.25457782273220E-05  2.43727894830278E-05  4.42319006213975E-04 -3.71571415524809E-02
  3.97589816187051E-03 -7.68171126277597E-02  1.09567149538747E-03 -2.57465265862469E-02  1.10507576574027E-03
 -2.04631824963873E-02  2.43863395588929E-05  4.42448796581736E-04 -3.71539565071300E-02 -3.97574392125995E-03
  7.68212113458042E-02 -1.09594705118539E-03  2.57363613577680E-02  1.10515514934824E-03 -2.04543765346263E-02
  2.43497178934232E-05  4.42192206237429E-04 -3.71602368862537E-02 -3.97553523557383E-03  7.68031893353739E-02
 -1.09578830764537E-03  2.57409067036142E-02 -1.10485178515540E-03  2.04570998030531E-02  2.43699262521628E-05
  4.42313591217862E-04 -3.71548200656940E-02  3.97585323609683E-03 -7.68255473498264E-02  1.09574902620396E-03
 -2.57352130567858E-02 -1.10502719926380E-03  2.04543837478939E-02  2.23714852918363E-04  4.98650704156925E-03
  2.44333120903699E-01  1.30973957481683E-01 -6.88371029554921E-02  2.23906525211274E-04  4.99273549067090E-03
 -2.44329553801368E-01 -1.30971005280160E-01 -6.88431639826157E-02  2.23527827839251E-04  4.98594037889258E-03
 -2.44330081784992E-01 -1.30973326607489E-01  6.88408794799959E-02  2.23571502442470E-04  4.98921129810121E-03
  2.44333530372171E-01  1.30968535603597E-01  6.88456476848403E-02  1.55909232160698E-02  1.55925047390795E-02
  1.55907905472608E-02  1.55890528486622E-02 -1.90502610621575E-01 -1.90508273298218E-01 -1.90502518080669E-01
 -1.90505541462420E-01  1.85758708782270E-01  1.85766709807346E-01  1.85764015075042E-01  1.85765275205329E-01
* ORBITAL    1   65
 -3.38128493112025E-07 -2.48152163702312E-06 -1.33167177815150E-05  1.12187603673502E-05 -5.97880684822559E-06
  4.61969774483939E-04  1.05332387716922E-02 -7.60850353164922E-04  2.53180145434008E-03 -3.30871539454196E-05
 -1.25557852625545E-03 -1.18472424273890E-02 -2.78665909285849E-03  5.94016060556579E-07  1.33844600312778E-05
 -2.67192616734084E-05  5.20761932756556E-08 -1.43080197933910E-05 -1.26573057517785E-05 -1.74416546046645E-03
 -1.18580529974511E-03  1.10171148796380E-05  8.67588621605479E-06 -1.36259690516920E-02 -1.60751675465858E-03
  5.59919544691646E-05  6.71091786178744E-07 -4.07698954043606E-07 -3.04346081787916E-06 -1.51024712278014E-05
 -1.60520176453632E-06 -5.59510728400338E-06 -4.62050922910007E-04 -1.05351259079105E-02  7.67338345963482E-04
 -2.52992821566497E-03  3.31290476544478E-05  1.25572113098729E-03  1.18467139556108E-02  2.78670604435180E-03
 -6.09078161480517E-07 -1.22929057344634E-05  1.95336001774161E-05  7.61064539285285E-08 -2.70278065315987E-05
 -4.35847917073503E-06 -1.76039020935294E-03 -1.17870512123353E-03  3.76460313518891E-05  7.13121301582090E-06
 -1.35860752176568E-02 -1.60350166914873E-03  1.02847714446117E-05  6.61588857856207E-06 -5.09224427972896E-07
 -4.10767509608252E-06 -2.51398927245676E-05 -6.61091541666004E-07  9.83073981768469E-05 -3.25372020907266E-06
  1.47304065087755E-04  9.79107538365438E-05 -5.17207288158791E-03 -3.94016766152696E-07 -3.17396047327420E-06
 -1.84900370260333E-05  9.71477309420127E-08 -6.12240017769075E-05  2.57522409417519E-06 -1.15775163247216E-04
 -9.80748902227133E-05  5.17189445281611E-03  3.33947774897164E-05  1.92314558861905E-04  8.14701440110592E-03
 -1.37476807051137E-03  1.99191859362110E-02 -2.23767760183282E-03  4.45011878444627E-02 -2.69773845265203E-03
  4.85565017461566E-02 -3.31560772656907E-05 -1.90463478732938E-04 -8.14666548711925E-03 -1.37435071334037E-03
  1.99306497050973E-02 -2.23805999165938E-03  4.44741357935426E-02  2.69733394364831E-03 -4.84973355307836E-02
  3.34080798298674E-05  1.92410341528908E-04  8.15161030323441E-03  1.37451024555602E-03 -1.99136629975614E-02
  2.23771395566157E-03 -4.44890729160501E-02  2.69766522175058E-03 -4.85335761410626E-02 -3.31600173328513E-05
 -1.90477280680746E-04 -8.14742719417808E-03  1.37417436595985E-03 -1.99237031047330E-02  2.23798767092154E-03
 -4.44699587564705E-02 -2.69719815920540E-03  4.84934069616050E-02  4.41405681016731E-04  6.93759705414152E-03
  1.31551265682539E-01  1.53753323216603E-01 -2.08038488243999E-01 -4.41793497425317E-04 -6.94244542916040E-03
  1.31548498172968E-01  1.53752422278267E-01  2.08033950467009E-01  4.41372385149281E-04  6.93804347608780E-03
 -1.31551894678866E-01 -1.53751929893901E-01  2.08041686743465E-01 -4.41527150563357E-04 -6.94098595895572E-03
 -1.31553539046782E-01 -1.53751523200762E-01 -2.08039893586833E-01  1.36594258951546E-01 -1.36584505712349E-01
  1.36592930540655E-01 -1.36585622951824E-01 -2.27068433193675E-01  2.27066446406762E-01 -2.27069154632081E-01
  2.27064725828697E-01  8.18091287195458E-02 -8.18121454831310E-02  8.18119450900081E-02 -8.18112722097702E-02
* ORBITAL    1   66
  6.80897158199383E-08  4.69389598978974E-07  2.04835001022118E-06  1.68099170635686E-05  3.56928329004075E-06
  4.73585339875782E-04  1.07419843654551E-02 -1.45576941885286E-03  2.88055766392084E-03  2.54757892008749E-05
  3.10513726597149E-04 -1.13914721466366E-02 -2.46842213439670E-03 -1.03772318258854E-07 -3.30563751927854E-06
 -1.62165601658717E-05 -1.66379634634811E-06 -6.96860160364776E-05 -6.87336958843173E-06 -7.91854782522235E-04
 -6.12232489638725E-04 -6.67308552567758E-06 -6.13777430006291E-07 -8.25063058577444E-03 -6.46341301757624E-04
  6.23414285419585E-06  8.10696093190298E-06  1.08585022732644E-07  8.29115069211474E-07  4.69831832726610E-06
 -2.28595243150890E-05  8.61736498569707E-07  4.73095185611546E-04  1.07320153020037E-02 -1.42504746228222E-03
  2.88030805123139E-03  2.63835143361966E-05  3.30508463199176E-04 -1.14371227418193E-02 -2.46944180128551E-03
  2.26764531408281E-07  3.93962631797462E-06 -2.44561734580215E-05 -1.45889139311261E-06 -2.79961255181117E-06
 -4.06381152957048E-07  7.26087989356931E-04  6.03981674892935E-04 -4.17301607259950E-06  4.59069753379999E-06
  8.28236429172459E-03  6.47863019062137E-04  6.89869342190668E-05  1.03260806799244E-05 -9.85961622719494E-05
 -8.33174474709886E-04  1.49306131134895E-02  5.79969581393547E-04 -1.12041331410524E-02 -3.74866444890514E-05
 -1.66328774120629E-02  7.98067231158714E-07 -3.88427431246435E-05  9.88369265531122E-05  8.35215938981388E-04
 -1.49222812301644E-02  5.83751376780039E-04 -1.14688063914150E-02 -3.70713081944865E-05 -1.67065164796717E-02
 -3.98763726151003E-06  1.62614574311025E-04  1.95094470785762E-05  8.65863093270794E-05  7.54836456450619E-03
 -1.34917759503307E-03  1.97560880964528E-02 -2.15958353575126E-03  4.17335725803599E-02 -2.72415916297536E-03
  4.65040820595625E-02 -1.93245521336892E-05 -8.50772051319322E-05 -7.54269483603132E-03 -1.34836293993683E-03
  1.97368121160185E-02 -2.15968302280707E-03  4.17198926529087E-02  2.72371847777958E-03 -4.64894979270857E-02
 -1.94747066223956E-05 -8.62744620478162E-05 -7.54787469041296E-03 -1.34886507658625E-03  1.97305040708814E-02
 -2.15982978677489E-03  4.17436778361883E-02 -2.72397890195802E-03  4.65215405102603E-02  1.94830113603241E-05
  8.63214347121659E-05  7.56093165618996E-03 -1.34851971137093E-03  1.97082192762248E-02 -2.15937994159285E-03
  4.17255920313475E-02  2.72350899085591E-03 -4.64871128967639E-02  4.21289348863561E-04  6.78178475323912E-03
  1.30550071162360E-01  1.55074788688921E-01 -2.08037165036380E-01 -4.21835547861621E-04 -6.79021674012977E-03
  1.30542347301807E-01  1.55074989994477E-01  2.08042209418285E-01 -4.22009341084050E-04 -6.79798571129906E-03
  1.30551375185648E-01  1.55065021353080E-01 -2.08057033154753E-01  4.21254745892016E-04  6.78629906270941E-03
  1.30547689542913E-01  1.55075657308457E-01  2.08045218684021E-01  1.38074869211801E-01 -1.38079303598239E-01
 -1.38078176536800E-01  1.38074412895783E-01 -2.27062638259683E-01  2.27064207135354E-01  2.27070701016939E-01
 -2.27060248315361E-01  8.14939398391847E-02 -8.14917943196153E-02 -8.14992126566467E-02  8.14968473016387E-02
* ORBITAL    1   67
  2.49838520752801E-04  1.81105063463989E-03  9.50327905347567E-03  6.33780559197491E-03  7.64947470708539E-03
 -2.00790954161523E-07 -5.16199554226801E-06  1.10677259019244E-05  2.52880725390033E-07  1.90114754533741E-07
  2.65031398045028E-06 -7.16127353484393E-06  2.15259558492352E-07 -1.63156317251322E-05 -2.77297986277706E-04
 -9.30719314368066E-03 -1.72418048009529E-03 -2.71374743001684E-03 -1.66006210976028E-03 -4.65334338387200E-05
 -2.50198170549458E-06  5.18411407405601E-03 -3.15465414110370E-04 -6.08187389515322E-05 -2.62481186673127E-06
 -6.09710999078826E-03 -5.30014220086690E-04 -2.49884909161344E-04 -1.81140861355750E-03 -9.50523618254249E-03
 -6.33813013579834E-03 -7.64998147082445E-03 -1.27556312848196E-07 -3.52538805450440E-06  8.71888994958870E-06
 -3.78952609374205E-07  1.11230204460075E-07  5.84275422576871E-07  6.61499064764575E-07  9.62294316296085E-07
 -1.63705598553438E-05 -2.78669013898620E-04 -9.30291189022429E-03 -1.72398298007105E-03  2.72581521533928E-03
  1.66320567448032E-03 -1.27488801180012E-05  1.60417180082430E-06 -5.19245358764498E-03  3.15316386042686E-04
  6.56606716110924E-05  4.41059569781088E-06  6.08832998262234E-03  5.27234772606336E-04 -1.65498386370471E-07
 -1.35273901935406E-06 -7.16058679676649E-06 -4.01783491596414E-07  7.69634940024249E-06 -1.09797671927539E-06
  6.21858463303160E-05  4.92256228601417E-04 -1.07811608073836E-02  1.25710123740623E-07  9.97973097302091E-07
  5.78740654626733E-06 -1.04216572820181E-06  5.14466012231129E-05 -1.11336041226216E-06  7.32506552590453E-05
  4.92203487416316E-04 -1.07972836362633E-02 -2.84621260445398E-05 -2.15999966105801E-04 -2.48622931510179E-03
  1.72693393640081E-03 -3.24349048876718E-02 -1.33191953565922E-03  2.54411336782947E-02 -3.27388192071418E-03
  5.99498553533162E-02 -2.86064642348731E-05 -2.17208667490305E-04 -2.48936678676570E-03 -1.72779922295781E-03
  3.24362560722131E-02  1.33171427605594E-03 -2.54185978855306E-02 -3.27344897404075E-03  5.99164713387013E-02
  2.85449780759230E-05  2.16644756871976E-04  2.49113063884131E-03  1.72710434486256E-03 -3.24275377830544E-02
 -1.33185045934287E-03  2.54411075360449E-02 -3.27388197246136E-03  5.99498528775107E-02  2.85284948256044E-05
  2.16587520192107E-04  2.48344088663253E-03 -1.72761491900097E-03  3.24433527343283E-02  1.33163380672179E-03
 -2.54203018274980E-02 -3.27354080507942E-03  5.99160285489779E-02 -7.35453525346127E-06 -2.84467171899621E-03
  1.38680709057596E-01 -1.02385781508178E-01  2.33123988143569E-01 -7.63295781130750E-06 -2.84743447308302E-03
 -1.38681556271204E-01  1.02386732882466E-01  2.33120633819019E-01  7.87978854880911E-06  2.85135033855092E-03
  1.38677097251888E-01 -1.02385274004724E-01  2.33126851074079E-01  7.44378507110047E-06  2.84506116057029E-03
 -1.38681334761682E-01  1.02388818387280E-01  2.33121204267858E-01 -2.21010034760198E-01 -2.21007181010527E-01
  2.21010002655729E-01  2.21007199089405E-01  9.56986844609079E-02  9.56957713028434E-02 -9.57003271197271E-02
 -9.56918582388244E-02  1.21999085024016E-01  1.22001012963796E-01 -1.22001328151714E-01 -1.22002511456636E-01
* ORBITAL    1   68
  1.30560873450580E-04  9.52374648080590E-04  5.20164928386802E-03  1.21280615476690E-03  9.50020071520221E-03
  4.29513126964024E-08  7.64960705594882E-07 -4.04296045563423E-06 -2.14399097259366E-08 -1.64749965505041E-07
 -3.72758846522794E-06  6.30886188308477E-06  1.98839704757778E-07  4.84304613270033E-05  1.17209971943258E-03
 -6.23083911218258E-03 -1.53625739834295E-03 -5.10037142787098E-03 -2.83073784860335E-03 -1.11414020396343E-05
 -1.32791002670538E-06  2.06273146095039E-03 -1.15575727528368E-03  3.24720245641856E-06 -4.33795475240940E-08
 -5.12798095134921E-03 -3.54313341708667E-04  1.30550401379572E-04  9.52309622409255E-04  5.20142066420062E-03
  1.21993987124652E-03  9.49843993817528E-03 -8.00134441481848E-08 -1.78473710522503E-06  6.38919426513017E-06
  4.85139522688652E-07  1.01654890459635E-07  1.94342309004676E-06 -4.18876764355387E-06 -1.74646966497554E-07
 -4.84461455118114E-05 -1.17256140212194E-03  6.23798377857429E-03  1.53716811705076E-03 -5.11000151797854E-03
 -2.83030211672355E-03 -1.81050828484145E-05  3.89915236654008E-06  2.05774243350514E-03 -1.15816170592399E-03
  1.36910083331078E-05 -9.35581780729450E-07 -5.14009557854982E-03 -3.53390716933566E-04 -2.90145342674425E-05
 -3.13439347174166E-04  2.49862350432907E-02  1.93545189341500E-04  8.57297460306595E-03  1.17113605168608E-04
 -7.78959841083881E-03  9.56842094842597E-07 -4.18553989584513E-05 -2.90768578249373E-05 -3.13913900768538E-04
  2.49855085361146E-02 -1.94031798507570E-04 -8.54796051046986E-03 -1.17221755807412E-04  7.79214638755604E-03
 -3.89325085783407E-07  2.55360959551188E-05 -4.41643607567592E-05 -3.30369881240238E-04 -2.67413137636546E-03
  1.55192924840847E-03 -3.01821153512114E-02 -1.46266961726927E-03  2.47850926773155E-02 -3.22295576166280E-03
  5.54085966880474E-02 -4.41149611532655E-05 -3.29995033748472E-04 -2.66881770247601E-03 -1.55201287573168E-03
  3.01931182804924E-02  1.46271044396429E-03 -2.47858661907771E-02 -3.22287820706431E-03  5.54086571800476E-02
 -4.41277069512948E-05 -3.30090581138442E-04 -2.67285129784979E-03 -1.55186956824349E-03  3.01798499581949E-02
  1.46272020494451E-03 -2.47859344661927E-02  3.22298281059820E-03 -5.54077577504003E-02 -4.41332760372451E-05
 -3.30130433986503E-04 -2.67182236354888E-03  1.55186819368659E-03 -3.01897957803038E-02 -1.46269928206811E-03
  2.47880900574397E-02  3.22287184214895E-03 -5.54136738453978E-02 -9.45236653799422E-05 -3.96579757747047E-03
  1.24056870549959E-01 -1.08191930146506E-01  2.40251538165645E-01 -9.46446161827267E-05 -3.96459130689117E-03
 -1.24056615906772E-01  1.08195951161063E-01  2.40246202060242E-01 -9.47194528224134E-05 -3.96683623539217E-03
 -1.24055815819765E-01  1.08195805957368E-01 -2.40250763208162E-01 -9.44171317499738E-05 -3.96278575105767E-03
  1.24055949384109E-01 -1.08196874463779E-01 -2.40248099249939E-01 -2.23448011768963E-01 -2.23448745532922E-01
 -2.23447532167148E-01 -2.23448073252831E-01  1.08885470648279E-01  1.08883935485658E-01  1.08883368710546E-01
  1.08881002517998E-01  1.11673980856847E-01  1.11679025571447E-01  1.11678273512556E-01  1.11679991851324E-01
* ORBITAL    1   69
 -1.47532205682993E-07 -1.07476862999501E-06 -5.57974244670238E-06 -2.42779375768659E-06 -3.88513358996130E-06
 -1.29000353549175E-05 -3.79466835222857E-04 -7.39943901435437E-03 -1.84459806327068E-03  2.39761909568315E-05
  5.01569995183742E-04 -1.35634417823179E-03 -2.40262729773464E-04  2.29235791300571E-07  5.43494741102897E-06
 -3.23340113761001E-06  3.84932243257451E-07  7.05364656145838E-06 -1.30026152873509E-07 -2.05318037480857E-03
 -8.84005505704816E-04  1.47789361278311E-05  3.74695867512957E-06 -3.74574605352164E-03 -8.47938593312769E-04
  2.54521372117782E-06 -2.23433819088877E-06 -1.74200920580804E-07 -1.27992890467025E-06 -6.64514745078224E-06
  7.00367694092778E-06 -2.23689279904898E-06  1.28807932033176E-05  3.79336318690143E-04  7.39818022440817E-03
  1.84454488764332E-03 -2.39297111751629E-05 -5.00900674695789E-04  1.35541910139519E-03  2.40358588171182E-04
 -2.88235271515801E-07 -5.90736708876944E-06  1.34533010308161E-05  2.68014379758616E-07 -1.33005724049358E-05
 -1.59605086703713E-06 -2.07062320807803E-03 -8.83851435149991E-04  3.56021968395847E-06  2.09803160573907E-06
 -3.74135674664837E-03 -8.48187393723078E-04 -1.53145060836283E-05 -2.29438848421888E-06 -2.34061456057430E-07
 -1.89375320236563E-06 -1.19824960552530E-05  6.82368979601156E-07 -2.67665448359074E-05 -1.06507423589171E-06
  3.59543578824905E-05 -1.39588930337849E-04  1.52712998091224E-03 -1.64414258556928E-07 -1.32207810825394E-06
 -8.32465711807469E-06 -4.39190954424006E-07  1.64009099429895E-05  7.88206246183968E-07 -2.76891892040841E-05
  1.40510409539555E-04 -1.56320070022014E-03  3.16070488059285E-05  2.76450779681496E-04 -5.69380078582072E-03
 -2.64549085123865E-03  4.36135759366116E-02 -2.83965628174906E-04  4.29158799993037E-03  1.68295250285272E-03
 -3.07204183881205E-02 -3.15471433850499E-05 -2.76009113549919E-04  5.69453862101344E-03 -2.64568411445000E-03
  4.36231021817969E-02 -2.83991972687094E-04  4.28863735978266E-03 -1.68302220462520E-03  3.07327730711314E-02
  3.16168532672724E-05  2.76549711724647E-04 -5.69594471152942E-03  2.64571123630414E-03 -4.36210797999492E-02
  2.84009053320028E-04 -4.29730668850784E-03 -1.68282398843033E-03  3.07102093879926E-02 -3.15314290102062E-05
 -2.75876532333302E-04  5.69345775669278E-03  2.64549822017734E-03 -4.36206536058385E-02  2.83940825391474E-04
 -4.28458766323774E-03  1.68316107377152E-03 -3.07388317093073E-02  2.41810381705075E-04  8.41984126800497E-03
  2.64897083245075E-01 -2.49352973559473E-02  1.44908247303895E-01 -2.41406442040329E-04 -8.41608252033834E-03
  2.64894566657900E-01 -2.49384219265381E-02 -1.44909311325223E-01  2.41396324875122E-04  8.41693238786227E-03
 -2.64894163855033E-01  2.49393982133635E-02 -1.44905064685854E-01 -2.41393347449072E-04 -8.41578897367124E-03
 -2.64894187962481E-01  2.49361490829045E-02  1.44910204302405E-01 -1.81625801104747E-01  1.81631229470354E-01
 -1.81625848987432E-01  1.81630771018876E-01 -3.60088099131623E-02  3.60088727132100E-02 -3.60101980282908E-02
  3.60058600416362E-02  2.10934466675727E-01 -2.10942974372599E-01  2.10941975250613E-01 -2.10941195284029E-01
* ORBITAL    1   70
  3.13907929247813E-08  2.27905372877787E-07  1.19033991526590E-06 -3.01133792683391E-06 -1.61515675546924E-10
 -6.20533889123737E-06 -2.27585330233586E-04 -8.19015037933774E-03 -2.32663139511357E-03 -1.50002634986788E-05
 -4.91484334188865E-04  1.22232758243188E-04 -2.15637487212084E-04 -6.67416504904778E-08 -1.33814270912485E-06
  6.42663645573013E-06  1.22760880290707E-07 -1.12423423645592E-05 -7.26321600769151E-07 -1.90115176418648E-03
 -1.36806343129631E-03  1.40647806049592E-06  4.28025160673690E-07 -1.32720692888715E-03 -4.49558645557184E-04
  3.84066078254887E-06  1.46393710230770E-06  2.80407866197211E-08  2.00786637877315E-07  1.01564785772596E-06
  4.96894339416603E-06  1.43201506409589E-07 -6.27705419150381E-06 -2.29063109917232E-04 -8.18445289626780E-03
 -2.32648713739415E-03 -1.48650126098061E-05 -4.88400333094636E-04  1.16011580710379E-04 -2.15494338218615E-04
  3.35781952950736E-08  8.82749055684737E-07  1.38263455638933E-06  3.04760078567247E-07 -1.10325053114833E-05
 -1.46985758858053E-06  1.89488699704024E-03  1.36593392886009E-03 -8.04334100604615E-06 -1.30671534779372E-06
  1.33394707347705E-03  4.50327675467387E-04  3.99036418177679E-06  1.09845656903907E-06  3.11851867836857E-05
  2.72666573152956E-04 -7.34683770471973E-03 -1.58182604018791E-04 -7.66697910768684E-04  1.60417324733160E-04
 -2.31630453814887E-04  5.87645100819663E-07 -2.45741893532301E-05 -3.11743273359098E-05 -2.72563436069650E-04
  7.34660584180699E-03 -1.57369843037339E-04 -8.28597784612962E-04  1.60517728999700E-04 -2.48382835459650E-04
 -1.25513341570465E-07  3.97501553632130E-06  4.68071557557035E-05  4.00789795135548E-04 -5.49800580765001E-03
 -2.60489554672584E-03  4.03665368758466E-02 -3.46747719353075E-04  3.60854272121676E-03  1.71941670101462E-03
 -3.32442258815769E-02 -4.67714143591140E-05 -4.00511199480994E-04  5.50273691048989E-03 -2.60499615642161E-03
  4.03674940146737E-02 -3.46778850054875E-04  3.61381710834662E-03 -1.71937491427513E-03  3.32336708127342E-02
 -4.67972610220578E-05 -4.00707235503839E-04  5.49886585210765E-03 -2.60486398714440E-03  4.03618182710166E-02
 -3.46799828107930E-04  3.61008275786965E-03  1.71943481398145E-03 -3.32392767943625E-02  4.67989774466641E-05
  4.00729620431411E-04 -5.49919301481723E-03 -2.60498250702158E-03  4.03655664636007E-02 -3.46744619816831E-04
  3.61263904654068E-03 -1.71944067081727E-03  3.32371820079442E-02  2.69403589448042E-04  8.60124943209966E-03
  2.66037909687700E-01 -2.58404295173834E-02  1.42983752057052E-01 -2.69269452523997E-04 -8.60181812971526E-03
  2.66033992414995E-01 -2.58454553629596E-02 -1.42978516914980E-01 -2.69114743878333E-04 -8.60089800613651E-03
  2.66033978173870E-01 -2.58447275358729E-02  1.42977898325440E-01  2.69185476174965E-04  8.60074090206432E-03
  2.66035693121016E-01 -2.58448599993556E-02 -1.42979541499119E-01 -1.81420111158609E-01  1.81419003441856E-01
  1.81418434881741E-01 -1.81420132095255E-01 -3.80428965412414E-02  3.80464000884215E-02  3.80447774246496E-02
 -3.80450209040628E-02  2.11151695970029E-01 -2.11158504539388E-01 -2.11158817466119E-01  2.11158391411336E-01
* ORBITAL    1   71
 -1.01502401147116E-03 -7.34550878057993E-03 -3.85621685353767E-02  1.13530840136603E-01 -4.55635851390198E-02
  5.63449833712029E-07  1.66729392796447E-05  1.06016428750447E-06  2.97785600867152E-06 -8.19173918907583E-08
  4.97088765783556E-06 -4.45605621089349E-05 -5.16313687461755E-06 -3.68043755794310E-04 -8.61346264332198E-03
  6.12936267457427E-02  4.76578583837931E-03  3.34347493069446E-02  9.86478001370528E-03  1.61525918923455E-04
 -1.08386659637542E-05 -1.17384665067397E-02 -6.06649366186729E-04  2.86009261907342E-04  2.96297734341090E-05
  6.46209788535502E-03  5.24110031425234E-03  1.01707253177021E-03  7.36055801976397E-03  3.86410711225161E-02
 -1.13543081064126E-01  4.55972927376922E-02  1.02110220480930E-06  2.59090906221764E-05 -5.48934166277891E-05
  4.90952809520016E-07 -1.19690978961465E-06 -1.72158915609539E-05  4.20871308181404E-05 -2.26881661664108E-06
 -3.64916807427045E-04 -8.54718937294294E-03  6.11726241203589E-02  4.76741742027212E-03 -3.34260879208593E-02
 -9.87802224197130E-03  1.18743691873969E-04 -7.90799624460384E-06  1.16911180797375E-02  5.79880517287624E-04
 -3.20449468621774E-04 -2.97490517622683E-05 -6.27650328516997E-03 -5.22713865660616E-03  1.93091148572894E-06
  1.57495528020162E-05  9.52114840273911E-05 -9.68349858508820E-07 -2.07597979826297E-05  1.13932566895905E-05
 -5.01024548221340E-04 -3.30772113110148E-03  8.73310900785321E-02  3.51488199570125E-07  2.95859192895234E-06
  2.51775591202974E-05  7.41394160772750E-06 -3.60638580687729E-04  6.62784652346898E-07 -1.40636281126522E-04
 -3.29951834653046E-03  8.70656659583389E-02  9.87105533088182E-04  7.63573703319095E-03  1.08924457449157E-01
  5.10727066246459E-03 -1.30653728628039E-01 -7.43090670180725E-03  1.60789047602346E-01  7.51115767572675E-03
 -1.94767956074397E-01  9.87338175971901E-04  7.63793137211671E-03  1.08894032641241E-01 -5.10380898007220E-03
  1.30547205435884E-01  7.43244101573901E-03 -1.60877245562744E-01  7.50831947325852E-03 -1.94629909651949E-01
 -9.87498716951515E-04 -7.63878142091418E-03 -1.08912227807119E-01  5.10640746185731E-03 -1.30658656072247E-01
 -7.43151376194159E-03  1.60810867369537E-01  7.50952998412314E-03 -1.94679278010658E-01 -9.87833874234093E-04
 -7.64170851434782E-03 -1.08897381230791E-01 -5.10367769769545E-03  1.30616561477240E-01  7.43274073530821E-03
 -1.60934424050397E-01  7.50779001076278E-03 -1.94486116461641E-01 -2.96534773493223E-03 -7.96250230312300E-02
 -9.40936787558544E-02  1.99834786579045E-01  1.57839096302550E-01 -2.96805546337656E-03 -7.96664683098846E-02
  9.41198636106616E-02 -1.99865672397740E-01  1.57878286050989E-01  2.96538815226242E-03  7.96259045036795E-02
 -9.41024260179420E-02  1.99837010170043E-01  1.57827659689682E-01  2.96618020873335E-03  7.96342998493678E-02
  9.41207968500804E-02 -1.99844076148975E-01  1.57839085188709E-01  3.62519412382658E-02  3.62342110459650E-02
 -3.62822580880407E-02 -3.62629802389277E-02  1.05778857581774E-01  1.05826279207052E-01 -1.05767627433683E-01
 -1.05797809888226E-01  2.69065527645640E-02  2.68919834888191E-02 -2.68958366134257E-02 -2.68955925638566E-02
* ORBITAL    1   72
 -6.65799899014932E-04 -4.83241179915126E-03 -2.60409295945429E-02  1.13291565872156E-01 -2.90353223219178E-02
 -8.85734804386644E-07 -1.55155951821960E-05  4.47100240075136E-05  1.01300163051564E-06  2.15743887603826E-06
  4.46649312410815E-05 -7.92465912417167E-05  4.22433735738626E-07 -2.42635574632616E-04 -5.42143017477172E-03
  6.33328653574682E-02  5.61301246161624E-03  4.26777723533330E-02  1.24833053556061E-02  1.61543603427944E-04
  2.69537956607925E-05 -1.88002029221244E-03  2.45518639485664E-03 -5.92147192599488E-05 -9.66328919196707E-06
  2.27480364978953E-02  1.01029586399078E-02 -6.65768544363448E-04 -4.83228621309839E-03 -2.60408719119454E-02
  1.13239460031149E-01 -2.90198427842556E-02  5.90977222732957E-07  1.58904843702245E-05 -8.16927442983180E-05
 -6.07875495649736E-06 -6.37973424340235E-07 -1.52181143553647E-05  6.40838641496484E-05  4.35048358265738E-06
  2.42761240668354E-04  5.42407969512495E-03 -6.33599991090382E-02 -5.61832021575924E-03  4.27679442420041E-02
  1.24862549814254E-02 -2.26712718781507E-05 -1.62922820532237E-05 -1.84471800776004E-03  2.46173284892034E-03
 -1.39623793681808E-04 -3.25867461266146E-06  2.28644331540381E-02  1.00920768348554E-02 -4.51793925730872E-04
 -3.37628848260980E-03 -8.28242912745773E-02  9.76010719647218E-04 -6.91852042548894E-03 -1.10756560193296E-03
  5.33411952584504E-02 -9.54969503578862E-06  3.98721995426492E-04 -4.50718500447944E-04 -3.36753058249201E-03
 -8.27857764280008E-02 -9.69245371076984E-04  6.59858448759791E-03  1.10442307673183E-03 -5.31584630149138E-02
  5.62910973410379E-06 -3.07372886201339E-04  1.10307398345202E-03  8.51213997985640E-03  1.25982604428945E-01
  4.91644797486062E-03 -1.10059455560419E-01 -7.74080858424857E-03  1.78163381278651E-01  7.50147428118234E-03
 -1.99306415298065E-01  1.10246163402082E-03  8.50753266932560E-03  1.25917385488385E-01 -4.91553134108963E-03
  1.09897099006623E-01  7.74007209819640E-03 -1.78163508056953E-01  7.50063014573850E-03 -1.99295794794484E-01
  1.10289999098160E-03  8.51090288358707E-03  1.25970652901391E-01 -4.91568714311445E-03  1.10054615584779E-01
  7.74037134479849E-03 -1.78171278851164E-01 -7.50136179783237E-03  1.99283315898724E-01  1.10266107198879E-03
  8.50893419467655E-03  1.25944562796477E-01  4.91696892563896E-03 -1.09952428660171E-01 -7.74060586698715E-03
  1.78130779895938E-01 -7.50093047225194E-03  1.99345541152719E-01 -3.09992049739973E-03 -8.13693008538211E-02
 -8.83233152817463E-02  2.14060739836852E-01  1.54663957316198E-01 -3.10115082529941E-03 -8.14020320627089E-02
  8.83424310270267E-02 -2.14099577447146E-01  1.54702962688753E-01 -3.10014477867959E-03 -8.13733612778139E-02
  8.83383766990628E-02 -2.14080795826369E-01 -1.54671556949593E-01 -3.10157535663211E-03 -8.14050627087330E-02
 -8.83413630858823E-02  2.14090360254840E-01 -1.54701436413437E-01  4.26500775983565E-02  4.26548655827162E-02
  4.26569379050900E-02  4.26532865677833E-02  9.53956289064625E-02  9.54265378750060E-02  9.54032334248853E-02
  9.54217020584807E-02  3.60044219182401E-02  3.59847588887057E-02  3.60035063740255E-02  3.59811168441885E-02
* ORBITAL    1   73
  1.02327214527461E-06  7.50226110793399E-06  3.97303592399605E-05 -4.78098685291493E-05  2.06589006044726E-05
  7.01576398319083E-04  1.62790189123636E-02 -7.49796178331831E-02 -3.35240364394125E-03  9.58395233760169E-04
  2.15229705288968E-02 -4.48643085681157E-02  9.16790254850073E-04 -1.87343247735467E-06 -3.97351330243937E-05
  6.17650637043436E-05 -1.14192876699254E-06  5.28037823338611E-05  1.42639765594271E-05 -2.46850390360919E-02
 -9.97705483866963E-03 -2.12143107058805E-05 -4.98975339167023E-06 -2.71692898780085E-02 -1.01361807453048E-02
  3.99847373219296E-07  2.53874683520500E-05  8.26164942606271E-07  6.10936383167786E-06  3.24996329073258E-05
  1.16964582622936E-06  1.06104003633433E-05  7.00268145946940E-04  1.62517278621570E-02 -7.48861397044084E-02
 -3.35119119587453E-03  9.60784772518151E-04  2.15762104027595E-02 -4.50186700087865E-02  9.08095165774881E-04
  1.30908712911755E-06  3.12374242667015E-05 -2.05864483973507E-05  2.93676885815431E-06 -6.44967579927741E-06
  2.07186610280806E-06  2.45552474746256E-02  9.95392412171601E-03 -2.46863534583465E-04  2.05110131214692E-06
  2.72357013372862E-02  1.01412679388479E-02  1.35443439672679E-05  6.49045033733207E-06 -1.94942675837391E-04
 -1.43420179276419E-03 -2.85665644990643E-02  2.34695441126720E-03 -8.41442461765402E-02  9.29657056973715E-04
  1.70613540483917E-03  9.36219535006586E-06 -3.72730386871307E-04  1.97355120684450E-04  1.45397797958772E-03
  2.86842627737695E-02  2.35284680183531E-03 -8.43282340213390E-02  9.17925493163987E-04  2.11034429292805E-03
 -4.33291805642603E-06  1.80392092642015E-04 -1.26741879430076E-03 -9.73965327178174E-03 -1.48080352400201E-01
 -4.20945927050575E-03  1.04674846934642E-01  8.34974778838565E-03 -2.00024390480543E-01 -7.40064801519883E-03
  1.74247668755128E-01  1.26714195731729E-03  9.73747660981601E-03  1.48105882922002E-01 -4.21002459171944E-03
  1.04695763180470E-01  8.34960642650860E-03 -1.99952772858653E-01  7.40168683711294E-03 -1.74416954727545E-01
  1.26690064557694E-03  9.73569539939849E-03  1.48061731107221E-01 -4.20930939602266E-03  1.04587688529629E-01
  8.35002545706775E-03 -1.99956301375953E-01 -7.40098286795600E-03  1.74367702583647E-01 -1.26711429404755E-03
 -9.73726645572311E-03 -1.48063942726645E-01 -4.21014066149659E-03  1.04614876924378E-01  8.34979477413387E-03
 -1.99967026206256E-01  7.40036303650575E-03 -1.74343186107246E-01 -2.54489200334896E-03 -7.05561103542871E-02
 -5.35168348618857E-02  2.28141421207784E-01  1.49785736279892E-01  2.54492091018754E-03  7.05522381215844E-02
 -5.35155496517521E-02  2.28132282993960E-01 -1.49763454283541E-01  2.54390523948775E-03  7.05280570843538E-02
 -5.35149685604959E-02  2.28122740984564E-01  1.49743396120778E-01 -2.54405573288445E-03 -7.05298981677067E-02
 -5.35058859648842E-02  2.28115390017888E-01 -1.49753700905076E-01  4.59397715262618E-02 -4.59632330497996E-02
 -4.59601796464234E-02  4.59441647723062E-02  6.78301406428958E-02 -6.78066297430271E-02 -6.77986978346661E-02
  6.77983938154660E-02  6.13853170929040E-02 -6.13868354146725E-02 -6.14002655875952E-02  6.14064173417165E-02
* ORBITAL    1   74
 -3.16154405694995E-07 -2.25301192536750E-06 -1.12936233237315E-05 -1.10279438548012E-04 -7.29632924703656E-06
  3.88257016259559E-04  9.03324993458846E-03 -7.35613654391514E-02 -5.84977325224119E-03  8.96401062855632E-04
  2.05756176417332E-02 -5.84268245857346E-02 -1.74404995729203E-03  1.49571026003224E-07  1.16359547262054E-05
  7.27783537621001E-05  7.45593091068965E-06  2.66716577933865E-04  2.49808962480268E-05 -3.37107564283807E-02
 -9.63348833565190E-03  1.52476137253446E-04  2.13744545079759E-05 -4.30239192991765E-02 -1.29646800497538E-02
  4.25654465999744E-05 -9.56985651914080E-06 -6.69484159230636E-07 -4.95169830776176E-06 -2.74312085398260E-05
  1.03548008067976E-04 -1.32457982122937E-05 -3.88744263440038E-04 -9.04104471473337E-03  7.35609369964125E-02
  5.84957514854556E-03 -8.95459577100294E-04 -2.05615842169964E-02  5.84194310288936E-02  1.75120528805827E-03
 -1.24075325220766E-06 -2.30440261158669E-05  1.32274630283313E-04  6.39702588288295E-06 -1.46712769786657E-04
 -6.80171665556761E-06 -3.39138156146959E-02 -9.64012576177874E-03 -3.49696904342288E-05  2.81699121566213E-06
 -4.29227471696651E-02 -1.29523333113902E-02 -2.61912020701738E-04 -3.40723585149200E-05 -1.10202521900042E-06
 -8.96720299139635E-06 -5.32301772261694E-05  6.62872726492321E-06 -4.16417978293623E-04 -3.83030815515351E-06
  4.55926658530459E-05 -1.46537879236669E-03  3.50324071535202E-02  1.20979099653884E-08  1.42504772629747E-07
  8.34541102137631E-07 -4.27093985343233E-06  2.96606163584679E-04 -1.74621280502108E-06  1.66402732922709E-04
  1.48424361089782E-03 -3.57411963174780E-02 -1.27981571601323E-03 -9.82929615841265E-03 -1.53637217395179E-01
 -4.51852895470666E-03  1.17147661887292E-01  8.47353582303775E-03 -2.06308000484057E-01 -7.44035102807136E-03
  1.66494206112349E-01  1.27949177175040E-03  9.82641662045747E-03  1.53653308932797E-01 -4.52207709959811E-03
  1.17282036948454E-01  8.47322268340256E-03 -2.06223283108345E-01  7.44174564653645E-03 -1.66635600010010E-01
 -1.27946033735412E-03 -9.82625440686046E-03 -1.53667420421695E-01  4.52186197057379E-03 -1.17285296992291E-01
 -8.47302666192554E-03  2.06204165492153E-01  7.44262202381438E-03 -1.66673258387533E-01  1.28003518361599E-03
  9.83089028021013E-03  1.53631335642024E-01  4.51917338729219E-03 -1.17178264580028E-01 -8.47474211955845E-03
  2.06318145761578E-01 -7.43941863023821E-03  1.66459187754971E-01 -2.56055766637016E-03 -6.98674289989519E-02
 -5.60012916861842E-02  2.35849356000754E-01  1.45129464855903E-01  2.56192037008544E-03  6.98859579669055E-02
 -5.59727922241276E-02  2.35830599943465E-01 -1.45138729914507E-01 -2.56002265555290E-03 -6.98571024316778E-02
  5.59798356926180E-02 -2.35823351159780E-01 -1.45110784347836E-01  2.56212079723234E-03  6.98900260097507E-02
  5.60021556503126E-02 -2.35864791804447E-01  1.45156735012600E-01  5.50345874628014E-02 -5.50178597810070E-02
  5.50403925235002E-02 -5.50201870633025E-02  6.46301414469541E-02 -6.46045663655699E-02  6.45928294090731E-02
 -6.46381821020655E-02  5.96145742774158E-02 -5.96370339798341E-02  5.96348637899434E-02 -5.96227418334123E-02
* ORBITAL    1   75
  2.11300072512604E-03  1.52410593476870E-02  7.66670343812664E-02 -2.13416650303757E-02  1.25571837826479E-01
 -1.51575505976302E-06 -3.59615170940214E-05  5.42075832665776E-05 -7.15233071082200E-07  1.94607953457102E-06
  3.33257960114834E-05 -6.34460624752552E-05  1.54902596611251E-06  9.24704862047047E-04  1.94190208240514E-02
 -6.28223035105389E-02 -2.83860737702742E-03 -7.80028252732116E-03  2.44594930188532E-03 -1.22025048570527E-04
 -1.60360734949713E-06 -2.95161455775723E-03 -1.27012446059794E-03 -2.71552420978681E-04 -1.77118486610406E-05
 -2.06374365809300E-02 -3.84904442686392E-03 -2.11178825751522E-03 -1.52322655048265E-02 -7.66222337706969E-02
  2.12784487793198E-02 -1.25529082078028E-01 -5.00174286782674E-07 -1.38375616874166E-05  1.71913806059536E-05
 -2.57738558274933E-06  2.78730212854490E-07 -5.29654038700277E-06  2.84573138904471E-05  8.11722387248749E-06
  9.27073400204304E-04  1.94693545399003E-02 -6.28828221937541E-02 -2.84025861415110E-03  7.97514565458962E-03
 -2.41866703884123E-03 -1.10794315482028E-04  8.60798542436848E-06  2.85741615148008E-03  1.24591838852510E-03
  3.16119130086352E-04  3.13290327426094E-05  2.05203961810942E-02  3.83730407894615E-03  2.21493414469267E-08
 -3.27197529657003E-08  1.02664411159089E-05 -2.49746801260371E-06  6.11145023760255E-05 -1.41680878380062E-06
  2.09615685098967E-04  3.99601789806529E-03 -1.43646970899574E-01  1.97668156384830E-06  1.58918173723227E-05
  9.82862482528129E-05 -2.84062481858507E-06  2.36514821035006E-04 -1.26181588489110E-05  6.50491512677199E-04
  4.00128902735099E-03 -1.43992352469249E-01  1.41593283565059E-03  1.08149449295083E-02  1.62130104707774E-01
 -2.63868861359917E-03  2.01637731817236E-01 -5.60420754062753E-03  2.94211049291951E-01 -8.52182882778470E-04
  1.30485486110125E-01  1.41508983641096E-03  1.08079900724636E-02  1.62109028904473E-01  2.63509956907024E-03
 -2.01629815052716E-01  5.60287896381850E-03 -2.94081212509255E-01 -8.50338459630054E-04  1.30285124269287E-01
 -1.41568181637459E-03 -1.08129614295183E-02 -1.62085704424132E-01 -2.63819299920681E-03  2.01671885914798E-01
 -5.60339869491562E-03  2.94252266079537E-01 -8.52980957189238E-04  1.30591759986926E-01 -1.41579576404244E-03
 -1.08135154951769E-02 -1.62138583877540E-01  2.63577774533516E-03 -2.01556478414901E-01  5.60195458494088E-03
 -2.94150286160292E-01 -8.50822261119658E-04  1.30420883907448E-01 -5.08790878674821E-04 -2.53472487779001E-02
  2.77414945528078E-02  1.18006097992563E-01  5.99415730460266E-03 -5.09544605447713E-04 -2.53628484712653E-02
 -2.77478046621822E-02 -1.18017486878642E-01  5.99959246191690E-03  5.11139384401997E-04  2.53861556855550E-02
  2.77259408263187E-02  1.18026071161234E-01  6.00859717400710E-03  5.08616160686044E-04  2.53426014377054E-02
 -2.77523109800017E-02 -1.17999524775091E-01  5.96594258060327E-03  5.50258535894041E-02  5.50476165531494E-02
 -5.50447835441440E-02 -5.50674363447798E-02 -7.95211739958830E-02 -7.95434659116912E-02  7.95151526311750E-02
  7.95667496862262E-02  7.41597667285346E-02  7.41548894601773E-02 -7.41464448503383E-02 -7.41623810448134E-02
* ORBITAL    1   76
  1.39233697982617E-03  1.00843847544666E-02  5.23955235342168E-02 -1.14768618517158E-01  7.19269684120784E-02
  1.06709293157865E-06  1.91546398883453E-05 -5.89483972746702E-05 -2.08917912218848E-06 -2.44837643930172E-06
 -4.65362582427337E-05  5.98191069112577E-05 -3.00873756616135E-06  1.03950690415171E-03  2.02888398311687E-02
 -6.08012054485238E-02 -2.75576441064604E-04 -4.17880677623750E-02 -6.05682126573910E-03 -2.71888586027193E-04
 -1.35779224695336E-06 -6.79252591227913E-03 -1.88224125729524E-03  2.04799348863717E-04  1.78347719752559E-05
 -4.22415314147720E-02 -9.76630473715304E-03  1.39226594146595E-03  1.00840727281002E-02  5.23963797129229E-02
 -1.14727690947279E-01  7.18927743850893E-02 -2.47043613648145E-07 -8.87874434434388E-06  6.87240879433264E-05
  6.31011901531628E-06 -3.03662987941440E-08  3.07903513897426E-06 -4.58828001122220E-05 -8.48766132748293E-06
 -1.03964770998349E-03 -2.02927906132947E-02  6.08155017208092E-02  2.82108009132609E-04 -4.18312989275657E-02
 -6.05907751258392E-03  8.13659574257460E-05  3.24502614345481E-05 -6.90208395108737E-03 -1.88938508153919E-03
  1.33063969741478E-04 -9.23550263223707E-06 -4.23377029018903E-02 -9.74243505525449E-03  4.96849642682250E-04
  3.87708867595888E-03  8.83518933156785E-02 -1.13795560502159E-03  4.05302465506809E-02  2.95357483616504E-03
 -4.13247898023537E-02  8.25107806342387E-06 -3.51503449341386E-04  4.94829604222397E-04  3.86049999229743E-03
  8.82626440383301E-02  1.13138597342398E-03 -4.02480079327477E-02 -2.94429595401358E-03  4.08561330033615E-02
 -4.99134417916038E-06  2.90288069953118E-04  1.54181477415658E-03  1.17457955553868E-02  1.50944459782082E-01
 -2.94036541546241E-03  1.83980955160511E-01 -4.99207262443733E-03  3.03196489905290E-01 -1.59492430050604E-03
  2.04405107721256E-01  1.54227033847287E-03  1.17492385452698E-02  1.50988038123972E-01  2.94031023320519E-03
 -1.83835817907285E-01  4.99295469905550E-03 -3.03233765878435E-01 -1.59477474727975E-03  2.04435581279214E-01
  1.54171130107063E-03  1.17449024713741E-02  1.50930432819315E-01  2.93982811076947E-03 -1.84004181494797E-01
  4.99241431742710E-03 -3.03233189318539E-01  1.59463235754815E-03 -2.04448311105248E-01  1.54230543825746E-03
  1.17495735107528E-02  1.50985061577723E-01 -2.94112182239624E-03  1.83855835812068E-01 -4.99230459155612E-03
  3.03214483266635E-01  1.59407813429844E-03 -2.04440277341889E-01  9.21967185997678E-05 -1.96995129545520E-02
  2.61553708252045E-02  9.39867666818352E-02 -7.38429305700740E-03  9.17530994718838E-05 -1.96898836705976E-02
 -2.61610439808199E-02 -9.39634679613094E-02 -7.40319152511393E-03  9.05585459402785E-05 -1.97168453053446E-02
 -2.61582793029318E-02 -9.39812472441358E-02  7.37713006687023E-03  9.29779632093456E-05 -1.96745306353649E-02
  2.61662456002588E-02  9.39640207575029E-02  7.41397919643461E-03  6.07425337876408E-02  6.07322971035923E-02
  6.07315101126053E-02  6.07434071216266E-02 -8.31173770786765E-02 -8.31373264184024E-02 -8.31101785659804E-02
 -8.31471731862866E-02  6.45943363913535E-02  6.46146329558142E-02  6.45962172114741E-02  6.46251414591243E-02
* ORBITAL    1   77
 -2.08396655786424E-06 -1.51515471090162E-05 -7.83428357821581E-05 -6.36915329786946E-06 -5.30367526377371E-05
 -2.08987461511402E-03 -4.40304713169226E-02  1.18714141367368E-01  9.13335429124355E-05 -7.18065787990418E-04
 -1.49655198628935E-02  3.37572274943234E-02 -1.69675579378825E-03  3.46583751444617E-06  7.77765790723691E-05
 -1.02546602919357E-05  1.00033067349353E-05  7.63173143871549E-06  2.67235738617249E-06  1.67195068816789E-02
 -2.43047240667690E-03  1.91342575071585E-05  1.23845312032610E-05  5.25665611724355E-02  6.53567250841053E-03
 -4.01719307355956E-05 -4.67749976454117E-05 -1.86086867685290E-06 -1.38672431822471E-05 -7.50758654993737E-05
  1.33662050918333E-04 -2.54477379558983E-05 -2.08607767124176E-03 -4.39524175569345E-02  1.18451654876073E-01
  8.81949046676122E-05 -7.25094295457201E-04 -1.51207001988496E-02  3.41784847409358E-02 -1.67980388908374E-03
 -3.21056983597001E-06 -6.97673147317828E-05  1.49009983555931E-04  2.42396853203699E-06 -1.00931977886148E-04
 -1.35460928378577E-05 -1.62967409841920E-02  2.49349190615197E-03  3.56295210224883E-04 -1.85349256836302E-05
 -5.27496682776030E-02 -6.54686740159327E-03 -2.46476500631668E-04 -4.20277297528906E-05 -3.71744175965320E-04
 -2.82118721168089E-03 -2.36474115942380E-02 -3.73765510127757E-03  1.66033098270990E-01 -2.25663341868411E-03
  1.09762401816569E-01 -1.61323770101129E-05  6.43875735265495E-04  3.66126260475421E-04  2.77500495170983E-03
  2.33691739622531E-02 -3.75731288248586E-03  1.66987808489874E-01 -2.23417876031702E-03  1.09121812129264E-01
  2.27596603008523E-05 -9.64517594306039E-04 -1.57264942441284E-03 -1.19643688513729E-02 -1.22543252410093E-01
  1.15336506223874E-03 -1.26727533645248E-01  3.70386829798523E-03 -2.95302596281106E-01  2.57922980123821E-03
 -2.60598643018692E-01  1.57254164581398E-03  1.19632988520343E-02  1.22501515127818E-01  1.15155230798564E-03
 -1.26642251624959E-01  3.70347089414846E-03 -2.95369026067563E-01 -2.57971936756805E-03  2.60766247681120E-01
  1.57343595115897E-03  1.19702633390847E-02  1.22577527410500E-01  1.15249311116534E-03 -1.26479435114462E-01
  3.70354346278616E-03 -2.95474319172602E-01  2.57935308726755E-03 -2.60870919273180E-01 -1.57312385463579E-03
 -1.19678472328143E-02 -1.22633128064341E-01  1.15172091526083E-03 -1.26422463108973E-01  3.70285248803892E-03
 -2.95350362815732E-01 -2.57626818184249E-03  2.60645483242697E-01  8.91618814446257E-04 -7.70721624692773E-03
  1.31304352587218E-02  8.22095894847460E-02 -2.16444007709942E-02 -8.89501802993367E-04  7.73964538481588E-03
  1.31471984657960E-02  8.22212481828896E-02  2.15898887599129E-02 -8.85998996318164E-04  7.81970010760155E-03
  1.31116771034653E-02  8.22849513503974E-02 -2.15124661015508E-02  8.88894969862993E-04 -7.77894605873840E-03
  1.31191687543974E-02  8.22496617692028E-02  2.15683401834222E-02  7.82399644820286E-02 -7.81897323762826E-02
 -7.81935059275090E-02  7.82343995594432E-02 -7.73937945468334E-02  7.73787263601258E-02  7.73131278956966E-02
 -7.73575618705232E-02  3.62019097473309E-02 -3.62208331837236E-02 -3.61715436793735E-02  3.61693127228252E-02
* ORBITAL    1   78
 -2.28160381438961E-06 -1.66331386074044E-05 -8.79157044227381E-05 -1.00491051779484E-04 -4.72349044440129E-05
  1.66665892246427E-03  3.42703811379258E-02 -1.13670857168283E-01 -2.56390323466445E-03  8.30755452437206E-04
  1.67310182826252E-02 -4.40036869756822E-02  7.01765845793419E-04  3.41182948075172E-06  8.84946046596259E-05
 -1.84844285060156E-05  1.24692849419890E-05  2.95371758905365E-04 -2.01119467099009E-05 -4.37541742469823E-02
 -5.60824297508455E-03  2.07159857489284E-04  7.71169036222318E-05 -1.13842461664414E-01 -1.97847577946546E-02
  3.14369028347418E-04 -1.58252294138623E-05 -3.10816677549738E-06 -2.31803166977716E-05 -1.19568120206875E-04
  1.45308535685133E-04 -4.90858555957437E-05 -1.66739879421126E-03 -3.42829935627507E-02  1.13683653766441E-01
  2.57051860608088E-03 -8.29640503293975E-04 -1.67169157723703E-02  4.40093556798078E-02 -6.91913343147274E-04
 -5.05932736347342E-06 -9.87025317516955E-05  2.90105681738677E-04  8.22049270729323E-06 -3.38268911965834E-04
 -3.68051449754395E-05 -4.41722224782881E-02 -5.57988757504647E-03  1.50927796759776E-04  4.12008360925707E-05
 -1.13562840478048E-01 -1.97547330392783E-02 -2.99901311641909E-04 -2.73351178591714E-05 -3.91799619451087E-06
 -3.18170684507604E-05 -1.99323331826787E-04  6.34297977324468E-06 -5.76083722421143E-05 -2.14511219094965E-05
  8.11813051287229E-04  2.19972271531332E-04  2.24663735082495E-02 -2.21381240499205E-06 -1.77353007323046E-05
 -1.04827690496843E-04 -5.00183338282928E-06  4.99089680922302E-05  1.20827044519046E-05 -4.88465900137596E-04
 -1.94042729256712E-04 -2.35125163654171E-02  1.49302821989338E-03  1.13600014153756E-02  1.08414066253488E-01
 -2.26116020402247E-03  2.26253513626858E-01 -3.39662335390726E-03  3.03462755578433E-01 -2.89993156310837E-03
  2.59853959645544E-01 -1.49225295777880E-03 -1.13544837779880E-02 -1.08386061108591E-01 -2.26443704765323E-03
  2.26505273368646E-01 -3.39857006358713E-03  3.03461248322789E-01  2.90026956009117E-03 -2.59734308102314E-01
  1.49367032605197E-03  1.13654015778556E-02  1.08391741453593E-01  2.26521726792822E-03 -2.26426186730357E-01
  3.39737439295966E-03 -3.03579179787629E-01  2.90326506221209E-03 -2.60021410014880E-01 -1.49160743746705E-03
 -1.13491110452559E-02 -1.08428010673452E-01  2.25975028772964E-03 -2.26319940211592E-01  3.39650218644557E-03
 -3.03305783460101E-01 -2.89601535220940E-03  2.59493145242862E-01 -9.08343979145819E-04  7.37793902928986E-03
 -2.52686154616872E-02 -6.44296361715037E-02  2.45895841457449E-02  9.07513236457404E-04 -7.38449998092853E-03
 -2.52213116538873E-02 -6.44643784286442E-02 -2.46146327884968E-02 -9.05813451998080E-04  7.41285096139195E-03
  2.52241484952883E-02  6.44849510060920E-02 -2.45526727359424E-02  9.08099598043110E-04 -7.38008889831573E-03
  2.52522404672003E-02  6.44226464165034E-02  2.46299929098986E-02 -6.22902097997770E-02  6.23648949707330E-02
 -6.22839964012536E-02  6.23544796753616E-02  8.68040620593175E-02 -8.67965367584572E-02  8.67426855829382E-02
 -8.68308168759635E-02 -4.99484492836380E-02  4.99137765532998E-02 -4.99186872173744E-02  4.99365465452054E-02
* ORBITAL    1   79
 -5.20006252733059E-04 -3.74091014669131E-03 -1.83059151044439E-02 -1.29996442069390E-02  2.33038504506457E-03
 -1.48351842760340E-06 -3.49091243848333E-05  1.29893578951231E-04  5.36177295525116E-06  3.27436098260161E-06
  7.79654437953865E-05 -1.95157374530760E-04 -9.15244237231173E-06  1.42022270136505E-03  2.96048143773492E-02
 -1.01217347959749E-01 -6.96871391225526E-03  1.19764757048251E-02  5.37872613501473E-03 -1.45054974566068E-04
  2.74128039014314E-05 -3.82493198745286E-02 -1.18541099190270E-02 -5.00822647696511E-05  9.15703587770600E-06
  2.97996602846178E-02  1.22647531629269E-02 -5.19756150736183E-04 -3.73925123975481E-03 -1.82973103353137E-02
 -1.30773148846242E-02  2.34874481979761E-03  2.29365212912851E-06  4.43088260650659E-05 -1.46577947143133E-04
 -6.48243317451156E-06 -3.93718506142474E-06 -7.89623691258740E-05  1.98940995916175E-04  3.26770940107355E-06
 -1.41998116671018E-03 -2.95983732361148E-02  1.01129064537138E-01  6.96686754082120E-03  1.21742624069818E-02
  5.39486104032060E-03  4.01690775354904E-04  1.41123311197069E-05 -3.82027301020446E-02 -1.18384051986917E-02
 -1.93964232738606E-04 -2.39370541561686E-06  2.99669801090023E-02  1.22745795110568E-02 -1.28702061319128E-03
 -9.74198576072717E-03 -7.78563651800837E-02  1.38949691550643E-03 -8.69402562073182E-02 -3.67453758459921E-03
  1.02110805179279E-01 -2.29094160268493E-05  9.99711931318890E-04 -1.28937057611352E-03 -9.76115170124560E-03
 -7.79747167174473E-02 -1.39188577504890E-03  8.69830614661106E-02  3.68494431990618E-03 -1.02337281122749E-01
  1.43426593719025E-05 -7.46088888048600E-04  4.82216339353774E-04  3.65365899413065E-03  1.84345189975059E-02
 -3.10357673483517E-03  3.63528381366660E-01  9.62378412510163E-06 -5.82335028615924E-02  9.32990305694179E-04
 -2.59970288501178E-01  4.81284036497623E-04  3.64635686790760E-03  1.83309913962782E-02  3.10234684144512E-03
 -3.63773410289661E-01 -8.73396152668410E-06  5.83404785678166E-02  9.32049756670964E-04 -2.60051264765552E-01
  4.81627003534885E-04  3.64892895193915E-03  1.84253485968365E-02  3.10099987337321E-03 -3.63443832059028E-01
 -9.66099577551521E-06  5.82897710613204E-02 -9.34629887379973E-04  2.60009254645921E-01  4.81159443703208E-04
  3.64546479488894E-03  1.83431823697384E-02 -3.10222460715233E-03  3.63763630705154E-01  9.47768167888174E-06
 -5.83341125963413E-02 -9.32126166272369E-04  2.60063476635429E-01  1.99001705685025E-03  3.19528624731467E-02
  8.91921137502315E-02 -4.36385867356990E-03  3.09130367929939E-02  1.98704048187080E-03  3.18701937943525E-02
 -8.91628253449494E-02  4.31624420272857E-03  3.09947383933824E-02  1.98896957934343E-03  3.19385145326968E-02
 -8.91787377427698E-02  4.35642641539863E-03 -3.09160024362283E-02  1.98580425531928E-03  3.18631397792458E-02
  8.91535562495273E-02 -4.29982590960353E-03 -3.09984755989534E-02 -8.14969396277219E-02 -8.15018274247565E-02
 -8.14941285990762E-02 -8.14925904030951E-02 -2.29907959713757E-02 -2.29383090762851E-02 -2.29872191651047E-02
 -2.29237789494769E-02  1.01667224131610E-01  1.01624142789529E-01  1.01665057418408E-01  1.01612456846225E-01
* ORBITAL    1   80
  2.37545601167208E-04  1.70648371076902E-03  8.03048874298138E-03  5.46194512515260E-02 -3.34765824608131E-03
  1.18792677778091E-06  2.59505361330432E-05 -8.29227919568346E-05 -5.99105897342710E-07 -1.63849907574478E-06
 -3.03150266625768E-05  1.07994189221510E-04  3.14101454761664E-06  1.08501267441502E-04  3.07147341286682E-03
 -8.81157108733920E-02 -9.69998569038262E-03  1.14728260225957E-02  2.42890590176752E-03  3.16826134421773E-04
 -6.54156274000303E-06 -6.19788306043168E-02 -1.73856561527966E-02  2.40636677891923E-04 -3.75616751930290E-07
  4.57045535848691E-02  1.53295151478274E-02 -2.35519976116250E-04 -1.69153741270849E-03 -7.95237349677969E-03
 -5.46721271153579E-02  3.39235671850045E-03  2.54186730271909E-07  5.87293810608778E-06 -3.70557140670755E-05
  2.72894188057106E-06 -2.59473806133572E-07  2.97710133900631E-06 -2.88711364977453E-05 -5.32146135626939E-06
  1.11885645516044E-04  3.14528504783006E-03 -8.82467651269900E-02 -9.70404648519294E-03 -1.14805839139447E-02
 -2.44842014423136E-03  2.41685139582898E-05 -1.25404326667904E-05  6.19771121817574E-02  1.73582634119191E-02
 -2.88348764047464E-04 -9.70844630564770E-07 -4.57173500259997E-02 -1.53058444456387E-02  2.11099215523027E-06
  1.70341642846941E-05  9.27609635158936E-05 -3.25650867474481E-06  3.45754682402196E-04  9.57967009706630E-06
 -4.10725057459608E-04 -1.67540956428152E-03  2.11373523583767E-02  4.38437321191949E-07  3.70441627551210E-06
  3.51915323574339E-05  5.57506862202768E-06 -1.13199293298993E-04 -1.75398131362017E-06 -1.01207850742180E-04
 -1.68111337133207E-03  2.14602902136456E-02  3.03494735786049E-04  2.28719620763695E-03  9.86492584761242E-03
 -2.40808110454004E-03  3.39235708791933E-01  3.21833358372378E-04 -9.97271229984918E-02  1.56638757189242E-03
 -3.18821957805404E-01  3.05068496055258E-04  2.29966199108926E-03  9.96858397144548E-03  2.41149356935427E-03
 -3.39062910543137E-01 -3.20689115849291E-04  9.96910959337288E-02  1.56541922493259E-03 -3.18767467424670E-01
 -3.04470791773495E-04 -2.29472874566175E-03 -9.89788472333258E-03 -2.40931039829304E-03  3.39125347300994E-01
  3.21637674608651E-04 -9.96616306140018E-02  1.56597091308481E-03 -3.18669404822942E-01 -3.04438493252202E-04
 -2.29465908186333E-03 -9.89310947404459E-03  2.41067191208692E-03 -3.39108371380963E-01 -3.20698780821443E-04
  9.96529264400077E-02  1.56527146128617E-03 -3.18638852636917E-01  1.63523148490882E-03  2.65452215461254E-02
  8.25178161892674E-02 -6.47421106782997E-03  4.48656772731532E-02  1.63740112563979E-03  2.65883322207888E-02
 -8.25262771984667E-02  6.52089088048355E-03  4.48295554277829E-02 -1.63767082236097E-03 -2.65935841686404E-02
  8.25218803509368E-02 -6.50969112421663E-03  4.48089377795035E-02 -1.63643917696962E-03 -2.65699022569448E-02
 -8.25147879444492E-02  6.50546768653315E-03  4.48306676639953E-02 -9.43130985597988E-02 -9.43247520063311E-02
  9.42809781559841E-02  9.42884848444321E-02 -3.40106011649557E-03 -3.43222257471398E-03  3.44257886912136E-03
  3.43013217634226E-03  9.50814052419141E-02  9.51222477250294E-02 -9.50980375850352E-02 -9.50994907697013E-02
* ORBITAL    1   81
  8.51748439331945E-09  8.57500308448539E-08  8.00742207109372E-07 -1.27222482645566E-04 -5.56086406762158E-06
 -1.82576875275027E-04 -4.83055615879387E-03  5.99417787813649E-02  6.57145026658741E-03  5.24235937761435E-04
  1.14364989919968E-02 -4.07966274310230E-02 -2.27331963134274E-03 -5.63950997693654E-07 -2.33738867808893E-06
  1.42797371235476E-04  1.02172851579484E-05  2.05045799572501E-04  4.41771369713439E-05 -3.36538292894824E-02
 -9.17614383839054E-03  1.21044775410298E-04  1.82080559118519E-05 -2.66818742370703E-02 -6.63796832081397E-03
 -2.96055508849864E-05 -1.48668450788459E-05 -3.30281781888944E-07 -2.34533451426481E-06 -1.50125932044037E-05
  1.24668906605176E-04 -2.30554000814141E-06  1.82477425652993E-04  4.82986931491766E-03 -5.99632823494267E-02
 -6.57480780482381E-03 -5.23872759587946E-04 -1.14326515556450E-02  4.07976530670802E-02  2.27767823491557E-03
 -6.96134549788591E-07 -1.33508433281263E-05  1.25736723712885E-04  7.18068001580395E-06 -1.58539115713945E-04
 -1.08852925559685E-05 -3.38604680347456E-02 -9.18908084540982E-03 -9.44633115936792E-05 -8.87125322552690E-06
 -2.66326365450786E-02 -6.63664232058656E-03 -2.61517497213377E-04 -5.19800010757149E-05 -6.14794632989943E-07
 -4.98237928426549E-06 -3.65160241904241E-05  7.24474779833204E-06 -5.10338004928676E-04 -1.04481703753745E-07
 -1.47633517629872E-04 -2.82339848430679E-03  5.50995782085779E-02  2.24181371597647E-07  1.84750384698954E-06
  8.99921387505831E-06 -4.50942612887417E-06  4.14929160985768E-04 -3.76074715204198E-06  2.17347544263452E-04
  2.84420068793760E-03 -5.59581737482347E-02 -4.42399064627978E-05 -3.44991290696336E-04  1.11563412963583E-02
 -1.82913215482454E-03  3.99235564425193E-01  1.39012168534900E-04 -2.87430118758826E-02  1.86309826318983E-03
 -2.85018216863669E-01  4.35109294608924E-05  3.38959895083085E-04 -1.11328636704583E-02 -1.83419913179565E-03
  3.99374396906128E-01  1.39077158433275E-04 -2.86016103973885E-02 -1.86087536325895E-03  2.84764952205249E-01
 -4.37228815296443E-05 -3.40664594993178E-04  1.11203408172214E-02  1.83361681761366E-03 -3.99383638033058E-01
 -1.38254272916465E-04  2.86013753786286E-02 -1.86040232033243E-03  2.84764022753015E-01  4.40830795926852E-05
  3.43661899590873E-04 -1.11674801759909E-02  1.83070751100516E-03 -3.99248853785080E-01 -1.40397298678204E-04
  2.87145812071179E-02  1.86362373750693E-03 -2.84966833719351E-01  1.52084353733824E-03  3.18904721127792E-02
 -1.27697467423374E-02  3.60364262025575E-03 -4.24910943313666E-02 -1.52013128084012E-03 -3.18803915537406E-02
 -1.27266646100354E-02  3.57147122323068E-03  4.24915110873722E-02  1.52214704079814E-03  3.19104215181864E-02
  1.27365973271225E-02 -3.56363380719407E-03  4.25166523563644E-02 -1.51971576557205E-03 -3.18726526802961E-02
  1.27641296463342E-02 -3.61214164013646E-03 -4.24692632905057E-02  8.02483229170974E-02 -8.02510247948499E-02
  8.02558639519319E-02 -8.02442958147132E-02 -1.62820471353208E-02  1.63263070056719E-02 -1.63253277441185E-02
  1.62781369688557E-02 -7.29369410986337E-02  7.29154651402911E-02 -7.29172997387900E-02  7.29297376017626E-02
* ORBITAL    1   82
  1.06412581448686E-06  7.84314707726762E-06  4.23284020023288E-05 -9.64608768504790E-05  2.11487585263431E-05
  1.67988638615447E-04  2.98873376423036E-03  1.01045514186480E-02  3.59987855462456E-03  7.25646272969726E-04
  1.47849424183634E-02 -4.14691058586305E-02 -6.75134585370229E-04 -2.10388586846838E-06 -4.21761323411143E-05
  1.22985545846575E-04  2.05257460515005E-06  5.25420122951233E-05  2.55764293315991E-05 -2.81517877798309E-02
 -1.01382790103861E-02  7.25733556933676E-05  1.83866885736305E-06 -2.40760656423249E-02 -3.38077926373244E-03
  3.99818801989183E-05  4.65878098921400E-05  6.46908893468972E-07  4.75224956904295E-06  2.51715288560509E-05
  8.55982998022569E-05 -1.70560136810583E-06  1.65971147912830E-04  2.94602687830843E-03  1.02535474381528E-02
  3.60528084574539E-03  7.29362686521091E-04  1.48680486145901E-02 -4.17019927147227E-02 -6.85642322577669E-04
  7.95220950822281E-07  2.40443680420472E-05  4.81054382806924E-05  6.79053723100025E-06 -1.11132647588761E-04
 -1.87690218381198E-05  2.79860748273096E-02  1.00983080164795E-02 -3.92293965741445E-04 -8.37764220102831E-07
  2.41957893475973E-02  3.39539990409603E-03 -2.89955305086028E-05  1.08949569974668E-05 -7.23710990815175E-04
 -5.50791320896207E-03 -4.25125415710880E-02  5.73876734968362E-04 -1.24826818459555E-01 -7.71356931650153E-04
  2.22651018165840E-02  1.84722147169400E-05 -7.31923740435827E-04  7.25449786601755E-04  5.52244677714384E-03
  4.25872399014041E-02  5.83168830883271E-04 -1.25376383095138E-01 -7.79070863583311E-04  2.24333128440334E-02
 -2.60296134283975E-06  1.20290217957192E-04  2.55492097084014E-04  1.95315486230174E-03  2.65882180283109E-02
 -2.24668725514599E-03  4.33660718256211E-01 -2.77479678639840E-04  1.10814728313681E-02  9.89811438723737E-04
 -2.38593161605830E-01 -2.55800022611413E-04 -1.95563723878042E-03 -2.65305792469360E-02 -2.24889118461566E-03
  4.33743689668118E-01 -2.78163836895481E-04  1.12138574124592E-02 -9.87777688090309E-04  2.38327485748079E-01
 -2.56148242785254E-04 -1.95815267729118E-03 -2.66236046955084E-02 -2.24647338792651E-03  4.33532823225964E-01
 -2.77622687305696E-04  1.11493827883033E-02  9.89636695596201E-04 -2.38489082897090E-01  2.56079006914547E-04
  1.95783993951895E-03  2.65946329284988E-02 -2.24931386479735E-03  4.33616080850191E-01 -2.77682389237630E-04
  1.12157430795229E-02 -9.89504428302080E-04  2.38361108695784E-01  1.21297315213557E-03  2.78994920802659E-02
 -1.67648819170492E-02 -3.35745438468793E-03 -2.99093566089181E-02 -1.21468217664043E-03 -2.79281891144234E-02
 -1.67407867162158E-02 -3.39672441224968E-03  2.99526159410845E-02 -1.21575753059775E-03 -2.79572312732087E-02
 -1.67537019748028E-02 -3.39045690050464E-03 -2.99745961447144E-02  1.21541881164284E-03  2.79540372946305E-02
 -1.67273571061297E-02 -3.41961079109922E-03  2.99730180137450E-02  6.71989586428879E-02 -6.72310746074250E-02
 -6.72214094867401E-02  6.72102870848810E-02  1.11049977111863E-03 -1.06485946255241E-03 -1.07185191486099E-03
  1.04912596587055E-03 -7.86632629238780E-02  7.86586301653183E-02  7.86458711847847E-02 -7.86303014674103E-02
* ORBITAL    1   83
  2.55520055879180E-04  1.81147025269035E-03  8.11142309630796E-03 -2.69604875111906E-02  1.34010508262099E-02
  1.86503078371400E-06  6.03340944446443E-05  4.68193999495171E-04  7.08050427299307E-05  2.73962467592599E-06
  2.03212746978996E-05  4.61305526917009E-04  3.83558611949459E-05 -1.44088355440687E-04 -9.84932900607617E-04
  3.71777521294840E-02  1.22503219994246E-03  8.93201145503178E-03  5.41256239130785E-03 -7.38158713276038E-06
  2.24356219508377E-05 -1.85151949275276E-02 -5.99418915725450E-03  1.60947215356653E-05  7.86389847708333E-05
  7.70361466117261E-03  5.37381714355576E-03  4.08181422615538E-04  2.94249876389699E-03  1.39776113645554E-02
  1.34993868835745E-02  8.81400592581603E-03  3.12547213543368E-06  3.68881327693558E-05  3.40906314459396E-05
  4.53511542223133E-05  8.40686657057495E-07  4.37319074187446E-05  3.42556499270128E-04  1.06785076632788E-05
  6.27503848326703E-04  1.09746761416695E-02 -1.37915106640320E-02  4.90828989505920E-04 -2.40673409668647E-01
  2.09152680755275E-02 -1.62024714543235E-04 -1.71883221831798E-06  9.22843383305155E-01 -9.54698245453785E-02
 -5.96909085335044E-05 -1.43345544974612E-04 -2.36269142965164E-01  2.53764063094905E-02  1.51690072424282E-04
  1.05305002133279E-03  2.33528863801066E-03 -6.64500029593387E-05  4.83486221075678E-02  7.98794072580054E-05
 -9.77274514786964E-02  5.64274264930943E-04 -3.04820217106271E-02  1.40838729462518E-04  9.68857870896743E-04
  2.15839823891986E-03  6.39330465439507E-05 -4.89619502922738E-02 -7.46826336672531E-05  9.76555295678798E-02
  5.62518089360065E-04 -3.04234656542167E-02 -1.04944807627891E-04 -7.90504517335520E-04  1.84326614093286E-03
  1.18928872305563E-04 -6.29463397150735E-03 -2.50232830853763E-07 -1.09237667878292E-02  9.11586809403098E-05
 -2.07498773855036E-02 -9.07447538973506E-05 -6.80915535536397E-04  2.45195381416111E-03 -1.06107859344133E-04
  6.73461728836543E-03  9.36023541673152E-06  1.11204798188756E-02  7.33618770126225E-05 -2.10638270971041E-02
  1.89400920940557E-04  1.51447711412844E-03  2.24283246210483E-02 -5.17972991033965E-04 -6.68848447916444E-02
  3.43310077481819E-04  2.37410358914721E-02  6.90693134746838E-04  1.06432058522820E-01  1.81475642159345E-04
  1.45353333843156E-03  2.20420128649275E-02  5.25171693696193E-04  6.74790865946936E-02 -3.39393171186936E-04
 -2.35252433711338E-02  6.84015401952267E-04  1.06108474528639E-01 -2.26308730837316E-04 -2.44196666098508E-03
 -6.58674207543277E-04  1.56431722187599E-03  3.14053580406646E-03 -2.22884015950899E-04 -2.35222780263347E-03
  5.99513714295880E-04 -1.45036178648928E-03  3.08094866035527E-03 -3.11331588553219E-04 -1.05955555112414E-02
  1.04031547231442E-03 -1.53549139415746E-02 -1.79379660920907E-02 -3.11748464796009E-04 -1.06490309653358E-02
 -1.07197767769754E-03  1.54442251865772E-02 -1.79856749084008E-02 -3.16605994319608E-03 -3.17300215505270E-03
 -1.90250118010760E-02 -1.90532560074933E-02  3.34506066158422E-03  3.21914107056913E-03  1.20676020480515E-02
  1.22332812640923E-02 -1.63348174150960E-03 -1.60311024361983E-03  1.06210200326231E-02  1.05304148241427E-02
* ORBITAL    1   84
 -2.39575134530206E-06 -1.69865676302953E-05 -8.04810107360652E-05 -6.59235118816423E-04  7.79525902151857E-05
 -2.79496143288398E-04 -5.41769551118387E-03 -1.62298817391208E-03 -3.08021020128109E-03  5.86421130698361E-04
  1.15018536472955E-02 -3.49926703876791E-03  5.36711348691096E-03  3.82482096754328E-06  4.06910519796258E-05
  2.60694269806413E-04 -2.55212172128973E-05  7.67801979459373E-05  1.52712013015169E-05  3.36246150392773E-02
  2.98279155344722E-02 -1.76411827206016E-05  1.50447559333704E-05 -1.68186601740739E-02 -1.46719338297445E-02
  8.45182993891348E-05  2.95170357665185E-06  2.29963120797092E-06  1.37142934584987E-05  1.22527787425877E-04
  6.00401648268168E-04 -3.25915718601064E-05 -8.19411558222537E-04 -1.83000264690933E-02  4.90368412519798E-02
  1.37501213531051E-04  1.63476746588260E-03  3.60504470330134E-02 -7.68843114389704E-02 -1.17022902723275E-04
 -4.30420102208177E-07 -1.65229570031987E-05  2.92182306334161E-04  4.16117285429463E-05  1.26103450304573E-03
 -9.02088421793884E-05  8.53322742261779E-01 -9.95481859764364E-02  8.48209817821870E-04  2.73959522518769E-05
 -3.91632593347218E-01  4.03918842369806E-02  1.25454952648322E-03 -8.94383135413921E-05 -4.05250409044564E-05
  1.74975507130743E-04  4.29545387390931E-02 -6.92430834778476E-04 -1.15422871025089E-01  1.39476959495688E-03
  2.36579269600613E-01 -1.10731038108482E-03 -1.15127049207832E-01  4.43522576340188E-05 -1.44781685159145E-04
 -4.25524145121723E-02 -6.93259302879906E-04 -1.15436391993624E-01  1.38904645796861E-03  2.36670199836275E-01
  1.12327330339913E-03  1.14590675410952E-01 -3.09088480675195E-05 -2.51180607703040E-04 -2.57697594748119E-03
  1.57408731166304E-04  1.60911186528016E-03 -1.86164890817120E-04 -7.76130571996262E-04 -7.65547249724288E-05
 -1.18969834386993E-03  3.45878699871648E-05  2.79788763931247E-04  2.80390998721870E-03  1.60052954931054E-04
  1.78322864502799E-03 -1.82277504100250E-04 -7.03857362012388E-04  7.12263934353800E-05  1.23073483603373E-03
 -3.47832245712585E-04 -2.75328745670119E-03 -3.08247681141329E-02 -4.71909652357450E-04 -6.47316647159874E-02
  1.30225319378484E-04  3.67480238776680E-02  3.78739974108425E-04  3.28515732115311E-02  3.41729538725932E-04
  2.70531088341337E-03  3.04145714633243E-02 -4.63447699960569E-04 -6.45142133139780E-02  1.38546339473208E-04
  3.70542662470184E-02 -3.87979994461687E-04 -3.33076868044193E-02 -5.54538035201213E-04 -7.96240019902233E-03
  4.08879787651505E-05 -9.87116912969228E-04  5.01502134396484E-03  5.49666322125801E-04  7.91285128136830E-03
  6.78739889319859E-05 -1.06022005087567E-03 -5.01216353802254E-03 -7.76646214356557E-04 -2.35368802461497E-02
  1.28558791771591E-02 -2.49212364662133E-02 -2.16711620891567E-02  7.83109532344529E-04  2.36122743473753E-02
  1.28740372213326E-02 -2.49743093962692E-02  2.17399287503762E-02 -1.97966959972681E-03  2.02065707957768E-03
  6.93608451336588E-03 -6.92405767980703E-03  3.88073062313596E-03 -3.88777921308052E-03  1.51100446536729E-02
 -1.51647290468949E-02 -2.70820040870420E-03  2.70379818156998E-03 -1.34534579915297E-02  1.34420080678762E-02
* ORBITAL    1   85
 -7.30542760865133E-06 -5.35632972341409E-05 -2.23111047961271E-04 -1.64269690203844E-03  2.58231923090198E-03
 -2.39457874206934E-06 -4.97769729328517E-05  1.95057267962554E-04  4.02197297279999E-05  1.95377114067782E-06
  6.68485059334688E-05 -8.15362181915495E-05 -1.19338665903288E-05  3.59306873595632E-05  7.67047523119692E-04
  4.99735861449845E-03  4.24869046205682E-04 -9.56344609665277E-03 -1.13588811114857E-02 -2.92607508874235E-05
 -6.23901626188846E-06  1.63733376333076E-03  3.11564919988674E-03 -1.23034557737812E-04 -5.72186945590507E-05
  1.83340708556189E-02  1.90204108470615E-02 -4.88353297943269E-05 -3.40880128200562E-04 -1.51534887537133E-03
 -9.34868260545277E-03  2.17908011895716E-04  1.98749505988451E-06  4.37572262854369E-05 -9.16628277656091E-05
  1.62925373411042E-05 -4.17606970206263E-07  1.34859913897729E-05 -1.39721058331075E-04  1.62115252203646E-05
 -1.09007390323528E-04 -2.80106178878188E-03  2.50689611728709E-02  1.24707652897979E-03  6.90121762224712E-01
 -7.70684946291476E-02 -8.38869176422125E-04  8.89735594917636E-05  4.40668470912992E-04 -2.54310072038668E-03
 -1.74788984619143E-03  2.13891732616322E-04 -6.91360594093950E-01  7.54457709891777E-02  1.51019757327536E-05
  1.64923784736226E-04  5.11693761089908E-03  3.79948652827212E-04  1.56255925900267E-01  2.69628466068251E-04
  7.64661675322628E-02 -4.24546148665069E-05 -2.25156916424803E-02  2.09976842881091E-05  2.07834859305068E-04
  5.21343248404089E-03 -3.80205134731698E-04 -1.55602460140041E-01 -2.70422915954360E-04 -7.61871711248881E-02
 -3.55786292204162E-05 -2.24965478501854E-02  4.77935817785941E-05  3.86321185501195E-04  5.33216243547217E-03
 -4.30150316797738E-05 -5.99708704527716E-03  1.19552791274779E-04  4.13071543607180E-03  7.86244948658370E-05
  2.56501615103894E-03  4.92759824002381E-05  3.97651803139732E-04  5.39969014230700E-03  4.15502764318823E-05
  6.00452332528883E-03 -1.17234588849006E-04 -4.10525447169607E-03  7.58362673915556E-05  2.45882139201684E-03
 -1.40016105988744E-04 -1.15410521488495E-03 -1.90793968247265E-02 -7.61469655179267E-05 -2.45227925494048E-02
 -4.24037554347665E-06  1.85825600538492E-02  1.11933256738065E-04  6.72474658468029E-03 -1.41578983587979E-04
 -1.16690511259173E-03 -1.93655820076430E-02  8.27240085111965E-05  2.51409060168633E-02  8.75048898998365E-06
 -1.81887130921416E-02  1.08292156265924E-04  6.15613628634014E-03 -4.89771702960918E-04 -7.61789365390375E-03
 -1.43015915076214E-03  5.07804422988700E-03  5.94897902605924E-03 -4.92628054280955E-04 -7.65005290067066E-03
  1.40609474821901E-03 -5.06141777338105E-03  5.94531799558925E-03  7.69446457515564E-04  1.73102550828027E-02
 -1.13565228189067E-02  2.01818231137841E-02  1.30812395820634E-02  7.72388501615720E-04  1.73511450505271E-02
  1.13489694515134E-02 -2.01992636102195E-02  1.30630073787405E-02 -1.54220634265768E-04 -1.82005215515746E-04
 -5.55369441374242E-03 -5.59183050600858E-03  2.67621730794862E-03  2.69551273035339E-03 -8.99741328319868E-03
 -8.92250865878436E-03 -1.56534450031465E-04 -1.77193373505726E-04  4.09502786862067E-03  4.02825268110507E-03
* ORBITAL    1   86
  6.29619321034224E-05  4.58809320285446E-04  2.31153456921460E-03  4.61563195929588E-02  4.08334404700239E-03
 -6.11017780349737E-05 -7.62960838054136E-04  2.23283810581774E-02  2.85761668140902E-03  1.21674240715840E-05
  5.53048021624484E-04  1.06924179480487E-02  1.85522257041605E-03 -1.53594662106003E-04 -3.95285973476513E-03
 -1.50192146529994E-02  8.31199596271323E-05 -1.73057496289122E-02 -1.64912680935010E-02 -1.00485259296107E-02
 -8.71080331112612E-03 -5.69533820000563E-03 -1.76116056571206E-02 -2.48962150636845E-02 -1.98837345644197E-02
 -1.24496001482298E-02 -1.06582560647364E-02  6.00327193921191E-05  4.03106922110366E-04  2.14613186263662E-03
 -1.81574330865730E-02 -1.76297337326317E-02  4.52394297635458E-04  1.15650142867211E-02 -5.63553978725689E-02
  2.28999826692545E-03  2.67126361499562E-04  6.82070823189421E-03 -3.33294505947203E-02  1.38001667333951E-03
  6.00973492300987E-04  1.54173874100026E-02 -8.21583125763274E-02 -2.89653489148359E-03 -4.46729483053490E-01
  5.80855291737759E-02 -2.76059750301091E-01  3.75932835963872E-02 -2.35007529453857E-01  2.62995454846221E-02
 -6.12255569276449E-01  7.77477579270763E-02 -4.48367340962190E-01  5.74760199873245E-02 -2.69464492487060E-04
 -2.32250997019197E-03 -3.77658799852719E-02  4.65662420606124E-04  1.25878255950965E-01 -4.80654970599148E-04
  7.15449309199104E-02  2.28258240440308E-04  1.52512787956095E-01 -2.07399490495975E-04 -1.87219823782970E-03
 -3.39729143702951E-02 -1.14687137370476E-04  1.06389946059378E-01  6.66792572842421E-04  4.90035243287752E-02
  2.02304373380309E-04  1.39797518267774E-01 -1.59334005080165E-04 -1.22579812006091E-03 -1.64641716936407E-02
 -3.95313629074127E-04  2.05032527321199E-02 -3.41676011259291E-05  1.71052145987318E-02 -2.54956699772980E-06
  3.04245518594374E-02  6.30437884941708E-06  6.06876802036975E-05 -1.10650113199216E-03 -3.24846587888956E-05
 -1.25073795100439E-02  8.77363600317133E-07 -2.27337877222348E-03 -1.45121205869057E-04 -1.71514995308416E-03
  2.02016830129533E-04  1.81074375098315E-03  6.86357274962468E-02  6.60972807978032E-04  1.31675309355212E-01
  1.14701949605794E-03  9.24780021992227E-02  6.12134240789179E-04  1.45979478760842E-01 -6.92307533791309E-05
 -6.05991620271761E-04 -1.38475241834936E-02  1.09046376854297E-03  8.33076303726109E-02  4.75218113771521E-04
  2.25918200187377E-02  5.46268578919674E-05  7.27299012099218E-03 -1.73715371021972E-04 -2.43070687832624E-03
  1.95129710627150E-04 -1.45209216955798E-03  1.43489503440292E-03  6.76033067448339E-05  1.07180568356901E-03
 -6.50622158964922E-03  9.34964813600224E-03 -1.37960370054248E-03 -6.54235356564154E-05 -5.40766144187716E-03
  3.15398406311624E-03 -2.92172432116800E-03 -2.79118701722371E-03 -5.82369670053617E-04 -7.86651204607436E-03
 -7.61301217643116E-03  1.16737633053245E-02 -1.23824193849311E-02 -3.27771046494851E-03 -2.26049467356484E-03
 -3.72103431644103E-03 -1.37042072905348E-02  4.69189343338012E-04 -4.57318956993167E-03 -1.09270151480842E-03
  3.09085860147997E-02  1.20696592581126E-03  1.01334514525415E-03  8.74704494884846E-03 -1.67293830601057E-02
* ORBITAL    1   87
  6.86369736503757E-05  4.97332065482131E-04  2.49737557853705E-03  4.72479716827537E-02  4.07180690706108E-03
  5.89677939167947E-05  7.57136854362743E-04 -2.28983792377330E-02 -2.91539737642914E-03 -1.37373776709097E-05
 -5.53254829312011E-04 -1.07270122828004E-02 -1.87154061906609E-03 -1.57967635210024E-04 -4.06600361033272E-03
 -1.54908830633259E-02 -4.21680860836901E-05 -1.72637944867300E-02 -1.63892510221225E-02  9.99793197639747E-03
  8.81517975327426E-03 -5.59149290259489E-03 -1.74275970679131E-02  2.49604655639312E-02  2.00414679293918E-02
 -1.23311146958102E-02 -1.04752323573512E-02  5.23140759059965E-05  3.47814849718243E-04  1.89562645547610E-03
 -1.94996262117331E-02 -1.73851052610847E-02 -4.57483183781419E-04 -1.17244784383081E-02  5.65417902622587E-02
 -2.43840446589573E-03 -2.64213207011922E-04 -6.75333402339956E-03  3.29276690056023E-02 -1.32160870714656E-03
  5.89410011337955E-04  1.52039096255425E-02 -8.23631298114418E-02 -2.95236886138302E-03 -4.42748306280390E-01
  5.76664778877711E-02  2.79708945144362E-01 -3.80688224012578E-02 -2.33889346188627E-01  2.60948058611441E-02
  6.13955281799649E-01 -7.78674702933677E-02 -4.48371884688075E-01  5.74373364199851E-02 -2.03945793793467E-04
 -1.83958008732901E-03 -3.35614256722105E-02  1.13846449572701E-04 -1.06568364399923E-01 -6.45600704410239E-04
 -4.83858160070808E-02  1.80235429861475E-04  1.38482751379244E-01 -2.68216238168720E-04 -2.31237527578692E-03
 -3.77539070218177E-02 -4.64785146401000E-04 -1.26916614363403E-01  4.85733183065504E-04 -7.12204493995618E-02
  2.02876242755918E-04  1.51860300405047E-01  7.46595179096444E-06  6.85419265679231E-05 -9.58615830681825E-04
  3.63999304258348E-05  1.23712754704484E-02 -2.56664750298447E-06  2.10636743401821E-03 -1.42709684241031E-04
 -2.09812120056592E-03 -1.65028626968715E-04 -1.26985143259457E-03 -1.67155417122637E-02  3.91469894958643E-04
 -2.06726823155479E-02  2.95393913244096E-05 -1.70827796667749E-02  1.10837507666717E-05  3.04534943970631E-02
 -7.38965748107725E-05 -6.43180512267863E-04 -1.43275554478169E-02 -1.09853583548881E-03 -8.40008468111026E-02
 -4.79904754717443E-04 -2.27336727931920E-02  5.03612862859176E-05  6.80542868284608E-03  2.08779871923891E-04
  1.86328349546787E-03  6.90102059244668E-02 -6.72718411481820E-04 -1.32399082532102E-01 -1.15295399390970E-03
 -9.26374563089968E-02  6.22058485144353E-04  1.46109745838586E-01  5.95002716307511E-05  9.89936924717666E-04
  6.54591479706176E-03 -9.32674255414826E-03 -1.32744197772973E-03 -1.75354036402966E-04 -2.46885757215097E-03
 -1.67768078326687E-04  1.35577250055759E-03  1.48567367097937E-03 -5.80129587487595E-04 -7.85903013045999E-03
  7.62975608891112E-03 -1.16857644704679E-02 -1.23952342123698E-02 -6.28754174349231E-05 -5.29623569707025E-03
 -3.08744433262319E-03  2.76208820608563E-03 -2.66474081657869E-03 -2.30895311858591E-03 -3.29842155911104E-03
 -1.36812836425169E-02 -3.71403365429055E-03 -4.52547471067116E-03  5.53988332506425E-04  3.09759342067011E-02
 -1.28286164346188E-03  1.00471997300650E-03  1.21564292926067E-03 -1.68134078635454E-02  8.85675711811344E-03
* ORBITAL    1   88
 -4.17449761375646E-03 -2.98234395500374E-02 -1.37500964272027E-01 -3.31029483840768E-01  7.29894440211211E-03
  4.26246404730244E-06  5.27311492277547E-05 -1.22264994565426E-03  2.63386565917650E-04 -4.49354485378038E-06
 -1.18249459476677E-04 -1.00688198999421E-03 -8.73020340908616E-04  3.76622946278366E-03  6.52277649233992E-02
  1.46919519679248E-01  3.18721268653503E-02 -2.17861156082733E-03  2.26805518107554E-02 -2.90366530777533E-04
 -8.74688822520276E-04 -6.58438932150451E-02 -6.85099843595682E-02 -7.60184281374560E-04 -2.09296797058303E-03
 -2.26730821601252E-03  2.51517081909827E-02  2.01343222609702E-03  1.45456325057386E-02  7.27311559738587E-02
  3.33865584121903E-01  8.49012130882215E-02 -7.36207312507640E-06 -1.65690632728661E-04 -4.49315992061769E-03
 -2.44518699286777E-04  1.11682951036348E-05  2.73574047940307E-04  5.02409553432696E-03 -3.67743438534758E-04
  2.88997252617755E-03  5.78683700254091E-02  2.82980638741920E-01  5.15016198373586E-02 -8.52926205520750E-02
 -5.16861421071972E-01 -8.30394040733981E-04 -8.71756038002095E-03  1.32359589078317E-01  8.96447092681697E-01
 -7.11691121200132E-04 -2.17079499244998E-03 -9.35299959305909E-02 -5.82631570791046E-01 -6.95882221147640E-03
 -5.32876423100583E-02 -2.03096217009482E-01  7.65204371795071E-03  9.61090408021010E-02 -1.18153347240891E-02
 -1.14009856149158E-01  7.47042941874997E-03  2.29388959402463E-02 -6.91828315069696E-03 -5.29837675831621E-02
 -2.03208114700379E-01 -7.47330145761900E-03 -9.22760581088303E-02  1.17488062544032E-02  1.14799305228796E-01
  7.56681443016763E-03  2.70726094385449E-02 -1.91368038996539E-04 -1.46478728631169E-03 -4.88201115212925E-03
 -2.19127937274081E-04 -6.00923719341765E-03  8.12845586532391E-05  1.89098344442617E-03  6.65211316056519E-04
  4.78442388466273E-03 -2.72455251173604E-04 -2.09118086537005E-03 -8.03596362305263E-03  1.20664752790311E-04
  5.12134496796748E-03 -1.44793449514400E-04 -3.17234420031285E-03  7.59281783614945E-04  6.19461993798056E-03
  4.10124102785853E-03  3.17498207931089E-02  1.46197645090729E-01 -2.28449376967852E-03 -1.30155538482572E-01
  2.53367583085474E-03  4.07833922163758E-02  1.58161849755007E-02  2.63529280428102E-01  4.00114565630763E-03
  3.09753429943732E-02  1.42568943303948E-01  2.53355116461257E-03  1.34217486039895E-01 -2.57399162932826E-03
 -4.22253555457767E-02  1.57552139251017E-02  2.64638110679952E-01  4.58452954559941E-05  2.93909939492814E-04
  2.30940052970798E-03 -4.81097320824467E-03 -1.34909508881048E-03 -1.39864610909052E-05 -4.35488909275913E-04
 -2.65778685023006E-03  4.21057597121433E-03 -1.22385803969601E-03  8.89119116533181E-05 -2.19130553258837E-02
  2.58124629290701E-02 -2.46278790785057E-02 -1.47720495582266E-02  2.56718338926315E-06 -2.35306380151669E-02
 -2.63543871540979E-02  2.50371151202296E-02 -1.61242301520328E-02 -1.93912074702289E-03 -1.67927951281397E-03
 -3.71495901501259E-02 -3.70186887476652E-02  1.06177825238880E-03  1.90679450567933E-03  2.57881500401781E-02
  2.65338983449991E-02  3.42833281470752E-03  3.13955639885420E-03 -3.82965069376131E-02 -3.98074310995401E-02
* ORBITAL    1   89
  4.40381302878898E-04  3.14740979978212E-03  1.45963142529344E-02  4.88842847230736E-02  1.60742500058540E-02
 -1.01546202096080E-03 -1.87313272839344E-02 -7.38248078474921E-02 -2.38687983272307E-02 -6.34418931520993E-04
 -1.19270676140322E-02 -5.61219571465396E-02 -1.25303669645248E-02 -3.25316188858768E-04 -5.78730759060814E-03
 -1.74852244412580E-02 -3.69610547427286E-03  5.45866898110676E-03 -6.86998505814997E-03  3.49388112848742E-02
  7.83657857960559E-02  3.93530659152650E-03  4.25938210362669E-03  6.29920717513932E-02  1.37761445011024E-01
 -7.99008976631704E-03  1.50309750802146E-03 -2.99507637163547E-04 -2.15775052119506E-03 -1.04804214324961E-02
 -7.35341838912149E-02 -4.05516242430241E-02  3.36608700572044E-04  7.07836999084790E-03  2.51503784873069E-01
  4.92735490783335E-02  2.92662499872358E-04  6.23618551729560E-03  1.71261881303716E-01  3.47429762485215E-02
 -1.83753960428795E-04 -3.51537795469366E-03  9.83527321887167E-03  1.72489020226659E-03  6.54884095418251E-02
  5.14447946500733E-01  5.63003142415697E-02  3.41231241149167E-01 -9.20433823455971E-03 -8.00015073275973E-02
  1.02176786405083E-01  7.18620395632182E-01 -7.30198409148157E-02 -5.63586589404801E-01  5.41477520097211E-04
  4.12411654016490E-03  1.87468543450298E-02  1.52620574810834E-03 -8.66131858876324E-03  1.36803258167535E-03
 -1.23854162046510E-04 -1.61816689614941E-03 -2.44930205996663E-02  1.58517809998968E-04  1.19919236187861E-03
  9.94444487260128E-04 -1.64706512386769E-02 -3.95091005515313E-01 -8.40463930617258E-03 -1.93294139878471E-01
  7.97937172292580E-04  2.20663405253759E-02 -9.40603958827141E-04 -7.23468925404352E-03 -3.39272186438023E-02
  1.76862044803023E-03  1.76434765460248E-02  8.25872845368827E-04  6.97084279257570E-03  1.12757413767675E-03
  2.78496073830646E-02  9.22292290189524E-04  7.15092075122046E-03  3.61874726906476E-02  1.86378593179865E-03
  1.94876408897793E-02  1.10417862632708E-03  1.29722379143863E-02 -1.28840425389168E-03 -2.86199161100201E-02
 -4.91514183376073E-03 -3.78882218434175E-02 -1.42869227727889E-01 -1.22821786611175E-02 -1.44079089044644E-01
  8.13345222818864E-04  4.96913985419548E-02 -5.51186271141907E-03  1.47697651989206E-02  3.32854278330290E-03
  2.52377397368095E-02  5.81180612351045E-02 -6.06834365570844E-03 -7.32616692046256E-02 -9.50640525372916E-03
 -9.45732290134137E-02  2.98983860930070E-03  7.09790441602804E-03  3.23250483524887E-04 -3.80952227492456E-04
  4.11413038069031E-03 -3.43429139281318E-04  2.14169616354528E-03 -1.19106345389441E-03 -9.29949344193829E-03
  5.04595578471637E-03 -4.46961134785790E-03  3.57488792783405E-03  7.85065709190219E-03  9.73005471863454E-02
 -4.35667114860289E-02  6.12896533530443E-02  6.85962297830349E-02 -1.40379248969413E-03  1.00308376545904E-02
 -5.49304008754555E-03 -1.80006272441821E-02  1.71495544159026E-02 -3.50255356229373E-03  4.28447675981340E-04
  4.03948610701902E-02  1.35898822064855E-02  5.83834861755141E-03 -4.68519300229580E-03 -8.04411891234281E-03
 -2.06223966778084E-02 -4.15349413348356E-03  7.98549260704886E-04 -5.95367327338383E-03  2.79477001706183E-02
* ORBITAL    1   90
 -4.90143113628024E-04 -3.50352696934716E-03 -1.62543659892274E-02 -5.39267239472488E-02 -1.69171132102327E-02
 -9.88950064395597E-04 -1.81451637454950E-02 -6.94006505107639E-02 -2.29279678439508E-02 -6.25934529063618E-04
 -1.18732996704622E-02 -5.60495717435933E-02 -1.25056778019158E-02  3.62286246702066E-04  6.38320498842162E-03
  1.73178308645799E-02  4.42779534671460E-03 -5.82119258029839E-03  6.56208670651955E-03  3.50265257381838E-02
  7.79411042786573E-02 -4.83605405985324E-03 -5.82512138570418E-03  6.19659381835904E-02  1.36022522444972E-01
  7.90746847029732E-03 -1.52806950383131E-03  3.32373752121971E-04  2.39566473760147E-03  1.16798226788846E-02
  7.87891943919251E-02  4.06047837768328E-02  3.45712386056302E-04  7.26881634700523E-03  2.46666662740364E-01
  4.82057465074853E-02  2.59021555549213E-04  5.55585699869948E-03  1.69924576107340E-01  3.48955694716196E-02
  2.31059449409023E-04  4.50899637222399E-03 -2.54117849923091E-03 -6.12040454831625E-04 -6.75015526809079E-02
 -5.26093954670045E-01  5.19651697063204E-02  3.13502050296656E-01  1.01242611921962E-02  8.71762895528371E-02
  1.01959902795604E-01  7.17685670577750E-01  7.31219513781743E-02  5.67394098561459E-01 -5.40434535049717E-04
 -4.13489295697628E-03 -1.26978794548626E-02 -1.61625392147639E-02 -3.91181867882447E-01 -9.10197442914595E-03
 -2.01246863910815E-01 -5.20088451394855E-04 -2.19268734755084E-02 -3.74413119584343E-04 -2.84193503671663E-03
 -1.41616500932066E-02  1.89326680134859E-03 -2.18051389567445E-03  1.20120405463655E-03  1.86864121404123E-04
  1.52377903035535E-03  2.58151599541395E-02 -9.12484570174865E-04 -7.07480538302886E-03 -3.57117791403600E-02
  1.82735136474921E-03  1.87958944149327E-02  1.10296625237061E-03  1.30107396483108E-02  1.31117303825449E-03
  2.90703798802429E-02  9.72292319481980E-04  7.47650423691468E-03  3.50138944079011E-02  1.80489849324656E-03
  1.83610634747088E-02  8.47072160654685E-04  7.21602053774037E-03 -1.16525296377611E-03 -2.85188156830121E-02
 -3.14918421426772E-03 -2.38514991317623E-02 -5.17148019481899E-02 -5.71123465634026E-03 -6.85749026864439E-02
 -9.58936036051144E-03 -9.67404510345088E-02 -2.78505382745239E-03 -6.53100825503162E-03  4.89262036144179E-03
  3.77145205438566E-02  1.42440618233546E-01 -1.20964524903895E-02 -1.40534711359023E-01  7.91490762474771E-04
  4.84346092330798E-02  5.59716535147177E-03 -1.19886933647584E-02  1.25374603481584E-03  9.99733778288194E-03
  4.87730731867726E-03 -4.85643689624068E-03 -3.70290115582986E-03 -3.46301306351574E-04  7.97687056547925E-05
  3.87244014856068E-03 -4.22557339190208E-04 -2.08559083268282E-03  1.38252196031091E-03 -9.95484122680464E-03
 -5.61662884982543E-03 -1.83522821614117E-02 -1.67495605622838E-02 -7.92570310737336E-03 -9.92255665677500E-02
 -4.46024525876499E-02  6.22579340758829E-02 -7.04226539295253E-02 -9.68239965245157E-05  3.42386404379291E-03
 -1.38106042002574E-02 -4.08296457078173E-02  4.28609317431973E-03 -5.46389934196227E-03  2.04384664730060E-02
  9.10281808328596E-03 -3.69067646288386E-04  4.27288498639802E-03 -2.58050786199992E-02  4.02829446577439E-03
* ORBITAL    1   91
 -5.62454603877006E-05 -4.03012723424481E-04 -1.89423986823723E-03 -5.96387283778619E-03 -2.49705395792145E-04
  4.64946947271154E-04  8.26245489698843E-03  1.11354369440647E-01  6.08149927050832E-03 -1.21361558970441E-03
 -2.20075107690192E-02 -2.51680900811330E-01 -1.91195480017990E-02  4.27887569599599E-05  7.23769530965195E-04
  9.64375306441054E-04  4.18822149269906E-04 -2.64964910488364E-04  5.18595481646795E-04  2.50141956764326E-02
  8.52451908102836E-02 -9.03798771803117E-04 -1.65914875691924E-03 -8.03519931165426E-03 -3.65661308391017E-02
  9.16987849713707E-05  5.96597515532270E-04  4.03989241360088E-05  2.92984519443801E-04  1.48584154708028E-03
  8.03025591036738E-03  1.06663792844555E-03 -8.65303965797351E-04 -1.69345563189442E-02  5.76254242576672E-02
  9.58759185431677E-03  1.99603363229650E-03  3.90416482702821E-02  1.24663136149323E-02  3.38055577980736E-03
  3.93688958499737E-05  7.82918579064087E-04  3.97715255691754E-03  3.54025166682606E-04 -2.14335406168859E-03
 -1.45353191681680E-02  1.65409644602900E-01  1.08040781385257E+00  1.42573268251840E-03  9.21650590807938E-03
 -6.77189833470221E-02 -4.78916564333822E-01  7.31243690012810E-04  7.45207295470519E-03  8.44151798008221E-03
  6.47933021231362E-02  2.17813677188197E-01 -9.07388814765830E-03 -1.04945919277240E-01  1.66413552645892E-02
  1.66931175891995E-01 -1.65911837524390E-02 -8.76413437197438E-02 -8.60806519886024E-03 -6.60722474714114E-02
 -2.23351843689620E-01 -8.85199698742753E-03 -9.92765370650952E-02  1.71172492520179E-02  1.74816786555859E-01
  1.67976876779879E-02  8.96342828223660E-02  1.09130428716071E-04  8.36088918744516E-04  5.07053152154600E-03
 -5.56854059581791E-04 -1.63678049086201E-02  7.16365604901632E-04  1.92799862126106E-02 -1.50771034716339E-04
  2.46712739043736E-03 -8.64988499074780E-05 -6.62257353629002E-04 -4.10059475605102E-03 -4.98109108063561E-04
 -1.49771745238763E-02  7.32745209032886E-04  1.95824872539567E-02  1.63330828180999E-04 -2.41966255327698E-03
 -1.37288834580041E-03 -1.08305761834143E-02 -7.32507826561896E-02 -5.64706093368321E-03 -1.13097549238783E-01
  5.43672827147373E-03  9.48448020801626E-02  1.11862585475196E-03  6.68474609695181E-02  1.45275473960985E-03
  1.14558888365239E-02  7.64225187042543E-02 -5.71733186290321E-03 -1.11968452192719E-01  5.62237385002608E-03
  9.74143121154822E-02 -8.54105065995449E-04 -6.42036248378133E-02 -1.07759719742195E-03 -5.88552766028496E-03
  6.31909752468458E-03  1.29844493202803E-03 -4.92502741204420E-03  1.13807689146890E-03  6.46933588836956E-03
  6.38202005015970E-03  1.36881769059866E-03  4.82857923139343E-03 -5.35990313890397E-03 -8.61129510432514E-02
  4.13882211537241E-02 -3.76385104068646E-02 -6.73067643990754E-02  5.18200113280565E-03  8.31478348801604E-02
  4.02801379172786E-02 -3.56535805847200E-02  6.51631753708918E-02  6.28563219745212E-03 -6.36685321649790E-03
 -2.01163176569428E-02  1.87048599651462E-02  5.29739660100800E-03 -5.49930748384473E-03  3.41962820620290E-02
 -3.31965017278803E-02  5.97475362092717E-03 -5.60992235528359E-03 -8.45444048487079E-02  8.34787971817623E-02
* ORBITAL    1   92
 -1.11306631650868E-03 -8.32277328735912E-03 -5.07192168658339E-02 -4.01161145433441E-01  1.47668478230867E-01
  1.41489780519852E-05  3.30507867586775E-04  3.50856557340605E-03 -8.93540942621486E-05 -2.12103779652191E-06
 -1.21620617883593E-05 -2.67110889643516E-04  1.15401514619605E-03  6.68533882025787E-04  1.97933580703824E-02
  4.10528608635373E-01  5.04116321880800E-03  8.54953985314329E-02  1.06214943392637E-01  3.94864899608255E-04
  1.38379868776904E-03  5.90913493282840E-02  6.08653977080838E-02  7.95937223512655E-04  4.38868296412346E-03
  6.46655304496741E-02  7.33723511062249E-02  1.63501397634889E-03  1.18047038331359E-02  5.85931578614885E-02
  2.80669614070816E-01 -5.33105215461066E-02  4.66249695442708E-06  1.05425215587224E-04  1.05863685527881E-03
  1.49671071471094E-03  2.21504611448030E-05  4.80403016823106E-04  5.09277067401544E-03 -5.72274313849538E-04
  1.39936094115916E-03  2.57040886259584E-02 -5.38274296750135E-02 -2.25730792608405E-02 -8.09239347498142E-02
 -6.24379708132140E-01  5.17997613057822E-04  1.38721282312099E-03 -6.31974765638638E-02 -5.97292820530522E-01
 -3.74748068621135E-04 -1.41898468535564E-03 -6.18705279687753E-02 -4.78425013338752E-01 -2.03762337390675E-04
 -1.43548273311021E-03  3.19271080914629E-02 -4.20068113024930E-03 -1.32765388723712E-01  8.48651725180942E-03
  2.72963636821455E-01  2.88459380892531E-02  4.81498046135232E-01 -3.04036519848243E-04 -2.20764551710852E-03
  2.85078296793688E-02  4.11019150152879E-03  1.30834268732963E-01 -8.34412643443163E-03 -2.71888252520281E-01
  2.90380463216399E-02  4.85401901269145E-01 -1.66255891064484E-03 -1.25429350225229E-02 -3.69087386393481E-02
  2.66535247847893E-03  3.73147328152669E-02  9.06251839389920E-04 -9.80277115208626E-03 -3.93716281160773E-04
 -5.06789333099422E-02 -1.52992394961007E-03 -1.15238790743347E-02 -3.23594101121548E-02 -2.48418594550654E-03
 -3.52867659406689E-02 -7.99739937141097E-04  1.09538174785252E-02 -5.86333603640567E-04 -5.35247856875021E-02
  3.14298373189666E-03  2.40285527822270E-02  7.47134736215744E-02  5.05226941207992E-03  1.07237088308689E-02
  3.15555412737852E-03  7.27905816717288E-03  3.98061589045027E-03  2.85792433590703E-02  3.06022771541547E-03
  2.33908701062608E-02  7.14763724903088E-02 -4.97411500581951E-03 -9.78633350122107E-03 -3.10633785580623E-03
 -6.55172367096552E-03  3.87960381579030E-03  2.73673900979228E-02 -1.39588745878961E-03 -1.49761694310809E-02
 -4.34426482813947E-03  8.45897989850114E-03  9.45077755048845E-03 -1.47163878524940E-03 -1.55378399154659E-02
  4.74389021786839E-03 -8.81072102271059E-03  9.85523496946319E-03  1.41710546912755E-03  7.02281876209579E-03
 -9.26029481004117E-03  2.76720094808990E-02 -2.86756896719371E-04  1.36751824873524E-03  6.29839943706011E-03
  9.13727252849554E-03 -2.70304084517742E-02 -2.69218787675803E-04 -1.22500294979036E-02 -1.26707948811364E-02
 -3.63674825817728E-02 -3.62442845295223E-02 -5.71711772539907E-04 -1.11686835830562E-03  1.67511129299597E-02
  1.75633866967446E-02 -2.23612456232990E-02 -2.23324497621384E-02  7.92275820657528E-03  8.15544720660268E-03
* ORBITAL    1   93
 -4.12858134793305E-04 -2.97741618319259E-03 -1.41468930517796E-02 -1.43011126643393E-02 -8.85063113220243E-03
 -9.21119485338888E-07 -3.52823587750552E-05 -1.36120092707030E-04  8.77832142431746E-06  5.28710508928053E-06
  1.46950612373794E-04 -4.26275002026286E-04  9.67311321061197E-05  6.31650838777191E-04  1.10502069766852E-02
 -1.31164142250284E-02  5.16265762321934E-04  2.43458558856930E-01 -2.12225107048454E-02 -9.55525055649803E-04
  4.24954853212104E-05 -9.23380573906178E-01  9.53212185846917E-02  3.70341714954009E-03 -4.93560062984346E-04
  2.31792135667871E-01 -2.48753208666766E-02 -2.50532140263447E-04 -1.77418598665406E-03 -7.90516338052384E-03
  2.77594411939210E-02 -1.32710352155242E-02 -2.07680556253434E-06 -4.51326141101743E-05 -1.11431085697782E-05
 -1.33970468809243E-05  2.46708166201275E-06  3.20414724096627E-05 -1.98610036486774E-04  3.15816521728208E-05
 -1.38409868987237E-04 -8.63515193459264E-04  3.76949291368127E-02  1.33257110371831E-03 -9.05121123523352E-03
 -5.48703319222174E-03 -4.91059697163445E-05 -8.91027983026509E-06  1.86073073377682E-02  6.14560560996265E-03
  2.61862184026834E-04  1.91632748118062E-04 -7.65065040102726E-03 -5.26995395581359E-03 -1.48137503379822E-04
 -1.02472656738564E-03 -2.11737380087175E-03  6.53956496937341E-05 -4.75856777402705E-02 -7.21829864672733E-05
  9.89114422791010E-02  5.76098280910422E-04 -3.01794069700105E-02 -1.44365314623373E-04 -9.97862801686517E-04
 -2.30550553041997E-03 -6.43670573549612E-05  4.79681997604281E-02  7.74628236320516E-05 -9.72438457565625E-02
  5.68057575385613E-04 -3.08257888444605E-02 -1.85653344189290E-04 -1.48632837836815E-03 -2.23707506242203E-02
 -5.17907680859903E-04 -6.66593991648327E-02  3.44434735800141E-04  2.37935244351270E-02  6.89325126516559E-04
  1.06329792662371E-01 -1.87986690381642E-04 -1.50352450154329E-03 -2.22136420439605E-02  5.20024681783087E-04
  6.73076033523893E-02 -3.37672072586228E-04 -2.31787652400008E-02  6.86651125814633E-04  1.05642877616727E-01
  9.56122828769858E-05  7.18579415295061E-04 -2.22037043447599E-03  1.10375526171895E-04 -6.44817800381931E-03
 -7.16917267617385E-06 -1.09713344903818E-02  7.88964997657850E-05 -2.08908798118672E-02  1.00252729589051E-04
  7.54656328434741E-04 -2.06691782997897E-03 -1.19059263294711E-04  6.54362877926215E-03  1.64390794877296E-06
  1.11658532246332E-02  8.62778198925924E-05 -2.10682257085740E-02  3.19124386472260E-04  1.07774913805471E-02
  1.12833383588883E-03 -1.55219849947491E-02 -1.80298942394286E-02  3.14006693899064E-04  1.06338506774711E-02
 -1.08956794079532E-03  1.54095076390233E-02 -1.79686639309703E-02  2.23881485621401E-04  2.36993237496168E-03
 -6.50456548441969E-04  1.47602141460150E-03  3.07917094632525E-03  2.21823686466587E-04  2.35879830081553E-03
  6.12766164618817E-04 -1.50445063450861E-03  3.05106588135145E-03  1.89247555726059E-02  1.89799136470253E-02
  3.19418893651619E-03  3.14724018030288E-03 -1.21504353505010E-02 -1.21636338551602E-02 -3.30042688202529E-03
 -3.28908804125254E-03 -1.05714774838834E-02 -1.05244019322223E-02  1.60493130923743E-03  1.59233332861645E-03
* ORBITAL    1   94
  5.46814342863662E-05  3.67007961101830E-04  1.98381677080652E-03 -1.91635431178210E-02 -1.73050030124025E-02
  4.67232984277094E-04  1.19569720318551E-02 -5.72720163162180E-02  2.44021850615694E-03  2.51330135463531E-04
  6.45911527409489E-03 -3.20171420735310E-02  1.34756808010020E-03 -5.89328690890229E-04 -1.51305582811406E-02
  8.16832433774821E-02  2.84894492282763E-03 -4.32576164879912E-01  5.64360326488545E-02  2.88771675828545E-01
 -3.91389101970989E-02 -2.29925838000116E-01  2.56401758625597E-02  6.12776423603055E-01 -7.78212101222287E-02
 -4.56143814134998E-01  5.82164439489274E-02  6.76647712333496E-05  4.88310004259670E-04  2.44623848958357E-03
  4.66371018182481E-02  4.13528289289148E-03 -5.56984199989548E-05 -6.55778378105950E-04  2.30652266421589E-02
  2.94808629610493E-03  7.54616544115206E-06  4.68521533250251E-04  1.08583688539417E-02  1.87896593539506E-03
  1.56294927172614E-04  4.04224332479762E-03  1.52145520247431E-02 -7.24719661727291E-06 -1.72408557509890E-02
 -1.64909526641817E-02  1.04695227471080E-02  9.12946699937072E-03 -5.64564559388874E-03 -1.73746858423322E-02
  2.48183905269165E-02  1.98849280861425E-02 -1.20562743954120E-02 -1.02043531860099E-02 -2.62692112744110E-04
 -2.27369616991301E-03 -3.76094092392145E-02  4.68824168369889E-04  1.30628259633115E-01 -4.80636245249722E-04
  6.98498497498369E-02 -2.11658533036192E-04 -1.51866062191086E-01 -2.07852806098155E-04 -1.86707673107830E-03
 -3.31080641507958E-02 -1.15660333469729E-04  1.05985516230197E-01  6.39072158110751E-04  4.57934891622247E-02
 -1.72477950751651E-04 -1.36619207180010E-01 -8.15552510398899E-05 -7.05206225740384E-04 -1.52024061698450E-02
  1.11120056625939E-03  8.57402372801797E-02  4.83042232062223E-04  2.25994984297212E-02 -5.43442116565347E-05
 -6.68416939738266E-03  2.11577586160107E-04  1.88508449725233E-03  6.91786423907098E-02  6.79873957565511E-04
  1.32755028585764E-01  1.15309298945624E-03  9.26668063239633E-02 -6.21575330341343E-04 -1.46148787473354E-01
  1.05042614741379E-05  9.32453070073075E-05 -8.59734041393866E-04 -3.33934619776627E-05 -1.23333686337465E-02
  3.07602579078668E-06 -2.07100256584680E-03  1.47744035906834E-04  2.29085085945783E-03 -1.65443124251252E-04
 -1.27315446280438E-03 -1.66125273147875E-02 -3.94110736255811E-04  2.03782124613315E-02 -2.36040446197571E-05
  1.71339152151794E-02 -1.24081791926930E-05 -3.03024562482513E-02 -5.79559538415235E-04 -7.89392383173061E-03
 -7.60342777045015E-03  1.17040841139808E-02  1.24940528505940E-02 -3.88291355791933E-05 -4.78307986382985E-03
  2.75604508506020E-03 -2.21370959909025E-03  2.26457662774987E-03  6.32807462817907E-05  9.71363854849619E-04
 -6.51599781053387E-03  9.34079115366515E-03  1.21616377813920E-03 -1.72792997756813E-04 -2.44195358781495E-03
  1.44399430493654E-04 -1.27435190246976E-03 -1.48777346604717E-03 -1.37478305653558E-02 -3.79719084996238E-03
 -2.34873396133189E-03 -3.30734446954482E-03  3.10445000754700E-02 -1.70780441239538E-03 -4.52468903597678E-03
  5.79009186597351E-04 -1.69011012655403E-02  9.12304698436338E-03  9.64607748110073E-04  1.24929570861499E-03
* ORBITAL    1   95
  4.70804751828529E-05  3.28509245950763E-04  1.45473013331508E-03  8.95779816390530E-03 -1.66281665144923E-05
  1.29685884805409E-05  3.38026003380258E-04 -1.26159101627393E-03  9.73084413275007E-05  7.25671745045653E-06
  1.63021838602475E-04 -1.10746848057625E-03  8.19889650419889E-06 -1.07712919324684E-04 -2.78679138110391E-03
  2.52751121092102E-02  1.23585864738427E-03 -6.89932662867090E-01  7.71471920226215E-02  6.59693506722956E-03
 -8.81381298588913E-04 -5.86197087796150E-03  3.17589414295901E-03  1.62656340806915E-02 -2.05350833709337E-03
  6.91266379599389E-01 -7.53559898389390E-02  5.12596358530070E-06  3.63664820441621E-05  1.46668698209438E-04
  1.79628791185745E-03 -2.79304673676770E-03 -1.78918958010790E-06  2.93334032573984E-05  7.12744771408704E-04
  8.05691496871716E-05  2.40643264380237E-06  1.37662607236493E-05  3.43767080408161E-04  6.55069507737659E-05
  3.41366829591614E-05  7.15075146351984E-04  4.69387450304857E-03  3.14272764551700E-04  9.55172791640853E-03
  1.13885652376913E-02  2.21249233127035E-04  2.03838781562975E-04 -1.52152162039273E-03 -3.03653543255001E-03
  6.54985513193826E-04  5.04399123503237E-04 -1.83397195023035E-02 -1.90155070646817E-02 -1.48427999052799E-05
 -1.60965693122925E-04 -5.26074696437605E-03 -3.81145815127035E-04 -1.53344002802697E-01 -2.61655807927462E-04
 -7.38356018552379E-02 -3.54856029974117E-05 -2.31494256469125E-02 -7.61466273307575E-06 -1.06027056399033E-04
 -4.82541810735718E-03  3.91154823641180E-04  1.59128939896781E-01  2.54428634838302E-04  7.72497597803327E-02
 -3.00073265944699E-05 -2.28865125954169E-02  1.36390333618309E-04  1.12292855554682E-03  1.81518537245156E-02
 -6.23247651345692E-05 -2.24927174766589E-02  1.59803557143363E-05  1.99333882794946E-02  1.17537063188410E-04
  8.56012619124728E-03  1.44442920747559E-04  1.19305902765290E-03  2.03144191878035E-02  1.07082206828292E-04
  2.80732913220588E-02  2.97992342117477E-05 -1.67897973614751E-02  1.00207744209876E-04  4.74413287648498E-03
 -4.84591990105018E-05 -3.91530438273273E-04 -5.27134848059765E-03 -5.46855804244631E-05 -6.00263908826923E-03
  1.14418864480147E-04  4.21762440967486E-03  7.76174469326808E-05  2.79301313601201E-03 -5.57427066633631E-05
 -4.48000443376314E-04 -5.77927648421166E-03  4.68119952045608E-05  6.32231286991356E-03 -1.14244150435668E-04
 -3.77459348548746E-03  6.89635280251986E-05  1.85162145335826E-03 -7.74153954469557E-04 -1.72812804396153E-02
 -1.14240223270356E-02  2.02038316521273E-02  1.31110013048376E-02 -7.67588922855441E-04 -1.73037578177489E-02
  1.13094626365027E-02 -2.00282349149183E-02  1.28856650756114E-02  4.89011172359293E-04  7.62817031179443E-03
 -1.49883734476063E-03  5.15917202363094E-03  6.01599583554315E-03  4.86488916651500E-04  7.56408691557444E-03
  1.32302985421573E-03 -4.96596129848618E-03  5.93706254572902E-03  5.50042646964456E-03  5.76663409805218E-03
  1.83313374672082E-04  1.56465660899412E-04  9.32889804511540E-03  8.51957112954380E-03 -2.73861942911599E-03
 -2.60280140029516E-03 -4.44535038223083E-03 -3.80511192655056E-03  1.67844418753807E-04  1.51625759615028E-04
* ORBITAL    1   96
  3.50990342626250E-06  2.49693995764548E-05  1.46561962873801E-04 -2.61816088240981E-05 -3.75214853031738E-04
 -8.19143399471250E-04 -1.82775685632142E-02  4.87216282961343E-02  1.27877423757903E-04  1.63715511579693E-03
  3.60932279957659E-02 -7.67387447016006E-02 -1.14083309843351E-04 -1.44665240773076E-05 -3.86168960986919E-04
  1.34085660657430E-03 -3.65606265583448E-05 -8.39893880660441E-03  1.05812090693584E-03 -8.52530441875301E-01
  9.94098237446041E-02 -2.00777986702003E-03  2.76539550016152E-04  3.93229461092570E-01 -4.05732476139323E-02
 -9.63039201389186E-03  1.20601044721940E-03  7.96040480236159E-07 -8.91251736033059E-07 -5.37065592498086E-05
  5.39377998642349E-04  1.10180257906268E-04 -2.78182694212481E-04 -5.41190013964866E-03 -1.44726679313131E-03
 -3.06047889734411E-03  5.86055706643002E-04  1.15010863410383E-02 -3.58000664287600E-03  5.36650864865692E-03
  7.38009624793368E-06  1.35134647319868E-04  7.51133166073273E-05  6.22438871899390E-05 -2.91919476031258E-04
 -3.58635924973961E-04 -3.36188547006685E-02 -2.98086663005602E-02 -1.34468302581567E-04 -4.14812191778809E-04
  1.69052816678672E-02  1.47593784758348E-02 -2.04732278045589E-04 -2.19855806599897E-04 -4.74170684160091E-05
  1.17697859898188E-04  4.19449376282570E-02 -6.87725625796776E-04 -1.14664456676395E-01  1.38244342263328E-03
  2.36670375860951E-01  1.10777717338671E-03  1.12281722434424E-01  3.49813076670318E-05 -2.21951178420936E-04
 -4.35764067506132E-02 -7.00834345832362E-04 -1.15570646961097E-01  1.40652590240775E-03  2.36918599594620E-01
 -1.13753172675971E-03 -1.17737804222566E-01  3.46530116390152E-04  2.74415575797906E-03  3.10380508006548E-02
 -4.60403268014840E-04 -6.44666741827264E-02  1.29007634779367E-04  3.62778674293843E-02  3.75939707359254E-04
  3.14886431439072E-02 -3.42157259548511E-04 -2.70686370313285E-03 -2.99396889631300E-02 -4.71011718176409E-04
 -6.38135035242742E-02  1.42025339532805E-04  3.79535186969830E-02 -3.89831068568712E-04 -3.51522124379416E-02
  3.21404580230926E-05  2.60629293591475E-04  2.58526728722220E-03  1.62258179746202E-04  1.50761909105452E-03
 -1.83571485658490E-04 -1.03284994667179E-03 -6.84060627431359E-05 -1.62290115669167E-03 -3.37243910921506E-05
 -2.73611302609147E-04 -2.77594206436530E-03  1.54422365557675E-04  1.68253332893566E-03 -1.83875944517361E-04
 -5.52966726166300E-04  7.68492274082037E-05  8.10978446106588E-04  7.71145121591737E-04  2.34137665443535E-02
  1.27615696095685E-02 -2.47768870730631E-02 -2.14827719274429E-02 -7.81892853127110E-04 -2.36618166736540E-02
  1.29449441634176E-02 -2.50720311928310E-02  2.18664609987846E-02  5.51642477688232E-04  7.92301107259728E-03
  1.20991159514665E-07 -8.86293923438757E-04  5.03314393153529E-03 -5.50499358151624E-04 -7.93591206105253E-03
  9.01485618262291E-05 -1.16168282257163E-03 -4.99344641086133E-03 -7.16820734775764E-03  6.72558891633795E-03
  1.98809338704232E-03 -1.99263395221517E-03 -1.47061955898155E-02  1.53659484405044E-02 -3.92768186982090E-03
  3.80187010938097E-03  1.33265845819562E-02 -1.34319846217341E-02  2.66858925416725E-03 -2.69724462498521E-03
* ORBITAL    1   97
 -6.11289985142738E-05 -4.09824453169029E-04 -2.21406024694548E-03  1.80909012847288E-02  1.77106104361753E-02
  4.44837366701715E-04  1.13816422259483E-02 -5.56671773622338E-02  2.33663974689742E-03  2.76215462749935E-04
  7.06397632370018E-03 -3.36394026528455E-02  1.32164916350685E-03  6.04023075453321E-04  1.55643481817679E-02
 -8.23027522466153E-02 -2.88196655506381E-03  4.55290015063148E-01 -5.90890468676344E-02  2.69141340909586E-01
 -3.67621995031546E-02  2.37120097371058E-01 -2.65376676422163E-02  6.12220954057869E-01 -7.75519854406461E-02
  4.42957632941550E-01 -5.69084175634657E-02 -6.20445945052150E-05 -4.55735576280425E-04 -2.32114569495827E-03
 -4.62073453928507E-02 -4.01521412777693E-03 -6.30670055258364E-05 -8.46565494190494E-04  2.21414324493518E-02
  2.85703581869081E-03  1.74145308777182E-05  5.99190048407405E-04  1.06019722758947E-02  1.75937625129237E-03
 -1.51607683439638E-04 -3.92502103288628E-03 -1.51544123780114E-02  5.07524098364327E-05  1.72914399061653E-02
  1.64433772018205E-02  9.66445501888825E-03  8.45780949732710E-03  5.73835557480988E-03  1.77193759546939E-02
  2.49724742562423E-02  2.00042023179686E-02  1.26702584404206E-02  1.09302597038439E-02  2.09609750521168E-04
  1.89075140690219E-03  3.45433203718236E-02 -1.18593769967902E-04  1.06565910273348E-01  6.79493337711860E-04
  5.10769348668948E-02  2.19332113609567E-04  1.41629507931702E-01  2.74828801644559E-04  2.36060569493564E-03
  3.78556954652813E-02  4.59918905720170E-04  1.23068678806198E-01 -4.86302141187285E-04  7.21443099925737E-02
  2.26115959050058E-04  1.52601274227924E-01 -2.05454914193943E-04 -1.83689455365209E-03 -6.87151412480058E-02
  6.61671643904197E-04  1.31359263283384E-01  1.15062762967775E-03  9.23981622139926E-02  6.17959071855978E-04
  1.46002016419311E-01  6.39940223992302E-05  5.63269006477188E-04  1.31292077081639E-02  1.08065701192283E-03
  8.17554398392624E-02  4.70796171291003E-04  2.25724405793602E-02  5.04593795903660E-05  7.59228777827348E-03
  1.58263941380409E-04  1.21761217527138E-03  1.65571250270290E-02 -3.97294089286388E-04  2.06751396809891E-02
 -3.57163935769503E-05  1.71172629631864E-02 -9.07122360563555E-06  3.04946746469161E-02 -4.03681537301166E-06
 -4.19607704159888E-05  1.22624668793551E-03 -3.12153668448415E-05 -1.25110033549297E-02 -2.17582672335070E-06
 -2.41675822591855E-03 -1.45402065451956E-04 -1.52590263014343E-03  8.00157944485194E-05  5.76250777124084E-03
  3.41525787027226E-03 -3.32230811535588E-03 -3.12530114530209E-03  5.81978524763847E-04  7.86736138274356E-03
 -7.65642814391287E-03  1.17157495323031E-02 -1.23306415806494E-02  1.60426994921589E-04  2.29661263522710E-03
  2.19259514379334E-04 -1.61430279199649E-03  1.35105519249355E-03 -7.85064585237937E-05 -1.23633980436737E-03
 -6.53930503195456E-03  9.45643071262071E-03 -1.55993950602692E-03  3.65956474454750E-03  1.36453812015498E-02
  3.31939709701344E-03  2.27235045782767E-03  7.55623506126279E-04 -3.08762555010801E-02 -3.92416240137395E-04
  4.62263499833243E-03 -8.53877206700563E-03  1.66276082115486E-02 -1.19498496225819E-03 -1.06059438852447E-03
* ORBITAL    1   98
  3.32508324797546E-04  2.39709627244617E-03  1.17301304707678E-02  8.01330823278899E-02  3.96370147134346E-02
 -3.39926489964890E-04 -7.13961952551944E-03 -2.49261923509064E-01 -4.94732027251597E-02 -2.80023207587531E-04
 -5.99233202167080E-03 -1.70934621796835E-01 -3.36555090701979E-02 -2.22628900650067E-04 -4.35594689950293E-03
  2.03777933125561E-03  1.13876164070668E-03 -6.63888265307179E-02 -5.17721219812111E-01  5.47358829737245E-02
  3.30609310127835E-01  9.93156435718238E-03  8.46228048618137E-02  1.01906522692826E-01  7.17186909697257E-01
  7.31638515640756E-02  5.67558052543850E-01 -4.92140647985297E-04 -3.52086741118978E-03 -1.64175299509818E-02
 -5.67421935160897E-02 -1.58093689083926E-02  1.00944510709918E-03  1.86026675335810E-02  7.33178490621558E-02
  2.31316128032419E-02  6.19105829835300E-04  1.16351055960317E-02  5.34047598435908E-02  1.34320377147101E-02
 -3.47601990677159E-04 -6.08494674415817E-03 -1.49462590813235E-02 -3.00045225829746E-03 -6.24003885168849E-03
  5.48984573316859E-03  3.45338737119936E-02  7.73923683411076E-02 -4.91750292915748E-03 -6.59925262687039E-03
  6.27659896351248E-02  1.37445553660230E-01  7.54837337403134E-03 -2.28331950134543E-03 -5.54788148985777E-04
 -4.23115137306213E-03 -1.99866182104209E-02 -1.61631174742334E-03  6.92240801923851E-03 -1.47733367998901E-03
 -3.14018221918281E-03 -1.52847902161789E-03 -2.46745452201195E-02 -3.15795258291546E-04 -2.40286795516144E-03
 -5.66646772073355E-03  1.63448675470456E-02  3.93284492552529E-01  8.70685794118359E-03  1.97281622674542E-01
  6.49893778412174E-04  2.06097303700216E-02 -3.25930561344979E-03 -2.47045490938574E-02 -5.58175799357910E-02
  5.91586949232021E-03  7.10533832238392E-02  9.54632192337497E-03  9.57586916474679E-02  2.93169823017383E-03
  7.58802724136405E-03  4.89724205158200E-03  3.77497058007389E-02  1.42379337981063E-01  1.22079739380701E-02
  1.42842911826372E-01 -8.29652919588253E-04 -4.94814761353075E-02 -5.50775783431678E-03  1.45399209539140E-02
 -8.60891826033292E-04 -6.67704086368835E-03 -3.37344317047821E-02 -1.75575586620879E-03 -1.75428175641358E-02
 -1.04643059195306E-03 -1.19347015536880E-02 -1.24640896845835E-03 -2.79705068155719E-02  1.01516945663430E-03
  7.80998432096950E-03  3.69235675472860E-02 -1.88180765963467E-03 -1.98405815892116E-02 -8.90676013022567E-04
 -8.11968856647430E-03  1.18825157588407E-03  2.86652098219481E-02  1.35280650913158E-03 -1.03595988527165E-02
  5.61203158330164E-03  1.81939053381444E-02  1.70415611762103E-02 -7.84176982091314E-03 -9.76720043303804E-02
  4.39371134424964E-02 -6.17101030938691E-02  6.90435939136798E-02  1.20372500060637E-03  9.39580055937706E-03
 -4.79199962726896E-03  4.37906462858944E-03  3.29086531863986E-03 -3.33473382208005E-04  3.19365112543075E-04
 -4.06580133861482E-03  2.56710946987226E-04  1.98830769985775E-03 -1.33875734673572E-02 -4.05666759463054E-02
 -1.19152611128422E-04  3.79534408365273E-03  2.06452131730398E-02  8.41422030056942E-03  4.50937042441885E-03
 -5.79717416074698E-03 -2.70066919253514E-02  5.35577789271573E-03 -1.35470312121135E-04  4.75228916482159E-03
* ORBITAL    1   99
 -1.97750917365477E-03 -1.42844824192170E-02 -7.13674790451368E-02 -3.27215817593291E-01 -8.88776445830503E-02
 -3.15406513385134E-05 -6.66671984643046E-04 -2.99698957045130E-03 -3.37256865557474E-04  6.51638774015637E-05
  1.36389453007429E-03  6.41785758904828E-03 -1.15612881582835E-03  2.86256156929982E-03  5.72899614271346E-02
  2.79431350179757E-01  5.19784037272855E-02  8.43132204293905E-02  5.12744849798150E-01 -4.28937513572096E-03
 -2.38194603861897E-02 -1.33260954164064E-01 -9.03428114124379E-01  2.13539683573634E-03  1.22099891325650E-02
  9.21449850027738E-02  5.74102274777082E-01  4.18093613831849E-03  2.98683570321915E-02  1.37678450505049E-01
  3.30516674606646E-01 -8.14071274586296E-03  6.13499769281432E-06  5.50918259849217E-05 -8.88103692254769E-05
  1.65840208049408E-04 -1.98541379633741E-05 -3.02940173728799E-04 -2.78587232099454E-03 -1.33979270124908E-03
  3.77263794603142E-03  6.53559678643508E-02  1.46956424709725E-01  3.10835582006341E-02  2.50666766466538E-03
 -2.24837025996000E-02  1.11118940214738E-04 -7.02798758106608E-04  6.60834427788481E-02  6.81317227269352E-02
  1.77460121865988E-04  1.26455995488035E-03  2.48729123801924E-03 -2.47321562451631E-02  7.14404196082354E-03
  5.47076401619542E-02  2.08805670939822E-01 -7.69476911864464E-03 -9.46881522515186E-02  1.22178480600479E-02
  1.19469215359567E-01  7.65146407953069E-03  2.31792928283930E-02  6.53376810415813E-03  5.00098828455721E-02
  1.89853335558353E-01  7.20873874820991E-03  8.99962296298196E-02 -1.11285110080017E-02 -1.07040274641004E-01
  6.79463413419621E-03  1.68896628363050E-02 -3.98176578323116E-03 -3.08328768139747E-02 -1.42355072932812E-01
 -2.54805171196556E-03 -1.33714753811621E-01  2.61093546713059E-03  4.34568080504029E-02  1.57751508455836E-02
  2.65193257207547E-01 -4.03507058895148E-03 -3.12513569766581E-02 -1.45051953759046E-01  2.36227702304458E-03
  1.30448539536755E-01 -2.40251005118796E-03 -4.01637900260007E-02  1.57435314979612E-02  2.63223390216376E-01
  2.09682599872581E-04  1.60543707388094E-03  5.59031683755241E-03 -1.94064484120912E-04 -5.76127640706074E-03
  8.33416172023173E-05  1.76457350397294E-03  6.92492962843139E-04  5.37975916900564E-03  2.58533363224418E-04
  1.98208253302119E-03  7.45262228356607E-03  1.44185660989162E-04  5.36880840482760E-03 -1.17963616119659E-04
 -2.56364542304368E-03  7.41296165583101E-04  5.95652063745708E-03  1.34831718647401E-04  2.50672589163762E-02
  2.71710602046977E-02 -2.64937940158433E-02 -1.70995064725725E-02 -1.25141396391989E-05  2.24990403374327E-02
 -2.55363166290630E-02  2.49951721551831E-02 -1.47810120464084E-02  1.21203446770094E-05  2.87466578438359E-04
  2.57944589339898E-03 -4.64554818632856E-03 -1.06588119578410E-03  9.50540050780141E-06  3.38401007103496E-04
 -2.29396810397269E-03  3.91910816100761E-03 -1.16658351914224E-03  3.73975008666420E-02  3.65657864043250E-02
  1.59947031480211E-03  1.92060315251841E-03 -2.66648746220710E-02 -2.56990206450582E-02 -1.35169811902423E-03
 -1.51111991364601E-03  4.13055616587668E-02  3.78603213068912E-02 -3.20366015417683E-03 -3.09877042144348E-03
* ORBITAL    1  100
 -4.91388632316633E-05 -3.56962662203864E-04 -1.85619863555825E-03 -9.51011164471007E-03  9.45582981094658E-04
  8.66755349446581E-04  1.69718496236331E-02 -5.57635518049574E-02 -9.66298892733654E-03 -1.98909181670734E-03
 -3.88913297999814E-02 -9.95187968922787E-03 -3.39168149999603E-03  6.64679044677058E-05  1.34976482691078E-03
  6.32695004772678E-03 -1.63790893312341E-04  2.38084700866020E-03  1.38821507030319E-02  1.64905800769091E-01
  1.07776160958259E+00 -2.27102015924309E-03 -1.43270524901380E-02 -6.82552443343162E-02 -4.83322050938008E-01
  2.60095057518873E-03  1.58451460249927E-02  6.84351538846768E-05  4.88222845978364E-04  2.22331228975809E-03
  3.49593536240027E-03 -2.12232256108648E-03 -4.77152643489502E-04 -8.52421632656681E-03 -1.13736528060185E-01
 -5.74664378190504E-03  1.20796355389385E-03  2.19021891491442E-02  2.51132254727562E-01  1.86091084392711E-02
  7.04768621905953E-05  1.22810151994742E-03  3.76150776378992E-03  5.91114162287694E-04 -2.02924856324467E-04
 -4.74351307521031E-04  2.49817034700839E-02  8.51939873755039E-02  1.07234573417261E-03  1.41267007648846E-03
 -8.25265714381469E-03 -3.66508530121212E-02 -5.43021123841053E-05 -1.72481048456407E-04 -8.29599704076963E-03
 -6.36727148829865E-02 -2.13051042864242E-01  8.70843289815101E-03  9.81504005301523E-02 -1.65854433584477E-02
 -1.68436262098857E-01 -1.63611591618759E-02 -8.50725447245266E-02  8.71050347351720E-03  6.68587386637476E-02
  2.26402663389108E-01  9.09100393309975E-03  1.03203948232748E-01 -1.71546475595916E-02 -1.73694504848619E-01
  1.69811035198075E-02  9.16191572794123E-02 -1.48538501079653E-03 -1.17016559972160E-02 -7.72184640976103E-02
  5.59952413062432E-03  1.09178806534730E-01 -5.50491304299958E-03 -9.61643558751563E-02 -6.69931703565926E-04
 -5.99673193386659E-02  1.29853082847785E-03  1.02676602065856E-02  7.17967426963165E-02  5.66316210708269E-03
  1.14840331029281E-01 -5.60180135751992E-03 -9.61725063577147E-02  1.34111990094526E-03  7.06901867737913E-02
  1.03032634485462E-04  7.85071242979696E-04  4.61309008313738E-03  5.31662933391578E-04  1.59770590728701E-02
 -7.49048900170621E-04 -2.01792185753933E-02  1.65720433228645E-04 -2.17613128277611E-03 -5.60473973748506E-05
 -4.29932928962086E-04 -3.02346358535644E-03  4.93289155090034E-04  1.50199374081904E-02 -7.36670912795135E-04
 -1.96519208126065E-02 -1.07969649251657E-04  3.24025508452062E-03 -5.45708906033037E-03 -8.58867887591674E-02
 -4.03984360228460E-02  3.69411945630461E-02  6.66880841118447E-02  5.17751282446005E-03  8.43066412039845E-02
 -4.15901400252019E-02  3.67565522662458E-02 -6.62124848466446E-02 -1.15928986760766E-03 -6.55133582371385E-03
 -6.27724843963791E-03 -8.35256807434940E-04  4.64038417864063E-03  1.09728172693371E-03  6.23436312058571E-03
 -6.26926054615355E-03 -2.37644322803464E-03 -5.06342014967468E-03 -1.79921938242852E-02  2.09546128268111E-02
  7.53967101019086E-03 -5.09409277008709E-03  3.34006132953474E-02 -3.41374065598777E-02  5.32753960700206E-03
 -5.72833831578300E-03 -8.32559702780020E-02  8.45018237357391E-02  6.48235391236041E-03 -5.17062488895298E-03
* ORBITAL    1  101
  1.66950432196935E-03  1.20575381803241E-02  5.99573478993536E-02  2.88358387529291E-01 -5.58367550542258E-02
  6.03751340280043E-06  1.24398304450992E-04 -1.45062791470407E-03 -3.76740078916629E-04 -3.26842962685109E-05
 -6.78922688824772E-04 -5.81109435283666E-03 -1.61777679256120E-03 -1.43516747991968E-03 -2.65061849870292E-02
  4.63503813903202E-02  2.28628372034135E-02 -8.23427486127054E-02 -6.29088063212097E-01  1.77814346813909E-03
  9.52497010057673E-03 -6.27204839719310E-02 -5.92073367238111E-01  1.03423731937721E-04  2.07068245334733E-03
 -6.35004547212656E-02 -4.86014173673634E-01 -1.13634400627719E-03 -8.48746533288531E-03 -5.14212162498797E-02
 -4.01957283147128E-01  1.45751803040883E-01 -4.41381023138131E-06 -1.09290418830995E-04 -1.81142638148367E-03
 -8.15920673028888E-05  2.57962664697145E-05  4.88084976301307E-04  3.73713538295696E-03 -2.47506807471818E-04
 -6.90283978850176E-04 -2.00987377272420E-02 -4.08526791306883E-01 -5.37847677603891E-03  8.51352142586698E-02
  1.06409937464446E-01  9.79024235816345E-04  3.29548489282456E-03  5.87506010244273E-02  6.29978312642135E-02
  4.41960423668928E-04  1.45250393661706E-03  6.45818934691023E-02  7.41179283579205E-02 -4.82189966783827E-04
 -3.58279043524606E-03  2.23378732303617E-02 -3.84812085474157E-03 -1.26167207671251E-01  8.02141397527423E-03
  2.66967878504718E-01 -2.93777520264104E-02 -4.88841093042973E-01 -3.40149454183047E-04 -2.49594215091519E-03
  2.64438781777036E-02  4.08017667889493E-03  1.30718402825245E-01 -8.16941327948752E-03 -2.67151276119041E-01
 -2.88884782931071E-02 -4.83247093237205E-01  3.13703102257503E-03  2.39780713120644E-02  7.42390591364646E-02
 -4.94468577476505E-03 -8.32383106483787E-03 -3.15774649372891E-03 -7.09574642559404E-03 -4.04810489891131E-03
 -3.01574230913051E-02  3.17689271981799E-03  2.42847726088198E-02  7.50257296263154E-02  5.09285023115611E-03
  1.04316652697478E-02  3.17591906300141E-03  6.70110627484796E-03 -4.05794464514138E-03 -2.90298141063912E-02
 -1.61451884337493E-03 -1.21772973467347E-02 -3.53950765799168E-02 -2.61714919762313E-03 -3.67103979011695E-02
 -8.99555316601199E-04  9.45867164298014E-03  4.64431328433442E-04  5.16811070954504E-02 -1.55147575947561E-03
 -1.16910186612595E-02 -3.30763565349521E-02  2.53686778137651E-03  3.61511978931361E-02  8.34338585468112E-04
 -1.04921998166261E-02  5.29274646077644E-04  5.24235208896805E-02  1.48813885471713E-03  7.36795222432585E-03
  9.13146363342951E-03 -2.76446180295952E-02  5.69949522141844E-05  1.42530877348924E-03  6.90873255601652E-03
 -9.13300690270736E-03  2.75751108054793E-02 -5.12152871442152E-05 -1.44358181781229E-03 -1.54356467309637E-02
  4.42901227548655E-03 -8.79139012553474E-03 -9.44116462442513E-03 -1.36628236771319E-03 -1.46470567675879E-02
 -4.63998597440772E-03  8.39784912172903E-03 -9.64685502156411E-03 -3.64971358363260E-02 -3.64843625957813E-02
 -1.22608005636866E-02 -1.24519928916717E-02  1.73454083944078E-02  1.73732799481621E-02 -3.57141533407141E-04
 -1.21741596715903E-03  7.63853221270708E-03  8.72367702084129E-03 -2.20639965351076E-02 -2.21650996963274E-02
* ORBITAL    1  102
 -2.53742050844285E-04 -1.82864189069414E-03 -8.87993890681277E-03 -6.73648977780942E-02 -4.14373191054610E-02
 -3.30362042818939E-04 -6.93731617553962E-03 -2.47299066713465E-01 -4.90228762467706E-02 -2.90556787903243E-04
 -6.20424123836271E-03 -1.72124173614058E-01 -3.43666107700028E-02  1.43920669246946E-04  2.73912326174635E-03
 -1.65676421074025E-02 -1.72198189029607E-03  6.62202079046593E-02  5.21527133664021E-01  5.52860535351479E-02
  3.33022640620041E-01 -8.21834121622753E-03 -7.55909063346809E-02  1.01708535017076E-01  7.15791129192085E-01
 -7.34227199555351E-02 -5.65646457340390E-01  4.10083502394975E-04  2.93014726489525E-03  1.35781946748235E-02
  4.48773922650215E-02  1.36679296222351E-02  1.00368917787900E-03  1.84864516887684E-02  7.23947351673509E-02
  2.31880626450887E-02  6.32732548703313E-04  1.19227550643789E-02  5.61114857525771E-02  1.36734552345383E-02
  2.79586602160979E-04  4.90635729000710E-03  1.19613014893462E-02  3.20857674284396E-03  5.39467371926851E-03
 -6.33867928438497E-03  3.48108684760900E-02  7.79973846249698E-02  3.11283856859200E-03  3.05525949063047E-03
  6.24666380596393E-02  1.36640816350757E-01 -8.18109240403218E-03  1.88144577304538E-03  2.38040907661623E-04
  1.80124247624875E-03  2.79082995816609E-03  1.64638899964659E-02  3.95554577376231E-01  8.45211466650776E-03
  1.91952031764055E-01 -7.78579528153923E-04 -2.21390389881622E-02  5.06764531203552E-04  3.85496029038308E-03
  1.77139000907290E-02 -1.73506212023044E-03  4.09764205569490E-03 -1.28105549627341E-03  1.50270967718416E-03
  1.63513892103846E-03  2.61612479679027E-02 -4.89250383656521E-03 -3.77152044029156E-02 -1.42215756655475E-01
  1.22262708603737E-02  1.42956405016856E-01 -8.33036601834909E-04 -4.96585276769461E-02  5.52353661521393E-03
 -1.38359212955403E-02  3.28195271044592E-03  2.48769426308621E-02  5.67137051753903E-02  5.92609164373354E-03
  7.14477558829224E-02  9.54570975253550E-03  9.56961926498074E-02 -2.95063771490040E-03 -7.69265214888437E-03
 -9.49710235281881E-04 -7.30783104072555E-03 -3.43217216091435E-02 -1.80852955850121E-03 -1.85286123557129E-02
 -8.56418973067248E-04 -7.48080700548791E-03 -1.16622133644125E-03 -2.84990749208707E-02  9.03948534597881E-04
  7.00591297175756E-03  3.54061275258748E-02 -1.79898446841083E-03 -1.84365144062295E-02 -1.07643449984557E-03
 -1.24760929142066E-02  1.24910109466179E-03  2.80269468027207E-02  7.86429114693107E-03  9.78952635007896E-02
  4.38214441957630E-02 -6.15443207417949E-02 -6.91622990495543E-02 -1.40149677204814E-03  1.00310478277788E-02
  5.50085621009373E-03  1.79378995347916E-02 -1.72517002126421E-02  3.22995512977189E-04 -3.45970865563639E-04
 -4.00454213627844E-03  2.96579021495598E-04 -1.93220127497423E-03 -1.24199735675054E-03 -9.82305773055485E-03
 -4.96199425795760E-03  4.58109802622071E-03 -3.45731048808155E-03  4.10892660563656E-02  1.40483631691224E-02
 -3.34951644026316E-03  5.61645341187242E-04 -8.47562627973580E-03 -2.05034267594299E-02  5.88826780060040E-03
 -4.23737309616513E-03 -5.17279875772558E-03  2.74724054418279E-02 -3.81917505484946E-03  1.02144159565916E-03
* ORBITAL    1  103
  2.24379358684521E-03  1.63363779507299E-02  8.40986227139450E-02 -3.61442917830542E-02  4.34663706916024E-02
  2.27032289727769E-05 -1.21436593032226E-05 -2.03444031114691E-04  8.63448802999586E-05 -4.49566321305514E-05
 -6.27645832045623E-04  6.79426169731874E-04 -1.74530323022136E-04 -3.67991098671752E-03 -7.82557605942796E-02
  1.37874601693021E-01  1.77233777649461E-04  5.97850394485064E-02 -1.02602584850607E-03 -5.78973757281128E-03
 -6.00757269495875E-04 -1.43344428795660E-01 -4.98191620874196E-02  1.86323298796791E-03  3.58748141128027E-05
  6.72359917721693E-02  5.55783049410028E-03  2.24146746426321E-03  1.63433398890554E-02  8.42231996308409E-02
 -3.48042536089263E-02  4.34866946742007E-02  4.65329780847779E-07 -1.37653782067231E-05 -1.07421498108097E-04
  9.71132274144211E-05 -3.12057726001987E-05 -1.71288688620332E-04  1.09467342493115E-03 -1.77056151467453E-04
  3.67383705699383E-03  7.80531881349663E-02 -1.36531192345180E-01 -8.51053244380458E-05  5.81212122594404E-02
 -1.33973813383628E-03  5.95993331184767E-03  6.44293146723180E-04 -1.44593230324624E-01 -5.02239101447249E-02
 -2.54189398030629E-03 -2.61069595241278E-04  6.58856330756821E-02  5.32544173748033E-03  2.81542108024178E-03
  2.27692173019219E-02  1.45175325059741E-01 -7.32383386730596E-03  2.41800476938127E-01  1.41127454318507E-02
 -4.59239067975913E-01  3.63687783577417E-05 -1.40955626856236E-03  2.72458965055813E-03  2.20052786957277E-02
  1.42060449998882E-01  7.09390761468751E-03 -2.28601415894265E-01 -1.37132463563661E-02  4.38034260322693E-01
  9.88080281218220E-05 -2.80933407924042E-03 -4.38956989059561E-04 -3.37291130026133E-03  8.59947200316159E-03
  2.98658402670672E-04  3.72867213385329E-02 -9.89408977985290E-05 -6.06755144231519E-02  1.28190227141139E-03
 -1.49116856229647E-01 -4.39813410140398E-04 -3.38333513269602E-03  8.82618439446347E-03 -3.35293125298058E-04
 -3.55859399259428E-02  1.13750871395844E-04  6.07114458458427E-02  1.29773864515185E-03 -1.49113883206761E-01
 -4.29925595416542E-04 -3.30361283435359E-03  9.00139422704169E-03 -3.01952778982577E-04 -3.69782661809588E-02
  1.37587068298365E-04  5.92162185972606E-02 -1.27998677082100E-03  1.47751271263549E-01 -4.39191572829660E-04
 -3.37599955979942E-03  8.49911568958823E-03  2.90130471346155E-04  3.77877675621168E-02 -1.05383619574030E-04
 -6.04450938183394E-02 -1.28989849414123E-03  1.49075982960465E-01 -6.36903263122784E-04 -1.05944035756578E-02
  5.25767097643502E-03  6.84494694712017E-03  2.67132768322725E-02 -6.50362431871896E-04 -1.07651663668352E-02
 -5.44189916140299E-03 -6.31974870774765E-03  2.67423231414629E-02 -6.42001787183056E-04 -1.07100860499908E-02
 -5.57792300767633E-03 -6.20799595328351E-03 -2.68093478598342E-02 -6.27757757164610E-04 -1.06027384013587E-02
  5.36599782151535E-03  6.88519101882727E-03 -2.67743253155941E-02 -3.34871655598818E-02 -3.38398102136330E-02
 -3.39547333815982E-02 -3.33951376060996E-02  1.96000134433901E-02  1.95699009492164E-02  1.94952967222424E-02
  1.93564801493301E-02  6.43254523080101E-03  6.49704831340243E-03  6.67237699994192E-03  6.68132572104219E-03
* ORBITAL    1  104
  4.71663911793779E-05  3.32395949419231E-04  1.57611038213489E-03 -4.50203927070702E-04  8.83234193479774E-04
 -1.13633892728397E-03 -1.67146282148622E-02  1.06633152160462E-02 -4.44036226095206E-03  2.45384275106316E-03
  4.02482015145232E-02 -3.14149089993652E-02  8.10091340087612E-03 -8.86165828805389E-05 -1.84044009384162E-03
  2.64122852998847E-03 -1.99668815733762E-05  1.22721126709622E-03 -3.98496075919016E-05  2.85110352861978E-01
  3.17617869852981E-02 -3.01785074198664E-03 -9.44885182235943E-04 -1.04882310972170E-01 -8.51141338351074E-03
  1.16802401760141E-03  5.30563618539981E-05  4.64066868255915E-05  4.05977485939939E-04  2.27298659832474E-03
 -1.27040476969584E-03  1.08821072051614E-03 -1.14888933367713E-03 -1.68598719862358E-02  1.05161685728284E-02
 -4.44118141328851E-03  2.44734298767747E-03  4.01144326168406E-02 -3.16177898597486E-02  8.10262633420799E-03
  5.89685673326054E-05  1.19859951910410E-03 -2.91567871480739E-03 -2.52755384517920E-05  1.25212990709202E-03
 -9.96252023994053E-06 -2.84899958402701E-01 -3.17206049022278E-02 -3.09154116945558E-03 -1.08098962558402E-03
  1.05019551946687E-01  8.60526990320231E-03  1.24389864751349E-03  1.24701295868029E-04 -2.03044772270054E-03
 -1.66273143661770E-02 -8.23994910056342E-02  5.38849466329558E-03 -2.96257529973865E-01 -9.30521302896829E-03
  5.07885576757585E-01 -1.25363630504975E-05  3.72227159577491E-04  2.14547979096707E-03  1.75579320247515E-02
  8.90809080294640E-02  5.70504491518320E-03 -3.05144072034304E-01 -9.90409758366339E-03  5.26892715193906E-01
 -5.73988263388072E-06 -1.56631463397383E-04  2.63713175880865E-05  1.40853265351473E-04  9.05963273706745E-03
  8.02176228286259E-04 -4.34738560388403E-02 -5.93324208643765E-04  3.55752585160979E-03  2.68549394005579E-04
  2.38696254887822E-03 -4.46045159360469E-05 -2.79936923427504E-04 -8.82381452447671E-03  7.91761643547354E-04
 -4.55961796926130E-02 -5.85906133024216E-04  6.14527626065218E-03 -2.15381583976364E-04 -8.85568496566848E-03
 -4.54390382139087E-05 -2.86385542173251E-04 -8.74225515489334E-03  7.90760089144615E-04 -4.51790276319658E-02
 -5.84237957698677E-04  5.99888589849437E-03  2.13250917539480E-04  8.62931203238334E-03  2.99928829414131E-05
  1.70405822274291E-04  9.07029368005708E-03  7.89013871223644E-04 -4.31885152570909E-02 -5.93947286613799E-04
  3.83196738454069E-03 -2.56288064660185E-04 -2.87197328467931E-03 -3.74648069424013E-04 -3.78283566403168E-03
  5.76475077522478E-03 -1.38836291410588E-02 -4.28717746938840E-04  3.46765754829785E-04  3.36570080250282E-03
  5.46444193155685E-03 -1.41595208650156E-02  1.55756147508457E-03  3.49172715542844E-04  3.41096137088982E-03
  5.44800222812308E-03 -1.41014465921590E-02 -1.43595823024798E-03 -3.72489235758634E-04 -3.78515558149582E-03
  5.72083769338273E-03 -1.38527571524948E-02  4.12920688433270E-04 -1.05481804727393E-02  9.08031143424101E-03
  9.14733368992508E-03 -1.04832175929339E-02 -1.41659029695082E-03  2.23937750056924E-03  2.09109168636974E-03
 -1.43769979880241E-03  2.17036248212150E-03 -1.81305993314464E-03 -1.78072959254971E-03  2.12878684699619E-03
* ORBITAL    1  105
  2.26236417519872E-04  1.80373175124811E-03  1.12650994957407E-02 -1.59038887558427E-01  6.54332400797795E-03
  2.46895721507734E-06  5.44174793791954E-05  4.13513156828813E-04  2.91857551622894E-05 -5.79954832090676E-06
  8.15047496929175E-05  4.33803231167068E-04  4.91368740828817E-05 -7.64137298034530E-04 -8.49947004002623E-03
  1.49387704411042E-01  9.27658635181642E-03  2.00536804301175E-01  3.48978057350270E-02  3.84639291066666E-04
  4.06915565860313E-05  1.10779621512505E-01  1.63409673963458E-02  3.56639842234849E-04  9.46995406126976E-06
  1.60988537290435E-01  2.89091388044470E-02 -2.45272493776008E-04 -1.94294982917995E-03 -1.19929035931348E-02
  1.59262363836977E-01 -6.87282730439361E-03 -3.64222119796657E-06 -2.84356049640014E-04  9.01862214618921E-05
  2.79108388874453E-05  3.42647605626384E-06  1.04346116012757E-04 -2.70521003693476E-04  1.77855916339170E-05
 -7.92370055471972E-04 -8.99762140408686E-03  1.50487563732672E-01  9.27565361884047E-03 -2.00941977695809E-01
 -3.48420564650197E-02 -4.55875837933610E-06  1.04828465071635E-06 -1.09532256959581E-01 -1.58807254649440E-02
  1.43359322571452E-05 -1.78830947576513E-05 -1.61391685010367E-01 -2.89135649009397E-02 -1.12515023318382E-05
 -9.18739690785384E-05 -7.53529000073047E-04  3.85010042928937E-05 -1.51454192700575E-03 -5.22154120464364E-05
  1.76398720661519E-03  1.30339467041183E-02 -5.09677812164513E-01 -9.61725094415538E-06 -7.27643249126445E-05
 -1.02772808290890E-03 -2.93450429682780E-05  3.32793111504111E-04  5.60271112945113E-05 -2.30510946385725E-03
  1.30278349362143E-02 -5.09734231401400E-01 -2.29748949798910E-04 -1.93366430223482E-03  2.59871032655410E-02
  2.05552719144629E-03 -8.63288477070137E-02  5.14737621824130E-04 -7.36925394354787E-02  1.48935582605438E-03
 -1.25905738669259E-01 -2.22195728014292E-04 -1.87123189634898E-03  2.60077593183832E-02 -2.02396725241201E-03
  8.43699776869757E-02 -5.21038394454238E-04  7.35311925388335E-02  1.46256722666319E-03 -1.25912191828791E-01
  2.29334741165968E-04  1.92708942249639E-03 -2.59444014574984E-02  2.04057026073445E-03 -8.48732799660133E-02
  5.18419978664742E-04 -7.38694656398761E-02  1.48243082078951E-03 -1.26630112780873E-01  2.29009185619363E-04
  1.92685867390257E-03 -2.61631865948448E-02 -2.04439013486086E-03  8.54883711212370E-02 -5.14780659093330E-04
  7.43294425035699E-02  1.48791745455813E-03 -1.27224413876376E-01 -6.35502169185642E-04 -9.18651400214618E-03
 -1.88825805374045E-02  2.51221657167835E-02  1.41541602752324E-02 -6.34168915881799E-04 -9.26925222723550E-03
  1.90701667697175E-02 -2.53853752387271E-02  1.44024445265880E-02  6.42371585778176E-04  9.33030213180680E-03
 -1.89461933762726E-02  2.53174872269358E-02  1.44861588683162E-02  6.42713940915260E-04  9.32875413359147E-03
  1.89258074479467E-02 -2.52930885131260E-02  1.44464822920801E-02 -1.73829340040949E-03 -1.61222412293423E-03
  1.92533985223085E-03  1.88487936603534E-03  2.54121494432917E-02  2.56986253624344E-02 -2.57626008254612E-02
 -2.56313960460282E-02 -1.13620832641515E-02 -1.15994648857642E-02  1.14787419078340E-02  1.14346053176619E-02
* ORBITAL    1  106
 -4.96237422385306E-06 -5.42663264568490E-05 -3.58943825714851E-04 -4.78322180011727E-04 -6.77388652660853E-05
 -5.70543338831371E-04 -2.04864155013861E-02  3.30828812974785E-02  2.13925893730137E-03  6.04517703460562E-05
 -4.35530959938670E-03  1.60664111105583E-02  2.97914713910379E-03 -7.53149178776305E-06 -2.80233781491373E-04
  5.92335041121254E-04  5.90494751682990E-05  3.34249121996957E-04  6.68260276765247E-05 -8.45415962335363E-02
 -2.01054841584640E-02  6.82855971069025E-05  2.16615179053487E-05 -2.47721802242177E-01 -5.02007640697255E-02
  8.75494543867327E-05  1.25409354601791E-06  4.77433804795900E-06  4.38124602040163E-05  3.87804924089257E-04
  4.55627903875972E-04  1.39490205647987E-04 -5.54216724199816E-04 -2.02339192326600E-02  3.23047215668179E-02
  2.11639358468383E-03  3.54464040791844E-05 -4.83119118602285E-03  1.75381665124900E-02  3.01166947709391E-03
 -2.83602941502782E-05 -5.02457345870470E-04  3.98786176565851E-04  1.97108456281223E-05 -1.34524486278023E-04
 -2.63361041053547E-05  8.61811456114478E-02  2.03780636783642E-02 -1.08798319920650E-06  3.08118288943800E-06
  2.47252443938993E-01  5.01496789343461E-02 -2.23644132209313E-04 -3.07523681054563E-05 -1.29056529904232E-04
 -1.00532433686581E-03 -1.15495747577813E-02 -6.90517193599524E-03  4.47790988672696E-01 -4.42132250224937E-03
  2.82438288156485E-01 -6.49458380011107E-05  2.61052762647068E-03  1.31993198531969E-04  1.03900332805562E-03
  1.09826626475084E-02 -6.91039445615105E-03  4.48646201228695E-01 -4.41265277480141E-03  2.82418082675455E-01
  7.23937768901146E-05 -2.87258540877163E-03 -2.40136013407062E-05  7.18441813456717E-05 -3.60604428835723E-02
 -2.10339941303622E-03  1.01340531912612E-01 -4.85452620277822E-04  8.80306823943283E-02 -1.33938771657104E-03
  1.40834149980080E-01  2.18036103390962E-05 -9.34671522500764E-05  3.63458292429754E-02 -2.12502351179393E-03
  1.01809353999099E-01 -4.83161660639009E-04  8.84030259015181E-02  1.35530450326566E-03 -1.41794635429943E-01
  2.53487227060915E-05 -6.38138311230919E-05  3.63800468710947E-02 -2.11099529053638E-03  1.02129102196890E-01
 -4.84864055474794E-04  8.78043871039491E-02 -1.34753835726094E-03  1.40718566615970E-01 -2.51445969390255E-05
  6.66485082250398E-05 -3.66094547349796E-02 -2.12073553241555E-03  1.02593614222433E-01 -4.88944683514844E-04
  8.82957084999156E-02  1.35783221442580E-03 -1.41685877017680E-01 -7.93786226815798E-04 -1.35429175943647E-02
 -1.85986646113366E-02  1.93195150770084E-02  1.88800470055953E-02  7.88261843561120E-04  1.33735360011642E-02
 -1.84558059911256E-02  1.90742765223943E-02 -1.87185684176042E-02  7.98810620695938E-04  1.37007408548423E-02
 -1.86472297438120E-02  1.93920169329370E-02  1.91067320303026E-02 -8.00088475684447E-04 -1.36775965387984E-02
 -1.85665313289652E-02  1.93103604774424E-02 -1.89870840700167E-02 -1.01281337044132E-02  1.01068738463977E-02
  1.01687834950032E-02 -1.00980411094361E-02  3.29795882025890E-02 -3.27938490884036E-02 -3.31247198074037E-02
  3.29604849070904E-02 -9.96236417339491E-03  9.90279770748802E-03  1.00751330705744E-02 -1.00488845044611E-02
* ORBITAL    1  107
  3.71727835789563E-07 -1.61892168187797E-05 -1.66939845586506E-04  1.06951352454490E-04  1.74362744169999E-05
  1.35216623677946E-03  2.81582355446716E-02 -8.61949923286224E-02 -2.80210255433361E-03 -2.56320413913003E-03
 -5.55965306584409E-02  1.54625817028281E-01  4.39747601096051E-03 -1.35217318018373E-06 -5.87813715741660E-05
  2.15452167672144E-04  2.64473960454830E-05  2.18656894310332E-04  9.26914707537310E-05 -1.69984887577643E-01
 -2.98417757194869E-02 -1.94427948663588E-04 -2.62874227442936E-05  5.27176415878363E-02  7.15124491272813E-03
  2.35614335158468E-04  1.42120339450590E-04  3.57245704998062E-07 -1.19396185739033E-05 -3.99739154200368E-04
  1.64170062829095E-04 -1.17452684170736E-04 -1.35467623058102E-03 -2.82349171056387E-02  8.67724598695178E-02
  2.79195356162031E-03  2.56584023287440E-03  5.55806206433935E-02 -1.54359050317112E-01 -4.36143180545207E-03
  2.64293245371746E-05 -1.21332130770283E-04 -8.03279934036590E-05 -3.22123537249322E-05  2.15062878301926E-04
  1.85533803786733E-04 -1.69503368709319E-01 -2.96793999212855E-02 -2.13725808307866E-04 -6.20522838475576E-05
  5.47513091938005E-02  7.59192082579985E-03  2.41087430960232E-04  1.04621018801901E-04  3.22009566123077E-06
  1.21410661307638E-05  6.09054913230445E-05 -3.74028749634377E-05  2.45702212231585E-03 -2.43034266974620E-05
  1.35900828886128E-03  1.42673996852011E-02 -5.89821906192755E-01  5.28933598606338E-06  2.12776459999862E-05
  5.93813187708895E-04 -2.83633495187538E-05  2.36775583123873E-03 -2.99753947737229E-05  1.99429343867619E-03
 -1.42646835072992E-02  5.89764130818732E-01 -2.43361384077496E-04 -1.85745799681789E-03 -2.82235729596030E-02
 -1.60047829271810E-04  7.89028259482370E-02 -1.50407288798437E-04 -3.02924044308040E-02 -5.10463771879802E-04
 -2.84901604282500E-02  2.40648625409641E-04  1.83585760562525E-03  2.83719690195554E-02 -1.71971415930303E-04
  7.82189201326777E-02 -1.45267869231760E-04 -3.02046612753194E-02  5.29145016986421E-04  2.70327050005032E-02
 -2.41564730203900E-04 -1.84527122760746E-03 -2.80695950978965E-02  1.54680650561143E-04 -7.92225061432811E-02
  1.43127969120887E-04  3.07206952253989E-02  5.08527099225233E-04  2.92578769557818E-02  2.36637212636129E-04
  1.80350331454871E-03  2.79387427149122E-02  1.59266475064047E-04 -7.82212856887534E-02  1.51823117350621E-04
  3.01196520524784E-02 -5.28513542586288E-04 -2.77659129836722E-02 -9.19275614296803E-04 -2.53781994933640E-02
 -8.28493426428854E-03  1.76427603564865E-02  2.74084583326943E-02  9.20086630098068E-04  2.53144128106543E-02
 -8.28597581728075E-03  1.73849871570265E-02 -2.70564854065367E-02 -9.11886604295230E-04 -2.51907978101802E-02
  8.08435883119008E-03 -1.73007726212481E-02 -2.72158844382331E-02  9.16247026692736E-04  2.52678818803895E-02
  8.24139782878179E-03 -1.73616507445433E-02  2.70280090897522E-02 -1.43608115425649E-04 -8.60598868080302E-05
 -1.71066318937939E-04 -2.05063181193123E-04  1.65894335437874E-02 -1.63921618375092E-02  1.64467313162334E-02
 -1.62712061031646E-02 -1.33867840714758E-02  1.36162254532277E-02 -1.34328207385877E-02  1.36551447599427E-02
* ORBITAL    1  108
 -8.37452605572723E-05 -6.04567293699159E-04 -3.20615685961362E-03  1.17231600358527E-02  1.08615707682828E-03
  9.05616078057558E-06  1.82819066154714E-04  4.05327579386325E-05  2.57139744381846E-06 -7.65374401946815E-06
 -3.37765999505152E-04 -7.68049375635862E-05 -7.16431207574366E-06  1.49857316157945E-04  3.10975738469601E-03
  4.88209543998090E-04  8.53924142682259E-04 -1.25423201918512E-01 -2.87898004517100E-02  2.45042601447133E-05
 -2.02020750633341E-05  9.27178596476668E-03  2.90337432062178E-03 -1.13216306891468E-04 -3.90449366310133E-05
  1.55599581777007E-01  3.71489258650501E-02 -8.57379051552930E-05 -6.25565155509565E-04 -3.34901843727987E-03
  1.16140238306574E-02  1.02653132836087E-03 -5.68269517337557E-06  1.45314723470375E-04 -1.66712416744983E-04
 -5.01793077036014E-06  7.68989400548013E-06 -1.69053540616068E-04  3.52186926264842E-04 -9.45349745371982E-06
 -1.48062935435328E-04 -3.00580159908904E-03 -5.44387283087076E-04 -8.60123269617742E-04 -1.25318652888808E-01
 -2.87743113158696E-02 -1.91286325740956E-04  4.44032089448855E-06  9.26246323795845E-03  2.90201703897233E-03
  1.75987761335581E-04  2.55593561905441E-05  1.55705330934115E-01  3.71646079792569E-02 -1.51136868930318E-04
 -1.12846485118694E-03 -1.36932525803426E-02 -7.11250937244755E-03  5.63770550766935E-01 -4.07188214995831E-03
  2.96365724216471E-01  9.15593441373568E-06 -7.75609485052597E-05 -1.55628971581539E-04 -1.14728734780864E-03
 -1.26367468254126E-02  7.13608531975011E-03 -5.63455647667777E-01  4.00817854550401E-03 -2.95038952860579E-01
 -2.27658242974665E-06  1.06892264796142E-04  1.46261232120866E-04  1.18266121523896E-03  1.01033653198541E-02
 -4.79191504335158E-04 -6.61064589858034E-04  7.71465101576757E-04  8.36488049048770E-03  5.12650301416917E-05
  6.49623250376530E-03  1.48810177679395E-04  1.20191904026437E-03  1.04050558121659E-02  4.73163481514619E-04
  8.78437911253975E-04 -7.56436258230887E-04 -9.05242653278860E-03  5.65741937009800E-05  6.91748769285729E-03
  1.47090039485903E-04  1.18949405434622E-03  1.01562160886695E-02  4.78296575215866E-04  4.43435965486024E-04
 -7.71430475922829E-04 -8.32731647818454E-03 -5.63419829238946E-05 -6.14618821240234E-03  1.48502350489503E-04
  1.19912385403700E-03  1.04095210698045E-02 -4.70740737927179E-04 -1.30091266503211E-03  7.57815896550906E-04
  8.58716354519101E-03 -5.75450903709031E-05 -6.64690307589039E-03 -1.19096456208966E-03 -1.89965860889808E-02
  1.16384562768106E-03  7.54691642551478E-03  1.53077411438009E-02 -1.19164821627912E-03 -1.88348502768268E-02
 -1.33740963988543E-03 -7.28151711106994E-03  1.50593639215361E-02 -1.19357518985196E-03 -1.89395558956578E-02
 -1.23531782237947E-03 -7.51591891561085E-03 -1.52420134376415E-02 -1.19479719712150E-03 -1.89477320822378E-02
  1.24900566204974E-03  7.33473719404693E-03 -1.52158074499224E-02 -5.45432078126144E-03 -5.56267775922348E-03
 -5.43232475495211E-03 -5.65366394796270E-03  5.26597099726065E-03  5.12037812624690E-03  5.24794633978180E-03
  5.26579781696970E-03  2.26217457752068E-03  2.29853371064340E-03  2.25258927344880E-03  2.29919095572519E-03
* ORBITAL    1  109
  1.06563073331941E-03  7.26705039976972E-03  2.14659184619608E-02 -5.32128199318491E-01 -5.24074184696184E-01
 -4.99631526377800E-07 -1.01591981502491E-05  4.77151803801648E-04  8.76910164191846E-05  3.41031968864441E-06
  6.82444255311151E-05  1.13297839141365E-04  4.38435849659414E-05 -5.83614130934956E-04 -8.89484938300675E-03
 -2.96063544123370E-02 -4.42997603495487E-03  9.47581456969386E-03  2.76263862651535E-02 -3.31347326283011E-04
 -2.24665195169361E-03 -1.78390308313954E-02 -3.71119401098312E-02  4.88267798782167E-06 -1.29884028955213E-04
  1.23702193726071E-02  3.19723576028866E-02  1.06714827198706E-03  7.27780258107604E-03  2.15115184832459E-02
 -5.32143627756185E-01 -5.24005665485658E-01 -1.06297401758614E-06 -2.11178258029639E-05  1.61127157197586E-05
 -3.61936897165464E-05 -1.95985674416384E-06 -3.50956914461653E-05 -5.60128943882583E-04 -6.28950223928713E-05
  5.85784763182186E-04  8.93349035733667E-03  2.96909349506259E-02  4.47534977115222E-03  9.46814544621425E-03
  2.81423732750277E-02 -1.34344039036971E-05  1.60553027506663E-04 -1.76646643920640E-02 -3.64648768397027E-02
 -1.12546270262103E-04 -6.63033259324575E-04  1.23897280223991E-02  3.13867569690070E-02  1.09239288912260E-02
  8.28228719447607E-02  4.32599912580824E-01 -2.27773061486222E-04  4.07799813235577E-03 -4.45654148671354E-05
 -1.30919365432748E-02  1.37801135802568E-05 -1.67490350033435E-05  1.08858088117730E-02  8.25300367568636E-02
  4.31618809192887E-01  1.76796301309652E-04 -4.80041461407622E-03  1.14038531622460E-04  1.37398191658353E-02
 -2.98346549012773E-05 -3.16225421864601E-04  7.21165446572074E-03  5.48942580213023E-02  3.08299495091179E-01
 -1.50015425629503E-03 -2.99585129804633E-02 -1.37597898468840E-03 -2.13115589608222E-02 -1.10470973071603E-03
 -6.26231308438236E-02  7.19582290771947E-03  5.47720595170477E-02  3.07760468424586E-01  1.45664498006120E-03
  2.92746193769171E-02  1.38440216943448E-03  2.15834580676519E-02 -1.09662673110061E-03 -6.28127069218858E-02
  7.20519318568550E-03  5.48442671593631E-02  3.08059466164397E-01  1.47366651207208E-03  2.94780389035794E-02
  1.39152938800870E-03  2.16322671911676E-02  1.10930984121179E-03  6.29369360931965E-02  7.20121018845561E-03
  5.48140263262466E-02  3.07982582345154E-01 -1.46911421014909E-03 -2.95096441688503E-02 -1.37742009656696E-03
 -2.14330756767288E-02  1.10245646919176E-03  6.28070917004432E-02  1.68394873319146E-02  1.32387462482856E-01
 -1.07772254089695E-03  1.12567082769228E-01  2.61637888263046E-02  1.68343960567361E-02  1.32212066020133E-01
  1.16171130970542E-03 -1.12635984554993E-01  2.63353161498023E-02  1.68353152661843E-02  1.32275305181856E-01
  1.16715525116537E-03 -1.12625638500793E-01 -2.62760830349140E-02  1.68427172965852E-02  1.32387644105606E-01
 -1.07321866721701E-03  1.12569535455463E-01 -2.61692892855157E-02  4.06489729432975E-03  4.01959242385099E-03
  4.03364422932409E-03  4.08309656301818E-03 -2.24111083674225E-02 -2.22776035122620E-02 -2.23524356510259E-02
 -2.23513887888334E-02  1.28279503592122E-02  1.24925014265339E-02  1.25984879799317E-02  1.26831647821901E-02
* ORBITAL    1  110
 -6.87026560052095E-03 -4.93656093317454E-02 -2.38332419213371E-01 -1.54468671502295E+00 -1.07277834437565E+00
  5.18530795344369E-08  2.73860103306897E-06 -8.38634070601231E-05 -1.14543721505929E-05 -1.06508404822633E-06
 -2.13132865161615E-05  1.20364946510634E-04  7.17554762700877E-06  2.24425148826996E-03  3.74542786401466E-02
  7.70345985988394E-02  1.22967259487916E-02 -5.94014745799746E-03 -3.10265786052532E-02  1.06953604085509E-04
  6.65053340899718E-04  2.69761708795859E-05 -1.09859674882046E-02 -3.49956453054813E-05 -3.99684543983197E-04
  3.03675588470367E-03 -3.43408258638545E-03  6.86980090766608E-03  4.93620866270085E-02  2.38322619807177E-01
  1.54469505329209E+00  1.07283481204346E+00 -3.59956980750389E-08 -1.07194429852484E-07 -7.59259510058361E-06
  4.79347602784796E-06 -5.62954974862154E-08 -2.75010956544663E-06  2.18951404794620E-04  2.12802297682897E-05
  2.24396087923220E-03  3.74516942951495E-02  7.69924015596631E-02  1.22939629552852E-02  5.85276386757074E-03
  3.03141850920509E-02 -6.68599713155113E-05 -2.79353562460438E-04 -2.88806468245186E-05  1.11567375146775E-02
  1.13531437521066E-04  4.34037546274384E-04 -2.94169802234081E-03  4.01784288360684E-03 -1.06235466899724E-05
 -8.14436934149988E-05 -2.75513866870517E-04 -4.62399413314873E-06 -2.31406619755360E-04 -2.76227270260554E-05
 -3.63598922017969E-04  6.28998975718198E-03  1.71403186624787E-01  8.05604606129057E-06  6.19435128699196E-05
  2.09316549785498E-04  1.59593534038678E-05  2.14284346369585E-04 -1.42307745563281E-05 -1.44702319556912E-04
  6.29776061620173E-03  1.71466761801927E-01  1.03526212178284E-02  7.83811673530693E-02  3.78786416775355E-01
 -1.52961967870845E-03 -2.31185592628654E-02 -1.15278827924368E-03  1.52598899803740E-02  7.59954814798610E-04
  5.90211007797222E-02  1.03535573178465E-02  7.83889844091004E-02  3.78872649987415E-01  1.53553331039568E-03
  2.32697752259859E-02  1.14339467128652E-03 -1.54140028957361E-02  7.62244288960947E-04  5.90945206791182E-02
 -1.03522900788535E-02 -7.83785167994102E-02 -3.78756286466520E-01 -1.52943364172356E-03 -2.31519419274172E-02
 -1.15837624564185E-03  1.51873076003465E-02  7.63027545410119E-04  5.90525907437166E-02 -1.03506440725941E-02
 -7.83662674888651E-02 -3.78753205169932E-01  1.52824663570832E-03  2.31774658787533E-02  1.14951676343819E-03
 -1.53139362820372E-02  7.66708215535745E-04  5.91054075985734E-02  3.25441802106564E-02  2.55950692179058E-01
  2.43452079007121E-02  1.58740890632566E-01  5.16389889123721E-02  3.25516173993298E-02  2.56075731405848E-01
 -2.44137927855477E-02 -1.58685721023088E-01  5.15319353491522E-02 -3.25479147037025E-02 -2.56027389014164E-01
  2.43767928326260E-02  1.58690480946383E-01  5.15754574484568E-02 -3.25546490586665E-02 -2.56127467220192E-01
 -2.44373719754841E-02 -1.58643203733468E-01  5.14920370924996E-02 -4.09883083639285E-03 -4.06184561636243E-03
  4.06037587736179E-03  4.02502219667135E-03 -5.16432983634281E-02 -5.16870183634301E-02  5.16763315621652E-02
  5.16957099634658E-02 -1.86278131493691E-02 -1.85082095582474E-02  1.85814678052460E-02  1.85166578260463E-02
* ORBITAL    1  111
  3.29233598462083E-06  2.39668334202193E-05  1.26049493885680E-04  7.17821583529702E-04 -1.21611647189568E-04
 -1.84947987601831E-04 -3.29029663265083E-03 -5.31167178644354E-02 -3.86995235077963E-03 -3.52012979354256E-04
 -6.30687668710247E-03 -9.10017589450105E-03  1.15744778378618E-02 -3.02569442465879E-06 -6.28305127239610E-05
 -4.64611314348624E-04 -1.58900433275429E-05 -1.19061952017781E-04 -7.27955460778857E-04 -3.73162317784985E-02
 -8.13588611778484E-02 -2.08060298542269E-05 -4.71173349998604E-05  2.87343129980697E-02  8.22033217240199E-02
 -4.38121563828790E-05 -6.71205393927509E-04 -4.38949472913671E-06 -3.17324836597418E-05 -1.59615547832113E-04
 -6.99275242979961E-04  1.63926020574562E-04 -1.84431917463503E-04 -3.27881954804277E-03 -5.29619522911010E-02
 -3.83095708270337E-03 -3.50829993133022E-04 -6.28261718099657E-03 -8.89912552379994E-03  1.16088056891241E-02
 -3.92816259337014E-06 -7.64144712612629E-05 -3.95080037715030E-04 -1.09165803789159E-05  1.49169053800895E-04
  1.94503573425003E-04  3.73780587197093E-02  8.17775892347231E-02 -5.60833555998631E-05  4.19721471992048E-04
 -2.86935506392385E-02 -8.17485156642537E-02  1.58239923999057E-04  8.92005887454156E-04  3.27313481939016E-03
  2.51365502369736E-02  1.22590114284590E-01 -1.15633514689080E-03 -2.39636864433896E-02  5.48488701012732E-03
  5.68902031957404E-02 -4.99605198912199E-05 -7.32619552325037E-04 -3.27848076903188E-03 -2.51772802630580E-02
 -1.22748837371554E-01 -1.14929426922515E-03 -2.37037720770158E-02  5.50101063046395E-03  5.70745965625276E-02
 -4.26134158204710E-05 -6.53107710482317E-04 -4.31581827862717E-03 -3.42479123625417E-02 -2.52419596209390E-01
 -3.58457846236396E-03 -1.18491165596698E-01  1.28510981461470E-02  4.20602412234141E-01 -7.53992715882206E-03
 -2.68046405257873E-01  4.32605132351496E-03  3.43263026456108E-02  2.52683819288561E-01 -3.57603180408428E-03
 -1.18535475574908E-01  1.28594393804642E-02  4.20593280382952E-01  7.52160809069575E-03  2.67925537525309E-01
  4.31436374336434E-03  3.42370715448665E-02  2.52397616005139E-01 -3.59039359945847E-03 -1.18572756910866E-01
  1.28454012464725E-02  4.20532091521244E-01 -7.53747354163905E-03 -2.68026887312285E-01 -4.32078145777027E-03
 -3.42856103848848E-02 -2.52518109098799E-01 -3.58489150210255E-03 -1.18610978873545E-01  1.28597270229194E-02
  4.20649260406395E-01  7.53078032650646E-03  2.67961200004117E-01 -3.61221127609819E-02 -3.65726630328487E-01
 -9.84232844144630E-02  3.29639998697752E-01  2.24875786031609E-01  3.61271009145575E-02  3.65749760515846E-01
 -9.84200028891792E-02  3.29672503255820E-01 -2.24888023062648E-01  3.61228857355830E-02  3.65705439438674E-01
 -9.84133813546920E-02  3.29615487596949E-01  2.24858016296235E-01 -3.61316632032253E-02 -3.65808547616883E-01
 -9.84554930106171E-02  3.29715224557406E-01 -2.24923804816494E-01  4.53330991163481E-02 -4.53778258918963E-02
 -4.53454231001923E-02  4.53529213248716E-02 -5.31241428771179E-03  5.34857459945965E-03  5.33437057052294E-03
 -5.34657420450887E-03  3.44185330162117E-02 -3.44085620643395E-02 -3.44575525586202E-02  3.44077967507740E-02
* ORBITAL    1  112
 -2.92235960977004E-06 -2.09131442822982E-05 -9.68121961172271E-05 -2.23656714453837E-04  1.18471224881913E-04
 -3.96194441028584E-04 -6.47293071104956E-03 -3.21332521080449E-02  2.89386715760175E-03 -2.97290309348768E-04
 -6.26662480306030E-03 -3.17176904835900E-02 -1.25663771620693E-03  1.62151191674187E-06  2.57413285264194E-05
  9.78633447994266E-05 -5.31885097406369E-06 -2.59033481061428E-05 -4.05993736367994E-05 -2.36337691501528E-02
 -5.28936638216782E-02  5.70566823206555E-05  5.80744126522952E-04  4.41953718647482E-02  1.14480455545460E-01
 -9.57474320455000E-05 -7.23140020543487E-04 -6.37396192039076E-07 -4.39634538608141E-06 -1.49965687119516E-05
  1.38183545238249E-04  1.14701652836804E-04  3.95959845993720E-04  6.46742526298979E-03  3.22506789167653E-02
 -2.88154355510561E-03  2.97311044097947E-04  6.26701727290016E-03  3.16383843381473E-02  1.25674270191907E-03
  5.47836537248723E-07  1.66087543793637E-05  2.93930732974574E-05  1.31352448016777E-05 -1.31410295604589E-04
 -1.04786868837991E-03 -2.35573735430328E-02 -5.23562859079607E-02  2.37495429013468E-05  5.89809826633526E-04
  4.42109009356150E-02  1.14397782959488E-01 -8.01405546383602E-05 -6.43859954615810E-04 -8.01072359056705E-06
 -6.11378917185412E-05 -2.23906765934537E-04  6.52834990657098E-06  4.64887466243632E-05 -6.80721053549185E-06
  1.76104142626176E-05  2.16922181478103E-03  5.92592334211864E-02 -1.64404066163213E-05 -1.25813599645790E-04
 -4.46376353867519E-04 -1.88018856059966E-05 -2.12939556442213E-04  2.17578020847846E-05  4.49808778962822E-05
 -2.14104452885655E-03 -5.88177654624422E-02 -4.88460456310992E-03 -3.86287575361754E-02 -2.72523229428327E-01
 -2.96882614052850E-03 -1.15024868178461E-01  1.36168812622654E-02  4.37116808544521E-01 -6.92986432332658E-03
 -2.54446799521490E-01  4.88759522082000E-03  3.86521838247698E-02  2.72632873968073E-01 -2.97833820813331E-03
 -1.15298498470285E-01  1.36260476062591E-02  4.37245392162662E-01  6.90855165221136E-03  2.54008223881385E-01
 -4.88166190398372E-03 -3.86061933184511E-02 -2.72429691181368E-01  2.96994883644324E-03  1.14959848346053E-01
 -1.36169125814054E-02 -4.37103368268109E-01  6.93756690850181E-03  2.54562660811374E-01  4.89342778627394E-03
  3.86972652827140E-02  2.72832338250811E-01  2.96781806468525E-03  1.15190513844763E-01 -1.36218022283039E-02
 -4.37168030746928E-01 -6.90006049950241E-03 -2.53958855459229E-01 -3.33398627346685E-02 -3.41513836964930E-01
 -1.04284170664992E-01  3.41296047456854E-01  2.26008869658679E-01  3.33425687276967E-02  3.41526829623012E-01
 -1.04267332000952E-01  3.41306553571534E-01 -2.26028268800812E-01 -3.33431930220738E-02 -3.41592512434950E-01
  1.04321753406530E-01 -3.41336644366911E-01 -2.26080339715698E-01  3.33412357718148E-02  3.41499919726242E-01
  1.04263644752065E-01 -3.41283816401752E-01  2.26011845777737E-01  3.27753786556010E-02 -3.28167523349043E-02
  3.27123634981540E-02 -3.28614051597574E-02 -1.78754283087701E-02  1.79003915535040E-02 -1.78280909313389E-02
  1.79200180525594E-02  2.58380224257096E-02 -2.59028075442753E-02  2.57805878363525E-02 -2.58666877475588E-02
* ORBITAL    1  113
  2.11257012319551E-03  1.52795686982644E-02  7.74905562221795E-02  3.10145090745877E-01 -3.32234808096437E-01
  1.48461935125012E-06  3.03549056972549E-05 -7.86641438130253E-05 -7.38796229396168E-06 -2.64726090213842E-06
 -5.09152904487391E-05  7.36704347454945E-05 -8.89491187068585E-07 -3.16072782941627E-05  2.57195050887439E-03
  1.03548900920512E-01  1.04783022291858E-02 -2.49241113552139E-02 -9.06101374698341E-02  3.21127616943549E-04
  1.72062789326792E-03  1.53527739920056E-02 -1.11099846247477E-02 -1.48813701580684E-04 -8.95854035201869E-04
  2.63059467655744E-02  6.02963992126785E-02  2.10250349952772E-03  1.52086468049908E-02  7.71824958334931E-02
  3.09969059878083E-01 -3.32972200627482E-01 -8.04565580612808E-07 -1.50178877463122E-05 -2.46594103516597E-04
 -2.13489962029059E-05  1.41725821516061E-06  2.36719987314108E-05  3.46771229248677E-04  2.36141642347752E-05
  1.88792646875557E-05 -2.78580149948970E-03 -1.03784312294639E-01 -1.07409793233925E-02 -2.50186495110057E-02
 -9.02149308728741E-02  2.45435697893541E-05 -4.22614657008636E-05  1.45078131363950E-02 -1.52610758294626E-02
  3.89930846604129E-05 -1.48902740048857E-04  2.60582490376017E-02  6.00179583829158E-02 -9.78661677548113E-04
 -8.61766390427868E-03 -8.88620914827609E-02  1.74735889493006E-03  7.96585419417669E-02 -9.61385984890385E-03
 -2.03141573695543E-01  2.21923790700883E-05  9.99971928510729E-04 -9.48560838737390E-04 -8.38646740515743E-03
 -8.80816610822957E-02 -1.71478870797469E-03 -7.92594592769711E-02  9.55382232870480E-03  2.02592657130406E-01
  7.18344472023191E-05  1.15795716188744E-03 -4.03081349398136E-03 -3.25133538875987E-02 -2.56590683739780E-01
  1.30861177753181E-03 -1.84976745885965E-03  1.46376218685276E-02  4.59785934985553E-01 -3.38067448795678E-03
 -1.45893623161555E-01 -4.02723454481918E-03 -3.24850181250195E-02 -2.56364935740801E-01 -1.29199974792558E-03
  2.21912178182440E-03 -1.46581482403745E-02 -4.60094780908072E-01 -3.37616573119127E-03 -1.45697565617091E-01
 -4.02994415157179E-03 -3.25080617020491E-02 -2.56665823360759E-01 -1.27728096420840E-03  2.52629286315147E-03
 -1.46410042410928E-02 -4.60005687680272E-01  3.34058567292249E-03  1.45026437910352E-01 -4.03168474183480E-03
 -3.25214205898582E-02 -2.56714238415962E-01  1.28271527474956E-03 -2.41874439856135E-03  1.46389391353356E-02
  4.59936791794977E-01  3.33965108528265E-03  1.45045072786976E-01  4.13373551105221E-02  3.95175765582970E-01
  9.15726905764993E-02 -2.60058554370629E-01 -1.94441551089912E-01  4.13560893701391E-02  3.95470371435876E-01
 -9.17194477790830E-02  2.60184847206921E-01 -1.94671624144843E-01  4.13546412077562E-02  3.95487736510719E-01
 -9.17876400350865E-02  2.60325535004651E-01  1.94686169995856E-01  4.13588580817689E-02  3.95505070337797E-01
  9.17658665094753E-02 -2.60329353771895E-01  1.94662822744890E-01 -6.43358775988477E-02 -6.42605899386999E-02
 -6.42133873676360E-02 -6.42373445962150E-02 -1.25892134708148E-02 -1.27045737207893E-02 -1.26825178666681E-02
 -1.26887272400241E-02 -4.90281918808705E-02 -4.87466079943794E-02 -4.86718023695913E-02 -4.87142489837699E-02
* ORBITAL    1  114
  2.20628964632962E-03  1.59485822859400E-02  7.98458504620657E-02  4.58926059729304E-01  7.52304908564755E-02
 -5.93338495997173E-07 -1.14037523909154E-05  2.02230061260464E-04  2.28140686809463E-05  1.31871911611755E-06
  2.66006442602879E-05 -7.59088981274274E-05  1.38223552964171E-05 -8.22681476706916E-04 -1.61571983601686E-02
 -8.36079328520347E-02 -8.89554071337482E-03  4.17123109933408E-02  1.15826540836074E-01 -1.54896499088844E-04
 -1.26003296589929E-03 -1.15973169292743E-02 -2.27050196992780E-02  4.55646328696284E-05  2.62960994547608E-04
 -3.29487461894790E-02 -8.26785041282560E-02 -2.20613202684129E-03 -1.59475511193745E-02 -7.98403455587868E-02
 -4.58904647260258E-01 -7.52529248791380E-02 -1.29410494843947E-07 -3.35435522310130E-06  1.18235970279283E-04
  9.65204130691234E-06 -6.79948402994408E-07 -1.11135851202066E-05 -2.20742517520922E-04 -2.40169325445063E-05
 -8.22792337186695E-04 -1.61602874615728E-02 -8.36049650643406E-02 -8.90851571154075E-03 -4.17057376384410E-02
 -1.15900396898519E-01 -4.68539866040324E-06  3.06028890512991E-04  1.16077364158183E-02  2.26127910432967E-02
 -5.96619218037622E-05 -5.67190044350839E-05  3.30659440000916E-02  8.26689307797833E-02  1.18163799020665E-05
  9.06586576798089E-05  2.99097659708732E-04 -1.73538523314858E-05 -2.29786976233717E-04  2.17397844813323E-05
  2.00685498986936E-04 -4.85458180749080E-03 -8.03223368235327E-02 -1.24304946105118E-05 -9.54189090200091E-05
 -3.22796220279411E-04 -1.59130262934986E-05 -1.73109029886429E-04  2.25131175144761E-05  1.49559825047274E-04
 -4.87648098656937E-03 -8.03598178744701E-02  1.96795143632247E-03  1.62521700059462E-02  1.51204114676383E-01
  5.47293549377607E-03  1.77764319489391E-01 -1.25408545122530E-02 -4.18746972058201E-01  9.41102724316512E-03
  2.93977141496664E-01  1.96201293520156E-03  1.62060952869213E-02  1.50978786697284E-01 -5.49247710765258E-03
 -1.78073342834607E-01  1.25514311935231E-02  4.18962904212469E-01  9.41227145565416E-03  2.93811182183914E-01
 -1.96556573296170E-03 -1.62337233157077E-02 -1.51117034326130E-01  5.48043388586120E-03  1.77878199032880E-01
 -1.25441951788197E-02 -4.18819044432024E-01  9.41140171480032E-03  2.93910975400025E-01 -1.96375345533607E-03
 -1.62196775267445E-02 -1.51056323838552E-01 -5.48679282700226E-03 -1.77970347530758E-01  1.25486393623180E-02
  4.18935786310708E-01  9.41186669615438E-03  2.93821698983765E-01 -4.43210050485831E-02 -4.27771728076242E-01
 -1.22481377488413E-01  2.91880574828263E-01  2.07299086397228E-01 -4.43284343665552E-02 -4.27920371757956E-01
  1.22555832866791E-01 -2.91935580405828E-01  2.07426710672931E-01  4.43249342954944E-02  4.27831910905890E-01
 -1.22503611580361E-01  2.91903024427761E-01  2.07344455743505E-01  4.43253063762906E-02  4.27864122704171E-01
  1.22535270986248E-01 -2.91917888036749E-01  2.07386360680753E-01  6.14669182450119E-02  6.14257278695579E-02
 -6.14562053427134E-02 -6.14364920145050E-02 -6.15636116442861E-03 -6.08798706345521E-03  6.12363075572918E-03
  6.11774729671633E-03  7.98850342358176E-02  7.96839810605284E-02 -7.98126198167833E-02 -7.97467530264548E-02
* ORBITAL    1  115
  4.50612247317204E-03  3.26345093082942E-02  1.66405245214901E-01  8.02278491464798E-01 -4.68024782363873E-01
  1.28383427853253E-06  2.83336721951839E-05 -5.39434712121563E-05 -5.43095793904815E-06 -2.88526077388089E-06
 -5.45394787309280E-05  1.40842971857190E-04  2.39691152735337E-06  4.18568433005701E-04  1.42420968687954E-02
  3.52070327061699E-01  2.52070749588962E-02  4.52243772948306E-02  7.47611544214807E-02  2.93380843721885E-04
  1.77975303382571E-03 -7.40072156587065E-03 -8.50511805925340E-02 -1.51479987680349E-04 -1.08184507187004E-03
 -3.13872451401696E-03 -3.81777839290438E-02  4.49765203703950E-03  3.25752327955022E-02  1.66146955158542E-01
  8.02269483785461E-01 -4.68782925839893E-01 -8.63283364665099E-07 -1.55740759245043E-05 -1.90056627497330E-04
 -1.03401586186798E-05  1.17810950759371E-06  1.81313795753228E-05  4.34978897330427E-04  3.42115548640913E-05
 -4.29518389881276E-04 -1.44173495502052E-02 -3.52122188945836E-01 -2.54375844648633E-02  4.52581402194637E-02
  7.54404164821569E-02 -1.08627147713903E-05 -1.02909473650247E-04 -8.13327137962017E-03 -8.89030787430777E-02
  7.58554557324317E-05  1.88656221152070E-04 -3.40602924694861E-03 -3.92429579963398E-02 -1.39574097226614E-03
 -1.24395596226153E-02 -1.49211681296492E-01  6.33218080677257E-03  1.35240329245574E-01 -8.56203739715126E-03
 -2.45293834376332E-01  2.55338077086196E-05  9.29566938371136E-04 -1.36083059509992E-03 -1.21714732743871E-02
 -1.48314251001660E-01 -6.30434584952835E-03 -1.35116525049757E-01  8.48758316478870E-03  2.44466775347630E-01
  7.34796934454276E-05  1.10876332789081E-03 -2.49835174427661E-03 -1.95816893900327E-02 -1.10886706480380E-01
  1.36731407521451E-02  3.47432810260743E-01  3.85280709109605E-04 -5.21365335490381E-02  1.24591546030007E-02
  3.12997107778690E-01 -2.49567594913083E-03 -1.95600206064796E-02 -1.10662789075053E-01 -1.36585219194482E-02
 -3.47084896352569E-01 -4.08244938067734E-04  5.17825795547912E-02  1.24652431658611E-02  3.13185059988664E-01
 -2.49846602457499E-03 -1.95838864086345E-02 -1.10983173900416E-01 -1.36491492522022E-02 -3.46893840109509E-01
 -3.86977228259608E-04  5.19287507832750E-02 -1.24965194813635E-02 -3.13788373459826E-01 -2.49780610505428E-03
 -1.95790613597132E-02 -1.10994461310316E-01  1.36504319399695E-02  3.46949867007366E-01  3.79521579956311E-04
 -5.20652596680723E-02 -1.24945342945962E-02 -3.13746120751362E-01 -1.59183322355457E-02 -1.65639616958534E-01
 -7.45433017726398E-02  1.54797270263684E-01  8.01833508589103E-02 -1.58971180119960E-02 -1.65309040815469E-01
  7.43754908911849E-02 -1.54648106465447E-01  7.99223141942486E-02 -1.58934521778970E-02 -1.65226249618355E-01
  7.42918799501365E-02 -1.54467699007930E-01 -7.98590632894557E-02 -1.58942572167059E-02 -1.65270648466680E-01
 -7.43449420040128E-02  1.54492224172175E-01 -7.99267866392539E-02  6.47476144127030E-03  6.56314744058937E-03
  6.62793184033194E-03  6.58542618720181E-03 -1.72755861894556E-02 -1.73963130361153E-02 -1.73847844387619E-02
 -1.73864313055197E-02  5.77158105453753E-02  5.80077790709628E-02  5.80807311223157E-02  5.80208671825860E-02
* ORBITAL    1  116
 -7.11456495919402E-07 -4.85227965476665E-06 -1.38172346330034E-05  1.14223535420224E-04 -7.79240600814569E-05
  3.07200615386681E-03  7.04658324794630E-02  8.93218089143826E-01  8.52092959931113E-02 -1.13026364869104E-04
  8.72871068049149E-04  1.12629949554280E-01  1.35656567846021E-02  9.86210326383881E-07  1.03479826159082E-05
 -3.45673842322640E-04 -1.17531895489344E-05 -1.51505607934053E-04 -1.12997098502789E-04  8.31575289325988E-02
  1.83073993815769E-01 -6.49339485727358E-05  2.34026014035678E-04  5.27165085241152E-02  1.25179917811740E-01
 -5.89270120197414E-05  6.40146385830783E-04 -1.55632771861217E-07 -8.15733108639743E-07  2.61676265492674E-06
  6.48953470088329E-05 -9.48734563770311E-05 -3.07258546099867E-03 -7.04631613592407E-02 -8.93057511836666E-01
 -8.51985359808174E-02  1.13874042689326E-04 -8.53756710738186E-04 -1.12922408319580E-01 -1.35893425989108E-02
 -7.38902216219475E-08  2.31246518632926E-06  4.73579842500259E-04  4.35488999376726E-05  1.36941739931471E-04
  1.39339079988227E-03  8.33621329394417E-02  1.84078456103739E-01 -7.34915684069390E-05  6.46813344846813E-04
  5.26737096500492E-02  1.24613517299921E-01 -6.71605132458413E-05 -3.14577546805329E-04  9.65536696615111E-06
  7.37510464955448E-05  1.87553563641825E-04  5.00849734403414E-06  2.88221429565056E-04  7.46347786175135E-06
 -2.04332444064499E-04 -1.20239312381042E-02 -2.05268428392590E-01 -7.95084472690303E-06 -6.13658203302023E-05
 -2.64299946679368E-04 -2.18025314729674E-05 -4.17749746094606E-04  2.91044294029712E-05  6.02482428652908E-04
  1.19964038731576E-02  2.04850054809787E-01 -9.49498721954492E-03 -7.30452497005211E-02 -3.55946968413385E-01
  1.03337695873818E-02  1.31481486199429E-01  6.97979921523315E-03  9.19713839079185E-02  1.30345055861115E-02
  2.45281001658950E-01  9.49648036049209E-03  7.30570051292404E-02  3.56031704929566E-01  1.03399567785443E-02
  1.31647876763904E-01  6.97150565348791E-03  9.18566327908370E-02 -1.30305684852169E-02 -2.45122332353414E-01
 -9.50092513838249E-03 -7.30918145626867E-02 -3.56207410368239E-01 -1.03516860072052E-02 -1.31728586632980E-01
 -6.96453277250595E-03 -9.16988636131255E-02 -1.30379062684732E-02 -2.45170448582993E-01  9.49292865832183E-03
  7.30296935331881E-02  3.55929797644228E-01 -1.03334035677739E-02 -1.31635293820533E-01 -6.97267000098932E-03
 -9.18718471721294E-02  1.30246727032996E-02  2.45076532197310E-01  4.68926280265325E-02  3.75930033545442E-01
 -1.21195214234997E-01  1.84032578153974E-01 -7.68247330368608E-02 -4.68961594215458E-02 -3.75987186301464E-01
 -1.21167242256969E-01  1.83958251256434E-01  7.68705929541341E-02  4.68928938532020E-02  3.75944149678199E-01
  1.21214057886474E-01 -1.84009185359067E-01  7.68367942491375E-02 -4.68845693307800E-02 -3.75780317979561E-01
  1.21251841107611E-01 -1.84075508977023E-01 -7.67000440591411E-02 -3.32560995247131E-01  3.32585318965263E-01
 -3.32515300898771E-01  3.32693136178461E-01 -9.05434710144375E-02  9.05486553744094E-02 -9.05534537268145E-02
  9.04706711259318E-02 -9.50644707023442E-02  9.50923508779713E-02 -9.51568321021249E-02  9.51877107748946E-02
* ORBITAL    1  117
  1.55161651447678E-05  1.11777051070801E-04  5.47801277510613E-04  2.19742734546838E-03  2.07711779479848E-04
 -9.72604658697208E-04 -2.49040178525172E-02 -3.51125763909034E-01 -5.60400779083513E-02  1.37434398678920E-03
  3.52919612243264E-02  4.73758216878940E-01  7.06971580591945E-02 -1.82574365890144E-05 -3.53202526561860E-04
 -1.59511368097120E-03 -2.50587191534103E-04 -4.55604923569197E-04 -2.43208267980339E-03 -9.83559462236423E-02
 -2.43296665627309E-01  5.72792339119508E-04  3.44192484885755E-03  3.05096489929678E-02  5.07013375032552E-02
 -3.21312248285007E-04 -2.75927942361270E-03 -2.18979752565789E-05 -1.56848788323012E-04 -7.42381598614661E-04
 -2.15926019141754E-03  1.10590267891057E-04 -9.68455767894898E-04 -2.48204630603675E-02 -3.50305188384209E-01
 -5.58717351898880E-02  1.37479836024108E-03  3.52972798055474E-02  4.74172045084925E-01  7.08169831291307E-02
 -2.16067854407577E-05 -3.91587993627547E-04 -1.32764058165774E-03 -2.07577299648386E-04  1.36443926186249E-04
 -1.72266793193185E-04  9.84741483715429E-02  2.43516641153818E-01 -4.53045638195503E-04 -1.17715952729772E-03
 -3.01111019322776E-02 -4.81573764259531E-02  3.52912810153130E-04  2.77897728321652E-03  1.80556587621549E-02
  1.38716770002207E-01  6.43983402573282E-01 -9.79452454429837E-03 -5.57102169106268E-02  2.29164746732993E-02
  2.46264704582774E-01 -6.21674476314172E-05 -7.01659221125244E-04 -1.80925721621083E-02 -1.38998880858143E-01
 -6.45064856537133E-01 -9.78711605609410E-03 -5.49710001251613E-02  2.30001501879151E-02  2.47239225077548E-01
 -7.83798675864509E-05 -6.79290557854457E-04  2.59239692889378E-03  1.99658228847314E-02  9.25796636662435E-02
 -4.10109265109477E-04  3.17644002998002E-02 -5.42653188147746E-03 -1.24837124810807E-01  5.02705105163051E-04
  5.52045663311559E-03 -2.55429013549760E-03 -1.96716819916504E-02 -9.13017065557680E-02 -4.23464216465657E-04
  3.07554813122833E-02 -5.40103855398184E-03 -1.24512208704423E-01 -6.36517365539426E-04 -7.60640541784217E-03
 -2.59248347868328E-03 -1.99649567086295E-02 -9.24233226861487E-02 -4.31327172202709E-04  3.13127743686919E-02
 -5.45100457481023E-03 -1.25083091345810E-01  5.29465745683488E-04  5.97608878550723E-03  2.57807942632197E-03
  1.98552105558204E-02  9.20442371390990E-02 -4.50269744583931E-04  3.07214702967279E-02 -5.41080266887543E-03
 -1.24541791094506E-01 -5.79988465285129E-04 -6.92849443770153E-03 -4.45885385184644E-02 -3.71196642724952E-01
  1.99143529849615E-01 -2.65497011713683E-01  8.02862687899580E-02  4.45943464398049E-02  3.71069105770389E-01
  1.99352430996930E-01 -2.65660814433309E-01 -8.01940948260828E-02  4.46003728822195E-02  3.71210514324141E-01
  1.99155234926499E-01 -2.65553059559564E-01  8.02708442141781E-02 -4.46200757728019E-02 -3.71441443502466E-01
  1.99145106398073E-01 -2.65425375783991E-01 -8.04362006476192E-02  4.19256676395942E-01 -4.19548385544243E-01
 -4.19374885167925E-01  4.19351323690237E-01  1.64485552170123E-01 -1.64271778748148E-01 -1.64391776936295E-01
  1.64372395805028E-01  5.08248668791818E-02 -5.11291490258792E-02 -5.09362439122820E-02  5.09949570898848E-02
* ORBITAL    1  118
 -2.50539428603249E-03 -1.76686381253604E-02 -7.28130171508540E-02 -1.45975132522503E-01 -5.81946006665356E-01
  1.91739789906903E-06  4.02594776067717E-05  6.13317972527071E-04  8.38136423309134E-05 -2.88241590433415E-06
 -5.40849034860840E-05 -2.28287153906932E-04  3.85233845842675E-05  4.92786130490113E-03  1.01376244272141E-01
  8.79695514671237E-01  6.99652202958929E-02  6.73725083130525E-02  1.70588698444484E-01  5.56247875374978E-05
  3.75290158339943E-05  1.53320057486927E-03  6.36579837412537E-02 -1.87896785883310E-04 -1.43206122866682E-03
  4.93662128812084E-02  1.32108524670067E-01  2.50470184812672E-03  1.76633949144631E-02  7.28007136338329E-02
  1.45934560499623E-01  5.81881537903615E-01 -3.17169736292654E-06 -6.10263499000862E-05 -1.90731177900463E-04
 -2.42798933227698E-05  2.83922877888188E-06  5.92848370340702E-05  2.00207520268334E-04 -1.32371968199238E-06
  4.92772049780955E-03  1.01362603623801E-01  8.79892394509120E-01  6.99799342557194E-02 -6.73597999797684E-02
 -1.69181843382836E-01  2.74238394271735E-04  1.13032893428930E-03 -1.49540970301325E-03 -6.34348054538398E-02
 -4.44578818264886E-04 -6.95617708586136E-04 -4.95263398415264E-02 -1.34237188484703E-01  2.66828653806948E-06
  2.04068510658308E-05  6.02943256750087E-05  1.50796796060827E-05  2.75478556015176E-04  1.31904355257255E-05
  2.01503790471454E-04  7.32309677688509E-03 -3.73173162367134E-02 -8.42436801222522E-06 -6.47951050651225E-05
 -2.52500909132353E-04 -5.28610880553515E-05 -9.29086599486432E-04 -2.74332181247567E-06 -2.39573204069658E-04
  7.38657469752006E-03 -3.67511070156802E-02 -6.48205252301688E-03 -5.09466495389245E-02 -3.07126025869412E-01
  1.42443031226892E-02  2.84612199920885E-01  1.03469125091296E-02  2.20726496292808E-01  1.05304507564146E-02
  1.87416877431882E-01 -6.49450020392620E-03 -5.10419001701368E-02 -3.07392592643167E-01 -1.42716460932105E-02
 -2.84887747499929E-01 -1.03626117901819E-02 -2.20791583349848E-01  1.05454110290152E-02  1.87398890195210E-01
  6.48761013653396E-03  5.09884543997180E-02  3.07185572762712E-01  1.42436058074409E-02  2.84521633080779E-01
  1.03796318846257E-02  2.21134238613527E-01  1.05451238699731E-02  1.87706312913235E-01  6.48792697793141E-03
  5.09914555980363E-02  3.07209614769981E-01 -1.42499565091166E-02 -2.84600857173854E-01 -1.03665255754808E-02
 -2.20866480601319E-01  1.05393978613502E-02  1.87398024384754E-01  1.21966110559305E-02  1.02174463094784E-01
 -2.38292198985670E-01 -3.10928283049706E-03 -1.38841558910684E-01  1.22176498723600E-02  1.02385032231108E-01
  2.38193984352275E-01  3.20950829794469E-03 -1.38958542144997E-01 -1.22054865309747E-02 -1.02235161615700E-01
 -2.38245340923586E-01 -3.09732940891115E-03 -1.38835035818032E-01 -1.21910636488263E-02 -1.02036056019187E-01
  2.38331879296548E-01  3.00667954708800E-03 -1.38709459150770E-01 -2.08733234869558E-01 -2.08692423635438E-01
  2.08772556226910E-01  2.08794818743385E-01 -9.23821653398851E-02 -9.24039003821229E-02  9.23900921558214E-02
  9.23343417990041E-02  2.16263131063032E-01  2.16255660286704E-01 -2.16321331349891E-01 -2.16165734967014E-01
* ORBITAL    1  119
  1.12427547120829E-04  9.07335181052001E-04  7.98937021650349E-03  1.29649090007624E-01  1.52504143612735E-02
  1.16573201149690E-06  2.30765955580873E-05  1.08373604893071E-04  3.45540228655292E-05 -1.58170843149265E-08
 -1.74751603168424E-06  2.48070081264650E-04  3.09635046921124E-05 -2.98531123361498E-04 -9.32972210118686E-03
 -1.41909649201184E-01 -2.56510677382537E-02 -2.70291648383185E-02 -7.64146429493718E-02  5.50478978490228E-05
  2.86234154593950E-04 -4.64477469199986E-03 -3.94379731025116E-02 -1.38777766702084E-04 -7.18476145552523E-04
 -2.59950275615348E-02 -7.55332001543572E-02  1.08866409547359E-04  8.82325210851454E-04  7.88546958876823E-03
  1.29723359680328E-01  1.49656875102023E-02 -7.90389650157777E-07 -1.50180455879387E-05 -2.66217266888768E-04
 -5.02737298938630E-05 -5.97042534543792E-07 -1.20205593887095E-05 -5.31731678533152E-05 -2.19119955256238E-05
  2.93552506521940E-04  9.24436688327080E-03  1.41839806205986E-01  2.55395903824246E-02 -2.70765796709679E-02
 -7.67947115704579E-02 -8.48297101470975E-05 -5.84877894537502E-04 -5.00751369058712E-03 -4.12087796276272E-02
 -7.14470166530031E-05 -4.04555988307146E-04 -2.61038003820832E-02 -7.52104539159372E-02 -5.66691829929280E-03
 -4.35516148487195E-02 -2.08592153541731E-01  3.51058278948291E-03  4.28572763061165E-02 -6.71501174015267E-03
 -9.57077915690742E-02  2.31646868777697E-05  4.87214115034422E-04 -5.65233427209186E-03 -4.34395513006787E-02
 -2.08215449750844E-01 -3.49397172775031E-03 -4.26266576162072E-02  6.68662279874501E-03  9.54526526455333E-02
  2.36035702506021E-05  4.91937143467813E-04  1.66544320842443E-03  1.28303802133775E-02  6.52414266128958E-02
  8.17690927911376E-04  1.45587396587356E-02 -2.90464212913435E-03 -4.51149048489521E-02 -1.11988822504694E-03
  1.74168237201047E-02  1.66150601464328E-03  1.28005538162784E-02  6.51825029015755E-02 -8.23542141761091E-04
 -1.45452383114253E-02  2.89233526015949E-03  4.49660872260983E-02 -1.11280997587585E-03  1.75130671143261E-02
  1.66756152452923E-03  1.28463594005310E-02  6.52752791972416E-02 -7.99319410411209E-04 -1.42222959684907E-02
  2.89914146224692E-03  4.49436983328141E-02  1.10489356869564E-03 -1.78165115690791E-02  1.66027924578210E-03
  1.27903575038769E-02  6.50611467604536E-02  8.17283658376216E-04  1.44530762538442E-02 -2.89670339456312E-03
 -4.49793786709179E-02  1.09858254309986E-03 -1.78040888142600E-02  2.77483924412018E-02  2.21938929127008E-01
  4.07722431496813E-01  6.23554309941762E-02  3.63140705461335E-01  2.77595046688612E-02  2.22085424904189E-01
 -4.07808553499998E-01 -6.22852329834418E-02  3.63033066810168E-01  2.77529061271305E-02  2.22029744250781E-01
 -4.07806387624359E-01 -6.22692617194521E-02 -3.63069210069154E-01  2.77578182918390E-02  2.22048785649989E-01
  4.07811750379089E-01  6.22572982375198E-02 -3.63077611676980E-01  2.77588813714846E-01  2.77625270162257E-01
  2.77612731885043E-01  2.77608093598491E-01 -9.98360331919465E-02 -9.98619225758331E-02 -9.98671729038552E-02
 -9.98403177691503E-02 -5.91308953265115E-01 -5.91231750064630E-01 -5.91151940530818E-01 -5.91234369600719E-01
* ORBITAL    1  120
  3.67815716005098E-06  2.64330502252266E-05  1.27125694265984E-04  4.53845005400530E-04  8.17453897664230E-05
 -6.93168256891155E-05 -2.58292235633297E-03 -6.52993459294225E-02 -1.67695447445565E-03  6.27847346952062E-04
  1.54912369531793E-02  1.83137330049034E-01  1.78059238103144E-02 -4.31503455315751E-06 -8.23878060423971E-05
 -3.74228417509027E-04 -6.79695829721459E-05 -9.17187574695759E-05 -4.45324376696408E-04 -4.61669844691868E-03
 -4.30954412074917E-03  1.64070117964122E-04  9.88818406020127E-04  5.51142616722585E-03  7.11690355487448E-03
 -8.45239132081670E-05 -3.71720804108671E-04 -4.88256495901837E-06 -3.49104921167219E-05 -1.61906876559180E-04
 -4.18751420839120E-04 -5.46228387167582E-05 -6.84150975548422E-05 -2.56380897244610E-03 -6.51103832676875E-02
 -1.64159877512745E-03  6.27854461460934E-04  1.54890986889102E-02  1.83196523939337E-01  1.78319427553032E-02
 -5.00622412744013E-06 -8.89630217160117E-05 -2.06862429239937E-04 -5.23511360713741E-05  1.18911672575962E-05
  2.01771719304258E-04  4.63082951539976E-03  4.34251608486559E-03 -1.47582138480502E-04 -4.65652975185681E-04
 -5.41621744310412E-03 -6.58595296337978E-03  5.02740395737215E-05  4.36017414701783E-04  4.12738953766151E-03
  3.17515172902931E-02  1.49816838065248E-01 -2.47440567080926E-03 -2.72469168693571E-02  4.39437030194161E-03
  4.48321463249212E-02 -4.58871148098830E-06  2.25966259070521E-05 -4.13334067904439E-03 -3.17970930492882E-02
 -1.50014558900023E-01 -2.47704491345175E-03 -2.72417563500827E-02  4.41210115693265E-03  4.51242165635344E-02
 -9.35703774197379E-06  1.57150938950814E-05 -8.16609766454691E-04 -6.16011487961323E-03 -1.99644808022015E-02
  1.51778739705649E-03  2.30337888262939E-02  8.82207630404283E-04 -1.83450811887366E-04  2.48016274057773E-03
  6.58782221111859E-02  8.23547621237397E-04  6.21395574739432E-03  2.02265553740790E-02  1.51255694613027E-03
  2.28005103247440E-02  8.84391908823651E-04 -1.28081908451153E-04 -2.50883224234512E-03 -6.63503630812462E-02
  8.15668959485764E-04  6.15312802004891E-03  1.99671636790020E-02  1.51232134762232E-03  2.29477308678971E-02
  8.77396631980335E-04 -2.23008281094944E-04  2.48289155086040E-03  6.59390921428649E-02 -8.19608319560128E-04
 -6.18362206411580E-03 -2.01032280950165E-02  1.50814198773861E-03  2.27782768670353E-02  8.82196254125555E-04
 -1.43052186737694E-04 -2.50012597084346E-03 -6.62446965334555E-02  4.54388161481845E-02  3.70684420431652E-01
 -1.78323931619832E-01 -1.57378301594444E-01  4.77564666965449E-01 -4.54399733648877E-02 -3.70742491902131E-01
 -1.78264310840974E-01 -1.57450581742421E-01 -4.77525356006978E-01 -4.54358981616607E-02 -3.70670535439872E-01
 -1.78324720993905E-01 -1.57386749325783E-01  4.77569712821138E-01  4.54351260435990E-02  3.70678721970253E-01
 -1.78301003489624E-01 -1.57404686111716E-01 -4.77562790615586E-01  1.51345824174710E-01 -1.51403022379180E-01
 -1.51349970481804E-01  1.51384161948250E-01 -6.43591111045442E-01  6.43634169978979E-01  6.43603642311879E-01
 -6.43623846136968E-01 -1.21366078847932E-01  1.21286871943197E-01  1.21351213022827E-01 -1.21303618793782E-01
* ORBITAL    1  121
  1.61684724673588E-06  1.15319746811455E-05  5.18840068041262E-05  6.92432548146936E-05 -7.55120706831268E-05
 -9.87348064894412E-05 -3.89489817698986E-03 -1.07095815266199E-01 -4.55653450020831E-03 -7.21028795700477E-04
 -1.52260742163430E-02 -1.65455005603361E-01 -1.28213751331393E-02 -7.69525753912304E-07 -1.07355561884228E-05
 -3.99142841735060E-05  2.63547451995009E-06  4.61375115408301E-05  1.60788770336811E-04  2.36143867053519E-02
  5.66688095122643E-02 -3.90402835128445E-05 -3.51599391258192E-04 -3.43983839498095E-02 -8.60463991172255E-02
  6.24512181209905E-05  5.21786065167595E-04  9.31427474172178E-07  6.62887596220650E-06  2.93637908653524E-05
  7.50527000852074E-06 -1.07470632663118E-04  9.88948233681704E-05  3.89563348651022E-03  1.07023514916496E-01
  4.54908381382589E-03  7.21095758540525E-04  1.52245806772471E-02  1.65520541711425E-01  1.28227614911728E-02
 -1.34103357438388E-09 -2.77788866535876E-06  5.45091066245157E-05 -9.44867156733753E-06  7.22357223078828E-05
  7.12476060735967E-04  2.35738897070009E-02  5.62888272165635E-02 -3.88346260721490E-05 -4.41920575810032E-04
 -3.44177728138602E-02 -8.59335961350974E-02  4.28502334897168E-05  3.91501533461681E-04  5.41994199184672E-06
  4.13206817733138E-05  1.48946718052741E-04 -3.29629538002599E-06 -1.12046356264761E-05  3.98773541119427E-06
 -3.12873791925514E-05 -5.36434584796943E-03 -8.71436642543318E-02  1.16935318885787E-05  8.94526494727895E-05
  3.11462348408715E-04  1.11360418100402E-05  1.01169030700072E-04 -1.57091625211573E-05 -2.06632482770621E-05
  5.35570532922461E-03  8.70113085976466E-02  1.36961404254923E-03  1.06739288047488E-02  6.47113634110767E-02
 -1.76585274351554E-03 -3.00890920969438E-02  7.66531134884866E-04  1.47771570008564E-02 -1.22012689593352E-03
  3.40550995541989E-03 -1.37273478119673E-03 -1.06981377989594E-02 -6.48149210609291E-02 -1.76125116055562E-03
 -2.99035727892978E-02  7.60516193444585E-04  1.46949545236957E-02  1.23660802633796E-03 -3.09491013382157E-03
  1.36815767742028E-03  1.06626724364019E-02  6.46600443540589E-02  1.76606341230664E-03  3.01345704211236E-02
 -7.66573200486721E-04 -1.47927619325043E-02  1.21528230646256E-03 -3.48800919836747E-03 -1.37577933060276E-03
 -1.07218039038869E-02 -6.49332555782009E-02  1.76679990723086E-03  2.99666452009335E-02 -7.64199528768524E-04
 -1.47501935027207E-02 -1.24149538059761E-03  3.05129352912028E-03  4.25232569083601E-02  3.55385848891647E-01
 -1.97656737457713E-01 -1.50103405813989E-01  4.65096923037173E-01 -4.25248509195316E-02 -3.55387727355006E-01
 -1.97669054979258E-01 -1.50114147245237E-01 -4.65091374180284E-01  4.25260702929984E-02  3.55446160527465E-01
  1.97625138561488E-01  1.50139425766087E-01 -4.65043087378004E-01 -4.25239800119694E-02 -3.55372958912748E-01
  1.97669512612076E-01  1.50093931217271E-01  4.65097276319697E-01  1.42368945959567E-01 -1.42324091760032E-01
  1.42409286452499E-01 -1.42302042727708E-01 -6.56433410768408E-01  6.56408006032855E-01 -6.56463566519689E-01
  6.56400117902726E-01 -8.89929856123682E-02  8.90386731555685E-02 -8.89481944061489E-02  8.90154800980986E-02
* ORBITAL    1  122
  1.42765351351422E-04  9.93507085109945E-04  3.64199221289608E-03 -4.92569678558920E-02 -3.31862713766734E-02
  1.22548655017972E-07  2.53035780624709E-06  3.70080340403724E-06 -1.33466930266257E-06 -5.17245002835789E-07
 -9.71714384963779E-06 -2.01549721277667E-05 -1.75618839435313E-06 -1.54888988494214E-05 -9.93145228564407E-04
 -4.60572636404361E-02  1.20370424811286E-03  1.65708105378012E-02  4.48303769517363E-02  2.11850213474679E-05
  2.20627055573163E-04 -7.41253317703469E-03 -2.05221080962785E-02  3.48506041164000E-06 -1.20305506667113E-04
 -9.64229960701075E-04 -3.66123840020110E-03  1.43059278826163E-04  9.95624637763069E-04  3.65272611882830E-03
 -4.92205429998260E-02 -3.32011319776847E-02 -1.37564963526966E-07 -2.22971298272537E-06  1.04830245870433E-06
  3.50757308851872E-06  3.63408051303984E-07  6.79579233977927E-06  7.26259029928895E-05  7.42243482134920E-06
  1.58618928977532E-05  9.98543855505075E-04  4.60988510351074E-02 -1.19891058351776E-03  1.65839991446770E-02
  4.49333356447999E-02  1.18616958601978E-05  1.17451970229620E-04 -7.38788331475678E-03 -2.04968385458441E-02
 -7.61124760613803E-06  3.58949027838479E-05 -9.63089143737853E-04 -3.87648694891402E-03  7.46873468475831E-04
  5.67657836650924E-03  2.52662712303637E-02  8.35083426393647E-04  1.16862127325700E-02  1.91681364297189E-04
 -2.66680783995638E-03 -3.70382275240830E-06 -1.66536763219921E-05  7.49237439733057E-04  5.69468547669389E-03
  2.53252766615885E-02 -8.34827125915049E-04 -1.17252355942914E-02 -1.97422922161584E-04  2.58224887419758E-03
  5.63884344004754E-06  2.24305871026422E-05  2.16238735558523E-04  1.71936641017106E-03  1.60745915073424E-02
  1.18925668755750E-03  3.29710791958489E-02  1.30038034031862E-03  1.91261445434363E-02  1.76896952885423E-03
  4.70976792612601E-02  2.16645748826404E-04  1.72264171913110E-03  1.61027741441112E-02 -1.18741513193592E-03
 -3.29353213581013E-02 -1.30267746288331E-03 -1.91608397188100E-02  1.76940631574167E-03  4.71153673514308E-02
  2.16082330009152E-04  1.71817144465078E-03  1.60736620588591E-02 -1.19043401584860E-03 -3.29853654193278E-02
 -1.30006762688007E-03 -1.91253186417396E-02 -1.76884307237794E-03 -4.70867999456127E-02  2.16990956843310E-04
  1.72515068148193E-03  1.60959982725661E-02  1.18820922117514E-03  3.29639920827667E-02  1.29961979586682E-03
  1.91235986245071E-02 -1.76823244640541E-03 -4.70953397923457E-02 -2.87748357746648E-02 -2.38581406999575E-01
  3.75268089023417E-01  2.14428227148650E-01 -3.81797128922253E-01 -2.87723810696916E-02 -2.38545492688236E-01
 -3.75286048049299E-01 -2.14413985088782E-01 -3.81824431394285E-01 -2.87725291073221E-02 -2.38549157079573E-01
 -3.75282345300828E-01 -2.14409300779237E-01  3.81822027500590E-01 -2.87724487711468E-02 -2.38547112956356E-01
  3.75279136095614E-01  2.14410023764518E-01  3.81820958606129E-01 -9.39943013742171E-02 -9.39854445567166E-02
 -9.39833702895279E-02 -9.39861740346806E-02  6.58371126420411E-01  6.58355889280099E-01  6.58364507140290E-01
  6.58358600842929E-01 -1.56936662842413E-01 -1.56903644251083E-01 -1.56923589484149E-01 -1.56913714538052E-01
* ORBITAL    1  123
 -5.45033504030378E-04 -3.90863257439703E-03 -1.85609211918856E-02 -1.20497373649172E-01 -7.72607820020816E-02
 -2.58673819765637E-07 -5.16022206754421E-06  6.63218059692974E-05  1.14345409195976E-05  7.92228780813815E-07
  1.58371848059785E-05  9.73738458216054E-06  4.28497865680263E-06  6.06126181786074E-04  1.10026850350586E-02
  4.55688545337313E-02  8.41483290492537E-03  2.37419840106030E-02  5.87666887128758E-02 -7.82162631563785E-05
 -5.44392299210276E-04 -9.56409943729490E-03 -2.23156339889667E-02  1.15856556397743E-05  1.24883934146366E-04
  3.28155480542109E-03  4.95393395546718E-03  5.45291113159400E-04  3.91042680836289E-03  1.85685826139681E-02
  1.20487336947804E-01  7.72335668784072E-02 -8.22055938904496E-09 -6.80775785867077E-07  3.93770990902102E-05
  4.69365819208849E-07 -4.27767848749787E-07 -7.27788875829281E-06 -1.31359798360056E-04 -1.37592101692107E-05
  6.06232781890095E-04  1.10038515462968E-02  4.55754405865995E-02  8.41403915061097E-03 -2.37319322029568E-02
 -5.84197383477372E-02  7.81537023298567E-06  6.02007266047513E-05  9.58160161983283E-03  2.21947158798897E-02
 -3.56401871155634E-05 -6.77937412563126E-05 -3.29756525890585E-03 -5.28637641544006E-03  5.61472570066708E-06
  4.30746656195863E-05  1.47172721523180E-04 -7.78213225159202E-07  3.61524794517667E-05  1.33350535991015E-05
  1.58745112194276E-04  2.08646221549547E-03  2.33571241981046E-02 -4.46629938351543E-06 -3.43254655773611E-05
 -1.18868998959329E-04 -1.13010847064266E-05 -1.69473007047211E-04  5.89102290176389E-06  1.64443654691110E-05
  2.07367525100122E-03  2.33061872761731E-02 -5.08451158529181E-05 -3.98204161685416E-04  2.35786225187298E-03
  2.08704502750615E-03  5.00630461161468E-02  1.64329160217173E-03  2.46483872636730E-02  3.25320704972228E-03
  7.78277141032527E-02 -5.33020307395353E-05 -4.17320742279893E-04  2.26114134933088E-03 -2.09499694276290E-03
 -5.01910465771189E-02 -1.63918208250707E-03 -2.45608591082014E-02  3.25365997974300E-03  7.77660759044507E-02
  5.13676059757617E-05  4.02162704099268E-04 -2.34693612518874E-03  2.08888925756136E-03  5.01014764564551E-02
  1.64561647213780E-03  2.46722016760157E-02  3.25204709778426E-03  7.77997418473929E-02  5.14011905241364E-05
  4.02490337441606E-04 -2.33881692035919E-03 -2.08980759249813E-03 -5.01228298479850E-02 -1.64326166397227E-03
 -2.46203359322839E-02  3.25157677326877E-03  7.77675474760916E-02 -2.05132287614817E-02 -1.72798780301738E-01
  2.91644139053412E-01  2.69749109829120E-01 -4.32006787645642E-01 -2.05164835847759E-02 -1.72862243966944E-01
 -2.91614066175159E-01 -2.69775548057740E-01 -4.31953794710228E-01  2.05163925671671E-02  1.72854706784580E-01
  2.91623804759208E-01  2.69782849757176E-01 -4.31962863149716E-01  2.05169523855319E-02  1.72872377817700E-01
 -2.91606590491172E-01 -2.69791854110675E-01 -4.31941030186326E-01 -2.25812304684592E-01 -2.25828380565979E-01
  2.25835515809211E-01  2.25844943011035E-01  6.31235060840074E-01  6.31263605796176E-01 -6.31261080581547E-01
 -6.31260953194521E-01 -1.17187543097127E-01 -1.17269388068173E-01  1.17226641175038E-01  1.17248720004979E-01
* ORBITAL    1  124
  1.45047901284703E-03  1.02535850329716E-02  4.30382867260458E-02  1.02771624896098E-01  2.97465440971597E-01
 -9.34437867359134E-07 -1.94799359427070E-05 -3.37032707854026E-04 -4.47300916796511E-05  1.34460161831434E-06
  2.47925872581575E-05  1.65187994766548E-04 -1.59555213221001E-05 -2.94785980043114E-03 -6.08201906162152E-02
 -5.33831962763135E-01 -3.32754033665439E-02 -3.86180592382928E-02 -1.01410614700776E-01 -5.86984611488461E-06
  1.47896527818400E-04 -2.36364121172072E-03 -4.44773610840831E-02  7.98178957383485E-05  6.23473220931898E-04
 -1.66709785108528E-02 -4.07552405627049E-02 -1.45013865047238E-03 -1.02509981613054E-02 -4.30317799678566E-02
 -1.02746513075564E-01 -2.97437359216459E-01  1.61748405096130E-06  3.11469723102422E-05  7.16384747913127E-05
  9.54547170893943E-06 -1.56424326109587E-06 -3.28380409180186E-05 -5.95719236232380E-05  3.77631088658857E-06
 -2.94782835062887E-03 -6.08114653857969E-02 -5.33912705944022E-01 -3.32807010036224E-02  3.85882484216279E-02
  1.00739464032772E-01 -1.54022539004068E-04 -7.37062583351705E-04  2.34478049436508E-03  4.43931789177805E-02
  2.44872064447520E-04  4.39896795919747E-04  1.67294816960127E-02  4.18708362329113E-02 -4.12219017112156E-06
 -3.16123859402038E-05 -1.03837883114432E-04 -4.80753476060222E-06 -1.19676703276931E-04 -1.30513028246780E-05
 -1.80457539528766E-04 -4.60516598856223E-03  3.00574771266059E-02  7.34343111668467E-06  5.64244253020237E-05
  2.03652958442414E-04  2.93271806088660E-05  4.82041261514677E-04 -4.36448086690475E-06  7.91977679766602E-05
 -4.63739357191216E-03  2.97680921337712E-02  3.69273757917235E-03  2.89442967362137E-02  1.61290691076057E-01
 -1.10145430413310E-02 -2.09388979049525E-01 -5.25184250809832E-03 -1.07707216864126E-01 -3.72868345744175E-03
 -6.82944907295036E-02  3.69926700203783E-03  2.89943731511844E-02  1.61446040896912E-01  1.10299782980050E-02
  2.09562096885162E-01  5.25720722013900E-03  1.07697303071142E-01 -3.73560440600304E-03 -6.82636769216607E-02
 -3.69566607389998E-03 -2.89663465397020E-02 -1.61323626728543E-01 -1.10143509789012E-02 -2.09340847281914E-01
 -5.26844424043720E-03 -1.07912940457992E-01 -3.73645075228114E-03 -6.84441372553841E-02 -3.69614847400820E-03
 -2.89704439729202E-02 -1.61356634422764E-01  1.10192863321143E-02  2.09414425381122E-01  5.25947776738814E-03
  1.07735991750201E-01 -3.73307202662918E-03 -6.82632992210740E-02  4.37006225890202E-03  3.62502571977225E-02
 -4.37777649320063E-01  8.68421443188013E-02 -2.68441775544366E-01  4.36134458376271E-03  3.61754956996850E-02
  4.37812271919024E-01 -8.68787439010418E-02 -2.68411253724649E-01 -4.36584729441983E-03 -3.62216388653104E-02
 -4.37802563809890E-01  8.68327957375851E-02 -2.68447992394445E-01 -4.37479838920006E-03 -3.63515405574605E-02
  4.37741987963629E-01 -8.67746546654670E-02 -2.68536343691499E-01 -4.56670689290435E-01 -4.56679306038110E-01
  4.56652579429153E-01  4.56631380815583E-01 -5.32013545801032E-02 -5.31997122360132E-02  5.31965933549479E-02
  5.32344715286712E-02  4.19225892830435E-01  4.19257861492551E-01 -4.19194044416134E-01 -4.19302290582959E-01
* ORBITAL    1  125
 -1.30535328145530E-06 -9.20660018529420E-06 -3.80675173464251E-05  1.98574430934546E-05 -1.46237586438804E-05
  7.70972607264051E-04  1.84595292399123E-02  2.69287672366739E-01  1.37529509526698E-02  4.95634120435950E-04
  1.12325304361053E-02  1.38410350969554E-01  9.47899838798540E-03  1.11453791033271E-06  1.60917425682606E-05
 -6.61879558669560E-05  7.88268748171461E-06 -6.51299798377586E-05 -1.28416691255922E-04 -1.78439272104316E-04
 -4.91989253148676E-04 -2.20845483741379E-05  4.14506955757779E-05  2.02873481880155E-02  4.78081430511902E-02
 -4.35010841128255E-05 -1.15933772921663E-04 -2.51222416093057E-07 -1.78424178014940E-06 -7.96806170026553E-06
 -1.58659555902418E-05  7.35809254323694E-05 -7.71302202253117E-04 -1.84602530077417E-02 -2.69199677408137E-01
 -1.37436820295022E-02 -4.95581290313888E-04 -1.12286557500298E-02 -1.38468926019294E-01 -9.48125664197730E-03
  4.03316850963321E-07  8.61573976087150E-06  6.78498366252168E-05  2.58940945157922E-05 -3.66859470729149E-06
 -1.02218196721349E-04 -1.25713499689948E-04 -1.02340596110405E-04  5.10294183223021E-05  5.79193900822142E-04
  2.02924442803879E-02  4.77549492924179E-02 -2.54090020568903E-05 -2.20390849535636E-04 -1.33999173729231E-06
 -1.02141133939778E-05 -5.24632216993266E-05  1.27231401340512E-06  2.23551951354360E-05 -2.98814479583727E-06
 -6.55499314817067E-05  8.52558999647100E-04  2.47751293737702E-02 -7.33676530003467E-06 -5.62303757697897E-05
 -2.08416047674350E-04 -1.01846188370901E-05 -1.49850741550457E-04  1.35231367336714E-05  1.29572953711714E-04
 -8.65169560592052E-04 -2.50288890960029E-02 -2.77053901731070E-03 -2.13440418988290E-02 -9.89176673864251E-02
  1.99428271896250E-04 -4.69173650103825E-02  1.92246933483861E-03  3.10749256477253E-02  6.03615538076917E-03
  1.30686089820425E-01  2.77245053931370E-03  2.13587494447490E-02  9.89721082367709E-02  2.00812596457244E-04
 -4.69326756373241E-02  1.92389361585524E-03  3.10747920502729E-02 -6.04041523504114E-03 -1.30727744590267E-01
 -2.77136194450321E-03 -2.13503097096172E-02 -9.89300572327895E-02 -2.06283996222010E-04  4.67938560944613E-02
 -1.92087330892375E-03 -3.10086834914626E-02 -6.03131267422598E-03 -1.30537174518990E-01  2.77381288062853E-03
  2.13694816168292E-02  9.90386742653481E-02 -2.00865441298698E-04  4.69387974079518E-02 -1.92251075176749E-03
 -3.10659782171260E-02  6.04584131565017E-03  1.30819058599047E-01  8.73092399674649E-03  6.44367984519994E-02
  5.21498513189022E-01  2.87284737145526E-02  2.30566324568861E-01 -8.73013920551043E-03 -6.44377342696507E-02
  5.21502664154469E-01  2.87350243186702E-02 -2.30567443306170E-01  8.72941831182484E-03  6.44046876754398E-02
 -5.21474184499956E-01 -2.87589584982392E-02 -2.30594379503283E-01 -8.73007488596283E-03 -6.44297287398933E-02
 -5.21504082182680E-01 -2.87231306572224E-02  2.30580303558992E-01  3.50835448632651E-01 -3.50847093291605E-01
  3.50821622605825E-01 -3.50847446640909E-01  1.35577759346971E-01 -1.35566329715104E-01  1.35592088176735E-01
 -1.35571782179810E-01 -5.69131508309023E-01  5.69129221706048E-01 -5.69186733408182E-01  5.69139175316416E-01
* ORBITAL    1  126
 -2.33080973639732E-06 -1.67536202077774E-05 -8.06845530293086E-05 -2.90601148734782E-04 -2.01440719140553E-05
 -4.26378493134162E-06  8.27856433830430E-04  5.36917480898452E-02  6.82822491436750E-05 -3.22363157430650E-04
 -7.55939199174601E-03 -6.40332159518503E-02 -1.48285734463482E-02  2.54181852270173E-06  4.79924272929586E-05
  1.87732169854162E-04  3.03206338564906E-05  5.37215495172946E-05  2.88807348636601E-04  8.22567609858669E-04
  5.90919909324702E-03 -7.45405283712916E-05 -3.45391997393312E-04 -5.63385821218295E-03 -9.39140165095636E-03
  4.22587111819135E-05  2.96643246129284E-04  2.61180652214287E-06  1.87488961245656E-05  8.96026320180402E-05
  2.92063492543082E-04  2.04066302894709E-06 -4.63666290331423E-06  8.18996690050140E-04  5.36075945982102E-02
  5.15067006701266E-05 -3.22418368245448E-04 -7.56069837631302E-03 -6.40725938513563E-02 -1.48404795368850E-02
  2.69326531391096E-06  5.00149903960013E-05  1.89451433600231E-04  2.84086496228799E-05 -3.29698946331456E-05
 -1.44010543820364E-04 -8.34177645041772E-04 -5.94314640230378E-03  6.25021984023252E-05  2.59523494755976E-04
  5.59499198304758E-03  9.14964457310725E-03 -4.45556745606855E-05 -3.03589091698110E-04 -1.92914696583115E-03
 -1.48198793411053E-02 -6.65126229080122E-02  6.28197235678051E-04  1.88376157307842E-03 -2.31833346183006E-03
 -2.44356214091232E-02  8.96002644401698E-06  9.53383862631653E-05  1.93083446787957E-03  1.48327504488648E-02
  6.65607939378977E-02  6.27153932066690E-04  1.82524922288976E-03 -2.32188266655193E-03 -2.44698755821378E-02
  1.03848169495450E-05  9.17495164924702E-05 -4.67335654198996E-04 -3.58665681020630E-03 -7.95867255924269E-03
 -3.79093980364597E-03 -1.12875433871527E-01  1.16513705961583E-03  2.91913810565559E-02  1.59689963077259E-04
  2.64771070493550E-02  4.62986307861293E-04  3.55309644846193E-03  7.81388782909198E-03 -3.79008304403529E-03
 -1.12766774921922E-01  1.16232964334954E-03  2.91559836086446E-02 -1.45213044723150E-04 -2.62495172467879E-02
  4.67900466669145E-04  3.59090305265407E-03  7.96590600327703E-03 -3.78889474509793E-03 -1.12838212183352E-01
  1.16715420369019E-03  2.92086219712990E-02  1.59055266091239E-04  2.64586051626702E-02 -4.64751371454110E-04
 -3.56667161315446E-03 -7.86555415173155E-03 -3.78745084007379E-03 -1.12751469587740E-01  1.16352989498290E-03
  2.91607951116621E-02 -1.48595676157945E-04 -2.62869723836557E-02  3.03985040180995E-02  2.43503601731231E-01
  5.05384533981996E-01  2.02296769020721E-01  1.53357276043854E-01 -3.03989631191337E-02 -2.43488550379493E-01
  5.05365484422018E-01  2.02316557097682E-01 -1.53371099525881E-01 -3.03997822593216E-02 -2.43511712725082E-01
  5.05390954877539E-01  2.02297317475437E-01  1.53356044491630E-01  3.04011231494293E-02  2.43515062369628E-01
  5.05378746897719E-01  2.02301105989454E-01 -1.53354609195489E-01  1.05484005196845E-01 -1.05447968037058E-01
 -1.05477335472249E-01  1.05461284055194E-01  1.35751056891614E-01 -1.35774184459616E-01 -1.35755715274207E-01
  1.35769946955001E-01 -6.73524712433013E-01  6.73552869962613E-01  6.73528030556718E-01 -6.73547655961227E-01
* ORBITAL    1  127
  5.14384696454016E-04  3.56541253948718E-03  1.26125525063274E-02 -1.41844217214007E-01 -2.16542137902217E-01
 -1.43493725971978E-06 -2.80908063644041E-05  8.11639092008062E-05  7.47417138441071E-06  2.41976785091588E-06
  4.82686361456815E-05 -7.81196885686160E-05 -3.97920551730637E-06  3.58466007060440E-05  4.10613396932388E-03
  9.72892219747578E-02  2.09554567124681E-02  1.56448407124886E-02  5.26890020996378E-02 -2.31702167446699E-04
 -1.52699099744861E-03  4.85594084109389E-03  2.51498961296351E-02  1.05083371433413E-04  7.49699173210032E-04
  1.41204540881150E-02  3.42720107076746E-02  5.15516695770191E-04  3.57334823051702E-03  1.26419261126576E-02
 -1.41944405842025E-01 -2.16434047959278E-01  6.15328747105842E-07  1.09082495045561E-05  2.23194893159314E-04
  2.07067756837787E-05 -1.23703841760834E-06 -2.20564021956276E-05 -3.07702374941204E-04 -1.80664425246843E-05
 -3.40065329696709E-05 -4.07478736698663E-03 -9.72706295684924E-02 -2.09095000669522E-02  1.57031859685576E-02
  5.31124874116109E-02  2.13616305149847E-05  2.04136303152461E-04  5.03302157316937E-03  2.59014610178325E-02
  2.18208300301747E-05  1.22216615231033E-04  1.41643791144789E-02  3.39117302796198E-02  5.55967945229349E-03
  4.21867311553180E-02  1.84650697141721E-01 -8.39379007559548E-04 -2.12010464093648E-02  1.85036358553189E-03
  7.72043549217310E-03  8.10632541180010E-06 -1.30618213516920E-04  5.53078478524781E-03  4.19648672434862E-02
  1.83903938300287E-01  8.06412238518842E-04  2.07687366314961E-02 -1.79449116339002E-03 -7.19783939473124E-03
 -3.10503198342080E-05 -3.47271993782904E-04 -7.23402283128400E-04 -5.86668530044740E-03 -3.23731012935654E-02
  1.51149807270173E-03  4.02530675567937E-02  3.70649136480708E-03  6.95834856782849E-02 -2.97983145852249E-03
 -9.63249930116268E-02 -7.27139078373746E-04 -5.89625545344858E-03 -3.25860876462538E-02 -1.52715035073684E-03
 -4.05894175536782E-02 -3.68938669585370E-03 -6.92945812385983E-02 -2.98328799634746E-03 -9.65157677092366E-02
 -7.27617508640138E-04 -5.89939533269990E-03 -3.25386854987689E-02 -1.53072228222188E-03 -4.06053656519238E-02
 -3.69459414759713E-03 -6.93353942920587E-02  2.98579151961462E-03  9.65825689300650E-02 -7.24533465660425E-04
 -5.87563649900145E-03 -3.24366918545855E-02  1.52205097882627E-03  4.04626369756696E-02  3.69686502618955E-03
  6.94184703689030E-02  2.98822986267307E-03  9.65560239351938E-02 -6.49190516038563E-02 -5.21941289577451E-01
  1.56925707226838E-01 -3.91704751144686E-01  1.01163795737838E-01 -6.49347222200106E-02 -5.22195381787063E-01
 -1.56797134297711E-01  3.91592091600414E-01  1.01365156328286E-01 -6.49243991929013E-02 -5.22053806495515E-01
 -1.56838913500257E-01  3.91638821593617E-01 -1.01264564833563E-01 -6.49278019801442E-02 -5.22058457296473E-01
  1.56862952980112E-01 -3.91639885111035E-01 -1.01236045685447E-01  6.39443782778090E-01  6.39383212320973E-01
  6.39414775032662E-01  6.39435370263863E-01  1.45880954793080E-01  1.45979039498052E-01  1.45925492716394E-01
  1.45923539956590E-01  2.38604991732073E-01  2.38356384354921E-01  2.38420724752481E-01  2.38481981828117E-01
* ORBITAL    1  128
  1.28061678864973E-06  8.92398522652594E-06  3.27660946355857E-05 -9.38332130388942E-05  6.14161794935182E-05
 -2.20948140889151E-03 -5.04250517899240E-02 -6.15485661747202E-01 -4.21196728977598E-02 -4.64049669024274E-04
 -1.16919120482276E-02 -1.29085091002394E-01 -2.65443651571108E-02 -1.22001177342503E-06 -1.46093110217210E-05
  2.48509783502930E-04  1.40244777671986E-06  1.25963772190572E-04  1.23894809807649E-04 -4.79907131002952E-02
 -9.86032112007779E-02  5.20231759905215E-05 -1.60158869613625E-04 -4.93186295963056E-02 -1.15666429043458E-01
  8.95889498642885E-05 -8.80137537786398E-05  4.49011533555973E-07  3.05894635115268E-06  1.11219770187469E-05
 -1.35871013401192E-06 -1.97414314246042E-05  2.20998279615121E-03  5.04239432883585E-02  6.15351363979924E-01
  4.21088994711700E-02  4.63527954475886E-04  1.16807804202277E-02  1.29264769294706E-01  2.65581209223673E-02
 -1.18849125689367E-07 -5.33200278298040E-06 -2.76386807183217E-04 -4.06815017940076E-05 -6.28127529979125E-05
 -6.07581952318899E-04 -4.81294821304549E-02 -9.93460864734863E-02 -5.08449073813520E-07 -8.02686780032418E-04
 -4.92981644547813E-02 -1.15352709389629E-01  5.17557108625362E-05  2.80163607195770E-04 -2.91327605485321E-06
 -2.22413743481194E-05 -2.76658641631511E-05 -5.66099592373432E-06 -1.92758144724380E-04 -3.42991464830035E-07
  1.56195998435520E-04  5.53361013772084E-03  7.62863555285510E-02  9.64108970049518E-06  7.41104442520817E-05
  2.96647196643445E-04  1.96260286364479E-05  3.40645965569991E-04 -2.45089181995071E-05 -3.95681828288850E-04
 -5.50591488212513E-03 -7.58150757045918E-02  5.37879617476825E-03  4.15081293707700E-02  2.14038752933122E-01
 -9.03448891969162E-03 -1.46702609532985E-01 -3.54772948105565E-03 -5.18127963766272E-02 -1.23943716012552E-02
 -2.12518562766600E-01 -5.38152547062032E-03 -4.15291566009132E-02 -2.14132436032058E-01 -9.03788654214162E-03
 -1.46747368912048E-01 -3.54688773758122E-03 -5.17823169350300E-02  1.23972070334967E-02  2.12506456735109E-01
  5.38257942489440E-03  4.15375276349566E-02  2.14176539481986E-01  9.04796452705479E-03  1.46899679027561E-01
  3.54058617772423E-03  5.16498878137873E-02  1.23930175134308E-02  2.12369473189187E-01 -5.38029203772811E-03
 -4.15199408609118E-02 -2.14121850833563E-01  9.03446848205383E-03  1.46740692094747E-01  3.54512686867570E-03
  5.17726758858043E-02 -1.23977351116414E-02 -2.12541705406062E-01  5.55158229522221E-02  4.52994249886767E-01
  7.25045816678598E-02  3.67239106900216E-01 -8.17634308435069E-02 -5.55159531010586E-02 -4.52984108841585E-01
[truncated: 44,329 more chars]
