# Supplementary material for: Stochastic-SplitGAS: A Quantum Monte Carlo Multi-Reference Perturbation Theory Based on the Imaginary-Time Evolution of Effective Hamiltonians
Source: J Chem Theory Comput. 2025 Dec 3;21(24):12523–44. doi: 10.1021/acs.jctc.5c01270 (PMC12746464; doi:10.1021/acs.jctc.5c01270)
Supplement: Supplementary file 2 [file ct5c01270_si_002.zip › suppmat_files/ozone.FciDmp]

  &FCI NORB=  9,NELEC= 12,MS2=  0,
  ORBSYM= 1, 1, 1, 1, 1, 1, 1, 1, 1,
  ISYM=0
 &END
    0.84703065895        1    1    1    1
   -0.92066813565E-02    2    1    1    1
    0.41668161286E-02    2    1    2    1
    0.38035294134        2    2    1    1
   -0.10669814585E-01    2    2    2    1
    0.84227583177        2    2    2    2
    0.92066876470E-02    3    1    1    1
    0.19560830743E-03    3    1    2    1
    0.50575747026E-02    3    1    2    2
    0.41668161258E-02    3    1    3    1
   -0.14690118856E-02    3    2    1    1
    0.76314389621E-03    3    2    2    1
   -0.12271648368E-01    3    2    2    2
   -0.76314367111E-03    3    2    3    1
    0.84466864880E-03    3    2    3    2
    0.38035294172        3    3    1    1
   -0.50575724114E-02    3    3    2    1
    0.23802513627        3    3    2    2
    0.10669808769E-01    3    3    3    1
   -0.12271647912E-01    3    3    3    2
    0.84227583463        3    3    3    3
    0.36059809009E-08    4    1    1    1
    0.20122027848E-08    4    1    2    1
    0.33853488907E-08    4    1    2    2
   -0.20643175656E-08    4    1    3    1
   -0.61432813105E-09    4    1    3    2
    0.36206083842E-08    4    1    3    3
    0.35272858451E-01    4    1    4    1
    0.37316042144E-08    4    2    1    1
    0.18434136158E-09    4    2    2    1
    0.28528619745E-09    4    2    2    2
   -0.15491079517E-09    4    2    3    1
    0.29160346482E-09    4    2    3    2
   -0.10284900923E-08    4    2    3    3
   -0.21347299698E-02    4    2    4    1
    0.20444770848E-01    4    2    4    2
   -0.38792078530E-08    4    3    1    1
   -0.15622837482E-09    4    3    2    1
    0.10672955661E-08    4    3    2    2
    0.18611683428E-09    4    3    3    1
   -0.32695514677E-09    4    3    3    2
   -0.23636570222E-09    4    3    3    3
    0.21347267624E-02    4    3    4    1
   -0.92168862003E-03    4    3    4    2
    0.20444665787E-01    4    3    4    3
    0.45926751924        4    4    1    1
   -0.71114403639E-02    4    4    2    1
    0.46742537377        4    4    2    2
    0.71114248917E-02    4    4    3    1
   -0.86418228216E-02    4    4    3    2
    0.46742399888        4    4    3    3
    0.14890343072E-08    4    4    4    1
    0.47224255777E-09    4    4    4    2
   -0.47774268969E-09    4    4    4    3
    0.49762030745        4    4    4    4
   -0.12112244673E-09    5    1    1    1
    0.33817163019E-09    5    1    2    1
    0.20755458196E-07    5    1    2    2
    0.33595225302E-09    5    1    3    1
    0.11218064581E-10    5    1    3    2
   -0.20669392384E-07    5    1    3    3
   -0.10918402289E-07    5    1    4    1
   -0.73043570248E-03    5    1    4    2
   -0.73043453792E-03    5    1    4    3
    0.22515955782E-01    5    1    5    1
   -0.31594298502E-08    5    2    1    1
    0.20813614193E-08    5    2    2    1
    0.13687010851E-07    5    2    2    2
   -0.28380961158E-09    5    2    3    1
   -0.78643519549E-09    5    2    3    2
   -0.87694337782E-08    5    2    3    3
    0.50495425210E-02    5    2    4    1
    0.48804188665E-02    5    2    4    2
    0.24554112589E-03    5    2    4    3
   -0.55580679315E-10    5    2    4    4
    0.18515817058E-02    5    2    5    1
    0.14272684619E-01    5    2    5    2
   -0.32056476977E-08    5    3    1    1
    0.28154140108E-09    5    3    2    1
   -0.88600421866E-08    5    3    2    2
   -0.20834459211E-08    5    3    3    1
   -0.78510217525E-09    5    3    3    2
    0.13854584375E-07    5    3    3    3
    0.50495450938E-02    5    3    4    1
   -0.24554239430E-03    5    3    4    2
   -0.48804078327E-02    5    3    4    3
   -0.42570814629E-10    5    3    4    4
   -0.18515810241E-02    5    3    5    1
    0.75176164235E-03    5    3    5    2
    0.14272684634E-01    5    3    5    3
   -0.11659521304E-06    5    4    1    1
    0.12565941550E-02    5    4    2    1
    0.76508268824E-01    5    4    2    2
    0.12565943924E-02    5    4    3    1
   -0.30122756475E-08    5    4    3    2
   -0.76508206226E-01    5    4    3    3
   -0.32897550619E-10    5    4    4    1
    0.28216116624E-09    5    4    4    2
    0.27883954002E-09    5    4    4    3
    0.23101117203E-06    5    4    4    4
    0.72361664022E-08    5    4    5    1
    0.35976447961E-08    5    4    5    2
   -0.36528987476E-08    5    4    5    3
    0.43074333328E-01    5    4    5    4
    0.58588664398        5    5    1    1
   -0.63564185590E-02    5    5    2    1
    0.46704842873        5    5    2    2
    0.63564208470E-02    5    5    3    1
   -0.70888854603E-02    5    5    3    2
    0.46704842355        5    5    3    3
    0.33638549464E-08    5    5    4    1
    0.25942809746E-08    5    5    4    2
   -0.26441927392E-08    5    5    4    3
    0.49244275898        5    5    4    4
   -0.22725854417E-10    5    5    5    1
   -0.18351518496E-08    5    5    5    2
   -0.18279705709E-08    5    5    5    3
   -0.47848690330E-07    5    5    5    4
    0.59999357749        5    5    5    5
    0.43810169829E-09    6    1    1    1
   -0.12298748181E-09    6    1    2    1
   -0.46657399460E-08    6    1    2    2
   -0.12605123908E-09    6    1    3    1
    0.44127351465E-08    6    1    3    3
   -0.71051092965E-07    6    1    4    1
   -0.21574279668E-03    6    1    4    2
   -0.21575168603E-03    6    1    4    3
   -0.22418706456E-10    6    1    4    4
   -0.71468754490E-02    6    1    5    1
   -0.64111186118E-03    6    1    5    2
    0.64109074497E-03    6    1    5    3
   -0.33386562662E-09    6    1    5    4
    0.11410850398E-09    6    1    5    5
    0.28886950380E-02    6    1    6    1
    0.11056525472E-08    6    2    1    1
   -0.32511468386E-09    6    2    2    1
   -0.85032563461E-08    6    2    2    2
    0.53989860883E-10    6    2    3    1
    0.57374667230E-09    6    2    3    2
    0.70897487313E-08    6    2    3    3
   -0.14340864759E-02    6    2    4    1
    0.16839053243E-01    6    2    4    2
   -0.29065514641E-03    6    2    4    3
    0.30712130109E-09    6    2    4    4
   -0.75946085437E-03    6    2    5    1
    0.27240177719E-02    6    2    5    2
   -0.44954851479E-03    6    2    5    3
   -0.16263490715E-08    6    2    5    4
    0.88342760330E-09    6    2    5    5
   -0.19759584899E-03    6    2    6    1
    0.19988691750E-01    6    2    6    2
    0.11179724251E-08    6    3    1    1
   -0.53142368420E-10    6    3    2    1
    0.74283029107E-08    6    3    2    2
    0.28759522651E-09    6    3    3    1
    0.54603405383E-09    6    3    3    2
   -0.89296686424E-08    6    3    3    3
   -0.14340976236E-02    6    3    4    1
    0.29065733409E-03    6    3    4    2
   -0.16839058030E-01    6    3    4    3
    0.29468509420E-09    6    3    4    4
    0.75946427277E-03    6    3    5    1
   -0.44955006745E-03    6    3    5    2
    0.27240311333E-02    6    3    5    3
    0.17302662680E-08    6    3    5    4
    0.88582573990E-09    6    3    5    5
    0.19760322352E-03    6    3    6    1
   -0.34910954798E-03    6    3    6    2
    0.19988799780E-01    6    3    6    3
   -0.14857747213E-06    6    4    1    1
   -0.22651183489E-02    6    4    2    1
    0.20376829275        6    4    2    2
   -0.22651192426E-02    6    4    3    1
   -0.33405160334E-08    6    4    3    2
   -0.20376820678        6    4    3    3
   -0.87562175983E-10    6    4    4    1
    0.72254579075E-09    6    4    4    2
    0.71101833655E-09    6    4    4    3
    0.63166674238E-06    6    4    4    4
    0.15728560693E-07    6    4    5    1
    0.76314804583E-08    6    4    5    2
   -0.77088804521E-08    6    4    5    3
    0.64818534513E-01    6    4    5    4
   -0.37509566631E-07    6    4    5    5
   -0.35122365015E-08    6    4    6    1
   -0.62199872242E-08    6    4    6    2
    0.65069349623E-08    6    4    6    3
    0.19231095235        6    4    6    4
   -0.67556391467E-01    6    5    1    1
   -0.15251131923E-04    6    5    2    1
    0.16486047985E-01    6    5    2    2
    0.15244014508E-04    6    5    3    1
   -0.16734535442E-02    6    5    3    2
    0.16486296205E-01    6    5    3    3
    0.16803719303E-08    6    5    4    1
    0.60484129081E-10    6    5    4    2
   -0.28349671123E-10    6    5    4    3
    0.70146085985E-02    6    5    4    4
    0.39987493990E-10    6    5    5    1
    0.11628122271E-08    6    5    5    2
    0.11729276565E-08    6    5    5    3
   -0.20680308045E-07    6    5    5    4
   -0.29782706801E-01    6    5    5    5
   -0.87100804826E-10    6    5    6    1
   -0.11331791842E-09    6    5    6    2
   -0.11754942604E-09    6    5    6    3
   -0.80197909365E-07    6    5    6    4
    0.31267151960E-01    6    5    6    5
    0.39130347185        6    6    1    1
   -0.67948915712E-02    6    6    2    1
    0.48514672139        6    6    2    2
    0.67949078259E-02    6    6    3    1
   -0.10035429311E-01    6    6    3    2
    0.48514802478        6    6    3    3
    0.25315098572E-08    6    6    4    1
   -0.95882606551E-09    6    6    4    2
    0.10334591005E-08    6    6    4    3
    0.48891290306        6    6    4    4
    0.12436726414E-10    6    6    5    1
    0.98024972906E-09    6    6    5    2
    0.10030434190E-08    6    6    5    3
   -0.17509720752E-06    6    6    5    4
    0.47211228929        6    6    5    5
   -0.13717741466E-09    6    6    6    1
   -0.92709513753E-10    6    6    6    2
   -0.10265499307E-09    6    6    6    3
   -0.56855550073E-06    6    6    6    4
    0.15354276863E-01    6    6    6    5
    0.51325401277        6    6    6    6
   -0.19646248550E-07    7    1    1    1
    0.26380256085E-08    7    1    2    1
    0.11698720221E-07    7    1    2    2
   -0.26737038229E-08    7    1    3    1
   -0.10550579233E-08    7    1    3    2
    0.11362241127E-07    7    1    3    3
    0.16137983463E-01    7    1    4    1
   -0.37822924894E-05    7    1    4    2
    0.37856014494E-05    7    1    4    3
    0.45998896779E-08    7    1    4    4
    0.19005750020E-08    7    1    5    1
    0.44164260139E-02    7    1    5    2
    0.44164261248E-02    7    1    5    3
    0.52118060897E-10    7    1    5    4
    0.19124380831E-08    7    1    5    5
   -0.27582096985E-07    7    1    6    1
    0.31729035151E-03    7    1    6    2
    0.31728716646E-03    7    1    6    3
    0.15427853102E-09    7    1    6    4
    0.43381466364E-08    7    1    6    5
    0.10025376314E-07    7    1    6    6
    0.32273221558E-01    7    1    7    1
    0.17080741494E-07    7    2    1    1
    0.13667328750E-08    7    2    2    1
   -0.22131262375E-07    7    2    2    2
   -0.32882116179E-09    7    2    3    1
   -0.41284898867E-09    7    2    3    2
    0.13634374355E-07    7    2    3    3
    0.29705221867E-02    7    2    4    1
   -0.20946894180E-02    7    2    4    2
    0.13037858151E-03    7    2    4    3
    0.18649422327E-08    7    2    4    4
    0.28649364497E-02    7    2    5    1
    0.10137889316E-01    7    2    5    2
    0.42510318381E-03    7    2    5    3
   -0.51789459365E-08    7    2    5    4
    0.80554324092E-08    7    2    5    5
   -0.56314715494E-03    7    2    6    1
   -0.49256062350E-02    7    2    6    2
   -0.61894235729E-04    7    2    6    3
   -0.12418305875E-07    7    2    6    4
   -0.32965580906E-08    7    2    6    5
   -0.11186453761E-08    7    2    6    6
    0.20017983251E-02    7    2    7    1
    0.10196463380E-01    7    2    7    2
   -0.17123779298E-07    7    3    1    1
   -0.32101473931E-09    7    3    2    1
   -0.13864561293E-07    7    3    2    2
    0.13558238281E-08    7    3    3    1
    0.40036628573E-09    7    3    3    2
    0.22415529714E-07    7    3    3    3
   -0.29705237295E-02    7    3    4    1
    0.13037860840E-03    7    3    4    2
   -0.20946695256E-02    7    3    4    3
   -0.18696141804E-08    7    3    4    4
    0.28649364873E-02    7    3    5    1
   -0.42510299420E-03    7    3    5    2
   -0.10137890089E-01    7    3    5    3
   -0.52467979912E-08    7    3    5    4
   -0.80946596561E-08    7    3    5    5
   -0.56313523005E-03    7    3    6    1
    0.61893565384E-04    7    3    6    2
    0.49256089431E-02    7    3    6    3
   -0.12606611855E-07    7    3    6    4
    0.33185788085E-08    7    3    6    5
    0.11082298209E-08    7    3    6    6
   -0.20017981645E-02    7    3    7    1
   -0.27364382491E-03    7    3    7    2
    0.10196460569E-01    7    3    7    3
    0.46657316793E-01    7    4    1    1
    0.16933583758E-02    7    4    2    1
    0.38442154169E-02    7    4    2    2
   -0.16933556427E-02    7    4    3    1
    0.45581683430E-03    7    4    3    2
    0.38444840372E-02    7    4    3    3
   -0.64639018928E-09    7    4    4    1
    0.14995173269E-08    7    4    4    2
   -0.15031734915E-08    7    4    4    3
    0.95052834650E-02    7    4    4    4
   -0.14003861919E-08    7    4    5    2
   -0.13910751264E-08    7    4    5    3
   -0.26008235030E-07    7    4    5    4
    0.35859688351E-01    7    4    5    5
    0.57963560061E-10    7    4    6    1
   -0.82734655778E-09    7    4    6    2
   -0.84284065781E-09    7    4    6    3
   -0.13303894140E-06    7    4    6    4
    0.30967171314E-02    7    4    6    5
   -0.39328394008E-02    7    4    6    6
   -0.18445192797E-08    7    4    7    1
    0.26943979162E-08    7    4    7    2
   -0.27522486724E-08    7    4    7    3
    0.40747301657E-01    7    4    7    4
    0.82824544792E-08    7    5    1    1
    0.32827624150E-02    7    5    2    1
    0.12713410242        7    5    2    2
    0.32827641956E-02    7    5    3    1
    0.15964155033E-09    7    5    3    2
   -0.12713410519        7    5    3    3
   -0.50410208179E-10    7    5    4    1
   -0.91360208235E-10    7    5    4    2
   -0.10076071422E-09    7    5    4    3
    0.31955442411E-06    7    5    4    4
    0.12681551256E-07    7    5    5    1
    0.63818014616E-08    7    5    5    2
   -0.64584897962E-08    7    5    5    3
    0.48036842967E-01    7    5    5    4
    0.64393425402E-08    7    5    5    5
   -0.23072120987E-08    7    5    6    1
   -0.39385966832E-08    7    5    6    2
    0.41295333859E-08    7    5    6    3
    0.94681425630E-01    7    5    6    4
   -0.81140702966E-07    7    5    6    5
   -0.30088395914E-06    7    5    6    6
    0.86099447793E-10    7    5    7    1
   -0.96640223338E-08    7    5    7    2
   -0.97647334606E-08    7    5    7    3
   -0.70818037122E-07    7    5    7    4
    0.10305227818        7    5    7    5
   -0.26163130933E-07    7    6    1    1
    0.17595476548E-03    7    6    2    1
   -0.61991999902E-01    7    6    2    2
    0.17595993729E-03    7    6    3    1
    0.41482613502E-09    7    6    3    2
    0.61991954910E-01    7    6    3    3
    0.68727708078E-10    7    6    4    1
   -0.11707142922E-08    7    6    4    2
   -0.11829441588E-08    7    6    4    3
   -0.19963290691E-06    7    6    4    4
   -0.45970242469E-08    7    6    5    1
   -0.29222293547E-08    7    6    5    2
    0.29820511017E-08    7    6    5    3
   -0.12705752220E-01    7    6    5    4
   -0.44574864906E-07    7    6    5    5
    0.22813477520E-08    7    6    6    1
    0.12493152728E-08    7    6    6    2
   -0.13388861420E-08    7    6    6    3
   -0.53778929299E-01    7    6    6    4
    0.44294441418E-08    7    6    6    5
    0.16180973019E-06    7    6    6    6
   -0.13460437693E-10    7    6    7    1
    0.42725398332E-08    7    6    7    2
    0.43258184861E-08    7    6    7    3
   -0.16605322881E-07    7    6    7    4
   -0.34731095600E-01    7    6    7    5
    0.25708926285E-01    7    6    7    6
    0.63451180944        7    7    1    1
   -0.61396292233E-02    7    7    2    1
    0.44674055349        7    7    2    2
    0.61396317925E-02    7    7    3    1
   -0.61399860658E-02    7    7    3    2
    0.44674051580        7    7    3    3
   -0.87839917421E-09    7    7    4    1
    0.39228847229E-08    7    7    4    2
   -0.39950949667E-08    7    7    4    3
    0.48780325628        7    7    4    4
   -0.33590801994E-10    7    7    5    1
   -0.46166191391E-08    7    7    5    2
   -0.46139176695E-08    7    7    5    3
   -0.54895826934E-07    7    7    5    4
    0.58815495009        7    7    5    5
    0.16382748936E-09    7    7    6    1
    0.13921834877E-08    7    7    6    2
    0.14138201848E-08    7    7    6    3
   -0.47082700805E-07    7    7    6    4
   -0.35643995010E-01    7    7    6    5
    0.45358308432        7    7    6    6
   -0.69392128489E-08    7    7    7    1
    0.10779029324E-07    7    7    7    2
   -0.10847903436E-07    7    7    7    3
    0.52243171671E-01    7    7    7    4
    0.16782933712E-07    7    7    7    5
   -0.66223167910E-07    7    7    7    6
    0.64245327249        7    7    7    7
   -0.37434483707E-07    8    1    1    1
   -0.23410806256E-08    8    1    2    1
    0.71577777531E-08    8    1    2    2
    0.23879130365E-08    8    1    3    1
   -0.27261203542E-09    8    1    3    2
    0.70831014923E-08    8    1    3    3
   -0.29976732323E-01    8    1    4    1
   -0.44716636138E-04    8    1    4    2
    0.44716948725E-04    8    1    4    3
    0.58583984834E-09    8    1    4    4
    0.67921222518E-08    8    1    5    1
   -0.45674625586E-02    8    1    5    2
   -0.45674630920E-02    8    1    5    3
    0.11779889195E-10    8    1    5    4
   -0.82074221657E-08    8    1    5    5
    0.57091881772E-07    8    1    6    1
    0.26211029569E-03    8    1    6    2
    0.26211281387E-03    8    1    6    3
    0.56195730265E-08    8    1    6    5
    0.55147658519E-08    8    1    6    6
   -0.29031030268E-01    8    1    7    1
   -0.19426857680E-02    8    1    7    2
    0.19426864595E-02    8    1    7    3
   -0.12772583243E-08    8    1    7    4
    0.28206098436E-10    8    1    7    5
   -0.54389508722E-10    8    1    7    6
   -0.93262147161E-08    8    1    7    7
    0.38871047924E-01    8    1    8    1
   -0.10185458001E-07    8    2    1    1
    0.16025862025E-08    8    2    2    1
    0.62055589867E-08    8    2    2    2
   -0.41779738799E-09    8    2    3    1
   -0.80577142698E-09    8    2    3    2
    0.24831781284E-08    8    2    3    3
    0.32563237592E-02    8    2    4    1
   -0.70161902390E-04    8    2    4    2
   -0.11343705376E-03    8    2    4    3
   -0.11074894281E-09    8    2    4    4
    0.17618979022E-02    8    2    5    1
    0.13769747763E-01    8    2    5    2
    0.70369798723E-03    8    2    5    3
    0.36894909619E-09    8    2    5    4
   -0.29309121529E-08    8    2    5    5
   -0.66235921513E-03    8    2    6    1
    0.27606947229E-02    8    2    6    2
   -0.45579507499E-04    8    2    6    3
    0.80713508612E-09    8    2    6    4
    0.18342241378E-08    8    2    6    5
    0.25260112266E-08    8    2    6    6
    0.35115688534E-02    8    2    7    1
    0.99216924763E-02    8    2    7    2
   -0.53921949135E-03    8    2    7    3
   -0.33162517205E-08    8    2    7    4
   -0.22465682895E-09    8    2    7    5
   -0.40432508158E-09    8    2    7    6
   -0.92132015029E-08    8    2    7    7
   -0.29421580408E-02    8    2    8    1
    0.18637108519E-01    8    2    8    2
    0.10343114783E-07    8    3    1    1
   -0.40702191156E-09    8    3    2    1
   -0.23759582304E-08    8    3    2    2
    0.16153460987E-08    8    3    3    1
    0.85378876939E-09    8    3    3    2
   -0.64298183244E-08    8    3    3    3
   -0.32563270608E-02    8    3    4    1
   -0.11343722677E-03    8    3    4    2
   -0.70182233767E-04    8    3    4    3
    0.98533740843E-10    8    3    4    4
    0.17619003413E-02    8    3    5    1
   -0.70369778039E-03    8    3    5    2
   -0.13769756922E-01    8    3    5    3
    0.40200585942E-09    8    3    5    4
    0.29722116140E-08    8    3    5    5
   -0.66234640884E-03    8    3    6    1
    0.45578755717E-04    8    3    6    2
   -0.27606825237E-02    8    3    6    3
    0.91015730504E-09    8    3    6    4
   -0.18439662621E-08    8    3    6    5
   -0.25569279850E-08    8    3    6    6
   -0.35115707122E-02    8    3    7    1
   -0.53921943009E-03    8    3    7    2
    0.99217026403E-02    8    3    7    3
    0.33654010958E-08    8    3    7    4
   -0.13680290573E-09    8    3    7    5
   -0.45352753181E-09    8    3    7    6
    0.93074647598E-08    8    3    7    7
    0.29421585939E-02    8    3    8    1
   -0.11909206343E-02    8    3    8    2
    0.18637134828E-01    8    3    8    3
   -0.91172609919E-01    8    4    1    1
   -0.10641982675E-02    8    4    2    1
    0.11719048194E-01    8    4    2    2
    0.10641966487E-02    8    4    3    1
   -0.17029492028E-02    8    4    3    2
    0.11718878976E-01    8    4    3    3
    0.99772878345E-10    8    4    4    1
   -0.11602498799E-08    8    4    4    2
    0.11967043235E-08    8    4    4    3
   -0.70238247895E-02    8    4    4    4
    0.28077629107E-10    8    4    5    1
    0.12357697811E-08    8    4    5    2
    0.12335463994E-08    8    4    5    3
    0.90087787361E-07    8    4    5    4
   -0.36796373651E-01    8    4    5    5
   -0.11220998823E-09    8    4    6    1
   -0.92317572163E-10    8    4    6    2
   -0.79659259152E-10    8    4    6    3
    0.11007403114E-06    8    4    6    4
    0.26720202082E-01    8    4    6    5
    0.12036362834E-01    8    4    6    6
    0.43925443810E-08    8    4    7    1
   -0.46425601795E-08    8    4    7    2
    0.46851362404E-08    8    4    7    3
   -0.16970108715E-01    8    4    7    4
    0.43881985064E-07    8    4    7    5
    0.68936023930E-08    8    4    7    6
   -0.63563535719E-01    8    4    7    7
    0.87315924661E-08    8    4    8    1
    0.37263689816E-08    8    4    8    2
   -0.37739290391E-08    8    4    8    3
    0.44950500203E-01    8    4    8    4
    0.76124281308E-07    8    5    1    1
   -0.25956967012E-02    8    5    2    1
    0.14891885741        8    5    2    2
   -0.25956928631E-02    8    5    3    1
    0.17308895540E-08    8    5    3    2
   -0.14891890916        8    5    3    3
   -0.63651622858E-10    8    5    4    1
    0.76976799049E-09    8    5    4    2
    0.76205885088E-09    8    5    4    3
    0.40387732149E-06    8    5    4    4
    0.11591385648E-07    8    5    5    1
    0.58857046964E-08    8    5    5    2
   -0.59415128610E-08    8    5    5    3
    0.40402603050E-01    8    5    5    4
    0.25128616812E-07    8    5    5    5
   -0.17270072666E-08    8    5    6    1
   -0.37557636026E-08    8    5    6    2
    0.39495728011E-08    8    5    6    3
    0.11968422446        8    5    6    4
   -0.81262298219E-07    8    5    6    5
   -0.40108810297E-06    8    5    6    6
    0.10449661139E-09    8    5    7    1
   -0.86571250608E-08    8    5    7    2
   -0.87819933571E-08    8    5    7    3
   -0.63528573539E-07    8    5    7    4
    0.71834824814E-01    8    5    7    5
   -0.31012901240E-01    8    5    7    6
    0.40308433356E-07    8    5    7    7
    0.12036626945E-10    8    5    8    1
    0.65299651004E-09    8    5    8    2
    0.76064537080E-09    8    5    8    3
    0.28645407400E-07    8    5    8    4
    0.11195095793        8    5    8    5
    0.12162851971E-06    8    6    1    1
   -0.10010011092E-02    8    6    2    1
    0.35213781534E-01    8    6    2    2
   -0.10010051525E-02    8    6    3    1
    0.13415741912E-08    8    6    3    2
   -0.35213769134E-01    8    6    3    3
   -0.47990967094E-10    8    6    4    1
    0.24363723095E-09    8    6    4    2
    0.25687070591E-09    8    6    4    3
    0.12826684061E-06    8    6    4    4
    0.29109631732E-08    8    6    5    1
    0.12780404356E-08    8    6    5    2
   -0.12829043937E-08    8    6    5    3
    0.21306485095E-01    8    6    5    4
    0.59918906826E-07    8    6    5    5
    0.68995633592E-09    8    6    6    1
   -0.53298959066E-09    8    6    6    2
    0.59688071182E-09    8    6    6    3
    0.29303396175E-01    8    6    6    4
   -0.69944341479E-07    8    6    6    5
   -0.82829354309E-07    8    6    6    6
   -0.21882161889E-08    8    6    7    2
   -0.22247402154E-08    8    6    7    3
    0.17239362335E-07    8    6    7    4
    0.18004147289E-01    8    6    7    5
   -0.85657909594E-03    8    6    7    6
    0.97487079782E-07    8    6    7    7
    0.21228930719E-10    8    6    8    1
    0.25287367910E-09    8    6    8    2
    0.28381621589E-09    8    6    8    3
   -0.31122822104E-07    8    6    8    4
    0.21653572529E-01    8    6    8    5
    0.23850716067E-01    8    6    8    6
   -0.18230002942        8    7    1    1
    0.55779786827E-03    8    7    2    1
    0.48309814628E-01    8    7    2    2
   -0.55779978151E-03    8    7    3    1
   -0.37588715713E-02    8    7    3    2
    0.48309917771E-01    8    7    3    3
    0.20782620671E-08    8    7    4    1
   -0.32556108433E-08    8    7    4    2
    0.33546419050E-08    8    7    4    3
   -0.55856520663E-02    8    7    4    4
    0.69673832084E-10    8    7    5    1
    0.22610346190E-08    8    7    5    2
    0.22758497020E-08    8    7    5    3
    0.41555186022E-07    8    7    5    4
   -0.52628535477E-01    8    7    5    5
   -0.22044049826E-09    8    7    6    1
   -0.85460920788E-09    8    7    6    2
   -0.87926980033E-09    8    7    6    3
    0.40955044671E-07    8    7    6    4
    0.30937192585E-01    8    7    6    5
    0.35631243388E-01    8    7    6    6
    0.12754774423E-07    8    7    7    1
   -0.10665133094E-07    8    7    7    2
    0.10739735745E-07    8    7    7    3
   -0.43521644154E-01    8    7    7    4
   -0.28668600913E-07    8    7    7    5
    0.56572365866E-07    8    7    7    6
   -0.11838662299        8    7    7    7
    0.17641854119E-07    8    7    8    1
    0.86921370072E-08    8    7    8    2
   -0.88140097843E-08    8    7    8    3
    0.58606320025E-01    8    7    8    4
   -0.86512640710E-07    8    7    8    5
   -0.75688685641E-07    8    7    8    6
    0.15159522535        8    7    8    7
    0.60723684157        8    8    1    1
   -0.84419630049E-02    8    8    2    1
    0.50409215789        8    8    2    2
    0.84419628127E-02    8    8    3    1
   -0.97824890125E-02    8    8    3    2
    0.50409242262        8    8    3    3
    0.67365334488E-08    8    8    4    1
    0.37060528769E-08    8    8    4    2
   -0.37248040438E-08    8    8    4    3
    0.52297640009        8    8    4    4
   -0.26005176926E-10    8    8    5    1
   -0.90151656217E-09    8    8    5    2
   -0.84976630986E-09    8    8    5    3
   -0.64612878673E-07    8    8    5    4
    0.61017400938        8    8    5    5
    0.91305454388E-10    8    8    6    1
    0.61379792124E-09    8    8    6    2
    0.62123121580E-09    8    8    6    3
   -0.12972112296E-06    8    8    6    4
   -0.14007154770E-01    8    8    6    5
    0.50207322180        8    8    6    6
    0.72120915486E-08    8    8    7    1
    0.94736271542E-08    8    8    7    2
   -0.95607470716E-08    8    8    7    3
    0.57560815622E-01    8    8    7    4
   -0.85838674707E-07    8    8    7    5
   -0.50075457115E-07    8    8    7    6
    0.64234603891        8    8    7    7
   -0.12086976805E-07    8    8    8    1
   -0.45377621726E-08    8    8    8    2
    0.45699406979E-08    8    8    8    3
   -0.49168787021E-01    8    8    8    4
   -0.69093070827E-07    8    8    8    5
    0.68513838167E-07    8    8    8    6
   -0.79797852555E-01    8    8    8    7
    0.69500393874        8    8    8    8
   -0.20991437871E-09    9    1    1    1
   -0.32936607082E-10    9    1    2    1
    0.15775424001E-07    9    1    2    2
   -0.17002516984E-10    9    1    3    1
   -0.15716397219E-07    9    1    3    3
    0.11535123792E-08    9    1    4    1
   -0.38122588599E-03    9    1    4    2
   -0.38122820912E-03    9    1    4    3
   -0.20955810684E-01    9    1    5    1
   -0.66647943399E-03    9    1    5    2
    0.66647531193E-03    9    1    5    3
    0.42700379189E-08    9    1    5    4
   -0.60892852575E-10    9    1    5    5
    0.72370331722E-02    9    1    6    1
    0.66598484677E-03    9    1    6    2
   -0.66598195138E-03    9    1    6    3
    0.12366065507E-07    9    1    6    4
    0.45349475181E-10    9    1    6    6
   -0.13654710506E-07    9    1    7    1
   -0.17123420386E-02    9    1    7    2
   -0.17123403306E-02    9    1    7    3
   -0.37672730534E-10    9    1    7    4
    0.99497248953E-08    9    1    7    5
   -0.45087757045E-08    9    1    7    6
   -0.98361428664E-10    9    1    7    7
    0.68636936307E-08    9    1    8    1
   -0.29720350903E-03    9    1    8    2
   -0.29720267353E-03    9    1    8    3
    0.40014690062E-10    9    1    8    4
    0.12124910297E-07    9    1    8    5
    0.15010212144E-08    9    1    8    6
    0.10867038449E-09    9    1    8    7
   -0.66113466843E-10    9    1    8    8
    0.23675020794E-01    9    1    9    1
    0.60774081124E-08    9    2    1    1
    0.13011042384E-08    9    2    2    1
    0.28847209776E-08    9    2    2    2
   -0.24056200437E-09    9    2    3    1
   -0.43018344542E-09    9    2    3    2
   -0.46815754788E-08    9    2    3    3
    0.63820010197E-03    9    2    4    1
   -0.65957901417E-02    9    2    4    2
   -0.10492336090E-03    9    2    4    3
    0.22601464705E-09    9    2    4    4
    0.31279484029E-02    9    2    5    1
    0.10358892009E-01    9    2    5    2
   -0.29386041455E-03    9    2    5    3
    0.36848823347E-09    9    2    5    4
    0.26640520802E-08    9    2    5    5
   -0.65041008594E-03    9    2    6    1
   -0.38857008203E-02    9    2    6    2
    0.26693196154E-03    9    2    6    3
    0.30098687917E-08    9    2    6    4
   -0.13858256849E-08    9    2    6    5
   -0.74773135429E-09    9    2    6    6
    0.17642265385E-02    9    2    7    1
    0.10168378667E-01    9    2    7    2
    0.17183962619E-03    9    2    7    3
    0.82542053665E-09    9    2    7    4
    0.42170759907E-09    9    2    7    5
   -0.64825008850E-09    9    2    7    6
    0.13594630752E-08    9    2    7    7
    0.52481405377E-04    9    2    8    1
    0.15846671699E-01    9    2    8    2
   -0.36477571780E-04    9    2    8    3
   -0.13069562258E-08    9    2    8    4
    0.33256044352E-08    9    2    8    5
   -0.13615668336E-09    9    2    8    6
   -0.39111871084E-08    9    2    8    7
    0.19159776106E-08    9    2    8    8
   -0.18566233736E-02    9    2    9    1
    0.16703589909E-01    9    2    9    2
    0.62684923874E-08    9    3    1    1
    0.24972121835E-09    9    3    2    1
   -0.46106139159E-08    9    3    2    2
   -0.13064242354E-08    9    3    3    1
   -0.46872847367E-09    9    3    3    2
    0.28235728560E-08    9    3    3    3
    0.63819921544E-03    9    3    4    1
    0.10492408209E-03    9    3    4    2
    0.65957806965E-02    9    3    4    3
    0.28320253032E-09    9    3    4    4
   -0.31279473199E-02    9    3    5    1
   -0.29386114278E-03    9    3    5    2
    0.10358881501E-01    9    3    5    3
   -0.32709323747E-09    9    3    5    4
    0.28035186976E-08    9    3    5    5
    0.65040819936E-03    9    3    6    1
    0.26693193700E-03    9    3    6    2
   -0.38857311552E-02    9    3    6    3
   -0.29795913500E-08    9    3    6    4
   -0.14317178349E-08    9    3    6    5
   -0.72086942224E-09    9    3    6    6
    0.17642231274E-02    9    3    7    1
   -0.17184019948E-03    9    3    7    2
   -0.10168369837E-01    9    3    7    3
    0.85116218417E-09    9    3    7    4
   -0.39500766345E-09    9    3    7    5
    0.65227040638E-09    9    3    7    6
    0.14970521996E-08    9    3    7    7
    0.52482972028E-04    9    3    8    1
    0.36477213304E-04    9    3    8    2
   -0.15846670563E-01    9    3    8    3
   -0.13707129113E-08    9    3    8    4
   -0.33296482747E-08    9    3    8    5
    0.16254795044E-09    9    3    8    6
   -0.39836197295E-08    9    3    8    7
    0.20899803862E-08    9    3    8    8
    0.18566236169E-02    9    3    9    1
   -0.76746047284E-03    9    3    9    2
    0.16703562927E-01    9    3    9    3
    0.10128686438E-06    9    4    1    1
   -0.27146753151E-02    9    4    2    1
   -0.50426497508E-01    9    4    2    2
   -0.27146769657E-02    9    4    3    1
    0.28096342656E-08    9    4    3    2
    0.50426415162E-01    9    4    3    3
    0.16798658913E-10    9    4    4    1
   -0.77028315620E-10    9    4    4    2
   -0.70755037322E-10    9    4    4    3
   -0.17453995147E-06    9    4    4    4
   -0.47838963730E-08    9    4    5    1
   -0.25103308308E-08    9    4    5    2
    0.25623970024E-08    9    4    5    3
   -0.17219260128E-01    9    4    5    4
    0.40424617048E-07    9    4    5    5
    0.22748214810E-08    9    4    6    1
    0.17505269358E-08    9    4    6    2
   -0.18099238751E-08    9    4    6    3
   -0.45409215689E-01    9    4    6    4
    0.25321383974E-07    9    4    6    5
    0.10492005221E-06    9    4    6    6
   -0.37081704753E-10    9    4    7    1
    0.36909035650E-08    9    4    7    2
    0.37226628170E-08    9    4    7    3
    0.64075228857E-07    9    4    7    4
   -0.32342389167E-01    9    4    7    5
    0.20959890574E-01    9    4    7    6
    0.33593202264E-07    9    4    7    7
   -0.12293096397E-10    9    4    8    1
   -0.13024036886E-09    9    4    8    2
   -0.16987934748E-09    9    4    8    3
   -0.65294090473E-08    9    4    8    4
   -0.18917463975E-01    9    4    8    5
    0.58669644445E-02    9    4    8    6
   -0.52140410193E-07    9    4    8    7
    0.54127491320E-07    9    4    8    8
   -0.29653326696E-08    9    4    9    1
   -0.54712658947E-09    9    4    9    2
    0.52828648624E-09    9    4    9    3
    0.37419527418E-01    9    4    9    4
   -0.18816143017        9    5    1    1
    0.19156285773E-02    9    5    2    1
    0.60522025312E-01    9    5    2    2
   -0.19156348671E-02    9    5    3    1
   -0.45949581506E-02    9    5    3    2
    0.60521914442E-01    9    5    3    3
    0.24455881768E-08    9    5    4    1
   -0.17745395864E-08    9    5    4    2
    0.18948212171E-08    9    5    4    3
    0.29752541038E-02    9    5    4    4
    0.62966214166E-10    9    5    5    1
    0.35157429358E-08    9    5    5    2
    0.35736095940E-08    9    5    5    3
    0.99825055727E-07    9    5    5    4
   -0.62928955264E-01    9    5    5    5
   -0.23498595023E-09    9    5    6    1
   -0.10304539284E-08    9    5    6    2
   -0.10570712135E-08    9    5    6    3
    0.13428024388E-06    9    5    6    4
    0.48072328086E-01    9    5    6    5
    0.41260094736E-01    9    5    6    6
    0.15842040475E-07    9    5    7    1
   -0.85188072015E-08    9    5    7    2
    0.85318235510E-08    9    5    7    3
   -0.14558470168E-01    9    5    7    4
    0.19260583139E-07    9    5    7    5
   -0.18186182702E-07    9    5    7    6
   -0.79612785312E-01    9    5    7    7
    0.18506329822E-07    9    5    8    1
    0.77008046150E-08    9    5    8    2
   -0.78104201691E-08    9    5    8    3
    0.47478975998E-01    9    5    8    4
   -0.20816939257E-07    9    5    8    5
   -0.37579711145E-07    9    5    8    6
    0.12055492343        9    5    8    7
   -0.29754362231E-01    9    5    8    8
    0.10992080351E-09    9    5    9    1
   -0.36307743512E-08    9    5    9    2
   -0.36947684438E-08    9    5    9    3
   -0.83589976632E-07    9    5    9    4
    0.15584617039        9    5    9    5
    0.69738563824E-01    9    6    1    1
    0.26186771270E-03    9    6    2    1
   -0.25313868246E-01    9    6    2    2
   -0.26185292305E-03    9    6    3    1
    0.18473603885E-02    9    6    3    2
   -0.25314074550E-01    9    6    3    3
    0.37301990676E-09    9    6    4    1
    0.12054841135E-08    9    6    4    2
   -0.12392616585E-08    9    6    4    3
   -0.13898840938E-01    9    6    4    4
   -0.43772436220E-10    9    6    5    1
   -0.13628217325E-08    9    6    5    2
   -0.13781134901E-08    9    6    5    3
    0.27409195192E-07    9    6    5    4
    0.27882485087E-01    9    6    5    5
    0.97629827132E-10    9    6    6    1
    0.19631180167E-09    9    6    6    2
    0.20911712825E-09    9    6    6    3
    0.63949325895E-07    9    6    6    4
   -0.93272107828E-02    9    6    6    5
   -0.26008335552E-01    9    6    6    6
   -0.56118891105E-08    9    6    7    1
    0.32775957490E-08    9    6    7    2
   -0.32789326886E-08    9    6    7    3
    0.16728859173E-01    9    6    7    4
    0.69870433260E-07    9    6    7    5
   -0.49460395112E-07    9    6    7    6
    0.31519826826E-01    9    6    7    7
   -0.66110758085E-08    9    6    8    1
   -0.30967024509E-08    9    6    8    2
    0.31582956123E-08    9    6    8    3
   -0.72534063666E-02    9    6    8    4
    0.63705722221E-07    9    6    8    5
   -0.54879942659E-08    9    6    8    6
   -0.44405114405E-01    9    6    8    7
    0.19335171378E-01    9    6    8    8
   -0.40115659890E-10    9    6    9    1
    0.13640742356E-08    9    6    9    2
    0.13979965772E-08    9    6    9    3
   -0.79049189403E-08    9    6    9    4
   -0.51370624052E-01    9    6    9    5
    0.35640448261E-01    9    6    9    6
   -0.93259443285E-07    9    7    1    1
   -0.18333704273E-02    9    7    2    1
    0.11321642083        9    7    2    2
   -0.18333693265E-02    9    7    3    1
   -0.21470672044E-08    9    7    3    2
   -0.11321636854        9    7    3    3
   -0.76206199527E-10    9    7    4    1
    0.94657239971E-09    9    7    4    2
    0.93815085529E-09    9    7    4    3
    0.30660128431E-06    9    7    4    4
    0.10728196391E-07    9    7    5    1
    0.35014002567E-08    9    7    5    2
   -0.35489767906E-08    9    7    5    3
    0.26613330330E-01    9    7    5    4
   -0.28170069581E-07    9    7    5    5
   -0.28267870266E-08    9    7    6    1
   -0.28896602618E-08    9    7    6    2
    0.30380199579E-08    9    7    6    3
    0.90661025926E-01    9    7    6    4
   -0.26579115161E-07    9    7    6    5
   -0.26856599917E-06    9    7    6    6
    0.60998865820E-10    9    7    7    1
   -0.70227329290E-08    9    7    7    2
   -0.71249971318E-08    9    7    7    3
   -0.78503589077E-07    9    7    7    4
    0.49328662940E-01    9    7    7    5
   -0.26830632023E-01    9    7    7    6
   -0.49403389781E-07    9    7    7    7
    0.42845743315E-10    9    7    8    1
   -0.69118001703E-09    9    7    8    2
   -0.61961116938E-09    9    7    8    3
    0.53181691112E-07    9    7    8    4
    0.84595929786E-01    9    7    8    5
    0.88291454795E-02    9    7    8    6
    0.43406128177E-07    9    7    8    7
   -0.95722557796E-07    9    7    8    8
    0.68696273855E-08    9    7    9    1
    0.20139284408E-08    9    7    9    2
   -0.20086703315E-08    9    7    9    3
   -0.21985647404E-01    9    7    9    4
    0.96228910339E-07    9    7    9    5
    0.18604923485E-07    9    7    9    6
    0.71824471840E-01    9    7    9    7
   -0.13661430185E-07    9    8    1    1
    0.12027924272E-02    9    8    2    1
    0.16274270158        9    8    2    2
    0.12027928679E-02    9    8    3    1
   -0.76599202065E-09    9    8    3    2
   -0.16274267891        9    8    3    3
   -0.77319274053E-10    9    8    4    1
    0.30443544761E-09    9    8    4    2
    0.27530394239E-09    9    8    4    3
    0.42116072579E-06    9    8    4    4
    0.17325433355E-07    9    8    5    1
    0.80530508568E-08    9    8    5    2
   -0.81491906213E-08    9    8    5    3
    0.53920641811E-01    9    8    5    4
   -0.29008860086E-08    9    8    5    5
   -0.36556555839E-08    9    8    6    1
   -0.47446185598E-08    9    8    6    2
    0.49804880840E-08    9    8    6    3
    0.12297833873        9    8    6    4
   -0.73565536834E-07    9    8    6    5
   -0.38378515920E-06    9    8    6    6
    0.11034911622E-09    9    8    7    1
   -0.10659006140E-07    9    8    7    2
   -0.10778856524E-07    9    8    7    3
   -0.71546804015E-07    9    8    7    4
    0.11016484469        9    8    7    5
   -0.41857521861E-01    9    8    7    6
    0.26273011473E-07    9    8    7    7
    0.22123795605E-10    9    8    8    1
    0.78236344984E-09    9    8    8    2
    0.93751691413E-09    9    8    8    3
    0.60560735141E-07    9    8    8    4
    0.97408157079E-01    9    8    8    5
    0.23752065532E-01    9    8    8    6
   -0.39667715917E-07    9    8    8    7
   -0.84579552427E-07    9    8    8    8
    0.98110647303E-08    9    8    9    1
    0.20600351226E-08    9    8    9    2
   -0.20578836382E-08    9    8    9    3
   -0.40428611664E-01    9    8    9    4
    0.62643608103E-07    9    8    9    5
    0.80963076273E-07    9    8    9    6
    0.70740638813E-01    9    8    9    7
    0.13640937355        9    8    9    8
    0.64828399981        9    9    1    1
   -0.10770271901E-01    9    9    2    1
    0.47684243188        9    9    2    2
    0.10770277054E-01    9    9    3    1
   -0.81047414707E-02    9    9    3    2
    0.47684213725        9    9    3    3
    0.28015603477E-09    9    9    4    1
    0.18756533204E-08    9    9    4    2
   -0.19259825565E-08    9    9    4    3
    0.51076616616        9    9    4    4
   -0.21427055963E-10    9    9    5    1
   -0.30347842105E-08    9    9    5    2
   -0.30485442393E-08    9    9    5    3
   -0.30789077359E-07    9    9    5    4
    0.62625850600        9    9    5    5
    0.14186329072E-09    9    9    6    1
    0.11952100539E-08    9    9    6    2
    0.12114946916E-08    9    9    6    3
    0.54871292632E-07    9    9    6    4
   -0.47046366827E-01    9    9    6    5
    0.48601908813        9    9    6    6
   -0.27724408334E-08    9    9    7    1
    0.92373064194E-08    9    9    7    2
   -0.92511527404E-08    9    9    7    3
    0.20209118549E-01    9    9    7    4
    0.10597576246E-06    9    9    7    5
   -0.47108164055E-07    9    9    7    6
    0.61854149544        9    9    7    7
   -0.10991862798E-07    9    9    8    1
   -0.44570955983E-08    9    9    8    2
    0.44848796604E-08    9    9    8    3
   -0.49551787331E-01    9    9    8    4
    0.12642907689E-06    9    9    8    5
    0.96548280603E-07    9    9    8    6
   -0.70063664205E-01    9    9    8    7
    0.63930535799        9    9    8    8
   -0.97607051514E-10    9    9    9    1
    0.30909048208E-08    9    9    9    2
    0.32687537977E-08    9    9    9    3
    0.68751472591E-08    9    9    9    4
   -0.10018991922        9    9    9    5
    0.31799553913E-01    9    9    9    6
    0.25641854439E-07    9    9    9    7
    0.10255901481E-06    9    9    9    8
    0.69579843181        9    9    9    9
    -6.1415346687        1    1    0    0
   -0.63759508274E-01    2    1    0    0
    -5.4031361110        2    2    0    0
    0.63759497327E-01    3    1    0    0
    0.64493879707E-01    3    2    0    0
    -5.4031358551        3    3    0    0
   -0.45125222097E-07    4    1    0    0
   -0.27353361296E-07    4    2    0    0
    0.28001925305E-07    4    3    0    0
    -5.6974874654        4    4    0    0
   -0.14229481510E-09    5    1    0    0
    0.16439828845E-07    5    2    0    0
    0.16335807970E-07    5    3    0    0
    0.42528373572E-06    5    4    0    0
    -6.3617000057        5    5    0    0
   -0.90006438919E-09    6    1    0    0
   -0.69313567671E-08    6    2    0    0
   -0.68181756662E-08    6    3    0    0
    0.39523322787E-06    6    4    0    0
    0.29081002646        6    5    0    0
    -5.4607291609        6    6    0    0
   -0.43973914195E-07    7    1    0    0
   -0.53041501779E-07    7    2    0    0
    0.53556987179E-07    7    3    0    0
   -0.43425144351        7    4    0    0
   -0.12339523637E-06    7    5    0    0
    0.66235149056E-06    7    6    0    0
    -6.3894182092        7    7    0    0
    0.54542624867E-07    8    1    0    0
    0.22186358984E-07    8    2    0    0
   -0.22485335108E-07    8    3    0    0
    0.27455376236        8    4    0    0
   -0.17396404816E-06    8    5    0    0
   -0.53926469168E-06    8    6    0    0
    0.36490168480        8    7    0    0
    -5.8855763499        8    8    0    0
    0.49504583909E-09    9    1    0    0
   -0.13060263196E-07    9    2    0    0
   -0.14181090694E-07    9    3    0    0
   -0.10470867904E-06    9    4    0    0
    0.28109673337        9    5    0    0
   -0.10559353605        9    6    0    0
    0.11766380176E-06    9    7    0    0
   -0.15929765696E-06    9    8    0    0
    -5.7408707697        9    9    0    0
     0.0000000000        1    0    0    0
     0.0000000000        2    0    0    0
     0.0000000000        3    0    0    0
   -0.43907000000        4    0    0    0
   -0.60887000000        5    0    0    0
   -0.84358000000        6    0    0    0
   -0.42077000000E-01    7    0    0    0
    0.41398000000        8    0    0    0
    0.51819000000        9    0    0    0
    -184.84081946        0    0    0    0
