# Supplementary material for: Stochastic-SplitGAS: A Quantum Monte Carlo Multi-Reference Perturbation Theory Based on the Imaginary-Time Evolution of Effective Hamiltonians
Source: J Chem Theory Comput. 2025 Dec 3;21(24):12523–44. doi: 10.1021/acs.jctc.5c01270 (PMC12746464; doi:10.1021/acs.jctc.5c01270)
Supplement: Supplementary file 2 [file ct5c01270_si_002.zip › suppmat_files/fe2s2_22in26_s7.FciDmp]

  &FCI NORB= 26,NELEC= 22,MS2=  6,
  ORBSYM= 1, 1, 1, 1, 1, 1, 1, 1, 1, 1, 1, 1, 1, 1, 1, 1, 1, 1, 1, 1, 1, 1, 1, 1, 1, 1,
  ISYM=0
 &END
    0.81072928178        1    1    1    1
   -0.74264229179E-03    2    1    1    1
    0.28504272366E-01    2    1    2    1
    0.77744284863        2    2    1    1
   -0.59376836537E-03    2    2    2    1
    0.86079625536        2    2    2    2
    0.18433737657E-02    3    1    1    1
   -0.19037261574E-02    3    1    2    1
    0.26464886625E-04    3    1    2    2
    0.28704534598E-01    3    1    3    1
    0.99710154109E-02    3    2    1    1
    0.73725624658E-03    3    2    2    1
    0.37101198166E-02    3    2    2    2
    0.30784921497E-04    3    2    3    1
    0.36417869153E-01    3    2    3    2
    0.77654016641        3    3    1    1
   -0.70353521674E-03    3    3    2    1
    0.78621340919        3    3    2    2
    0.17202362240E-02    3    3    3    1
    0.37518326793E-02    3    3    3    2
    0.86041122316        3    3    3    3
   -0.89769035612E-04    4    1    1    1
   -0.69996726809E-02    4    1    2    1
   -0.66605735200E-03    4    1    2    2
   -0.66426713731E-02    4    1    3    1
   -0.17428453199E-04    4    1    3    2
    0.18605018318E-02    4    1    3    3
    0.29138823869E-01    4    1    4    1
    0.14467108529E-01    4    2    1    1
    0.26325199382E-03    4    2    2    1
    0.11021043799E-02    4    2    2    2
   -0.96637840829E-03    4    2    3    1
    0.29546226535E-02    4    2    3    2
   -0.44839429664E-02    4    2    3    3
    0.21826652606E-03    4    2    4    1
    0.29965220779E-01    4    2    4    2
    0.13545692805E-01    4    3    1    1
    0.99662881850E-03    4    3    2    1
   -0.43926586279E-02    4    3    2    2
   -0.88982265068E-03    4    3    3    1
    0.30834615293E-02    4    3    3    2
    0.81042708606E-03    4    3    3    3
    0.22046147606E-03    4    3    4    1
    0.97717158522E-02    4    3    4    2
    0.29045358715E-01    4    3    4    3
    0.80349388346        4    4    1    1
   -0.11267008870E-02    4    4    2    1
    0.82855840074        4    4    2    2
    0.14388569249E-02    4    4    3    1
   -0.15407654981E-01    4    4    3    2
    0.83018033888        4    4    3    3
   -0.97936878713E-04    4    4    4    1
    0.10311934355E-02    4    4    4    2
    0.76804521673E-03    4    4    4    3
    0.91842251718        4    4    4    4
   -0.13315979322E-03    5    1    1    1
   -0.59851802151E-04    5    1    2    1
    0.15977734460E-01    5    1    2    2
   -0.65927501968E-03    5    1    3    1
   -0.77082602115E-03    5    1    3    2
   -0.16279673894E-01    5    1    3    3
   -0.99090080873E-03    5    1    4    1
    0.24959660713E-02    5    1    4    2
   -0.26599431115E-02    5    1    4    3
   -0.15948384663E-03    5    1    4    4
    0.32544428357E-01    5    1    5    1
   -0.33260597342E-03    5    2    1    1
   -0.82491275102E-02    5    2    2    1
   -0.88238785510E-03    5    2    2    2
   -0.26297630338E-02    5    2    3    1
    0.79482958564E-03    5    2    3    2
    0.85924319613E-04    5    2    3    3
    0.90851114605E-02    5    2    4    1
    0.17439263750E-03    5    2    4    2
   -0.15813749605E-03    5    2    4    3
   -0.19317978151E-02    5    2    4    4
   -0.34437774184E-03    5    2    5    1
    0.27385066338E-01    5    2    5    2
   -0.92822355950E-03    5    3    1    1
    0.34320088558E-02    5    3    2    1
   -0.42557407543E-02    5    3    2    2
    0.81984727279E-02    5    3    3    1
   -0.49890008884E-03    5    3    3    2
   -0.25136349343E-02    5    3    3    3
   -0.93749683010E-02    5    3    4    1
    0.38601619891E-03    5    3    4    2
    0.74137884631E-03    5    3    4    3
   -0.15950827781E-02    5    3    4    4
   -0.78009362278E-03    5    3    5    1
   -0.67088218779E-02    5    3    5    2
    0.28013012615E-01    5    3    5    3
    0.11623575421E-02    5    4    1    1
   -0.10945690126E-01    5    4    2    1
   -0.11614282326E-02    5    4    2    2
    0.11385519562E-01    5    4    3    1
   -0.11554465816E-03    5    4    3    2
   -0.23163922391E-02    5    4    3    3
   -0.70615705528E-05    5    4    4    1
    0.52147329728E-03    5    4    4    2
   -0.51146777809E-03    5    4    4    3
   -0.87381759386E-03    5    4    4    4
    0.63957453041E-03    5    4    5    1
    0.45569250080E-02    5    4    5    2
    0.42974000601E-02    5    4    5    3
    0.38640028812E-01    5    4    5    4
    0.79511118556        5    5    1    1
   -0.71482360445E-04    5    5    2    1
    0.83225588932        5    5    2    2
    0.34805709591E-02    5    5    3    1
    0.16701793769E-01    5    5    3    2
    0.83085921621        5    5    3    3
   -0.14669246968E-02    5    5    4    1
   -0.77244509954E-02    5    5    4    2
   -0.75209203493E-02    5    5    4    3
    0.83888805068        5    5    4    4
   -0.16210392375E-03    5    5    5    1
   -0.10060225795E-02    5    5    5    2
   -0.26480102112E-02    5    5    5    3
   -0.85470061236E-03    5    5    5    4
    0.91417918457        5    5    5    5
    0.53243366511E-02    6    1    1    1
   -0.41957635078E-02    6    1    2    1
    0.51546907014E-02    6    1    2    2
   -0.40057265044E-02    6    1    3    1
   -0.24094676283E-04    6    1    3    2
    0.55247162097E-02    6    1    3    3
    0.10358116497E-01    6    1    4    1
    0.33361459856E-03    6    1    4    2
    0.93098322740E-04    6    1    4    3
    0.53602487769E-02    6    1    4    4
    0.22264191016E-03    6    1    5    1
    0.34735925743E-02    6    1    5    2
   -0.36258731318E-02    6    1    5    3
    0.25609153534E-04    6    1    5    4
    0.46062191944E-02    6    1    5    5
    0.11100256088E-01    6    1    6    1
   -0.46290508546E-01    6    2    1    1
    0.16566689384E-03    6    2    2    1
   -0.57373946459E-01    6    2    2    2
   -0.34709805777E-03    6    2    3    1
   -0.25066466735E-02    6    2    3    2
   -0.52865391688E-01    6    2    3    3
    0.18977492538E-03    6    2    4    1
    0.92248065391E-02    6    2    4    2
    0.30538882458E-02    6    2    4    3
   -0.52266972123E-01    6    2    4    4
   -0.58099531060E-03    6    2    5    1
    0.31993657056E-03    6    2    5    2
    0.41800480247E-03    6    2    5    3
    0.18572340376E-03    6    2    5    4
   -0.58328003606E-01    6    2    5    5
   -0.42619661959E-03    6    2    6    1
    0.17196163875E-01    6    2    6    2
   -0.44274265187E-01    6    3    1    1
    0.24771390475E-03    6    3    2    1
   -0.50579459205E-01    6    3    2    2
   -0.12143175082E-04    6    3    3    1
   -0.26120597744E-02    6    3    3    2
   -0.54824833523E-01    6    3    3    3
   -0.27646251942E-03    6    3    4    1
    0.30295800249E-02    6    3    4    2
    0.89501860817E-02    6    3    4    3
   -0.49956266827E-01    6    3    4    4
    0.59414317574E-03    6    3    5    1
   -0.25691457706E-03    6    3    5    2
    0.88460518726E-03    6    3    5    3
    0.18793503312E-03    6    3    5    4
   -0.55715102437E-01    6    3    5    5
   -0.89059467525E-03    6    3    6    1
    0.94880690671E-02    6    3    6    2
    0.16322464825E-01    6    3    6    3
    0.18624543606        6    4    1    1
   -0.41345788245E-03    6    4    2    1
    0.19678263363        6    4    2    2
    0.43572923891E-03    6    4    3    1
   -0.53893012326E-02    6    4    3    2
    0.19736789653        6    4    3    3
    0.22822664879E-03    6    4    4    1
   -0.21481641833E-02    6    4    4    2
   -0.21315746782E-02    6    4    4    3
    0.22292153286        6    4    4    4
   -0.55673305245E-04    6    4    5    1
   -0.44239724059E-03    6    4    5    2
   -0.50429494193E-03    6    4    5    3
    0.59632894614E-03    6    4    5    4
    0.19951693488        6    4    5    5
    0.26939378383E-02    6    4    6    1
   -0.27487256852E-01    6    4    6    2
   -0.26265640941E-01    6    4    6    3
    0.11623802734        6    4    6    4
    0.83470015504E-02    6    5    1    1
   -0.29999133828E-02    6    5    2    1
    0.85729006497E-02    6    5    2    2
    0.31379051526E-02    6    5    3    1
    0.62320920410E-04    6    5    3    2
    0.77146122272E-02    6    5    3    3
   -0.35269133535E-04    6    5    4    1
    0.10428069554E-03    6    5    4    2
   -0.23247465691E-03    6    5    4    3
    0.87099263082E-02    6    5    4    4
    0.56453696171E-03    6    5    5    1
   -0.47874655858E-03    6    5    5    2
   -0.48665615255E-03    6    5    5    3
    0.11117579673E-01    6    5    5    4
    0.93014712399E-02    6    5    5    5
    0.90352540409E-04    6    5    6    1
   -0.11056985840E-02    6    5    6    2
   -0.10181267373E-02    6    5    6    3
    0.42053031127E-02    6    5    6    4
    0.10371693022E-01    6    5    6    5
    0.53854955061        6    6    1    1
   -0.15998534614E-02    6    6    2    1
    0.56138658037        6    6    2    2
    0.13412546261E-02    6    6    3    1
   -0.56540613135E-02    6    6    3    2
    0.56195197065        6    6    3    3
    0.61757736709E-03    6    6    4    1
   -0.88359384272E-02    6    6    4    2
   -0.85947328476E-02    6    6    4    3
    0.59934664307        6    6    4    4
   -0.36544430222E-04    6    6    5    1
   -0.57900030343E-03    6    6    5    2
   -0.16767672428E-02    6    6    5    3
    0.44207150383E-03    6    6    5    4
    0.57199692760        6    6    5    5
    0.27668566834E-02    6    6    6    1
   -0.28169217428E-01    6    6    6    2
   -0.26870686564E-01    6    6    6    3
    0.10485088869        6    6    6    4
    0.46709208911E-02    6    6    6    5
    0.46714669839        6    6    6    6
    0.27743423807E-02    7    1    1    1
    0.51834774932E-02    7    1    2    1
    0.64904550730E-02    7    1    2    2
   -0.63300337772E-02    7    1    3    1
   -0.25056481620E-04    7    1    3    2
   -0.81012883793E-03    7    1    3    3
   -0.66699996897E-03    7    1    4    1
    0.79853978514E-03    7    1    4    2
   -0.20607929265E-03    7    1    4    3
    0.28114954642E-02    7    1    4    4
    0.72438581674E-02    7    1    5    1
   -0.99701170130E-03    7    1    5    2
   -0.11566539128E-02    7    1    5    3
   -0.38924441287E-02    7    1    5    4
    0.25671779064E-02    7    1    5    5
    0.38284159153E-04    7    1    6    1
   -0.29726278825E-04    7    1    6    2
   -0.27178059004E-03    7    1    6    3
    0.92725219645E-03    7    1    6    4
   -0.19414618345E-02    7    1    6    5
    0.14621376157E-02    7    1    6    6
    0.98324730037E-02    7    1    7    1
    0.86455404411E-01    7    2    1    1
   -0.17974931906E-02    7    2    2    1
    0.10037954252        7    2    2    2
   -0.52220369614E-03    7    2    3    1
   -0.67125905872E-02    7    2    3    2
    0.89907274953E-01    7    2    3    3
    0.17234061693E-02    7    2    4    1
   -0.71539491205E-03    7    2    4    2
   -0.15570827907E-02    7    2    4    3
    0.98792334906E-01    7    2    4    4
    0.24634244147E-02    7    2    5    1
    0.57317992378E-02    7    2    5    2
   -0.17327252594E-02    7    2    5    3
    0.93879584531E-03    7    2    5    4
    0.93411946152E-01    7    2    5    5
    0.29509478526E-02    7    2    6    1
   -0.13043157358E-01    7    2    6    2
   -0.10020694781E-01    7    2    6    3
    0.47329191204E-01    7    2    6    4
    0.14259736279E-02    7    2    6    5
    0.49385583446E-01    7    2    6    6
    0.94287126168E-03    7    2    7    1
    0.31856581749E-01    7    2    7    2
   -0.11220064091        7    3    1    1
    0.71357731737E-03    7    3    2    1
   -0.11595109087        7    3    2    2
    0.16163840140E-02    7    3    3    1
    0.50143841839E-02    7    3    3    2
   -0.12942465303        7    3    3    3
   -0.21011255540E-02    7    3    4    1
    0.11021406793E-02    7    3    4    2
   -0.51509131489E-03    7    3    4    3
   -0.12604592994        7    3    4    4
    0.27683330730E-02    7    3    5    1
   -0.10055733093E-02    7    3    5    2
    0.64442778369E-02    7    3    5    3
    0.11722874943E-02    7    3    5    4
   -0.12102804138        7    3    5    5
   -0.38062902416E-02    7    3    6    1
    0.13922268968E-01    7    3    6    2
    0.15844296885E-01    7    3    6    3
   -0.59534542769E-01    7    3    6    4
   -0.25044406547E-02    7    3    6    5
   -0.63032456428E-01    7    3    6    6
   -0.88778900364E-04    7    3    7    1
   -0.28828811841E-01    7    3    7    2
    0.46452310640E-01    7    3    7    3
   -0.12923544799E-01    7    4    1    1
   -0.23535144576E-02    7    4    2    1
   -0.12080513564E-01    7    4    2    2
    0.22768336448E-02    7    4    3    1
    0.22229368699E-03    7    4    3    2
   -0.15157543985E-01    7    4    3    3
    0.67789753549E-04    7    4    4    1
    0.27162644117E-02    7    4    4    2
   -0.42586507402E-02    7    4    4    3
   -0.15399138547E-01    7    4    4    4
    0.10429265796E-02    7    4    5    1
    0.10810201614E-02    7    4    5    2
    0.60503162243E-03    7    4    5    3
    0.80160971017E-02    7    4    5    4
   -0.13298967541E-01    7    4    5    5
    0.97423869458E-04    7    4    6    1
    0.43958052195E-02    7    4    6    2
   -0.21790912133E-02    7    4    6    3
   -0.73709594871E-02    7    4    6    4
    0.66309159666E-02    7    4    6    5
   -0.69872267310E-02    7    4    6    6
   -0.10558376315E-02    7    4    7    1
   -0.30687577167E-02    7    4    7    2
    0.48765155940E-02    7    4    7    3
    0.97035527987E-02    7    4    7    4
    0.12789946931        7    5    1    1
   -0.13347783742E-02    7    5    2    1
    0.13771659763        7    5    2    2
   -0.15218138495E-02    7    5    3    1
    0.36680441596E-02    7    5    3    2
    0.13700551067        7    5    3    3
    0.23196995234E-02    7    5    4    1
   -0.15689144067E-02    7    5    4    2
   -0.18281486561E-02    7    5    4    3
    0.13723026674        7    5    4    4
    0.20934851350E-03    7    5    5    1
    0.45844276866E-02    7    5    5    2
   -0.64471173552E-02    7    5    5    3
   -0.97830300632E-03    7    5    5    4
    0.15427541487        7    5    5    5
    0.45468768991E-02    7    5    6    1
   -0.19874203370E-01    7    5    6    2
   -0.19331251544E-01    7    5    6    3
    0.65147167266E-01    7    5    6    4
    0.26456743186E-02    7    5    6    5
    0.69918340074E-01    7    5    6    6
    0.89969925851E-03    7    5    7    1
    0.33331369043E-01    7    5    7    2
   -0.42904895042E-01    7    5    7    3
   -0.50006030067E-02    7    5    7    4
    0.60417839228E-01    7    5    7    5
   -0.34179761302E-02    7    6    1    1
   -0.31251303038E-02    7    6    2    1
   -0.60035940185E-02    7    6    2    2
    0.26421793678E-02    7    6    3    1
    0.11485866989E-02    7    6    3    2
   -0.10129595264E-02    7    6    3    3
    0.64409678754E-03    7    6    4    1
    0.32399083893E-02    7    6    4    2
   -0.49128348952E-02    7    6    4    3
   -0.60014386153E-02    7    6    4    4
   -0.57394153679E-05    7    6    5    1
    0.41549766183E-03    7    6    5    2
   -0.69252708619E-03    7    6    5    3
    0.10337224107E-01    7    6    5    4
   -0.20788043745E-02    7    6    5    5
   -0.22959206140E-03    7    6    6    1
   -0.10483463183E-03    7    6    6    2
    0.45878475504E-03    7    6    6    3
   -0.14708583081E-02    7    6    6    4
    0.12622976662E-02    7    6    6    5
   -0.22014800629E-02    7    6    6    6
   -0.20609082862E-02    7    6    7    1
    0.22697557231E-03    7    6    7    2
    0.15586750636E-02    7    6    7    3
    0.23035504389E-03    7    6    7    4
   -0.55914044074E-03    7    6    7    5
    0.14454967285E-01    7    6    7    6
    0.51392745565        7    7    1    1
   -0.38719767833E-02    7    7    2    1
    0.53479744487        7    7    2    2
   -0.35720564121E-02    7    7    3    1
   -0.32305712620E-02    7    7    3    2
    0.53892136617        7    7    3    3
    0.65805042617E-02    7    7    4    1
   -0.41315273394E-02    7    7    4    2
   -0.26940768670E-02    7    7    4    3
    0.54637725026        7    7    4    4
   -0.82233799552E-03    7    7    5    1
    0.95020331384E-02    7    7    5    2
   -0.13553315755E-01    7    7    5    3
   -0.29959214467E-02    7    7    5    4
    0.55426353971        7    7    5    5
    0.33534974707E-02    7    7    6    1
   -0.25396476737E-01    7    7    6    2
   -0.24695954375E-01    7    7    6    3
    0.92193151889E-01    7    7    6    4
    0.36234607250E-02    7    7    6    5
    0.42646943841        7    7    6    6
    0.21817044749E-02    7    7    7    1
    0.43208313254E-01    7    7    7    2
   -0.56504035457E-01    7    7    7    3
   -0.58648801614E-02    7    7    7    4
    0.64235800934E-01    7    7    7    5
   -0.28606517814E-02    7    7    7    6
    0.43866767687        7    7    7    7
    0.21657107358        8    1    1    1
    0.10318350930E-04    8    1    2    1
    0.20687890628        8    1    2    2
    0.28322388409E-03    8    1    3    1
    0.25983998872E-02    8    1    3    2
    0.20686528186        8    1    3    3
   -0.28341706418E-03    8    1    4    1
    0.51604557602E-02    8    1    4    2
    0.48686603082E-02    8    1    4    3
    0.21487181197        8    1    4    4
   -0.29014837988E-03    8    1    5    1
   -0.25072441516E-03    8    1    5    2
   -0.23058810551E-03    8    1    5    3
    0.70641379942E-03    8    1    5    4
    0.21156783353        8    1    5    5
    0.28236261947E-02    8    1    6    1
   -0.24023714349E-01    8    1    6    2
   -0.22929614113E-01    8    1    6    3
    0.98731012017E-01    8    1    6    4
    0.42208501328E-02    8    1    6    5
    0.10733880724        8    1    6    6
    0.11118944531E-02    8    1    7    1
    0.43898580210E-01    8    1    7    2
   -0.57266007056E-01    8    1    7    3
   -0.70523284587E-02    8    1    7    4
    0.67769594934E-01    8    1    7    5
   -0.11412224081E-02    8    1    7    6
    0.99649538653E-01    8    1    7    7
    0.12417557078        8    1    8    1
   -0.37428653810E-02    8    2    1    1
    0.10357462924E-01    8    2    2    1
   -0.44586155831E-02    8    2    2    2
   -0.13035747402E-02    8    2    3    1
    0.26231795153E-03    8    2    3    2
   -0.38996557229E-02    8    2    3    3
   -0.24995738138E-02    8    2    4    1
   -0.19516388731E-03    8    2    4    2
    0.31580068154E-03    8    2    4    3
   -0.43004741238E-02    8    2    4    4
   -0.31564504858E-03    8    2    5    1
   -0.32196727314E-02    8    2    5    2
    0.13414219643E-02    8    2    5    3
   -0.39650515035E-02    8    2    5    4
   -0.38634369894E-02    8    2    5    5
   -0.43717932732E-02    8    2    6    1
    0.59500126150E-03    8    2    6    2
    0.69751339236E-03    8    2    6    3
   -0.22106651265E-02    8    2    6    4
   -0.24464359748E-02    8    2    6    5
   -0.21763605513E-02    8    2    6    6
    0.42729531534E-02    8    2    7    1
   -0.21056813930E-02    8    2    7    2
    0.14106725365E-02    8    2    7    3
   -0.21213555920E-02    8    2    7    4
   -0.24116789562E-02    8    2    7    5
   -0.68162206881E-03    8    2    7    6
   -0.36223580805E-02    8    2    7    7
   -0.24539802942E-02    8    2    8    1
    0.10327653204E-01    8    2    8    2
   -0.15489290760E-02    8    3    1    1
   -0.13675773043E-02    8    3    2    1
   -0.16077221169E-02    8    3    2    2
    0.10416085386E-01    8    3    3    1
   -0.35874392295E-03    8    3    3    2
   -0.13107325233E-02    8    3    3    3
   -0.22684606532E-02    8    3    4    1
   -0.48892267746E-03    8    3    4    2
   -0.72286831057E-03    8    3    4    3
   -0.12482135208E-02    8    3    4    4
   -0.23332619729E-03    8    3    5    1
   -0.95510454847E-03    8    3    5    2
    0.28405260759E-02    8    3    5    3
    0.40695278573E-02    8    3    5    4
   -0.67520033547E-03    8    3    5    5
   -0.39912060377E-02    8    3    6    1
   -0.59526834562E-04    8    3    6    2
   -0.24668456639E-04    8    3    6    3
   -0.25528859339E-03    8    3    6    4
    0.25111939557E-02    8    3    6    5
   -0.48047557970E-03    8    3    6    6
   -0.51946332703E-02    8    3    7    1
   -0.56004838862E-03    8    3    7    2
    0.15058532794E-02    8    3    7    3
    0.21371372294E-02    8    3    7    4
   -0.14843432135E-02    8    3    7    5
    0.67286296181E-03    8    3    7    6
   -0.23084993956E-02    8    3    7    7
   -0.41468563415E-03    8    3    8    1
    0.90188264408E-04    8    3    8    2
    0.10140933484E-01    8    3    8    3
   -0.66933423081E-02    8    4    1    1
   -0.23039606201E-02    8    4    2    1
   -0.70083689799E-02    8    4    2    2
   -0.23157017354E-02    8    4    3    1
    0.13821089841E-03    8    4    3    2
   -0.61514807266E-02    8    4    3    3
    0.10392597377E-01    8    4    4    1
   -0.20610726980E-03    8    4    4    2
   -0.89419393891E-04    8    4    4    3
   -0.77601621131E-02    8    4    4    4
   -0.27058883380E-03    8    4    5    1
    0.31001403787E-02    8    4    5    2
   -0.32252301781E-02    8    4    5    3
   -0.24872268012E-03    8    4    5    4
   -0.72884690463E-02    8    4    5    5
    0.97904859549E-02    8    4    6    1
    0.79669934274E-03    8    4    6    2
    0.46827034523E-03    8    4    6    3
   -0.37023039053E-02    8    4    6    4
   -0.37673165621E-03    8    4    6    5
   -0.34915817903E-02    8    4    6    6
   -0.60596585981E-03    8    4    7    1
   -0.27593685378E-03    8    4    7    2
    0.12134876250E-03    8    4    7    3
    0.30359119202E-03    8    4    7    4
    0.11305252559E-03    8    4    7    5
   -0.27602147421E-04    8    4    7    6
   -0.16743953758E-02    8    4    7    7
   -0.38938267626E-02    8    4    8    1
   -0.21132841173E-02    8    4    8    2
   -0.20788315713E-02    8    4    8    3
    0.10206940880E-01    8    4    8    4
   -0.40699238105E-02    8    5    1    1
    0.12899779714E-04    8    5    2    1
    0.12792116444E-02    8    5    2    2
   -0.41345785726E-03    8    5    3    1
   -0.37649340089E-03    8    5    3    2
   -0.98580106624E-02    8    5    3    3
   -0.34685798229E-03    8    5    4    1
    0.89373821264E-03    8    5    4    2
   -0.86788847621E-03    8    5    4    3
   -0.43222875575E-02    8    5    4    4
    0.11162435365E-01    8    5    5    1
   -0.32231653390E-03    8    5    5    2
   -0.30956602773E-03    8    5    5    3
   -0.21270121486E-03    8    5    5    4
   -0.48353578523E-02    8    5    5    5
    0.63157148451E-04    8    5    6    1
    0.25641591046E-03    8    5    6    2
    0.93989320411E-03    8    5    6    3
   -0.20601849453E-02    8    5    6    4
    0.10987021262E-03    8    5    6    5
   -0.21699725046E-02    8    5    6    6
    0.70343251031E-02    8    5    7    1
    0.90134928361E-03    8    5    7    2
    0.33426222042E-02    8    5    7    3
    0.78633092114E-03    8    5    7    4
   -0.14280949561E-02    8    5    7    5
   -0.41152356359E-03    8    5    7    6
   -0.22600706427E-02    8    5    7    7
   -0.23228250876E-02    8    5    8    1
    0.25814730457E-03    8    5    8    2
   -0.17951819896E-05    8    5    8    3
   -0.32512380418E-03    8    5    8    4
    0.11233652049E-01    8    5    8    5
    0.53197904695E-03    8    6    1    1
   -0.68659092397E-02    8    6    2    1
    0.40753112339E-03    8    6    2    2
   -0.67300849545E-02    8    6    3    1
    0.36906897926E-03    8    6    3    2
    0.38310609558E-03    8    6    3    3
    0.14837177413E-01    8    6    4    1
    0.30406818435E-03    8    6    4    2
    0.14528950338E-03    8    6    4    3
   -0.92545721770E-03    8    6    4    4
    0.96545174364E-04    8    6    5    1
    0.58133436594E-02    8    6    5    2
   -0.60269472345E-02    8    6    5    3
   -0.30450081069E-03    8    6    5    4
   -0.81577561699E-03    8    6    5    5
    0.27046438227E-02    8    6    6    1
    0.10167353380E-03    8    6    6    2
    0.62839250470E-04    8    6    6    3
   -0.99704100318E-04    8    6    6    4
   -0.14686720090E-05    8    6    6    5
    0.29787077393E-04    8    6    6    6
   -0.79514137546E-04    8    6    7    1
    0.11088045750E-02    8    6    7    2
   -0.10299156395E-02    8    6    7    3
   -0.12540786118E-03    8    6    7    4
    0.10341853437E-02    8    6    7    5
    0.73713002306E-03    8    6    7    6
    0.47101797888E-02    8    6    7    7
   -0.14409005921E-03    8    6    8    1
   -0.33637494739E-03    8    6    8    2
   -0.36880806931E-03    8    6    8    3
    0.25391431982E-02    8    6    8    4
    0.37255655031E-03    8    6    8    5
    0.16791772049E-01    8    6    8    6
    0.40513640485E-04    8    7    1    1
    0.68963599422E-02    8    7    2    1
    0.57490817698E-02    8    7    2    2
   -0.80435202461E-02    8    7    3    1
   -0.13059295320E-03    8    7    3    2
   -0.57370242259E-02    8    7    3    3
   -0.96226958626E-03    8    7    4    1
    0.11383015843E-02    8    7    4    2
    0.26867361724E-04    8    7    4    3
   -0.11771630381E-03    8    7    4    4
    0.10311720371E-01    8    7    5    1
   -0.18030708028E-02    8    7    5    2
   -0.14755221975E-02    8    7    5    3
   -0.60610489165E-02    8    7    5    4
   -0.95500194761E-03    8    7    5    5
   -0.11738218857E-03    8    7    6    1
   -0.32816864428E-03    8    7    6    2
    0.31612203534E-03    8    7    6    3
   -0.12420559892E-03    8    7    6    4
   -0.93101944616E-03    8    7    6    5
   -0.80289764267E-03    8    7    6    6
    0.25262211538E-02    8    7    7    1
    0.70695131688E-04    8    7    7    2
    0.79273789732E-03    8    7    7    3
   -0.44849176364E-03    8    7    7    4
    0.29384529566E-04    8    7    7    5
   -0.21804043070E-02    8    7    7    6
    0.20590196960E-03    8    7    7    7
    0.59948079320E-03    8    7    8    1
    0.15139485138E-02    8    7    8    2
   -0.23165176765E-02    8    7    8    3
   -0.42134548490E-04    8    7    8    4
    0.13897308751E-02    8    7    8    5
   -0.42206516769E-03    8    7    8    6
    0.13935499635E-01    8    7    8    7
    0.56854023251        8    8    1    1
   -0.79471346109E-03    8    8    2    1
    0.55304785511        8    8    2    2
    0.13358084534E-02    8    8    3    1
    0.58477646495E-02    8    8    3    2
    0.55313401986        8    8    3    3
   -0.82499513385E-03    8    8    4    1
    0.74326907807E-02    8    8    4    2
    0.70185497441E-02    8    8    4    3
    0.57044848610        8    8    4    4
   -0.65598881803E-03    8    8    5    1
   -0.29659640192E-03    8    8    5    2
   -0.34242110538E-03    8    8    5    3
    0.42229066764E-03    8    8    5    4
    0.56506603136        8    8    5    5
    0.25242036936E-02    8    8    6    1
   -0.24256838314E-01    8    8    6    2
   -0.23301212451E-01    8    8    6    3
    0.99916472121E-01    8    8    6    4
    0.51468641356E-02    8    8    6    5
    0.43081830732        8    8    6    6
    0.19796072443E-02    8    8    7    1
    0.48808547563E-01    8    8    7    2
   -0.63349460573E-01    8    8    7    3
   -0.65990560231E-02    8    8    7    4
    0.68962837775E-01    8    8    7    5
   -0.27629239823E-02    8    8    7    6
    0.41002210988        8    8    7    7
    0.10737279098        8    8    8    1
   -0.14806942833E-02    8    8    8    2
   -0.13403522537E-02    8    8    8    3
   -0.37048710125E-02    8    8    8    4
   -0.23455126148E-02    8    8    8    5
    0.38924670956E-03    8    8    8    6
   -0.15622854189E-02    8    8    8    7
    0.47080291260        8    8    8    8
    0.61241255551E-02    9    1    1    1
    0.47400725800E-02    9    1    2    1
    0.64539798770E-02    9    1    2    2
    0.45820093882E-02    9    1    3    1
    0.23425590938E-03    9    1    3    2
    0.50747276400E-02    9    1    3    3
   -0.28371848194E-03    9    1    4    1
    0.17055857815E-03    9    1    4    2
    0.31171004268E-04    9    1    4    3
    0.59304961949E-02    9    1    4    4
    0.11073164992E-02    9    1    5    1
   -0.17834888915E-02    9    1    5    2
    0.18175009245E-02    9    1    5    3
    0.62000668717E-04    9    1    5    4
    0.63963583568E-02    9    1    5    5
   -0.25515834656E-02    9    1    6    1
   -0.53615832836E-03    9    1    6    2
   -0.46673767156E-03    9    1    6    3
    0.26725176426E-02    9    1    6    4
    0.20808215247E-03    9    1    6    5
    0.30966470602E-02    9    1    6    6
    0.43995286940E-03    9    1    7    1
    0.93207674460E-03    9    1    7    2
   -0.10441786581E-02    9    1    7    3
   -0.18708969692E-03    9    1    7    4
    0.12442165425E-02    9    1    7    5
   -0.27099772922E-03    9    1    7    6
    0.24301791988E-03    9    1    7    7
    0.34242412316E-02    9    1    8    1
    0.59400238215E-02    9    1    8    2
    0.57075582390E-02    9    1    8    3
   -0.51556402999E-03    9    1    8    4
    0.15255763154E-02    9    1    8    5
    0.10281244844E-02    9    1    8    6
   -0.39258221038E-03    9    1    8    7
    0.30267722963E-02    9    1    8    8
    0.91289145112E-02    9    1    9    1
    0.12449632427        9    2    1    1
    0.18424694647E-03    9    2    2    1
    0.14095784170        9    2    2    2
   -0.31493935432E-03    9    2    3    1
    0.87788219870E-02    9    2    3    2
    0.12501820197        9    2    3    3
    0.23218649480E-03    9    2    4    1
    0.37065528248E-02    9    2    4    2
    0.26312848498E-03    9    2    4    3
    0.12930420488        9    2    4    4
    0.33723229886E-02    9    2    5    1
    0.12032447634E-02    9    2    5    2
   -0.11649976516E-02    9    2    5    3
    0.15351691708E-04    9    2    5    4
    0.13603930892        9    2    5    5
    0.19296992909E-02    9    2    6    1
   -0.17587918229E-01    9    2    6    2
   -0.15943284157E-01    9    2    6    3
    0.57573963471E-01    9    2    6    4
    0.26015130527E-02    9    2    6    5
    0.66657497817E-01    9    2    6    6
    0.23764440089E-02    9    2    7    1
    0.30042281519E-01    9    2    7    2
   -0.32511548591E-01    9    2    7    3
   -0.32186285024E-02    9    2    7    4
    0.45134276953E-01    9    2    7    5
   -0.32173046337E-03    9    2    7    6
    0.60060428374E-01    9    2    7    7
    0.65809523955E-01    9    2    8    1
   -0.14957584548E-02    9    2    8    2
   -0.92364285688E-03    9    2    8    3
   -0.19197132098E-02    9    2    8    4
    0.84205130132E-03    9    2    8    5
    0.19409113617E-03    9    2    8    6
    0.81173528056E-03    9    2    8    7
    0.67909304832E-01    9    2    8    8
    0.19047762987E-02    9    2    9    1
    0.51642530235E-01    9    2    9    2
    0.11981769661        9    3    1    1
    0.37667204840E-03    9    3    2    1
    0.12023841245        9    3    2    2
    0.76375050262E-03    9    3    3    1
    0.89604378658E-02    9    3    3    2
    0.13559227472        9    3    3    3
   -0.13400459597E-03    9    3    4    1
    0.28344300549E-03    9    3    4    2
    0.36544532118E-02    9    3    4    3
    0.12461037095        9    3    4    4
   -0.37176261630E-02    9    3    5    1
   -0.13174100916E-03    9    3    5    2
    0.86505104785E-03    9    3    5    3
   -0.53451730922E-04    9    3    5    4
    0.13088912515        9    3    5    5
    0.13075837407E-02    9    3    6    1
   -0.15948957779E-01    9    3    6    2
   -0.16249740085E-01    9    3    6    3
    0.55518383215E-01    9    3    6    4
    0.21619184129E-02    9    3    6    5
    0.64146423833E-01    9    3    6    6
   -0.71295014038E-03    9    3    7    1
    0.22165125339E-01    9    3    7    2
   -0.37742898747E-01    9    3    7    3
   -0.52542012492E-02    9    3    7    4
    0.41925216148E-01    9    3    7    5
   -0.11737422194E-02    9    3    7    6
    0.57831460293E-01    9    3    7    7
    0.63362422178E-01    9    3    8    1
   -0.87135653223E-03    9    3    8    2
   -0.25988280122E-03    9    3    8    3
   -0.20137298654E-02    9    3    8    4
   -0.37971242542E-02    9    3    8    5
   -0.94069034170E-04    9    3    8    6
   -0.11393351578E-02    9    3    8    7
    0.65513213967E-01    9    3    8    8
    0.20363423164E-02    9    3    9    1
    0.41711678929E-01    9    3    9    2
    0.48386857062E-01    9    3    9    3
    0.62277298949E-01    9    4    1    1
   -0.33039119125E-03    9    4    2    1
    0.59097991215E-01    9    4    2    2
    0.12698430414E-03    9    4    3    1
   -0.85203350819E-03    9    4    3    2
    0.59196538259E-01    9    4    3    3
    0.34793684625E-03    9    4    4    1
    0.79777648927E-02    9    4    4    2
    0.75821287027E-02    9    4    4    3
    0.69287055341E-01    9    4    4    4
   -0.15081379895E-04    9    4    5    1
    0.61088788544E-04    9    4    5    2
    0.19190596876E-03    9    4    5    3
    0.16821385509E-02    9    4    5    4
    0.57264675947E-01    9    4    5    5
    0.11876233114E-02    9    4    6    1
   -0.10458636471E-02    9    4    6    2
   -0.98689651757E-03    9    4    6    3
    0.30168703111E-01    9    4    6    4
    0.23604664007E-02    9    4    6    5
    0.31794866640E-01    9    4    6    6
    0.25688468451E-03    9    4    7    1
    0.12749674886E-01    9    4    7    2
   -0.17107261519E-01    9    4    7    3
   -0.20609690642E-02    9    4    7    4
    0.18055548869E-01    9    4    7    5
   -0.47629806882E-03    9    4    7    6
    0.28056632464E-01    9    4    7    7
    0.33915461343E-01    9    4    8    1
   -0.10464406777E-02    9    4    8    2
   -0.31913422986E-03    9    4    8    3
   -0.10579834784E-02    9    4    8    4
   -0.62400194205E-03    9    4    8    5
    0.68059098070E-04    9    4    8    6
    0.11758031589E-04    9    4    8    7
    0.33190758701E-01    9    4    8    8
    0.94235206859E-03    9    4    9    1
    0.20340737180E-01    9    4    9    2
    0.19559530981E-01    9    4    9    3
    0.18129733546E-01    9    4    9    4
    0.26196211288E-01    9    5    1    1
   -0.20735300052E-02    9    5    2    1
    0.27392249300E-01    9    5    2    2
    0.23307528676E-02    9    5    3    1
    0.76906232838E-03    9    5    3    2
    0.27421764931E-01    9    5    3    3
   -0.53988111315E-04    9    5    4    1
   -0.16661750734E-03    9    5    4    2
   -0.25933736960E-03    9    5    4    3
    0.27734928715E-01    9    5    4    4
    0.14168502198E-03    9    5    5    1
    0.48872506822E-02    9    5    5    2
    0.46266062665E-02    9    5    5    3
    0.52994025068E-02    9    5    5    4
    0.31002173290E-01    9    5    5    5
    0.29102150254E-03    9    5    6    1
   -0.35659650199E-02    9    5    6    2
   -0.34620765116E-02    9    5    6    3
    0.12922266351E-01    9    5    6    4
    0.31964506168E-02    9    5    6    5
    0.14276622720E-01    9    5    6    6
   -0.16060085696E-02    9    5    7    1
    0.88033291442E-02    9    5    7    2
   -0.47225470007E-02    9    5    7    3
    0.26676715906E-02    9    5    7    4
    0.99418125770E-02    9    5    7    5
   -0.32047001631E-04    9    5    7    6
    0.12649729764E-01    9    5    7    7
    0.13904225537E-01    9    5    8    1
   -0.23043621697E-02    9    5    8    2
    0.19447447634E-02    9    5    8    3
   -0.58891929798E-03    9    5    8    4
   -0.39390986109E-03    9    5    8    5
   -0.21880967487E-04    9    5    8    6
   -0.59022958606E-03    9    5    8    7
    0.14332581929E-01    9    5    8    8
    0.47017634336E-03    9    5    9    1
    0.93782540004E-02    9    5    9    2
    0.90626299079E-02    9    5    9    3
    0.43071319895E-02    9    5    9    4
    0.96141166227E-02    9    5    9    5
   -0.35395202129E-02    9    6    1    1
   -0.55734865009E-03    9    6    2    1
   -0.12657969955E-01    9    6    2    2
    0.41370339057E-03    9    6    3    1
   -0.60893873214E-02    9    6    3    2
   -0.12256992864E-01    9    6    3    3
    0.35289655684E-03    9    6    4    1
    0.83859150695E-02    9    6    4    2
    0.79714931558E-02    9    6    4    3
    0.23139054034E-03    9    6    4    4
    0.10598373504E-03    9    6    5    1
    0.22314489629E-04    9    6    5    2
    0.73630093419E-03    9    6    5    3
    0.25138837861E-02    9    6    5    4
   -0.16976413030E-01    9    6    5    5
    0.10309545318E-03    9    6    6    1
    0.21940876994E-02    9    6    6    2
    0.20762274081E-02    9    6    6    3
   -0.11304612412E-02    9    6    6    4
    0.83867953357E-04    9    6    6    5
   -0.65201557133E-02    9    6    6    6
   -0.18736365670E-03    9    6    7    1
   -0.13978188574E-02    9    6    7    2
    0.18082429274E-02    9    6    7    3
    0.81977228493E-04    9    6    7    4
   -0.32078684109E-02    9    6    7    5
   -0.47357569041E-04    9    6    7    6
   -0.72077179193E-02    9    6    7    7
   -0.31405673554E-03    9    6    8    1
   -0.24743622550E-03    9    6    8    2
    0.83569048748E-04    9    6    8    3
    0.75673701920E-04    9    6    8    4
    0.88095645416E-04    9    6    8    5
   -0.25154295913E-03    9    6    8    6
   -0.72764397730E-04    9    6    8    7
   -0.49861182200E-02    9    6    8    8
   -0.21924945405E-03    9    6    9    1
   -0.32662020716E-02    9    6    9    2
   -0.31036784884E-02    9    6    9    3
    0.18279718649E-02    9    6    9    4
   -0.58988343205E-03    9    6    9    5
    0.13160949156E-01    9    6    9    6
    0.10637349746E-02    9    7    1    1
   -0.25193167636E-02    9    7    2    1
    0.11323228523E-01    9    7    2    2
    0.19948630076E-02    9    7    3    1
   -0.80510343900E-03    9    7    3    2
   -0.91042370048E-02    9    7    3    3
    0.50700185918E-05    9    7    4    1
    0.50014408035E-03    9    7    4    2
   -0.30254357740E-02    9    7    4    3
    0.95246593224E-03    9    7    4    4
    0.47075387897E-02    9    7    5    1
    0.48725475141E-02    9    7    5    2
    0.27362956229E-02    9    7    5    3
    0.58746589090E-02    9    7    5    4
    0.40025302973E-02    9    7    5    5
    0.23954214191E-03    9    7    6    1
    0.24131693349E-03    9    7    6    2
   -0.73844022670E-03    9    7    6    3
    0.33288975437E-03    9    7    6    4
    0.32280460003E-03    9    7    6    5
    0.17394158353E-02    9    7    6    6
    0.93552503546E-03    9    7    7    1
    0.55309826967E-03    9    7    7    2
    0.16011523339E-03    9    7    7    3
    0.16234403277E-02    9    7    7    4
    0.36795543852E-03    9    7    7    5
   -0.45431625999E-03    9    7    7    6
    0.15435823160E-02    9    7    7    7
   -0.65074302308E-05    9    7    8    1
   -0.61471798478E-03    9    7    8    2
    0.42346869136E-03    9    7    8    3
    0.10874187186E-03    9    7    8    4
    0.11302732021E-02    9    7    8    5
    0.13165882931E-03    9    7    8    6
   -0.21675056212E-03    9    7    8    7
    0.97955356250E-03    9    7    8    8
    0.40378857028E-03    9    7    9    1
    0.11412690555E-02    9    7    9    2
   -0.69085973380E-03    9    7    9    3
   -0.12617752843E-03    9    7    9    4
    0.65848545979E-03    9    7    9    5
   -0.15836674897E-03    9    7    9    6
    0.12754494494E-01    9    7    9    7
    0.12336336388E-02    9    8    1    1
    0.75238135574E-02    9    8    2    1
    0.92691456342E-03    9    8    2    2
    0.70529713336E-02    9    8    3    1
    0.50231632837E-04    9    8    3    2
   -0.11461514901E-03    9    8    3    3
   -0.13311399028E-02    9    8    4    1
   -0.24729362353E-03    9    8    4    2
   -0.20701079140E-03    9    8    4    3
    0.43447770692E-03    9    8    4    4
    0.18576886365E-02    9    8    5    1
   -0.27300442310E-02    9    8    5    2
    0.25155114162E-02    9    8    5    3
   -0.18672542939E-03    9    8    5    4
    0.12696809704E-02    9    8    5    5
    0.31004195787E-03    9    8    6    1
   -0.27119696514E-03    9    8    6    2
    0.53981651503E-04    9    8    6    3
    0.18664793738E-03    9    8    6    4
   -0.24018526003E-05    9    8    6    5
   -0.58041487628E-04    9    8    6    6
   -0.19077998687E-03    9    8    7    1
   -0.84760254565E-03    9    8    7    2
    0.10833394047E-02    9    8    7    3
    0.93292191515E-04    9    8    7    4
   -0.78027696513E-03    9    8    7    5
   -0.14516748965E-03    9    8    7    6
    0.30256940895E-04    9    8    7    7
    0.62733188998E-04    9    8    8    1
   -0.73017655988E-03    9    8    8    2
   -0.75525548118E-03    9    8    8    3
    0.60642601261E-03    9    8    8    4
   -0.51100309789E-03    9    8    8    5
   -0.73250090458E-02    9    8    8    6
    0.13618504457E-02    9    8    8    7
    0.10724991408E-02    9    8    8    8
   -0.30776485544E-02    9    8    9    1
    0.44021535071E-03    9    8    9    2
    0.31713826267E-04    9    8    9    3
   -0.23963913225E-04    9    8    9    4
    0.37699129622E-04    9    8    9    5
    0.12921454811E-04    9    8    9    6
   -0.19087886159E-03    9    8    9    7
    0.15922864952E-01    9    8    9    8
    0.47882850142        9    9    1    1
   -0.53653932005E-03    9    9    2    1
    0.48581566682        9    9    2    2
    0.15894573451E-02    9    9    3    1
    0.16514473676E-01    9    9    3    2
    0.48456674991        9    9    3    3
    0.27095643000E-03    9    9    4    1
    0.78356729273E-02    9    9    4    2
    0.73880756826E-02    9    9    4    3
    0.48482517748        9    9    4    4
   -0.65082461804E-04    9    9    5    1
    0.17523604683E-02    9    9    5    2
    0.28502866145E-03    9    9    5    3
    0.13204170158E-02    9    9    5    4
    0.49587869004        9    9    5    5
    0.20473743375E-02    9    9    6    1
   -0.22192391008E-01    9    9    6    2
   -0.21127574271E-01    9    9    6    3
    0.77514280217E-01    9    9    6    4
    0.31890845845E-02    9    9    6    5
    0.37814440756        9    9    6    6
    0.11006079874E-02    9    9    7    1
    0.34895836015E-01    9    9    7    2
   -0.45328892626E-01    9    9    7    3
   -0.51687232184E-02    9    9    7    4
    0.53585867452E-01    9    9    7    5
   -0.52047075912E-03    9    9    7    6
    0.37495949295        9    9    7    7
    0.84187391294E-01    9    9    8    1
   -0.15682434538E-02    9    9    8    2
   -0.59043134042E-03    9    9    8    3
   -0.26768211697E-02    9    9    8    4
   -0.17117113456E-02    9    9    8    5
    0.23145909199E-03    9    9    8    6
   -0.92941218088E-04    9    9    8    7
    0.38884875399        9    9    8    8
    0.22427580997E-02    9    9    9    1
    0.51833395360E-01    9    9    9    2
    0.49812029251E-01    9    9    9    3
    0.23244226100E-01    9    9    9    4
    0.10874754269E-01    9    9    9    5
   -0.22318516714E-02    9    9    9    6
    0.10035357168E-02    9    9    9    7
    0.44637703663E-03    9    9    9    8
    0.37682319173        9    9    9    9
    0.23836485185E-02   10    1    1    1
   -0.56515166027E-02   10    1    2    1
    0.58301320236E-02   10    1    2    2
    0.48227334056E-02   10    1    3    1
   -0.28508558058E-03   10    1    3    2
   -0.16005192358E-02   10    1    3    3
   -0.67154559554E-03   10    1    4    1
    0.46237547000E-03   10    1    4    2
   -0.84490528896E-03   10    1    4    3
    0.23400113544E-02   10    1    4    4
    0.77066478994E-02   10    1    5    1
    0.91263297097E-03   10    1    5    2
    0.58749951487E-03   10    1    5    3
    0.39083726965E-02   10    1    5    4
    0.24163344864E-02   10    1    5    5
    0.14560927020E-03   10    1    6    1
   -0.41590914791E-03   10    1    6    2
   -0.45073429718E-03   10    1    6    3
    0.14159221083E-02   10    1    6    4
    0.24932828624E-02   10    1    6    5
    0.10537444289E-02   10    1    6    6
    0.91973656463E-03   10    1    7    1
    0.17089103623E-02   10    1    7    2
    0.10456417696E-02   10    1    7    3
    0.25793914781E-02   10    1    7    4
    0.75063459470E-03   10    1    7    5
   -0.47791266706E-03   10    1    7    6
    0.11888113101E-02   10    1    7    7
    0.16205567480E-02   10    1    8    1
   -0.47916523318E-02   10    1    8    2
    0.40241456036E-02   10    1    8    3
   -0.68819867080E-03   10    1    8    4
    0.72100245180E-02   10    1    8    5
   -0.19921215844E-03   10    1    8    6
   -0.12058620343E-02   10    1    8    7
    0.49964849232E-03   10    1    8    8
    0.37895806935E-03   10    1    9    1
    0.19141483587E-02   10    1    9    2
   -0.76547218910E-03   10    1    9    3
    0.51300964981E-03   10    1    9    4
    0.20933783060E-02   10    1    9    5
    0.23268553793E-03   10    1    9    6
    0.18610957344E-02   10    1    9    7
   -0.15688620099E-03   10    1    9    8
    0.83714386309E-03   10    1    9    9
    0.97416002552E-02   10    1   10    1
   -0.10318626720       10    2    1    1
   -0.15764817140E-02   10    2    2    1
   -0.11863988320       10    2    2    2
   -0.42842581159E-03   10    2    3    1
    0.50190060313E-02   10    2    3    2
   -0.10577481127       10    2    3    3
    0.19178962511E-02   10    2    4    1
   -0.78587178210E-03   10    2    4    2
    0.93938516781E-03   10    2    4    3
   -0.11577405731       10    2    4    4
   -0.29207197660E-02   10    2    5    1
    0.67004259314E-02   10    2    5    2
   -0.64828703400E-03   10    2    5    3
    0.97979630855E-03   10    2    5    4
   -0.11103772411       10    2    5    5
    0.76501151498E-03   10    2    6    1
    0.14952778695E-01   10    2    6    2
    0.11773811980E-01   10    2    6    3
   -0.54451017980E-01   10    2    6    4
   -0.28113411665E-02   10    2    6    5
   -0.57783592751E-01   10    2    6    6
   -0.25232110979E-02   10    2    7    1
   -0.27387062262E-01   10    2    7    2
    0.30648563480E-01   10    2    7    3
    0.40637459439E-02   10    2    7    4
   -0.32331364525E-01   10    2    7    5
    0.18562672725E-03   10    2    7    6
   -0.50878776376E-01   10    2    7    7
   -0.52698794894E-01   10    2    8    1
   -0.23391142213E-04   10    2    8    2
    0.24645987816E-03   10    2    8    3
    0.35965049383E-02   10    2    8    4
   -0.13280298712E-02   10    2    8    5
    0.86055222330E-03   10    2    8    6
   -0.72980997605E-03   10    2    8    7
   -0.58259679863E-01   10    2    8    8
   -0.18491837150E-02   10    2    9    1
   -0.35924179030E-01   10    2    9    2
   -0.28080740567E-01   10    2    9    3
   -0.15832921276E-01   10    2    9    4
   -0.37687862312E-02   10    2    9    5
    0.15502759416E-02   10    2    9    6
    0.22515255186E-03   10    2    9    7
   -0.13985348129E-02   10    2    9    8
   -0.41617754982E-01   10    2    9    9
   -0.13704175276E-02   10    2   10    1
    0.40461442392E-01   10    2   10    2
    0.81519510759E-01   10    3    1    1
    0.49619113782E-03   10    3    2    1
    0.83987890339E-01   10    3    2    2
    0.21948556990E-02   10    3    3    1
   -0.64888346277E-02   10    3    3    2
    0.94440639159E-01   10    3    3    3
   -0.18681029837E-02   10    3    4    1
   -0.13300754115E-02   10    3    4    2
   -0.66387085232E-03   10    3    4    3
    0.93581477534E-01   10    3    4    4
   -0.23448981128E-02   10    3    5    1
   -0.15514740696E-02   10    3    5    2
    0.65120013980E-02   10    3    5    3
    0.93330830422E-03   10    3    5    4
    0.87766299781E-01   10    3    5    5
   -0.95273965351E-03   10    3    6    1
   -0.97176738967E-02   10    3    6    2
   -0.11483340837E-01   10    3    6    3
    0.44809881576E-01   10    3    6    4
    0.10575092106E-02   10    3    6    5
    0.46483223430E-01   10    3    6    6
   -0.83903247013E-03   10    3    7    1
    0.20433034690E-01   10    3    7    2
   -0.27902302659E-01   10    3    7    3
   -0.22080217393E-02   10    3    7    4
    0.23636740012E-01   10    3    7    5
   -0.14760676991E-02   10    3    7    6
    0.40649665694E-01   10    3    7    7
    0.41343231040E-01   10    3    8    1
   -0.32762058480E-03   10    3    8    2
    0.10245080932E-02   10    3    8    3
   -0.29663849541E-02   10    3    8    4
   -0.27796494078E-02   10    3    8    5
   -0.11035923985E-02   10    3    8    6
   -0.11739928459E-02   10    3    8    7
    0.46317231878E-01   10    3    8    8
    0.15907984182E-02   10    3    9    1
    0.21600294059E-01   10    3    9    2
    0.27102159801E-01   10    3    9    3
    0.11992569595E-01   10    3    9    4
    0.86731991091E-02   10    3    9    5
   -0.11144604642E-02   10    3    9    6
    0.73773481914E-03   10    3    9    7
    0.10891171876E-02   10    3    9    8
    0.32699791383E-01   10    3    9    9
    0.20657189179E-03   10    3   10    1
   -0.24790474145E-01   10    3   10    2
    0.29427368896E-01   10    3   10    3
   -0.14006051253E-01   10    4    1    1
   -0.23533577158E-02   10    4    2    1
   -0.15876783842E-01   10    4    2    2
    0.25052616304E-02   10    4    3    1
    0.37015002934E-03   10    4    3    2
   -0.13460852712E-01   10    4    3    3
    0.17478395428E-03   10    4    4    1
   -0.38444367376E-02   10    4    4    2
    0.22898527005E-02   10    4    4    3
   -0.16595068429E-01   10    4    4    4
   -0.70869413000E-03   10    4    5    1
    0.90494225441E-03   10    4    5    2
    0.10268756040E-02   10    4    5    3
    0.83875707810E-02   10    4    5    4
   -0.14242488335E-01   10    4    5    5
   -0.22086773912E-03   10    4    6    1
   -0.16855191975E-02   10    4    6    2
    0.42698458644E-02   10    4    6    3
   -0.79393569523E-02   10    4    6    4
    0.69084235392E-02   10    4    6    5
   -0.74357773880E-02   10    4    6    6
   -0.27296936224E-02   10    4    7    1
   -0.25449418920E-02   10    4    7    2
    0.48359726697E-02   10    4    7    3
    0.24477815137E-02   10    4    7    4
   -0.51568528995E-02   10    4    7    5
    0.14676150627E-02   10    4    7    6
   -0.71081721246E-02   10    4    7    7
   -0.76427942915E-02   10    4    8    1
   -0.17329956387E-02   10    4    8    2
    0.21789675410E-02   10    4    8    3
    0.21626993172E-03   10    4    8    4
   -0.75516477301E-03   10    4    8    5
    0.17428284015E-03   10    4    8    6
   -0.64985411768E-03   10    4    8    7
   -0.71095851226E-02   10    4    8    8
   -0.20651445614E-03   10    4    9    1
   -0.55483498844E-02   10    4    9    2
   -0.35704114069E-02   10    4    9    3
   -0.22917080102E-02   10    4    9    4
    0.26881874963E-02   10    4    9    5
   -0.17255822971E-04   10    4    9    6
   -0.11461214035E-02   10    4    9    7
   -0.69930364173E-04   10    4    9    8
   -0.55118946343E-02   10    4    9    9
    0.89280193380E-03   10    4   10    1
    0.47816791767E-02   10    4   10    2
   -0.31465779683E-02   10    4   10    3
    0.97974549591E-02   10    4   10    4
    0.13882555876       10    5    1    1
    0.22393935395E-02   10    5    2    1
    0.14837200327       10    5    2    2
    0.18427004500E-02   10    5    3    1
    0.34612154870E-02   10    5    3    2
    0.14820237567       10    5    3    3
   -0.27346945686E-02   10    5    4    1
   -0.18219080163E-02   10    5    4    2
   -0.14885117347E-02   10    5    4    3
    0.14927113568       10    5    4    4
   -0.26888373911E-04   10    5    5    1
   -0.55743727728E-02   10    5    5    2
    0.39578170761E-02   10    5    5    3
   -0.10742295887E-02   10    5    5    4
    0.16688996949       10    5    5    5
   -0.14886693893E-02   10    5    6    1
   -0.21425051609E-01   10    5    6    2
   -0.20142562020E-01   10    5    6    3
    0.70682201160E-01   10    5    6    4
    0.28180399471E-02   10    5    6    5
    0.75767286827E-01   10    5    6    6
    0.12205673484E-02   10    5    7    1
    0.28675363833E-01   10    5    7    2
   -0.38957207238E-01   10    5    7    3
   -0.53027253100E-02   10    5    7    4
    0.53336423328E-01   10    5    7    5
   -0.12515328801E-02   10    5    7    6
    0.69289012113E-01   10    5    7    7
    0.73532005593E-01   10    5    8    1
    0.29963614407E-03   10    5    8    2
    0.63187265096E-03   10    5    8    3
   -0.49706446277E-02   10    5    8    4
   -0.17583744317E-02   10    5    8    5
   -0.11826767342E-02   10    5    8    6
   -0.40760196244E-04   10    5    8    7
    0.75083404822E-01   10    5    8    8
    0.30704597835E-02   10    5    9    1
    0.47047545495E-01   10    5    9    2
    0.46510199693E-01   10    5    9    3
    0.19611148185E-01   10    5    9    4
    0.10737744662E-01   10    5    9    5
   -0.32772328031E-02   10    5    9    6
    0.46136410928E-03   10    5    9    7
    0.12860233112E-02   10    5    9    8
    0.57888016939E-01   10    5    9    9
    0.89969322678E-03   10    5   10    1
   -0.42532156305E-01   10    5   10    2
    0.33804315220E-01   10    5   10    3
   -0.59779684085E-02   10    5   10    4
    0.68894942873E-01   10    5   10    5
   -0.27966115690E-02   10    6    1    1
   -0.30181627665E-02   10    6    2    1
    0.42383018418E-03   10    6    2    2
    0.34321209607E-02   10    6    3    1
    0.10065032177E-02   10    6    3    2
   -0.61230734699E-02   10    6    3    3
   -0.34619886057E-03   10    6    4    1
   -0.42619768395E-02   10    6    4    2
    0.26376051668E-02   10    6    4    3
   -0.54922385221E-02   10    6    4    4
    0.10933425630E-02   10    6    5    1
   -0.45291805797E-03   10    6    5    2
    0.15850974472E-04   10    6    5    3
    0.11165698269E-01   10    6    5    4
   -0.11685955237E-02   10    6    5    5
    0.22201469708E-03   10    6    6    1
    0.33914991520E-03   10    6    6    2
   -0.21379648550E-03   10    6    6    3
   -0.12494920087E-02   10    6    6    4
    0.13483606001E-02   10    6    6    5
   -0.19684191370E-02   10    6    6    6
    0.28498907292E-03   10    6    7    1
   -0.13567979402E-02   10    6    7    2
    0.21694374168E-03   10    6    7    3
    0.14934856981E-02   10    6    7    4
   -0.93701073419E-03   10    6    7    5
   -0.33085854514E-03   10    6    7    6
   -0.15056261341E-02   10    6    7    7
   -0.10893241534E-02   10    6    8    1
   -0.75842365276E-03   10    6    8    2
    0.80438189083E-03   10    6    8    3
    0.15684583841E-03   10    6    8    4
    0.53443934484E-03   10    6    8    5
   -0.69567885596E-03   10    6    8    6
   -0.28702153442E-02   10    6    8    7
   -0.21346868794E-02   10    6    8    8
    0.21374577925E-03   10    6    9    1
   -0.91924125364E-03   10    6    9    2
   -0.18432596687E-03   10    6    9    3
   -0.50559923136E-03   10    6    9    4
    0.12290400133E-03   10    6    9    5
    0.48806530235E-04   10    6    9    6
    0.51454122318E-02   10    6    9    7
    0.54341728440E-05   10    6    9    8
   -0.38728376034E-03   10    6    9    9
    0.22546292914E-02   10    6   10    1
    0.12503791653E-02   10    6   10    2
    0.21823909146E-03   10    6   10    3
    0.28450698240E-03   10    6   10    4
   -0.42833310953E-03   10    6   10    5
    0.14709202143E-01   10    6   10    6
    0.14008625749E-02   10    7    1    1
    0.58440833942E-03   10    7    2    1
   -0.24082041576E-02   10    7    2    2
   -0.37540013635E-03   10    7    3    1
    0.10963176433E-01   10    7    3    2
   -0.32987469456E-02   10    7    3    3
   -0.60301755008E-05   10    7    4    1
   -0.31350133824E-03   10    7    4    2
   -0.19637916280E-03   10    7    4    3
   -0.72326333437E-02   10    7    4    4
    0.18091018352E-03   10    7    5    1
   -0.34241858481E-04   10    7    5    2
   -0.16535290714E-02   10    7    5    3
   -0.16167601486E-02   10    7    5    4
    0.15070555704E-01   10    7    5    5
   -0.10253258692E-03   10    7    6    1
   -0.45944387395E-04   10    7    6    2
   -0.62657225971E-04   10    7    6    3
   -0.15084978327E-02   10    7    6    4
   -0.11712896169E-03   10    7    6    5
   -0.43500212170E-02   10    7    6    6
    0.33331216141E-03   10    7    7    1
   -0.19325450531E-03   10    7    7    2
   -0.16801699595E-03   10    7    7    3
   -0.17298317858E-04   10    7    7    4
    0.16845187905E-02   10    7    7    5
    0.32174954459E-03   10    7    7    6
   -0.26087359099E-02   10    7    7    7
   -0.25893791168E-02   10    7    8    1
    0.46950639786E-03   10    7    8    2
   -0.45722094442E-03   10    7    8    3
    0.57083058873E-04   10    7    8    4
   -0.64705299892E-04   10    7    8    5
    0.42715315508E-03   10    7    8    6
   -0.36845403424E-03   10    7    8    7
    0.62637279816E-02   10    7    8    8
    0.48932591124E-05   10    7    9    1
    0.18807957183E-02   10    7    9    2
    0.17972934937E-02   10    7    9    3
   -0.15767088996E-02   10    7    9    4
    0.26557380902E-03   10    7    9    5
   -0.44038189009E-02   10    7    9    6
    0.12941462042E-03   10    7    9    7
    0.33884351523E-03   10    7    9    8
    0.20827841667E-02   10    7    9    9
   -0.41870860252E-03   10    7   10    1
   -0.94235093118E-04   10    7   10    2
   -0.30848771550E-03   10    7   10    3
    0.51354053890E-04   10    7   10    4
    0.16898863586E-02   10    7   10    5
    0.36422106288E-03   10    7   10    6
    0.17153670685E-01   10    7   10    7
    0.19624028941E-02   10    8    1    1
   -0.69980709447E-02   10    8    2    1
    0.75469904360E-02   10    8    2    2
    0.58788274153E-02   10    8    3    1
   -0.53810545231E-03   10    8    3    2
   -0.51072372853E-02   10    8    3    3
   -0.72779577313E-03   10    8    4    1
    0.89568775641E-03   10    8    4    2
   -0.13380234515E-02   10    8    4    3
    0.18079268484E-02   10    8    4    4
    0.11180460117E-01   10    8    5    1
    0.12516802137E-02   10    8    5    2
    0.54855046120E-03   10    8    5    3
    0.53145718661E-02   10    8    5    4
    0.12598803164E-02   10    8    5    5
   -0.13579279505E-03   10    8    6    1
   -0.39529028020E-03   10    8    6    2
    0.38526895062E-03   10    8    6    3
    0.59566711347E-03   10    8    6    4
    0.10036376963E-02   10    8    6    5
    0.14384509423E-02   10    8    6    6
   -0.11268553393E-02   10    8    7    1
    0.15178010291E-02   10    8    7    2
    0.37885030212E-03   10    8    7    3
    0.54694686914E-03   10    8    7    4
    0.30024902893E-03   10    8    7    5
    0.29110788070E-02   10    8    7    6
   -0.78414683277E-03   10    8    7    7
   -0.16838541880E-03   10    8    8    1
   -0.21233348225E-02   10    8    8    2
    0.13767712055E-02   10    8    8    3
   -0.50518309528E-04   10    8    8    4
    0.14663125699E-02   10    8    8    5
   -0.11372565652E-03   10    8    8    6
    0.17374836481E-02   10    8    8    7
    0.27000420018E-02   10    8    8    8
   -0.37454564535E-03   10    8    9    1
    0.13937438811E-02   10    8    9    2
   -0.59866130658E-03   10    8    9    3
    0.24807801424E-03   10    8    9    4
    0.52010322687E-03   10    8    9    5
    0.31158246791E-03   10    8    9    6
    0.40612523723E-02   10    8    9    7
    0.11342048364E-02   10    8    9    8
    0.54348148295E-03   10    8    9    9
    0.23561574959E-02   10    8   10    1
   -0.13006107949E-02   10    8   10    2
    0.14914407759E-03   10    8   10    3
    0.36132139007E-03   10    8   10    4
    0.28792658799E-03   10    8   10    5
    0.22293609678E-02   10    8   10    6
    0.52041953354E-03   10    8   10    7
    0.13801500578E-01   10    8   10    8
   -0.15151110418E-03   10    9    1    1
   -0.23082726147E-02   10    9    2    1
   -0.95481803923E-02   10    9    2    2
    0.35526997900E-02   10    9    3    1
   -0.35068248704E-03   10    9    3    2
    0.93574957061E-02   10    9    3    3
   -0.23895883989E-03   10    9    4    1
   -0.28497874173E-02   10    9    4    2
    0.10529361014E-03   10    9    4    3
    0.11899431861E-03   10    9    4    4
   -0.39170420889E-02   10    9    5    1
    0.36316976170E-02   10    9    5    2
    0.55030681484E-02   10    9    5    3
    0.60518913174E-02   10    9    5    4
    0.29925401843E-02   10    9    5    5
   -0.28361571791E-03   10    9    6    1
   -0.69129028202E-03   10    9    6    2
    0.40766093723E-03   10    9    6    3
    0.16416894758E-04   10    9    6    4
    0.28565850905E-03   10    9    6    5
    0.14362792883E-02   10    9    6    6
   -0.18767625073E-02   10    9    7    1
    0.63142021040E-03   10    9    7    2
    0.58719943567E-03   10    9    7    3
   -0.11497749969E-02   10    9    7    4
    0.11725788165E-03   10    9    7    5
    0.48833323776E-02   10    9    7    6
   -0.40938564280E-04   10    9    7    7
   -0.16370673156E-03   10    9    8    1
   -0.47134510543E-03   10    9    8    2
    0.70422519168E-03   10    9    8    3
   -0.14087471038E-03   10    9    8    4
   -0.11151703807E-02   10    9    8    5
   -0.54864421568E-03   10    9    8    6
   -0.41317441279E-02   10    9    8    7
    0.14460729523E-03   10    9    8    8
   -0.41552454455E-03   10    9    9    1
   -0.89332893088E-03   10    9    9    2
    0.82636623831E-03   10    9    9    3
   -0.16125503749E-03   10    9    9    4
    0.66984335727E-03   10    9    9    5
   -0.15592722117E-03   10    9    9    6
   -0.19600602783E-02   10    9    9    7
    0.38412119183E-03   10    9    9    8
    0.55663919307E-03   10    9    9    9
   -0.92631451763E-03   10    9   10    1
    0.41468096127E-03   10    9   10    2
    0.37764720034E-03   10    9   10    3
    0.16584437597E-02   10    9   10    4
    0.88797472824E-04   10    9   10    5
   -0.48162742472E-03   10    9   10    6
   -0.30817684537E-03   10    9   10    7
    0.16898152882E-03   10    9   10    8
    0.12820004228E-01   10    9   10    9
    0.51468654220       10   10    1    1
    0.43171956287E-02   10   10    2    1
    0.53756308333       10   10    2    2
    0.44801315222E-02   10   10    3    1
   -0.24366937777E-02   10   10    3    2
    0.53304010099       10   10    3    3
   -0.70326842449E-02   10   10    4    1
   -0.24826714110E-02   10   10    4    2
   -0.37561481434E-02   10   10    4    3
    0.54633549460       10   10    4    4
    0.12958119980E-02   10   10    5    1
   -0.12427779733E-01   10   10    5    2
    0.88519309931E-02   10   10    5    3
   -0.30265219783E-02   10   10    5    4
    0.55679205061       10   10    5    5
    0.15167999748E-02   10   10    6    1
   -0.25707318238E-01   10   10    6    2
   -0.24008027274E-01   10   10    6    3
    0.92098488442E-01   10   10    6    4
    0.37538639579E-02   10   10    6    5
    0.42568033467       10   10    6    6
    0.12196192701E-02   10   10    7    1
    0.43377546468E-01   10   10    7    2
   -0.55402441795E-01   10   10    7    3
   -0.66325486122E-02   10   10    7    4
    0.64045431892E-01   10   10    7    5
   -0.19196971323E-02   10   10    7    6
    0.40342105287       10   10    7    7
    0.99793976420E-01   10   10    8    1
   -0.14092691453E-03   10   10    8    2
    0.10993110458E-02   10   10    8    3
   -0.47559318949E-02   10   10    8    4
   -0.15831270015E-02   10   10    8    5
   -0.56400286949E-02   10   10    8    6
    0.17506841731E-02   10   10    8    7
    0.41107925292       10   10    8    8
    0.52390800709E-02   10   10    9    1
    0.60191775808E-01   10   10    9    2
    0.57625885548E-01   10   10    9    3
    0.28084052973E-01   10   10    9    4
    0.12621241806E-01   10   10    9    5
   -0.73306964585E-02   10   10    9    6
    0.63095286182E-03   10   10    9    7
    0.81713351166E-03   10   10    9    8
    0.37491640833       10   10    9    9
    0.29972153884E-03   10   10   10    1
   -0.51874755956E-01   10   10   10    2
    0.40736871835E-01   10   10   10    3
   -0.63997451445E-02   10   10   10    4
    0.69584442076E-01   10   10   10    5
   -0.26774643893E-02   10   10   10    6
   -0.25448539526E-02   10   10   10    7
    0.13605633844E-03   10   10   10    8
    0.11872436844E-02   10   10   10    9
    0.43858091546       10   10   10   10
    0.51753275814E-03   11    1    1    1
   -0.44987532683E-03   11    1    2    1
    0.51647207399E-03   11    1    2    2
    0.17613757995E-03   11    1    3    1
   -0.74086163519E-05   11    1    3    2
    0.43887082872E-03   11    1    3    3
   -0.82925650889E-05   11    1    4    1
    0.21683112288E-04   11    1    4    2
   -0.67041421019E-05   11    1    4    3
    0.53133983146E-03   11    1    4    4
   -0.42882333477E-04   11    1    5    1
   -0.74796748970E-04   11    1    5    2
    0.14086748033E-03   11    1    5    3
    0.24742003933E-03   11    1    5    4
    0.49842451426E-03   11    1    5    5
    0.96472366297E-04   11    1    6    1
   -0.89593719943E-05   11    1    6    2
   -0.55825051274E-04   11    1    6    3
    0.17792547546E-03   11    1    6    4
    0.58810257602E-04   11    1    6    5
    0.29851222049E-03   11    1    6    6
   -0.84369108283E-04   11    1    7    1
    0.22562146030E-03   11    1    7    2
   -0.31835936696E-03   11    1    7    3
    0.32065867932E-04   11    1    7    4
    0.34967460959E-03   11    1    7    5
   -0.49751508542E-04   11    1    7    6
   -0.42159926482E-03   11    1    7    7
    0.20696201957E-03   11    1    8    1
    0.95830854929E-04   11    1    8    2
    0.29087720644E-03   11    1    8    3
    0.48900787454E-04   11    1    8    4
    0.84103325617E-04   11    1    8    5
    0.30746240220E-03   11    1    8    6
   -0.19520142195E-03   11    1    8    7
    0.32840003222E-03   11    1    8    8
    0.55360431483E-03   11    1    9    1
    0.90391747430E-04   11    1    9    2
    0.16157955874E-03   11    1    9    3
    0.82009827237E-04   11    1    9    4
    0.71584114705E-04   11    1    9    5
   -0.17487431386E-04   11    1    9    6
    0.63294959329E-04   11    1    9    7
   -0.87896633082E-03   11    1    9    8
    0.15854962099E-03   11    1    9    9
    0.12722932360E-03   11    1   10    1
    0.13586075109E-03   11    1   10    2
   -0.19744675255E-04   11    1   10    3
    0.48168016057E-04   11    1   10    4
   -0.10412420986E-03   11    1   10    5
    0.69605504027E-04   11    1   10    6
   -0.25917877953E-04   11    1   10    7
    0.40493574723E-05   11    1   10    8
   -0.94842583750E-04   11    1   10    9
    0.86762458641E-03   11    1   10   10
    0.38360462892E-03   11    1   11    1
   -0.12787706491E-01   11    2    1    1
    0.59100890691E-04   11    2    2    1
   -0.14928835707E-01   11    2    2    2
   -0.15344443204E-04   11    2    3    1
    0.16890969111E-03   11    2    3    2
   -0.13391569114E-01   11    2    3    3
    0.14705527457E-04   11    2    4    1
    0.18034537286E-03   11    2    4    2
    0.18326889897E-03   11    2    4    3
   -0.14685933641E-01   11    2    4    4
   -0.38353508294E-03   11    2    5    1
   -0.14999586486E-04   11    2    5    2
    0.10592204121E-03   11    2    5    3
    0.24282197970E-04   11    2    5    4
   -0.14306166159E-01   11    2    5    5
   -0.11825623269E-03   11    2    6    1
    0.10456534832E-02   11    2    6    2
    0.94795569861E-03   11    2    6    3
   -0.34747176170E-02   11    2    6    4
   -0.18848053177E-03   11    2    6    5
   -0.92635348808E-02   11    2    6    6
   -0.17966603904E-03   11    2    7    1
   -0.18403578876E-02   11    2    7    2
    0.21945555637E-02   11    2    7    3
    0.15663029597E-03   11    2    7    4
   -0.25549496313E-02   11    2    7    5
    0.35306150616E-03   11    2    7    6
   -0.82236065108E-02   11    2    7    7
   -0.36470830095E-02   11    2    8    1
    0.92075943093E-04   11    2    8    2
    0.28608194059E-04   11    2    8    3
    0.10258810664E-03   11    2    8    4
   -0.80179580231E-04   11    2    8    5
    0.28445082632E-04   11    2    8    6
   -0.72210447719E-04   11    2    8    7
   -0.86366396626E-02   11    2    8    8
   -0.12455674763E-03   11    2    9    1
   -0.26210346027E-02   11    2    9    2
   -0.22796907563E-02   11    2    9    3
   -0.12819466529E-02   11    2    9    4
   -0.54178142537E-03   11    2    9    5
    0.10310990689E-03   11    2    9    6
   -0.20937368470E-03   11    2    9    7
    0.15415505426E-04   11    2    9    8
   -0.67746428447E-02   11    2    9    9
   -0.16184391415E-03   11    2   10    1
    0.21710148964E-02   11    2   10    2
   -0.16123338884E-02   11    2   10    3
    0.29463838219E-03   11    2   10    4
   -0.27656705402E-02   11    2   10    5
   -0.72593411143E-04   11    2   10    6
    0.49079091362E-03   11    2   10    7
   -0.10450338409E-03   11    2   10    8
    0.18997112998E-03   11    2   10    9
   -0.81554746723E-02   11    2   10   10
   -0.40601272310E-04   11    2   11    1
    0.11461483771E-02   11    2   11    2
    0.15688719202E-02   11    3    1    1
   -0.15030448559E-04   11    3    2    1
    0.17176678140E-02   11    3    2    2
    0.25246458562E-04   11    3    3    1
   -0.72537230691E-03   11    3    3    2
    0.19702794252E-02   11    3    3    3
   -0.13500890513E-04   11    3    4    1
   -0.39039914296E-04   11    3    4    2
    0.63650916851E-05   11    3    4    3
    0.22658783481E-02   11    3    4    4
   -0.30260666015E-04   11    3    5    1
   -0.37519514724E-04   11    3    5    2
    0.16866731208E-04   11    3    5    3
    0.58592210863E-05   11    3    5    4
    0.15363397144E-02   11    3    5    5
    0.49823603848E-04   11    3    6    1
   -0.15510010462E-03   11    3    6    2
   -0.50603388218E-04   11    3    6    3
    0.65929981079E-03   11    3    6    4
    0.32542054327E-04   11    3    6    5
    0.12243952546E-02   11    3    6    6
    0.10442870127E-04   11    3    7    1
    0.44692707919E-03   11    3    7    2
   -0.48424238997E-03   11    3    7    3
   -0.15968766875E-03   11    3    7    4
    0.59233370549E-03   11    3    7    5
    0.57794080095E-04   11    3    7    6
    0.88448725762E-03   11    3    7    7
    0.88614200436E-03   11    3    8    1
   -0.32497440023E-05   11    3    8    2
   -0.82076192512E-05   11    3    8    3
   -0.11201540312E-04   11    3    8    4
    0.65302418232E-04   11    3    8    5
   -0.15180231284E-04   11    3    8    6
   -0.97845879058E-04   11    3    8    7
    0.81387973484E-03   11    3    8    8
    0.74411870236E-04   11    3    9    1
    0.52603414612E-03   11    3    9    2
    0.48734753308E-03   11    3    9    3
    0.38003745443E-03   11    3    9    4
    0.86470116064E-04   11    3    9    5
    0.11258466280E-03   11    3    9    6
   -0.87167474993E-04   11    3    9    7
   -0.65916103367E-04   11    3    9    8
    0.38729382338E-03   11    3    9    9
    0.22540831921E-05   11    3   10    1
   -0.45351873360E-03   11    3   10    2
    0.26137554276E-03   11    3   10    3
   -0.21555517852E-05   11    3   10    4
    0.51290753549E-03   11    3   10    5
   -0.12382651381E-03   11    3   10    6
   -0.32948493229E-03   11    3   10    7
   -0.41947325911E-04   11    3   10    8
    0.13324317690E-03   11    3   10    9
    0.10867480934E-02   11    3   10   10
    0.27999421693E-04   11    3   11    1
   -0.83067586038E-04   11    3   11    2
    0.17193044035E-03   11    3   11    3
    0.11976440308E-02   11    4    1    1
    0.21274361997E-04   11    4    2    1
    0.16540763700E-02   11    4    2    2
   -0.63551293283E-05   11    4    3    1
   -0.11475748998E-03   11    4    3    2
    0.17332399096E-02   11    4    3    3
    0.61057763642E-05   11    4    4    1
   -0.68352964830E-03   11    4    4    2
   -0.15077566165E-03   11    4    4    3
    0.18636214054E-02   11    4    4    4
   -0.58945570409E-04   11    4    5    1
   -0.18038585908E-04   11    4    5    2
   -0.23035037730E-04   11    4    5    3
   -0.87904432079E-04   11    4    5    4
    0.18338149116E-02   11    4    5    5
    0.47978838137E-04   11    4    6    1
   -0.37156346015E-03   11    4    6    2
   -0.36623012046E-03   11    4    6    3
    0.12804979844E-02   11    4    6    4
    0.49756627239E-04   11    4    6    5
    0.83574462136E-03   11    4    6    6
    0.25666832881E-04   11    4    7    1
    0.45474522106E-03   11    4    7    2
   -0.70827792103E-03   11    4    7    3
   -0.54114269315E-04   11    4    7    4
    0.83137685873E-03   11    4    7    5
   -0.27556321800E-03   11    4    7    6
    0.65852891630E-03   11    4    7    7
    0.10211392868E-02   11    4    8    1
   -0.24615656144E-04   11    4    8    2
    0.40245241349E-05   11    4    8    3
   -0.19781224476E-04   11    4    8    4
   -0.25041481311E-04   11    4    8    5
   -0.13917120623E-04   11    4    8    6
   -0.18500335390E-04   11    4    8    7
    0.41170440852E-03   11    4    8    8
    0.48983034410E-04   11    4    9    1
    0.57864857707E-03   11    4    9    2
    0.68571264118E-03   11    4    9    3
    0.25539117991E-03   11    4    9    4
    0.15162598995E-03   11    4    9    5
   -0.19589109582E-03   11    4    9    6
    0.51160196978E-04   11    4    9    7
   -0.11480074903E-04   11    4    9    8
    0.28765549680E-03   11    4    9    9
    0.39949817285E-04   11    4   10    1
   -0.52375290900E-03   11    4   10    2
    0.51320955383E-03   11    4   10    3
   -0.10548412307E-03   11    4   10    4
    0.89182720841E-03   11    4   10    5
    0.19452547485E-03   11    4   10    6
   -0.72085325502E-04   11    4   10    7
   -0.63830701569E-04   11    4   10    8
   -0.32540146129E-04   11    4   10    9
    0.59494076844E-03   11    4   10   10
    0.15136120498E-04   11    4   11    1
    0.49325411565E-04   11    4   11    2
    0.35316610778E-04   11    4   11    3
    0.11227581339E-03   11    4   11    4
   -0.10066752989E-02   11    5    1    1
    0.12430929293E-04   11    5    2    1
   -0.11290212532E-02   11    5    2    2
    0.23461837389E-04   11    5    3    1
   -0.43004095547E-04   11    5    3    2
   -0.10536142405E-02   11    5    3    3
   -0.10818939489E-04   11    5    4    1
    0.14396458074E-04   11    5    4    2
    0.26522897735E-04   11    5    4    3
   -0.11233249274E-02   11    5    4    4
    0.18244023789E-04   11    5    5    1
   -0.35025990216E-03   11    5    5    2
    0.16855513063E-04   11    5    5    3
    0.52321028376E-04   11    5    5    4
   -0.12606272118E-02   11    5    5    5
   -0.21650962043E-03   11    5    6    1
    0.15514289680E-04   11    5    6    2
    0.90174202942E-04   11    5    6    3
   -0.18454135074E-03   11    5    6    4
    0.22480102230E-03   11    5    6    5
   -0.77849154541E-03   11    5    6    6
   -0.86133603244E-04   11    5    7    1
   -0.29252285349E-03   11    5    7    2
    0.50341792803E-03   11    5    7    3
    0.22931795996E-03   11    5    7    4
   -0.50595495814E-03   11    5    7    5
    0.33187894215E-04   11    5    7    6
   -0.21114014490E-03   11    5    7    7
   -0.20074368094E-03   11    5    8    1
   -0.15349695175E-03   11    5    8    2
    0.96035929569E-04   11    5    8    3
   -0.12522315321E-03   11    5    8    4
   -0.15944254299E-04   11    5    8    5
   -0.69126316442E-04   11    5    8    6
    0.14670161513E-03   11    5    8    7
   -0.73847201694E-03   11    5    8    8
   -0.26861729114E-03   11    5    9    1
   -0.16555848220E-03   11    5    9    2
   -0.20379798023E-03   11    5    9    3
   -0.81945642048E-04   11    5    9    4
    0.13348465193E-03   11    5    9    5
    0.27457376913E-04   11    5    9    6
   -0.22627268877E-03   11    5    9    7
    0.42818361301E-03   11    5    9    8
   -0.58010439456E-03   11    5    9    9
    0.80643098981E-04   11    5   10    1
   -0.14613488509E-03   11    5   10    2
    0.11274264336E-03   11    5   10    3
    0.24186284177E-03   11    5   10    4
    0.16760762200E-03   11    5   10    5
   -0.10715810912E-03   11    5   10    6
    0.49765706568E-05   11    5   10    7
   -0.40727793314E-04   11    5   10    8
   -0.84855922814E-04   11    5   10    9
   -0.10869127727E-02   11    5   10   10
   -0.17769450041E-03   11    5   11    1
    0.13104685316E-03   11    5   11    2
   -0.37417636682E-04   11    5   11    3
    0.56475930046E-05   11    5   11    4
    0.31480679674E-03   11    5   11    5
    0.31906713297E-02   11    6    1    1
   -0.23363591489E-04   11    6    2    1
    0.35044009065E-02   11    6    2    2
    0.65112849107E-04   11    6    3    1
   -0.23974036660E-03   11    6    3    2
    0.36669977893E-02   11    6    3    3
   -0.51959833379E-05   11    6    4    1
   -0.11877361148E-03   11    6    4    2
   -0.13723942659E-03   11    6    4    3
    0.41741989877E-02   11    6    4    4
   -0.37388047957E-04   11    6    5    1
   -0.39898432764E-04   11    6    5    2
    0.32976358728E-04   11    6    5    3
    0.70533324127E-04   11    6    5    4
    0.36877458794E-02   11    6    5    5
    0.40244130741E-05   11    6    6    1
   -0.69957097130E-03   11    6    6    2
   -0.26257800049E-03   11    6    6    3
    0.10622649505E-02   11    6    6    4
    0.15219405442E-04   11    6    6    5
    0.29490896790E-02   11    6    6    6
   -0.13918314920E-03   11    6    7    1
    0.76015064783E-03   11    6    7    2
   -0.49488828639E-03   11    6    7    3
   -0.34533514913E-03   11    6    7    4
    0.91518887468E-03   11    6    7    5
    0.57058937342E-03   11    6    7    6
    0.21829263065E-02   11    6    7    7
    0.12214922448E-02   11    6    8    1
   -0.18123789795E-04   11    6    8    2
   -0.72691421598E-05   11    6    8    3
   -0.32873204555E-04   11    6    8    4
   -0.10048738328E-04   11    6    8    5
   -0.15044216729E-04   11    6    8    6
   -0.24578447643E-04   11    6    8    7
    0.20219660247E-02   11    6    8    8
    0.87618465427E-05   11    6    9    1
    0.87183408224E-03   11    6    9    2
    0.61549931697E-03   11    6    9    3
    0.18494114707E-03   11    6    9    4
    0.13188821433E-03   11    6    9    5
    0.30826124702E-03   11    6    9    6
   -0.42532166819E-03   11    6    9    7
    0.35109172198E-05   11    6    9    8
    0.14018255942E-02   11    6    9    9
   -0.14784467217E-03   11    6   10    1
   -0.77511345412E-03   11    6   10    2
    0.25335080294E-03   11    6   10    3
    0.13576811324E-03   11    6   10    4
    0.83031050335E-03   11    6   10    5
   -0.51706512109E-03   11    6   10    6
   -0.19214119015E-03   11    6   10    7
    0.86166632347E-04   11    6   10    8
    0.54817987590E-03   11    6   10    9
    0.25158861506E-02   11    6   10   10
   -0.15951015711E-06   11    6   11    1
    0.63837331556E-04   11    6   11    2
    0.49270146341E-04   11    6   11    3
    0.25925807085E-04   11    6   11    4
   -0.50907716882E-05   11    6   11    5
    0.49847118722E-03   11    6   11    6
    0.13921268747E-02   11    7    1    1
   -0.15672522494E-03   11    7    2    1
    0.17569161457E-02   11    7    2    2
    0.28996778563E-03   11    7    3    1
   -0.37179070714E-04   11    7    3    2
    0.16582549512E-02   11    7    3    3
   -0.11772501569E-03   11    7    4    1
   -0.13856671438E-03   11    7    4    2
   -0.25383433124E-03   11    7    4    3
    0.20170028467E-02   11    7    4    4
   -0.11208516622E-05   11    7    5    1
    0.67907649224E-05   11    7    5    2
    0.23523506360E-03   11    7    5    3
    0.46306052252E-03   11    7    5    4
    0.19591343696E-02   11    7    5    5
    0.51956392871E-04   11    7    6    1
    0.21737162018E-03   11    7    6    2
    0.11935187176E-03   11    7    6    3
   -0.42717789284E-03   11    7    6    4
    0.39712715794E-06   11    7    6    5
    0.22342180825E-02   11    7    6    6
   -0.69057830498E-04   11    7    7    1
   -0.21767498428E-03   11    7    7    2
   -0.69705890225E-04   11    7    7    3
   -0.79761744618E-04   11    7    7    4
   -0.87673604647E-05   11    7    7    5
    0.28236513305E-03   11    7    7    6
    0.17034939104E-02   11    7    7    7
   -0.44680828141E-04   11    7    8    1
    0.24586963877E-04   11    7    8    2
   -0.54175403961E-04   11    7    8    3
    0.82965898479E-04   11    7    8    4
   -0.32567904972E-04   11    7    8    5
   -0.10825135444E-03   11    7    8    6
   -0.30593288039E-03   11    7    8    7
    0.15999942110E-02   11    7    8    8
    0.35526417566E-04   11    7    9    1
    0.10430722017E-03   11    7    9    2
    0.26355554201E-03   11    7    9    3
    0.22794160853E-03   11    7    9    4
   -0.14092844377E-03   11    7    9    5
   -0.32486347242E-03   11    7    9    6
    0.64414652914E-03   11    7    9    7
    0.49125216956E-05   11    7    9    8
    0.40305464678E-03   11    7    9    9
   -0.58999226020E-04   11    7   10    1
    0.18960130726E-03   11    7   10    2
   -0.94499012830E-04   11    7   10    3
   -0.81607115248E-04   11    7   10    4
   -0.12467674122E-03   11    7   10    5
    0.31213354702E-03   11    7   10    6
   -0.15781481885E-03   11    7   10    7
    0.30419070823E-03   11    7   10    8
    0.26442166740E-03   11    7   10    9
    0.17580929292E-02   11    7   10   10
    0.94114426706E-04   11    7   11    1
   -0.27250258245E-03   11    7   11    2
    0.90298806226E-04   11    7   11    3
    0.56698775372E-05   11    7   11    4
   -0.24202135329E-03   11    7   11    5
    0.19939964365E-03   11    7   11    6
    0.90995731880E-03   11    7   11    7
   -0.12093976323E-03   11    8    1    1
    0.26252969706E-03   11    8    2    1
   -0.11710737721E-03   11    8    2    2
    0.18308048449E-03   11    8    3    1
    0.72659086217E-05   11    8    3    2
   -0.17220667895E-03   11    8    3    3
   -0.72183900966E-04   11    8    4    1
    0.28005853984E-05   11    8    4    2
    0.12222372349E-04   11    8    4    3
   -0.15468145024E-03   11    8    4    4
    0.80726356070E-04   11    8    5    1
   -0.14842353412E-03   11    8    5    2
    0.12710415899E-03   11    8    5    3
   -0.91805297857E-04   11    8    5    4
   -0.12219450528E-03   11    8    5    5
    0.16203638428E-03   11    8    6    1
   -0.22455708410E-04   11    8    6    2
   -0.15045503134E-04   11    8    6    3
    0.78371205513E-04   11    8    6    4
    0.89260542527E-04   11    8    6    5
   -0.24604241949E-03   11    8    6    6
   -0.12354856304E-03   11    8    7    1
   -0.15013247321E-04   11    8    7    2
   -0.68516578375E-05   11    8    7    3
    0.10620873150E-03   11    8    7    4
    0.11835846912E-04   11    8    7    5
   -0.13934705224E-03   11    8    7    6
   -0.21251127929E-03   11    8    7    7
    0.84648705383E-04   11    8    8    1
   -0.42488169401E-03   11    8    8    2
   -0.12251095478E-03   11    8    8    3
    0.54259228852E-04   11    8    8    4
   -0.98593019419E-04   11    8    8    5
   -0.52385872124E-03   11    8    8    6
    0.31976627825E-03   11    8    8    7
   -0.15240334003E-03   11    8    8    8
   -0.48206645782E-03   11    8    9    1
    0.70941597607E-04   11    8    9    2
    0.29398054650E-04   11    8    9    3
    0.47691463252E-04   11    8    9    4
    0.10038924568E-03   11    8    9    5
   -0.41850152147E-05   11    8    9    6
   -0.62748140593E-04   11    8    9    7
    0.10546919637E-02   11    8    9    8
   -0.13637906687E-03   11    8    9    9
    0.71386129151E-04   11    8   10    1
   -0.81710025258E-04   11    8   10    2
    0.59794490676E-04   11    8   10    3
    0.74367223213E-04   11    8   10    4
    0.63210753015E-04   11    8   10    5
   -0.10377006292E-03   11    8   10    6
    0.25174709262E-04   11    8   10    7
   -0.98483000581E-04   11    8   10    8
   -0.47523323904E-04   11    8   10    9
   -0.73806299261E-04   11    8   10   10
   -0.16810641967E-03   11    8   11    1
   -0.24008000107E-04   11    8   11    2
   -0.11302286357E-04   11    8   11    3
   -0.10305796469E-04   11    8   11    4
    0.74586886618E-04   11    8   11    5
   -0.43366261021E-04   11    8   11    6
   -0.56467244076E-04   11    8   11    7
    0.32142341474E-03   11    8   11    8
    0.99778283384E-02   11    9    1    1
   -0.36948522811E-04   11    9    2    1
    0.10030784383E-01   11    9    2    2
    0.82031721268E-04   11    9    3    1
    0.43560645327E-03   11    9    3    2
    0.10337667741E-01   11    9    3    3
    0.20203943379E-04   11    9    4    1
    0.97492416720E-04   11    9    4    2
    0.20961076705E-03   11    9    4    3
    0.10630245296E-01   11    9    4    4
   -0.84115616073E-04   11    9    5    1
    0.24198250448E-04   11    9    5    2
   -0.22217100419E-04   11    9    5    3
    0.47772468305E-04   11    9    5    4
    0.10831768022E-01   11    9    5    5
    0.95037928669E-05   11    9    6    1
   -0.14615348008E-03   11    9    6    2
   -0.17420493691E-03   11    9    6    3
    0.10593884546E-02   11    9    6    4
    0.96871573815E-04   11    9    6    5
    0.85100369582E-02   11    9    6    6
   -0.20791692565E-04   11    9    7    1
    0.87010427277E-03   11    9    7    2
   -0.88408220721E-03   11    9    7    3
   -0.98546006631E-04   11    9    7    4
    0.84743620648E-03   11    9    7    5
   -0.37762336079E-05   11    9    7    6
    0.77693455693E-02   11    9    7    7
    0.11625975496E-02   11    9    8    1
    0.71679862473E-05   11    9    8    2
   -0.46446238842E-04   11    9    8    3
   -0.41702123063E-04   11    9    8    4
   -0.15870542102E-04   11    9    8    5
    0.29536731284E-04   11    9    8    6
   -0.12253249149E-03   11    9    8    7
    0.92327628464E-02   11    9    8    8
   -0.15255223604E-04   11    9    9    1
    0.90515086125E-03   11    9    9    2
    0.83599001575E-03   11    9    9    3
    0.53506378887E-03   11    9    9    4
    0.17109992402E-03   11    9    9    5
   -0.59970788781E-03   11    9    9    6
   -0.34373016049E-03   11    9    9    7
    0.59044915779E-04   11    9    9    8
    0.64343239740E-02   11    9    9    9
   -0.14325077897E-03   11    9   10    1
   -0.10205982013E-02   11    9   10    2
    0.67085032311E-03   11    9   10    3
   -0.40462654019E-04   11    9   10    4
    0.91702861989E-03   11    9   10    5
   -0.37463120363E-04   11    9   10    6
    0.55969660449E-03   11    9   10    7
    0.97097034353E-04   11    9   10    8
    0.48388572879E-03   11    9   10    9
    0.77636335047E-02   11    9   10   10
   -0.40756941541E-06   11    9   11    1
   -0.39088224718E-03   11    9   11    2
    0.76457019583E-04   11    9   11    3
    0.10025957193E-03   11    9   11    4
   -0.27012557965E-04   11    9   11    5
    0.65555092244E-03   11    9   11    6
    0.35873896169E-03   11    9   11    7
   -0.77262299743E-04   11    9   11    8
    0.27480120322E-02   11    9   11    9
   -0.11066559244E-02   11   10    1    1
   -0.14950760958E-03   11   10    2    1
   -0.13838516308E-02   11   10    2    2
    0.28411401278E-03   11   10    3    1
    0.22136420220E-04   11   10    3    2
   -0.15220466339E-02   11   10    3    3
   -0.11036385242E-03   11   10    4    1
    0.60256657898E-04   11   10    4    2
    0.10642717036E-03   11   10    4    3
   -0.17110092972E-02   11   10    4    4
    0.72234354358E-04   11   10    5    1
    0.97225686907E-05   11   10    5    2
    0.27144368834E-03   11   10    5    3
    0.53176890707E-03   11   10    5    4
   -0.14556285479E-02   11   10    5    5
    0.66928921886E-04   11   10    6    1
   -0.13054057242E-03   11   10    6    2
   -0.93992808053E-04   11   10    6    3
    0.34780375412E-03   11   10    6    4
   -0.49723699387E-04   11   10    6    5
   -0.17285999528E-02   11   10    6    6
    0.28968459617E-04   11   10    7    1
    0.18465077033E-03   11   10    7    2
   -0.13720493857E-03   11   10    7    3
   -0.11278831370E-03   11   10    7    4
    0.76043046091E-04   11   10    7    5
    0.32290620620E-03   11   10    7    6
   -0.15394163631E-02   11   10    7    7
   -0.22470109803E-04   11   10    8    1
   -0.12186608518E-04   11   10    8    2
   -0.45757282552E-04   11   10    8    3
    0.58857425941E-04   11   10    8    4
    0.52435161254E-04   11   10    8    5
   -0.12668297054E-03   11   10    8    6
   -0.28005100103E-03   11   10    8    7
   -0.12037205161E-02   11   10    8    8
   -0.30289442021E-04   11   10    9    1
   -0.85354080850E-04   11   10    9    2
   -0.18092193884E-03   11   10    9    3
   -0.18044948938E-03   11   10    9    4
   -0.18940630072E-03   11   10    9    5
    0.29655582572E-03   11   10    9    6
    0.27087514225E-03   11   10    9    7
    0.63960738669E-04   11   10    9    8
   -0.22311743273E-03   11   10    9    9
    0.10698574048E-03   11   10   10    1
   -0.18616090918E-03   11   10   10    2
    0.12367325652E-04   11   10   10    3
   -0.14327365778E-03   11   10   10    4
   -0.53525258376E-04   11   10   10    5
    0.43787962938E-03   11   10   10    6
    0.20051147805E-03   11   10   10    7
    0.28645753350E-03   11   10   10    8
    0.53072721569E-03   11   10   10    9
   -0.14775327708E-02   11   10   10   10
    0.73321771970E-04   11   10   11    1
    0.24105832551E-03   11   10   11    2
   -0.22932956410E-04   11   10   11    3
   -0.75333803707E-05   11   10   11    4
   -0.16010257321E-03   11   10   11    5
   -0.14920864288E-03   11   10   11    6
   -0.37124711054E-03   11   10   11    7
   -0.35371382774E-04   11   10   11    8
   -0.33482136279E-03   11   10   11    9
    0.83551770189E-03   11   10   11   10
    0.20352500486       11   11    1    1
   -0.38538273282E-03   11   11    2    1
    0.20189370885       11   11    2    2
    0.26903922513E-03   11   11    3    1
    0.45340831493E-03   11   11    3    2
    0.20190396190       11   11    3    3
    0.24982928769E-03   11   11    4    1
    0.31199480378E-02   11   11    4    2
    0.30379335233E-02   11   11    4    3
    0.20185847887       11   11    4    4
   -0.10973976917E-03   11   11    5    1
    0.35593539668E-03   11   11    5    2
    0.20336928867E-03   11   11    5    3
    0.31216801794E-03   11   11    5    4
    0.20067167214       11   11    5    5
    0.32755513003E-04   11   11    6    1
   -0.52327556013E-02   11   11    6    2
   -0.48075645408E-02   11   11    6    3
    0.40637244362E-02   11   11    6    4
   -0.78905914700E-03   11   11    6    5
    0.19625555965       11   11    6    6
   -0.34452569359E-03   11   11    7    1
   -0.24085400607E-02   11   11    7    2
    0.30105385602E-02   11   11    7    3
   -0.32937693799E-03   11   11    7    4
    0.14721783617E-02   11   11    7    5
   -0.38231131103E-05   11   11    7    6
    0.20509066036       11   11    7    7
    0.71524492559E-02   11   11    8    1
   -0.27480646232E-03   11   11    8    2
    0.32045284136E-03   11   11    8    3
   -0.16035818489E-03   11   11    8    4
    0.68639064665E-04   11   11    8    5
   -0.66964740240E-03   11   11    8    6
    0.16670841177E-02   11   11    8    7
    0.18599117153       11   11    8    8
   -0.15474469848E-04   11   11    9    1
   -0.42099542189E-03   11   11    9    2
   -0.54121916733E-03   11   11    9    3
    0.14657007155E-02   11   11    9    4
   -0.19615640852E-03   11   11    9    5
    0.17813067249E-01   11   11    9    6
   -0.14707835058E-02   11   11    9    7
   -0.96378588531E-03   11   11    9    8
    0.23263561401       11   11    9    9
    0.53467253389E-03   11   11   10    1
    0.25125581784E-02   11   11   10    2
   -0.27570899290E-02   11   11   10    3
   -0.35094168039E-03   11   11   10    4
    0.13136477348E-02   11   11   10    5
   -0.57064186601E-03   11   11   10    6
   -0.16772683004E-01   11   11   10    7
   -0.21172193208E-02   11   11   10    8
   -0.74503533362E-04   11   11   10    9
    0.20446460758       11   11   10   10
    0.38378684735E-03   11   11   11    1
   -0.14951222624E-01   11   11   11    2
    0.20411173325E-02   11   11   11    3
   -0.17472297273E-02   11   11   11    4
   -0.18416642964E-02   11   11   11    5
   -0.89331353648E-02   11   11   11    6
   -0.61378634851E-02   11   11   11    7
    0.12203751894E-02   11   11   11    8
   -0.10435884695E-01   11   11   11    9
    0.58801368170E-02   11   11   11   10
    0.86048123674       11   11   11   11
    0.11446668192E-03   12    1    1    1
   -0.66227602413E-04   12    1    2    1
    0.76158182650E-04   12    1    2    2
   -0.56686442253E-04   12    1    3    1
   -0.38753217442E-05   12    1    3    2
    0.22940343063E-03   12    1    3    3
   -0.19987111265E-04   12    1    4    1
   -0.24004284024E-04   12    1    4    2
   -0.22163867456E-05   12    1    4    3
    0.14146408455E-03   12    1    4    4
    0.10081947184E-04   12    1    5    1
    0.24037812154E-03   12    1    5    2
   -0.24687335136E-03   12    1    5    3
   -0.66461155464E-06   12    1    5    4
    0.11942470351E-03   12    1    5    5
   -0.18388488693E-03   12    1    6    1
   -0.58548357505E-04   12    1    6    2
    0.15202329392E-04   12    1    6    3
    0.42987263155E-04   12    1    6    4
    0.30408862150E-06   12    1    6    5
    0.74279377230E-04   12    1    6    6
   -0.97550182246E-05   12    1    7    1
   -0.15244567734E-03   12    1    7    2
    0.28823335233E-03   12    1    7    3
    0.65205164295E-05   12    1    7    4
   -0.27297363434E-03   12    1    7    5
    0.97505028250E-04   12    1    7    6
    0.11223613317E-02   12    1    7    7
    0.38412078933E-04   12    1    8    1
   -0.23589558151E-03   12    1    8    2
   -0.23347866598E-03   12    1    8    3
   -0.10108943089E-03   12    1    8    4
   -0.90588678015E-04   12    1    8    5
   -0.16630812023E-03   12    1    8    6
    0.83237081853E-04   12    1    8    7
    0.72752197729E-04   12    1    8    8
   -0.72029740253E-03   12    1    9    1
    0.73341829488E-04   12    1    9    2
   -0.18090913857E-04   12    1    9    3
    0.36778193189E-05   12    1    9    4
    0.10654662418E-04   12    1    9    5
    0.22996675298E-04   12    1    9    6
   -0.83690910208E-04   12    1    9    7
    0.79948775968E-03   12    1    9    8
    0.84867791261E-04   12    1    9    9
   -0.10580128302E-04   12    1   10    1
   -0.33014203131E-03   12    1   10    2
    0.18846032661E-03   12    1   10    3
   -0.75630345096E-05   12    1   10    4
    0.35327467033E-03   12    1   10    5
   -0.89044153651E-04   12    1   10    6
    0.14774970759E-04   12    1   10    7
    0.11592521821E-03   12    1   10    8
    0.96738101295E-04   12    1   10    9
   -0.98128499291E-03   12    1   10   10
   -0.30062635047E-03   12    1   11    1
    0.58741958850E-06   12    1   11    2
   -0.37960917159E-04   12    1   11    3
   -0.13569387236E-04   12    1   11    4
    0.26134455905E-03   12    1   11    5
   -0.10404777144E-04   12    1   11    6
   -0.15177194974E-03   12    1   11    7
    0.12799757622E-03   12    1   11    8
    0.14207992325E-04   12    1   11    9
   -0.14287824919E-03   12    1   11   10
    0.49391131426E-04   12    1   11   11
    0.50042056117E-03   12    1   12    1
    0.13120721404E-02   12    2    1    1
   -0.11052016321E-04   12    2    2    1
    0.18267353515E-02   12    2    2    2
    0.20145621783E-04   12    2    3    1
    0.65403116560E-04   12    2    3    2
    0.16796989794E-02   12    2    3    3
   -0.16675812147E-04   12    2    4    1
   -0.45715304691E-03   12    2    4    2
   -0.21116719682E-03   12    2    4    3
    0.17280186989E-02   12    2    4    4
    0.83593698488E-04   12    2    5    1
    0.66208037467E-05   12    2    5    2
   -0.15971904295E-04   12    2    5    3
   -0.14789884917E-04   12    2    5    4
    0.19379256601E-02   12    2    5    5
    0.20177604977E-04   12    2    6    1
   -0.35881668544E-03   12    2    6    2
   -0.18932781433E-03   12    2    6    3
    0.69113126958E-03   12    2    6    4
    0.26605955020E-04   12    2    6    5
    0.97737049387E-03   12    2    6    6
    0.93137656505E-04   12    2    7    1
    0.47508421431E-03   12    2    7    2
   -0.30704533724E-03   12    2    7    3
   -0.66001855764E-04   12    2    7    4
    0.34707855722E-03   12    2    7    5
   -0.50778488387E-04   12    2    7    6
    0.76201667253E-03   12    2    7    7
    0.25043391387E-03   12    2    8    1
   -0.39770913806E-05   12    2    8    2
    0.80317611829E-06   12    2    8    3
   -0.12670124308E-04   12    2    8    4
    0.14998940904E-03   12    2    8    5
   -0.79961016276E-05   12    2    8    6
   -0.61150225138E-04   12    2    8    7
    0.89103478273E-03   12    2    8    8
    0.32213983206E-04   12    2    9    1
    0.22866161784E-03   12    2    9    2
    0.39546056098E-04   12    2    9    3
   -0.77740300804E-04   12    2    9    4
    0.52843999595E-04   12    2    9    5
   -0.16936232514E-03   12    2    9    6
   -0.16765063303E-04   12    2    9    7
   -0.18485590290E-04   12    2    9    8
    0.85013942307E-03   12    2    9    9
    0.86853555665E-04   12    2   10    1
   -0.45311869854E-03   12    2   10    2
    0.24325161162E-03   12    2   10    3
    0.29639677287E-04   12    2   10    4
    0.32539540218E-03   12    2   10    5
    0.41815903744E-04   12    2   10    6
    0.14162152743E-03   12    2   10    7
   -0.33262710913E-04   12    2   10    8
    0.39606016351E-04   12    2   10    9
    0.80766756559E-03   12    2   10   10
    0.99328438242E-05   12    2   11    1
   -0.53018517242E-04   12    2   11    2
   -0.21780997158E-04   12    2   11    3
    0.36131332508E-04   12    2   11    4
   -0.16511561701E-04   12    2   11    5
    0.14122338984E-04   12    2   11    6
    0.68403312977E-04   12    2   11    7
   -0.53715354149E-05   12    2   11    8
   -0.10683421691E-05   12    2   11    9
   -0.55841084072E-04   12    2   11   10
   -0.16529712924E-02   12    2   11   11
   -0.13668766191E-04   12    2   12    1
    0.11360029054E-03   12    2   12    2
    0.13154619852E-02   12    3    1    1
   -0.11717182421E-04   12    3    2    1
    0.16664074301E-02   12    3    2    2
    0.61050427566E-04   12    3    3    1
    0.63028280135E-04   12    3    3    2
    0.18110947478E-02   12    3    3    3
   -0.11918025483E-04   12    3    4    1
   -0.21190640057E-03   12    3    4    2
   -0.43989870789E-03   12    3    4    3
    0.17226951581E-02   12    3    4    4
   -0.88279547875E-04   12    3    5    1
   -0.46631757465E-05   12    3    5    2
    0.12327600095E-04   12    3    5    3
    0.75892310940E-05   12    3    5    4
    0.19137288425E-02   12    3    5    5
   -0.19975259888E-04   12    3    6    1
   -0.19132813743E-03   12    3    6    2
   -0.34520889623E-03   12    3    6    3
    0.68024119706E-03   12    3    6    4
    0.29040894346E-04   12    3    6    5
    0.98051086575E-03   12    3    6    6
   -0.10444373727E-03   12    3    7    1
    0.24220760324E-03   12    3    7    2
   -0.48580941631E-03   12    3    7    3
    0.47379861509E-04   12    3    7    4
    0.28992986725E-03   12    3    7    5
    0.42986219505E-04   12    3    7    6
    0.76962255484E-03   12    3    7    7
    0.27017926211E-03   12    3    8    1
   -0.83077831046E-05   12    3    8    2
    0.45997402587E-04   12    3    8    3
   -0.32363547325E-04   12    3    8    4
   -0.17451679854E-03   12    3    8    5
    0.70374953117E-05   12    3    8    6
    0.24072946186E-04   12    3    8    7
    0.88563573038E-03   12    3    8    8
    0.77999650785E-05   12    3    9    1
    0.48438619995E-04   12    3    9    2
    0.25310199114E-03   12    3    9    3
   -0.64142686828E-04   12    3    9    4
    0.81634984728E-04   12    3    9    5
   -0.16078596993E-03   12    3    9    6
    0.50668592110E-04   12    3    9    7
    0.54855832281E-05   12    3    9    8
    0.84015308183E-03   12    3    9    9
   -0.71575217986E-04   12    3   10    1
   -0.23680500757E-03   12    3   10    2
    0.46325037712E-03   12    3   10    3
   -0.46393118208E-04   12    3   10    4
    0.37148166557E-03   12    3   10    5
   -0.36707544187E-04   12    3   10    6
    0.13215341091E-03   12    3   10    7
    0.64160666294E-04   12    3   10    8
   -0.32658178813E-04   12    3   10    9
    0.81253951820E-03   12    3   10   10
    0.17804776651E-05   12    3   11    1
   -0.52188260060E-04   12    3   11    2
   -0.32965092638E-04   12    3   11    3
    0.77809541694E-05   12    3   11    4
   -0.62748262394E-05   12    3   11    5
    0.47713120010E-04   12    3   11    6
    0.49875396926E-04   12    3   11    7
   -0.47617441555E-05   12    3   11    8
    0.93782767572E-04   12    3   11    9
   -0.55299113346E-04   12    3   11   10
   -0.15366636366E-02   12    3   11   11
   -0.30576845614E-06   12    3   12    1
    0.27890023027E-04   12    3   12    2
    0.10928594087E-03   12    3   12    3
   -0.89218409013E-02   12    4    1    1
   -0.21655812371E-05   12    4    2    1
   -0.97177897554E-02   12    4    2    2
   -0.19483941899E-04   12    4    3    1
    0.28418427688E-03   12    4    3    2
   -0.97489683300E-02   12    4    3    3
    0.14062470778E-04   12    4    4    1
    0.19373755369E-03   12    4    4    2
    0.18893850609E-03   12    4    4    3
   -0.11089867477E-01   12    4    4    4
    0.29069050117E-05   12    4    5    1
    0.38942162338E-04   12    4    5    2
    0.29364279806E-04   12    4    5    3
    0.62965224846E-04   12    4    5    4
   -0.99173938444E-02   12    4    5    5
   -0.68551852775E-04   12    4    6    1
    0.10171981525E-02   12    4    6    2
    0.97248332063E-03   12    4    6    3
   -0.33554706890E-02   12    4    6    4
   -0.13660790493E-03   12    4    6    5
   -0.62760519991E-02   12    4    6    6
   -0.42425669927E-04   12    4    7    1
   -0.15225126346E-02   12    4    7    2
    0.19657902092E-02   12    4    7    3
    0.23233420606E-03   12    4    7    4
   -0.23943302953E-02   12    4    7    5
    0.13515120254E-03   12    4    7    6
   -0.51604254560E-02   12    4    7    7
   -0.31546593887E-02   12    4    8    1
    0.52710099422E-04   12    4    8    2
    0.88376316425E-05   12    4    8    3
    0.11647744252E-03   12    4    8    4
    0.74320278919E-04   12    4    8    5
    0.25777419740E-04   12    4    8    6
   -0.38217636880E-05   12    4    8    7
   -0.56268036958E-02   12    4    8    8
   -0.98721388545E-04   12    4    9    1
   -0.21694469883E-02   12    4    9    2
   -0.20871048365E-02   12    4    9    3
   -0.98296237741E-03   12    4    9    4
   -0.47394101681E-03   12    4    9    5
   -0.10401217428E-03   12    4    9    6
    0.44524649185E-05   12    4    9    7
   -0.25442305051E-05   12    4    9    8
   -0.42511086451E-02   12    4    9    9
   -0.32284588215E-04   12    4   10    1
    0.17965884137E-02   12    4   10    2
   -0.14229120502E-02   12    4   10    3
    0.24804238093E-03   12    4   10    4
   -0.25790455838E-02   12    4   10    5
    0.13088846891E-03   12    4   10    6
    0.27895754603E-03   12    4   10    7
   -0.30115428390E-04   12    4   10    8
    0.70864292966E-05   12    4   10    9
   -0.51662316941E-02   12    4   10   10
   -0.20684383511E-04   12    4   11    1
    0.50977894460E-03   12    4   11    2
   -0.84324004348E-04   12    4   11    3
   -0.92776751861E-05   12    4   11    4
    0.52431388416E-04   12    4   11    5
    0.45340789319E-04   12    4   11    6
   -0.32909773985E-05   12    4   11    7
   -0.16249045367E-04   12    4   11    8
   -0.98445719136E-04   12    4   11    9
   -0.39078054168E-05   12    4   11   10
   -0.97272145908E-02   12    4   11   11
   -0.11647532099E-05   12    4   12    1
    0.76709359307E-05   12    4   12    2
    0.44639859841E-05   12    4   12    3
    0.41422449152E-03   12    4   12    4
    0.51890993554E-03   12    5    1    1
    0.23212939694E-03   12    5    2    1
    0.59470735800E-03   12    5    2    2
   -0.23755237230E-03   12    5    3    1
    0.19431708286E-04   12    5    3    2
    0.62178869761E-03   12    5    3    3
   -0.55091545477E-06   12    5    4    1
   -0.21506374933E-04   12    5    4    2
   -0.62409239797E-06   12    5    4    3
    0.61028082023E-03   12    5    4    4
   -0.14230724386E-04   12    5    5    1
   -0.80713914746E-05   12    5    5    2
   -0.95182472306E-05   12    5    5    3
   -0.64023173155E-03   12    5    5    4
    0.68549644494E-03   12    5    5    5
   -0.69504748966E-07   12    5    6    1
   -0.46046650708E-04   12    5    6    2
   -0.45596526668E-04   12    5    6    3
    0.16700278428E-03   12    5    6    4
   -0.40675349221E-03   12    5    6    5
    0.34219761008E-03   12    5    6    6
    0.18000246693E-03   12    5    7    1
    0.41637088067E-04   12    5    7    2
   -0.20462074808E-03   12    5    7    3
   -0.36454932707E-03   12    5    7    4
    0.16123797148E-03   12    5    7    5
   -0.84744009591E-04   12    5    7    6
    0.30577527162E-03   12    5    7    7
    0.14853866225E-03   12    5    8    1
    0.21670015927E-03   12    5    8    2
   -0.22640789720E-03   12    5    8    3
    0.23725487909E-05   12    5    8    4
   -0.11672334631E-04   12    5    8    5
    0.30033905343E-05   12    5    8    6
    0.30763936394E-04   12    5    8    7
    0.33887366116E-03   12    5    8    8
    0.81712373112E-06   12    5    9    1
    0.11117777560E-03   12    5    9    2
    0.13243162143E-03   12    5    9    3
    0.16439693589E-05   12    5    9    4
   -0.26976010987E-03   12    5    9    5
   -0.41223955436E-04   12    5    9    6
    0.56852125467E-04   12    5    9    7
    0.38927756619E-05   12    5    9    8
    0.26093985227E-03   12    5    9    9
   -0.18964208678E-03   12    5   10    1
   -0.17537743311E-03   12    5   10    2
    0.54283811879E-04   12    5   10    3
   -0.36973683875E-03   12    5   10    4
    0.19027892306E-03   12    5   10    5
   -0.92787278472E-04   12    5   10    6
    0.60443026259E-04   12    5   10    7
   -0.15641740946E-04   12    5   10    8
    0.51021101457E-04   12    5   10    9
    0.29590063454E-03   12    5   10   10
    0.91058905997E-05   12    5   11    1
   -0.15223332815E-04   12    5   11    2
   -0.19833522347E-05   12    5   11    3
    0.48420736379E-05   12    5   11    4
   -0.28226866053E-04   12    5   11    5
    0.96722923472E-05   12    5   11    6
    0.34394818360E-04   12    5   11    7
   -0.14349782290E-04   12    5   11    8
    0.12222721316E-04   12    5   11    9
    0.37251494934E-05   12    5   11   10
   -0.43648715115E-03   12    5   11   11
    0.25718597565E-05   12    5   12    1
    0.82643578125E-05   12    5   12    2
    0.88911004196E-05   12    5   12    3
   -0.23981009637E-05   12    5   12    4
    0.69462825531E-04   12    5   12    5
   -0.31287685044E-02   12    6    1    1
    0.75364490827E-05   12    6    2    1
   -0.38334469700E-02   12    6    2    2
   -0.53830837112E-04   12    6    3    1
    0.14559898563E-03   12    6    3    2
   -0.38427313253E-02   12    6    3    3
    0.27012196298E-04   12    6    4    1
    0.38156554907E-03   12    6    4    2
    0.36682193982E-03   12    6    4    3
   -0.40967864579E-02   12    6    4    4
   -0.28482158060E-05   12    6    5    1
    0.21746959398E-04   12    6    5    2
    0.68331009158E-05   12    6    5    3
   -0.21425608257E-04   12    6    5    4
   -0.41391623431E-02   12    6    5    5
   -0.28142606831E-04   12    6    6    1
    0.44999895694E-03   12    6    6    2
    0.42930422448E-03   12    6    6    3
   -0.15181905675E-02   12    6    6    4
   -0.39555356137E-04   12    6    6    5
   -0.29677968721E-02   12    6    6    6
   -0.89768474544E-05   12    6    7    1
   -0.67206520887E-03   12    6    7    2
    0.83958160662E-03   12    6    7    3
    0.11664124658E-03   12    6    7    4
   -0.94714967724E-03   12    6    7    5
   -0.22932907892E-04   12    6    7    6
   -0.25250643189E-02   12    6    7    7
   -0.12986486198E-02   12    6    8    1
    0.23103759970E-04   12    6    8    2
   -0.27208756303E-06   12    6    8    3
    0.51741935315E-04   12    6    8    4
    0.29308871508E-04   12    6    8    5
    0.40879943557E-04   12    6    8    6
    0.61822512670E-04   12    6    8    7
   -0.20999728302E-02   12    6    8    8
   -0.35649836594E-04   12    6    9    1
   -0.77488930734E-03   12    6    9    2
   -0.74847861807E-03   12    6    9    3
   -0.20275492865E-03   12    6    9    4
   -0.15935904784E-03   12    6    9    5
    0.19076962035E-03   12    6    9    6
   -0.75402861593E-04   12    6    9    7
   -0.20325023463E-04   12    6    9    8
   -0.15869702164E-02   12    6    9    9
   -0.19695086345E-04   12    6   10    1
    0.76621578601E-03   12    6   10    2
   -0.63435155742E-03   12    6   10    3
    0.12168877345E-03   12    6   10    4
   -0.10272156446E-02   12    6   10    5
   -0.31891671690E-04   12    6   10    6
   -0.15354940777E-03   12    6   10    7
   -0.51980058198E-04   12    6   10    8
   -0.69749022624E-04   12    6   10    9
   -0.25649689464E-02   12    6   10   10
    0.10417099855E-04   12    6   11    1
   -0.21170884262E-03   12    6   11    2
    0.26479186240E-04   12    6   11    3
   -0.39842446344E-04   12    6   11    4
   -0.32176485117E-04   12    6   11    5
   -0.19677186898E-03   12    6   11    6
    0.88489006182E-04   12    6   11    7
    0.24340021562E-04   12    6   11    8
   -0.29227285645E-03   12    6   11    9
   -0.98292251047E-04   12    6   11   10
    0.89817428450E-02   12    6   11   11
   -0.17990867005E-05   12    6   12    1
   -0.24759377690E-05   12    6   12    2
   -0.95536948186E-06   12    6   12    3
   -0.85205632068E-04   12    6   12    4
   -0.35830215275E-05   12    6   12    5
    0.59264155600E-03   12    6   12    6
    0.39961819222E-03   12    7    1    1
    0.28319805018E-03   12    7    2    1
    0.87231142004E-03   12    7    2    2
   -0.34381027265E-03   12    7    3    1
    0.11276743944E-04   12    7    3    2
    0.70146034461E-04   12    7    3    3
    0.33594821053E-05   12    7    4    1
   -0.11979030375E-04   12    7    4    2
    0.81276959337E-04   12    7    4    3
    0.45594859445E-03   12    7    4    4
    0.30319947516E-03   12    7    5    1
   -0.12174628083E-03   12    7    5    2
   -0.20160230571E-03   12    7    5    3
   -0.62982374724E-03   12    7    5    4
    0.44616581886E-03   12    7    5    5
    0.47141989687E-04   12    7    6    1
    0.22231683686E-04   12    7    6    2
   -0.11150936505E-03   12    7    6    3
    0.16614038323E-03   12    7    6    4
   -0.50347347833E-04   12    7    6    5
    0.20607500996E-03   12    7    6    6
    0.25636394560E-03   12    7    7    1
   -0.12395883135E-03   12    7    7    2
   -0.23302365540E-03   12    7    7    3
    0.16378936183E-03   12    7    7    4
    0.57452710192E-04   12    7    7    5
   -0.78282607170E-03   12    7    7    6
    0.52842678297E-03   12    7    7    7
    0.14675444495E-03   12    7    8    1
   -0.17957807639E-04   12    7    8    2
   -0.18076384865E-04   12    7    8    3
    0.12941611050E-04   12    7    8    4
   -0.54245752169E-05   12    7    8    5
   -0.87820131188E-05   12    7    8    6
    0.52721866173E-03   12    7    8    7
    0.27099093997E-03   12    7    8    8
   -0.23938966927E-05   12    7    9    1
    0.21714403192E-04   12    7    9    2
    0.14423807267E-03   12    7    9    3
    0.26687968629E-04   12    7    9    4
    0.10280077009E-03   12    7    9    5
   -0.61346604294E-04   12    7    9    6
    0.21176766951E-03   12    7    9    7
    0.53101449136E-04   12    7    9    8
    0.18373009550E-03   12    7    9    9
    0.12470021260E-03   12    7   10    1
    0.68335412215E-04   12    7   10    2
    0.22538968155E-03   12    7   10    3
   -0.12193484856E-03   12    7   10    4
    0.16543685307E-03   12    7   10    5
    0.94733646113E-04   12    7   10    6
    0.63186779140E-04   12    7   10    7
   -0.16195907979E-03   12    7   10    8
   -0.87950967858E-03   12    7   10    9
    0.21985608544E-03   12    7   10   10
   -0.10869697389E-04   12    7   11    1
   -0.12807625131E-04   12    7   11    2
   -0.30426751373E-04   12    7   11    3
    0.10354597274E-04   12    7   11    4
    0.22595821385E-04   12    7   11    5
   -0.61899183408E-04   12    7   11    6
   -0.68899314227E-04   12    7   11    7
    0.36128450989E-04   12    7   11    8
   -0.44546573095E-05   12    7   11    9
   -0.44923793727E-04   12    7   11   10
   -0.21099515511E-03   12    7   11   11
   -0.57557037282E-05   12    7   12    1
   -0.23616098513E-04   12    7   12    2
    0.29452439236E-04   12    7   12    3
   -0.44061438213E-05   12    7   12    4
   -0.16737338785E-04   12    7   12    5
   -0.22668054005E-04   12    7   12    6
    0.25081742855E-03   12    7   12    7
    0.88673122597E-04   12    8    1    1
   -0.30061738406E-03   12    8    2    1
    0.13770937711E-03   12    8    2    2
   -0.26330006351E-03   12    8    3    1
   -0.80842366406E-05   12    8    3    2
    0.17615151490E-03   12    8    3    3
    0.24083125612E-03   12    8    4    1
   -0.13494729362E-04   12    8    4    2
   -0.21348813423E-04   12    8    4    3
    0.13584784040E-03   12    8    4    4
   -0.38148300692E-04   12    8    5    1
    0.29390372509E-03   12    8    5    2
   -0.29752136642E-03   12    8    5    3
    0.19512772674E-04   12    8    5    4
    0.10639647203E-03   12    8    5    5
   -0.70860325134E-04   12    8    6    1
   -0.48581178039E-05   12    8    6    2
   -0.26777613477E-04   12    8    6    3
    0.52627516605E-04   12    8    6    4
    0.17952318151E-05   12    8    6    5
    0.13343502310E-03   12    8    6    6
    0.21527272281E-04   12    8    7    1
   -0.63418006823E-05   12    8    7    2
   -0.42999221063E-04   12    8    7    3
    0.81040786104E-05   12    8    7    4
    0.35192966431E-04   12    8    7    5
    0.56031927784E-05   12    8    7    6
    0.57657047281E-03   12    8    7    7
    0.52982049393E-04   12    8    8    1
    0.29765301324E-04   12    8    8    2
    0.30713441332E-04   12    8    8    3
   -0.27812638026E-04   12    8    8    4
    0.89552622793E-05   12    8    8    5
    0.46638164668E-03   12    8    8    6
   -0.31971773168E-04   12    8    8    7
    0.19005732874E-04   12    8    8    8
    0.85622719860E-04   12    8    9    1
    0.34807997384E-05   12    8    9    2
    0.38214345066E-04   12    8    9    3
    0.26596494629E-05   12    8    9    4
    0.24722553575E-05   12    8    9    5
   -0.73809740405E-05   12    8    9    6
    0.68898059307E-04   12    8    9    7
   -0.37939824443E-03   12    8    9    8
    0.80909673561E-04   12    8    9    9
    0.29956775049E-04   12    8   10    1
   -0.39643230728E-05   12    8   10    2
    0.45266751876E-04   12    8   10    3
   -0.19861675140E-04   12    8   10    4
    0.30307205558E-04   12    8   10    5
    0.29719070682E-04   12    8   10    6
   -0.13908298185E-05   12    8   10    7
    0.13312109574E-04   12    8   10    8
   -0.69190779920E-04   12    8   10    9
   -0.39368963905E-03   12    8   10   10
    0.90986685601E-04   12    8   11    1
    0.64775345919E-05   12    8   11    2
    0.11201638254E-04   12    8   11    3
    0.60835696337E-05   12    8   11    4
   -0.84753635661E-04   12    8   11    5
    0.47994379056E-05   12    8   11    6
    0.92448026701E-04   12    8   11    7
   -0.11289162576E-03   12    8   11    8
    0.88075588309E-05   12    8   11    9
    0.10038426041E-03   12    8   11   10
   -0.10480121240E-03   12    8   11   11
   -0.13984062012E-03   12    8   12    1
    0.46075370899E-05   12    8   12    2
   -0.39512695649E-05   12    8   12    3
    0.11426636264E-06   12    8   12    4
   -0.86194198773E-06   12    8   12    5
   -0.19805748161E-04   12    8   12    6
    0.15365361600E-04   12    8   12    7
    0.26837713894E-03   12    8   12    8
   -0.90050309950E-02   12    9    1    1
    0.34508720923E-04   12    9    2    1
   -0.85428690696E-02   12    9    2    2
   -0.44548688428E-04   12    9    3    1
   -0.67737623577E-03   12    9    3    2
   -0.84523509295E-02   12    9    3    3
   -0.13176423733E-04   12    9    4    1
   -0.40904270902E-03   12    9    4    2
   -0.38215952303E-03   12    9    4    3
   -0.83941179112E-02   12    9    4    4
   -0.83954477453E-05   12    9    5    1
   -0.47647109563E-04   12    9    5    2
    0.17368039594E-04   12    9    5    3
   -0.85156413977E-04   12    9    5    4
   -0.90429937681E-02   12    9    5    5
   -0.23070770392E-04   12    9    6    1
    0.25556195859E-03   12    9    6    2
    0.24538332790E-03   12    9    6    3
   -0.87877015460E-03   12    9    6    4
   -0.23483839774E-04   12    9    6    5
   -0.66631116321E-02   12    9    6    6
   -0.23696469985E-04   12    9    7    1
   -0.48734213378E-03   12    9    7    2
    0.60951303040E-03   12    9    7    3
    0.53909126476E-04   12    9    7    4
   -0.49753553491E-03   12    9    7    5
   -0.32752904978E-04   12    9    7    6
   -0.64504232833E-02   12    9    7    7
   -0.84615182666E-03   12    9    8    1
    0.88437828659E-05   12    9    8    2
    0.19143496679E-04   12    9    8    3
    0.25021252900E-04   12    9    8    4
    0.17123179236E-04   12    9    8    5
   -0.25511649583E-04   12    9    8    6
    0.45516776128E-04   12    9    8    7
   -0.76287504393E-02   12    9    8    8
   -0.96607513000E-05   12    9    9    1
   -0.27592105968E-03   12    9    9    2
   -0.27433694795E-03   12    9    9    3
    0.79505715724E-04   12    9    9    4
   -0.60873212689E-04   12    9    9    5
   -0.67823767657E-04   12    9    9    6
   -0.57699581810E-04   12    9    9    7
   -0.15250602026E-04   12    9    9    8
   -0.72431992311E-02   12    9    9    9
   -0.22259796629E-05   12    9   10    1
    0.55067260146E-03   12    9   10    2
   -0.48463857593E-03   12    9   10    3
    0.60403925633E-04   12    9   10    4
   -0.55509407900E-03   12    9   10    5
   -0.62570430251E-04   12    9   10    6
   -0.84074301987E-03   12    9   10    7
   -0.72719758407E-04   12    9   10    8
    0.38201046979E-04   12    9   10    9
   -0.64621368494E-02   12    9   10   10
    0.12310446559E-04   12    9   11    1
   -0.15407712036E-03   12    9   11    2
    0.53108301360E-04   12    9   11    3
   -0.13377029102E-04   12    9   11    4
   -0.30880832847E-04   12    9   11    5
   -0.23766376289E-03   12    9   11    6
    0.13506585975E-03   12    9   11    7
    0.41979378572E-04   12    9   11    8
   -0.78955187960E-03   12    9   11    9
   -0.13615012167E-03   12    9   11   10
    0.74273880154E-02   12    9   11   11
    0.25919415023E-05   12    9   12    1
   -0.10629990290E-04   12    9   12    2
   -0.68369765434E-05   12    9   12    3
    0.11491842628E-04   12    9   12    4
   -0.53294919117E-06   12    9   12    5
    0.83134420083E-03   12    9   12    6
   -0.55641664977E-04   12    9   12    7
   -0.40724295348E-04   12    9   12    8
    0.20498928784E-02   12    9   12    9
    0.57369506684E-03   12   10    1    1
    0.29082643796E-03   12   10    2    1
    0.19809779120E-03   12   10    2    2
   -0.26519648758E-03   12   10    3    1
    0.63450439655E-04   12   10    3    2
    0.10731950665E-02   12   10    3    3
    0.43902362993E-05   12   10    4    1
    0.54216467729E-04   12   10    4    2
    0.26086299048E-04   12   10    4    3
    0.62414740317E-03   12   10    4    4
   -0.34587832154E-03   12   10    5    1
   -0.16249556777E-03   12   10    5    2
   -0.83453607191E-04   12   10    5    3
   -0.63338964763E-03   12   10    5    4
    0.63857301414E-03   12   10    5    5
   -0.39642513287E-04   12   10    6    1
   -0.11638781698E-03   12   10    6    2
    0.21818280536E-04   12   10    6    3
    0.20181591768E-03   12   10    6    4
   -0.41497510808E-04   12   10    6    5
    0.33372213509E-03   12   10    6    6
   -0.99074780719E-04   12   10    7    1
    0.25912686014E-03   12   10    7    2
    0.29990685369E-04   12   10    7    3
   -0.12233459337E-03   12   10    7    4
    0.17858494270E-03   12   10    7    5
    0.10076964147E-03   12   10    7    6
    0.33480050377E-03   12   10    7    7
    0.19615588434E-03   12   10    8    1
    0.14989948397E-04   12   10    8    2
    0.11999458210E-04   12   10    8    3
   -0.28796732462E-04   12   10    8    4
    0.56225020209E-05   12   10    8    5
    0.41795672982E-04   12   10    8    6
    0.16636808066E-03   12   10    8    7
    0.42732336125E-03   12   10    8    8
    0.12009400217E-04   12   10    9    1
    0.16297565520E-03   12   10    9    2
    0.26729103604E-04   12   10    9    3
    0.39786525762E-04   12   10    9    4
    0.94831201745E-04   12   10    9    5
   -0.93804538146E-04   12   10    9    6
   -0.86452843794E-03   12   10    9    7
   -0.48335435140E-04   12   10    9    8
    0.32509487433E-03   12   10    9    9
   -0.25941071980E-03   12   10   10    1
   -0.24465641308E-03   12   10   10    2
   -0.84719636175E-04   12   10   10    3
    0.15420031390E-03   12   10   10    4
    0.85431607235E-04   12   10   10    5
   -0.80650036056E-03   12   10   10    6
    0.74953764422E-04   12   10   10    7
   -0.49743820833E-03   12   10   10    8
    0.20509806894E-03   12   10   10    9
    0.60819682996E-03   12   10   10   10
   -0.14132450989E-04   12   10   11    1
    0.20899661894E-04   12   10   11    2
    0.15926908674E-04   12   10   11    3
   -0.15630387215E-05   12   10   11    4
    0.31416532696E-04   12   10   11    5
    0.59543127473E-04   12   10   11    6
   -0.67416419049E-04   12   10   11    7
    0.18292745739E-04   12   10   11    8
    0.51542752571E-04   12   10   11    9
   -0.51448429036E-04   12   10   11   10
   -0.66678098347E-03   12   10   11   11
    0.31747738192E-05   12   10   12    1
    0.28901987925E-04   12   10   12    2
   -0.22136481014E-04   12   10   12    3
   -0.31745045386E-06   12   10   12    4
   -0.19280038446E-04   12   10   12    5
   -0.33103723636E-04   12   10   12    6
   -0.10672903479E-03   12   10   12    7
   -0.14082123623E-04   12   10   12    8
   -0.62143151259E-04   12   10   12    9
    0.24864902271E-03   12   10   12   10
   -0.32915718152E-02   12   11    1    1
    0.16873369993E-04   12   11    2    1
   -0.30906964026E-02   12   11    2    2
   -0.44815349776E-05   12   11    3    1
   -0.97094798166E-04   12   11    3    2
   -0.31447619646E-02   12   11    3    3
   -0.26752939768E-04   12   11    4    1
   -0.68951146421E-04   12   11    4    2
   -0.10563120971E-03   12   11    4    3
   -0.31713713778E-02   12   11    4    4
    0.53523545978E-04   12   11    5    1
   -0.35835810911E-04   12   11    5    2
    0.49125674252E-05   12   11    5    3
   -0.14658379146E-04   12   11    5    4
   -0.31357484214E-02   12   11    5    5
    0.11602071798E-04   12   11    6    1
    0.17804592417E-03   12   11    6    2
    0.18624884285E-03   12   11    6    3
   -0.18904769562E-03   12   11    6    4
    0.17792273595E-04   12   11    6    5
   -0.27572643316E-02   12   11    6    6
   -0.19440241910E-05   12   11    7    1
   -0.92429546500E-04   12   11    7    2
    0.50752496509E-04   12   11    7    3
    0.13502054601E-04   12   11    7    4
   -0.10797662048E-03   12   11    7    5
    0.28203164218E-04   12   11    7    6
   -0.25829720699E-02   12   11    7    7
   -0.21266231281E-03   12   11    8    1
    0.14325172738E-04   12   11    8    2
   -0.17359961081E-05   12   11    8    3
    0.12529735005E-04   12   11    8    4
   -0.15151345725E-04   12   11    8    5
    0.15954570911E-06   12   11    8    6
    0.11340302519E-04   12   11    8    7
   -0.27443396970E-02   12   11    8    8
    0.18962531290E-04   12   11    9    1
   -0.56396367410E-04   12   11    9    2
    0.36008494038E-04   12   11    9    3
    0.96811001511E-04   12   11    9    4
   -0.12741716283E-04   12   11    9    5
   -0.42177731474E-03   12   11    9    6
    0.10689030700E-03   12   11    9    7
    0.39827797563E-05   12   11    9    8
   -0.32320338304E-02   12   11    9    9
   -0.17495205561E-04   12   11   10    1
    0.12363381895E-03   12   11   10    2
   -0.59679614270E-04   12   11   10    3
    0.18206788207E-04   12   11   10    4
   -0.14318424909E-03   12   11   10    5
   -0.17328379693E-04   12   11   10    6
   -0.42300562681E-04   12   11   10    7
    0.51892028956E-04   12   11   10    8
   -0.76082581711E-04   12   11   10    9
   -0.24833607551E-02   12   11   10   10
    0.31129184763E-04   12   11   11    1
   -0.17874218187E-03   12   11   11    2
   -0.13376220430E-05   12   11   11    3
   -0.45129540430E-03   12   11   11    4
   -0.36980898170E-04   12   11   11    5
    0.38195071519E-03   12   11   11    6
    0.12320618905E-03   12   11   11    7
   -0.67599060471E-05   12   11   11    8
    0.17880419791E-03   12   11   11    9
   -0.14034627870E-03   12   11   11   10
   -0.99417351176E-03   12   11   11   11
   -0.11666722648E-04   12   11   12    1
   -0.68262634945E-03   12   11   12    2
   -0.14389653612E-03   12   11   12    3
   -0.19011510128E-03   12   11   12    4
   -0.14280313952E-03   12   11   12    5
   -0.48885565523E-03   12   11   12    6
   -0.14700443950E-03   12   11   12    7
    0.48638278126E-04   12   11   12    8
   -0.64760883005E-03   12   11   12    9
    0.14905421822E-03   12   11   12   10
    0.29666777333E-01   12   11   12   11
    0.20343256695       12   12    1    1
   -0.34611699731E-03   12   12    2    1
    0.20192276641       12   12    2    2
    0.28167645189E-03   12   12    3    1
    0.20533283658E-03   12   12    3    2
    0.20177052097       12   12    3    3
    0.14978906626E-03   12   12    4    1
    0.32060433377E-02   12   12    4    2
    0.30557463727E-02   12   12    4    3
    0.20238796072       12   12    4    4
    0.41297986331E-04   12   12    5    1
    0.22809506364E-03   12   12    5    2
    0.28857635102E-03   12   12    5    3
    0.29821150733E-03   12   12    5    4
    0.20043521347       12   12    5    5
    0.10927967093E-03   12   12    6    1
   -0.54879480693E-02   12   12    6    2
   -0.51421026690E-02   12   12    6    3
    0.40513184621E-02   12   12    6    4
   -0.78465912843E-03   12   12    6    5
    0.19718107007       12   12    6    6
   -0.29887806265E-03   12   12    7    1
   -0.24879053424E-02   12   12    7    2
    0.26835626714E-02   12   12    7    3
   -0.29025929074E-03   12   12    7    4
    0.19335169670E-02   12   12    7    5
   -0.34144339443E-03   12   12    7    6
    0.20476277913       12   12    7    7
    0.76609261056E-02   12   12    8    1
   -0.24743439963E-03   12   12    8    2
    0.37898536789E-03   12   12    8    3
   -0.11075850919E-03   12   12    8    4
    0.89142031237E-05   12   12    8    5
   -0.78234502094E-03   12   12    8    6
    0.18279107052E-02   12   12    8    7
    0.18545766105       12   12    8    8
    0.95162316364E-04   12   12    9    1
   -0.20788719553E-03   12   12    9    2
   -0.26072427333E-03   12   12    9    3
    0.16886182809E-02   12   12    9    4
   -0.11896396250E-03   12   12    9    5
    0.19221985665E-01   12   12    9    6
   -0.11271954645E-02   12   12    9    7
   -0.10991358962E-02   12   12    9    8
    0.23312807994       12   12    9    9
    0.62694480048E-03   12   12   10    1
    0.27029447822E-02   12   12   10    2
   -0.26208107070E-02   12   12   10    3
   -0.39157645264E-03   12   12   10    4
    0.16524539885E-02   12   12   10    5
   -0.53663445913E-03   12   12   10    6
   -0.17759093622E-01   12   12   10    7
   -0.20924084963E-02   12   12   10    8
   -0.66106196238E-03   12   12   10    9
    0.20454983744       12   12   10   10
    0.46225542658E-03   12   12   11    1
   -0.14709280558E-01   12   12   11    2
    0.23249783630E-02   12   12   11    3
   -0.16505641428E-02   12   12   11    4
   -0.17926143889E-02   12   12   11    5
   -0.79541803227E-02   12   12   11    6
   -0.56005342793E-02   12   12   11    7
    0.11509229450E-02   12   12   11    8
   -0.93477064560E-02   12   12   11    9
    0.53818351511E-02   12   12   11   10
    0.82898075224       12   12   11   11
   -0.16011027698E-04   12   12   12    1
   -0.18593039162E-02   12   12   12    2
   -0.16491928342E-02   12   12   12    3
   -0.11090783973E-01   12   12   12    4
   -0.46643358177E-03   12   12   12    5
    0.10734904045E-01   12   12   12    6
   -0.31665243809E-03   12   12   12    7
   -0.99550930832E-04   12   12   12    8
    0.92933180595E-02   12   12   12    9
   -0.75702809328E-03   12   12   12   10
   -0.93509128281E-03   12   12   12   11
    0.91840085363       12   12   12   12
    0.12491207305E-01   13    1    1    1
   -0.36848745854E-04   13    1    2    1
    0.12301684755E-01   13    1    2    2
    0.59119940130E-04   13    1    3    1
    0.98961746786E-04   13    1    3    2
    0.12292749106E-01   13    1    3    3
    0.20628619279E-05   13    1    4    1
    0.28340772128E-03   13    1    4    2
    0.26101370006E-03   13    1    4    3
    0.13186063144E-01   13    1    4    4
   -0.19380943869E-05   13    1    5    1
   -0.50814908249E-05   13    1    5    2
   -0.16101740612E-04   13    1    5    3
    0.34288221920E-04   13    1    5    4
    0.12583726962E-01   13    1    5    5
    0.10604678677E-03   13    1    6    1
   -0.76082491864E-03   13    1    6    2
   -0.73404688728E-03   13    1    6    3
    0.33931733516E-02   13    1    6    4
    0.22289801326E-03   13    1    6    5
    0.75738400347E-02   13    1    6    6
    0.70726722946E-04   13    1    7    1
    0.18188613908E-02   13    1    7    2
   -0.23665612630E-02   13    1    7    3
   -0.23393323025E-03   13    1    7    4
    0.26105347731E-02   13    1    7    5
   -0.14991093187E-03   13    1    7    6
    0.61579447967E-02   13    1    7    7
    0.38374803759E-02   13    1    8    1
   -0.60888821651E-04   13    1    8    2
   -0.50700584010E-04   13    1    8    3
   -0.11988277728E-03   13    1    8    4
   -0.88465387307E-04   13    1    8    5
    0.24563744341E-04   13    1    8    6
   -0.64220252516E-04   13    1    8    7
    0.84364242290E-02   13    1    8    8
    0.11567201951E-03   13    1    9    1
    0.27603790543E-02   13    1    9    2
    0.26595143646E-02   13    1    9    3
    0.16511848314E-02   13    1    9    4
    0.58564027411E-03   13    1    9    5
   -0.24754804897E-03   13    1    9    6
    0.17060271489E-04   13    1    9    7
    0.51309475436E-04   13    1    9    8
    0.48614051144E-02   13    1    9    9
    0.18989156442E-04   13    1   10    1
   -0.21747753681E-02   13    1   10    2
    0.17108436788E-02   13    1   10    3
   -0.24886261569E-03   13    1   10    4
    0.28252407364E-02   13    1   10    5
   -0.13761564594E-03   13    1   10    6
    0.55824771677E-04   13    1   10    7
    0.14215997377E-03   13    1   10    8
   -0.75506971282E-05   13    1   10    9
    0.61745979617E-02   13    1   10   10
    0.39951369399E-04   13    1   11    1
   -0.92927190704E-03   13    1   11    2
    0.10909599481E-03   13    1   11    3
   -0.37214386258E-04   13    1   11    4
   -0.11564262630E-03   13    1   11    5
   -0.88228688399E-04   13    1   11    6
    0.25527222402E-03   13    1   11    7
    0.31312592467E-04   13    1   11    8
    0.26678349746E-03   13    1   11    9
   -0.20428298130E-03   13    1   11   10
    0.12305772312E-01   13    1   11   11
    0.56233044025E-05   13    1   12    1
    0.40475391245E-04   13    1   12    2
    0.43391677493E-04   13    1   12    3
   -0.57372581265E-03   13    1   12    4
    0.14974428265E-04   13    1   12    5
    0.30591557381E-03   13    1   12    6
   -0.69247893551E-05   13    1   12    7
   -0.12553358700E-04   13    1   12    8
    0.35122299594E-03   13    1   12    9
   -0.12589162394E-04   13    1   12   10
   -0.27688794274E-03   13    1   12   11
    0.13195459171E-01   13    1   12   12
    0.14453258756E-02   13    1   13    1
   -0.54772858309E-03   13    2    1    1
    0.73879289140E-03   13    2    2    1
   -0.56989207731E-03   13    2    2    2
   -0.43383438409E-04   13    2    3    1
    0.46078228439E-04   13    2    3    2
   -0.64590585094E-03   13    2    3    3
   -0.35296249074E-03   13    2    4    1
    0.30478501048E-04   13    2    4    2
    0.29963698284E-04   13    2    4    3
   -0.63942211787E-03   13    2    4    4
   -0.10855190109E-04   13    2    5    1
   -0.42777669959E-03   13    2    5    2
    0.27453477962E-03   13    2    5    3
   -0.36213661963E-03   13    2    5    4
   -0.57028664411E-03   13    2    5    5
    0.97329693269E-04   13    2    6    1
    0.58128646407E-04   13    2    6    2
    0.18605859763E-04   13    2    6    3
   -0.15242481707E-03   13    2    6    4
   -0.57810306439E-05   13    2    6    5
   -0.43532642475E-03   13    2    6    6
    0.61684176861E-04   13    2    7    1
    0.13605127931E-04   13    2    7    2
   -0.97436903251E-04   13    2    7    3
    0.90832410203E-05   13    2    7    4
    0.12285738253E-03   13    2    7    5
   -0.17967010793E-03   13    2    7    6
   -0.95011451645E-03   13    2    7    7
   -0.17529992323E-03   13    2    8    1
    0.18435373424E-03   13    2    8    2
    0.66637534651E-04   13    2    8    3
    0.73571758543E-04   13    2    8    4
    0.44137694919E-04   13    2    8    5
   -0.19379889674E-03   13    2    8    6
    0.19151912114E-03   13    2    8    7
   -0.38103885014E-03   13    2    8    8
    0.31930830901E-03   13    2    9    1
   -0.16887632006E-03   13    2    9    2
   -0.96094891846E-04   13    2    9    3
   -0.77413420568E-04   13    2    9    4
    0.28125610910E-04   13    2    9    5
   -0.37772377648E-04   13    2    9    6
   -0.11074774059E-03   13    2    9    7
   -0.14951462380E-03   13    2    9    8
   -0.25393696757E-03   13    2    9    9
   -0.61590200920E-04   13    2   10    1
    0.31432646298E-03   13    2   10    2
   -0.17244756404E-03   13    2   10    3
    0.38453131327E-04   13    2   10    4
   -0.37939995448E-03   13    2   10    5
   -0.10558699724E-03   13    2   10    6
    0.23488642098E-04   13    2   10    7
   -0.27125315397E-03   13    2   10    8
   -0.23027328614E-03   13    2   10    9
    0.36456252031E-03   13    2   10   10
    0.91102297451E-04   13    2   11    1
    0.50602833765E-04   13    2   11    2
    0.18336359109E-04   13    2   11    3
    0.96140292481E-05   13    2   11    4
   -0.17586085596E-03   13    2   11    5
    0.18447886965E-04   13    2   11    6
    0.10732210927E-03   13    2   11    7
   -0.55111551363E-04   13    2   11    8
   -0.17017363528E-04   13    2   11    9
    0.11571087879E-03   13    2   11   10
   -0.74838931784E-03   13    2   11   11
   -0.23536613150E-03   13    2   12    1
    0.13793383139E-04   13    2   12    2
    0.90957639838E-06   13    2   12    3
    0.27775024368E-04   13    2   12    4
   -0.22523867727E-04   13    2   12    5
   -0.76936381527E-05   13    2   12    6
    0.31283105032E-04   13    2   12    7
    0.99467522943E-04   13    2   12    8
   -0.13292531037E-04   13    2   12    9
    0.36749386501E-04   13    2   12   10
    0.21225313636E-04   13    2   12   11
   -0.77250219332E-03   13    2   12   12
   -0.51878362992E-04   13    2   13    1
    0.39355032171E-03   13    2   13    2
    0.42923322311E-03   13    3    1    1
   -0.44979011707E-04   13    3    2    1
    0.42844182206E-03   13    3    2    2
    0.74307733619E-03   13    3    3    1
   -0.38817854412E-04   13    3    3    2
    0.39954934351E-03   13    3    3    3
   -0.33290182300E-03   13    3    4    1
   -0.21902366278E-04   13    3    4    2
   -0.52561025981E-04   13    3    4    3
    0.48811013705E-03   13    3    4    4
   -0.25423522237E-04   13    3    5    1
   -0.23231784482E-03   13    3    5    2
    0.42281180019E-03   13    3    5    3
    0.37963657243E-03   13    3    5    4
    0.51675597149E-03   13    3    5    5
    0.94560238420E-04   13    3    6    1
   -0.15282260816E-04   13    3    6    2
   -0.41484136841E-04   13    3    6    3
    0.11354821907E-03   13    3    6    4
    0.41607983575E-05   13    3    6    5
    0.33944671064E-03   13    3    6    6
   -0.76936126358E-04   13    3    7    1
    0.14627333773E-03   13    3    7    2
   -0.28471362341E-03   13    3    7    3
   -0.37697952712E-04   13    3    7    4
    0.29429628981E-03   13    3    7    5
    0.95727397243E-04   13    3    7    6
   -0.36124305387E-03   13    3    7    7
    0.10000042212E-03   13    3    8    1
    0.53936880113E-04   13    3    8    2
    0.18279869323E-03   13    3    8    3
    0.59812060307E-04   13    3    8    4
    0.27078684272E-04   13    3    8    5
   -0.19307134511E-03   13    3    8    6
   -0.28307964685E-03   13    3    8    7
    0.31736043053E-03   13    3    8    8
    0.30664320258E-03   13    3    9    1
    0.39606253645E-04   13    3    9    2
    0.13261653864E-03   13    3    9    3
    0.44077450208E-04   13    3    9    4
   -0.46185382542E-04   13    3    9    5
    0.18969108397E-04   13    3    9    6
    0.22229214378E-03   13    3    9    7
   -0.14077410573E-03   13    3    9    8
    0.21884885757E-03   13    3    9    9
    0.63037468980E-04   13    3   10    1
    0.11586932451E-03   13    3   10    2
   -0.19755146735E-04   13    3   10    3
   -0.11661914644E-05   13    3   10    4
   -0.15100956071E-03   13    3   10    5
    0.18045972312E-03   13    3   10    6
   -0.41386176600E-04   13    3   10    7
    0.14877652511E-03   13    3   10    8
    0.12955708719E-03   13    3   10    9
    0.86506797518E-03   13    3   10   10
    0.17987681292E-03   13    3   11    1
   -0.25255402424E-04   13    3   11    2
    0.25478574248E-04   13    3   11    3
    0.78581273684E-05   13    3   11    4
   -0.14396935845E-03   13    3   11    5
    0.46592418416E-05   13    3   11    6
    0.11106458341E-03   13    3   11    7
   -0.87525279745E-04   13    3   11    8
   -0.26113634711E-05   13    3   11    9
    0.97235098495E-04   13    3   11   10
    0.47726233031E-03   13    3   11   11
   -0.21737444527E-03   13    3   12    1
    0.10552773879E-04   13    3   12    2
   -0.68300361943E-05   13    3   12    3
   -0.17535743582E-04   13    3   12    4
    0.20549462665E-04   13    3   12    5
    0.41394412967E-05   13    3   12    6
   -0.37410539571E-04   13    3   12    7
    0.94548486506E-04   13    3   12    8
    0.97541750546E-06   13    3   12    9
   -0.28468332446E-04   13    3   12   10
    0.85392333356E-05   13    3   12   11
    0.54104341258E-03   13    3   12   12
    0.33231571680E-04   13    3   13    1
    0.20895238510E-03   13    3   13    2
    0.36248398105E-03   13    3   13    3
    0.16144159616E-04   13    4    1    1
   -0.50865236625E-04   13    4    2    1
    0.64882501985E-04   13    4    2    2
   -0.46426043568E-04   13    4    3    1
    0.58897511134E-05   13    4    3    2
   -0.79542216817E-04   13    4    3    3
    0.36055832607E-03   13    4    4    1
    0.10478526532E-04   13    4    4    2
    0.11038609139E-04   13    4    4    3
    0.89878909756E-05   13    4    4    4
   -0.18589495281E-04   13    4    5    1
   -0.13744702404E-03   13    4    5    2
    0.14174533146E-03   13    4    5    3
    0.77451207640E-05   13    4    5    4
    0.39740598708E-05   13    4    5    5
    0.31261317536E-03   13    4    6    1
    0.49363893629E-04   13    4    6    2
   -0.32368744644E-04   13    4    6    3
   -0.12826363855E-04   13    4    6    4
    0.58875114539E-06   13    4    6    5
    0.27779146083E-04   13    4    6    6
    0.41508020523E-05   13    4    7    1
    0.24882866763E-03   13    4    7    2
   -0.41548227112E-03   13    4    7    3
   -0.15878706161E-04   13    4    7    4
    0.44569179579E-03   13    4    7    5
   -0.83951310579E-04   13    4    7    6
   -0.99505836571E-03   13    4    7    7
   -0.28699732741E-04   13    4    8    1
    0.13596970833E-03   13    4    8    2
    0.14562464403E-03   13    4    8    3
    0.19148344876E-03   13    4    8    4
    0.85263921651E-04   13    4    8    5
    0.35702767354E-03   13    4    8    6
   -0.92585119909E-04   13    4    8    7
    0.20212005520E-04   13    4    8    8
    0.62538296620E-03   13    4    9    1
   -0.52381416629E-04   13    4    9    2
    0.26840174797E-04   13    4    9    3
    0.37291632790E-05   13    4    9    4
   -0.10545137051E-04   13    4    9    5
   -0.19727390808E-04   13    4    9    6
    0.82245300298E-04   13    4    9    7
   -0.72867044989E-03   13    4    9    8
   -0.36289037924E-05   13    4    9    9
    0.99364640674E-05   13    4   10    1
    0.40238554701E-03   13    4   10    2
   -0.24624490786E-03   13    4   10    3
    0.17860697475E-04   13    4   10    4
   -0.50666293770E-03   13    4   10    5
    0.81529195267E-04   13    4   10    6
   -0.84207485385E-05   13    4   10    7
   -0.11843168172E-03   13    4   10    8
   -0.94220893704E-04   13    4   10    9
    0.99830879731E-03   13    4   10   10
    0.23116324535E-03   13    4   11    1
   -0.47798143953E-05   13    4   11    2
    0.39253683472E-04   13    4   11    3
    0.12279442219E-04   13    4   11    4
   -0.26110699786E-03   13    4   11    5
    0.12968629950E-04   13    4   11    6
    0.15798450240E-03   13    4   11    7
   -0.83525644317E-04   13    4   11    8
   -0.10694624337E-04   13    4   11    9
    0.14024871745E-03   13    4   11   10
    0.64509057042E-04   13    4   11   11
   -0.44267054709E-03   13    4   12    1
    0.15420447251E-04   13    4   12    2
    0.76580991643E-06   13    4   12    3
   -0.31556434118E-05   13    4   12    4
   -0.20329961887E-05   13    4   12    5
    0.58133755853E-05   13    4   12    6
    0.45458932972E-05   13    4   12    7
    0.13854117958E-03   13    4   12    8
   -0.88029448056E-06   13    4   12    9
   -0.15000468658E-05   13    4   12   10
    0.15522669753E-04   13    4   12   11
    0.13333041175E-03   13    4   12   12
    0.12925320886E-04   13    4   13    1
    0.30612238018E-03   13    4   13    2
    0.28635064269E-03   13    4   13    3
    0.50117019885E-03   13    4   13    4
    0.67952674958E-04   13    5    1    1
    0.28375216199E-04   13    5    2    1
    0.53308440829E-03   13    5    2    2
    0.28459078622E-06   13    5    3    1
   -0.21055612082E-04   13    5    3    2
   -0.39245231505E-03   13    5    3    3
   -0.79619709899E-04   13    5    4    1
    0.61315935318E-05   13    5    4    2
   -0.96405072471E-05   13    5    4    3
    0.80973061482E-04   13    5    4    4
    0.75567519406E-03   13    5    5    1
   -0.70265007267E-04   13    5    5    2
    0.31149962979E-04   13    5    5    3
    0.12709351097E-04   13    5    5    4
    0.86558198169E-04   13    5    5    5
    0.33310243819E-04   13    5    6    1
    0.21629911393E-04   13    5    6    2
   -0.29940941906E-04   13    5    6    3
    0.14115056780E-04   13    5    6    4
   -0.25075304832E-05   13    5    6    5
    0.52603621974E-04   13    5    6    6
    0.92217381588E-04   13    5    7    1
    0.65117192125E-04   13    5    7    2
   -0.42142037101E-05   13    5    7    3
    0.76247529549E-04   13    5    7    4
    0.52869316315E-04   13    5    7    5
   -0.67321954699E-04   13    5    7    6
   -0.78024708834E-04   13    5    7    7
    0.98088757377E-05   13    5    8    1
    0.72155254406E-05   13    5    8    2
    0.11289592594E-05   13    5    8    3
    0.24687205640E-04   13    5    8    4
    0.13360196132E-03   13    5    8    5
   -0.24701676044E-04   13    5    8    6
    0.29201026664E-03   13    5    8    7
    0.36193241872E-04   13    5    8    8
    0.61200397652E-04   13    5    9    1
    0.11158566087E-03   13    5    9    2
   -0.92257512961E-04   13    5    9    3
    0.52100225094E-05   13    5    9    4
   -0.85642906242E-05   13    5    9    5
    0.90878018460E-06   13    5    9    6
    0.36224675799E-04   13    5    9    7
   -0.81078273447E-05   13    5    9    8
    0.38027443428E-04   13    5    9    9
    0.90521373593E-04   13    5   10    1
   -0.29093322728E-04   13    5   10    2
   -0.47768421805E-04   13    5   10    3
   -0.91193907208E-04   13    5   10    4
   -0.28497242216E-04   13    5   10    5
    0.99852022470E-04   13    5   10    6
    0.49363567347E-05   13    5   10    7
    0.31027829789E-03   13    5   10    8
   -0.79630249915E-05   13    5   10    9
    0.18073710798E-03   13    5   10   10
    0.22448811443E-04   13    5   11    1
   -0.57283472409E-04   13    5   11    2
    0.65829144073E-05   13    5   11    3
   -0.19112353527E-04   13    5   11    4
   -0.33571210605E-04   13    5   11    5
    0.28540467896E-04   13    5   11    6
    0.41560740804E-04   13    5   11    7
   -0.13015219711E-04   13    5   11    8
    0.87240551977E-04   13    5   11    9
    0.37111446124E-05   13    5   11   10
   -0.91976443462E-04   13    5   11   11
   -0.45530568995E-04   13    5   12    1
   -0.34111277730E-04   13    5   12    2
    0.37468947749E-04   13    5   12    3
   -0.47095045912E-05   13    5   12    4
    0.37477264087E-05   13    5   12    5
    0.29269875318E-05   13    5   12    6
    0.37677225662E-04   13    5   12    7
    0.19608763168E-04   13    5   12    8
    0.23111253303E-05   13    5   12    9
   -0.42099794945E-04   13    5   12   10
    0.27960381553E-04   13    5   12   11
    0.17064360094E-03   13    5   12   12
    0.11506570436E-04   13    5   13    1
    0.45246309132E-04   13    5   13    2
    0.40694516474E-04   13    5   13    3
    0.57998938558E-04   13    5   13    4
    0.16783349379E-03   13    5   13    5
   -0.37487417194E-03   13    6    1    1
    0.47560391669E-04   13    6    2    1
   -0.45659614009E-03   13    6    2    2
    0.41132809138E-04   13    6    3    1
   -0.17746631131E-05   13    6    3    2
   -0.31910990378E-03   13    6    3    3
    0.36592601939E-04   13    6    4    1
   -0.24214412631E-05   13    6    4    2
    0.11517643800E-04   13    6    4    3
   -0.43120152239E-03   13    6    4    4
    0.11922734419E-05   13    6    5    1
    0.12098267485E-03   13    6    5    2
   -0.12001993240E-03   13    6    5    3
   -0.36107144458E-05   13    6    5    4
   -0.42312688502E-03   13    6    5    5
    0.13519567073E-03   13    6    6    1
   -0.32995405055E-04   13    6    6    2
    0.37714792260E-04   13    6    6    3
   -0.20054363555E-04   13    6    6    4
   -0.26079453418E-05   13    6    6    5
   -0.38531615751E-03   13    6    6    6
   -0.22150865989E-04   13    6    7    1
   -0.13395699449E-03   13    6    7    2
    0.24769494961E-03   13    6    7    3
    0.25036583995E-05   13    6    7    4
   -0.23047984395E-03   13    6    7    5
    0.55605468336E-04   13    6    7    6
    0.27195694989E-03   13    6    7    7
   -0.24119925545E-04   13    6    8    1
   -0.21554866840E-03   13    6    8    2
   -0.21128531865E-03   13    6    8    3
    0.21726535448E-03   13    6    8    4
   -0.50753102884E-04   13    6    8    5
   -0.55812864706E-03   13    6    8    6
    0.57662832690E-04   13    6    8    7
   -0.33921351124E-03   13    6    8    8
   -0.49376709101E-03   13    6    9    1
    0.24900976582E-05   13    6    9    2
   -0.57792925832E-04   13    6    9    3
   -0.10065860388E-04   13    6    9    4
   -0.26571899011E-05   13    6    9    5
    0.43016041114E-04   13    6    9    6
   -0.62250757720E-04   13    6    9    7
    0.72194842403E-03   13    6    9    8
   -0.19495844892E-03   13    6    9    9
   -0.19853150215E-04   13    6   10    1
   -0.18376885429E-03   13    6   10    2
    0.77751595828E-04   13    6   10    3
    0.11392906287E-04   13    6   10    4
    0.18481467578E-03   13    6   10    5
   -0.60968233493E-04   13    6   10    6
   -0.93499529693E-06   13    6   10    7
    0.58157992638E-04   13    6   10    8
    0.70905401158E-04   13    6   10    9
   -0.87829164118E-03   13    6   10   10
   -0.18660052009E-03   13    6   11    1
    0.17415738415E-04   13    6   11    2
   -0.27800590020E-04   13    6   11    3
   -0.60186379565E-05   13    6   11    4
    0.19188979387E-03   13    6   11    5
   -0.25089367660E-04   13    6   11    6
   -0.15271733454E-03   13    6   11    7
    0.12375820171E-03   13    6   11    8
   -0.40113588849E-04   13    6   11    9
   -0.91816261539E-04   13    6   11   10
    0.62869041722E-03   13    6   11   11
    0.31189488170E-03   13    6   12    1
   -0.99099406459E-05   13    6   12    2
   -0.85582369451E-05   13    6   12    3
    0.12682867369E-05   13    6   12    4
    0.24326750111E-06   13    6   12    5
    0.85598922798E-06   13    6   12    6
   -0.12687590784E-04   13    6   12    7
   -0.16249171873E-03   13    6   12    8
    0.18074225171E-04   13    6   12    9
    0.66534769325E-05   13    6   12   10
   -0.70240203510E-05   13    6   12   11
    0.59521301516E-03   13    6   12   12
   -0.14980824078E-04   13    6   13    1
   -0.20992919043E-03   13    6   13    2
   -0.19438890067E-03   13    6   13    3
   -0.32244182361E-03   13    6   13    4
   -0.51202914708E-04   13    6   13    5
    0.44947874119E-03   13    6   13    6
   -0.29429233365E-03   13    7    1    1
   -0.11372441136E-03   13    7    2    1
   -0.41567157176E-03   13    7    2    2
    0.12280121884E-03   13    7    3    1
   -0.16690941871E-04   13    7    3    2
   -0.23186151982E-03   13    7    3    3
    0.28106599879E-05   13    7    4    1
    0.21920595472E-05   13    7    4    2
   -0.49886586741E-04   13    7    4    3
   -0.30448198064E-03   13    7    4    4
   -0.11318882905E-03   13    7    5    1
    0.51941798411E-04   13    7    5    2
    0.74043592939E-04   13    7    5    3
    0.22901658925E-03   13    7    5    4
   -0.30870210380E-03   13    7    5    5
   -0.31839644607E-04   13    7    6    1
   -0.56031720821E-04   13    7    6    2
    0.12277903374E-03   13    7    6    3
   -0.96807628090E-04   13    7    6    4
   -0.12510417677E-03   13    7    6    5
   -0.12157731857E-03   13    7    6    6
    0.10514966763E-03   13    7    7    1
    0.98884658315E-04   13    7    7    2
    0.12078323250E-03   13    7    7    3
   -0.26240144710E-03   13    7    7    4
    0.51740860526E-05   13    7    7    5
    0.46935307220E-03   13    7    7    6
   -0.39319853126E-03   13    7    7    7
   -0.89859585337E-04   13    7    8    1
    0.19083840954E-03   13    7    8    2
   -0.17920912678E-03   13    7    8    3
   -0.28779424244E-04   13    7    8    4
    0.23750521615E-03   13    7    8    5
    0.47759170770E-04   13    7    8    6
   -0.61426574783E-03   13    7    8    7
   -0.18176292039E-03   13    7    8    8
    0.40710275066E-04   13    7    9    1
    0.62055989687E-05   13    7    9    2
   -0.22294432645E-04   13    7    9    3
   -0.10793969519E-04   13    7    9    4
   -0.20001862951E-03   13    7    9    5
    0.56359091857E-04   13    7    9    6
    0.42625071813E-04   13    7    9    7
   -0.87693930845E-04   13    7    9    8
   -0.17244274598E-03   13    7    9    9
   -0.72753490211E-04   13    7   10    1
   -0.70400834245E-04   13    7   10    2
   -0.15029325674E-03   13    7   10    3
   -0.53070552959E-04   13    7   10    4
   -0.57358640075E-04   13    7   10    5
    0.37265008542E-05   13    7   10    6
   -0.34310290492E-04   13    7   10    7
    0.13941931849E-03   13    7   10    8
    0.38107645130E-03   13    7   10    9
   -0.17953263687E-03   13    7   10   10
    0.42199415981E-04   13    7   11    1
    0.18697933382E-04   13    7   11    2
    0.22794266989E-04   13    7   11    3
    0.78299121776E-05   13    7   11    4
   -0.26622027368E-05   13    7   11    5
    0.28851185058E-05   13    7   11    6
   -0.25183089392E-04   13    7   11    7
   -0.93747477559E-04   13    7   11    8
   -0.31821799937E-04   13    7   11    9
    0.65260759053E-04   13    7   11   10
    0.12702072609E-02   13    7   11   11
   -0.10270774823E-04   13    7   12    1
    0.16869939673E-04   13    7   12    2
   -0.42052160323E-04   13    7   12    3
   -0.19573601802E-04   13    7   12    4
    0.30453596584E-04   13    7   12    5
    0.34943654616E-05   13    7   12    6
   -0.14083741740E-03   13    7   12    7
    0.22909652277E-05   13    7   12    8
    0.23056990561E-04   13    7   12    9
    0.12697952997E-04   13    7   12   10
   -0.60783160808E-06   13    7   12   11
    0.14263311801E-02   13    7   12   12
    0.21177223257E-04   13    7   13    1
   -0.71890196350E-04   13    7   13    2
    0.10228154592E-03   13    7   13    3
    0.10885284630E-04   13    7   13    4
   -0.77612954100E-04   13    7   13    5
   -0.10544452134E-05   13    7   13    6
    0.36305027818E-03   13    7   13    7
   -0.90861172663E-02   13    8    1    1
    0.13772995230E-04   13    8    2    1
   -0.91097533722E-02   13    8    2    2
   -0.26260162037E-04   13    8    3    1
   -0.91127491229E-04   13    8    3    2
   -0.91144672316E-02   13    8    3    3
   -0.54270902931E-05   13    8    4    1
   -0.16934906117E-05   13    8    4    2
    0.21770627691E-05   13    8    4    3
   -0.97115128932E-02   13    8    4    4
    0.18851048257E-05   13    8    5    1
    0.47820959380E-05   13    8    5    2
    0.44044027186E-04   13    8    5    3
    0.46225719117E-04   13    8    5    4
   -0.94949916968E-02   13    8    5    5
    0.15422007653E-04   13    8    6    1
    0.21742701019E-04   13    8    6    2
    0.15372083379E-04   13    8    6    3
    0.33863865348E-05   13    8    6    4
   -0.38084724185E-04   13    8    6    5
   -0.83020961163E-02   13    8    6    6
   -0.38845997491E-04   13    8    7    1
   -0.22293742748E-03   13    8    7    2
    0.26375616478E-03   13    8    7    3
   -0.17386484526E-04   13    8    7    4
   -0.10156809097E-03   13    8    7    5
    0.61310562974E-04   13    8    7    6
   -0.77017202177E-02   13    8    7    7
    0.31715709202E-03   13    8    8    1
   -0.22262820004E-04   13    8    8    2
    0.38829464257E-04   13    8    8    3
   -0.12079566715E-05   13    8    8    4
    0.48214040437E-05   13    8    8    5
   -0.24607285767E-04   13    8    8    6
    0.17736713848E-04   13    8    8    7
   -0.93325008989E-02   13    8    8    8
    0.35058240903E-04   13    8    9    1
   -0.23579813446E-03   13    8    9    2
   -0.22536413934E-03   13    8    9    3
   -0.10427984122E-03   13    8    9    4
   -0.53214467856E-04   13    8    9    5
    0.61054338786E-03   13    8    9    6
   -0.44300896184E-04   13    8    9    7
   -0.95497806481E-04   13    8    9    8
   -0.57199640083E-02   13    8    9    9
    0.55606439085E-04   13    8   10    1
    0.28538296225E-03   13    8   10    2
   -0.23464849704E-03   13    8   10    3
   -0.29663674687E-04   13    8   10    4
   -0.16132154616E-03   13    8   10    5
    0.68871421939E-04   13    8   10    6
   -0.31840617830E-03   13    8   10    7
   -0.76101671798E-04   13    8   10    8
   -0.33044802422E-04   13    8   10    9
   -0.76324177769E-02   13    8   10   10
    0.18079656835E-04   13    8   11    1
    0.10902131352E-03   13    8   11    2
    0.25657626330E-04   13    8   11    3
    0.12579570239E-04   13    8   11    4
   -0.68613120482E-05   13    8   11    5
   -0.35273882268E-03   13    8   11    6
   -0.45761134308E-03   13    8   11    7
    0.43609391206E-04   13    8   11    8
   -0.94225063995E-03   13    8   11    9
    0.43505303086E-03   13    8   11   10
    0.15650773768E-01   13    8   11   11
   -0.25640866203E-04   13    8   12    1
   -0.70574842013E-04   13    8   12    2
   -0.64867665189E-04   13    8   12    3
   -0.21621778833E-04   13    8   12    4
   -0.17504570380E-04   13    8   12    5
    0.24312386484E-03   13    8   12    6
   -0.14120969180E-04   13    8   12    7
    0.12924495522E-04   13    8   12    8
    0.73059020610E-03   13    8   12    9
   -0.34875038200E-04   13    8   12   10
   -0.16010327091E-03   13    8   12   11
    0.16049722389E-01   13    8   12   12
   -0.18013306990E-03   13    8   13    1
    0.16040726513E-04   13    8   13    2
    0.14158081538E-04   13    8   13    3
    0.20170495188E-04   13    8   13    4
    0.54377544679E-05   13    8   13    5
    0.26006108826E-04   13    8   13    6
    0.63134676979E-04   13    8   13    7
    0.15730092968E-02   13    8   13    8
   -0.29650696307E-03   13    9    1    1
   -0.51622569494E-03   13    9    2    1
   -0.46121106276E-03   13    9    2    2
   -0.49108099151E-03   13    9    3    1
   -0.33554456132E-04   13    9    3    2
    0.11208215228E-03   13    9    3    3
    0.11431154007E-02   13    9    4    1
   -0.64206723110E-04   13    9    4    2
    0.12919632310E-04   13    9    4    3
   -0.26207379457E-03   13    9    4    4
   -0.84264079656E-04   13    9    5    1
    0.10095715465E-02   13    9    5    2
   -0.10386213917E-02   13    9    5    3
   -0.11446190009E-04   13    9    5    4
   -0.38620220279E-03   13    9    5    5
   -0.75879407899E-03   13    9    6    1
   -0.10220882976E-03   13    9    6    2
    0.11083551235E-03   13    9    6    3
   -0.28027933568E-04   13    9    6    4
   -0.18563547672E-05   13    9    6    5
   -0.16001084945E-03   13    9    6    6
   -0.50273655686E-05   13    9    7    1
   -0.66324276996E-03   13    9    7    2
    0.10887415206E-02   13    9    7    3
    0.27439729049E-04   13    9    7    4
   -0.11595667098E-02   13    9    7    5
    0.25875953496E-03   13    9    7    6
    0.29042639924E-02   13    9    7    7
    0.35323753407E-04   13    9    8    1
   -0.18493351252E-03   13    9    8    2
   -0.21490292925E-03   13    9    8    3
   -0.39439556512E-03   13    9    8    4
   -0.15590394742E-03   13    9    8    5
    0.75282614727E-03   13    9    8    6
    0.95136152591E-04   13    9    8    7
   -0.35703398636E-03   13    9    8    8
   -0.13055898994E-02   13    9    9    1
    0.89308385595E-04   13    9    9    2
   -0.10062743561E-03   13    9    9    3
   -0.13489057322E-04   13    9    9    4
    0.20527521043E-04   13    9    9    5
    0.80884321045E-04   13    9    9    6
   -0.21130350662E-03   13    9    9    7
    0.12743626655E-02   13    9    9    8
   -0.12069851332E-03   13    9    9    9
   -0.22127346268E-04   13    9   10    1
   -0.98065647889E-03   13    9   10    2
    0.60132727968E-03   13    9   10    3
   -0.23175952055E-04   13    9   10    4
    0.12171360800E-02   13    9   10    5
   -0.21839627575E-03   13    9   10    6
    0.24050645317E-05   13    9   10    7
    0.17871932324E-03   13    9   10    8
    0.20688047251E-03   13    9   10    9
   -0.33086235409E-02   13    9   10   10
   -0.64821675823E-03   13    9   11    1
    0.21178997328E-04   13    9   11    2
   -0.91443827789E-04   13    9   11    3
   -0.26284629000E-04   13    9   11    4
    0.65809075791E-03   13    9   11    5
   -0.60131179097E-04   13    9   11    6
   -0.43630309518E-03   13    9   11    7
    0.25808419920E-03   13    9   11    8
    0.23855961090E-05   13    9   11    9
   -0.41451852684E-03   13    9   11   10
    0.61846433127E-03   13    9   11   11
    0.10149828998E-02   13    9   12    1
   -0.33136390567E-04   13    9   12    2
   -0.11115280294E-04   13    9   12    3
    0.11204488035E-05   13    9   12    4
    0.36535347491E-05   13    9   12    5
    0.49255172648E-05   13    9   12    6
    0.24348286787E-05   13    9   12    7
   -0.14288904517E-03   13    9   12    8
    0.31139726059E-04   13    9   12    9
   -0.12410711214E-04   13    9   12   10
   -0.32818669345E-04   13    9   12   11
    0.41415000748E-03   13    9   12   12
   -0.13799217253E-04   13    9   13    1
   -0.75123912680E-03   13    9   13    2
   -0.69913855255E-03   13    9   13    3
   -0.10407491142E-02   13    9   13    4
   -0.15014005235E-03   13    9   13    5
    0.10013937829E-02   13    9   13    6
   -0.38834458348E-04   13    9   13    7
   -0.34759706843E-04   13    9   13    8
    0.43839796967E-02   13    9   13    9
    0.59875395806E-04   13   10    1    1
    0.12405668697E-03   13   10    2    1
   -0.30438874481E-04   13   10    2    2
   -0.11362502328E-03   13   10    3    1
    0.24678923653E-04   13   10    3    2
    0.17737575155E-03   13   10    3    3
   -0.33026804820E-05   13   10    4    1
    0.46329829158E-04   13   10    4    2
    0.13699472774E-04   13   10    4    3
    0.34441257903E-04   13   10    4    4
   -0.13185370070E-03   13   10    5    1
   -0.79403657236E-04   13   10    5    2
   -0.33571466866E-04   13   10    5    3
   -0.25391721408E-03   13   10    5    4
    0.42870369112E-04   13   10    5    5
   -0.20873901250E-04   13   10    6    1
   -0.12340313633E-03   13   10    6    2
    0.60954472008E-04   13   10    6    3
    0.88046883056E-04   13   10    6    4
    0.14758365365E-03   13   10    6    5
   -0.90186059419E-04   13   10    6    6
   -0.64426489694E-04   13   10    7    1
    0.14141727461E-03   13   10    7    2
    0.70921396450E-04   13   10    7    3
    0.53258302671E-04   13   10    7    4
    0.63174802409E-04   13   10    7    5
   -0.64618516881E-05   13   10    7    6
   -0.42838137079E-04   13   10    7    7
    0.88745268973E-04   13   10    8    1
   -0.15511526032E-03   13   10    8    2
    0.18027552119E-03   13   10    8    3
   -0.41701628931E-04   13   10    8    4
    0.24247868303E-03   13   10    8    5
    0.59967757901E-04   13   10    8    6
    0.16018973944E-03   13   10    8    7
   -0.45523370654E-04   13   10    8    8
    0.53091830984E-04   13   10    9    1
   -0.44287805040E-05   13   10    9    2
   -0.37710089213E-04   13   10    9    3
   -0.17354597053E-05   13   10    9    4
    0.19804117416E-03   13   10    9    5
   -0.44590331991E-04   13   10    9    6
   -0.38177399964E-03   13   10    9    7
   -0.92232777662E-04   13   10    9    8
    0.66777968787E-04   13   10    9    9
    0.91922288163E-04   13   10   10    1
   -0.95120714544E-04   13   10   10    2
   -0.10515203109E-03   13   10   10    3
    0.26181736165E-03   13   10   10    4
   -0.26025050224E-04   13   10   10    5
   -0.51726669491E-03   13   10   10    6
    0.49462227677E-05   13   10   10    7
   -0.60780420386E-03   13   10   10    8
   -0.78390407024E-04   13   10   10    9
    0.20790991635E-03   13   10   10   10
   -0.14173604740E-04   13   10   11    1
    0.77044239922E-04   13   10   11    2
    0.25643671395E-05   13   10   11    3
    0.12209569411E-04   13   10   11    4
   -0.31369991601E-05   13   10   11    5
    0.40795495759E-04   13   10   11    6
   -0.14953561116E-04   13   10   11    7
    0.62519055082E-04   13   10   11    8
   -0.68772031350E-04   13   10   11    9
   -0.21596230675E-04   13   10   11   10
   -0.13147466627E-02   13   10   11   11
   -0.20042673748E-04   13   10   12    1
    0.39376303331E-04   13   10   12    2
   -0.17919517730E-04   13   10   12    3
    0.23830203024E-04   13   10   12    4
   -0.35179364871E-04   13   10   12    5
   -0.93335316959E-05   13   10   12    6
   -0.11390432875E-04   13   10   12    7
    0.32365151582E-06   13   10   12    8
   -0.28813612728E-04   13   10   12    9
    0.14322143379E-03   13   10   12   10
    0.40087448821E-04   13   10   12   11
   -0.12612950127E-02   13   10   12   12
   -0.41259132681E-04   13   10   13    1
    0.10495797179E-03   13   10   13    2
   -0.60474513154E-04   13   10   13    3
    0.21203725042E-04   13   10   13    4
   -0.84430446931E-04   13   10   13    5
   -0.14285504328E-04   13   10   13    6
   -0.11872242147E-03   13   10   13    7
   -0.43177107120E-04   13   10   13    8
   -0.62685037647E-04   13   10   13    9
    0.36086371241E-03   13   10   13   10
    0.34372736995E-03   13   11    1    1
   -0.10888783543E-03   13   11    2    1
    0.37205126226E-03   13   11    2    2
    0.10981422094E-03   13   11    3    1
    0.76800095054E-05   13   11    3    2
    0.28306051684E-03   13   11    3    3
   -0.17947363757E-03   13   11    4    1
    0.17434434635E-04   13   11    4    2
    0.81745901338E-05   13   11    4    3
    0.33258861064E-03   13   11    4    4
   -0.12367666736E-04   13   11    5    1
   -0.17652360142E-03   13   11    5    2
    0.13323398526E-03   13   11    5    3
    0.84601015257E-05   13   11    5    4
    0.32886560733E-03   13   11    5    5
    0.78029401272E-04   13   11    6    1
    0.15004310023E-04   13   11    6    2
   -0.29012855632E-04   13   11    6    3
    0.25295636754E-04   13   11    6    4
    0.58950982494E-05   13   11    6    5
    0.29252195528E-03   13   11    6    6
    0.71295399794E-04   13   11    7    1
    0.14422682292E-03   13   11    7    2
   -0.13147992426E-03   13   11    7    3
    0.60361974912E-05   13   11    7    4
    0.21410225186E-03   13   11    7    5
   -0.33832991601E-04   13   11    7    6
   -0.23444932034E-03   13   11    7    7
    0.27036991137E-04   13   11    8    1
    0.17614328624E-03   13   11    8    2
    0.22163871107E-04   13   11    8    3
    0.10295427455E-03   13   11    8    4
    0.44642457025E-04   13   11    8    5
   -0.51139961214E-04   13   11    8    6
   -0.24984382697E-03   13   11    8    7
    0.28253400413E-03   13   11    8    8
    0.18105748160E-03   13   11    9    1
    0.43385803162E-05   13   11    9    2
    0.23342236619E-04   13   11    9    3
    0.24601720568E-05   13   11    9    4
   -0.18744364374E-05   13   11    9    5
    0.29333147685E-04   13   11    9    6
   -0.17624089737E-04   13   11    9    7
   -0.29096218337E-03   13   11    9    8
    0.38374517106E-03   13   11    9    9
   -0.41121471665E-04   13   11   10    1
    0.19178985407E-03   13   11   10    2
   -0.63214309952E-04   13   11   10    3
    0.64731461954E-06   13   11   10    4
   -0.17833341287E-03   13   11   10    5
    0.72806604606E-04   13   11   10    6
   -0.20289247380E-04   13   11   10    7
    0.15804861598E-03   13   11   10    8
   -0.99374932374E-04   13   11   10    9
    0.76158135453E-03   13   11   10   10
    0.74006421618E-03   13   11   11    1
   -0.82082853843E-04   13   11   11    2
    0.22530020076E-04   13   11   11    3
   -0.17367637292E-04   13   11   11    4
   -0.37534174878E-04   13   11   11    5
    0.43994653435E-04   13   11   11    6
    0.23652200550E-03   13   11   11    7
    0.63995720941E-03   13   11   11    8
   -0.20758325100E-04   13   11   11    9
    0.10341134347E-03   13   11   11   10
    0.80039504375E-03   13   11   11   11
    0.48792159313E-04   13   11   12    1
    0.17610910994E-04   13   11   12    2
    0.29258147669E-04   13   11   12    3
   -0.16317562848E-05   13   11   12    4
   -0.18216240387E-03   13   11   12    5
    0.27446137251E-04   13   11   12    6
   -0.76843161127E-04   13   11   12    7
    0.14770787342E-03   13   11   12    8
    0.32523695930E-04   13   11   12    9
   -0.11744632802E-03   13   11   12   10
    0.32417599124E-03   13   11   12   11
    0.12564962891E-02   13   11   12   12
    0.35957523737E-04   13   11   13    1
   -0.45258891665E-03   13   11   13    2
    0.17868147922E-03   13   11   13    3
    0.68600901682E-04   13   11   13    4
   -0.42134972383E-04   13   11   13    5
   -0.24458814543E-03   13   11   13    6
   -0.21462497487E-03   13   11   13    7
    0.77022494260E-04   13   11   13    8
   -0.47181370530E-03   13   11   13    9
    0.18440909144E-03   13   11   13   10
    0.28556588339E-01   13   11   13   11
    0.10769667384E-03   13   12    1    1
    0.18158178501E-03   13   12    2    1
    0.17585380414E-03   13   12    2    2
    0.17155826770E-03   13   12    3    1
    0.16323190480E-04   13   12    3    2
   -0.72206889183E-04   13   12    3    3
   -0.60253717470E-03   13   12    4    1
    0.31386690172E-04   13   12    4    2
   -0.30289981390E-05   13   12    4    3
    0.81398588610E-04   13   12    4    4
    0.23478559063E-04   13   12    5    1
   -0.44995122032E-03   13   12    5    2
    0.46304065808E-03   13   12    5    3
    0.21585991529E-05   13   12    5    4
    0.13775515649E-03   13   12    5    5
    0.27842069049E-03   13   12    6    1
    0.43867822125E-04   13   12    6    2
   -0.46954719912E-04   13   12    6    3
    0.13593172498E-04   13   12    6    4
    0.95655101157E-06   13   12    6    5
    0.33635466403E-04   13   12    6    6
    0.13922661221E-04   13   12    7    1
    0.25323656615E-03   13   12    7    2
   -0.42065298278E-03   13   12    7    3
    0.42739382148E-05   13   12    7    4
    0.45903783026E-03   13   12    7    5
   -0.14159600830E-03   13   12    7    6
   -0.13063246778E-02   13   12    7    7
   -0.94831123674E-05   13   12    8    1
    0.20445179380E-03   13   12    8    2
    0.21095072204E-03   13   12    8    3
    0.24519840308E-03   13   12    8    4
    0.92165744508E-04   13   12    8    5
   -0.41307619046E-03   13   12    8    6
   -0.38732343230E-04   13   12    8    7
    0.13300711793E-03   13   12    8    8
    0.46679556646E-03   13   12    9    1
   -0.31914287087E-04   13   12    9    2
    0.24980750308E-04   13   12    9    3
   -0.30630771242E-05   13   12    9    4
   -0.84618233183E-05   13   12    9    5
   -0.18952670390E-04   13   12    9    6
    0.93586310049E-04   13   12    9    7
   -0.40690205428E-03   13   12    9    8
    0.81920665149E-04   13   12    9    9
    0.21531928673E-04   13   12   10    1
    0.38897853557E-03   13   12   10    2
   -0.23303513087E-03   13   12   10    3
   -0.45634172292E-05   13   12   10    4
   -0.48680373642E-03   13   12   10    5
    0.11528598128E-03   13   12   10    6
   -0.21615119551E-05   13   12   10    7
   -0.83140240139E-04   13   12   10    8
   -0.10756394708E-03   13   12   10    9
    0.14435597291E-02   13   12   10   10
    0.34634682036E-03   13   12   11    1
    0.56901837660E-05   13   12   11    2
    0.52080993516E-05   13   12   11    3
    0.12067531399E-04   13   12   11    4
   -0.10528916103E-03   13   12   11    5
    0.29895518092E-04   13   12   11    6
    0.23485851830E-03   13   12   11    7
    0.10220596643E-03   13   12   11    8
   -0.66999707487E-05   13   12   11    9
    0.18708338809E-03   13   12   11   10
   -0.76250735219E-03   13   12   11   11
    0.36115300307E-03   13   12   12    1
   -0.18432751333E-04   13   12   12    2
    0.24053017807E-04   13   12   12    3
    0.11001474083E-04   13   12   12    4
    0.81765210488E-05   13   12   12    5
    0.29518623760E-04   13   12   12    6
    0.77271631118E-04   13   12   12    7
    0.66069647757E-03   13   12   12    8
    0.19516093879E-04   13   12   12    9
   -0.64768131928E-04   13   12   12   10
   -0.17218040356E-03   13   12   12   11
   -0.57527695234E-04   13   12   12   12
   -0.27648106258E-05   13   12   13    1
    0.72459567329E-05   13   12   13    2
    0.10692648467E-04   13   12   13    3
   -0.19136799468E-04   13   12   13    4
   -0.13518758586E-04   13   12   13    5
    0.22337905489E-03   13   12   13    6
   -0.20112743958E-04   13   12   13    7
    0.90885072614E-05   13   12   13    8
   -0.47185795477E-03   13   12   13    9
   -0.21835139701E-04   13   12   13   10
    0.68948187812E-02   13   12   13   11
    0.29131060430E-01   13   12   13   12
    0.20593614767       13   13    1    1
   -0.36148676455E-03   13   13    2    1
    0.20360594356       13   13    2    2
    0.27703594327E-03   13   13    3    1
    0.64043998714E-03   13   13    3    2
    0.20341719873       13   13    3    3
    0.17182260189E-03   13   13    4    1
    0.33281980569E-02   13   13    4    2
    0.31734149592E-02   13   13    4    3
    0.20343611775       13   13    4    4
    0.44863243363E-04   13   13    5    1
    0.28224347353E-03   13   13    5    2
    0.28056889131E-03   13   13    5    3
    0.32761463930E-03   13   13    5    4
    0.20232107120       13   13    5    5
    0.79937987688E-04   13   13    6    1
   -0.53306416660E-02   13   13    6    2
   -0.49866762054E-02   13   13    6    3
    0.41160408222E-02   13   13    6    4
   -0.82692517304E-03   13   13    6    5
    0.19719407174       13   13    6    6
   -0.32033778373E-03   13   13    7    1
   -0.25142343978E-02   13   13    7    2
    0.27800026577E-02   13   13    7    3
   -0.28909588044E-03   13   13    7    4
    0.14485660074E-02   13   13    7    5
   -0.16666967353E-03   13   13    7    6
    0.20575927519       13   13    7    7
    0.69661547532E-02   13   13    8    1
   -0.23788215660E-03   13   13    8    2
    0.36708829439E-03   13   13    8    3
   -0.11817807890E-03   13   13    8    4
    0.19539261986E-04   13   13    8    5
   -0.68069647147E-03   13   13    8    6
    0.17585721769E-02   13   13    8    7
    0.18783468265       13   13    8    8
    0.60794558850E-04   13   13    9    1
   -0.78364444427E-03   13   13    9    2
   -0.81497702630E-03   13   13    9    3
    0.86209635576E-03   13   13    9    4
   -0.24162162039E-03   13   13    9    5
    0.17923528871E-01   13   13    9    6
   -0.99027412863E-03   13   13    9    7
   -0.10148817972E-02   13   13    9    8
    0.23449710817       13   13    9    9
    0.62566440092E-03   13   13   10    1
    0.27639469508E-02   13   13   10    2
   -0.25989597761E-02   13   13   10    3
   -0.38611288970E-03   13   13   10    4
    0.11925861760E-02   13   13   10    5
   -0.34910868886E-03   13   13   10    6
   -0.16158400621E-01   13   13   10    7
   -0.20358949356E-02   13   13   10    8
   -0.59541865556E-03   13   13   10    9
    0.20548499631       13   13   10   10
    0.38396783956E-03   13   13   11    1
   -0.12810970724E-01   13   13   11    2
    0.16199575866E-02   13   13   11    3
   -0.12464135428E-02   13   13   11    4
   -0.16365970506E-02   13   13   11    5
   -0.79721642699E-02   13   13   11    6
   -0.54296358163E-02   13   13   11    7
    0.10587413488E-02   13   13   11    8
   -0.97012405828E-02   13   13   11    9
    0.51922939129E-02   13   13   11   10
    0.77700900053       13   13   11   11
   -0.24600552239E-05   13   13   12    1
   -0.11894027466E-02   13   13   12    2
   -0.10394391992E-02   13   13   12    3
   -0.89216911571E-02   13   13   12    4
   -0.29087199186E-03   13   13   12    5
    0.94246957382E-02   13   13   12    6
   -0.27504295502E-03   13   13   12    7
   -0.10700568590E-03   13   13   12    8
    0.85303229278E-02   13   13   12    9
   -0.65599303981E-03   13   13   12   10
   -0.14177963504E-01   13   13   12   11
    0.80341635972       13   13   12   12
    0.12497345838E-01   13   13   13    1
   -0.74735952336E-03   13   13   13    2
    0.52029798991E-03   13   13   13    3
    0.11121191999E-03   13   13   13    4
    0.16290397952E-03   13   13   13    5
    0.62741048660E-03   13   13   13    6
    0.13838675241E-02   13   13   13    7
    0.16679079639E-01   13   13   13    8
    0.46368313104E-03   13   13   13    9
   -0.12103790585E-02   13   13   13   10
    0.93207352196E-03   13   13   13   11
   -0.63819158261E-04   13   13   13   12
    0.81057930706       13   13   13   13
    0.68528287148E-03   14    1    1    1
   -0.16414171223E-03   14    1    2    1
    0.63764306816E-03   14    1    2    2
    0.45852278548E-03   14    1    3    1
   -0.75966321056E-05   14    1    3    2
    0.71013575792E-03   14    1    3    3
    0.10198014816E-04   14    1    4    1
   -0.75419299320E-05   14    1    4    2
   -0.76379475755E-05   14    1    4    3
    0.71079806957E-03   14    1    4    4
    0.74336050200E-04   14    1    5    1
    0.13459162545E-03   14    1    5    2
   -0.74157639833E-04   14    1    5    3
    0.24915926508E-03   14    1    5    4
    0.68168275098E-03   14    1    5    5
   -0.82295023618E-04   14    1    6    1
   -0.94785476361E-04   14    1    6    2
   -0.32271057353E-04   14    1    6    3
    0.20496033142E-03   14    1    6    4
    0.54449975742E-04   14    1    6    5
    0.39663849169E-03   14    1    6    6
   -0.13077151471E-03   14    1    7    1
   -0.46149598697E-05   14    1    7    2
    0.12157331299E-03   14    1    7    3
    0.43886564349E-04   14    1    7    4
   -0.70417238669E-04   14    1    7    5
    0.82402273080E-04   14    1    7    6
    0.97677121888E-03   14    1    7    7
    0.23053822169E-03   14    1    8    1
   -0.29402943609E-03   14    1    8    2
   -0.88526850824E-04   14    1    8    3
   -0.62950166045E-04   14    1    8    4
   -0.86523160854E-04   14    1    8    5
   -0.29635717260E-03   14    1    8    6
   -0.12706569502E-04   14    1    8    7
    0.43720666288E-03   14    1    8    8
   -0.52335618838E-03   14    1    9    1
    0.18543181037E-03   14    1    9    2
    0.10612970729E-03   14    1    9    3
    0.74088694954E-04   14    1    9    4
    0.81254565691E-04   14    1    9    5
    0.43824462676E-04   14    1    9    6
   -0.91180745480E-04   14    1    9    7
    0.86069602028E-03   14    1    9    8
    0.34176097407E-03   14    1    9    9
    0.86580218016E-04   14    1   10    1
   -0.31220055061E-03   14    1   10    2
    0.21442465277E-03   14    1   10    3
    0.41737231435E-04   14    1   10    4
    0.38381078728E-03   14    1   10    5
   -0.53323118531E-04   14    1   10    6
   -0.23231398774E-04   14    1   10    7
    0.20616452907E-03   14    1   10    8
    0.94445103575E-04   14    1   10    9
   -0.24516925806E-03   14    1   10   10
   -0.20929192351E-03   14    1   11    1
   -0.31849160563E-04   14    1   11    2
   -0.16390141181E-04   14    1   11    3
   -0.10648412486E-04   14    1   11    4
    0.14154582725E-03   14    1   11    5
   -0.30822215115E-05   14    1   11    6
   -0.76369495032E-04   14    1   11    7
    0.12643296587E-03   14    1   11    8
    0.16695802964E-04   14    1   11    9
   -0.76144169309E-04   14    1   11   10
    0.58670838727E-03   14    1   11   11
    0.29175325336E-03   14    1   12    1
   -0.78207428186E-05   14    1   12    2
    0.11275791052E-05   14    1   12    3
   -0.22593818173E-04   14    1   12    4
    0.12329394897E-04   14    1   12    5
    0.63967060013E-05   14    1   12    6
   -0.16625006545E-04   14    1   12    7
   -0.87732005991E-04   14    1   12    8
    0.74253347831E-05   14    1   12    9
   -0.11723445752E-04   14    1   12   10
    0.21595037427E-04   14    1   12   11
    0.63974934718E-03   14    1   12   12
    0.41208716287E-04   14    1   13    1
   -0.18491805625E-03   14    1   13    2
   -0.73745238851E-04   14    1   13    3
   -0.22221596495E-03   14    1   13    4
   -0.14233456719E-04   14    1   13    5
    0.18062826670E-03   14    1   13    6
    0.23161577942E-04   14    1   13    7
   -0.10956203234E-04   14    1   13    8
    0.62538643116E-03   14    1   13    9
   -0.48057270277E-04   14    1   13   10
    0.43219481559E-04   14    1   13   11
   -0.33918420856E-03   14    1   13   12
    0.56935429561E-03   14    1   13   13
    0.37189163777E-03   14    1   14    1
   -0.12550001979E-02   14    2    1    1
    0.29644557526E-04   14    2    2    1
   -0.16233235507E-02   14    2    2    2
   -0.20506224184E-06   14    2    3    1
    0.73160345224E-03   14    2    3    2
   -0.13887595017E-02   14    2    3    3
   -0.60331084704E-05   14    2    4    1
   -0.19551584390E-05   14    2    4    2
    0.42604645856E-04   14    2    4    3
   -0.19129255936E-02   14    2    4    4
   -0.63216384969E-04   14    2    5    1
    0.53595071247E-04   14    2    5    2
    0.13401640085E-04   14    2    5    3
   -0.59513301160E-05   14    2    5    4
   -0.11851806665E-02   14    2    5    5
   -0.86757757264E-05   14    2    6    1
    0.42147279880E-04   14    2    6    2
    0.13187114350E-03   14    2    6    3
   -0.59279648188E-03   14    2    6    4
   -0.31129745985E-04   14    2    6    5
   -0.98722277778E-03   14    2    6    6
   -0.17067950495E-04   14    2    7    1
   -0.25646114469E-03   14    2    7    2
    0.43126753727E-03   14    2    7    3
   -0.24730789461E-04   14    2    7    4
   -0.42102314938E-03   14    2    7    5
    0.12915069360E-03   14    2    7    6
   -0.89621123285E-03   14    2    7    7
   -0.81375736156E-03   14    2    8    1
    0.39771344620E-04   14    2    8    2
    0.19660306541E-04   14    2    8    3
    0.28433796480E-04   14    2    8    4
    0.86526474423E-04   14    2    8    5
    0.27898508862E-04   14    2    8    6
   -0.61141514656E-04   14    2    8    7
   -0.57903727245E-03   14    2    8    8
    0.38922814491E-04   14    2    9    1
   -0.46808579314E-03   14    2    9    2
   -0.44749644485E-03   14    2    9    3
   -0.34761181124E-03   14    2    9    4
   -0.88921947565E-04   14    2    9    5
   -0.11859171790E-03   14    2    9    6
   -0.12085830998E-03   14    2    9    7
   -0.84097206864E-04   14    2    9    8
   -0.19902498061E-03   14    2    9    9
   -0.29602665303E-04   14    2   10    1
    0.40593246506E-03   14    2   10    2
   -0.38099536912E-03   14    2   10    3
    0.15039533602E-03   14    2   10    4
   -0.57989748125E-03   14    2   10    5
   -0.78317728387E-04   14    2   10    6
    0.30752221931E-03   14    2   10    7
   -0.10816871901E-03   14    2   10    8
    0.99443649613E-04   14    2   10    9
   -0.66623145347E-03   14    2   10   10
    0.19690489736E-04   14    2   11    1
    0.52991252190E-04   14    2   11    2
   -0.94544355781E-04   14    2   11    3
   -0.23093220249E-04   14    2   11    4
   -0.37680806015E-04   14    2   11    5
    0.26060503217E-04   14    2   11    6
    0.79525428455E-06   14    2   11    7
   -0.15688517553E-04   14    2   11    8
    0.10135830177E-04   14    2   11    9
    0.27147505812E-04   14    2   11   10
   -0.12963811516E-02   14    2   11   11
   -0.38790633081E-04   14    2   12    1
    0.36797226088E-04   14    2   12    2
    0.21578859602E-04   14    2   12    3
    0.69298112390E-04   14    2   12    4
    0.33586301837E-05   14    2   12    5
   -0.18254731002E-04   14    2   12    6
   -0.19769127858E-04   14    2   12    7
    0.98971341223E-05   14    2   12    8
   -0.46626335773E-04   14    2   12    9
    0.31343108392E-04   14    2   12   10
   -0.36816018274E-04   14    2   12   11
   -0.18126199805E-02   14    2   12   12
   -0.81148511484E-04   14    2   13    1
    0.29061979699E-04   14    2   13    2
    0.17221383680E-04   14    2   13    3
    0.37664560051E-04   14    2   13    4
    0.61720741674E-06   14    2   13    5
   -0.27814777506E-04   14    2   13    6
    0.31379980862E-05   14    2   13    7
   -0.23585604674E-04   14    2   13    8
   -0.87596600280E-04   14    2   13    9
    0.27030898823E-04   14    2   13   10
   -0.13278121338E-04   14    2   13   11
    0.15661308483E-04   14    2   13   12
   -0.11667428805E-02   14    2   13   13
   -0.26512610519E-04   14    2   14    1
    0.16814576694E-03   14    2   14    2
    0.12652957040E-01   14    3    1    1
   -0.12268993608E-04   14    3    2    1
    0.13233865836E-01   14    3    2    2
    0.11936383016E-03   14    3    3    1
   -0.14634820056E-03   14    3    3    2
    0.14768731247E-01   14    3    3    3
    0.52419451126E-05   14    3    4    1
   -0.17787890028E-03   14    3    4    2
   -0.16732158769E-03   14    3    4    3
    0.14553837085E-01   14    3    4    4
   -0.38118588330E-03   14    3    5    1
   -0.39604532844E-04   14    3    5    2
    0.50898609793E-04   14    3    5    3
   -0.41262278171E-04   14    3    5    4
    0.14129789209E-01   14    3    5    5
    0.60254263750E-04   14    3    6    1
   -0.97613071923E-03   14    3    6    2
   -0.98798758568E-03   14    3    6    3
    0.34493169523E-02   14    3    6    4
    0.18325476209E-03   14    3    6    5
    0.91626223091E-02   14    3    6    6
   -0.77217888602E-04   14    3    7    1
    0.17084797820E-02   14    3    7    2
   -0.23376592140E-02   14    3    7    3
   -0.26806192659E-03   14    3    7    4
    0.25368048482E-02   14    3    7    5
    0.42901541685E-04   14    3    7    6
    0.80526466516E-02   14    3    7    7
    0.36464869188E-02   14    3    8    1
   -0.61801206430E-04   14    3    8    2
    0.26550186065E-04   14    3    8    3
   -0.13716091314E-03   14    3    8    4
   -0.23722266333E-03   14    3    8    5
    0.29841142994E-05   14    3    8    6
   -0.52228895076E-04   14    3    8    7
    0.85234693565E-02   14    3    8    8
    0.10707100310E-03   14    3    9    1
    0.23630985587E-02   14    3    9    2
    0.25175318016E-02   14    3    9    3
    0.12870775575E-02   14    3    9    4
    0.55802182408E-03   14    3    9    5
   -0.97744686752E-04   14    3    9    6
   -0.19423634037E-03   14    3    9    7
    0.24931785410E-05   14    3    9    8
    0.66735939928E-02   14    3    9    9
   -0.86323208526E-04   14    3   10    1
   -0.19766666879E-02   14    3   10    2
    0.17192147197E-02   14    3   10    3
   -0.16396363565E-03   14    3   10    4
    0.27363410277E-02   14    3   10    5
   -0.35000059386E-03   14    3   10    6
   -0.51021744963E-03   14    3   10    7
   -0.40229562614E-04   14    3   10    8
    0.18864051821E-03   14    3   10    9
    0.81327516893E-02   14    3   10   10
    0.30201588872E-04   14    3   11    1
   -0.87854160906E-03   14    3   11    2
    0.81323967917E-04   14    3   11    3
   -0.43786054884E-04   14    3   11    4
   -0.11035060317E-03   14    3   11    5
   -0.23453821362E-04   14    3   11    6
    0.20376278464E-03   14    3   11    7
    0.26034382250E-04   14    3   11    8
    0.25255027667E-03   14    3   11    9
   -0.17595091410E-03   14    3   11   10
    0.13231163039E-01   14    3   11   11
    0.25594701880E-05   14    3   12    1
    0.47025162729E-04   14    3   12    2
    0.53255113181E-04   14    3   12    3
   -0.50485369005E-03   14    3   12    4
    0.13129407604E-04   14    3   12    5
    0.20972881825E-03   14    3   12    6
   -0.13441910518E-04   14    3   12    7
   -0.48589943044E-05   14    3   12    8
    0.15262084861E-03   14    3   12    9
    0.99648851229E-05   14    3   12   10
    0.18089528643E-03   14    3   12   11
    0.14556272192E-01   14    3   12   12
    0.91784144352E-03   14    3   13    1
   -0.37957151802E-04   14    3   13    2
    0.41411620505E-04   14    3   13    3
    0.10633001527E-04   14    3   13    4
   -0.38010188660E-04   14    3   13    5
   -0.55061355480E-05   14    3   13    6
    0.57514207229E-04   14    3   13    7
   -0.10913899485E-03   14    3   13    8
   -0.80582729249E-05   14    3   13    9
    0.60108230671E-05   14    3   13   10
    0.15647866030E-04   14    3   13   11
    0.11958144606E-04   14    3   13   12
    0.12647811270E-01   14    3   13   13
    0.45778629514E-04   14    3   14    1
   -0.51558446433E-04   14    3   14    2
    0.11125894020E-02   14    3   14    3
   -0.10199969033E-02   14    4    1    1
   -0.32481523660E-04   14    4    2    1
   -0.15105151622E-02   14    4    2    2
    0.19442247592E-04   14    4    3    1
    0.11210463662E-03   14    4    3    2
   -0.14555308272E-02   14    4    3    3
    0.34472759911E-04   14    4    4    1
    0.16026800007E-03   14    4    4    2
    0.65257391604E-03   14    4    4    3
   -0.16288170587E-02   14    4    4    4
   -0.54546816652E-04   14    4    5    1
    0.33043106934E-04   14    4    5    2
    0.18392109925E-04   14    4    5    3
    0.13517703140E-03   14    4    5    4
   -0.16115336645E-02   14    4    5    5
    0.20201908473E-06   14    4    6    1
    0.35342654661E-03   14    4    6    2
    0.32886565128E-03   14    4    6    3
   -0.11951309971E-02   14    4    6    4
   -0.48275575001E-04   14    4    6    5
   -0.70275590607E-03   14    4    6    6
    0.12747570451E-04   14    4    7    1
   -0.52253198939E-03   14    4    7    2
    0.54893176095E-03   14    4    7    3
    0.93502849076E-04   14    4    7    4
   -0.78583853637E-03   14    4    7    5
   -0.18882683898E-03   14    4    7    6
   -0.46203933677E-03   14    4    7    7
   -0.94801998266E-03   14    4    8    1
    0.15305107714E-04   14    4    8    2
   -0.11830532812E-04   14    4    8    3
    0.61204379125E-04   14    4    8    4
    0.20294588631E-04   14    4    8    5
    0.90608916986E-06   14    4    8    6
   -0.53434024975E-04   14    4    8    7
   -0.30532125362E-03   14    4    8    8
   -0.28411748268E-04   14    4    9    1
   -0.65508409431E-03   14    4    9    2
   -0.50108242799E-03   14    4    9    3
   -0.23518623793E-03   14    4    9    4
   -0.12990558879E-03   14    4    9    5
    0.19922353595E-03   14    4    9    6
    0.37086906245E-04   14    4    9    7
   -0.19352385215E-05   14    4    9    8
   -0.21030597278E-03   14    4    9    9
    0.78022964651E-05   14    4   10    1
    0.59750564506E-03   14    4   10    2
   -0.38204589016E-03   14    4   10    3
    0.54492009968E-04   14    4   10    4
   -0.81461379819E-03   14    4   10    5
    0.27566659519E-03   14    4   10    6
    0.63755413187E-04   14    4   10    7
   -0.24220158568E-04   14    4   10    8
   -0.50403014731E-04   14    4   10    9
   -0.58506965687E-03   14    4   10   10
   -0.37001786217E-06   14    4   11    1
   -0.54819013583E-04   14    4   11    2
   -0.19880315598E-04   14    4   11    3
   -0.27671794052E-04   14    4   11    4
   -0.12875022054E-04   14    4   11    5
   -0.30064417073E-04   14    4   11    6
    0.10873783735E-04   14    4   11    7
    0.31510965765E-05   14    4   11    8
    0.10416041817E-04   14    4   11    9
   -0.51101840416E-05   14    4   11   10
    0.17088477644E-02   14    4   11   11
   -0.16426749268E-05   14    4   12    1
   -0.83375108956E-05   14    4   12    2
   -0.33886043528E-04   14    4   12    3
    0.28477280010E-05   14    4   12    4
   -0.69557842391E-05   14    4   12    5
    0.41105809298E-04   14    4   12    6
    0.20962077220E-05   14    4   12    7
   -0.26902741452E-06   14    4   12    8
    0.15022297980E-04   14    4   12    9
   -0.11288338209E-04   14    4   12   10
    0.21262756661E-03   14    4   12   11
    0.17691293345E-02   14    4   12   12
    0.46111108976E-04   14    4   13    1
   -0.17267097423E-05   14    4   13    2
    0.24153786185E-05   14    4   13    3
    0.22761046170E-05   14    4   13    4
   -0.20318284272E-04   14    4   13    5
    0.29769284669E-05   14    4   13    6
    0.82653186825E-05   14    4   13    7
   -0.13480447828E-04   14    4   13    8
    0.10359866147E-04   14    4   13    9
    0.69449843122E-05   14    4   13   10
    0.17760713259E-04   14    4   13   11
   -0.80462477617E-05   14    4   13   12
    0.13502760134E-02   14    4   13   13
   -0.54232884880E-05   14    4   14    1
    0.35040290902E-04   14    4   14    2
    0.56904746424E-04   14    4   14    3
    0.10982821433E-03   14    4   14    4
    0.20623651123E-02   14    5    1    1
    0.22624152129E-04   14    5    2    1
    0.21708974042E-02   14    5    2    2
    0.31776083028E-04   14    5    3    1
    0.22463827606E-04   14    5    3    2
    0.23025845722E-02   14    5    3    3
   -0.10642244792E-04   14    5    4    1
   -0.44407732400E-04   14    5    4    2
   -0.27874216309E-04   14    5    4    3
    0.23576841038E-02   14    5    4    4
   -0.67711561693E-05   14    5    5    1
    0.37499547686E-05   14    5    5    2
    0.33579093197E-03   14    5    5    3
   -0.40867474405E-04   14    5    5    4
    0.24928541214E-02   14    5    5    5
   -0.20678648036E-03   14    5    6    1
   -0.16526193663E-03   14    5    6    2
   -0.83703357518E-04   14    5    6    3
    0.46249219441E-03   14    5    6    4
   -0.19627467302E-03   14    5    6    5
    0.15483128030E-02   14    5    6    6
    0.82256232283E-04   14    5    7    1
    0.24766775082E-04   14    5    7    2
   -0.41167183902E-04   14    5    7    3
   -0.25251961238E-03   14    5    7    4
    0.46129642227E-04   14    5    7    5
    0.10210007493E-03   14    5    7    6
    0.17865685397E-02   14    5    7    7
    0.54873651806E-03   14    5    8    1
    0.86208290005E-04   14    5    8    2
   -0.17464682125E-03   14    5    8    3
   -0.14156407734E-03   14    5    8    4
   -0.50515656005E-04   14    5    8    5
   -0.78311996104E-04   14    5    8    6
   -0.61983638555E-04   14    5    8    7
    0.14305060998E-02   14    5    8    8
   -0.25801942399E-03   14    5    9    1
    0.41811979606E-03   14    5    9    2
    0.39357984303E-03   14    5    9    3
    0.20500948791E-03   14    5    9    4
   -0.66887340946E-04   14    5    9    5
    0.30932626223E-05   14    5    9    6
    0.86778587134E-04   14    5    9    7
    0.44265908157E-03   14    5    9    8
    0.11253100418E-02   14    5    9    9
   -0.89871480166E-04   14    5   10    1
   -0.64285833458E-03   14    5   10    2
    0.43593169266E-03   14    5   10    3
   -0.24211695548E-03   14    5   10    4
    0.80471117235E-03   14    5   10    5
   -0.37417495548E-04   14    5   10    6
   -0.40333138911E-04   14    5   10    7
    0.15707233412E-03   14    5   10    8
    0.23990943676E-03   14    5   10    9
    0.86621660690E-03   14    5   10   10
   -0.15275757379E-03   14    5   11    1
   -0.18785883313E-03   14    5   11    2
   -0.19982141556E-04   14    5   11    3
   -0.22034881204E-04   14    5   11    4
    0.15946357875E-03   14    5   11    5
   -0.21262757819E-04   14    5   11    6
   -0.57037442442E-04   14    5   11    7
    0.57701967227E-04   14    5   11    8
    0.58559681389E-04   14    5   11    9
   -0.13322308158E-03   14    5   11   10
    0.29700864241E-02   14    5   11   11
    0.27323140245E-03   14    5   12    1
   -0.46477386952E-06   14    5   12    2
    0.67301780122E-05   14    5   12    3
   -0.97251630188E-04   14    5   12    4
    0.31018169148E-04   14    5   12    5
    0.48379058087E-04   14    5   12    6
   -0.34230491310E-04   14    5   12    7
   -0.89600483315E-04   14    5   12    8
    0.52970644716E-04   14    5   12    9
   -0.26443162686E-04   14    5   12   10
    0.36098221352E-04   14    5   12   11
    0.31173070739E-02   14    5   12   12
    0.19537209879E-03   14    5   13    1
   -0.16981875934E-03   14    5   13    2
   -0.16725531591E-03   14    5   13    3
   -0.26925931952E-03   14    5   13    4
   -0.37020324183E-04   14    5   13    5
    0.19737885711E-03   14    5   13    6
    0.52554403085E-05   14    5   13    7
   -0.27318879348E-04   14    5   13    8
    0.68321509299E-03   14    5   13    9
   -0.15003318896E-04   14    5   13   10
   -0.39010598642E-04   14    5   13   11
   -0.11218709938E-03   14    5   13   12
    0.27742578871E-02   14    5   13   13
    0.18540165726E-03   14    5   14    1
   -0.44701912226E-04   14    5   14    2
    0.21468259238E-03   14    5   14    3
    0.18741645485E-04   14    5   14    4
    0.35831716927E-03   14    5   14    5
   -0.31030685024E-02   14    6    1    1
    0.36792224730E-04   14    6    2    1
   -0.35491788079E-02   14    6    2    2
   -0.51197124744E-04   14    6    3    1
    0.24268444769E-03   14    6    3    2
   -0.34183671621E-02   14    6    3    3
    0.19006692097E-04   14    6    4    1
    0.12917360391E-03   14    6    4    2
    0.11051645519E-03   14    6    4    3
   -0.40545383083E-02   14    6    4    4
   -0.47647809901E-04   14    6    5    1
   -0.64609223391E-05   14    6    5    2
    0.23562977134E-04   14    6    5    3
   -0.86201744353E-04   14    6    5    4
   -0.35712773843E-02   14    6    5    5
   -0.58693911312E-04   14    6    6    1
    0.27347348995E-03   14    6    6    2
    0.66194601285E-03   14    6    6    3
   -0.10004998424E-02   14    6    6    4
    0.25801452593E-04   14    6    6    5
   -0.28673710973E-02   14    6    6    6
   -0.16340091901E-03   14    6    7    1
   -0.24345765618E-03   14    6    7    2
    0.78744143598E-03   14    6    7    3
   -0.13274906511E-03   14    6    7    4
   -0.73019190691E-03   14    6    7    5
    0.49980581317E-03   14    6    7    6
   -0.24579000217E-02   14    6    7    7
   -0.11562044995E-02   14    6    8    1
    0.27181486883E-04   14    6    8    2
    0.21624786509E-04   14    6    8    3
    0.19850152818E-04   14    6    8    4
    0.45404214733E-04   14    6    8    5
    0.11047207589E-03   14    6    8    6
    0.75968383732E-04   14    6    8    7
   -0.19784912914E-02   14    6    8    8
   -0.18825997010E-04   14    6    9    1
   -0.61936707088E-03   14    6    9    2
   -0.81861596976E-03   14    6    9    3
   -0.16605881946E-03   14    6    9    4
   -0.13349548767E-03   14    6    9    5
   -0.33711249879E-03   14    6    9    6
   -0.54440425164E-03   14    6    9    7
   -0.57330073138E-04   14    6    9    8
   -0.13497684516E-02   14    6    9    9
   -0.17198025563E-03   14    6   10    1
    0.39689181895E-03   14    6   10    2
   -0.67977241926E-03   14    6   10    3
    0.35838949324E-03   14    6   10    4
   -0.93680692205E-03   14    6   10    5
   -0.59269401027E-03   14    6   10    6
    0.19718186039E-03   14    6   10    7
   -0.35847198542E-04   14    6   10    8
    0.41537850011E-03   14    6   10    9
   -0.21424548719E-02   14    6   10   10
    0.15579347571E-04   14    6   11    1
   -0.18976226776E-04   14    6   11    2
    0.28217533539E-04   14    6   11    3
   -0.28127821308E-04   14    6   11    4
   -0.17914721784E-04   14    6   11    5
   -0.10757830827E-03   14    6   11    6
   -0.13705728870E-03   14    6   11    7
    0.84096139684E-05   14    6   11    8
   -0.13186377753E-03   14    6   11    9
    0.14057133838E-03   14    6   11   10
    0.73865976936E-02   14    6   11   11
   -0.21879193158E-04   14    6   12    1
   -0.46380996318E-04   14    6   12    2
   -0.83311598355E-05   14    6   12    3
   -0.40492509163E-04   14    6   12    4
   -0.71615319930E-05   14    6   12    5
    0.18753306847E-03   14    6   12    6
   -0.50383408700E-04   14    6   12    7
    0.31535218793E-05   14    6   12    8
    0.23182940869E-03   14    6   12    9
    0.57484776296E-04   14    6   12   10
    0.45644722377E-04   14    6   12   11
    0.74388239606E-02   14    6   12   12
    0.82603111563E-04   14    6   13    1
    0.10358556974E-04   14    6   13    2
    0.14826997261E-04   14    6   13    3
    0.23636786055E-04   14    6   13    4
    0.31987207609E-04   14    6   13    5
   -0.28259991372E-05   14    6   13    6
    0.37646594219E-04   14    6   13    7
    0.33831267477E-03   14    6   13    8
   -0.52675667684E-04   14    6   13    9
    0.17905281046E-04   14    6   13   10
   -0.23093087155E-04   14    6   13   11
    0.24632826951E-04   14    6   13   12
    0.74925359543E-02   14    6   13   13
   -0.45141172005E-05   14    6   14    1
    0.54110240508E-04   14    6   14    2
    0.55869002102E-04   14    6   14    3
    0.21683921361E-04   14    6   14    4
   -0.11115320071E-04   14    6   14    5
    0.47755886887E-03   14    6   14    6
    0.77796861372E-03   14    7    1    1
    0.27785907524E-03   14    7    2    1
    0.10991948900E-02   14    7    2    2
   -0.16130843810E-03   14    7    3    1
   -0.32256933501E-04   14    7    3    2
    0.10585841882E-02   14    7    3    3
   -0.10671902591E-03   14    7    4    1
   -0.12892907397E-03   14    7    4    2
   -0.22752609459E-04   14    7    4    3
    0.13419562515E-02   14    7    4    4
    0.32529470970E-04   14    7    5    1
   -0.26170098818E-03   14    7    5    2
   -0.11397369360E-04   14    7    5    3
   -0.51549846203E-03   14    7    5    4
    0.10976153085E-02   14    7    5    5
    0.63390355306E-04   14    7    6    1
    0.99421344276E-04   14    7    6    2
    0.12136824270E-03   14    7    6    3
   -0.38346062168E-03   14    7    6    4
    0.58464839555E-04   14    7    6    5
    0.14145629343E-02   14    7    6    6
    0.91711658282E-04   14    7    7    1
   -0.43928734793E-04   14    7    7    2
    0.23356917877E-03   14    7    7    3
    0.14939178577E-03   14    7    7    4
    0.34795165769E-04   14    7    7    5
   -0.40962760977E-03   14    7    7    6
    0.12297509576E-02   14    7    7    7
   -0.32367711224E-04   14    7    8    1
   -0.56945801041E-04   14    7    8    2
   -0.41168034017E-05   14    7    8    3
    0.68423316691E-04   14    7    8    4
    0.42982409590E-04   14    7    8    5
   -0.12122719286E-03   14    7    8    6
    0.33935517186E-03   14    7    8    7
    0.89881668666E-03   14    7    8    8
   -0.30734184523E-04   14    7    9    1
    0.16036175876E-03   14    7    9    2
    0.30015316868E-04   14    7    9    3
    0.16092162116E-03   14    7    9    4
    0.17604088925E-03   14    7    9    5
   -0.25516949093E-03   14    7    9    6
   -0.55603289358E-03   14    7    9    7
    0.93929270414E-04   14    7    9    8
    0.46080748350E-04   14    7    9    9
    0.31185593123E-04   14    7   10    1
    0.14700513061E-03   14    7   10    2
   -0.21468823964E-03   14    7   10    3
    0.12473270939E-03   14    7   10    4
   -0.11213487783E-03   14    7   10    5
   -0.35255362864E-03   14    7   10    6
   -0.24286940923E-03   14    7   10    7
   -0.26411631588E-03   14    7   10    8
   -0.25522243798E-03   14    7   10    9
    0.12409609289E-02   14    7   10   10
    0.70718472775E-04   14    7   11    1
   -0.17270200609E-03   14    7   11    2
    0.29065883198E-04   14    7   11    3
   -0.22867164615E-06   14    7   11    4
   -0.10018448654E-03   14    7   11    5
    0.14022219808E-03   14    7   11    6
    0.46303649151E-03   14    7   11    7
   -0.63263400261E-05   14    7   11    8
    0.19054693455E-03   14    7   11    9
   -0.35162698838E-03   14    7   11   10
   -0.46901392323E-02   14    7   11   11
   -0.12490373805E-03   14    7   12    1
    0.59407707558E-04   14    7   12    2
    0.58366903551E-04   14    7   12    3
    0.33724184686E-05   14    7   12    4
   -0.70659189243E-05   14    7   12    5
    0.11574695417E-03   14    7   12    6
    0.51127830460E-04   14    7   12    7
    0.64292958137E-04   14    7   12    8
    0.15619686676E-03   14    7   12    9
    0.50293651303E-04   14    7   12   10
    0.37148952057E-04   14    7   12   11
   -0.48582845081E-02   14    7   12   12
    0.20227794774E-03   14    7   13    1
    0.92121403963E-04   14    7   13    2
    0.93551828995E-04   14    7   13    3
    0.12759658335E-03   14    7   13    4
    0.52053260716E-05   14    7   13    5
   -0.11718784731E-03   14    7   13    6
   -0.40417711947E-04   14    7   13    7
   -0.38701794721E-03   14    7   13    8
   -0.39780610341E-03   14    7   13    9
    0.59790995370E-04   14    7   13   10
    0.99787828495E-04   14    7   13   11
    0.17416123327E-03   14    7   13   12
   -0.46854107785E-02   14    7   13   13
   -0.60723512701E-04   14    7   14    1
   -0.23481545840E-04   14    7   14    2
    0.23714232555E-03   14    7   14    3
   -0.10782979173E-04   14    7   14    4
   -0.12833263509E-03   14    7   14    5
   -0.12733009411E-03   14    7   14    6
    0.80105956325E-03   14    7   14    7
    0.42127237465E-03   14    8    1    1
   -0.21467730942E-03   14    8    2    1
    0.45886661332E-03   14    8    2    2
   -0.22963757072E-03   14    8    3    1
    0.10939317142E-05   14    8    3    2
    0.53042709087E-03   14    8    3    3
    0.76146682754E-04   14    8    4    1
   -0.64820672154E-05   14    8    4    2
   -0.62909671484E-05   14    8    4    3
    0.51353621285E-03   14    8    4    4
   -0.89448094962E-04   14    8    5    1
    0.13442169083E-03   14    8    5    2
   -0.14796734639E-03   14    8    5    3
   -0.61807593416E-04   14    8    5    4
    0.47824603846E-03   14    8    5    5
   -0.15270586541E-03   14    8    6    1
   -0.17631852090E-04   14    8    6    2
   -0.34419677666E-04   14    8    6    3
    0.15012427821E-03   14    8    6    4
    0.99157394733E-04   14    8    6    5
    0.36375701252E-03   14    8    6    6
   -0.48075511609E-04   14    8    7    1
    0.10042438324E-03   14    8    7    2
   -0.13357836676E-03   14    8    7    3
    0.73403758036E-04   14    8    7    4
    0.11640867969E-03   14    8    7    5
   -0.98761579857E-04   14    8    7    6
    0.39799839720E-03   14    8    7    7
    0.19042158574E-03   14    8    8    1
    0.13815071058E-03   14    8    8    2
    0.40894027188E-03   14    8    8    3
   -0.72004498042E-04   14    8    8    4
    0.11205328655E-03   14    8    8    5
    0.52510137209E-03   14    8    8    6
    0.47678376182E-04   14    8    8    7
    0.30497687830E-03   14    8    8    8
    0.48465355243E-03   14    8    9    1
    0.80459892637E-04   14    8    9    2
    0.11790035243E-03   14    8    9    3
    0.66017561557E-04   14    8    9    4
    0.10622159473E-03   14    8    9    5
   -0.76560780891E-04   14    8    9    6
   -0.28131805875E-04   14    8    9    7
   -0.10389053841E-02   14    8    9    8
    0.16561113533E-03   14    8    9    9
    0.13367540585E-03   14    8   10    1
   -0.60429017263E-04   14    8   10    2
    0.45301622519E-04   14    8   10    3
    0.75961634552E-04   14    8   10    4
    0.91464460737E-04   14    8   10    5
   -0.10415743394E-03   14    8   10    6
    0.17910346246E-04   14    8   10    7
   -0.29099953998E-03   14    8   10    8
   -0.89404520764E-04   14    8   10    9
    0.23391427742E-03   14    8   10   10
    0.12130344440E-03   14    8   11    1
   -0.27976069463E-04   14    8   11    2
    0.12064490847E-04   14    8   11    3
    0.50246881898E-05   14    8   11    4
   -0.41361821415E-04   14    8   11    5
    0.48924118666E-05   14    8   11    6
    0.19058414051E-04   14    8   11    7
   -0.17767527440E-03   14    8   11    8
    0.35203762586E-04   14    8   11    9
   -0.13294637817E-04   14    8   11   10
   -0.52920227049E-04   14    8   11   11
   -0.11474056672E-03   14    8   12    1
    0.43233601842E-05   14    8   12    2
    0.19618108245E-05   14    8   12    3
   -0.12611458559E-04   14    8   12    4
   -0.13520838046E-04   14    8   12    5
    0.21787089361E-05   14    8   12    6
    0.16951999342E-04   14    8   12    7
    0.10091718618E-03   14    8   12    8
   -0.35204656504E-05   14    8   12    9
    0.34999393473E-04   14    8   12   10
    0.23308919067E-04   14    8   12   11
    0.38425896635E-04   14    8   12   12
    0.26574542300E-04   14    8   13    1
    0.82696852305E-04   14    8   13    2
    0.39098510154E-04   14    8   13    3
    0.71310916871E-04   14    8   13    4
    0.45370760943E-05   14    8   13    5
   -0.11160363398E-03   14    8   13    6
   -0.65327031796E-04   14    8   13    7
   -0.70870811122E-05   14    8   13    8
   -0.21766080213E-03   14    8   13    9
    0.98654706838E-04   14    8   13   10
   -0.18495472284E-03   14    8   13   11
   -0.11363342586E-03   14    8   13   12
   -0.21626219952E-04   14    8   13   13
   -0.15753958407E-03   14    8   14    1
    0.99957885256E-05   14    8   14    2
    0.28601175660E-04   14    8   14    3
    0.57706253031E-05   14    8   14    4
   -0.61221459540E-04   14    8   14    5
    0.89013991501E-05   14    8   14    6
    0.33548101905E-04   14    8   14    7
    0.30542595342E-03   14    8   14    8
   -0.97354117247E-02   14    9    1    1
    0.57410353088E-04   14    9    2    1
   -0.10157883024E-01   14    9    2    2
   -0.47391684031E-04   14    9    3    1
   -0.40497095476E-03   14    9    3    2
   -0.97756057561E-02   14    9    3    3
   -0.14744690044E-04   14    9    4    1
   -0.20740637709E-03   14    9    4    2
   -0.65036726775E-04   14    9    4    3
   -0.10408272850E-01   14    9    4    4
   -0.84835299910E-04   14    9    5    1
   -0.48168090231E-04   14    9    5    2
    0.72850851319E-04   14    9    5    3
   -0.42515928232E-04   14    9    5    4
   -0.10593604037E-01   14    9    5    5
   -0.37000118115E-04   14    9    6    1
    0.17123596327E-03   14    9    6    2
    0.13273826882E-03   14    9    6    3
   -0.10344420193E-02   14    9    6    4
   -0.95968567448E-04   14    9    6    5
   -0.83317079850E-02   14    9    6    6
   -0.16546529047E-03   14    9    7    1
   -0.65709749103E-03   14    9    7    2
    0.10480923065E-02   14    9    7    3
    0.42642531772E-04   14    9    7    4
   -0.78325289630E-03   14    9    7    5
    0.45217754700E-04   14    9    7    6
   -0.76658146682E-02   14    9    7    7
   -0.11400913680E-02   14    9    8    1
   -0.61767475221E-05   14    9    8    2
    0.63078310900E-04   14    9    8    3
    0.44105140876E-04   14    9    8    4
    0.48493585115E-04   14    9    8    5
   -0.53446029001E-04   14    9    8    6
    0.71843467424E-04   14    9    8    7
   -0.90097784678E-02   14    9    8    8
   -0.36600635746E-04   14    9    9    1
   -0.86508741111E-03   14    9    9    2
   -0.88015293090E-03   14    9    9    3
   -0.53624946942E-03   14    9    9    4
   -0.17047932745E-03   14    9    9    5
    0.60975061937E-03   14    9    9    6
   -0.53056627507E-03   14    9    9    7
   -0.67144442565E-04   14    9    9    8
   -0.61686487956E-02   14    9    9    9
   -0.49679097647E-04   14    9   10    1
    0.82513070097E-03   14    9   10    2
   -0.83702040470E-03   14    9   10    3
    0.10081950325E-03   14    9   10    4
   -0.96257175079E-03   14    9   10    5
   -0.18736071968E-04   14    9   10    6
   -0.54045499248E-03   14    9   10    7
   -0.18963382655E-03   14    9   10    8
    0.38004836662E-03   14    9   10    9
   -0.75252367830E-02   14    9   10   10
    0.18983263640E-05   14    9   11    1
    0.25308318926E-03   14    9   11    2
    0.10036502776E-04   14    9   11    3
    0.77265340922E-05   14    9   11    4
    0.24787752970E-04   14    9   11    5
   -0.14328925493E-03   14    9   11    6
   -0.31334421845E-03   14    9   11    7
    0.15196071548E-04   14    9   11    8
   -0.12028848474E-02   14    9   11    9
    0.25573510789E-03   14    9   11   10
    0.97470129159E-02   14    9   11   11
   -0.20826903332E-04   14    9   12    1
   -0.96372984680E-04   14    9   12    2
   -0.51387043479E-07   14    9   12    3
    0.92636847624E-04   14    9   12    4
   -0.38978967638E-05   14    9   12    5
    0.27937438971E-03   14    9   12    6
   -0.35929390823E-04   14    9   12    7
   -0.10417722007E-05   14    9   12    8
    0.76588611313E-03   14    9   12    9
   -0.80483886639E-05   14    9   12   10
    0.32295795045E-03   14    9   12   11
    0.96773082235E-02   14    9   12   12
   -0.26988830910E-03   14    9   13    1
    0.23694650720E-04   14    9   13    2
   -0.11334135909E-05   14    9   13    3
    0.18566596660E-04   14    9   13    4
    0.89828016810E-04   14    9   13    5
    0.15633890863E-04   14    9   13    6
   -0.43970067773E-04   14    9   13    7
    0.94795669078E-03   14    9   13    8
   -0.84476304184E-05   14    9   13    9
   -0.79744281353E-07   14    9   13   10
   -0.18486772622E-04   14    9   13   11
    0.11345389507E-05   14    9   13   12
    0.99816454438E-02   14    9   13   13
   -0.24215637613E-04   14    9   14    1
    0.66452104587E-04   14    9   14    2
   -0.38384235133E-03   14    9   14    3
    0.97137821605E-04   14    9   14    4
   -0.83336258401E-04   14    9   14    5
    0.64892603699E-03   14    9   14    6
   -0.30763092911E-03   14    9   14    7
    0.28601082929E-05   14    9   14    8
    0.27068246778E-02   14    9   14    9
   -0.13557045613E-02   14   10    1    1
    0.25427782902E-03   14   10    2    1
   -0.16767338312E-02   14   10    2    2
   -0.17744805567E-03   14   10    3    1
    0.49476603897E-04   14   10    3    2
   -0.17517776598E-02   14   10    3    3
   -0.99415549597E-04   14   10    4    1
    0.24542804555E-03   14   10    4    2
    0.16811774283E-03   14   10    4    3
   -0.20165964774E-02   14   10    4    4
   -0.25120346423E-04   14   10    5    1
   -0.24264885410E-03   14   10    5    2
    0.17855483264E-04   14   10    5    3
   -0.44496832300E-03   14   10    5    4
   -0.19222846561E-02   14   10    5    5
    0.42233806706E-04   14   10    6    1
   -0.13875130244E-03   14   10    6    2
   -0.21814877419E-03   14   10    6    3
    0.45395719764E-03   14   10    6    4
   -0.62154290155E-05   14   10    6    5
   -0.22682238203E-02   14   10    6    6
   -0.59786377592E-04   14   10    7    1
    0.91759455631E-04   14   10    7    2
   -0.21662981103E-03   14   10    7    3
    0.85859058871E-04   14   10    7    4
    0.12803053293E-03   14   10    7    5
   -0.29373454303E-03   14   10    7    6
   -0.17711116218E-02   14   10    7    7
    0.48305715390E-04   14   10    8    1
   -0.44071570164E-04   14   10    8    2
    0.44292639962E-04   14   10    8    3
    0.48831116621E-04   14   10    8    4
   -0.30447474617E-04   14   10    8    5
   -0.42244487279E-04   14   10    8    6
    0.31044364197E-03   14   10    8    7
   -0.15803260013E-02   14   10    8    8
    0.51705074590E-04   14   10    9    1
   -0.26003109389E-03   14   10    9    2
   -0.98134389391E-04   14   10    9    3
   -0.23306600192E-03   14   10    9    4
    0.13880421979E-03   14   10    9    5
    0.32840820500E-03   14   10    9    6
   -0.22717188779E-03   14   10    9    7
   -0.50800443446E-04   14   10    9    8
   -0.36638499610E-03   14   10    9    9
   -0.40592436887E-04   14   10   10    1
    0.90183712964E-04   14   10   10    2
    0.22607531102E-03   14   10   10    3
    0.68485501931E-04   14   10   10    4
    0.21336306117E-04   14   10   10    5
   -0.27937090417E-03   14   10   10    6
    0.14743430973E-03   14   10   10    7
   -0.26868221110E-03   14   10   10    8
   -0.66717967804E-03   14   10   10    9
   -0.17079238215E-02   14   10   10   10
    0.88235131092E-04   14   10   11    1
    0.21240821906E-03   14   10   11    2
   -0.49556909705E-05   14   10   11    3
    0.13301341263E-04   14   10   11    4
   -0.83956667017E-04   14   10   11    5
   -0.14778240611E-03   14   10   11    6
   -0.38034509421E-03   14   10   11    7
   -0.49013870651E-05   14   10   11    8
   -0.30441374852E-03   14   10   11    9
    0.50275365301E-03   14   10   11   10
    0.54596862760E-02   14   10   11   11
   -0.16930476559E-03   14   10   12    1
   -0.48655872215E-04   14   10   12    2
   -0.59368844503E-04   14   10   12    3
    0.33881115507E-05   14   10   12    4
   -0.36640283140E-04   14   10   12    5
   -0.88112999750E-04   14   10   12    6
    0.75247351374E-04   14   10   12    7
    0.12128851543E-03   14   10   12    8
   -0.14873257563E-03   14   10   12    9
    0.62719433958E-04   14   10   12   10
   -0.33746903585E-04   14   10   12   11
    0.56779899606E-02   14   10   12   12
   -0.25965570816E-03   14   10   13    1
    0.13101378584E-03   14   10   13    2
    0.10771110398E-03   14   10   13    3
    0.16902988680E-03   14   10   13    4
    0.37346593004E-04   14   10   13    5
   -0.11558564325E-03   14   10   13    6
   -0.27738816743E-05   14   10   13    7
    0.48371454895E-03   14   10   13    8
   -0.42682113071E-03   14   10   13    9
   -0.17871389812E-05   14   10   13   10
    0.65135031924E-04   14   10   13   11
    0.25139846685E-03   14   10   13   12
    0.54689838746E-02   14   10   13   13
   -0.97873601554E-04   14   10   14    1
    0.80513938006E-04   14   10   14    2
   -0.27009483846E-03   14   10   14    3
   -0.30481672265E-05   14   10   14    4
   -0.28592052278E-03   14   10   14    5
    0.19413893365E-03   14   10   14    6
   -0.37624399680E-03   14   10   14    7
    0.14249100090E-04   14   10   14    8
    0.39722568542E-03   14   10   14    9
    0.94748586553E-03   14   10   14   10
   -0.64226057519E-03   14   11    1    1
    0.62371971202E-05   14   11    2    1
   -0.46315445533E-03   14   11    2    2
    0.17151794925E-05   14   11    3    1
   -0.28970614526E-03   14   11    3    2
   -0.43641500438E-03   14   11    3    3
   -0.17532028221E-04   14   11    4    1
   -0.97716465882E-04   14   11    4    2
   -0.91462713711E-04   14   11    4    3
   -0.20706417613E-03   14   11    4    4
   -0.40032081804E-05   14   11    5    1
   -0.62051742759E-04   14   11    5    2
   -0.16543912414E-04   14   11    5    3
   -0.29984408509E-04   14   11    5    4
   -0.44985700697E-03   14   11    5    5
    0.14354597239E-04   14   11    6    1
   -0.35961076468E-04   14   11    6    2
   -0.35200121337E-04   14   11    6    3
   -0.28957059534E-04   14   11    6    4
    0.14351555368E-04   14   11    6    5
    0.47110780220E-04   14   11    6    6
    0.49241417876E-05   14   11    7    1
   -0.19262837785E-04   14   11    7    2
    0.19748103139E-04   14   11    7    3
    0.58198974905E-05   14   11    7    4
    0.12466382577E-03   14   11    7    5
   -0.45574191482E-04   14   11    7    6
   -0.71189109842E-04   14   11    7    7
    0.29575823284E-03   14   11    8    1
   -0.89026354591E-05   14   11    8    2
    0.12519120279E-04   14   11    8    3
    0.65056235743E-05   14   11    8    4
    0.20739520196E-05   14   11    8    5
   -0.36641939097E-04   14   11    8    6
    0.23394367183E-04   14   11    8    7
   -0.90396342996E-03   14   11    8    8
    0.12592007625E-04   14   11    9    1
    0.48590586047E-04   14   11    9    2
    0.44164627068E-04   14   11    9    3
    0.92552515075E-04   14   11    9    4
    0.18222190932E-04   14   11    9    5
    0.26287357459E-03   14   11    9    6
   -0.55707663766E-04   14   11    9    7
   -0.25159971079E-04   14   11    9    8
   -0.11595165124E-02   14   11    9    9
   -0.24182863165E-05   14   11   10    1
    0.36868300290E-04   14   11   10    2
   -0.52367445536E-04   14   11   10    3
    0.59938809570E-05   14   11   10    4
    0.89219106300E-04   14   11   10    5
   -0.51834341429E-04   14   11   10    6
   -0.51266037449E-03   14   11   10    7
   -0.22684077581E-04   14   11   10    8
   -0.69972253370E-05   14   11   10    9
    0.12213369085E-04   14   11   10   10
    0.55377017178E-04   14   11   11    1
   -0.14279996872E-03   14   11   11    2
    0.72755164091E-03   14   11   11    3
    0.67903480154E-04   14   11   11    4
    0.14658765464E-03   14   11   11    5
    0.77200568969E-03   14   11   11    6
   -0.19009973902E-03   14   11   11    7
   -0.26666639713E-04   14   11   11    8
    0.11013346583E-02   14   11   11    9
    0.19979090814E-03   14   11   11   10
   -0.37464091491E-02   14   11   11   11
   -0.88838294253E-05   14   11   12    1
   -0.11909071679E-03   14   11   12    2
   -0.10861616567E-03   14   11   12    3
   -0.28426868443E-03   14   11   12    4
   -0.40689686479E-04   14   11   12    5
    0.15503699473E-03   14   11   12    6
   -0.86383871893E-05   14   11   12    7
    0.86352955411E-05   14   11   12    8
    0.13778341510E-03   14   11   12    9
   -0.16250624065E-04   14   11   12   10
    0.29854474734E-02   14   11   12   11
    0.15412715153E-01   14   11   12   12
   -0.10026200727E-03   14   11   13    1
   -0.40881104674E-05   14   11   13    2
    0.98919790815E-05   14   11   13    3
    0.70918417871E-05   14   11   13    4
   -0.47955111619E-05   14   11   13    5
   -0.31566971933E-04   14   11   13    6
    0.44045073215E-05   14   11   13    7
   -0.58375443376E-03   14   11   13    8
   -0.54691457920E-04   14   11   13    9
   -0.18377865538E-05   14   11   13   10
    0.62830700423E-03   14   11   13   11
    0.71825397685E-04   14   11   13   12
   -0.10002978812E-01   14   11   13   13
    0.27711949162E-04   14   11   14    1
   -0.72989990241E-03   14   11   14    2
    0.16945865978E-03   14   11   14    3
   -0.59471225495E-04   14   11   14    4
   -0.10333076600E-03   14   11   14    5
   -0.78831912293E-03   14   11   14    6
   -0.20696370643E-03   14   11   14    7
    0.81551746804E-04   14   11   14    8
   -0.10720456539E-02   14   11   14    9
    0.22502804593E-03   14   11   14   10
    0.36442298293E-01   14   11   14   11
    0.32170981627E-02   14   12    1    1
   -0.77255404338E-05   14   12    2    1
    0.30818257404E-02   14   12    2    2
    0.47430179981E-05   14   12    3    1
    0.92425041747E-04   14   12    3    2
    0.30081589750E-02   14   12    3    3
   -0.36079489568E-05   14   12    4    1
    0.10881230118E-03   14   12    4    2
    0.60699410236E-04   14   12    4    3
    0.30972719559E-02   14   12    4    4
    0.57236739894E-04   14   12    5    1
    0.12042198485E-04   14   12    5    2
    0.15269323427E-04   14   12    5    3
    0.13584929864E-04   14   12    5    4
    0.30679804207E-02   14   12    5    5
    0.59697755817E-05   14   12    6    1
   -0.19399258536E-03   14   12    6    2
   -0.15950504940E-03   14   12    6    3
    0.18437077321E-03   14   12    6    4
   -0.16957912281E-04   14   12    6    5
    0.26895922376E-02   14   12    6    6
   -0.13079492893E-04   14   12    7    1
    0.50541543536E-04   14   12    7    2
   -0.12199994064E-03   14   12    7    3
   -0.19477469478E-04   14   12    7    4
    0.11529222919E-03   14   12    7    5
    0.29650992906E-04   14   12    7    6
    0.24676664208E-02   14   12    7    7
    0.20664157145E-03   14   12    8    1
   -0.43118087346E-05   14   12    8    2
    0.13586667289E-04   14   12    8    3
   -0.32714580850E-05   14   12    8    4
   -0.22880718586E-04   14   12    8    5
   -0.61858190461E-05   14   12    8    6
    0.53896249714E-04   14   12    8    7
    0.26793530782E-02   14   12    8    8
    0.11608214556E-04   14   12    9    1
   -0.35136082490E-04   14   12    9    2
    0.55951806795E-04   14   12    9    3
   -0.94660321799E-04   14   12    9    4
    0.21869705543E-04   14   12    9    5
    0.40564805296E-03   14   12    9    6
    0.95474527218E-04   14   12    9    7
   -0.23790703938E-04   14   12    9    8
    0.31515694594E-02   14   12    9    9
    0.57014846579E-05   14   12   10    1
   -0.46392193686E-04   14   12   10    2
    0.91049174757E-04   14   12   10    3
   -0.13197510644E-04   14   12   10    4
    0.12298935758E-03   14   12   10    5
   -0.35095483664E-04   14   12   10    6
    0.41267062703E-04   14   12   10    7
    0.23203768195E-04   14   12   10    8
   -0.12446682116E-03   14   12   10    9
    0.24960576130E-02   14   12   10   10
   -0.30671405490E-04   14   12   11    1
    0.18107365971E-03   14   12   11    2
   -0.42373798224E-04   14   12   11    3
    0.21095135888E-03   14   12   11    4
    0.18490637675E-04   14   12   11    5
    0.48560285428E-04   14   12   11    6
   -0.44093426837E-04   14   12   11    7
   -0.37310661763E-04   14   12   11    8
    0.32397002685E-03   14   12   11    9
    0.25758338324E-04   14   12   11   10
   -0.43760815757E-02   14   12   11   11
    0.13123193421E-04   14   12   12    1
    0.16990923822E-03   14   12   12    2
    0.65662529759E-03   14   12   12    3
    0.19070150566E-03   14   12   12    4
    0.19249030657E-03   14   12   12    5
    0.47101879498E-03   14   12   12    6
   -0.11669032017E-03   14   12   12    7
   -0.11365730555E-04   14   12   12    8
    0.65329013307E-03   14   12   12    9
    0.14598655202E-03   14   12   12   10
   -0.97929821240E-02   14   12   12   11
    0.88214394433E-03   14   12   12   12
    0.26884143389E-03   14   12   13    1
    0.26897400352E-05   14   12   13    2
   -0.68781168169E-05   14   12   13    3
    0.34797285172E-05   14   12   13    4
    0.30148664674E-04   14   12   13    5
    0.10262272527E-04   14   12   13    6
    0.48050589529E-04   14   12   13    7
    0.15446554232E-03   14   12   13    8
   -0.18706520435E-04   14   12   13    9
    0.84221559167E-05   14   12   13   10
   -0.10195016744E-02   14   12   13   11
    0.96099903242E-04   14   12   13   12
    0.13864715032E-01   14   12   13   13
   -0.46331161924E-04   14   12   14    1
   -0.94265903704E-05   14   12   14    2
   -0.16929617889E-03   14   12   14    3
   -0.44611699405E-03   14   12   14    4
   -0.49762982384E-04   14   12   14    5
    0.38530156928E-03   14   12   14    6
   -0.13102852851E-03   14   12   14    7
    0.84300038312E-05   14   12   14    8
    0.19599557237E-03   14   12   14    9
    0.95187879157E-04   14   12   14   10
   -0.30332608692E-02   14   12   14   11
    0.29334654739E-01   14   12   14   12
    0.29938556784E-03   14   13    1    1
   -0.10557414186E-03   14   13    2    1
    0.28776603054E-03   14   13    2    2
    0.11526029596E-03   14   13    3    1
   -0.38315433765E-05   14   13    3    2
    0.34685041715E-03   14   13    3    3
    0.17468844861E-03   14   13    4    1
    0.19497662807E-05   14   13    4    2
    0.55594684942E-05   14   13    4    3
    0.30241981830E-03   14   13    4    4
    0.33780760161E-04   14   13    5    1
    0.11932189515E-03   14   13    5    2
   -0.17170959676E-03   14   13    5    3
    0.74492652449E-05   14   13    5    4
    0.26709300608E-03   14   13    5    5
   -0.72201744093E-04   14   13    6    1
   -0.24891211305E-04   14   13    6    2
    0.73503948795E-05   14   13    6    3
    0.18182080840E-04   14   13    6    4
    0.36059931657E-05   14   13    6    5
    0.28320343321E-03   14   13    6    6
    0.49055960191E-04   14   13    7    1
   -0.74887690223E-04   14   13    7    2
    0.17854461740E-03   14   13    7    3
    0.41447586215E-06   14   13    7    4
   -0.16132213954E-03   14   13    7    5
    0.60674308842E-04   14   13    7    6
    0.71461854338E-03   14   13    7    7
    0.31587858192E-04   14   13    8    1
   -0.21800778639E-04   14   13    8    2
   -0.18154144983E-03   14   13    8    3
   -0.10202020513E-03   14   13    8    4
   -0.61293187224E-04   14   13    8    5
    0.44563639495E-04   14   13    8    6
   -0.16821616771E-03   14   13    8    7
    0.23080236684E-03   14   13    8    8
   -0.17415643263E-03   14   13    9    1
    0.28914636269E-04   14   13    9    2
    0.16902284616E-04   14   13    9    3
    0.15003874861E-04   14   13    9    4
    0.78153208134E-05   14   13    9    5
    0.51389041677E-04   14   13    9    6
   -0.62329144819E-04   14   13    9    7
    0.28640223851E-03   14   13    9    8
    0.36619244958E-03   14   13    9    9
   -0.69452939249E-04   14   13   10    1
   -0.99147356305E-04   14   13   10    2
    0.13923679233E-03   14   13   10    3
    0.52031334752E-05   14   13   10    4
    0.21975218471E-03   14   13   10    5
    0.16190048394E-05   14   13   10    6
   -0.17771828738E-04   14   13   10    7
    0.27433412840E-03   14   13   10    8
   -0.25284073822E-04   14   13   10    9
   -0.22041406133E-03   14   13   10   10
    0.43479467566E-04   14   13   11    1
   -0.14580631598E-04   14   13   11    2
    0.29980290746E-05   14   13   11    3
   -0.13894022209E-04   14   13   11    4
    0.38353737229E-04   14   13   11    5
    0.22269450796E-04   14   13   11    6
   -0.31529832317E-04   14   13   11    7
   -0.18229654706E-03   14   13   11    8
    0.15837494805E-04   14   13   11    9
   -0.86671984167E-04   14   13   11   10
    0.12141708464E-03   14   13   11   11
   -0.47648193180E-04   14   13   12    1
    0.10433294274E-04   14   13   12    2
    0.22636646026E-04   14   13   12    3
   -0.16917728416E-04   14   13   12    4
   -0.18879278872E-03   14   13   12    5
    0.11765415858E-05   14   13   12    6
   -0.12847468481E-03   14   13   12    7
   -0.13962790712E-03   14   13   12    8
    0.77320080069E-06   14   13   12    9
   -0.77263510833E-04   14   13   12   10
    0.93921227275E-03   14   13   12   11
    0.14675784798E-02   14   13   12   12
    0.60849625663E-04   14   13   13    1
   -0.16199485029E-03   14   13   13    2
    0.45451478353E-03   14   13   13    3
   -0.58050226776E-04   14   13   13    4
    0.10137200934E-03   14   13   13    5
    0.22285207136E-03   14   13   13    6
   -0.15894375628E-03   14   13   13    7
    0.59495680165E-04   14   13   13    8
    0.46579867185E-03   14   13   13    9
    0.21449712783E-03   14   13   13   10
    0.18984516213E-02   14   13   13   11
   -0.67563922609E-02   14   13   13   12
    0.16617669225E-02   14   13   13   13
    0.74120470253E-03   14   13   14    1
   -0.35531373924E-04   14   13   14    2
    0.10006414047E-03   14   13   14    3
    0.54291277348E-04   14   13   14    4
    0.62620683624E-04   14   13   14    5
    0.31405573971E-04   14   13   14    6
   -0.10287556947E-03   14   13   14    7
    0.64039716949E-03   14   13   14    8
    0.92053443813E-04   14   13   14    9
   -0.22333363376E-03   14   13   14   10
    0.86806204703E-04   14   13   14   11
   -0.75370273779E-03   14   13   14   12
    0.28612523876E-01   14   13   14   13
    0.20348706801       14   14    1    1
   -0.29726192612E-03   14   14    2    1
    0.20203575549       14   14    2    2
    0.32313146048E-03   14   14    3    1
    0.44209734675E-03   14   14    3    2
    0.20165679937       14   14    3    3
    0.61019598081E-05   14   14    4    1
    0.31827005618E-02   14   14    4    2
    0.29717616255E-02   14   14    4    3
    0.20182760534       14   14    4    4
    0.19255383477E-03   14   14    5    1
    0.12441131596E-03   14   14    5    2
    0.42951054410E-03   14   14    5    3
    0.31450077341E-03   14   14    5    4
    0.20066602897       14   14    5    5
    0.19002376956E-03   14   14    6    1
   -0.51314731392E-02   14   14    6    2
   -0.49043127177E-02   14   14    6    3
    0.40611142731E-02   14   14    6    4
   -0.79708635751E-03   14   14    6    5
    0.19621450035       14   14    6    6
   -0.23698202017E-03   14   14    7    1
   -0.26388904002E-02   14   14    7    2
    0.24740228881E-02   14   14    7    3
   -0.25321925390E-03   14   14    7    4
    0.16399051823E-02   14   14    7    5
   -0.40172826596E-03   14   14    7    6
    0.20454454380       14   14    7    7
    0.71484367934E-02   14   14    8    1
   -0.18221643784E-03   14   14    8    2
    0.43038743813E-03   14   14    8    3
   -0.47733412436E-04   14   14    8    4
   -0.18098258381E-04   14   14    8    5
   -0.77613155805E-03   14   14    8    6
    0.18167648180E-02   14   14    8    7
    0.18595136499       14   14    8    8
    0.21731211782E-03   14   14    9    1
   -0.49212870504E-03   14   14    9    2
   -0.45596622231E-03   14   14    9    3
    0.14673168690E-02   14   14    9    4
   -0.19769169603E-03   14   14    9    5
    0.17799625894E-01   14   14    9    6
   -0.50596849150E-03   14   14    9    7
   -0.11427951071E-02   14   14    9    8
    0.23251406964       14   14    9    9
    0.67974881678E-03   14   14   10    1
    0.30500755636E-02   14   14   10    2
   -0.25600155221E-02   14   14   10    3
   -0.43139924080E-03   14   14   10    4
    0.11284544761E-02   14   14   10    5
   -0.16781791057E-03   14   14   10    6
   -0.16800142733E-01   14   14   10    7
   -0.19776638634E-02   14   14   10    8
   -0.10291181685E-02   14   14   10    9
    0.20501951060       14   14   10   10
    0.45832167632E-03   14   14   11    1
   -0.13412308307E-01   14   14   11    2
    0.17712708632E-02   14   14   11    3
   -0.16068251692E-02   14   14   11    4
   -0.17785968725E-02   14   14   11    5
   -0.78657675442E-02   14   14   11    6
   -0.53568911265E-02   14   14   11    7
    0.10672242709E-02   14   14   11    8
   -0.94307945814E-02   14   14   11    9
    0.52293557411E-02   14   14   11   10
    0.78604473598       14   14   11   11
   -0.94887369767E-04   14   14   12    1
   -0.17236008413E-02   14   14   12    2
   -0.14721989373E-02   14   14   12    3
   -0.97392981535E-02   14   14   12    4
   -0.41969163331E-03   14   14   12    5
    0.89847996403E-02   14   14   12    6
   -0.27494419648E-03   14   14   12    7
    0.19799511727E-04   14   14   12    8
    0.74259104142E-02   14   14   12    9
   -0.58688205914E-03   14   14   12   10
    0.44503832241E-02   14   14   12   11
    0.82963404739       14   14   12   12
    0.12302300589E-01   14   14   13    1
   -0.66484716905E-03   14   14   13    2
    0.53963621628E-03   14   14   13    3
    0.21408676694E-03   14   14   13    4
    0.41484045316E-03   14   14   13    5
    0.54753353365E-03   14   14   13    6
    0.14784712286E-02   14   14   13    7
    0.15636710746E-01   14   14   13    8
    0.14908174442E-03   14   14   13    9
   -0.10984007978E-02   14   14   13   10
    0.61149883013E-03   14   14   13   11
    0.16140561591E-02   14   14   13   12
    0.77678384897       14   14   13   13
    0.55488397640E-03   14   14   14    1
   -0.15093699959E-02   14   14   14    2
    0.14772729621E-01   14   14   14    3
    0.18582195361E-02   14   14   14    4
    0.31420663358E-02   14   14   14    5
    0.83960460985E-02   14   14   14    6
   -0.52904973998E-02   14   14   14    7
   -0.78168627261E-05   14   14   14    8
    0.10775668444E-01   14   14   14    9
    0.62335490514E-02   14   14   14   10
   -0.37835946215E-02   14   14   14   11
    0.93229196687E-03   14   14   14   12
    0.15200391756E-02   14   14   14   13
    0.86050398572       14   14   14   14
    0.16455606823E-03   15    1    1    1
    0.45571019508E-04   15    1    2    1
   -0.89801869995E-04   15    1    2    2
    0.10251758254E-03   15    1    3    1
    0.13931287775E-04   15    1    3    2
    0.41464064179E-03   15    1    3    3
   -0.14589769365E-04   15    1    4    1
   -0.28590008095E-04   15    1    4    2
    0.29537926535E-04   15    1    4    3
    0.17102926416E-03   15    1    4    4
   -0.35420029266E-03   15    1    5    1
    0.95814661568E-05   15    1    5    2
    0.13133845341E-04   15    1    5    3
    0.11839870457E-04   15    1    5    4
    0.17186306234E-03   15    1    5    5
   -0.12101340925E-04   15    1    6    1
   -0.22131422004E-05   15    1    6    2
   -0.22254316571E-04   15    1    6    3
    0.42389014260E-04   15    1    6    4
    0.27294580798E-05   15    1    6    5
    0.96075464439E-04   15    1    6    6
    0.23573121852E-04   15    1    7    1
   -0.45367857952E-04   15    1    7    2
   -0.66925788701E-05   15    1    7    3
    0.34304234090E-04   15    1    7    4
   -0.28954867458E-04   15    1    7    5
   -0.10278363375E-03   15    1    7    6
    0.26830416827E-03   15    1    7    7
    0.46988543562E-04   15    1    8    1
   -0.30704291492E-04   15    1    8    2
   -0.23552975887E-04   15    1    8    3
   -0.13982886219E-04   15    1    8    4
   -0.21304768339E-04   15    1    8    5
   -0.97727510207E-04   15    1    8    6
   -0.18084245740E-03   15    1    8    7
    0.11909823556E-03   15    1    8    8
   -0.89777351473E-04   15    1    9    1
   -0.14590207328E-04   15    1    9    2
    0.84533526052E-04   15    1    9    3
    0.16097596708E-04   15    1    9    4
    0.12718585384E-04   15    1    9    5
    0.46419082361E-05   15    1    9    6
    0.17930737001E-05   15    1    9    7
    0.16212429673E-03   15    1    9    8
    0.76760198031E-04   15    1    9    9
    0.35203770488E-04   15    1   10    1
   -0.43357754391E-04   15    1   10    2
    0.85569089238E-04   15    1   10    3
   -0.36807773437E-04   15    1   10    4
    0.10049138607E-03   15    1   10    5
    0.92440962016E-04   15    1   10    6
   -0.14315077944E-05   15    1   10    7
   -0.16655568907E-03   15    1   10    8
   -0.46909844705E-05   15    1   10    9
   -0.10642825764E-03   15    1   10   10
   -0.43389185657E-04   15    1   11    1
   -0.56949722170E-04   15    1   11    2
   -0.49159899386E-06   15    1   11    3
    0.34832138506E-04   15    1   11    4
    0.24855775804E-04   15    1   11    5
   -0.29687742412E-04   15    1   11    6
    0.18175879349E-05   15    1   11    7
    0.20586888698E-04   15    1   11    8
    0.48939204303E-04   15    1   11    9
   -0.33629735319E-04   15    1   11   10
    0.55216942955E-03   15    1   11   11
    0.55982811456E-04   15    1   12    1
    0.19107097498E-04   15    1   12    2
   -0.20470113555E-04   15    1   12    3
   -0.50133497628E-05   15    1   12    4
   -0.11100761606E-05   15    1   12    5
    0.15014601382E-05   15    1   12    6
   -0.11581425359E-04   15    1   12    7
   -0.17364896916E-04   15    1   12    8
    0.32882551847E-05   15    1   12    9
    0.10584774731E-04   15    1   12   10
   -0.62173110066E-05   15    1   12   11
    0.96795491646E-04   15    1   12   12
    0.11016370950E-04   15    1   13    1
   -0.22297533771E-04   15    1   13    2
   -0.12387257413E-04   15    1   13    3
   -0.43302549765E-04   15    1   13    4
   -0.70182090967E-04   15    1   13    5
    0.35957633305E-04   15    1   13    6
    0.13727624553E-04   15    1   13    7
   -0.51884244294E-05   15    1   13    8
    0.12206131996E-03   15    1   13    9
    0.61409352842E-05   15    1   13   10
   -0.20617857941E-04   15    1   13   11
   -0.77404574978E-04   15    1   13   12
    0.84410428715E-04   15    1   13   13
    0.40276338463E-04   15    1   14    1
   -0.58519842765E-05   15    1   14    2
   -0.38599170581E-04   15    1   14    3
    0.36845692853E-04   15    1   14    4
    0.27507129739E-04   15    1   14    5
   -0.31839688546E-04   15    1   14    6
   -0.27940665644E-04   15    1   14    7
   -0.16008818896E-04   15    1   14    8
    0.37441322175E-04   15    1   14    9
   -0.73887771113E-05   15    1   14   10
    0.66393234047E-05   15    1   14   11
   -0.89239227606E-05   15    1   14   12
    0.93906814994E-05   15    1   14   13
   -0.37550877144E-03   15    1   14   14
    0.16738590938E-03   15    1   15    1
    0.17095455221E-02   15    2    1    1
   -0.35249535217E-04   15    2    2    1
    0.19288639281E-02   15    2    2    2
   -0.35843826723E-04   15    2    3    1
    0.13925315381E-03   15    2    3    2
    0.18552038926E-02   15    2    3    3
    0.10425846362E-03   15    2    4    1
   -0.35950117096E-04   15    2    4    2
   -0.17083707148E-04   15    2    4    3
    0.18769741079E-02   15    2    4    4
    0.41231032130E-04   15    2    5    1
   -0.49407853898E-04   15    2    5    2
   -0.17942845009E-03   15    2    5    3
   -0.36627999426E-04   15    2    5    4
    0.19597788759E-02   15    2    5    5
   -0.15724643539E-03   15    2    6    1
   -0.16999868347E-03   15    2    6    2
   -0.85481164985E-04   15    2    6    3
    0.42880438528E-03   15    2    6    4
    0.53809102530E-05   15    2    6    5
    0.12225186226E-02   15    2    6    6
    0.27768952063E-04   15    2    7    1
    0.72773061177E-04   15    2    7    2
   -0.20601636833E-05   15    2    7    3
   -0.62306228663E-04   15    2    7    4
    0.34659587236E-04   15    2    7    5
    0.10082186345E-03   15    2    7    6
    0.16619528480E-02   15    2    7    7
    0.46948099453E-03   15    2    8    1
   -0.33372115929E-04   15    2    8    2
   -0.10112453422E-03   15    2    8    3
   -0.95111252056E-04   15    2    8    4
   -0.36313767920E-04   15    2    8    5
   -0.14908485563E-04   15    2    8    6
   -0.10966796958E-04   15    2    8    7
    0.11592151890E-02   15    2    8    8
   -0.30529284512E-03   15    2    9    1
    0.39162647113E-03   15    2    9    2
    0.29848039225E-03   15    2    9    3
    0.15674290540E-03   15    2    9    4
    0.18821134445E-04   15    2    9    5
   -0.45383871203E-04   15    2    9    6
   -0.41190232359E-04   15    2    9    7
    0.43054255601E-03   15    2    9    8
    0.91082236319E-03   15    2    9    9
   -0.12310073951E-04   15    2   10    1
   -0.55575606963E-03   15    2   10    2
    0.36347514667E-03   15    2   10    3
   -0.63607300623E-04   15    2   10    4
    0.68774059734E-03   15    2   10    5
    0.40421413034E-05   15    2   10    6
    0.31928686035E-04   15    2   10    7
    0.13056854537E-03   15    2   10    8
    0.51971073968E-04   15    2   10    9
    0.42819207360E-03   15    2   10   10
   -0.17236323313E-03   15    2   11    1
   -0.13218763982E-03   15    2   11    2
   -0.33218113721E-04   15    2   11    3
   -0.15827846910E-04   15    2   11    4
    0.22912056697E-03   15    2   11    5
   -0.84688259729E-05   15    2   11    6
   -0.90757197193E-04   15    2   11    7
    0.40708666257E-04   15    2   11    8
    0.70862821310E-04   15    2   11    9
   -0.15975465652E-03   15    2   11   10
    0.12424130663E-02   15    2   11   11
    0.25791521288E-03   15    2   12    1
    0.50035596089E-05   15    2   12    2
    0.11205796761E-04   15    2   12    3
   -0.55492529265E-04   15    2   12    4
   -0.61713318092E-05   15    2   12    5
    0.20080424719E-04   15    2   12    6
   -0.10615322349E-04   15    2   12    7
   -0.59603859921E-04   15    2   12    8
    0.20814593019E-04   15    2   12    9
   -0.76068114628E-05   15    2   12   10
    0.16919774685E-04   15    2   12   11
    0.12513051213E-02   15    2   12   12
    0.11709596153E-03   15    2   13    1
   -0.18153108591E-03   15    2   13    2
   -0.13735297940E-03   15    2   13    3
   -0.25843485142E-03   15    2   13    4
   -0.24400115473E-04   15    2   13    5
    0.17656835317E-03   15    2   13    6
    0.46080384640E-04   15    2   13    7
   -0.41295333718E-04   15    2   13    8
    0.63146334942E-03   15    2   13    9
   -0.70682189100E-04   15    2   13   10
    0.15426197995E-04   15    2   13   11
    0.11763982304E-04   15    2   13   12
    0.11163233411E-02   15    2   13   13
    0.14696299866E-03   15    2   14    1
   -0.33749256983E-04   15    2   14    2
    0.11076022452E-03   15    2   14    3
    0.50768649338E-05   15    2   14    4
    0.24003400264E-03   15    2   14    5
   -0.22005100538E-04   15    2   14    6
   -0.86696469157E-04   15    2   14    7
   -0.57118290126E-04   15    2   14    8
   -0.65734259907E-04   15    2   14    9
   -0.19167891166E-03   15    2   14   10
   -0.39434192946E-04   15    2   14   11
   -0.28019641437E-04   15    2   14   12
   -0.22417217484E-04   15    2   14   13
    0.11770896325E-02   15    2   14   14
    0.32377005719E-04   15    2   15    1
    0.31199764562E-03   15    2   15    2
    0.26734318787E-02   15    3    1    1
    0.41643512432E-04   15    3    2    1
    0.28668472011E-02   15    3    2    2
    0.63086905310E-04   15    3    3    1
    0.11294982520E-03   15    3    3    2
    0.30099497107E-02   15    3    3    3
   -0.11301709176E-03   15    3    4    1
   -0.31620004272E-04   15    3    4    2
   -0.46702123518E-04   15    3    4    3
    0.29943658411E-02   15    3    4    4
   -0.58755108915E-04   15    3    5    1
   -0.17235939989E-03   15    3    5    2
   -0.45319953119E-04   15    3    5    3
   -0.32477193593E-04   15    3    5    4
    0.30774837921E-02   15    3    5    5
    0.19406006935E-03   15    3    6    1
   -0.16172047106E-03   15    3    6    2
   -0.23580795650E-03   15    3    6    3
    0.70495484944E-03   15    3    6    4
    0.22369031774E-04   15    3    6    5
    0.19170190780E-02   15    3    6    6
    0.11962334763E-04   15    3    7    1
    0.53953525525E-03   15    3    7    2
   -0.80353985526E-03   15    3    7    3
   -0.84874970737E-04   15    3    7    4
    0.85897621983E-03   15    3    7    5
   -0.87900932229E-05   15    3    7    6
    0.99055246247E-03   15    3    7    7
    0.74970580204E-03   15    3    8    1
    0.75051476258E-04   15    3    8    2
    0.41030387703E-04   15    3    8    3
    0.60595681656E-04   15    3    8    4
    0.35921650989E-05   15    3    8    5
    0.12166930817E-04   15    3    8    6
   -0.11300536025E-03   15    3    8    7
    0.18246545375E-02   15    3    8    8
    0.36415096865E-03   15    3    9    1
    0.50442590617E-03   15    3    9    2
    0.58349862571E-03   15    3    9    3
    0.27160960208E-03   15    3    9    4
    0.57990969574E-04   15    3    9    5
   -0.94470661617E-04   15    3    9    6
    0.39944296569E-04   15    3    9    7
   -0.44861338618E-03   15    3    9    8
    0.13530248990E-02   15    3    9    9
   -0.13642144600E-04   15    3   10    1
   -0.14720076934E-03   15    3   10    2
    0.19428030868E-03   15    3   10    3
   -0.71996404736E-04   15    3   10    4
    0.24305846948E-03   15    3   10    5
    0.71332947853E-04   15    3   10    6
   -0.13352118647E-05   15    3   10    7
   -0.73402061170E-05   15    3   10    8
   -0.36600967519E-04   15    3   10    9
    0.23142635608E-02   15    3   10   10
    0.16500331882E-03   15    3   11    1
   -0.18590685381E-03   15    3   11    2
    0.51080559475E-04   15    3   11    3
    0.14474042761E-06   15    3   11    4
   -0.24417887689E-03   15    3   11    5
    0.17055539643E-04   15    3   11    6
    0.21176019844E-03   15    3   11    7
   -0.69878216673E-04   15    3   11    8
    0.67158386415E-04   15    3   11    9
    0.80867843725E-04   15    3   11   10
    0.20602947036E-02   15    3   11   11
   -0.27144209912E-03   15    3   12    1
    0.23536991963E-04   15    3   12    2
    0.19440087741E-04   15    3   12    3
   -0.93701028634E-04   15    3   12    4
   -0.74551517399E-05   15    3   12    5
    0.40211443231E-04   15    3   12    6
   -0.53935851222E-05   15    3   12    7
    0.61400174611E-04   15    3   12    8
    0.35267986055E-04   15    3   12    9
   -0.66729528198E-05   15    3   12   10
    0.43823687781E-04   15    3   12   11
    0.22387460569E-02   15    3   12   12
    0.19406889844E-03   15    3   13    1
    0.15536885018E-03   15    3   13    2
    0.18029000792E-03   15    3   13    3
    0.27602666230E-03   15    3   13    4
    0.29680297808E-04   15    3   13    5
   -0.19218233874E-03   15    3   13    6
    0.62334815192E-04   15    3   13    7
   -0.27140315955E-04   15    3   13    8
   -0.67715376896E-03   15    3   13    9
   -0.39063141131E-04   15    3   13   10
   -0.23302907991E-04   15    3   13   11
   -0.10333740158E-04   15    3   13   12
    0.19565939509E-02   15    3   13   13
   -0.17027246456E-03   15    3   14    1
    0.26364490705E-04   15    3   14    2
    0.21509811038E-03   15    3   14    3
    0.92277544774E-05   15    3   14    4
   -0.22279764120E-03   15    3   14    5
    0.15952311947E-04   15    3   14    6
    0.17694619426E-03   15    3   14    7
    0.37463672826E-04   15    3   14    8
   -0.88163964254E-04   15    3   14    9
    0.85069021942E-04   15    3   14   10
   -0.25326384380E-04   15    3   14   11
   -0.28255062230E-04   15    3   14   12
    0.25697456202E-04   15    3   14   13
    0.21927383387E-02   15    3   14   14
   -0.35508656497E-04   15    3   15    1
   -0.15843017532E-03   15    3   15    2
    0.35929976561E-03   15    3   15    3
   -0.23297041008E-03   15    4    1    1
    0.17961285541E-03   15    4    2    1
   -0.36989148472E-03   15    4    2    2
   -0.19084281899E-03   15    4    3    1
    0.42245899275E-04   15    4    3    2
   -0.34973615790E-03   15    4    3    3
    0.75515644737E-05   15    4    4    1
    0.14115001423E-03   15    4    4    2
    0.18656065206E-03   15    4    4    3
   -0.39114020275E-03   15    4    4    4
   -0.14984016911E-04   15    4    5    1
   -0.65792974874E-04   15    4    5    2
   -0.57235909052E-04   15    4    5    3
   -0.53434658565E-03   15    4    5    4
   -0.41854795564E-03   15    4    5    5
   -0.60339837984E-06   15    4    6    1
    0.76762049372E-04   15    4    6    2
    0.71260638600E-04   15    4    6    3
   -0.24972600338E-03   15    4    6    4
    0.19448859682E-04   15    4    6    5
   -0.27535923919E-03   15    4    6    6
   -0.37715023340E-05   15    4    7    1
   -0.10733820633E-03   15    4    7    2
    0.11406870535E-03   15    4    7    3
    0.47980564930E-04   15    4    7    4
   -0.16510529348E-03   15    4    7    5
   -0.24897928140E-03   15    4    7    6
   -0.12304125041E-03   15    4    7    7
   -0.19983092618E-03   15    4    8    1
    0.44562624862E-05   15    4    8    2
    0.77926283027E-07   15    4    8    3
    0.98697704100E-05   15    4    8    4
    0.50008869271E-05   15    4    8    5
    0.12856430837E-04   15    4    8    6
    0.14978036966E-03   15    4    8    7
   -0.79401643036E-04   15    4    8    8
   -0.18449632867E-05   15    4    9    1
   -0.12457327184E-03   15    4    9    2
   -0.11313026551E-03   15    4    9    3
   -0.37092736480E-04   15    4    9    4
   -0.33743782597E-04   15    4    9    5
    0.35065120196E-04   15    4    9    6
   -0.12913317291E-03   15    4    9    7
   -0.39226209346E-05   15    4    9    8
   -0.75128481920E-04   15    4    9    9
    0.12216868512E-05   15    4   10    1
    0.11336755425E-03   15    4   10    2
   -0.98329164566E-04   15    4   10    3
    0.47132627200E-04   15    4   10    4
   -0.18471718840E-03   15    4   10    5
   -0.23694684163E-03   15    4   10    6
    0.45708078999E-04   15    4   10    7
   -0.13814687064E-03   15    4   10    8
   -0.13670493572E-03   15    4   10    9
   -0.11169311504E-03   15    4   10   10
    0.23287452363E-04   15    4   11    1
   -0.19535344139E-04   15    4   11    2
   -0.23383496208E-05   15    4   11    3
   -0.79154207161E-05   15    4   11    4
    0.43805276372E-05   15    4   11    5
   -0.14606612160E-04   15    4   11    6
   -0.16266735457E-04   15    4   11    7
   -0.18141564099E-04   15    4   11    8
   -0.31816876982E-05   15    4   11    9
   -0.15341349980E-04   15    4   11   10
    0.66222116511E-03   15    4   11   11
   -0.32758327901E-05   15    4   12    1
   -0.50136366787E-05   15    4   12    2
   -0.62056594107E-05   15    4   12    3
   -0.49305885760E-05   15    4   12    4
    0.10777336114E-04   15    4   12    5
    0.20491493340E-04   15    4   12    6
    0.18510439439E-04   15    4   12    7
   -0.39200395852E-06   15    4   12    8
    0.16095071779E-04   15    4   12    9
    0.17266916238E-04   15    4   12   10
    0.20690935381E-04   15    4   12   11
    0.67123453677E-03   15    4   12   12
    0.19286204316E-04   15    4   13    1
   -0.87581724809E-05   15    4   13    2
    0.12871658770E-04   15    4   13    3
    0.37871126181E-05   15    4   13    4
    0.35141849768E-07   15    4   13    5
   -0.11793508457E-05   15    4   13    6
    0.35346640291E-04   15    4   13    7
    0.68174442742E-05   15    4   13    8
   -0.81154303272E-05   15    4   13    9
   -0.34132100956E-04   15    4   13   10
   -0.23499948309E-03   15    4   13   11
   -0.31237390666E-06   15    4   13   12
    0.57400221145E-03   15    4   13   13
    0.20065815915E-04   15    4   14    1
    0.19974123947E-05   15    4   14    2
    0.17080334708E-04   15    4   14    3
    0.91954940142E-05   15    4   14    4
   -0.79606296993E-05   15    4   14    5
    0.13842112504E-04   15    4   14    6
    0.16791420089E-04   15    4   14    7
   -0.19565743373E-04   15    4   14    8
    0.54168445443E-05   15    4   14    9
    0.20230017210E-04   15    4   14   10
   -0.18241052088E-04   15    4   14   11
   -0.37833189521E-05   15    4   14   12
   -0.23549020050E-03   15    4   14   13
    0.67355485769E-03   15    4   14   14
    0.42934218194E-05   15    4   15    1
    0.27914138627E-04   15    4   15    2
    0.32844633403E-04   15    4   15    3
    0.69501202437E-04   15    4   15    4
   -0.71887646731E-02   15    5    1    1
   -0.31242087613E-05   15    5    2    1
   -0.78607380189E-02   15    5    2    2
   -0.24149760758E-04   15    5    3    1
   -0.19482961129E-03   15    5    3    2
   -0.78474918023E-02   15    5    3    3
    0.12319803159E-05   15    5    4    1
    0.15684158783E-03   15    5    4    2
    0.15257851977E-03   15    5    4    3
   -0.82105516945E-02   15    5    4    4
    0.59108223170E-05   15    5    5    1
    0.58324492403E-04   15    5    5    2
    0.14766724099E-03   15    5    5    3
    0.36913743937E-04   15    5    5    4
   -0.88752676875E-02   15    5    5    5
   -0.51704078110E-04   15    5    6    1
    0.47723040850E-03   15    5    6    2
    0.45838212836E-03   15    5    6    3
   -0.17569821037E-02   15    5    6    4
   -0.15993090586E-03   15    5    6    5
   -0.53041906969E-02   15    5    6    6
   -0.25539205707E-04   15    5    7    1
   -0.10123901474E-02   15    5    7    2
    0.12996013905E-02   15    5    7    3
    0.69130244528E-04   15    5    7    4
   -0.14470097773E-02   15    5    7    5
    0.88594721730E-04   15    5    7    6
   -0.46065205064E-02   15    5    7    7
   -0.20372277215E-02   15    5    8    1
    0.60829830317E-04   15    5    8    2
   -0.35561973645E-05   15    5    8    3
    0.63281152872E-04   15    5    8    4
    0.48314339771E-04   15    5    8    5
    0.46372136238E-05   15    5    8    6
   -0.13126601893E-04   15    5    8    7
   -0.50441892508E-02   15    5    8    8
   -0.56557047782E-04   15    5    9    1
   -0.15533332342E-02   15    5    9    2
   -0.14918129481E-02   15    5    9    3
   -0.83616055577E-03   15    5    9    4
   -0.36720845438E-03   15    5    9    5
    0.23483573755E-03   15    5    9    6
    0.14512031136E-04   15    5    9    7
   -0.26008457119E-04   15    5    9    8
   -0.35002401879E-02   15    5    9    9
   -0.22824190764E-04   15    5   10    1
    0.12038037240E-02   15    5   10    2
   -0.95301649460E-03   15    5   10    3
    0.75652191049E-04   15    5   10    4
   -0.15747547485E-02   15    5   10    5
    0.83841366386E-04   15    5   10    6
   -0.17547362532E-03   15    5   10    7
   -0.41079975384E-05   15    5   10    8
    0.25657026972E-04   15    5   10    9
   -0.45713356860E-02   15    5   10   10
   -0.16205739930E-04   15    5   11    1
    0.66644099655E-03   15    5   11    2
   -0.87563967846E-04   15    5   11    3
    0.32077263897E-04   15    5   11    4
    0.73582755164E-04   15    5   11    5
    0.32690303929E-04   15    5   11    6
   -0.24460787669E-03   15    5   11    7
   -0.28099933024E-04   15    5   11    8
   -0.22220605361E-03   15    5   11    9
    0.23428521534E-03   15    5   11   10
   -0.78532709827E-02   15    5   11   11
   -0.82333297554E-05   15    5   12    1
   -0.34396346213E-04   15    5   12    2
   -0.35972821413E-04   15    5   12    3
    0.30626539672E-03   15    5   12    4
   -0.78825408176E-05   15    5   12    5
   -0.17302940439E-03   15    5   12    6
   -0.24980952652E-05   15    5   12    7
    0.74932048096E-05   15    5   12    8
   -0.19868624638E-03   15    5   12    9
    0.73316863577E-06   15    5   12   10
   -0.15545833162E-03   15    5   12   11
   -0.82099238732E-02   15    5   12   12
   -0.67508529925E-03   15    5   13    1
    0.31132241562E-04   15    5   13    2
   -0.15067217404E-04   15    5   13    3
    0.94520841149E-06   15    5   13    4
   -0.60018124830E-05   15    5   13    5
    0.51693598195E-05   15    5   13    6
   -0.71968248624E-06   15    5   13    7
    0.98849261957E-04   15    5   13    8
   -0.49627154486E-05   15    5   13    9
    0.14831658674E-04   15    5   13   10
   -0.60974476020E-05   15    5   13   11
   -0.87777847252E-06   15    5   13   12
   -0.71875440371E-02   15    5   13   13
   -0.27263561245E-04   15    5   14    1
    0.69332048311E-04   15    5   14    2
   -0.65703521761E-03   15    5   14    3
   -0.38093162313E-04   15    5   14    4
   -0.14382134644E-03   15    5   14    5
   -0.28745585314E-04   15    5   14    6
   -0.22457380776E-03   15    5   14    7
   -0.26027440504E-04   15    5   14    8
    0.22612173068E-03   15    5   14    9
    0.25674032068E-03   15    5   14   10
    0.19631002873E-03   15    5   14   11
    0.15379137175E-03   15    5   14   12
   -0.20666286848E-04   15    5   14   13
   -0.78494403247E-02   15    5   14   14
   -0.70624546838E-05   15    5   15    1
   -0.84122382518E-04   15    5   15    2
   -0.13265323566E-03   15    5   15    3
   -0.10398003276E-04   15    5   15    4
    0.56040364608E-03   15    5   15    5
   -0.95123822866E-04   15    6    1    1
   -0.97877150728E-04   15    6    2    1
   -0.10355302882E-03   15    6    2    2
    0.10223604585E-03   15    6    3    1
    0.56013502425E-04   15    6    3    2
   -0.12527792825E-03   15    6    3    3
   -0.19111542200E-07   15    6    4    1
   -0.12360093419E-04   15    6    4    2
   -0.23264323293E-04   15    6    4    3
   -0.18957771456E-03   15    6    4    4
    0.10988573359E-04   15    6    5    1
    0.19902478732E-04   15    6    5    2
    0.12868668994E-04   15    6    5    3
    0.21127315858E-03   15    6    5    4
   -0.64351041548E-04   15    6    5    5
   -0.29378852691E-05   15    6    6    1
    0.13641400806E-03   15    6    6    2
    0.15270379420E-03   15    6    6    3
   -0.23633803765E-03   15    6    6    4
   -0.21139443732E-03   15    6    6    5
    0.11577581882E-03   15    6    6    6
    0.25350581276E-04   15    6    7    1
   -0.35079828887E-04   15    6    7    2
    0.11350125764E-03   15    6    7    3
   -0.18402496362E-03   15    6    7    4
   -0.14967880029E-03   15    6    7    5
    0.39598031386E-03   15    6    7    6
    0.10794287066E-04   15    6    7    7
   -0.18844913151E-03   15    6    8    1
    0.70406084745E-04   15    6    8    2
   -0.75036599921E-04   15    6    8    3
    0.13301248853E-04   15    6    8    4
   -0.48360238028E-06   15    6    8    5
   -0.50473358689E-05   15    6    8    6
   -0.20387437940E-03   15    6    8    7
    0.94212231364E-04   15    6    8    8
   -0.53428715814E-05   15    6    9    1
   -0.98674871419E-04   15    6    9    2
   -0.98490118656E-04   15    6    9    3
    0.50406823619E-05   15    6    9    4
   -0.99976711241E-04   15    6    9    5
   -0.13165823897E-03   15    6    9    6
    0.11236487908E-03   15    6    9    7
    0.25753180510E-05   15    6    9    8
    0.12805210092E-04   15    6    9    9
   -0.49582517645E-04   15    6   10    1
    0.98022419542E-04   15    6   10    2
   -0.45103258376E-04   15    6   10    3
   -0.16394361520E-03   15    6   10    4
   -0.15935357931E-03   15    6   10    5
    0.37049038336E-03   15    6   10    6
    0.83263857194E-04   15    6   10    7
    0.20608043864E-03   15    6   10    8
    0.14232895044E-03   15    6   10    9
    0.22945349313E-04   15    6   10   10
   -0.70358332843E-05   15    6   11    1
   -0.13773754391E-04   15    6   11    2
    0.74254538536E-05   15    6   11    3
   -0.64288300286E-05   15    6   11    4
   -0.24829909837E-04   15    6   11    5
    0.66533551556E-05   15    6   11    6
    0.80955470777E-04   15    6   11    7
   -0.34593146205E-04   15    6   11    8
    0.40743010796E-04   15    6   11    9
    0.27186306507E-04   15    6   11   10
   -0.32884184199E-03   15    6   11   11
   -0.22868782959E-06   15    6   12    1
    0.45505308459E-05   15    6   12    2
    0.82229257880E-05   15    6   12    3
    0.80336588137E-05   15    6   12    4
   -0.24852033626E-04   15    6   12    5
    0.72218501242E-05   15    6   12    6
   -0.29853129171E-04   15    6   12    7
    0.44170151609E-06   15    6   12    8
    0.14429905611E-04   15    6   12    9
   -0.27641862514E-04   15    6   12   10
    0.18376764333E-04   15    6   12   11
   -0.37268292606E-03   15    6   12   12
    0.26594694224E-04   15    6   13    1
    0.78892021934E-05   15    6   13    2
   -0.85596098691E-05   15    6   13    3
    0.10544016537E-05   15    6   13    4
    0.29716348377E-05   15    6   13    5
   -0.12955315032E-05   15    6   13    6
    0.30650983674E-04   15    6   13    7
   -0.35906408519E-04   15    6   13    8
   -0.12174642559E-05   15    6   13    9
   -0.36903255470E-04   15    6   13   10
    0.21801510307E-03   15    6   13   11
    0.47288632108E-05   15    6   13   12
   -0.30155835005E-03   15    6   13   13
   -0.83074343974E-05   15    6   14    1
   -0.49608983710E-05   15    6   14    2
    0.11917572920E-04   15    6   14    3
    0.56167610038E-05   15    6   14    4
    0.24585424980E-04   15    6   14    5
    0.19521091586E-05   15    6   14    6
   -0.25807693096E-04   15    6   14    7
   -0.30457703509E-04   15    6   14    8
   -0.34031803272E-04   15    6   14    9
   -0.75403252623E-04   15    6   14   10
   -0.37431850002E-04   15    6   14   11
   -0.32113874766E-04   15    6   14   12
    0.21430512923E-03   15    6   14   13
   -0.34851752464E-03   15    6   14   14
   -0.20284970077E-06   15    6   15    1
    0.50728614933E-04   15    6   15    2
    0.51647946644E-04   15    6   15    3
   -0.56427265692E-05   15    6   15    4
   -0.10633603329E-04   15    6   15    5
    0.15934058124E-03   15    6   15    6
    0.40306902262E-02   15    7    1    1
    0.13645291979E-03   15    7    2    1
    0.44934561226E-02   15    7    2    2
    0.52397710373E-04   15    7    3    1
    0.10348048557E-03   15    7    3    2
    0.43460296326E-02   15    7    3    3
   -0.18275785782E-03   15    7    4    1
   -0.14934750547E-03   15    7    4    2
   -0.13881335951E-03   15    7    4    3
    0.47487828815E-02   15    7    4    4
    0.10402535884E-04   15    7    5    1
   -0.23432176835E-03   15    7    5    2
    0.13162469517E-03   15    7    5    3
   -0.14431744342E-03   15    7    5    4
    0.48930829335E-02   15    7    5    5
    0.14766411400E-03   15    7    6    1
    0.11483603226E-03   15    7    6    2
    0.61767375226E-04   15    7    6    3
    0.18446049222E-03   15    7    6    4
    0.59864889328E-04   15    7    6    5
    0.41341636652E-02   15    7    6    6
    0.73469428626E-04   15    7    7    1
    0.47473277165E-03   15    7    7    2
   -0.59806440771E-03   15    7    7    3
    0.29937618262E-04   15    7    7    4
    0.32767545161E-03   15    7    7    5
   -0.15168478910E-03   15    7    7    6
    0.33864727833E-02   15    7    7    7
    0.36196232080E-03   15    7    8    1
    0.36240884164E-04   15    7    8    2
    0.32655467809E-04   15    7    8    3
    0.67191826001E-04   15    7    8    4
    0.49256995690E-04   15    7    8    5
   -0.77285147397E-05   15    7    8    6
   -0.25402678008E-04   15    7    8    7
    0.40531076166E-02   15    7    8    8
    0.31914890237E-03   15    7    9    1
    0.44041597496E-03   15    7    9    2
    0.45694618069E-03   15    7    9    3
    0.31289768204E-03   15    7    9    4
    0.12365274498E-03   15    7    9    5
   -0.66658801248E-03   15    7    9    6
    0.57292796883E-05   15    7    9    7
   -0.32616348000E-03   15    7    9    8
    0.20000930911E-02   15    7    9    9
    0.52488946751E-05   15    7   10    1
   -0.18376294646E-03   15    7   10    2
    0.22751178396E-03   15    7   10    3
    0.27217855792E-04   15    7   10    4
   -0.98431479489E-04   15    7   10    5
   -0.21531638173E-04   15    7   10    6
    0.63579867008E-03   15    7   10    7
   -0.65289309151E-04   15    7   10    8
   -0.88148688845E-04   15    7   10    9
    0.41738623585E-02   15    7   10   10
    0.19389137860E-03   15    7   11    1
   -0.19620950764E-03   15    7   11    2
    0.68490149098E-04   15    7   11    3
    0.20701693089E-05   15    7   11    4
   -0.28133731097E-03   15    7   11    5
    0.17486155923E-03   15    7   11    6
    0.53491872540E-03   15    7   11    7
   -0.85857171454E-04   15    7   11    8
    0.53882947073E-03   15    7   11    9
   -0.10492984823E-03   15    7   11   10
   -0.73427146064E-02   15    7   11   11
   -0.29492579233E-03   15    7   12    1
    0.55927676626E-04   15    7   12    2
    0.46393684287E-04   15    7   12    3
   -0.87912914426E-05   15    7   12    4
    0.10397821475E-04   15    7   12    5
   -0.72758007159E-04   15    7   12    6
    0.24863555165E-04   15    7   12    7
    0.14216675078E-03   15    7   12    8
   -0.13013439565E-03   15    7   12    9
    0.19832818528E-04   15    7   12   10
   -0.71130290528E-04   15    7   12   11
   -0.72856878568E-02   15    7   12   12
    0.22848173615E-03   15    7   13    1
    0.21466919629E-03   15    7   13    2
    0.21105215324E-03   15    7   13    3
    0.30700033588E-03   15    7   13    4
    0.41113940727E-04   15    7   13    5
   -0.25408742514E-03   15    7   13    6
   -0.24591541646E-04   15    7   13    7
   -0.53780331636E-03   15    7   13    8
   -0.70764490109E-03   15    7   13    9
    0.24477818488E-04   15    7   13   10
    0.10632666259E-03   15    7   13   11
    0.31574553925E-03   15    7   13   12
   -0.71398841131E-02   15    7   13   13
   -0.17993984503E-03   15    7   14    1
    0.17171502426E-04   15    7   14    2
    0.21404254382E-03   15    7   14    3
    0.77607490933E-05   15    7   14    4
   -0.24272957952E-03   15    7   14    5
   -0.11561469399E-03   15    7   14    6
    0.48638162306E-03   15    7   14    7
    0.89670651925E-04   15    7   14    8
   -0.54440113342E-03   15    7   14    9
   -0.10809563275E-03   15    7   14   10
    0.18461782642E-03   15    7   14   11
    0.56985258147E-04   15    7   14   12
   -0.13496084025E-03   15    7   14   13
   -0.73373335911E-02   15    7   14   14
   -0.35816846579E-04   15    7   15    1
   -0.22683252249E-03   15    7   15    2
    0.33086316514E-03   15    7   15    3
    0.35750591954E-05   15    7   15    4
   -0.22630306717E-03   15    7   15    5
    0.24745328936E-04   15    7   15    6
    0.89257471974E-03   15    7   15    7
   -0.11638670766E-03   15    8    1    1
   -0.33213364295E-04   15    8    2    1
    0.92765442072E-04   15    8    2    2
   -0.56518136743E-04   15    8    3    1
   -0.13973578528E-04   15    8    3    2
   -0.33130383698E-03   15    8    3    3
   -0.27704196656E-05   15    8    4    1
    0.18096536393E-04   15    8    4    2
   -0.10362788735E-04   15    8    4    3
   -0.13001214565E-03   15    8    4    4
    0.20161689161E-03   15    8    5    1
    0.16396954407E-04   15    8    5    2
   -0.36656352051E-04   15    8    5    3
   -0.54623470966E-05   15    8    5    4
   -0.13997611481E-03   15    8    5    5
   -0.26834689833E-04   15    8    6    1
    0.36631101734E-04   15    8    6    2
   -0.48286722403E-04   15    8    6    3
    0.87141207232E-05   15    8    6    4
   -0.12933828754E-05   15    8    6    5
   -0.12106623535E-03   15    8    6    6
   -0.97104084437E-04   15    8    7    1
   -0.12037601585E-03   15    8    7    2
   -0.12695873173E-03   15    8    7    3
    0.56001160614E-04   15    8    7    4
   -0.76763779494E-05   15    8    7    5
   -0.13967308416E-03   15    8    7    6
   -0.82822423731E-04   15    8    7    7
    0.79917853432E-05   15    8    8    1
    0.41731346562E-04   15    8    8    2
    0.73275894212E-04   15    8    8    3
    0.96546040025E-05   15    8    8    4
   -0.24974421333E-03   15    8    8    5
    0.95992906549E-04   15    8    8    6
    0.37615864425E-03   15    8    8    7
   -0.15094037271E-03   15    8    8    8
    0.81287253122E-04   15    8    9    1
   -0.48530401884E-04   15    8    9    2
    0.38211085000E-04   15    8    9    3
   -0.81043091210E-05   15    8    9    4
    0.56864824081E-05   15    8    9    5
    0.18887636815E-04   15    8    9    6
    0.27028985468E-03   15    8    9    7
   -0.13587215817E-03   15    8    9    8
   -0.76886534175E-04   15    8    9    9
   -0.73449309754E-04   15    8   10    1
    0.14738110555E-03   15    8   10    2
    0.10512888412E-03   15    8   10    3
   -0.38408638750E-04   15    8   10    4
    0.10108034399E-04   15    8   10    5
    0.13926008085E-03   15    8   10    6
   -0.11306695265E-04   15    8   10    7
    0.35096754324E-03   15    8   10    8
   -0.28295526557E-03   15    8   10    9
   -0.11439055503E-03   15    8   10   10
    0.28221548725E-04   15    8   11    1
    0.17813672760E-04   15    8   11    2
   -0.28650210019E-04   15    8   11    3
   -0.27230523412E-04   15    8   11    4
   -0.26472721752E-04   15    8   11    5
   -0.96580332655E-04   15    8   11    6
   -0.15182627389E-06   15    8   11    7
   -0.14718889641E-04   15    8   11    8
   -0.25756519298E-03   15    8   11    9
    0.35288741728E-04   15    8   11   10
    0.33769552125E-03   15    8   11   11
   -0.35917688980E-04   15    8   12    1
    0.92205757279E-05   15    8   12    2
   -0.11352267003E-04   15    8   12    3
   -0.20302102893E-06   15    8   12    4
   -0.38524282956E-06   15    8   12    5
    0.22339111789E-05   15    8   12    6
    0.68237135024E-04   15    8   12    7
    0.37711689353E-04   15    8   12    8
   -0.20178666150E-05   15    8   12    9
   -0.66196554905E-04   15    8   12   10
   -0.14254100097E-03   15    8   12   11
    0.22654173714E-03   15    8   12   12
   -0.73517311648E-05   15    8   13    1
    0.23453344377E-04   15    8   13    2
    0.21691147299E-04   15    8   13    3
    0.28838082095E-04   15    8   13    4
    0.12337845212E-04   15    8   13    5
   -0.39097789553E-04   15    8   13    6
   -0.60059882507E-04   15    8   13    7
    0.22922346068E-04   15    8   13    8
   -0.78912818234E-04   15    8   13    9
   -0.52484656467E-04   15    8   13   10
   -0.31943542420E-04   15    8   13   11
   -0.76139268152E-05   15    8   13   12
    0.21963787314E-03   15    8   13   13
   -0.25868497547E-04   15    8   14    1
   -0.25804682087E-04   15    8   14    2
    0.61390431890E-05   15    8   14    3
   -0.29414221719E-04   15    8   14    4
   -0.29543811511E-04   15    8   14    5
   -0.85875914138E-04   15    8   14    6
    0.20057338608E-04   15    8   14    7
    0.17965838937E-04   15    8   14    8
   -0.22177897880E-03   15    8   14    9
    0.31521810988E-04   15    8   14   10
   -0.56843386860E-06   15    8   14   11
   -0.14569415157E-03   15    8   14   12
    0.69852518462E-05   15    8   14   13
    0.10654779716E-03   15    8   14   14
   -0.85859574025E-04   15    8   15    1
   -0.26573505745E-04   15    8   15    2
    0.21548067862E-04   15    8   15    3
   -0.34680965449E-05   15    8   15    4
    0.61291354365E-05   15    8   15    5
   -0.96335234854E-05   15    8   15    6
    0.21797061972E-04   15    8   15    7
    0.31375431506E-03   15    8   15    8
   -0.16657223691E-02   15    9    1    1
   -0.12109268608E-03   15    9    2    1
   -0.17018046342E-02   15    9    2    2
    0.11351198638E-03   15    9    3    1
   -0.80091383141E-04   15    9    3    2
   -0.16867535021E-02   15    9    3    3
    0.91229059220E-05   15    9    4    1
   -0.39739919451E-04   15    9    4    2
   -0.37288424035E-04   15    9    4    3
   -0.17867514859E-02   15    9    4    4
    0.52901337335E-05   15    9    5    1
    0.29361816744E-04   15    9    5    2
    0.19192024167E-04   15    9    5    3
    0.12354759137E-03   15    9    5    4
   -0.18063422418E-02   15    9    5    5
   -0.12049334590E-04   15    9    6    1
    0.93826875229E-05   15    9    6    2
    0.64668601731E-05   15    9    6    3
   -0.14434334908E-03   15    9    6    4
   -0.68938034026E-04   15    9    6    5
   -0.14339952178E-02   15    9    6    6
    0.47419603493E-04   15    9    7    1
   -0.15127216370E-03   15    9    7    2
    0.15017415427E-03   15    9    7    3
   -0.74465221516E-04   15    9    7    4
   -0.12685521753E-03   15    9    7    5
    0.11982258003E-03   15    9    7    6
   -0.13043302409E-02   15    9    7    7
   -0.14372045379E-03   15    9    8    1
    0.89391651858E-04   15    9    8    2
   -0.92300368466E-04   15    9    8    3
    0.33401012719E-05   15    9    8    4
   -0.36217804173E-05   15    9    8    5
   -0.58332750343E-05   15    9    8    6
   -0.20795696699E-03   15    9    8    7
   -0.16247801083E-02   15    9    8    8
   -0.16167626307E-04   15    9    9    1
   -0.11937652262E-03   15    9    9    2
   -0.11314150995E-03   15    9    9    3
   -0.90969834367E-04   15    9    9    4
   -0.14343983106E-03   15    9    9    5
    0.14298626153E-03   15    9    9    6
    0.14256199439E-03   15    9    9    7
    0.48904457165E-06   15    9    9    8
   -0.10450745449E-02   15    9    9    9
   -0.62647003199E-04   15    9   10    1
    0.11858717781E-03   15    9   10    2
   -0.13945926380E-03   15    9   10    3
   -0.74132623898E-04   15    9   10    4
   -0.11605545924E-03   15    9   10    5
    0.12920238116E-03   15    9   10    6
   -0.12016888460E-03   15    9   10    7
    0.19841643533E-03   15    9   10    8
    0.18513251241E-03   15    9   10    9
   -0.13570927618E-02   15    9   10   10
    0.37312528269E-04   15    9   11    1
    0.93735611424E-04   15    9   11    2
    0.33607601945E-06   15    9   11    3
    0.38943628896E-05   15    9   11    4
   -0.33319659276E-04   15    9   11    5
   -0.93712532818E-05   15    9   11    6
    0.32040839282E-04   15    9   11    7
   -0.11593240289E-03   15    9   11    8
   -0.27058624989E-03   15    9   11    9
    0.10483089928E-03   15    9   11   10
    0.36029189723E-03   15    9   11   11
    0.11767766441E-04   15    9   12    1
    0.72682261621E-05   15    9   12    2
    0.13876875322E-04   15    9   12    3
    0.45404154030E-04   15    9   12    4
   -0.75947901419E-04   15    9   12    5
    0.39641819509E-04   15    9   12    6
   -0.41361188460E-05   15    9   12    7
   -0.78491012223E-05   15    9   12    8
    0.15015188146E-03   15    9   12    9
   -0.59733493637E-05   15    9   12   10
    0.55314067563E-04   15    9   12   11
    0.26634727827E-03   15    9   12   12
   -0.81034516565E-04   15    9   13    1
    0.48056534321E-04   15    9   13    2
   -0.67371514442E-04   15    9   13    3
   -0.12098429552E-04   15    9   13    4
   -0.85281630398E-06   15    9   13    5
    0.16223129134E-04   15    9   13    6
    0.54003348188E-04   15    9   13    7
    0.12695375539E-03   15    9   13    8
    0.34138122070E-04   15    9   13    9
   -0.56289141710E-04   15    9   13   10
    0.76664435815E-04   15    9   13   11
   -0.14798058595E-04   15    9   13   12
    0.46461250302E-03   15    9   13   13
    0.49721913257E-04   15    9   14    1
   -0.77249686797E-05   15    9   14    2
   -0.10450035877E-03   15    9   14    3
   -0.39026728640E-05   15    9   14    4
    0.42115625358E-04   15    9   14    5
    0.12404972552E-04   15    9   14    6
   -0.10781582238E-03   15    9   14    7
   -0.12672854331E-03   15    9   14    8
    0.26901160740E-03   15    9   14    9
   -0.35253196940E-04   15    9   14   10
   -0.10819497412E-03   15    9   14   11
   -0.55746477724E-04   15    9   14   12
    0.81738146940E-04   15    9   14   13
    0.35299829086E-03   15    9   14   14
    0.71905430976E-05   15    9   15    1
    0.85604528861E-04   15    9   15    2
    0.56952389247E-04   15    9   15    3
    0.83517600971E-04   15    9   15    4
    0.90526496598E-04   15    9   15    5
    0.24058900599E-03   15    9   15    6
   -0.14231819124E-03   15    9   15    7
   -0.20996000085E-04   15    9   15    8
    0.10918513300E-02   15    9   15    9
    0.39872231613E-02   15   10    1    1
   -0.33834221966E-04   15   10    2    1
    0.43251882717E-02   15   10    2    2
   -0.11039335911E-03   15   10    3    1
    0.98308746095E-04   15   10    3    2
    0.44663178424E-02   15   10    3    3
    0.15927625885E-03   15   10    4    1
   -0.14370531941E-03   15   10    4    2
   -0.13248481889E-03   15   10    4    3
    0.46777022541E-02   15   10    4    4
   -0.16974953951E-04   15   10    5    1
    0.14507702339E-03   15   10    5    2
   -0.25632967638E-03   15   10    5    3
   -0.15145314552E-03   15   10    5    4
    0.47890244288E-02   15   10    5    5
   -0.11468872450E-03   15   10    6    1
    0.54589133718E-04   15   10    6    2
    0.90983580669E-04   15   10    6    3
    0.22937128622E-03   15   10    6    4
    0.59194123246E-04   15   10    6    5
    0.40309752345E-02   15   10    6    6
    0.19422052903E-05   15   10    7    1
    0.24347000731E-03   15   10    7    2
   -0.20878937954E-03   15   10    7    3
    0.25117390838E-04   15   10    7    4
   -0.10299257990E-03   15   10    7    5
   -0.21028380498E-04   15   10    7    6
    0.40868081471E-02   15   10    7    7
    0.39978582461E-03   15   10    8    1
   -0.55061962472E-04   15   10    8    2
   -0.65383444232E-04   15   10    8    3
   -0.84916580318E-04   15   10    8    4
   -0.65394026477E-04   15   10    8    5
    0.20341853509E-04   15   10    8    6
    0.66571462121E-04   15   10    8    7
    0.39780641997E-02   15   10    8    8
   -0.29175065473E-03   15   10    9    1
    0.47701566908E-03   15   10    9    2
    0.43068987338E-03   15   10    9    3
    0.30215385500E-03   15   10    9    4
    0.13843095595E-03   15   10    9    5
   -0.61317808208E-03   15   10    9    6
   -0.72624706972E-04   15   10    9    7
    0.40626086860E-03   15   10    9    8
    0.20290332391E-02   15   10    9    9
   -0.71447546532E-04   15   10   10    1
   -0.58777651929E-03   15   10   10    2
    0.49281575215E-03   15   10   10    3
    0.32388696544E-04   15   10   10    4
    0.39619115232E-03   15   10   10    5
   -0.14231283053E-03   15   10   10    6
    0.66369077955E-03   15   10   10    7
    0.45858887334E-04   15   10   10    8
   -0.81607557478E-05   15   10   10    9
    0.33014816091E-02   15   10   10   10
   -0.18328955913E-03   15   10   11    1
   -0.19667018989E-03   15   10   11    2
   -0.14232138196E-04   15   10   11    3
   -0.14777609355E-04   15   10   11    4
    0.24547061647E-03   15   10   11    5
    0.11998611345E-03   15   10   11    6
    0.83517264401E-04   15   10   11    7
    0.76994983617E-04   15   10   11    8
    0.54883835135E-03   15   10   11    9
   -0.47446859996E-03   15   10   11   10
   -0.68681043698E-02   15   10   11   11
    0.28950098373E-03   15   10   12    1
    0.30164566049E-04   15   10   12    2
    0.39519112399E-04   15   10   12    3
   -0.10757748057E-04   15   10   12    4
    0.12212879005E-04   15   10   12    5
   -0.88286788975E-04   15   10   12    6
    0.11462236273E-04   15   10   12    7
   -0.14104521408E-03   15   10   12    8
   -0.14256615016E-03   15   10   12    9
    0.29425577942E-04   15   10   12   10
   -0.67694814259E-04   15   10   12   11
   -0.67957774293E-02   15   10   12   12
    0.20669989943E-03   15   10   13    1
   -0.22102829254E-03   15   10   13    2
   -0.19533568909E-03   15   10   13    3
   -0.29495524557E-03   15   10   13    4
   -0.34408459967E-04   15   10   13    5
    0.20051009908E-03   15   10   13    6
   -0.32042506318E-04   15   10   13    7
   -0.53661783231E-03   15   10   13    8
    0.64459613807E-03   15   10   13    9
   -0.53726262359E-05   15   10   13   10
   -0.12698439759E-03   15   10   13   11
   -0.29701536253E-03   15   10   13   12
   -0.66571522400E-02   15   10   13   13
    0.18037935569E-03   15   10   14    1
   -0.57820136199E-04   15   10   14    2
    0.17342815855E-03   15   10   14    3
    0.98992358179E-05   15   10   14    4
    0.29489291025E-03   15   10   14    5
   -0.15471768543E-03   15   10   14    6
    0.70876996593E-04   15   10   14    7
   -0.38112844051E-04   15   10   14    8
   -0.52734819556E-03   15   10   14    9
   -0.50333433246E-03   15   10   14   10
    0.16924922753E-03   15   10   14   11
    0.87874939516E-04   15   10   14   12
    0.72753887874E-04   15   10   14   13
   -0.68869747805E-02   15   10   14   14
    0.42451626834E-04   15   10   15    1
    0.28027275706E-03   15   10   15    2
   -0.21292797158E-03   15   10   15    3
   -0.79145206393E-06   15   10   15    4
   -0.21710233373E-03   15   10   15    5
    0.18639882142E-04   15   10   15    6
   -0.43067183261E-05   15   10   15    7
   -0.55475098810E-04   15   10   15    8
   -0.11363932179E-03   15   10   15    9
    0.81328535608E-03   15   10   15   10
   -0.26378044712E-03   15   11    1    1
   -0.17875508123E-03   15   11    2    1
   -0.32837938728E-03   15   11    2    2
   -0.11975912262E-03   15   11    3    1
   -0.60562555161E-04   15   11    3    2
   -0.91118251463E-04   15   11    3    3
    0.45559989834E-03   15   11    4    1
   -0.39546353393E-04   15   11    4    2
   -0.12739608800E-04   15   11    4    3
   -0.20939010667E-03   15   11    4    4
   -0.10754493772E-04   15   11    5    1
    0.50405245712E-03   15   11    5    2
   -0.41995240714E-03   15   11    5    3
    0.50516981058E-04   15   11    5    4
   -0.25950030992E-03   15   11    5    5
   -0.22326304393E-03   15   11    6    1
   -0.41968268682E-04   15   11    6    2
    0.44558301257E-04   15   11    6    3
   -0.37264204820E-04   15   11    6    4
   -0.26357084805E-04   15   11    6    5
   -0.10584593838E-03   15   11    6    6
    0.12050815264E-04   15   11    7    1
   -0.33195731972E-03   15   11    7    2
    0.42295238298E-03   15   11    7    3
   -0.20366900726E-04   15   11    7    4
   -0.51831376278E-03   15   11    7    5
    0.16044877307E-03   15   11    7    6
    0.13031393653E-02   15   11    7    7
    0.12078984509E-04   15   11    8    1
   -0.20984303677E-03   15   11    8    2
   -0.19897327640E-03   15   11    8    3
   -0.18804071379E-03   15   11    8    4
   -0.97582987117E-04   15   11    8    5
    0.20655216530E-03   15   11    8    6
    0.46945552742E-04   15   11    8    7
   -0.27028064608E-03   15   11    8    8
   -0.37484872460E-03   15   11    9    1
    0.35814627867E-04   15   11    9    2
   -0.17024841231E-04   15   11    9    3
    0.11705467447E-04   15   11    9    4
   -0.31814258963E-04   15   11    9    5
    0.62590380531E-04   15   11    9    6
    0.68371236143E-04   15   11    9    7
    0.43779326673E-03   15   11    9    8
   -0.25102231025E-03   15   11    9    9
   -0.30037539154E-04   15   11   10    1
   -0.41074238443E-03   15   11   10    2
    0.22093870700E-03   15   11   10    3
   -0.38982106401E-04   15   11   10    4
    0.52338686927E-03   15   11   10    5
   -0.34173806322E-04   15   11   10    6
   -0.53621166323E-04   15   11   10    7
    0.10251472483E-03   15   11   10    8
    0.16158528127E-03   15   11   10    9
   -0.15764835446E-02   15   11   10   10
   -0.42549452656E-03   15   11   11    1
    0.27264734326E-04   15   11   11    2
    0.47377693487E-04   15   11   11    3
    0.84441088103E-05   15   11   11    4
   -0.46745804115E-04   15   11   11    5
   -0.37064494990E-04   15   11   11    6
   -0.45543982009E-03   15   11   11    7
   -0.74928085580E-04   15   11   11    8
   -0.55996713892E-05   15   11   11    9
   -0.40521029764E-03   15   11   11   10
    0.10976985513E-02   15   11   11   11
    0.13848326956E-03   15   11   12    1
   -0.17047026794E-04   15   11   12    2
   -0.31718332109E-04   15   11   12    3
   -0.36589507408E-04   15   11   12    4
    0.63083076090E-04   15   11   12    5
    0.22943851972E-04   15   11   12    6
    0.10026109091E-04   15   11   12    7
   -0.29761141878E-03   15   11   12    8
    0.35106960682E-04   15   11   12    9
    0.49566368145E-04   15   11   12   10
    0.26213219480E-03   15   11   12   11
    0.18485929267E-02   15   11   12   12
    0.87240936959E-05   15   11   13    1
   -0.77525159636E-04   15   11   13    2
   -0.13448001874E-03   15   11   13    3
   -0.24404012043E-03   15   11   13    4
   -0.98361220894E-05   15   11   13    5
    0.18002618192E-03   15   11   13    6
    0.43518830655E-04   15   11   13    7
   -0.33876006629E-04   15   11   13    8
    0.82365447282E-03   15   11   13    9
   -0.41300861169E-04   15   11   13   10
   -0.82544366630E-02   15   11   13   11
   -0.92133318908E-02   15   11   13   12
    0.44306306715E-03   15   11   13   13
    0.24669848076E-03   15   11   14    1
   -0.34493956956E-04   15   11   14    2
    0.42634434391E-04   15   11   14    3
    0.62882284380E-05   15   11   14    4
    0.17665883789E-03   15   11   14    5
   -0.36721080195E-04   15   11   14    6
   -0.19682817077E-03   15   11   14    7
    0.16811374766E-04   15   11   14    8
   -0.43803474233E-04   15   11   14    9
   -0.21080704809E-03   15   11   14   10
    0.56611346709E-03   15   11   14   11
    0.13994431071E-03   15   11   14   12
    0.29134500903E-02   15   11   14   13
    0.50482622915E-03   15   11   14   14
    0.57972292709E-04   15   11   15    1
   -0.35147984885E-03   15   11   15    2
    0.94040876568E-05   15   11   15    3
    0.93775357994E-05   15   11   15    4
   -0.63366830374E-04   15   11   15    5
   -0.41049775367E-03   15   11   15    6
   -0.45908069311E-03   15   11   15    7
    0.72254732898E-04   15   11   15    8
   -0.44918637766E-03   15   11   15    9
    0.44534019373E-03   15   11   15   10
    0.27550723953E-01   15   11   15   11
    0.30126098574E-03   15   12    1    1
   -0.70375856168E-05   15   12    2    1
    0.28709702145E-03   15   12    2    2
    0.84266796864E-05   15   12    3    1
    0.30951616694E-04   15   12    3    2
    0.28775953743E-03   15   12    3    3
    0.26596803854E-06   15   12    4    1
    0.13575739023E-04   15   12    4    2
    0.14007482909E-04   15   12    4    3
    0.26922829137E-03   15   12    4    4
    0.23071037846E-06   15   12    5    1
   -0.54021509310E-04   15   12    5    2
   -0.50925823916E-04   15   12    5    3
   -0.35392364046E-04   15   12    5    4
    0.25845704990E-03   15   12    5    5
    0.89089833487E-06   15   12    6    1
   -0.75836282255E-05   15   12    6    2
   -0.68714554591E-05   15   12    6    3
    0.37017712520E-04   15   12    6    4
   -0.14783593649E-04   15   12    6    5
    0.19832366752E-03   15   12    6    6
   -0.83049066270E-05   15   12    7    1
    0.58900262797E-04   15   12    7    2
    0.15599548147E-04   15   12    7    3
    0.23522663585E-04   15   12    7    4
    0.23452477533E-04   15   12    7    5
   -0.11332152466E-04   15   12    7    6
    0.14664181170E-03   15   12    7    7
    0.15039015963E-04   15   12    8    1
    0.50003101617E-04   15   12    8    2
   -0.54854983880E-04   15   12    8    3
   -0.22380140878E-05   15   12    8    4
   -0.37745785282E-05   15   12    8    5
    0.68408440643E-06   15   12    8    6
   -0.80606620279E-04   15   12    8    7
    0.24501663937E-03   15   12    8    8
    0.30696866652E-05   15   12    9    1
    0.20613741532E-04   15   12    9    2
    0.27676411200E-04   15   12    9    3
   -0.97706113408E-05   15   12    9    4
   -0.97499670332E-04   15   12    9    5
    0.30404622277E-04   15   12    9    6
   -0.28825199915E-04   15   12    9    7
   -0.34155680211E-05   15   12    9    8
    0.30676679178E-03   15   12    9    9
    0.12220761236E-04   15   12   10    1
    0.20358386490E-04   15   12   10    2
    0.58572883685E-04   15   12   10    3
    0.23412621840E-04   15   12   10    4
    0.25446440697E-04   15   12   10    5
   -0.73687916454E-05   15   12   10    6
    0.68531629653E-04   15   12   10    7
    0.82597652709E-04   15   12   10    8
   -0.39481675774E-04   15   12   10    9
    0.15614400688E-03   15   12   10   10
    0.36909734081E-03   15   12   11    1
    0.23688966510E-04   15   12   11    2
   -0.19025447422E-05   15   12   11    3
    0.13372630060E-04   15   12   11    4
    0.35142207193E-04   15   12   11    5
    0.40227143322E-04   15   12   11    6
    0.65342247049E-04   15   12   11    7
    0.60088590792E-04   15   12   11    8
    0.67730746945E-04   15   12   11    9
    0.64748839557E-04   15   12   11   10
   -0.13607362378E-02   15   12   11   11
    0.51891129972E-05   15   12   12    1
    0.90596215072E-04   15   12   12    2
    0.13263764226E-03   15   12   12    3
    0.66386190071E-04   15   12   12    4
   -0.53401650113E-03   15   12   12    5
   -0.38797446977E-04   15   12   12    6
   -0.36400716549E-03   15   12   12    7
    0.11345348563E-04   15   12   12    8
   -0.63971921137E-05   15   12   12    9
   -0.34869190604E-03   15   12   12   10
   -0.36648265715E-03   15   12   12   11
   -0.89737718399E-03   15   12   12   12
    0.31894191919E-04   15   12   13    1
   -0.24337768081E-03   15   12   13    2
    0.25234475596E-03   15   12   13    3
    0.29344071653E-05   15   12   13    4
    0.16163949754E-04   15   12   13    5
   -0.54184846458E-05   15   12   13    6
   -0.50325465432E-04   15   12   13    7
    0.55630742273E-04   15   12   13    8
   -0.51910161270E-05   15   12   13    9
    0.50207536426E-04   15   12   13   10
    0.11114973360E-01   15   12   13   11
   -0.77034618166E-05   15   12   13   12
    0.10960002283E-02   15   12   13   13
    0.37284829031E-03   15   12   14    1
   -0.98911797344E-05   15   12   14    2
   -0.43228840301E-04   15   12   14    3
    0.74275071269E-05   15   12   14    4
   -0.33319068423E-04   15   12   14    5
   -0.38529230065E-04   15   12   14    6
   -0.57193968609E-04   15   12   14    7
    0.68308453564E-04   15   12   14    8
   -0.64042798066E-04   15   12   14    9
   -0.50642309717E-04   15   12   14   10
   -0.24068711025E-04   15   12   14   11
   -0.36876141538E-03   15   12   14   12
    0.11239278314E-01   15   12   14   13
   -0.21063048977E-02   15   12   14   14
    0.14482982794E-04   15   12   15    1
   -0.49307598300E-04   15   12   15    2
   -0.46129836006E-04   15   12   15    3
   -0.64060129920E-03   15   12   15    4
    0.29790171295E-04   15   12   15    5
    0.71073364705E-03   15   12   15    6
   -0.10558221044E-04   15   12   15    7
   -0.16848741263E-04   15   12   15    8
    0.43066940678E-03   15   12   15    9
   -0.38531541947E-04   15   12   15   10
   -0.44877651429E-02   15   12   15   11
    0.38644823066E-01   15   12   15   12
    0.29154228512E-04   15   13    1    1
    0.10395145716E-04   15   13    2    1
   -0.12677401878E-03   15   13    2    2
    0.34430625997E-04   15   13    3    1
    0.70284715902E-05   15   13    3    2
    0.17629723268E-03   15   13    3    3
    0.26604538137E-04   15   13    4    1
   -0.53044810299E-04   15   13    4    2
    0.57635381889E-04   15   13    4    3
    0.26277483865E-04   15   13    4    4
   -0.19558660058E-03   15   13    5    1
    0.16089851122E-04   15   13    5    2
   -0.41824867896E-05   15   13    5    3
    0.18084022513E-05   15   13    5    4
    0.21864617942E-04   15   13    5    5
   -0.78673055726E-05   15   13    6    1
    0.69669068195E-05   15   13    6    2
   -0.11954233531E-04   15   13    6    3
    0.22626606528E-05   15   13    6    4
    0.38762552123E-05   15   13    6    5
    0.24470130257E-04   15   13    6    6
    0.35875180647E-04   15   13    7    1
    0.13879186208E-03   15   13    7    2
    0.15995002228E-03   15   13    7    3
    0.31969086607E-04   15   13    7    4
    0.11136701305E-04   15   13    7    5
    0.42549667088E-04   15   13    7    6
    0.32375936020E-04   15   13    7    7
    0.12436664658E-05   15   13    8    1
   -0.11417332552E-04   15   13    8    2
   -0.19064875490E-04   15   13    8    3
   -0.18663736656E-04   15   13    8    4
    0.95932483093E-04   15   13    8    5
   -0.19232290714E-04   15   13    8    6
   -0.18171979201E-03   15   13    8    7
    0.33867637145E-04   15   13    8    8
   -0.25056942339E-04   15   13    9    1
    0.10119562278E-03   15   13    9    2
   -0.11130679144E-03   15   13    9    3
   -0.22021790288E-05   15   13    9    4
   -0.47539347528E-05   15   13    9    5
    0.77563183271E-05   15   13    9    6
   -0.32188630316E-03   15   13    9    7
    0.24680089024E-05   15   13    9    8
    0.42418660999E-04   15   13    9    9
    0.18955706460E-04   15   13   10    1
   -0.16787525272E-03   15   13   10    2
   -0.12475559713E-03   15   13   10    3
   -0.30310833905E-04   15   13   10    4
   -0.18851642692E-05   15   13   10    5
   -0.56139486231E-04   15   13   10    6
    0.11546631427E-06   15   13   10    7
   -0.17924531717E-03   15   13   10    8
    0.31495278209E-03   15   13   10    9
   -0.18603282721E-04   15   13   10   10
    0.10524835182E-04   15   13   11    1
   -0.38358974550E-03   15   13   11    2
    0.59010603790E-04   15   13   11    3
   -0.83198988690E-04   15   13   11    4
   -0.40332975621E-04   15   13   11    5
   -0.36244599429E-03   15   13   11    6
   -0.10939294654E-03   15   13   11    7
    0.41303024896E-05   15   13   11    8
   -0.53820124142E-03   15   13   11    9
    0.12248522293E-03   15   13   11   10
    0.16110783033E-01   15   13   11   11
   -0.16451220657E-04   15   13   12    1
    0.57939402710E-04   15   13   12    2
   -0.56185649985E-04   15   13   12    3
    0.79673096072E-06   15   13   12    4
   -0.12288212555E-04   15   13   12    5
   -0.31920306977E-06   15   13   12    6
    0.73896676964E-04   15   13   12    7
   -0.81312009147E-05   15   13   12    8
   -0.66059496212E-05   15   13   12    9
   -0.85753753541E-04   15   13   12   10
   -0.25448157554E-02   15   13   12   11
   -0.52453977604E-04   15   13   12   12
    0.16678825428E-05   15   13   13    1
    0.44022354883E-04   15   13   13    2
    0.72963717958E-04   15   13   13    3
    0.10729914798E-04   15   13   13    4
   -0.35459149298E-03   15   13   13    5
   -0.49063710780E-04   15   13   13    6
   -0.34073283028E-03   15   13   13    7
    0.11683311166E-04   15   13   13    8
    0.12489143164E-04   15   13   13    9
   -0.32499425776E-03   15   13   13   10
    0.13860159700E-03   15   13   13   11
   -0.96650447563E-03   15   13   13   12
   -0.49844822094E-04   15   13   13   13
   -0.21546212708E-04   15   13   14    1
    0.32186293006E-04   15   13   14    2
   -0.38412271758E-03   15   13   14    3
   -0.88520784298E-04   15   13   14    4
   -0.65081135384E-04   15   13   14    5
   -0.36347862007E-03   15   13   14    6
    0.10870518868E-03   15   13   14    7
    0.18435707299E-04   15   13   14    8
   -0.55744493801E-03   15   13   14    9
   -0.10186184770E-03   15   13   14   10
    0.28949837478E-03   15   13   14   11
   -0.25943645181E-02   15   13   14   12
   -0.51362886134E-03   15   13   14   13
   -0.16242651169E-01   15   13   14   14
    0.75716631317E-03   15   13   15    1
   -0.27258231747E-04   15   13   15    2
   -0.11463972699E-04   15   13   15    3
   -0.96197981423E-05   15   13   15    4
    0.51240442724E-05   15   13   15    5
    0.21199121586E-04   15   13   15    6
    0.82244983076E-04   15   13   15    7
    0.75900575209E-03   15   13   15    8
   -0.69197493762E-07   15   13   15    9
   -0.79922821732E-04   15   13   15   10
    0.19380943043E-03   15   13   15   11
    0.45000950124E-03   15   13   15   12
    0.32571365788E-01   15   13   15   13
    0.26166369494E-03   15   14    1    1
   -0.13271875855E-03   15   14    2    1
    0.19229642110E-03   15   14    2    2
   -0.16934371980E-03   15   14    3    1
    0.17837486970E-04   15   14    3    2
    0.42659610193E-03   15   14    3    3
    0.46019328838E-03   15   14    4    1
   -0.10070738333E-04   15   14    4    2
    0.16045098440E-04   15   14    4    3
    0.26869216383E-03   15   14    4    4
   -0.61756543017E-05   15   14    5    1
    0.40928363939E-03   15   14    5    2
   -0.51901595823E-03   15   14    5    3
   -0.54443751698E-04   15   14    5    4
    0.19010551636E-03   15   14    5    5
   -0.22438374455E-03   15   14    6    1
   -0.55937065149E-04   15   14    6    2
    0.25669836596E-04   15   14    6    3
    0.30948287068E-04   15   14    6    4
    0.22708778521E-04   15   14    6    5
    0.20277763044E-03   15   14    6    6
   -0.18431202110E-04   15   14    7    1
   -0.24606095844E-03   15   14    7    2
    0.42344792675E-03   15   14    7    3
    0.39915103645E-04   15   14    7    4
   -0.48174014342E-03   15   14    7    5
    0.47098546890E-04   15   14    7    6
    0.16192917232E-02   15   14    7    7
    0.33163270621E-04   15   14    8    1
   -0.19516403145E-03   15   14    8    2
   -0.22089790769E-03   15   14    8    3
   -0.19363059192E-03   15   14    8    4
   -0.10811910504E-03   15   14    8    5
    0.21768096253E-03   15   14    8    6
    0.70017339862E-04   15   14    8    7
    0.18624602546E-03   15   14    8    8
   -0.37675387172E-03   15   14    9    1
    0.17705198192E-04   15   14    9    2
   -0.31446442759E-04   15   14    9    3
   -0.13269343249E-04   15   14    9    4
    0.51910244312E-04   15   14    9    5
    0.57816094811E-05   15   14    9    6
   -0.11859674718E-03   15   14    9    7
    0.45034343109E-03   15   14    9    8
    0.21928851498E-03   15   14    9    9
    0.82575333967E-05   15   14   10    1
   -0.39024943112E-03   15   14   10    2
    0.32859415720E-03   15   14   10    3
    0.20034990320E-04   15   14   10    4
    0.57645209183E-03   15   14   10    5
   -0.13100368033E-03   15   14   10    6
    0.44424197596E-04   15   14   10    7
    0.10842541675E-03   15   14   10    8
   -0.87003964638E-04   15   14   10    9
   -0.12798067305E-02   15   14   10   10
   -0.26147578006E-03   15   14   11    1
    0.98684734559E-04   15   14   11    2
   -0.17442766829E-04   15   14   11    3
    0.11851297063E-04   15   14   11    4
    0.17799084917E-03   15   14   11    5
    0.24326627769E-04   15   14   11    6
   -0.19225283570E-03   15   14   11    7
   -0.11590305807E-04   15   14   11    8
    0.66392193654E-04   15   14   11    9
   -0.21994255402E-03   15   14   11   10
   -0.35223827508E-02   15   14   11   11
    0.14124879464E-03   15   14   12    1
    0.22883392334E-04   15   14   12    2
    0.17273337890E-04   15   14   12    3
    0.30708805933E-04   15   14   12    4
   -0.60686162314E-04   15   14   12    5
   -0.34474808612E-04   15   14   12    6
   -0.57918655198E-04   15   14   12    7
   -0.29821450703E-03   15   14   12    8
   -0.35825677139E-04   15   14   12    9
   -0.76988405210E-05   15   14   12   10
   -0.22258078859E-03   15   14   12   11
   -0.16008055589E-02   15   14   12   12
   -0.14685789311E-04   15   14   13    1
   -0.14084509695E-03   15   14   13    2
   -0.72551343353E-04   15   14   13    3
   -0.24617430893E-03   15   14   13    4
    0.74743920186E-05   15   14   13    5
    0.17909225390E-03   15   14   13    6
   -0.24639963913E-04   15   14   13    7
   -0.55189387012E-04   15   14   13    8
    0.82783388410E-03   15   14   13    9
    0.39851239366E-04   15   14   13   10
   -0.32033447009E-02   15   14   13   11
   -0.92944027504E-02   15   14   13   12
   -0.90907322826E-03   15   14   13   13
    0.42675246495E-03   15   14   14    1
   -0.12600749234E-04   15   14   14    2
    0.39245427091E-04   15   14   14    3
    0.15061162302E-04   15   14   14    4
   -0.44261277888E-04   15   14   14    5
   -0.61643143696E-04   15   14   14    6
   -0.42169578629E-03   15   14   14    7
    0.10278594913E-03   15   14   14    8
   -0.83902560516E-04   15   14   14    9
   -0.44314071484E-03   15   14   14   10
    0.31935048598E-03   15   14   14   11
    0.62545372673E-03   15   14   14   12
    0.82380023176E-02   15   14   14   13
   -0.22541708833E-02   15   14   14   14
    0.41403173656E-04   15   14   15    1
   -0.26872720014E-05   15   14   15    2
    0.33429552888E-03   15   14   15    3
   -0.10324914607E-04   15   14   15    4
    0.13989206559E-03   15   14   15    5
    0.37911969555E-03   15   14   15    6
   -0.42511841985E-03   15   14   15    7
    0.17112636731E-04   15   14   15    8
    0.46748549274E-03   15   14   15    9
    0.46828691074E-03   15   14   15   10
    0.67290241335E-02   15   14   15   11
    0.43940750588E-02   15   14   15   12
   -0.55601624994E-03   15   14   15   13
    0.27806994504E-01   15   14   15   14
    0.20230741204       15   15    1    1
   -0.33626875804E-03   15   15    2    1
    0.20073487717       15   15    2    2
    0.25296438637E-03   15   15    3    1
    0.44865425445E-03   15   15    3    2
    0.20058781025       15   15    3    3
    0.19069669058E-03   15   15    4    1
    0.31683256703E-02   15   15    4    2
    0.30281720182E-02   15   15    4    3
    0.20042426891       15   15    4    4
    0.38321521298E-04   15   15    5    1
    0.26573164337E-03   15   15    5    2
    0.22222996797E-03   15   15    5    3
    0.28427451626E-03   15   15    5    4
    0.19943662182       15   15    5    5
    0.77212783728E-04   15   15    6    1
   -0.50624390284E-02   15   15    6    2
   -0.47315184373E-02   15   15    6    3
    0.38662673979E-02   15   15    6    4
   -0.79335339992E-03   15   15    6    5
    0.19515576739       15   15    6    6
   -0.31453177135E-03   15   15    7    1
   -0.27485791583E-02   15   15    7    2
    0.30656713481E-02   15   15    7    3
   -0.25708048362E-03   15   15    7    4
    0.12353823323E-02   15   15    7    5
   -0.19219306009E-03   15   15    7    6
    0.20439950789       15   15    7    7
    0.68120605883E-02   15   15    8    1
   -0.25125889232E-03   15   15    8    2
    0.34481272055E-03   15   15    8    3
   -0.12603830995E-03   15   15    8    4
    0.17843100864E-04   15   15    8    5
   -0.68898944217E-03   15   15    8    6
    0.17801483627E-02   15   15    8    7
    0.18525968458       15   15    8    8
    0.49637962976E-04   15   15    9    1
   -0.40991907007E-03   15   15    9    2
   -0.46802408326E-03   15   15    9    3
    0.15508762546E-02   15   15    9    4
   -0.16136098470E-03   15   15    9    5
    0.17739306106E-01   15   15    9    6
   -0.10737777186E-02   15   15    9    7
   -0.98382144506E-03   15   15    9    8
    0.23245855649       15   15    9    9
    0.62655251326E-03   15   15   10    1
    0.29729216510E-02   15   15   10    2
   -0.28023724279E-02   15   15   10    3
   -0.36045258432E-03   15   15   10    4
    0.10138696339E-02   15   15   10    5
   -0.38487728154E-03   15   15   10    6
   -0.16815317653E-01   15   15   10    7
   -0.20871641571E-02   15   15   10    8
   -0.61052886580E-03   15   15   10    9
    0.20394380035       15   15   10   10
    0.39708474490E-03   15   15   11    1
   -0.14333319755E-01   15   15   11    2
    0.15918303195E-02   15   15   11    3
   -0.18594938817E-02   15   15   11    4
   -0.18895876099E-02   15   15   11    5
   -0.87524365812E-02   15   15   11    6
   -0.56600641426E-02   15   15   11    7
    0.11904300008E-02   15   15   11    8
   -0.10770440359E-01   15   15   11    9
    0.54235697012E-02   15   15   11   10
    0.83176607178       15   15   11   11
   -0.11745055382E-04   15   15   12    1
   -0.18284200226E-02   15   15   12    2
   -0.16349193562E-02   15   15   12    3
   -0.99175654450E-02   15   15   12    4
   -0.49120232274E-03   15   15   12    5
    0.90742340639E-02   15   15   12    6
   -0.26657785310E-03   15   15   12    7
   -0.83547829128E-04   15   15   12    8
    0.74983349708E-02   15   15   12    9
   -0.64366686466E-03   15   15   12   10
    0.77142198710E-02   15   15   12   11
    0.83886335875       15   15   12   12
    0.12591550035E-01   15   15   13    1
   -0.72991734101E-03   15   15   13    2
    0.51166521124E-03   15   15   13    3
    0.11202075530E-03   15   15   13    4
    0.16746829401E-03   15   15   13    5
    0.63994598063E-03   15   15   13    6
    0.13800798987E-02   15   15   13    7
    0.16445998038E-01   15   15   13    8
    0.52577604884E-03   15   15   13    9
   -0.12148340471E-02   15   15   13   10
    0.57879078473E-03   15   15   13   11
   -0.10000531804E-02   15   15   13   12
    0.79498206026       15   15   13   13
    0.65752004005E-03   15   15   14    1
   -0.10872125407E-02   15   15   14    2
    0.14128958516E-01   15   15   14    3
    0.19602514767E-02   15   15   14    4
    0.31842720055E-02   15   15   14    5
    0.82298331715E-02   15   15   14    6
   -0.48914709992E-02   15   15   14    7
   -0.18785211257E-04   15   15   14    8
    0.11066095234E-01   15   15   14    9
    0.56906342291E-02   15   15   14   10
   -0.16773186671E-01   15   15   14   11
   -0.75807823367E-02   15   15   14   12
    0.28420090988E-02   15   15   14   13
    0.83132318756       15   15   14   14
    0.10514478173E-03   15   15   15    1
    0.13880666445E-02   15   15   15    2
    0.23778074194E-02   15   15   15    3
    0.75341503208E-03   15   15   15    4
   -0.88755375239E-02   15   15   15    5
   -0.26249866308E-03   15   15   15    6
   -0.82239002209E-02   15   15   15    7
    0.24493221990E-03   15   15   15    8
    0.62615723467E-03   15   15   15    9
   -0.76497800076E-02   15   15   15   10
    0.12229154019E-02   15   15   15   11
   -0.88074706900E-03   15   15   15   12
   -0.65907469473E-04   15   15   15   13
   -0.23834425452E-02   15   15   15   14
    0.91418772249       15   15   15   15
   -0.16800735540E-01   16    1    1    1
    0.64378530290E-04   16    1    2    1
   -0.15779125088E-01   16    1    2    2
   -0.77363183372E-04   16    1    3    1
   -0.59075566269E-03   16    1    3    2
   -0.15724577039E-01   16    1    3    3
   -0.13005770560E-04   16    1    4    1
   -0.16441990277E-03   16    1    4    2
   -0.14957382571E-03   16    1    4    3
   -0.16162968433E-01   16    1    4    4
    0.60143311324E-05   16    1    5    1
   -0.19722673551E-04   16    1    5    2
    0.40990320753E-04   16    1    5    3
   -0.54940748647E-04   16    1    5    4
   -0.16565631736E-01   16    1    5    5
   -0.17548379946E-03   16    1    6    1
    0.12276646043E-02   16    1    6    2
    0.11828666651E-02   16    1    6    3
   -0.61599994294E-02   16    1    6    4
   -0.30170633487E-03   16    1    6    5
   -0.93002831777E-02   16    1    6    6
   -0.11314785426E-03   16    1    7    1
   -0.30232006776E-02   16    1    7    2
    0.38717464798E-02   16    1    7    3
    0.41606460857E-03   16    1    7    4
   -0.40349517613E-02   16    1    7    5
   -0.41891964434E-05   16    1    7    6
   -0.87593484940E-02   16    1    7    7
   -0.69084981225E-02   16    1    8    1
    0.10867317462E-03   16    1    8    2
    0.65827138405E-04   16    1    8    3
    0.22826519093E-03   16    1    8    4
    0.12937296395E-03   16    1    8    5
   -0.93823060460E-04   16    1    8    6
    0.14894529423E-03   16    1    8    7
   -0.11190354488E-01   16    1    8    8
   -0.21161912519E-03   16    1    9    1
   -0.39815235183E-02   16    1    9    2
   -0.38425693811E-02   16    1    9    3
   -0.19126090422E-02   16    1    9    4
   -0.83910348132E-03   16    1    9    5
    0.11253077963E-02   16    1    9    6
   -0.12234839859E-03   16    1    9    7
   -0.57023187325E-04   16    1    9    8
   -0.74929469150E-02   16    1    9    9
   -0.48451634929E-04   16    1   10    1
    0.35546554996E-02   16    1   10    2
   -0.28720177360E-02   16    1   10    3
    0.44898140297E-03   16    1   10    4
   -0.43932532373E-02   16    1   10    5
   -0.45292049426E-04   16    1   10    6
   -0.12729835514E-02   16    1   10    7
   -0.18574876986E-03   16    1   10    8
   -0.41841167971E-04   16    1   10    9
   -0.88149843868E-02   16    1   10   10
   -0.58114863780E-05   16    1   11    1
   -0.10861274019E-03   16    1   11    2
   -0.23078307894E-04   16    1   11    3
   -0.68632536062E-04   16    1   11    4
   -0.25129907142E-04   16    1   11    5
   -0.95389598481E-04   16    1   11    6
    0.12693881393E-03   16    1   11    7
    0.15279796421E-04   16    1   11    8
   -0.51330211592E-03   16    1   11    9
   -0.16178348700E-03   16    1   11   10
    0.91274562563E-02   16    1   11   11
    0.64392759911E-05   16    1   12    1
    0.12354353534E-04   16    1   12    2
    0.11105962220E-04   16    1   12    3
    0.22882356055E-04   16    1   12    4
   -0.72476435346E-05   16    1   12    5
    0.33234788500E-03   16    1   12    6
   -0.19198056140E-04   16    1   12    7
   -0.15865224557E-04   16    1   12    8
    0.57318758974E-03   16    1   12    9
   -0.29920736012E-04   16    1   12   10
    0.77975854064E-06   16    1   12   11
    0.97225213234E-02   16    1   12   12
    0.17804834237E-03   16    1   13    1
   -0.73998078956E-06   16    1   13    2
   -0.65290286951E-05   16    1   13    3
   -0.39534165842E-05   16    1   13    4
    0.17376019410E-05   16    1   13    5
    0.16114496452E-04   16    1   13    6
    0.11392186664E-05   16    1   13    7
    0.36049638245E-03   16    1   13    8
    0.28740939439E-04   16    1   13    9
    0.49081658717E-05   16    1   13   10
    0.81981215738E-05   16    1   13   11
   -0.13302029436E-04   16    1   13   12
    0.90945624259E-02   16    1   13   13
    0.62861467469E-05   16    1   14    1
    0.28131322744E-04   16    1   14    2
    0.10462902587E-03   16    1   14    3
    0.67986643950E-04   16    1   14    4
    0.42922632877E-04   16    1   14    5
    0.89539771450E-04   16    1   14    6
    0.17960912333E-03   16    1   14    7
   -0.13341037452E-04   16    1   14    8
    0.49653087247E-03   16    1   14    9
   -0.13751813225E-03   16    1   14   10
   -0.91564039858E-04   16    1   14   11
   -0.73430326770E-06   16    1   14   12
    0.33754993677E-04   16    1   14   13
    0.91119154335E-02   16    1   14   14
    0.18334433328E-05   16    1   15    1
    0.10785741961E-04   16    1   15    2
    0.76538823181E-05   16    1   15    3
    0.17736949844E-04   16    1   15    4
   -0.96977312584E-04   16    1   15    5
   -0.96879663219E-05   16    1   15    6
   -0.16935574100E-03   16    1   15    7
    0.36806293921E-05   16    1   15    8
    0.85982763240E-04   16    1   15    9
   -0.17630415779E-03   16    1   15   10
    0.29487816367E-04   16    1   15   11
   -0.45651923945E-04   16    1   15   12
    0.48848991303E-05   16    1   15   13
   -0.17827412726E-04   16    1   15   14
    0.95079031283E-02   16    1   15   15
    0.15853027887E-02   16    1   16    1
    0.57065281974E-03   16    2    1    1
   -0.65804663125E-03   16    2    2    1
    0.66907451032E-03   16    2    2    2
   -0.18780053297E-03   16    2    3    1
   -0.34964861923E-04   16    2    3    2
    0.57887762088E-03   16    2    3    3
    0.11163363792E-03   16    2    4    1
   -0.55588289025E-05   16    2    4    2
   -0.23472380397E-04   16    2    4    3
    0.66981461720E-03   16    2    4    4
   -0.28942290775E-04   16    2    5    1
    0.89354612323E-04   16    2    5    2
   -0.20054258875E-04   16    2    5    3
    0.63190587904E-04   16    2    5    4
    0.62690625926E-03   16    2    5    5
    0.19889043520E-03   16    2    6    1
   -0.62137893110E-04   16    2    6    2
   -0.59632597360E-04   16    2    6    3
    0.25635143743E-03   16    2    6    4
    0.18310754614E-03   16    2    6    5
    0.37501646648E-03   16    2    6    6
   -0.23794007715E-03   16    2    7    1
    0.24100844103E-03   16    2    7    2
   -0.26937149353E-03   16    2    7    3
    0.11738456960E-03   16    2    7    4
    0.32860370770E-03   16    2    7    5
   -0.56832021993E-04   16    2    7    6
    0.23999992383E-03   16    2    7    7
    0.22424668644E-03   16    2    8    1
   -0.35001466891E-03   16    2    8    2
    0.21312991038E-03   16    2    8    3
    0.10876626625E-03   16    2    8    4
    0.48754343160E-04   16    2    8    5
    0.30045284761E-03   16    2    8    6
   -0.50077667042E-04   16    2    8    7
    0.41419298153E-03   16    2    8    8
    0.15809870152E-04   16    2    9    1
    0.14563855254E-03   16    2    9    2
    0.12759772107E-03   16    2    9    3
    0.93631805704E-04   16    2    9    4
    0.16390265173E-03   16    2    9    5
   -0.50962652237E-04   16    2    9    6
   -0.61984441343E-05   16    2    9    7
   -0.56312212502E-03   16    2    9    8
    0.22719491320E-03   16    2    9    9
    0.27885927458E-03   16    2   10    1
   -0.24023638758E-04   16    2   10    2
    0.53464235007E-04   16    2   10    3
    0.14902085623E-03   16    2   10    4
   -0.52897217644E-04   16    2   10    5
   -0.76804822220E-04   16    2   10    6
    0.23897087177E-04   16    2   10    7
    0.16699561118E-05   16    2   10    8
   -0.56683532641E-04   16    2   10    9
    0.42039209455E-03   16    2   10   10
    0.51370585696E-04   16    2   11    1
   -0.23784335992E-04   16    2   11    2
    0.14044404464E-04   16    2   11    3
    0.49096229121E-05   16    2   11    4
   -0.38184297672E-04   16    2   11    5
    0.21631905774E-05   16    2   11    6
    0.18896693669E-04   16    2   11    7
   -0.28746089203E-04   16    2   11    8
    0.26911676332E-04   16    2   11    9
    0.67265631178E-05   16    2   11   10
    0.17771324319E-03   16    2   11   11
   -0.80013127054E-04   16    2   12    1
    0.62555012198E-05   16    2   12    2
    0.58835247438E-06   16    2   12    3
   -0.14680877106E-04   16    2   12    4
   -0.19713074157E-04   16    2   12    5
    0.82878582282E-06   16    2   12    6
    0.10899759273E-04   16    2   12    7
    0.43948034456E-04   16    2   12    8
   -0.18598253408E-05   16    2   12    9
    0.20433524907E-04   16    2   12   10
    0.62687852699E-05   16    2   12   11
    0.18067609729E-03   16    2   12   12
    0.28814311445E-04   16    2   13    1
    0.17084234848E-03   16    2   13    2
    0.12429062398E-03   16    2   13    3
    0.12590795472E-03   16    2   13    4
    0.20562807337E-04   16    2   13    5
   -0.63362069785E-04   16    2   13    6
   -0.49396893996E-04   16    2   13    7
    0.15103705591E-05   16    2   13    8
   -0.13363098253E-03   16    2   13    9
    0.67131765372E-04   16    2   13   10
   -0.25266841595E-03   16    2   13   11
   -0.73787954414E-04   16    2   13   12
    0.14312713535E-03   16    2   13   13
   -0.86887999094E-04   16    2   14    1
    0.77223140691E-05   16    2   14    2
    0.26926195211E-04   16    2   14    3
   -0.42270463807E-06   16    2   14    4
   -0.64902509531E-04   16    2   14    5
    0.14031043591E-04   16    2   14    6
    0.26031118658E-04   16    2   14    7
    0.98025911054E-04   16    2   14    8
   -0.37634544684E-05   16    2   14    9
    0.39438144928E-04   16    2   14   10
    0.32497311861E-05   16    2   14   11
    0.20282216862E-05   16    2   14   12
    0.20373158842E-03   16    2   14   13
    0.13525789154E-03   16    2   14   14
   -0.93324917008E-05   16    2   15    1
   -0.69228187560E-04   16    2   15    2
    0.55280510657E-04   16    2   15    3
   -0.12391421230E-04   16    2   15    4
   -0.23922642295E-04   16    2   15    5
   -0.15810926396E-04   16    2   15    6
    0.99558272101E-04   16    2   15    7
    0.14734654484E-04   16    2   15    8
   -0.69723360259E-04   16    2   15    9
   -0.68147694848E-04   16    2   15   10
    0.15073668583E-03   16    2   15   11
   -0.68815578521E-04   16    2   15   12
    0.77161941038E-04   16    2   15   13
    0.13504329056E-03   16    2   15   14
    0.18204858330E-03   16    2   15   15
   -0.33639826234E-04   16    2   16    1
    0.32654346118E-03   16    2   16    2
   -0.47650775504E-03   16    3    1    1
   -0.18991873180E-03   16    3    2    1
   -0.44520500375E-03   16    3    2    2
   -0.63798614951E-03   16    3    3    1
    0.20797315628E-04   16    3    3    2
   -0.55008360772E-03   16    3    3    3
    0.10585860893E-03   16    3    4    1
    0.39033935948E-04   16    3    4    2
   -0.22634132929E-04   16    3    4    3
   -0.53044450392E-03   16    3    4    4
    0.14866309938E-04   16    3    5    1
    0.19896561259E-05   16    3    5    2
   -0.83627301974E-04   16    3    5    3
   -0.62426501694E-04   16    3    5    4
   -0.55266059685E-03   16    3    5    5
    0.17615215691E-03   16    3    6    1
    0.58471106040E-04   16    3    6    2
    0.64849291172E-04   16    3    6    3
   -0.23118747524E-03   16    3    6    4
   -0.18382244007E-03   16    3    6    5
   -0.19173554595E-03   16    3    6    6
    0.29247321672E-03   16    3    7    1
   -0.10758251329E-04   16    3    7    2
    0.40853338732E-04   16    3    7    3
   -0.17509832650E-03   16    3    7    4
    0.54960526735E-04   16    3    7    5
    0.12893106725E-03   16    3    7    6
   -0.30402404661E-03   16    3    7    7
   -0.19798151404E-03   16    3    8    1
    0.21596946110E-03   16    3    8    2
   -0.35963084754E-03   16    3    8    3
    0.12307116802E-03   16    3    8    4
    0.64771239529E-04   16    3    8    5
    0.28085742857E-03   16    3    8    6
    0.11440477260E-04   16    3    8    7
   -0.27519266921E-03   16    3    8    8
   -0.19175584928E-05   16    3    9    1
   -0.10356025673E-03   16    3    9    2
   -0.17416683392E-03   16    3    9    3
   -0.80151373777E-04   16    3    9    4
   -0.18063255413E-03   16    3    9    5
    0.21528212281E-04   16    3    9    6
    0.70183416585E-05   16    3    9    7
   -0.53990497989E-03   16    3    9    8
   -0.13157897903E-03   16    3    9    9
   -0.24558503369E-03   16    3   10    1
    0.20401234330E-03   16    3   10    2
   -0.25908923398E-03   16    3   10    3
   -0.10405111729E-03   16    3   10    4
   -0.34642302987E-03   16    3   10    5
    0.20480422345E-04   16    3   10    6
   -0.32183308941E-04   16    3   10    7
   -0.18294057211E-04   16    3   10    8
    0.31103249912E-04   16    3   10    9
   -0.93905190168E-04   16    3   10   10
    0.86213383659E-04   16    3   11    1
    0.29622927620E-04   16    3   11    2
    0.13719902099E-04   16    3   11    3
   -0.75619199779E-07   16    3   11    4
   -0.62704483104E-04   16    3   11    5
    0.20227858682E-04   16    3   11    6
    0.32253420709E-04   16    3   11    7
   -0.10141411991E-03   16    3   11    8
    0.18023683161E-04   16    3   11    9
    0.36186393432E-04   16    3   11   10
   -0.15192644891E-03   16    3   11   11
   -0.76798437827E-04   16    3   12    1
    0.24083492859E-05   16    3   12    2
   -0.98500112053E-05   16    3   12    3
    0.14613651953E-04   16    3   12    4
    0.18515496512E-04   16    3   12    5
   -0.62036387583E-05   16    3   12    6
   -0.26880703841E-04   16    3   12    7
    0.41500642696E-04   16    3   12    8
   -0.13137852025E-04   16    3   12    9
   -0.48620586106E-05   16    3   12   10
    0.15868068697E-05   16    3   12   11
   -0.18225580757E-03   16    3   12   12
   -0.30693734627E-04   16    3   13    1
    0.12594926974E-03   16    3   13    2
    0.15730381993E-03   16    3   13    3
    0.11942602676E-03   16    3   13    4
    0.17468600448E-04   16    3   13    5
   -0.60170852530E-04   16    3   13    6
    0.71859890231E-04   16    3   13    7
    0.33466852549E-05   16    3   13    8
   -0.13250974958E-03   16    3   13    9
   -0.46415829624E-04   16    3   13   10
   -0.19680957650E-03   16    3   13   11
   -0.74946234593E-04   16    3   13   12
   -0.15768772710E-03   16    3   13   13
   -0.44804650893E-04   16    3   14    1
    0.14488058462E-04   16    3   14    2
   -0.29574208897E-04   16    3   14    3
   -0.20360114894E-05   16    3   14    4
   -0.41822879877E-04   16    3   14    5
    0.11829040057E-04   16    3   14    6
   -0.58867607526E-05   16    3   14    7
    0.21670300433E-04   16    3   14    8
    0.24967534302E-04   16    3   14    9
    0.26225761476E-04   16    3   14   10
    0.10902500350E-04   16    3   14   11
   -0.10784336479E-05   16    3   14   12
    0.23936118875E-03   16    3   14   13
   -0.23766258476E-03   16    3   14   14
   -0.83837985992E-05   16    3   15    1
   -0.44525658851E-04   16    3   15    2
    0.67766135732E-04   16    3   15    3
    0.14606387164E-04   16    3   15    4
    0.31409905146E-04   16    3   15    5
    0.19014100273E-04   16    3   15    6
    0.67347415053E-04   16    3   15    7
    0.33326314930E-05   16    3   15    8
    0.66165559591E-04   16    3   15    9
   -0.93244111104E-04   16    3   15   10
    0.12659465363E-03   16    3   15   11
    0.83512070064E-04   16    3   15   12
    0.94423037250E-04   16    3   15   13
    0.14409817996E-03   16    3   15   14
   -0.17771941075E-03   16    3   15   15
    0.51626964565E-05   16    3   16    1
    0.18050419007E-03   16    3   16    2
    0.31196664668E-03   16    3   16    3
   -0.36215032594E-03   16    4    1    1
    0.14960226477E-03   16    4    2    1
   -0.30019464905E-03   16    4    2    2
    0.13984199150E-03   16    4    3    1
    0.10577446466E-04   16    4    3    2
   -0.43156975347E-03   16    4    3    3
   -0.66561120822E-03   16    4    4    1
    0.18336868941E-04   16    4    4    2
   -0.21672978412E-04   16    4    4    3
   -0.41558447577E-03   16    4    4    4
    0.81768250671E-05   16    4    5    1
   -0.29321536415E-03   16    4    5    2
    0.30505989886E-03   16    4    5    3
    0.45566731915E-05   16    4    5    4
   -0.31778430747E-03   16    4    5    5
   -0.47838106727E-03   16    4    6    1
    0.28273715607E-04   16    4    6    2
   -0.19616145812E-05   16    4    6    3
   -0.88641376032E-04   16    4    6    4
   -0.24098427280E-05   16    4    6    5
   -0.24609875505E-03   16    4    6    6
    0.49572753337E-04   16    4    7    1
   -0.69858144804E-04   16    4    7    2
    0.30816924142E-04   16    4    7    3
    0.10843022072E-04   16    4    7    4
   -0.16615196328E-04   16    4    7    5
   -0.60559312408E-04   16    4    7    6
   -0.72861562928E-03   16    4    7    7
   -0.52313637923E-04   16    4    8    1
    0.18048306757E-03   16    4    8    2
    0.17326455967E-03   16    4    8    3
   -0.54665783373E-03   16    4    8    4
    0.73072741664E-04   16    4    8    5
   -0.16792718116E-03   16    4    8    6
   -0.28693721405E-04   16    4    8    7
   -0.26083244204E-03   16    4    8    8
    0.37225536829E-03   16    4    9    1
   -0.89857008078E-04   16    4    9    2
   -0.43989709476E-04   16    4    9    3
   -0.52437352373E-04   16    4    9    4
   -0.13406453058E-04   16    4    9    5
    0.59177155336E-05   16    4    9    6
    0.63025499751E-04   16    4    9    7
   -0.37859294659E-03   16    4    9    8
   -0.15622575047E-03   16    4    9    9
    0.52749922275E-04   16    4   10    1
    0.91604507512E-04   16    4   10    2
   -0.15809045537E-04   16    4   10    3
   -0.16392435695E-04   16    4   10    4
   -0.83754165727E-04   16    4   10    5
    0.61660775850E-04   16    4   10    6
   -0.27651420711E-04   16    4   10    7
   -0.53284051936E-04   16    4   10    8
   -0.58367693969E-04   16    4   10    9
    0.34591565508E-03   16    4   10   10
    0.98646236524E-04   16    4   11    1
    0.45085003186E-05   16    4   11    2
    0.87168613134E-05   16    4   11    3
    0.63432346848E-05   16    4   11    4
   -0.58734907824E-04   16    4   11    5
   -0.12532459609E-04   16    4   11    6
    0.44959412731E-05   16    4   11    7
   -0.42843770661E-04   16    4   11    8
   -0.22340226303E-04   16    4   11    9
    0.21194973344E-05   16    4   11   10
    0.18721623740E-03   16    4   11   11
   -0.13865124991E-03   16    4   12    1
    0.39919651391E-05   16    4   12    2
   -0.16198712837E-05   16    4   12    3
    0.14630451282E-05   16    4   12    4
   -0.13428235174E-05   16    4   12    5
    0.19672533351E-05   16    4   12    6
    0.54283557401E-05   16    4   12    7
    0.69852154695E-05   16    4   12    8
    0.55394384904E-05   16    4   12    9
   -0.56978247116E-05   16    4   12   10
    0.12381367302E-04   16    4   12   11
    0.19953806638E-03   16    4   12   12
   -0.82695469861E-05   16    4   13    1
    0.92824170560E-04   16    4   13    2
    0.86042420900E-04   16    4   13    3
    0.14009621716E-03   16    4   13    4
    0.17854855707E-04   16    4   13    5
   -0.91523565058E-04   16    4   13    6
    0.52716589131E-05   16    4   13    7
    0.18743595622E-04   16    4   13    8
   -0.19274931187E-03   16    4   13    9
    0.76007303755E-05   16    4   13   10
   -0.28159181683E-03   16    4   13   11
   -0.23849074142E-03   16    4   13   12
    0.18122607609E-03   16    4   13   13
   -0.95198300264E-04   16    4   14    1
    0.12259396671E-04   16    4   14    2
   -0.53613855640E-05   16    4   14    3
    0.24670349500E-05   16    4   14    4
   -0.63038973378E-04   16    4   14    5
   -0.55850910707E-05   16    4   14    6
   -0.88685693508E-05   16    4   14    7
    0.41483252454E-04   16    4   14    8
    0.21039464887E-05   16    4   14    9
    0.19127021718E-04   16    4   14   10
   -0.10149631744E-05   16    4   14   11
   -0.31094392576E-05   16    4   14   12
    0.28066849940E-03   16    4   14   13
    0.15056652059E-03   16    4   14   14
   -0.18996072530E-04   16    4   15    1
   -0.84696848458E-04   16    4   15    2
    0.87945237897E-04   16    4   15    3
    0.12809750307E-05   16    4   15    4
    0.75932588883E-05   16    4   15    5
   -0.75536297787E-06   16    4   15    6
    0.86764148064E-04   16    4   15    7
    0.16299189407E-04   16    4   15    8
    0.17323352598E-06   16    4   15    9
   -0.10228540827E-03   16    4   15   10
    0.29124757851E-03   16    4   15   11
    0.42786536964E-05   16    4   15   12
    0.38749018182E-04   16    4   15   13
    0.29511715105E-03   16    4   15   14
    0.22339903951E-03   16    4   15   15
    0.18312202557E-04   16    4   16    1
    0.11075060581E-03   16    4   16    2
    0.10541419698E-03   16    4   16    3
    0.27024020890E-03   16    4   16    4
    0.80222292763E-05   16    5    1    1
   -0.23719517682E-04   16    5    2    1
   -0.10075277570E-03   16    5    2    2
   -0.16248787760E-04   16    5    3    1
    0.29970021311E-05   16    5    3    2
    0.12508281394E-03   16    5    3    3
    0.71270486131E-05   16    5    4    1
   -0.14233733102E-03   16    5    4    2
    0.15083642154E-03   16    5    4    3
    0.11741148550E-04   16    5    4    4
   -0.76621871649E-03   16    5    5    1
    0.44893997084E-04   16    5    5    2
   -0.41942575063E-04   16    5    5    3
   -0.20798868440E-04   16    5    5    4
   -0.98324907683E-06   16    5    5    5
    0.44852719562E-04   16    5    6    1
    0.12058019886E-03   16    5    6    2
   -0.12578538390E-03   16    5    6    3
   -0.24491100696E-05   16    5    6    4
   -0.24923708523E-04   16    5    6    5
    0.93494157104E-05   16    5    6    6
   -0.16953820242E-03   16    5    7    1
   -0.25990830892E-03   16    5    7    2
   -0.27070610962E-03   16    5    7    3
    0.17899528566E-03   16    5    7    4
   -0.23104341555E-04   16    5    7    5
   -0.38169152651E-03   16    5    7    6
    0.14359334693E-03   16    5    7    7
   -0.93488063784E-06   16    5    8    1
    0.14587864282E-04   16    5    8    2
    0.10355949631E-04   16    5    8    3
    0.60319093052E-04   16    5    8    4
   -0.41823925915E-03   16    5    8    5
   -0.73866787808E-05   16    5    8    6
   -0.27806160123E-03   16    5    8    7
    0.27920143798E-04   16    5    8    8
    0.17779339408E-04   16    5    9    1
   -0.19511910554E-03   16    5    9    2
    0.20606288669E-03   16    5    9    3
   -0.87180086513E-05   16    5    9    4
    0.35084549005E-05   16    5    9    5
    0.76867609705E-05   16    5    9    6
    0.18489606605E-03   16    5    9    7
   -0.14113505702E-03   16    5    9    8
    0.56818502911E-05   16    5    9    9
   -0.17452121042E-03   16    5   10    1
    0.28910574648E-03   16    5   10    2
    0.23204467273E-03   16    5   10    3
   -0.18865362886E-03   16    5   10    4
    0.11027844293E-04   16    5   10    5
    0.35217677699E-03   16    5   10    6
   -0.11091656263E-04   16    5   10    7
   -0.30176092254E-03   16    5   10    8
   -0.20735531824E-03   16    5   10    9
   -0.13285466542E-03   16    5   10   10
    0.25290292909E-04   16    5   11    1
   -0.10620170249E-04   16    5   11    2
   -0.27176103411E-04   16    5   11    3
    0.11727309073E-04   16    5   11    4
   -0.24553160060E-04   16    5   11    5
   -0.64679426232E-04   16    5   11    6
    0.81670139800E-05   16    5   11    7
   -0.11621841671E-04   16    5   11    8
   -0.84595871389E-04   16    5   11    9
    0.19621376062E-04   16    5   11   10
   -0.22769845690E-03   16    5   11   11
   -0.31443548465E-04   16    5   12    1
   -0.27707724865E-04   16    5   12    2
    0.29732401042E-04   16    5   12    3
    0.47595638425E-06   16    5   12    4
    0.17937134957E-05   16    5   12    5
   -0.11786756814E-05   16    5   12    6
    0.65443123820E-04   16    5   12    7
    0.16611830726E-04   16    5   12    8
   -0.47481582465E-05   16    5   12    9
   -0.63759303007E-04   16    5   12   10
    0.13590209454E-04   16    5   12   11
   -0.10034221685E-04   16    5   12   12
   -0.24027829020E-05   16    5   13    1
    0.30781288540E-04   16    5   13    2
    0.26529596440E-04   16    5   13    3
    0.38625329741E-04   16    5   13    4
    0.87388274350E-04   16    5   13    5
   -0.29270344931E-04   16    5   13    6
   -0.55844578095E-04   16    5   13    7
    0.28204915210E-05   16    5   13    8
   -0.69109593671E-04   16    5   13    9
   -0.59440474357E-04   16    5   13   10
   -0.41971881630E-04   16    5   13   11
    0.43934245276E-06   16    5   13   12
   -0.73825683244E-05   16    5   13   13
   -0.23827967500E-04   16    5   14    1
   -0.26581088034E-04   16    5   14    2
   -0.13537683589E-04   16    5   14    3
    0.95475420810E-05   16    5   14    4
   -0.27791755742E-04   16    5   14    5
   -0.65370007952E-04   16    5   14    6
    0.16575331243E-04   16    5   14    7
    0.83799524058E-05   16    5   14    8
   -0.83520134523E-04   16    5   14    9
    0.15847158925E-04   16    5   14   10
   -0.13377220918E-05   16    5   14   11
    0.15760669587E-04   16    5   14   12
    0.49118012014E-04   16    5   14   13
    0.19855858618E-03   16    5   14   14
   -0.12327219637E-04   16    5   15    1
   -0.29664847203E-04   16    5   15    2
    0.29322956177E-04   16    5   15    3
    0.22523760361E-05   16    5   15    4
    0.31013365893E-05   16    5   15    5
   -0.26978042908E-05   16    5   15    6
    0.38499897270E-04   16    5   15    7
    0.63701565804E-04   16    5   15    8
   -0.40224521372E-05   16    5   15    9
   -0.39499564602E-04   16    5   15   10
    0.20851265301E-04   16    5   15   11
   -0.30963620672E-05   16    5   15   12
   -0.20185144666E-03   16    5   15   13
    0.34349296148E-04   16    5   15   14
   -0.13300054646E-04   16    5   15   15
   -0.12372268681E-05   16    5   16    1
    0.31145313743E-04   16    5   16    2
    0.46720240516E-05   16    5   16    3
    0.40150149715E-04   16    5   16    4
    0.32150498012E-03   16    5   16    5
   -0.58313562660E-03   16    6    1    1
    0.26560520713E-03   16    6    2    1
   -0.57573874839E-03   16    6    2    2
    0.25413771179E-03   16    6    3    1
    0.94211726916E-06   16    6    3    2
   -0.53187812677E-03   16    6    3    3
   -0.53257181351E-03   16    6    4    1
   -0.27182258110E-04   16    6    4    2
   -0.41871921789E-04   16    6    4    3
   -0.57869340690E-03   16    6    4    4
    0.30358161716E-05   16    6    5    1
   -0.93257116597E-04   16    6    5    2
    0.99692792482E-04   16    6    5    3
   -0.15399514538E-05   16    6    5    4
   -0.51528041717E-03   16    6    5    5
   -0.60532757735E-03   16    6    6    1
    0.21422852469E-04   16    6    6    2
    0.16453357133E-03   16    6    6    3
   -0.17679660327E-03   16    6    6    4
    0.47714296556E-05   16    6    6    5
   -0.36093568164E-03   16    6    6    6
   -0.89022897779E-04   16    6    7    1
   -0.21340794225E-03   16    6    7    2
    0.38883532994E-03   16    6    7    3
   -0.47959396600E-04   16    6    7    4
   -0.43045334186E-03   16    6    7    5
    0.22422522821E-03   16    6    7    6
    0.15977629018E-03   16    6    7    7
   -0.24273656732E-03   16    6    8    1
    0.12383733209E-03   16    6    8    2
    0.88369947424E-04   16    6    8    3
   -0.44621732573E-03   16    6    8    4
   -0.56116768985E-04   16    6    8    5
   -0.11673766753E-03   16    6    8    6
    0.75132866759E-04   16    6    8    7
   -0.21775442834E-03   16    6    8    8
   -0.13720800351E-04   16    6    9    1
   -0.69106140916E-04   16    6    9    2
   -0.80344541350E-04   16    6    9    3
   -0.52532899788E-04   16    6    9    4
   -0.10883957156E-04   16    6    9    5
   -0.11293818547E-03   16    6    9    6
   -0.79856458103E-04   16    6    9    7
    0.23029828542E-03   16    6    9    8
   -0.42205548969E-03   16    6    9    9
   -0.11292672362E-03   16    6   10    1
   -0.25747926201E-03   16    6   10    2
    0.13923438094E-03   16    6   10    3
    0.62619786039E-04   16    6   10    4
    0.23945542073E-03   16    6   10    5
   -0.20230281615E-03   16    6   10    6
    0.12626692228E-03   16    6   10    7
    0.14895231246E-03   16    6   10    8
    0.10190539406E-03   16    6   10    9
   -0.96809264084E-03   16    6   10   10
   -0.55604232276E-04   16    6   11    1
    0.30871036058E-04   16    6   11    2
   -0.10385067424E-04   16    6   11    3
   -0.12519721998E-04   16    6   11    4
    0.99043822466E-04   16    6   11    5
    0.93955176741E-05   16    6   11    6
   -0.33338140236E-04   16    6   11    7
    0.20406575057E-04   16    6   11    8
   -0.15854306326E-04   16    6   11    9
   -0.44695904666E-04   16    6   11   10
   -0.50707003653E-03   16    6   11   11
    0.16023566764E-03   16    6   12    1
   -0.44636845007E-05   16    6   12    2
   -0.25056860128E-05   16    6   12    3
    0.10427156060E-04   16    6   12    4
    0.25108338203E-06   16    6   12    5
    0.14142780329E-06   16    6   12    6
   -0.28534800975E-04   16    6   12    7
   -0.81980975306E-04   16    6   12    8
    0.25348782572E-04   16    6   12    9
    0.22575596419E-04   16    6   12   10
    0.48105907242E-04   16    6   12   11
   -0.60594295156E-03   16    6   12   12
   -0.65101666099E-05   16    6   13    1
   -0.93693819088E-04   16    6   13    2
   -0.87601919094E-04   16    6   13    3
   -0.19388073292E-03   16    6   13    4
   -0.28029289767E-04   16    6   13    5
    0.12135390495E-03   16    6   13    6
    0.15414804420E-04   16    6   13    7
    0.56926162227E-06   16    6   13    8
    0.33800314365E-03   16    6   13    9
    0.11200528690E-04   16    6   13   10
    0.71802380894E-04   16    6   13   11
   -0.86682307960E-04   16    6   13   12
   -0.64660246284E-03   16    6   13   13
    0.53829162936E-04   16    6   14    1
   -0.77254527745E-05   16    6   14    2
   -0.80405168798E-05   16    6   14    3
   -0.86940871240E-05   16    6   14    4
    0.98611628249E-04   16    6   14    5
    0.23871734389E-04   16    6   14    6
   -0.38611489974E-04   16    6   14    7
   -0.17049733156E-04   16    6   14    8
   -0.17829789159E-05   16    6   14    9
   -0.49344967825E-04   16    6   14   10
   -0.58663921397E-05   16    6   14   11
   -0.60023583770E-04   16    6   14   12
   -0.51961453328E-04   16    6   14   13
   -0.65033321052E-03   16    6   14   14
    0.34756142532E-05   16    6   15    1
    0.96349523468E-04   16    6   15    2
   -0.10466810795E-03   16    6   15    3
   -0.20521950719E-05   16    6   15    4
    0.40085401479E-05   16    6   15    5
    0.32041073211E-05   16    6   15    6
   -0.87132301145E-04   16    6   15    7
   -0.94739347547E-05   16    6   15    8
    0.75508895092E-05   16    6   15    9
    0.92953943411E-04   16    6   15   10
    0.18297654110E-03   16    6   15   11
    0.78522500387E-05   16    6   15   12
    0.41670596637E-04   16    6   15   13
    0.18453170845E-03   16    6   15   14
   -0.53904868310E-03   16    6   15   15
   -0.88269192302E-05   16    6   16    1
   -0.47356735559E-04   16    6   16    2
   -0.43299358406E-04   16    6   16    3
    0.99834999081E-05   16    6   16    4
   -0.38919782827E-04   16    6   16    5
    0.42454896709E-03   16    6   16    6
   -0.16649792654E-03   16    7    1    1
   -0.47282394755E-03   16    7    2    1
   -0.39392432783E-03   16    7    2    2
    0.54330735436E-03   16    7    3    1
   -0.63058137778E-04   16    7    3    2
    0.15597224127E-03   16    7    3    3
    0.55637059250E-04   16    7    4    1
   -0.45393530825E-04   16    7    4    2
   -0.90782555628E-04   16    7    4    3
   -0.10167283435E-03   16    7    4    4
   -0.45243194704E-03   16    7    5    1
    0.10875947111E-03   16    7    5    2
    0.12965708297E-03   16    7    5    3
    0.54321300521E-03   16    7    5    4
   -0.12109070680E-03   16    7    5    5
   -0.10564844665E-03   16    7    6    1
   -0.25427317717E-03   16    7    6    2
    0.28055364163E-03   16    7    6    3
   -0.11327517423E-04   16    7    6    4
   -0.25140912520E-04   16    7    6    5
    0.75569385000E-04   16    7    6    6
   -0.87156354475E-03   16    7    7    1
    0.31945221857E-03   16    7    7    2
    0.21707158294E-03   16    7    7    3
   -0.40993331271E-03   16    7    7    4
    0.12151267942E-03   16    7    7    5
    0.12023132373E-02   16    7    7    6
   -0.43461834642E-03   16    7    7    7
    0.68153485074E-04   16    7    8    1
   -0.59911731795E-04   16    7    8    2
    0.11956155466E-03   16    7    8    3
   -0.22904215327E-05   16    7    8    4
   -0.31695519373E-03   16    7    8    5
    0.12510212210E-03   16    7    8    6
   -0.20432025299E-03   16    7    8    7
   -0.27638076439E-03   16    7    8    8
   -0.41659021158E-04   16    7    9    1
    0.32092648448E-05   16    7    9    2
   -0.32705407185E-04   16    7    9    3
    0.29887879334E-05   16    7    9    4
   -0.58341017312E-04   16    7    9    5
    0.87968960687E-05   16    7    9    6
   -0.28033058072E-03   16    7    9    7
   -0.20398600811E-05   16    7    9    8
   -0.12090643716E-03   16    7    9    9
   -0.56540938585E-03   16    7   10    1
   -0.79654455451E-04   16    7   10    2
   -0.23771009819E-03   16    7   10    3
    0.28095329328E-03   16    7   10    4
   -0.10296874198E-03   16    7   10    5
   -0.48171329531E-03   16    7   10    6
   -0.15994233740E-03   16    7   10    7
    0.61597306659E-03   16    7   10    8
    0.77840107598E-03   16    7   10    9
    0.31324974546E-03   16    7   10   10
    0.39518211426E-04   16    7   11    1
    0.11000031351E-03   16    7   11    2
    0.28622486665E-04   16    7   11    3
   -0.24595112344E-04   16    7   11    4
    0.10929235723E-04   16    7   11    5
    0.17282214128E-03   16    7   11    6
    0.65104650149E-04   16    7   11    7
   -0.44180062993E-04   16    7   11    8
    0.10136707920E-03   16    7   11    9
    0.12445793148E-05   16    7   11   10
   -0.21017519970E-02   16    7   11   11
    0.81671089605E-05   16    7   12    1
    0.12635416370E-04   16    7   12    2
   -0.11723848113E-04   16    7   12    3
    0.42557797806E-04   16    7   12    4
   -0.21261562844E-05   16    7   12    5
   -0.51818011156E-04   16    7   12    6
   -0.20477303001E-03   16    7   12    7
   -0.79162787539E-05   16    7   12    8
   -0.28158944935E-04   16    7   12    9
    0.84319686954E-04   16    7   12   10
    0.86512165069E-04   16    7   12   11
   -0.24002694099E-02   16    7   12   12
   -0.82664854735E-04   16    7   13    1
   -0.57073222994E-04   16    7   13    2
    0.67576994803E-04   16    7   13    3
   -0.32348665529E-05   16    7   13    4
   -0.51914941007E-04   16    7   13    5
    0.12290671920E-04   16    7   13    6
    0.20681982329E-03   16    7   13    7
   -0.52810057095E-04   16    7   13    8
    0.14438173164E-04   16    7   13    9
    0.28385293678E-04   16    7   13   10
    0.91130107292E-03   16    7   13   11
    0.59818186383E-05   16    7   13   12
   -0.24258053595E-02   16    7   13   13
    0.61879514670E-04   16    7   14    1
    0.32360308164E-04   16    7   14    2
   -0.23507131893E-04   16    7   14    3
   -0.41380827398E-04   16    7   14    4
    0.83845376800E-05   16    7   14    5
    0.73385312716E-04   16    7   14    6
   -0.43849888179E-04   16    7   14    7
   -0.37828815973E-04   16    7   14    8
    0.97243337959E-05   16    7   14    9
   -0.46377144957E-04   16    7   14   10
    0.10039001861E-03   16    7   14   11
   -0.15159097980E-03   16    7   14   12
    0.88195730049E-03   16    7   14   13
   -0.25790216588E-02   16    7   14   14
   -0.40002495077E-04   16    7   15    1
    0.28712194112E-04   16    7   15    2
    0.10283523156E-04   16    7   15    3
   -0.11753670820E-04   16    7   15    4
    0.59095319903E-04   16    7   15    5
    0.49076214294E-04   16    7   15    6
   -0.22258809193E-04   16    7   15    7
   -0.48265544169E-04   16    7   15    8
    0.10302908158E-03   16    7   15    9
    0.17017728715E-04   16    7   15   10
   -0.21088404513E-03   16    7   15   11
    0.80105273719E-03   16    7   15   12
    0.27750681665E-03   16    7   15   13
    0.14732702430E-03   16    7   15   14
   -0.23645148242E-02   16    7   15   15
   -0.39732239416E-04   16    7   16    1
   -0.32177652497E-04   16    7   16    2
    0.75914833742E-04   16    7   16    3
   -0.11547884118E-04   16    7   16    4
   -0.17477277237E-03   16    7   16    5
    0.63236962678E-04   16    7   16    6
    0.74025391836E-03   16    7   16    7
   -0.19517427486E-01   16    8    1    1
    0.31593919733E-04   16    8    2    1
   -0.18726893670E-01   16    8    2    2
   -0.32645306501E-04   16    8    3    1
   -0.11832785888E-03   16    8    3    2
   -0.18737227740E-01   16    8    3    3
    0.21590754360E-05   16    8    4    1
   -0.43965049323E-03   16    8    4    2
   -0.41302985039E-03   16    8    4    3
   -0.19561463109E-01   16    8    4    4
    0.15460476138E-04   16    8    5    1
    0.17328385486E-04   16    8    5    2
    0.43996259692E-04   16    8    5    3
   -0.10157984572E-04   16    8    5    4
   -0.19130436875E-01   16    8    5    5
   -0.18413879866E-03   16    8    6    1
    0.17730888220E-02   16    8    6    2
    0.16587604927E-02   16    8    6    3
   -0.56597969700E-02   16    8    6    4
   -0.17322117986E-03   16    8    6    5
   -0.12183598209E-01   16    8    6    6
    0.11646304601E-04   16    8    7    1
   -0.22451363394E-02   16    8    7    2
    0.29184247675E-02   16    8    7    3
    0.40037865715E-03   16    8    7    4
   -0.38598443285E-02   16    8    7    5
    0.69645561342E-04   16    8    7    6
   -0.12282668165E-01   16    8    7    7
   -0.75246920462E-02   16    8    8    1
    0.23751732652E-03   16    8    8    2
    0.32607975219E-05   16    8    8    3
    0.19752140027E-03   16    8    8    4
    0.13503254865E-03   16    8    8    5
    0.12376448445E-03   16    8    8    6
   -0.27335607308E-03   16    8    8    7
   -0.10742266036E-01   16    8    8    8
   -0.12593386698E-03   16    8    9    1
   -0.36766913301E-02   16    8    9    2
   -0.35212798898E-02   16    8    9    3
   -0.19441331052E-02   16    8    9    4
   -0.79277693371E-03   16    8    9    5
   -0.88029237810E-03   16    8    9    6
    0.10331496527E-03   16    8    9    7
   -0.56191634380E-04   16    8    9    8
   -0.11174820940E-01   16    8    9    9
   -0.14893374301E-03   16    8   10    1
    0.27334799063E-02   16    8   10    2
   -0.21019533986E-02   16    8   10    3
    0.41776698103E-03   16    8   10    4
   -0.41836661528E-02   16    8   10    5
    0.15567667074E-03   16    8   10    6
    0.13897731804E-02   16    8   10    7
    0.22406103638E-03   16    8   10    8
    0.33953322826E-04   16    8   10    9
   -0.12130315941E-01   16    8   10   10
   -0.59399439401E-05   16    8   11    1
    0.71504291805E-03   16    8   11    2
   -0.11656008386E-03   16    8   11    3
   -0.17704887501E-04   16    8   11    4
    0.53532084017E-04   16    8   11    5
    0.58664764605E-04   16    8   11    6
    0.99227450129E-04   16    8   11    7
   -0.22712084592E-04   16    8   11    8
   -0.17859234363E-03   16    8   11    9
   -0.77489947295E-04   16    8   11   10
   -0.18765305772E-01   16    8   11   11
   -0.28745776015E-04   16    8   12    1
    0.18403165042E-04   16    8   12    2
    0.12098962573E-04   16    8   12    3
    0.47275026647E-03   16    8   12    4
    0.67031605728E-06   16    8   12    5
   -0.12381265797E-03   16    8   12    6
   -0.58224923315E-05   16    8   12    7
   -0.30938679153E-05   16    8   12    8
    0.11742047902E-03   16    8   12    9
   -0.10593067194E-04   16    8   12   10
    0.43308888460E-03   16    8   12   11
   -0.19582693699E-01   16    8   12   12
   -0.53720098688E-03   16    8   13    1
    0.42826572023E-04   16    8   13    2
   -0.12057431442E-04   16    8   13    3
    0.23630993913E-04   16    8   13    4
   -0.14813297798E-05   16    8   13    5
   -0.15766189262E-04   16    8   13    6
   -0.25324021130E-04   16    8   13    7
   -0.20855618304E-04   16    8   13    8
   -0.50359961504E-04   16    8   13    9
    0.19625695378E-04   16    8   13   10
   -0.54474619084E-04   16    8   13   11
   -0.42506955158E-04   16    8   13   12
   -0.19529588072E-01   16    8   13   13
   -0.45129019518E-04   16    8   14    1
    0.96187433597E-04   16    8   14    2
   -0.71185684739E-03   16    8   14    3
    0.11497753109E-04   16    8   14    4
   -0.14430581522E-03   16    8   14    5
   -0.56535728329E-04   16    8   14    6
    0.82520753347E-04   16    8   14    7
    0.81226103920E-06   16    8   14    8
    0.15203597460E-03   16    8   14    9
   -0.93537465439E-04   16    8   14   10
    0.11862181546E-03   16    8   14   11
   -0.42146199673E-03   16    8   14   12
   -0.96368901272E-05   16    8   14   13
   -0.18740430919E-01   16    8   14   14
   -0.73948727810E-05   16    8   15    1
   -0.86292818462E-04   16    8   15    2
   -0.10971426043E-03   16    8   15    3
   -0.18559638254E-05   16    8   15    4
    0.39605114347E-03   16    8   15    5
    0.13278271070E-04   16    8   15    6
    0.66721605729E-04   16    8   15    7
    0.35643863651E-05   16    8   15    8
    0.75554004228E-04   16    8   15    9
    0.29542259547E-04   16    8   15   10
   -0.24811142647E-04   16    8   15   11
   -0.74915627401E-05   16    8   15   12
   -0.83012318027E-05   16    8   15   13
    0.41554663011E-04   16    8   15   14
   -0.19150952717E-01   16    8   15   15
    0.26266524161E-04   16    8   16    1
   -0.28150704425E-05   16    8   16    2
    0.18880826966E-04   16    8   16    3
    0.64163004081E-05   16    8   16    4
    0.64495708697E-05   16    8   16    5
    0.58947288026E-04   16    8   16    6
    0.47589597517E-04   16    8   16    7
    0.21787729731E-02   16    8   16    8
   -0.87714001920E-03   16    9    1    1
   -0.55469721611E-03   16    9    2    1
   -0.95782536034E-03   16    9    2    2
   -0.53942953353E-03   16    9    3    1
   -0.22727240744E-04   16    9    3    2
   -0.55182594270E-03   16    9    3    3
    0.95267142755E-03   16    9    4    1
   -0.59974070889E-04   16    9    4    2
   -0.11056348904E-04   16    9    4    3
   -0.86505167320E-03   16    9    4    4
   -0.48666428503E-04   16    9    5    1
    0.91239587996E-03   16    9    5    2
   -0.94169606676E-03   16    9    5    3
   -0.14016355239E-04   16    9    5    4
   -0.93116878725E-03   16    9    5    5
   -0.88139561584E-04   16    9    6    1
   -0.63376688503E-04   16    9    6    2
    0.12232440897E-03   16    9    6    3
   -0.14454770371E-03   16    9    6    4
   -0.13033690078E-04   16    9    6    5
   -0.67111934815E-03   16    9    6    6
   -0.80072940542E-04   16    9    7    1
   -0.69524464557E-03   16    9    7    2
    0.95387722277E-03   16    9    7    3
    0.60209757296E-04   16    9    7    4
   -0.98568160173E-03   16    9    7    5
    0.22400498005E-03   16    9    7    6
    0.26805455045E-02   16    9    7    7
   -0.20089124986E-03   16    9    8    1
   -0.10971209696E-02   16    9    8    2
   -0.10832050681E-02   16    9    8    3
   -0.10281271501E-03   16    9    8    4
   -0.41597115018E-03   16    9    8    5
   -0.86717206439E-04   16    9    8    6
    0.31381833581E-03   16    9    8    7
   -0.67786563346E-03   16    9    8    8
   -0.25230750281E-02   16    9    9    1
    0.26744917324E-04   16    9    9    2
   -0.13725048445E-03   16    9    9    3
   -0.42351618439E-04   16    9    9    4
   -0.44126774408E-05   16    9    9    5
    0.45958057009E-04   16    9    9    6
   -0.92566071909E-04   16    9    9    7
    0.30155715047E-02   16    9    9    8
   -0.55835308693E-03   16    9    9    9
   -0.68758805774E-04   16    9   10    1
   -0.78376925455E-03   16    9   10    2
    0.54200791010E-03   16    9   10    3
   -0.23871823868E-04   16    9   10    4
    0.82530142273E-03   16    9   10    5
   -0.17278625122E-03   16    9   10    6
    0.91663882116E-04   16    9   10    7
    0.39432798157E-03   16    9   10    8
    0.14237490162E-03   16    9   10    9
   -0.39385462285E-02   16    9   10   10
   -0.58338493571E-03   16    9   11    1
    0.40988584752E-04   16    9   11    2
   -0.53779677351E-04   16    9   11    3
   -0.18953236277E-04   16    9   11    4
    0.39230428176E-03   16    9   11    5
   -0.54930452445E-04   16    9   11    6
   -0.13925072140E-03   16    9   11    7
    0.17713287028E-03   16    9   11    8
   -0.51938261950E-04   16    9   11    9
   -0.14037249760E-03   16    9   11   10
    0.99837924996E-04   16    9   11   11
    0.74935899080E-03   16    9   12    1
   -0.14577082484E-04   16    9   12    2
   -0.18582415509E-04   16    9   12    3
    0.10081548204E-04   16    9   12    4
    0.94288412715E-06   16    9   12    5
    0.22727567832E-04   16    9   12    6
    0.15645816712E-04   16    9   12    7
   -0.61626330093E-04   16    9   12    8
    0.54153749875E-04   16    9   12    9
   -0.20547498834E-04   16    9   12   10
    0.20747655655E-04   16    9   12   11
   -0.24584610743E-03   16    9   12   12
   -0.25510015119E-07   16    9   13    1
   -0.42758429695E-03   16    9   13    2
   -0.40151037122E-03   16    9   13    3
   -0.75217747985E-03   16    9   13    4
   -0.93196707598E-04   16    9   13    5
    0.42394924691E-03   16    9   13    6
   -0.27304588992E-04   16    9   13    7
   -0.11289996855E-04   16    9   13    8
    0.23688101503E-02   16    9   13    9
   -0.42765951780E-04   16    9   13   10
   -0.19915747677E-02   16    9   13   11
   -0.27420689397E-02   16    9   13   12
   -0.22717053093E-03   16    9   13   13
    0.56521392561E-03   16    9   14    1
   -0.62717284545E-04   16    9   14    2
   -0.55497667593E-05   16    9   14    3
    0.35838009805E-05   16    9   14    4
    0.40751012279E-03   16    9   14    5
   -0.42779593127E-04   16    9   14    6
   -0.11964611238E-03   16    9   14    7
   -0.16426864050E-03   16    9   14    8
   -0.51167770412E-04   16    9   14    9
   -0.16893809979E-03   16    9   14   10
   -0.50146063503E-04   16    9   14   11
   -0.69275242394E-04   16    9   14   12
    0.18915630404E-02   16    9   14   13
   -0.79260520224E-03   16    9   14   14
    0.11040695145E-03   16    9   15    1
    0.39281905718E-03   16    9   15    2
   -0.42203221547E-03   16    9   15    3
   -0.43495836836E-05   16    9   15    4
   -0.63259490102E-05   16    9   15    5
   -0.45395977259E-06   16    9   15    6
   -0.36241882119E-03   16    9   15    7
    0.50818412269E-05   16    9   15    8
    0.24034885214E-04   16    9   15    9
    0.34502465783E-03   16    9   15   10
    0.25307338447E-02   16    9   15   11
   -0.14108359471E-04   16    9   15   12
    0.39799798992E-03   16    9   15   13
    0.25353445832E-02   16    9   15   14
    0.80439445205E-04   16    9   15   15
    0.25220007729E-04   16    9   16    1
   -0.14485607291E-03   16    9   16    2
   -0.14225816392E-03   16    9   16    3
    0.34037700044E-06   16    9   16    4
   -0.26373368883E-04   16    9   16    5
    0.58752375663E-03   16    9   16    6
   -0.30842014623E-04   16    9   16    7
   -0.22939612593E-04   16    9   16    8
    0.41975361302E-02   16    9   16    9
   -0.11516545908E-03   16   10    1    1
    0.48387444117E-03   16   10    2    1
   -0.41466789695E-03   16   10    2    2
   -0.44935710065E-03   16   10    3    1
    0.87817425356E-04   16   10    3    2
    0.11757801145E-03   16   10    3    3
    0.52990626940E-04   16   10    4    1
    0.64099848372E-04   16   10    4    2
    0.55945678482E-04   16   10    4    3
   -0.18230239732E-03   16   10    4    4
   -0.47695461018E-03   16   10    5    1
   -0.10989188657E-03   16   10    5    2
   -0.73727582600E-04   16   10    5    3
   -0.53552707155E-03   16   10    5    4
   -0.14289074354E-03   16   10    5    5
   -0.11702016564E-03   16   10    6    1
   -0.21832763971E-03   16   10    6    2
    0.27829575392E-03   16   10    6    3
   -0.11613796078E-03   16   10    6    4
    0.20418172205E-04   16   10    6    5
   -0.14000699489E-03   16   10    6    6
   -0.52621447346E-03   16   10    7    1
    0.19207079202E-03   16   10    7    2
    0.13344538104E-03   16   10    7    3
   -0.26477204820E-03   16   10    7    4
   -0.90808622690E-05   16   10    7    5
    0.50871786303E-03   16   10    7    6
   -0.41433234507E-03   16   10    7    7
   -0.18304431740E-03   16   10    8    1
    0.14033268846E-03   16   10    8    2
   -0.40410660085E-04   16   10    8    3
   -0.72318886521E-05   16   10    8    4
   -0.31307492437E-03   16   10    8    5
    0.17231125963E-03   16   10    8    6
    0.59786726340E-03   16   10    8    7
    0.12648160283E-03   16   10    8    8
   -0.91901139130E-05   16   10    9    1
   -0.72279127078E-04   16   10    9    2
   -0.90901168840E-04   16   10    9    3
   -0.36074377359E-04   16   10    9    4
    0.15175561112E-04   16   10    9    5
   -0.39665187118E-04   16   10    9    6
   -0.66490257383E-03   16   10    9    7
   -0.39734622643E-04   16   10    9    8
    0.92821194782E-04   16   10    9    9
   -0.86448044111E-03   16   10   10    1
   -0.10092254537E-03   16   10   10    2
   -0.30612732703E-03   16   10   10    3
    0.39341721551E-03   16   10   10    4
   -0.23219111341E-03   16   10   10    5
   -0.11500818937E-02   16   10   10    6
    0.18462091421E-03   16   10   10    7
   -0.14706830266E-03   16   10   10    8
    0.20874096306E-03   16   10   10    9
    0.36172104955E-03   16   10   10   10
   -0.52269691336E-04   16   10   11    1
   -0.73221174585E-05   16   10   11    2
    0.29398918194E-04   16   10   11    3
   -0.39491878840E-04   16   10   11    4
    0.12918643548E-04   16   10   11    5
    0.70879466129E-04   16   10   11    6
   -0.44939903464E-04   16   10   11    7
    0.35034056668E-04   16   10   11    8
    0.16064481828E-04   16   10   11    9
   -0.45762034578E-04   16   10   11   10
    0.21766878787E-02   16   10   11   11
    0.41222244159E-05   16   10   12    1
    0.11728695449E-04   16   10   12    2
   -0.13750456770E-04   16   10   12    3
   -0.32745270310E-04   16   10   12    4
    0.90674323073E-06   16   10   12    5
    0.41625020951E-04   16   10   12    6
   -0.79034637017E-04   16   10   12    7
   -0.15177822401E-04   16   10   12    8
    0.22463116731E-04   16   10   12    9
    0.18905597758E-03   16   10   12   10
   -0.14747205439E-03   16   10   12   11
    0.20863603169E-02   16   10   12   12
    0.64398587736E-04   16   10   13    1
    0.63368600034E-04   16   10   13    2
   -0.56403595531E-04   16   10   13    3
    0.10838406494E-05   16   10   13    4
   -0.58225600450E-04   16   10   13    5
    0.14743311730E-04   16   10   13    6
    0.25732578409E-04   16   10   13    7
    0.41659702655E-04   16   10   13    8
    0.88812352626E-05   16   10   13    9
    0.20304920938E-03   16   10   13   10
   -0.86976048066E-03   16   10   13   11
    0.32929049669E-04   16   10   13   12
    0.21220265352E-02   16   10   13   13
   -0.41632717924E-04   16   10   14    1
    0.33736305130E-04   16   10   14    2
    0.97544812655E-04   16   10   14    3
   -0.23924359986E-04   16   10   14    4
    0.16261103238E-04   16   10   14    5
    0.15677810215E-03   16   10   14    6
    0.46939598406E-07   16   10   14    7
    0.33224489165E-04   16   10   14    8
    0.83625221846E-04   16   10   14    9
    0.53991772157E-04   16   10   14   10
   -0.82869451004E-04   16   10   14   11
    0.86973059542E-04   16   10   14   12
   -0.93840995362E-03   16   10   14   13
    0.18915296862E-02   16   10   14   14
   -0.44854055583E-04   16   10   15    1
   -0.13498982010E-04   16   10   15    2
   -0.19433052797E-04   16   10   15    3
    0.68867330349E-05   16   10   15    4
   -0.49870948944E-04   16   10   15    5
   -0.38942976067E-04   16   10   15    6
   -0.18992199665E-04   16   10   15    7
   -0.39202756794E-04   16   10   15    8
   -0.98337372076E-04   16   10   15    9
    0.27737124049E-04   16   10   15   10
    0.14547399624E-03   16   10   15   11
   -0.78986280404E-03   16   10   15   12
    0.17782656615E-03   16   10   15   13
   -0.23840945429E-03   16   10   15   14
    0.20346784453E-02   16   10   15   15
    0.45770253702E-04   16   10   16    1
    0.59065165024E-04   16   10   16    2
   -0.18207158096E-04   16   10   16    3
   -0.10148588506E-04   16   10   16    4
   -0.17414103184E-03   16   10   16    5
    0.55983411045E-04   16   10   16    6
    0.21023856553E-03   16   10   16    7
   -0.68335553891E-04   16   10   16    8
   -0.55043041721E-04   16   10   16    9
    0.69699226643E-03   16   10   16   10
   -0.55949340552E-03   16   11    1    1
   -0.18149475710E-03   16   11    2    1
   -0.57939306327E-03   16   11    2    2
   -0.19676259730E-04   16   11    3    1
    0.80599141700E-05   16   11    3    2
   -0.48015342006E-03   16   11    3    3
    0.21330868348E-03   16   11    4    1
   -0.25612455513E-04   16   11    4    2
   -0.15734825927E-04   16   11    4    3
   -0.56890989981E-03   16   11    4    4
   -0.78824425636E-05   16   11    5    1
    0.21836335945E-03   16   11    5    2
   -0.20627189230E-03   16   11    5    3
    0.51285504503E-04   16   11    5    4
   -0.56003037522E-03   16   11    5    5
   -0.59685813686E-04   16   11    6    1
    0.11606170382E-04   16   11    6    2
    0.43715766015E-04   16   11    6    3
   -0.21730172484E-04   16   11    6    4
   -0.11535194065E-04   16   11    6    5
   -0.53349703161E-03   16   11    6    6
    0.37851482872E-04   16   11    7    1
   -0.10562879342E-03   16   11    7    2
    0.18778897738E-03   16   11    7    3
   -0.24722120789E-04   16   11    7    4
   -0.20646756922E-03   16   11    7    5
    0.10687050382E-03   16   11    7    6
    0.12660956040E-03   16   11    7    7
   -0.39692330907E-04   16   11    8    1
   -0.13141969359E-03   16   11    8    2
   -0.26873076896E-03   16   11    8    3
   -0.77231675841E-04   16   11    8    4
   -0.74427542410E-04   16   11    8    5
    0.94485056510E-04   16   11    8    6
   -0.12091447453E-03   16   11    8    7
   -0.51815911781E-03   16   11    8    8
   -0.29239114013E-03   16   11    9    1
    0.21053898039E-04   16   11    9    2
    0.11250527959E-05   16   11    9    3
   -0.10804466558E-04   16   11    9    4
   -0.38506924855E-04   16   11    9    5
   -0.85792534657E-04   16   11    9    6
    0.25569707226E-04   16   11    9    7
    0.29965122953E-03   16   11    9    8
   -0.66563323258E-03   16   11    9    9
   -0.54452478928E-04   16   11   10    1
   -0.17306124990E-03   16   11   10    2
    0.14515512342E-03   16   11   10    3
   -0.40943979066E-04   16   11   10    4
    0.20453114646E-03   16   11   10    5
    0.38998868990E-04   16   11   10    6
    0.87172930325E-04   16   11   10    7
    0.21856209992E-03   16   11   10    8
    0.53121069436E-04   16   11   10    9
   -0.12915975971E-02   16   11   10   10
   -0.18614652441E-03   16   11   11    1
    0.11787442095E-03   16   11   11    2
   -0.31036615104E-04   16   11   11    3
    0.25005447645E-04   16   11   11    4
    0.43537362513E-04   16   11   11    5
    0.60544396459E-04   16   11   11    6
    0.16231462138E-04   16   11   11    7
   -0.35798705633E-03   16   11   11    8
    0.12316261126E-04   16   11   11    9
   -0.91275766038E-04   16   11   11   10
   -0.52924108511E-02   16   11   11   11
    0.14611863234E-03   16   11   12    1
    0.36276064304E-04   16   11   12    2
    0.25853634952E-04   16   11   12    3
    0.79929431216E-04   16   11   12    4
    0.71423497717E-05   16   11   12    5
    0.19112309591E-04   16   11   12    6
    0.35489886116E-04   16   11   12    7
   -0.18391978610E-03   16   11   12    8
    0.83047498957E-04   16   11   12    9
    0.39668472615E-04   16   11   12   10
   -0.47066408938E-03   16   11   12   11
   -0.50035470145E-02   16   11   12   12
   -0.64991107962E-04   16   11   13    1
   -0.10088576681E-03   16   11   13    2
   -0.29787836809E-03   16   11   13    3
   -0.24059487955E-03   16   11   13    4
   -0.35359579910E-04   16   11   13    5
    0.21298124512E-03   16   11   13    6
    0.49535727188E-03   16   11   13    7
   -0.13626001323E-03   16   11   13    8
   -0.48787137962E-03   16   11   13    9
   -0.48914905805E-03   16   11   13   10
   -0.10335662119E-01   16   11   13   11
   -0.23830570977E-02   16   11   13   12
   -0.42104285610E-02   16   11   13   13
    0.57712357419E-04   16   11   14    1
   -0.10869513690E-05   16   11   14    2
   -0.82913497483E-04   16   11   14    3
   -0.17029564068E-04   16   11   14    4
    0.79371944813E-04   16   11   14    5
   -0.80232799272E-04   16   11   14    6
    0.47812704062E-04   16   11   14    7
   -0.21044082110E-03   16   11   14    8
   -0.50124175609E-04   16   11   14    9
   -0.15909938391E-03   16   11   14   10
   -0.16986200907E-03   16   11   14   11
    0.51948109196E-03   16   11   14   12
   -0.13443504074E-02   16   11   14   13
   -0.46778580493E-02   16   11   14   14
    0.11058079609E-04   16   11   15    1
    0.16255638910E-03   16   11   15    2
    0.77268978268E-04   16   11   15    3
    0.21499950759E-03   16   11   15    4
    0.65012185100E-04   16   11   15    5
    0.13592159016E-03   16   11   15    6
   -0.22482015756E-03   16   11   15    7
   -0.26539654217E-04   16   11   15    8
    0.98748282104E-03   16   11   15    9
    0.26559559467E-03   16   11   15   10
    0.29806434904E-02   16   11   15   11
   -0.39752409416E-02   16   11   15   12
   -0.30265317150E-03   16   11   15   13
    0.12137731978E-02   16   11   15   14
   -0.49879206105E-02   16   11   15   15
    0.32168326608E-04   16   11   16    1
   -0.43026900108E-03   16   11   16    2
   -0.12639195882E-03   16   11   16    3
   -0.30043741301E-04   16   11   16    4
   -0.48697399523E-04   16   11   16    5
    0.16650399067E-03   16   11   16    6
   -0.16798351265E-03   16   11   16    7
    0.21368063224E-03   16   11   16    8
    0.80747735780E-03   16   11   16    9
    0.11451426753E-03   16   11   16   10
    0.10270468348E-01   16   11   16   11
   -0.18387116837E-03   16   12    1    1
    0.10676839693E-03   16   12    2    1
   -0.14853111555E-03   16   12    2    2
    0.98309903226E-04   16   12    3    1
    0.33714221879E-05   16   12    3    2
   -0.26335420235E-03   16   12    3    3
   -0.24639286075E-03   16   12    4    1
    0.29467859413E-05   16   12    4    2
   -0.76052736717E-05   16   12    4    3
   -0.19526908411E-03   16   12    4    4
    0.17242451831E-04   16   12    5    1
   -0.18957263404E-03   16   12    5    2
    0.19171581951E-03   16   12    5    3
   -0.64621146842E-06   16   12    5    4
   -0.16359786334E-03   16   12    5    5
    0.89573161894E-04   16   12    6    1
    0.36831244440E-04   16   12    6    2
   -0.13375153636E-04   16   12    6    3
   -0.16746217405E-04   16   12    6    4
    0.12789134181E-05   16   12    6    5
   -0.20026639997E-03   16   12    6    6
    0.20990148391E-04   16   12    7    1
    0.76127964240E-04   16   12    7    2
   -0.16357588685E-03   16   12    7    3
    0.15888447514E-04   16   12    7    4
    0.14588389028E-03   16   12    7    5
   -0.95434151593E-04   16   12    7    6
   -0.76794180764E-03   16   12    7    7
   -0.22955791851E-04   16   12    8    1
    0.76513407755E-04   16   12    8    2
    0.76712553312E-04   16   12    8    3
    0.33138421607E-04   16   12    8    4
    0.37474256064E-04   16   12    8    5
   -0.20498403938E-03   16   12    8    6
   -0.24804612791E-04   16   12    8    7
   -0.15277495816E-03   16   12    8    8
    0.35855453085E-03   16   12    9    1
   -0.33693034179E-04   16   12    9    2
   -0.23995616540E-05   16   12    9    3
   -0.20866773539E-04   16   12    9    4
   -0.59383268520E-05   16   12    9    5
   -0.73458638659E-04   16   12    9    6
    0.91133121812E-04   16   12    9    7
   -0.41673229106E-03   16   12    9    8
   -0.33738956334E-03   16   12    9    9
    0.21381081916E-04   16   12   10    1
    0.15994294396E-03   16   12   10    2
   -0.71608479861E-04   16   12   10    3
   -0.12238686503E-04   16   12   10    4
   -0.17702817634E-03   16   12   10    5
    0.88852830681E-04   16   12   10    6
    0.43714057170E-04   16   12   10    7
   -0.35216854307E-04   16   12   10    8
   -0.82255493409E-04   16   12   10    9
    0.37239111104E-03   16   12   10   10
    0.63507838639E-04   16   12   11    1
    0.13788648952E-03   16   12   11    2
   -0.16308683859E-04   16   12   11    3
    0.33402025162E-04   16   12   11    4
   -0.67693959283E-04   16   12   11    5
    0.94427456053E-04   16   12   11    6
    0.10409760488E-03   16   12   11    7
   -0.13178426052E-03   16   12   11    8
    0.10743378427E-04   16   12   11    9
   -0.15999894289E-03   16   12   11   10
   -0.64319573983E-02   16   12   11   11
   -0.18997438497E-03   16   12   12    1
    0.69137405632E-04   16   12   12    2
    0.21173354162E-04   16   12   12    3
    0.11258036258E-03   16   12   12    4
    0.61136883511E-05   16   12   12    5
   -0.56085011463E-04   16   12   12    6
   -0.61613668656E-04   16   12   12    7
   -0.55277649274E-03   16   12   12    8
   -0.42074066284E-04   16   12   12    9
    0.56853183860E-04   16   12   12   10
   -0.19432981898E-03   16   12   12   11
   -0.75276482034E-02   16   12   12   12
   -0.11891727906E-03   16   12   13    1
    0.67206929984E-04   16   12   13    2
    0.44808216835E-04   16   12   13    3
    0.99932473566E-04   16   12   13    4
    0.94028864213E-05   16   12   13    5
   -0.46005543878E-04   16   12   13    6
   -0.79766430158E-05   16   12   13    7
   -0.21539058245E-03   16   12   13    8
   -0.13373741811E-02   16   12   13    9
    0.38695867742E-04   16   12   13   10
   -0.23629081654E-02   16   12   13   11
   -0.10388504063E-01   16   12   13   12
   -0.61852328591E-02   16   12   13   13
   -0.69239601161E-04   16   12   14    1
    0.30405351263E-04   16   12   14    2
   -0.98791826827E-04   16   12   14    3
   -0.13266053930E-04   16   12   14    4
   -0.10797500293E-03   16   12   14    5
   -0.13066562368E-03   16   12   14    6
    0.14328627350E-03   16   12   14    7
    0.11444462967E-03   16   12   14    8
   -0.12268606281E-03   16   12   14    9
   -0.19203360288E-03   16   12   14   10
   -0.22965987607E-03   16   12   14   11
    0.14793901573E-03   16   12   14   12
    0.22509998499E-02   16   12   14   13
   -0.72465698609E-02   16   12   14   14
   -0.25526369778E-04   16   12   15    1
   -0.13061733090E-03   16   12   15    2
    0.11799724279E-03   16   12   15    3
   -0.31152937914E-05   16   12   15    4
    0.64024633886E-04   16   12   15    5
   -0.22038402941E-05   16   12   15    6
   -0.92885976151E-04   16   12   15    7
    0.57193343797E-04   16   12   15    8
    0.25505860702E-04   16   12   15    9
    0.22993860879E-03   16   12   15   10
    0.31381971360E-02   16   12   15   11
   -0.65461848075E-04   16   12   15   12
    0.25658807487E-03   16   12   15   13
    0.31915276994E-02   16   12   15   14
   -0.64787239380E-02   16   12   15   15
    0.58756406448E-05   16   12   16    1
   -0.68433159939E-04   16   12   16    2
   -0.57676313519E-04   16   12   16    3
   -0.26819485348E-04   16   12   16    4
    0.10390664000E-04   16   12   16    5
    0.13382630477E-03   16   12   16    6
    0.89931109841E-06   16   12   16    7
    0.20219500191E-03   16   12   16    8
    0.23443372172E-03   16   12   16    9
   -0.49832207691E-04   16   12   16   10
    0.22649715723E-02   16   12   16   11
    0.10199854402E-01   16   12   16   12
   -0.69358626045E-02   16   13    1    1
    0.33863590416E-04   16   13    2    1
   -0.71105317629E-02   16   13    2    2
   -0.22668655288E-04   16   13    3    1
    0.29675553727E-03   16   13    3    2
   -0.71340980837E-02   16   13    3    3
   -0.19508440682E-04   16   13    4    1
   -0.21335501468E-03   16   13    4    2
   -0.20385339871E-03   16   13    4    3
   -0.76297855153E-02   16   13    4    4
   -0.37383795649E-05   16   13    5    1
   -0.20549765364E-05   16   13    5    2
   -0.22837547261E-04   16   13    5    3
   -0.19224857537E-04   16   13    5    4
   -0.67807344536E-02   16   13    5    5
   -0.84284315670E-05   16   13    6    1
    0.44599678738E-03   16   13    6    2
    0.41687910370E-03   16   13    6    3
   -0.12114865418E-03   16   13    6    4
    0.25647887648E-04   16   13    6    5
   -0.82673100640E-02   16   13    6    6
   -0.29724239812E-05   16   13    7    1
    0.18970344845E-03   16   13    7    2
   -0.17103763770E-03   16   13    7    3
    0.17001771168E-04   16   13    7    4
   -0.32051128873E-03   16   13    7    5
    0.14274960136E-03   16   13    7    6
   -0.81619593933E-02   16   13    7    7
   -0.51498757395E-03   16   13    8    1
    0.20130170207E-04   16   13    8    2
   -0.25527212882E-04   16   13    8    3
    0.14566271591E-04   16   13    8    4
    0.10141098504E-04   16   13    8    5
    0.97803979419E-04   16   13    8    6
   -0.17263737023E-03   16   13    8    7
   -0.68085866049E-02   16   13    8    8
   -0.65960575917E-05   16   13    9    1
   -0.34246903952E-03   16   13    9    2
   -0.32879586121E-03   16   13    9    3
   -0.77745007761E-03   16   13    9    4
   -0.85938209023E-04   16   13    9    5
   -0.26925005225E-02   16   13    9    6
    0.21342358903E-03   16   13    9    7
    0.11844602280E-03   16   13    9    8
   -0.11949855027E-01   16   13    9    9
   -0.32262587585E-04   16   13   10    1
   -0.15750206008E-03   16   13   10    2
    0.20328646938E-03   16   13   10    3
    0.21712583646E-04   16   13   10    4
   -0.31967651821E-03   16   13   10    5
    0.18427253773E-03   16   13   10    6
    0.23618951560E-02   16   13   10    7
    0.18255331347E-03   16   13   10    8
    0.12457449603E-03   16   13   10    9
   -0.80845479344E-02   16   13   10   10
   -0.11565445920E-03   16   13   11    1
    0.36673188506E-02   16   13   11    2
   -0.91821505629E-03   16   13   11    3
    0.23989141877E-03   16   13   11    4
    0.43479768812E-03   16   13   11    5
    0.32862295468E-02   16   13   11    6
    0.39410582657E-02   16   13   11    7
   -0.41517771955E-03   16   13   11    8
    0.10753967318E-03   16   13   11    9
   -0.40070270635E-02   16   13   11   10
   -0.20689076713       16   13   11   11
    0.47516488969E-05   16   13   12    1
    0.10316784345E-02   16   13   12    2
    0.94101990844E-03   16   13   12    3
    0.31590393783E-02   16   13   12    4
    0.21477429274E-03   16   13   12    5
   -0.17845945499E-02   16   13   12    6
   -0.11309628624E-05   16   13   12    7
   -0.98680836679E-04   16   13   12    8
   -0.17783662517E-02   16   13   12    9
    0.12693900908E-03   16   13   12   10
    0.50931945469E-02   16   13   12   11
   -0.21485852779       16   13   12   12
   -0.38412207431E-02   16   13   13    1
    0.28124864356E-03   16   13   13    2
   -0.17684327104E-03   16   13   13    3
   -0.22866475840E-04   16   13   13    4
   -0.51360172250E-04   16   13   13    5
   -0.27206139931E-03   16   13   13    6
   -0.87135332900E-03   16   13   13    7
   -0.68721463562E-02   16   13   13    8
   -0.14452001486E-03   16   13   13    9
    0.80391186386E-03   16   13   13   10
   -0.21416700414E-03   16   13   13   11
   -0.37941734052E-03   16   13   13   12
   -0.21653155049       16   13   13   13
   -0.14532200029E-03   16   13   14    1
    0.77832213410E-03   16   13   14    2
   -0.36417920565E-02   16   13   14    3
   -0.26999371468E-03   16   13   14    4
   -0.79950781065E-03   16   13   14    5
   -0.30917218004E-02   16   13   14    6
    0.39166328299E-02   16   13   14    7
   -0.86643927580E-05   16   13   14    8
   -0.42513345043E-03   16   13   14    9
   -0.40112353855E-02   16   13   14   10
    0.26011479140E-02   16   13   14   11
   -0.49582111908E-02   16   13   14   12
   -0.15563815066E-04   16   13   14   13
   -0.20685478692       16   13   14   14
   -0.22271932831E-04   16   13   15    1
   -0.25985785609E-03   16   13   15    2
   -0.49858820337E-03   16   13   15    3
   -0.16699910995E-03   16   13   15    4
    0.20364882432E-02   16   13   15    5
    0.41266120256E-04   16   13   15    6
    0.22603181930E-02   16   13   15    7
   -0.67210733067E-04   16   13   15    8
    0.70513997093E-03   16   13   15    9
    0.19005868902E-02   16   13   15   10
   -0.81933932433E-04   16   13   15   11
   -0.66890714274E-03   16   13   15   12
   -0.12444837783E-04   16   13   15   13
    0.46287595165E-03   16   13   15   14
   -0.21151199241       16   13   15   15
    0.31971022213E-03   16   13   16    1
   -0.19086013727E-03   16   13   16    2
    0.94532358041E-04   16   13   16    3
   -0.42388117598E-04   16   13   16    4
    0.10124106056E-04   16   13   16    5
    0.16775503340E-03   16   13   16    6
    0.84943744644E-03   16   13   16    7
    0.75144863073E-02   16   13   16    8
    0.11782170374E-03   16   13   16    9
   -0.80785678617E-03   16   13   16   10
    0.28728791116E-02   16   13   16   11
    0.36183891497E-02   16   13   16   12
    0.12416206005       16   13   16   13
   -0.68565117731E-04   16   14    1    1
    0.22038649369E-04   16   14    2    1
   -0.40399041385E-04   16   14    2    2
    0.17492986377E-03   16   14    3    1
    0.11999251962E-04   16   14    3    2
   -0.14447829767E-03   16   14    3    3
   -0.19953631511E-03   16   14    4    1
    0.11074597054E-04   16   14    4    2
   -0.48187525337E-05   16   14    4    3
   -0.75503523059E-04   16   14    4    4
    0.19573094372E-04   16   14    5    1
   -0.18561867558E-03   16   14    5    2
    0.21000945844E-03   16   14    5    3
    0.54040828697E-04   16   14    5    4
   -0.59323457466E-04   16   14    5    5
    0.52795883582E-04   16   14    6    1
    0.25336660217E-04   16   14    6    2
   -0.65326408497E-05   16   14    6    3
   -0.53993058446E-05   16   14    6    4
   -0.10834973079E-04   16   14    6    5
   -0.58555307607E-04   16   14    6    6
    0.50875619496E-04   16   14    7    1
    0.14421082401E-03   16   14    7    2
   -0.17222288446E-03   16   14    7    3
   -0.47784907970E-04   16   14    7    4
    0.19408550030E-03   16   14    7    5
    0.25326234112E-04   16   14    7    6
   -0.78785334486E-03   16   14    7    7
   -0.26241965520E-05   16   14    8    1
    0.25807185461E-03   16   14    8    2
    0.11656447492E-03   16   14    8    3
    0.73378489082E-04   16   14    8    4
    0.61354182023E-04   16   14    8    5
   -0.85352609896E-04   16   14    8    6
   -0.19342667342E-03   16   14    8    7
   -0.43609066206E-04   16   14    8    8
    0.27632166557E-03   16   14    9    1
    0.55571301954E-05   16   14    9    2
    0.32969690485E-04   16   14    9    3
    0.11132979069E-04   16   14    9    4
   -0.39619667835E-04   16   14    9    5
    0.66203537934E-05   16   14    9    6
    0.28169370917E-04   16   14    9    7
   -0.27788623483E-03   16   14    9    8
   -0.46956471466E-04   16   14    9    9
   -0.39507681801E-04   16   14   10    1
    0.16923331889E-03   16   14   10    2
   -0.97018960890E-04   16   14   10    3
   -0.25299043048E-04   16   14   10    4
   -0.18515649547E-03   16   14   10    5
    0.83119189714E-04   16   14   10    6
   -0.94961739815E-05   16   14   10    7
    0.98112762438E-04   16   14   10    8
    0.12385433642E-04   16   14   10    9
    0.55867400360E-03   16   14   10   10
    0.59896719179E-04   16   14   11    1
   -0.67431385894E-04   16   14   11    2
    0.22679290012E-04   16   14   11    3
   -0.99438034839E-05   16   14   11    4
   -0.96221520976E-04   16   14   11    5
   -0.59620081250E-04   16   14   11    6
    0.60037527829E-05   16   14   11    7
   -0.20495520639E-03   16   14   11    8
   -0.29216288634E-04   16   14   11    9
    0.11438066451E-03   16   14   11   10
    0.32524080155E-02   16   14   11   11
   -0.13422145406E-03   16   14   12    1
   -0.12039184134E-04   16   14   12    2
   -0.15008908354E-05   16   14   12    3
   -0.49066190957E-04   16   14   12    4
   -0.30238824785E-05   16   14   12    5
    0.44453452381E-04   16   14   12    6
    0.65870232796E-04   16   14   12    7
    0.16920810815E-03   16   14   12    8
    0.64417957480E-04   16   14   12    9
    0.12426599240E-04   16   14   12   10
   -0.27061042000E-03   16   14   12   11
    0.28061798586E-02   16   14   12   12
    0.75798785205E-04   16   14   13    1
    0.28515770189E-03   16   14   13    2
    0.82590552778E-04   16   14   13    3
    0.22614440790E-03   16   14   13    4
    0.23011273179E-04   16   14   13    5
   -0.19355023982E-03   16   14   13    6
    0.51075986633E-03   16   14   13    7
    0.11809229839E-03   16   14   13    8
    0.46260113937E-03   16   14   13    9
   -0.53149043356E-03   16   14   13   10
   -0.13250800862E-02   16   14   13   11
    0.23823747675E-02   16   14   13   12
    0.28339540675E-02   16   14   13   13
   -0.17814689022E-03   16   14   14    1
    0.12454555924E-05   16   14   14    2
    0.17632221428E-04   16   14   14    3
   -0.21047422296E-04   16   14   14    4
   -0.23849296244E-04   16   14   14    5
    0.34725648262E-04   16   14   14    6
   -0.96180947122E-04   16   14   14    7
   -0.36122993148E-03   16   14   14    8
   -0.59522868619E-04   16   14   14    9
    0.14305947265E-03   16   14   14   10
   -0.40787426098E-03   16   14   14   11
    0.36309520635E-04   16   14   14   12
   -0.10414063194E-01   16   14   14   13
    0.30907749033E-02   16   14   14   14
    0.54189812249E-05   16   14   15    1
    0.10920129480E-03   16   14   15    2
    0.16603343546E-03   16   14   15    3
    0.22683254082E-03   16   14   15    4
   -0.86340649005E-05   16   14   15    5
    0.13860348730E-03   16   14   15    6
    0.18117661307E-03   16   14   15    7
   -0.39493096641E-05   16   14   15    8
    0.94705618999E-03   16   14   15    9
   -0.29517272336E-03   16   14   15   10
   -0.11058681594E-02   16   14   15   11
   -0.40518898466E-02   16   14   15   12
    0.21894456786E-03   16   14   15   13
   -0.31152671259E-02   16   14   15   14
    0.27355912550E-02   16   14   15   15
    0.30854491608E-04   16   14   16    1
    0.13928962828E-03   16   14   16    2
    0.40964640585E-03   16   14   16    3
    0.30601719305E-04   16   14   16    4
    0.66652214610E-04   16   14   16    5
   -0.15528036568E-03   16   14   16    6
   -0.14920583487E-03   16   14   16    7
   -0.64909752868E-05   16   14   16    8
   -0.75506144343E-03   16   14   16    9
    0.20155863464E-03   16   14   16   10
   -0.12470114310E-03   16   14   16   11
   -0.21687495453E-02   16   14   16   12
   -0.12787772276E-02   16   14   16   13
    0.10215152185E-01   16   14   16   14
    0.10081139669E-04   16   15    1    1
    0.46365201439E-04   16   15    2    1
   -0.47654278638E-04   16   15    2    2
    0.58333349810E-04   16   15    3    1
    0.78107012163E-05   16   15    3    2
    0.38559315435E-04   16   15    3    3
   -0.90275810468E-04   16   15    4    1
   -0.16204617060E-04   16   15    4    2
    0.20574634194E-04   16   15    4    3
    0.13170304950E-06   16   15    4    4
   -0.96339046937E-04   16   15    5    1
   -0.96879388969E-04   16   15    5    2
    0.10622269882E-03   16   15    5    3
    0.36976573511E-05   16   15    5    4
    0.16487866644E-04   16   15    5    5
    0.36647292655E-04   16   15    6    1
    0.53793657685E-05   16   15    6    2
   -0.23159524219E-06   16   15    6    3
    0.59070679491E-06   16   15    6    4
    0.14395073728E-05   16   15    6    5
   -0.69009183794E-05   16   15    6    6
   -0.10502904116E-04   16   15    7    1
    0.14754846476E-03   16   15    7    2
   -0.14661460097E-04   16   15    7    3
   -0.27767129458E-04   16   15    7    4
    0.11828004289E-03   16   15    7    5
    0.13052645520E-04   16   15    7    6
   -0.34226919203E-03   16   15    7    7
   -0.21976753444E-05   16   15    8    1
    0.70600870053E-04   16   15    8    2
    0.62919426180E-04   16   15    8    3
    0.36468877287E-04   16   15    8    4
    0.81171719010E-04   16   15    8    5
   -0.39274027284E-04   16   15    8    6
   -0.80321768955E-04   16   15    8    7
    0.15122340526E-04   16   15    8    8
    0.10330334851E-03   16   15    9    1
    0.37848797959E-04   16   15    9    2
   -0.49572535786E-04   16   15    9    3
   -0.48354200562E-05   16   15    9    4
   -0.95341597771E-05   16   15    9    5
   -0.18788971127E-04   16   15    9    6
   -0.22338862110E-03   16   15    9    7
   -0.12135405751E-03   16   15    9    8
   -0.13285526495E-04   16   15    9    9
   -0.19694850659E-04   16   15   10    1
    0.67096721572E-05   16   15   10    2
   -0.13543654133E-03   16   15   10    3
    0.23998097279E-04   16   15   10    4
   -0.12788971469E-03   16   15   10    5
   -0.14267983672E-04   16   15   10    6
    0.90855708159E-05   16   15   10    7
   -0.81664537882E-04   16   15   10    8
    0.22290291376E-03   16   15   10    9
    0.32760326675E-03   16   15   10   10
    0.41935677761E-04   16   15   11    1
    0.18290754308E-03   16   15   11    2
    0.68011176837E-04   16   15   11    3
    0.16346103219E-03   16   15   11    4
   -0.22638895291E-04   16   15   11    5
    0.30483386271E-03   16   15   11    6
    0.24745403673E-03   16   15   11    7
   -0.72416248529E-04   16   15   11    8
    0.87614533364E-03   16   15   11    9
   -0.24881841241E-03   16   15   11   10
   -0.66855823375E-02   16   15   11   11
   -0.84510817636E-04   16   15   12    1
    0.72926007184E-05   16   15   12    2
    0.94525078212E-05   16   15   12    3
    0.18307375041E-04   16   15   12    4
    0.34437559856E-07   16   15   12    5
   -0.80176994850E-05   16   15   12    6
   -0.51871750347E-04   16   15   12    7
    0.69512703491E-04   16   15   12    8
   -0.13280470693E-06   16   15   12    9
    0.64168332503E-04   16   15   12   10
    0.86212601597E-03   16   15   12   11
   -0.11135641395E-02   16   15   12   12
   -0.18746355554E-04   16   15   13    1
    0.92280530429E-04   16   15   13    2
    0.77650008084E-04   16   15   13    3
    0.88547461241E-04   16   15   13    4
    0.20488010752E-04   16   15   13    5
   -0.38226050608E-04   16   15   13    6
    0.17885166831E-03   16   15   13    7
   -0.31353520268E-04   16   15   13    8
    0.36643954807E-04   16   15   13    9
    0.13565596974E-03   16   15   13   10
   -0.23133869389E-03   16   15   13   11
    0.33573318422E-03   16   15   13   12
   -0.10202462805E-02   16   15   13   13
   -0.28160906522E-04   16   15   14    1
    0.84992331768E-04   16   15   14    2
    0.13738569805E-03   16   15   14    3
    0.15831428156E-03   16   15   14    4
   -0.21709198521E-04   16   15   14    5
    0.26805167923E-03   16   15   14    6
   -0.21546966982E-03   16   15   14    7
    0.41451377957E-04   16   15   14    8
    0.89049229125E-03   16   15   14    9
    0.19998196844E-03   16   15   14   10
   -0.80856471446E-04   16   15   14   11
    0.90744432043E-03   16   15   14   12
    0.13350431938E-03   16   15   14   13
    0.45136086555E-02   16   15   14   14
   -0.13342065355E-03   16   15   15    1
   -0.82179997842E-05   16   15   15    2
    0.48880078465E-04   16   15   15    3
    0.26941459550E-04   16   15   15    4
    0.13858939659E-04   16   15   15    5
    0.12928661802E-04   16   15   15    6
   -0.15759028850E-04   16   15   15    7
   -0.42298312620E-03   16   15   15    8
    0.11889448730E-03   16   15   15    9
    0.17997564248E-04   16   15   15   10
   -0.20073775747E-03   16   15   15   11
   -0.50775831189E-03   16   15   15   12
   -0.11180244975E-01   16   15   15   13
    0.23408662216E-03   16   15   15   14
   -0.12223233637E-02   16   15   15   15
    0.29804564172E-05   16   15   16    1
    0.91861923094E-04   16   15   16    2
    0.12245600893E-03   16   15   16    3
    0.11182893531E-04   16   15   16    4
   -0.24946237565E-03   16   15   16    5
   -0.86544881459E-04   16   15   16    6
   -0.14256791657E-04   16   15   16    7
    0.47830777706E-04   16   15   16    8
   -0.31106598075E-03   16   15   16    9
   -0.96921198620E-05   16   15   16   10
   -0.25451232857E-04   16   15   16   11
   -0.36650854701E-03   16   15   16   12
    0.59875676312E-03   16   15   16   13
    0.18061445765E-03   16   15   16   14
    0.11210764284E-01   16   15   16   15
    0.18794405347       16   16    1    1
   -0.28317022801E-03   16   16    2    1
    0.18618157429       16   16    2    2
    0.22695304461E-03   16   16    3    1
    0.90896343536E-03   16   16    3    2
    0.18598625297       16   16    3    3
    0.12170636689E-03   16   16    4    1
    0.27751938125E-02   16   16    4    2
    0.26465313712E-02   16   16    4    3
    0.18556904740       16   16    4    4
    0.29251955864E-04   16   16    5    1
    0.25550033790E-03   16   16    5    2
    0.23432008151E-03   16   16    5    3
    0.26552564132E-03   16   16    5    4
    0.18539163780       16   16    5    5
    0.10062752610E-03   16   16    6    1
   -0.45325532768E-02   16   16    6    2
   -0.42497506248E-02   16   16    6    3
    0.41812539708E-02   16   16    6    4
   -0.67833484051E-03   16   16    6    5
    0.17910359763       16   16    6    6
   -0.27263847662E-03   16   16    7    1
   -0.18188401269E-02   16   16    7    2
    0.19736807485E-02   16   16    7    3
   -0.27429716734E-03   16   16    7    4
    0.14993023946E-02   16   16    7    5
   -0.76203407664E-04   16   16    7    6
    0.18702255075       16   16    7    7
    0.68636267161E-02   16   16    8    1
   -0.22621237123E-03   16   16    8    2
    0.31777576448E-03   16   16    8    3
   -0.10594612686E-03   16   16    8    4
    0.16060979608E-04   16   16    8    5
   -0.57636459969E-03   16   16    8    6
    0.15124896925E-02   16   16    8    7
    0.17143031664       16   16    8    8
    0.92992227981E-04   16   16    9    1
   -0.27755363260E-03   16   16    9    2
   -0.32439659503E-03   16   16    9    3
    0.85421185172E-03   16   16    9    4
   -0.13999925716E-03   16   16    9    5
    0.13830064578E-01   16   16    9    6
   -0.73600525640E-03   16   16    9    7
   -0.84878070219E-03   16   16    9    8
    0.20866706020       16   16    9    9
    0.54672421053E-03   16   16   10    1
    0.20100379187E-02   16   16   10    2
   -0.19155527516E-02   16   16   10    3
   -0.36802216342E-03   16   16   10    4
    0.12825326336E-02   16   16   10    5
   -0.20006465438E-03   16   16   10    6
   -0.13198457931E-01   16   16   10    7
   -0.17705362013E-02   16   16   10    8
   -0.40632721692E-03   16   16   10    9
    0.18687945954       16   16   10   10
    0.29515347074E-03   16   16   11    1
   -0.86495308827E-02   16   16   11    2
    0.82877842911E-03   16   16   11    3
   -0.84139099665E-03   16   16   11    4
   -0.11194425897E-02   16   16   11    5
   -0.46580775596E-02   16   16   11    6
   -0.25569122146E-02   16   16   11    7
    0.70791894684E-03   16   16   11    8
   -0.74535133338E-02   16   16   11    9
    0.22962931865E-02   16   16   11   10
    0.55332693138       16   16   11   11
    0.35416856550E-04   16   16   12    1
   -0.39688535975E-03   16   16   12    2
   -0.33025945778E-03   16   16   12    3
   -0.56257955426E-02   16   16   12    4
   -0.11925862408E-03   16   16   12    5
    0.68346809872E-02   16   16   12    6
   -0.22160836238E-03   16   16   12    7
   -0.12680441075E-03   16   16   12    8
    0.71068364013E-02   16   16   12    9
   -0.47612864288E-03   16   16   12   10
   -0.73096968043E-02   16   16   12   11
    0.57048980954       16   16   12   12
    0.84457615731E-02   16   16   13    1
   -0.50093609263E-03   16   16   13    2
    0.30995937337E-03   16   16   13    3
    0.63770996050E-04   16   16   13    4
    0.95686797512E-04   16   16   13    5
    0.38379188619E-03   16   16   13    6
    0.75118264389E-03   16   16   13    7
    0.11107943828E-01   16   16   13    8
    0.26174066575E-03   16   16   13    9
   -0.67054596252E-03   16   16   13   10
    0.15167875730E-02   16   16   13   11
    0.10786422828E-02   16   16   13   12
    0.56850112962       16   16   13   13
    0.38631431408E-03   16   16   14    1
   -0.53175544439E-03   16   16   14    2
    0.85256783496E-02   16   16   14    3
    0.91468081655E-03   16   16   14    4
    0.18788948320E-02   16   16   14    5
    0.43641662314E-02   16   16   14    6
   -0.19285698911E-02   16   16   14    7
   -0.30140720893E-04   16   16   14    8
    0.75222180985E-02   16   16   14    9
    0.25733678580E-02   16   16   14   10
   -0.58465966154E-02   16   16   14   11
    0.71060319462E-02   16   16   14   12
    0.50568117790E-03   16   16   14   13
    0.55300974474       16   16   14   14
    0.62416832629E-04   16   16   15    1
    0.80426487160E-03   16   16   15    2
    0.13623226628E-02   16   16   15    3
    0.37527671072E-03   16   16   15    4
   -0.50471707399E-02   16   16   15    5
   -0.28113630425E-03   16   16   15    6
   -0.46339032202E-02   16   16   15    7
    0.15467066656E-03   16   16   15    8
    0.57939283998E-03   16   16   15    9
   -0.44171401475E-02   16   16   15   10
   -0.30670572741E-03   16   16   15   11
    0.34438478076E-03   16   16   15   12
    0.11747618942E-03   16   16   15   13
   -0.10597520330E-02   16   16   15   14
    0.56501236346       16   16   15   15
    0.93385880145E-02   16   16   16    1
   -0.26085186708E-04   16   16   16    2
   -0.17096738877E-03   16   16   16    3
    0.10115433875E-03   16   16   16    4
   -0.20301428362E-04   16   16   16    5
   -0.40081650623E-03   16   16   16    6
   -0.16365506052E-02   16   16   16    7
   -0.10781867581E-01   16   16   16    8
   -0.17256533483E-03   16   16   16    9
    0.13242043740E-02   16   16   16   10
   -0.17055116430E-02   16   16   16   11
   -0.35151239115E-02   16   16   16   12
   -0.10738680846       16   16   16   13
    0.20502081102E-02   16   16   16   14
   -0.60593086054E-03   16   16   16   15
    0.47085688638       16   16   16   16
    0.14473933263E-03   17    1    1    1
   -0.24940924850E-03   17    1    2    1
    0.96306947516E-04   17    1    2    2
   -0.22690128896E-03   17    1    3    1
   -0.17176921796E-04   17    1    3    2
    0.18210932748E-03   17    1    3    3
   -0.22497683361E-03   17    1    4    1
    0.44506479334E-05   17    1    4    2
    0.28166732297E-05   17    1    4    3
    0.14929596478E-03   17    1    4    4
    0.44069049232E-04   17    1    5    1
    0.17607775290E-03   17    1    5    2
   -0.18002853165E-03   17    1    5    3
    0.47724916797E-05   17    1    5    4
    0.10536188338E-03   17    1    5    5
   -0.13224891097E-03   17    1    6    1
   -0.33000516857E-04   17    1    6    2
    0.29362418885E-04   17    1    6    3
    0.27287173694E-04   17    1    6    4
    0.93298870699E-06   17    1    6    5
    0.10720252510E-03   17    1    6    6
    0.24280744468E-04   17    1    7    1
   -0.15448382241E-03   17    1    7    2
    0.29616308195E-03   17    1    7    3
    0.95346972536E-05   17    1    7    4
   -0.37133861523E-03   17    1    7    5
    0.48871571418E-04   17    1    7    6
    0.80003428556E-03   17    1    7    7
    0.71727470585E-04   17    1    8    1
   -0.20520807066E-03   17    1    8    2
   -0.20946212141E-03   17    1    8    3
   -0.44877281677E-04   17    1    8    4
   -0.39903812935E-04   17    1    8    5
   -0.17161687473E-03   17    1    8    6
    0.63547320039E-04   17    1    8    7
    0.12127040868E-03   17    1    8    8
   -0.58074838359E-03   17    1    9    1
    0.43539060977E-04   17    1    9    2
   -0.10260305495E-04   17    1    9    3
    0.14146568508E-04   17    1    9    4
    0.10540052676E-04   17    1    9    5
    0.74195698143E-05   17    1    9    6
   -0.37802534878E-04   17    1    9    7
    0.25050232535E-03   17    1    9    8
    0.86468992304E-04   17    1    9    9
    0.18087214303E-04   17    1   10    1
   -0.31156011461E-03   17    1   10    2
    0.16722064553E-03   17    1   10    3
   -0.14449980391E-04   17    1   10    4
    0.43099453156E-03   17    1   10    5
   -0.40869592695E-04   17    1   10    6
    0.94816531041E-05   17    1   10    7
    0.98060150644E-04   17    1   10    8
    0.40992528825E-04   17    1   10    9
   -0.57785290036E-03   17    1   10   10
   -0.20583515580E-03   17    1   11    1
    0.30083438889E-05   17    1   11    2
   -0.25549150525E-04   17    1   11    3
   -0.47818707352E-05   17    1   11    4
    0.18049005645E-03   17    1   11    5
   -0.10505319814E-04   17    1   11    6
   -0.10773724538E-03   17    1   11    7
    0.64629790540E-04   17    1   11    8
    0.23239926987E-04   17    1   11    9
   -0.91096810199E-04   17    1   11   10
   -0.76777633514E-04   17    1   11   11
    0.32066897833E-03   17    1   12    1
   -0.90965679058E-05   17    1   12    2
   -0.69973062646E-05   17    1   12    3
    0.21778367433E-05   17    1   12    4
    0.68144546383E-06   17    1   12    5
   -0.10489181600E-04   17    1   12    6
   -0.46526377426E-05   17    1   12    7
   -0.91612460408E-04   17    1   12    8
   -0.15791821916E-04   17    1   12    9
    0.31404363793E-05   17    1   12   10
    0.29949986401E-05   17    1   12   11
   -0.14464186457E-03   17    1   12   12
   -0.13798210553E-04   17    1   13    1
   -0.18970637243E-03   17    1   13    2
   -0.17628245664E-03   17    1   13    3
   -0.31044034129E-03   17    1   13    4
   -0.37821055405E-04   17    1   13    5
    0.21185793721E-03   17    1   13    6
   -0.49525682950E-05   17    1   13    7
   -0.22011036126E-04   17    1   13    8
    0.60119737232E-03   17    1   13    9
   -0.13660300379E-04   17    1   13   10
    0.45580476442E-04   17    1   13   11
   -0.36442015231E-04   17    1   13   12
   -0.16332004122E-03   17    1   13   13
    0.19878421680E-03   17    1   14    1
   -0.30148113162E-04   17    1   14    2
   -0.16054946959E-04   17    1   14    3
    0.31428107276E-05   17    1   14    4
    0.18584555232E-03   17    1   14    5
   -0.20106382474E-04   17    1   14    6
   -0.94255725370E-04   17    1   14    7
   -0.56936776323E-04   17    1   14    8
   -0.17570674204E-04   17    1   14    9
   -0.10689797529E-03   17    1   14   10
    0.52917645742E-05   17    1   14   11
   -0.15749308233E-04   17    1   14   12
   -0.41806391889E-04   17    1   14   13
   -0.21229113753E-03   17    1   14   14
    0.49631035065E-04   17    1   15    1
    0.18687122659E-03   17    1   15    2
   -0.20092070616E-03   17    1   15    3
   -0.21753466491E-05   17    1   15    4
    0.23232862451E-05   17    1   15    5
   -0.12299382222E-06   17    1   15    6
   -0.22016797855E-03   17    1   15    7
   -0.26808787831E-04   17    1   15    8
    0.84098116059E-05   17    1   15    9
    0.21545759288E-03   17    1   15   10
    0.12133501573E-03   17    1   15   11
    0.64486427881E-05   17    1   15   12
   -0.20324366984E-06   17    1   15   13
    0.12312766776E-03   17    1   15   14
   -0.13397069101E-03   17    1   15   15
   -0.17642354354E-04   17    1   16    1
   -0.12030216554E-03   17    1   16    2
   -0.11281398961E-03   17    1   16    3
   -0.16085121606E-03   17    1   16    4
   -0.42139119243E-04   17    1   16    5
    0.72013848138E-04   17    1   16    6
   -0.39617711654E-07   17    1   16    7
   -0.12487206710E-04   17    1   16    8
    0.34480330682E-03   17    1   16    9
   -0.48050725069E-05   17    1   16   10
    0.21575865851E-03   17    1   16   11
    0.21712452149E-03   17    1   16   12
   -0.54304501850E-04   17    1   16   13
   -0.20691199187E-03   17    1   16   14
   -0.51928608244E-04   17    1   16   15
   -0.17991645800E-03   17    1   16   16
    0.44159555297E-03   17    1   17    1
   -0.80840932289E-02   17    2    1    1
   -0.18989682756E-04   17    2    2    1
   -0.90623259237E-02   17    2    2    2
    0.20511519114E-04   17    2    3    1
   -0.77512382055E-03   17    2    3    2
   -0.79619709540E-02   17    2    3    3
    0.21611201460E-04   17    2    4    1
   -0.38645444296E-03   17    2    4    2
    0.47778731146E-04   17    2    4    3
   -0.80579294629E-02   17    2    4    4
   -0.35438050040E-03   17    2    5    1
    0.16698156230E-04   17    2    5    2
    0.44030611590E-04   17    2    5    3
    0.30859664351E-04   17    2    5    4
   -0.88722689414E-02   17    2    5    5
   -0.86324960474E-04   17    2    6    1
    0.10555840813E-02   17    2    6    2
    0.79404483001E-03   17    2    6    3
   -0.36413718132E-02   17    2    6    4
   -0.18416221703E-03   17    2    6    5
   -0.37156569779E-02   17    2    6    6
   -0.17232663114E-03   17    2    7    1
   -0.21252243601E-02   17    2    7    2
    0.18680236422E-02   17    2    7    3
    0.29243237631E-03   17    2    7    4
   -0.24653029788E-02   17    2    7    5
   -0.18144458574E-03   17    2    7    6
   -0.34965549938E-02   17    2    7    7
   -0.33113587296E-02   17    2    8    1
    0.66779964444E-04   17    2    8    2
    0.35331616075E-04   17    2    8    3
    0.14709866768E-03   17    2    8    4
   -0.20620523179E-03   17    2    8    5
   -0.50660617631E-04   17    2    8    6
    0.82446311409E-05   17    2    8    7
   -0.47297427151E-02   17    2    8    8
   -0.14450018550E-03   17    2    9    1
   -0.28341500166E-02   17    2    9    2
   -0.19850581335E-02   17    2    9    3
   -0.97015234122E-03   17    2    9    4
   -0.48487355874E-03   17    2    9    5
    0.72959016666E-03   17    2    9    6
    0.23206216404E-03   17    2    9    7
    0.22742208555E-04   17    2    9    8
   -0.33681818986E-02   17    2    9    9
   -0.14696828282E-03   17    2   10    1
    0.24324021402E-02   17    2   10    2
   -0.12579864116E-02   17    2   10    3
    0.17370649139E-03   17    2   10    4
   -0.25135589297E-02   17    2   10    5
    0.19770238075E-03   17    2   10    6
   -0.70735079903E-03   17    2   10    7
   -0.69564261810E-04   17    2   10    8
   -0.24557063386E-03   17    2   10    9
   -0.38095737921E-02   17    2   10   10
   -0.13050238956E-04   17    2   11    1
    0.62594947507E-04   17    2   11    2
   -0.28000446401E-04   17    2   11    3
   -0.14372575529E-04   17    2   11    4
    0.66746082699E-05   17    2   11    5
   -0.11605445993E-03   17    2   11    6
   -0.72943290904E-05   17    2   11    7
    0.11432828231E-04   17    2   11    8
   -0.14472201415E-03   17    2   11    9
    0.19951406538E-05   17    2   11   10
    0.36123114288E-02   17    2   11   11
    0.11005247406E-04   17    2   12    1
[truncated: 2,210,629 more chars]
