# Supplementary material for: Stochastic-SplitGAS: A Quantum Monte Carlo Multi-Reference Perturbation Theory Based on the Imaginary-Time Evolution of Effective Hamiltonians
Source: J Chem Theory Comput. 2025 Dec 3;21(24):12523–44. doi: 10.1021/acs.jctc.5c01270 (PMC12746464; doi:10.1021/acs.jctc.5c01270)
Supplement: Supplementary file 2 [file ct5c01270_si_002.zip › suppmat_files/fe2s2_22in26_s7.LocOrb_reorder]

#INPORB 2.2
#INFO
* PyOrb written
       0       1       0
     140
     140
* SpatialOrbs written from analyze_molcas
#ORB
* ORBITAL    1    1
  7.07106810507207E-01  9.84528669232047E-06 -4.00218209895499E-06  3.56215436859550E-06 -2.46195064377669E-06
 -1.06954517341503E-10 -4.77706723695300E-09  9.89440438525219E-09  1.66422737037429E-09 -7.16129993636511E-11
 -1.83487838055247E-09  1.08421132851962E-09 -3.80112527006397E-09 -3.22793102413504E-06  3.87990105635419E-07
 -2.23166551048879E-07  5.79860406583503E-07 -8.53777781500139E-08  1.42823100897389E-07 -5.68550301538949E-08
 -2.29662027253856E-10 -4.35600051399146E-07 -7.08834952320244E-07 -6.34334415560309E-08 -2.93297695773231E-09
 -3.95362112277337E-08  1.81402976077296E-08  7.07106810773425E-01  9.84722052461807E-06 -3.99211728344316E-06
  3.59039500840063E-06 -2.48736063971516E-06  3.36154431323425E-12 -2.34506961134588E-09  5.67609152847125E-09
 -1.41052129376476E-09 -2.48370497100068E-10 -5.98453527722146E-09  1.37340157645649E-08 -5.95276043566405E-09
  3.22818386421947E-06 -3.83590940866196E-07  2.38034334561606E-07 -5.66974422951366E-07 -7.06277235005927E-08
  1.43224451393325E-07  3.37320174926372E-08  1.32477432865508E-08 -4.13172450323436E-07 -6.99221763503995E-07
  7.25747557711601E-08  9.24967907740660E-09 -1.59494487447053E-08  1.77088976627511E-08  1.91286560185394E-08
  4.35412881759572E-08 -5.32080883599387E-07  1.42782410477379E-07  1.00555357887077E-06 -2.98433971724623E-07
 -1.65812452049866E-06 -4.52755246975160E-10  4.11533178402760E-08  1.89182322465396E-08  4.17680971547282E-08
 -5.38687546458937E-07 -1.46614865641215E-07 -7.78111969572579E-07  2.97951772095181E-07  1.70681958334239E-06
  3.90174532542070E-10  1.11430662620769E-09  1.29616885283026E-08  5.34000672937428E-08 -3.20674938273413E-07
  8.69123462547167E-08  6.64526133628885E-07  5.72331454379168E-08  5.19347233964450E-07  9.09651019667559E-08
  6.55650062752777E-07  1.30136306529262E-08  5.36615813046053E-08 -3.06697782447817E-07 -8.78976778180242E-08
 -6.24391861139539E-07 -5.72879642576668E-08 -4.81774866459202E-07  9.15099163605972E-08  5.96835799187531E-07
  1.30146220151710E-08  5.36151202321495E-08 -3.05335526076876E-07 -8.82876499585236E-08 -6.20928072128853E-07
 -5.75197525662868E-08 -4.84427458528743E-07 -9.19245183340740E-08 -5.97431493195689E-07  1.30986187030711E-08
  5.43838794131706E-08 -3.19539640810213E-07  8.70432147702816E-08  6.70727992884992E-07  5.73380265424083E-08
  5.18448812145836E-07 -9.11121976245813E-08 -6.52819990239485E-07  3.30780852452647E-08  1.35217820814233E-07
  1.75211270870374E-07 -8.30516891650778E-08 -2.22997707830903E-07  3.32743894871813E-08  1.38330954715900E-07
 -1.82809413835043E-07  9.16967237367055E-08 -2.28700658752122E-07  3.33311086339846E-08  1.39859588839301E-07
 -1.83025843304934E-07  9.25237931433465E-08  2.30891977854279E-07  3.28656812580829E-08  1.31722630042902E-07
  1.73359766084635E-07 -8.05388647959950E-08  2.20307710799147E-07  9.46069812687703E-08  9.65643993412578E-08
  1.00233735874493E-07  9.76031196579902E-08  2.58995530731744E-08  1.30760172127719E-08  1.43124528228754E-08
  2.92738129957734E-08  2.95657423585127E-07  2.98326772667348E-07  3.03083895416673E-07  2.98965816327782E-07
* ORBITAL    1    2
  7.07106791616993E-01  9.71923213057375E-06 -4.29946482224825E-06  4.76273202428042E-06 -2.41271341149972E-06
 -1.60616502261444E-10 -7.56716248385735E-10  4.53547826521081E-09  5.03562056140724E-10  5.57791713291536E-10
  1.18336027288183E-08 -3.04188116475108E-08 -5.10631396095191E-09 -3.23094644330495E-06  1.35523215553416E-08
 -2.70359152365628E-06  3.23011316274916E-07 -2.55452257674730E-07 -4.25906579875981E-07  1.02680272334621E-07
  1.03244589809785E-08  7.54588549814073E-07  1.52078984935999E-06  3.54696217981371E-08  5.94336355402819E-09
 -2.10814220519168E-07 -4.15244144193416E-07 -7.07106790704343E-01 -9.71255320858383E-06  4.33393916484301E-06
 -4.79802261755234E-06  2.44859949163121E-06  2.25218617339079E-10  6.92692195433445E-09 -2.19528772751720E-08
  9.52284381104542E-10 -1.71178535178074E-10 -3.33868869557156E-09  1.77058401621863E-08  7.48422681388450E-09
 -3.22928443192030E-06  4.84267525462138E-08 -2.76248243590449E-06  3.11654444433092E-07  2.99975167664331E-07
  4.28096703706609E-07  4.00320154897090E-09 -6.62459833399369E-09 -8.39666026180865E-07 -1.54144721625657E-06
 -7.90845523465273E-08 -9.30627254373180E-09  2.29228953624730E-07  4.18615788126280E-07  5.83301840489598E-10
  4.65161453659250E-09  3.26890554853406E-08  4.39765695816599E-10 -8.24011764004232E-08  3.67669730574066E-09
 -1.18880936412854E-07 -2.85372900690463E-07 -1.16509326275710E-06  9.36575563785972E-10  7.52744047212413E-09
  4.41090967656853E-08  3.46809322163000E-09 -1.35096960349077E-07 -3.54578355725714E-09  9.15530149078618E-08
 -2.80535396165422E-07 -1.34465941087080E-06  3.32579354962342E-08  2.07521737695254E-07  2.22211488822145E-07
  7.18833800947529E-08  5.00751678126867E-07  5.29919019870821E-08  4.94459221900263E-07  4.26175433534912E-08
  1.25644851145071E-07  3.31573113419785E-08  2.06884980048308E-07  1.99515733131427E-07 -7.07805559382980E-08
 -5.67521083591043E-07 -5.28510165286756E-08 -5.16565536806123E-07  4.19265583427511E-08  1.69981878035675E-07
 -3.33608513384813E-08 -2.08296263136429E-07 -2.07943070121939E-07  7.18966785232070E-08  5.16180956270890E-07
  5.31901867464257E-08  5.15667606175846E-07  4.20916203311056E-08  1.88470962847649E-07 -3.35194189906831E-08
 -2.09620997931773E-07 -2.04745972851316E-07 -7.08165104496890E-08 -5.31980379009165E-07 -5.30968135351622E-08
 -5.58979492289577E-07  4.15414517434345E-08  2.51027829895064E-07  4.80535851333219E-08  2.54919401136279E-07
  2.97148593932549E-07 -1.44220585342170E-07 -3.86235801171031E-07  4.76839163952382E-08  2.44228988641243E-07
 -2.86666651460039E-07  1.29830687333937E-07 -3.71066269127326E-07 -4.81177457114507E-08 -2.51898222142263E-07
  2.92607613465219E-07 -1.42556308370416E-07 -3.89373461773496E-07 -4.79831566368482E-08 -2.53344165629293E-07
 -2.86699181518991E-07  1.37648482064459E-07 -3.89830795880764E-07  2.18969282597691E-07  2.16539916511799E-07
 -2.35852776718990E-07 -2.33413223679580E-07 -1.26745876088668E-07 -1.09852030133951E-07  1.30443895826568E-07
  1.22465394778401E-07  1.62061087641009E-07  1.54539606262714E-07 -1.57310523364002E-07 -1.58950347440388E-07
* ORBITAL    1    3
 -5.08789161639951E-07 -3.46694739613243E-06 -1.12696547814935E-05 -3.39540176189191E-05 -1.40118332889838E-05
 -2.56814609272874E-10 -5.84902474644521E-09  1.52114896035118E-09 -4.77830580338342E-09  3.36574278034795E-10
  7.37336289811567E-09 -1.69045524234464E-08 -7.04302410246866E-10  1.38213796289573E-07 -1.37496891139769E-06
  1.10063105537088E-08  2.60664556557516E-06 -3.06204652584930E-06 -4.90381743831991E-06  6.47987075692732E-08
  2.70822287820614E-09 -7.63163014081524E-07  2.82873224664601E-06 -9.21792659109529E-08  1.22453286957293E-08
 -2.06037755296924E-06 -3.71036098163474E-06 -5.08097723172562E-07 -3.46197345497982E-06 -1.12452794914499E-05
 -3.38188493815576E-05 -1.39820785479443E-05  3.54243717683395E-10  6.54784356741021E-09 -4.66196826770481E-08
 -6.15097134981754E-09 -5.57177030253838E-10 -1.07641378697054E-08  4.76021778721787E-08  3.27368470517924E-09
 -1.37776194207488E-07  1.38376416655821E-06  5.75160685132469E-08 -2.59173718456022E-06 -3.08755431660309E-06
 -4.90208626989753E-06  7.64716177967365E-08  1.52249220772086E-08 -7.69582227346794E-07  2.83621952987378E-06
 -1.03165015681685E-07 -1.53930440198584E-09 -2.04601136352226E-06 -3.72673288613504E-06  7.07107207528206E-01
  2.05910771014325E-06 -2.53214273555879E-04 -1.79945484206039E-05  6.26007356734744E-06  3.67588055359877E-05
 -1.23815058395930E-05 -2.43699213801822E-09  1.14823931038036E-07  7.07107206144712E-01  2.04841821802914E-06
 -2.53263203950501E-04  1.79943099681584E-05 -6.22997490555878E-06 -3.67560605360569E-05  1.23264706780881E-05
  4.82695693950302E-09 -1.21583627608636E-07  3.20741767742121E-09  2.33900101144128E-06  8.94517980440481E-06
 -1.33373157906342E-07  8.66780041241202E-07 -4.61382781004611E-08  2.95847574012985E-07 -2.51183203677503E-07
 -2.69117991866630E-06  2.92904197847941E-09  2.33685083850580E-06  8.92188309882762E-06  1.33335827580644E-07
 -9.10970978963576E-07  4.57773695369644E-08 -3.05576925399934E-07 -2.50958252166251E-07 -2.67652600002400E-06
  2.84665408399033E-09  2.33626186827242E-06  8.92792795040018E-06  1.33578717425538E-07 -8.65119586253047E-07
  4.61461064426416E-08 -3.10149561465049E-07  2.50893852969405E-07  2.66161641062704E-06  2.94759624499954E-09
  2.33702947412436E-06  8.91848233752733E-06 -1.33583832860954E-07  9.22238934463356E-07 -4.62365564307180E-08
  2.99380581943456E-07  2.51359182066814E-07  2.67384948493767E-06  1.70663014615424E-07  8.44403227352345E-07
 -3.08139658044739E-07 -9.02064794401519E-07 -4.09136857629616E-07  1.70230373134551E-07  8.36305224464707E-07
  3.09816307246177E-07  8.97395132545037E-07 -4.00204371125665E-07  1.70429870786727E-07  8.44023490331290E-07
  3.06148397086916E-07  9.04832693166032E-07  4.11044511159004E-07  1.70310331863510E-07  8.36583415759668E-07
 -3.09318800563847E-07 -8.98589189353732E-07  3.99016038560391E-07  4.32421596068326E-07  4.32916914653502E-07
  4.32123626753322E-07  4.30209267125705E-07  1.51330223380377E-06  1.52267654632975E-06  1.51030353531152E-06
  1.51651990226050E-06  4.52057235108102E-06  4.51579665909828E-06  4.51911917079642E-06  4.51005134405628E-06
* ORBITAL    1    4
  2.54040548066048E-10  1.88039323591472E-09  9.76800716468004E-09 -3.64212203631523E-08  4.42110769485350E-09
 -1.51493770949105E-07 -5.39010455673504E-07 -9.73509579468333E-06 -7.38217491831292E-06  3.08136651128482E-07
  9.74956175543640E-07  1.89125431480289E-05  1.45536580446895E-05 -4.21657720833257E-10 -7.38349355771903E-09
  4.74050102935124E-08  5.09828692283801E-09 -4.01977463952041E-08  2.39341728479620E-08  4.50825384492986E-06
  1.07521168537724E-05  1.65259309083391E-08 -3.70729338325348E-09 -2.36380305623636E-06 -5.53002785038546E-06
  1.50484044964735E-07  3.72450044985746E-09  1.72619058075930E-10  1.23321094395880E-09  5.64730928995107E-09
  1.86404042505620E-08  7.56297803777325E-11 -1.51447454277129E-07 -5.38555937220128E-07 -9.69227673904840E-06
 -7.37521155092759E-06  3.07860887435906E-07  9.70697976279557E-07  1.88085049203921E-05  1.45324688778329E-05
  1.74934238383621E-10  4.87971109198684E-09  1.03545138656111E-08 -1.57049829875644E-09 -9.75918654259953E-08
  2.29585978289481E-09 -4.49189348264930E-06 -1.07954858748453E-05 -8.57995462873672E-10  8.31661869597214E-09
  2.36649643065297E-06  5.52749726309155E-06  8.50399288369876E-08  3.10763475282689E-08  7.07107111339088E-01
  1.36504496553601E-06 -2.55659398626028E-04 -1.79901446771249E-05  4.80991428326171E-06  3.67716489139370E-05
 -8.47753913401280E-06  4.33230781957790E-09 -1.00213518850025E-07 -7.07107109790368E-01 -1.35283545409336E-06
  2.55716326384646E-04 -1.79821019507879E-05  4.25093353895088E-06  3.67712658530228E-05 -8.64051743285445E-06
 -5.79459380167872E-10 -1.13419550849555E-07  8.97017964097753E-08 -1.56166986983579E-07 -6.79562115242631E-07
  1.36717842382265E-07  1.39565942570410E-06 -2.12415648782052E-07 -1.39677909524769E-06 -2.31196837016988E-08
 -1.00071617557995E-06 -8.98661853445926E-08  1.54888763162216E-07  6.98522292591620E-07  1.35957493946735E-07
  1.42217734510205E-06 -2.12991381281298E-07 -1.36223629245092E-06  2.42908892719249E-08  9.30681762164865E-07
 -8.98152072763879E-08  1.55335775206053E-07  6.84003304554510E-07  1.36596078263064E-07  1.37718481426090E-06
 -2.12702215247330E-07 -1.38579727921324E-06 -2.36998862406285E-08 -9.78785844183107E-07  8.97330282052982E-08
 -1.55852291187077E-07 -6.86168589395618E-07  1.35936711404054E-07  1.41683949418546E-06 -2.11787234738370E-07
 -1.35645196124553E-06  2.35642013598806E-08  9.51404980909601E-07 -2.58063371616209E-07 -1.69560495979792E-06
 -3.33468679527969E-07 -2.57385696905508E-07  1.38513407234978E-06  2.56913089578812E-07  1.67637810193018E-06
 -3.28396901100546E-07 -2.76390245173783E-07 -1.36252607033975E-06  2.56875866950109E-07  1.67306673739296E-06
 -3.32653594000780E-07 -2.69393790214106E-07  1.36030013480103E-06 -2.57902963827826E-07 -1.68998761029128E-06
 -3.25088632099131E-07 -2.66452369353831E-07 -1.37430739465862E-06  9.24933981218703E-07 -9.34067882921481E-07
 -9.34783955659254E-07  9.27211759169953E-07 -6.17170196468327E-07  6.34414781455316E-07  6.26683872759535E-07
 -6.27828384005294E-07 -2.62060160912666E-06  2.61915412602058E-06  2.61969831703486E-06 -2.61189877303127E-06
* ORBITAL    1    5
 -3.23109665297059E-07 -2.25640901519407E-06 -8.60253934894838E-06 -3.06173626728912E-05 -1.64230856717583E-05
  3.55264038265599E-12  2.98440553544725E-10  1.11758941034742E-09  3.55751844067852E-10  8.84029723829207E-12
 -1.11192259574709E-10  1.49200693662814E-09 -5.55491747514794E-11 -2.86037590265264E-07 -2.56409790933025E-06
 -8.17921054548985E-06 -2.83879388483614E-06  1.53014097618198E-06  9.86527880922264E-07  8.01491849022763E-09
  1.34677639813515E-09  2.02660378392367E-07 -2.26928809272413E-07 -4.13199901723825E-09  1.55945234230780E-09
  1.80002338832135E-06  3.49277923804941E-06 -3.23128009499955E-07 -2.25653676477378E-06 -8.60305160251029E-06
 -3.06216466169663E-05 -1.64328507661985E-05 -4.41031283665874E-11 -6.74621628372670E-10  2.13620078113408E-09
  3.89701128863779E-10  1.02363555902059E-10  1.85251950586894E-09 -2.05736169789449E-09  6.26994716426741E-10
  2.86022355393217E-07  2.56380256224255E-06  8.17541884021212E-06  2.83854379622966E-06  1.52917448423703E-06
  9.87430856713296E-07 -1.34729561958704E-08 -1.79267467895313E-09  2.00987865599579E-07 -2.24250454733971E-07
  2.76201767710146E-09 -9.43036979009139E-10  1.79957373893711E-06  3.49301699932066E-06  8.40606582582908E-07
  3.07424213892784E-06  1.09144324935554E-05  4.93166567495338E-09  2.83451801744442E-06 -6.12440389174536E-08
 -4.78234921640142E-06  1.74587101926975E-10 -9.72958272290722E-09  8.40751712316689E-07  3.07541834779024E-06
  1.09204067359848E-05 -4.59875605409630E-09 -2.84977145283418E-06  6.06668806112341E-08  4.80546599477157E-06
 -1.93584958117171E-10  1.15016129724360E-08  5.00000255352641E-01  5.05459192557622E-06 -1.83233363520864E-04
 -5.93283084484380E-06 -2.03121354671682E-06 -4.41954835067158E-05  9.94838419986848E-06  5.97967199430451E-06
 -6.16679989988930E-06  5.00000255486454E-01  5.05563864662889E-06 -1.83226991751347E-04  5.93290337498751E-06
  2.03106645696838E-06  4.41956693802281E-05 -9.94368002117575E-06  5.97968369471635E-06 -6.16325706477217E-06
  5.00000255523407E-01  5.05592005788586E-06 -1.83225724671788E-04  5.93276870430611E-06  2.02537159981079E-06
  4.41957065075757E-05 -9.94014130522437E-06 -5.97980811606528E-06  6.16076678912840E-06  5.00000255399213E-01
  5.05494181029931E-06 -1.83230999293772E-04 -5.93269089846667E-06 -2.03060677945640E-06 -4.41954980301879E-05
  9.94863188509304E-06 -5.97978298867686E-06  6.16307163036950E-06  3.90814413639265E-07  5.55642315880366E-06
  2.98426161485069E-06 -3.94883530208313E-06 -2.72785659584233E-06  3.91305535321904E-07  5.56217625526506E-06
 -2.98547407190850E-06  3.95353598424274E-06 -2.73151204096920E-06  3.91158962671067E-07  5.55991391591197E-06
 -2.98570699178179E-06  3.95022791305154E-06  2.72972281097123E-06  3.90584798832156E-07  5.55437277787551E-06
  2.98451615925001E-06 -3.94516951055063E-06  2.72774362987034E-06  1.92998889447497E-07  1.92711263150296E-07
  1.93696999254963E-07  1.93002675110565E-07 -3.42571033286961E-06 -3.42664560270405E-06 -3.42510949525548E-06
 -3.42456905896869E-06 -5.59743970029821E-06 -5.59722769780759E-06 -5.59780953838529E-06 -5.59698771697717E-06
* ORBITAL    1    6
 -8.79867520562620E-07 -6.25273116739967E-06 -2.76763233620444E-05 -1.12636766786385E-04 -4.01724155126338E-05
  4.72767590787998E-11  1.23958920328510E-09 -1.33396067334302E-09  5.86444241156648E-10 -6.37177326278198E-11
 -1.48141807172912E-09  4.91798207130284E-09  6.54195355854973E-11  7.44343017847904E-08  4.10846416471378E-06
  2.95968214169789E-05  6.45556990817099E-06  2.36711127900415E-06  3.22103436617547E-06  1.12034436460191E-09
  3.02554375680412E-10 -2.14193370367617E-06 -4.31265043910175E-06  5.85750986702424E-09  2.55056073354188E-09
  2.53543383399126E-06  5.18859880745158E-06  8.79982732390641E-07  6.25357528856121E-06  2.76807092138636E-05
  1.12627448474450E-04  4.01805183654366E-05 -6.41554137676624E-11 -1.13082434131155E-09  2.06121244655182E-09
 -5.36119691959161E-10  1.41904263241198E-10  2.88996962645898E-09 -7.29623296128898E-09 -6.29786954268015E-10
  7.46921917568565E-08  4.11392486062641E-06  2.95900534486177E-05  6.45536059232035E-06 -2.35767538506182E-06
 -3.22028757819229E-06 -1.44958503155638E-08  1.07890510653603E-10  2.13023540832962E-06  4.30975395957335E-06
  9.70033969802653E-10  1.73388469474357E-09 -2.53454708989369E-06 -5.18908044506912E-06  6.18701804481690E-11
  5.04281495066677E-10  3.98577412533980E-09 -2.62045037519551E-11 -7.38812082260635E-09  4.74070386230100E-10
 -1.16009195032813E-08  1.14323719443552E-06  1.04789785544331E-05  1.54215303244002E-10  1.24895463609873E-09
  7.80925015758044E-09  3.77851222426871E-10 -1.26673793521548E-08 -7.07394139075964E-10  2.14818664730447E-08
  1.14216817666617E-06  1.05250554388063E-05  5.00000297960857E-01  5.35659653075134E-06 -1.82093517334159E-04
 -5.77620065440736E-06 -5.93323346595290E-07 -4.40713969857726E-05  1.18722624372085E-05  6.07806210225259E-06
 -4.57173169743375E-06  5.00000298116361E-01  5.35781479211726E-06 -1.82086057596904E-04  5.77632572796258E-06
  5.95816220051052E-07  4.40716178210489E-05 -1.18701222178938E-05  6.07803706460076E-06 -4.56490949104781E-06
 -5.00000298170648E-01 -5.35822500728055E-06  1.82084304645930E-04 -5.77614561352510E-06 -5.98143266079978E-07
 -4.40716388563300E-05  1.18703918790642E-05  6.07814541518767E-06 -4.55339680388018E-06 -5.00000298000022E-01
 -5.35690559185682E-06  1.82094497774327E-04  5.77619138793033E-06  5.89309848601537E-07  4.40713940291010E-05
 -1.18771037045501E-05  6.07802340323455E-06 -4.55618710598612E-06  3.86653774350197E-07  5.55734150683216E-06
  2.95263428911343E-06 -4.53003703679680E-06 -3.13575072858311E-06  3.87118356575364E-07  5.56329170766788E-06
 -2.95376050737337E-06  4.53496315144483E-06 -3.13994892485670E-06 -3.86935637322685E-07 -5.56171179559855E-06
  2.95453047087013E-06 -4.53392246259912E-06 -3.14108573313380E-06 -3.86420527735263E-07 -5.55459884011596E-06
 -2.95111732963231E-06  4.52490853083000E-06 -3.13559558228611E-06  2.33640645185138E-06  2.33580166710962E-06
 -2.33866772520198E-06 -2.33763261145874E-06 -2.23374233061964E-06 -2.23456440821987E-06  2.23551979069210E-06
  2.23305051757432E-06 -2.73690269471524E-06 -2.73632512670388E-06  2.73667441934786E-06  2.73793278865405E-06
* ORBITAL    1    7
 -1.25475011697876E-11 -9.07485801385592E-11 -4.87328379381106E-10  3.65194157301220E-09  1.38712454361077E-09
 -3.48376896205137E-07 -3.71971922498161E-06 -2.15910147356620E-05 -9.21067184199995E-06 -2.38499703406204E-07
 -2.99969540985568E-06 -2.12492314669190E-05 -9.74370761071747E-06  5.40181970571136E-11  1.37498802640693E-09
  6.07431706007125E-10  2.73121212883565E-11  3.47614516654236E-10  8.93121655014030E-10  2.67175319620365E-06
  4.12840666054502E-06  1.27073175746163E-08  1.00516923588842E-09  5.00543383232737E-06  9.53510877213457E-06
  6.41293410249837E-09  6.36100883629812E-10 -6.91238157364100E-11 -5.05057844596830E-10 -2.62032807787681E-09
 -1.90790920243005E-09 -4.97295449912116E-09  3.48354632524045E-07  3.72001838153702E-06  2.15857218111954E-05
  9.21168815277147E-06  2.38585525059404E-07  3.00120700891334E-06  2.12471711328665E-05  9.74498226482892E-06
 -8.94551019091417E-11 -1.70360758906120E-09  7.01564707382918E-09  1.39250435637970E-09 -9.00446201379680E-09
 -4.59008208177002E-12  2.64355678064558E-06  4.12533440067139E-06  2.52901850918521E-09 -2.30820437774493E-09
  4.99194512848947E-06  9.53762015883117E-06 -9.67713377184539E-09  5.13093666743203E-10 -1.27537148114978E-10
 -1.03148935530289E-09 -5.84577852693720E-09  4.35402732511618E-10 -1.57093387877307E-08 -5.15762871985858E-10
  1.35766233844964E-08 -3.00317202005470E-07 -2.68146166385539E-06  3.75174345236954E-12  2.84992508147961E-11
 -8.78228270583438E-10  1.81138408702155E-10 -1.04522489892702E-08  1.55274331725095E-10 -4.98673176292283E-09
  3.00858747217550E-07  2.66271971013928E-06  5.00000128929442E-01  4.12922360626872E-06 -1.86057058023521E-04
 -5.94750095456307E-06 -4.34784516544263E-06 -4.41907522018415E-05  8.02298041957463E-06  5.83981314189054E-06
 -6.99802241404880E-06 -5.00000129047148E-01 -4.13014480396493E-06  1.86051795447792E-04 -5.94759414815701E-06
 -4.34355344439111E-06 -4.41909753297105E-05  8.01745601012243E-06 -5.83986268839693E-06  6.99621524533113E-06
  5.00000129113342E-01  4.13067838763801E-06 -1.86050350667318E-04  5.94771020194965E-06  4.33969972845077E-06
  4.41910484797699E-05 -8.01950410238444E-06 -5.83988436276116E-06  6.98227154708097E-06 -5.00000128897749E-01
 -4.12900533242316E-06  1.86057793822295E-04  5.94755766001678E-06  4.34159901747989E-06  4.41907893485332E-05
 -8.02169914669068E-06  5.83986473625301E-06 -6.99653194973543E-06  3.32606545314820E-07 -1.69820730285866E-06
 -7.90918670459119E-07  4.29825432222961E-06  3.59714215825614E-06 -3.32269358749607E-07  1.70167527999506E-06
 -7.90649409519759E-07  4.30178270521501E-06 -3.60003642639408E-06  3.32453462330377E-07 -1.69965308958966E-06
  7.91400903043499E-07 -4.30030261372107E-06 -3.59816733111335E-06 -3.32827766132452E-07  1.69580475074080E-06
  7.91199683342936E-07 -4.29481599340555E-06  3.59690555721301E-06  4.88314098497388E-06 -4.88291078024681E-06
  4.88454322736858E-06 -4.88275647002320E-06  4.76825697605451E-06 -4.76821252765800E-06  4.76853811656818E-06
 -4.76894657996544E-06 -6.49141046025220E-07  6.48030440853682E-07 -6.46861556884415E-07  6.48333432656570E-07
* ORBITAL    1    8
 -1.35470646981332E-10 -9.86347527552202E-10 -5.05964931921083E-09  1.58302842353071E-09 -3.51063110223085E-09
 -2.71063135774809E-07 -2.21955427978715E-06 -1.23164363935442E-05 -7.79494191875848E-06 -1.73228263987110E-07
 -1.75041486781250E-06 -1.32935225657795E-05 -8.06644937035675E-06  2.24006382568364E-10  4.65000388645459E-09
 -4.17579009427824E-09  1.05713859751641E-09 -1.45649894503012E-09  7.58181670432655E-10  8.75731081350659E-07
  4.92021698821766E-07  8.27194974663851E-09  4.00400588836192E-09  2.36925602306089E-06  4.38528297567437E-06
 -5.24336122229236E-09  1.84115319444265E-10 -8.46096158859582E-11 -6.21512888652253E-10 -3.24017368110172E-09
  5.36422718232287E-09  1.33140111734191E-09 -2.71061223531041E-07 -2.21950112697555E-06 -1.23110229137065E-05
 -7.79620338249525E-06 -1.73220296143462E-07 -1.75026536164559E-06 -1.32917120967191E-05 -8.06732652525494E-06
 -1.72985817337907E-10 -3.88499507688920E-09  3.45236505862130E-09 -1.51207173321953E-09  6.15015152584813E-09
 -5.46235158185323E-10 -8.78233553385928E-07 -4.93854127001784E-07  1.19416020890906E-08  2.89249503561022E-09
 -2.35508544607299E-06 -4.38384556239359E-06  7.10364979563534E-10 -9.62245549182807E-10 -2.90000595874112E-07
 -1.00830836485775E-06 -3.58077035815465E-06  4.12447023155524E-07  2.72289778655154E-06  1.08979013422897E-07
  1.04500571050249E-06 -2.24270558962454E-11  8.67342376622550E-09  2.89799124583726E-07  1.00665828569949E-06
  3.56889997224566E-06  4.11744389963684E-07  2.74901271048707E-06  1.10167590191053E-07  9.98678080195887E-07
 -1.91554317953395E-10  1.07607525682913E-08  5.00000112422891E-01  4.00352036996993E-06 -1.86430601212774E-04
 -5.93907005048229E-06 -4.10592144351599E-06 -4.41971732994399E-05  8.01557215366027E-06  5.88237625014403E-06
 -6.71195230433213E-06 -5.00000112512246E-01 -4.00422019403129E-06  1.86422253351112E-04 -5.93911753580911E-06
 -4.10624006710506E-06 -4.41974156962352E-05  8.00053077460025E-06 -5.88257243623945E-06  6.72954642101089E-06
 -5.00000112562943E-01 -4.00461988700785E-06  1.86420237422936E-04 -5.93908978513648E-06 -4.10313933364361E-06
 -4.41975432674329E-05  7.99851660210688E-06  5.88265996849231E-06 -6.72229669886284E-06  5.00000112417429E-01
  4.00348339757307E-06 -1.86429018826883E-04 -5.93901926474139E-06 -4.11008573703561E-06 -4.41972773145969E-05
  8.00957771232270E-06 -5.88246424423489E-06  6.71496808625878E-06  3.40522542528817E-07 -1.65783904068969E-06
 -8.19007771987270E-07  4.27296520973809E-06  3.61070726122692E-06 -3.40073960433356E-07  1.66307826780244E-06
 -8.20079055856373E-07  4.27892709370142E-06 -3.61680255408006E-06 -3.40327714626438E-07  1.66063413932026E-06
 -8.19344055168320E-07  4.27642997061662E-06  3.61524964526274E-06  3.40853093812677E-07 -1.65461662454379E-06
 -8.19547479406410E-07  4.26939925207317E-06 -3.61002324720133E-06  4.93888902818756E-06 -4.93531709588655E-06
 -4.93566257125805E-06  4.93863493660919E-06  4.81546745003224E-06 -4.81836302656290E-06 -4.81720478811484E-06
  4.81457759298141E-06 -7.15521382633192E-07  7.14745259461940E-07  7.13767737879421E-07 -7.15939767477105E-07
* ORBITAL    1    9
 -1.05301411329453E-05  7.07099420144704E-01  7.25961033294791E-04 -4.99675581006777E-05  2.34727791343819E-05
 -4.28983104056563E-08 -1.66841432374541E-06  2.93120191434692E-06 -6.19716097536360E-08 -9.21146077550821E-09
 -4.23314244858043E-07  5.77928265798150E-07  1.39332350335750E-07 -8.26628685680275E-04 -7.93672794275156E-06
 -4.00861217198226E-05 -3.80614467838428E-05 -4.88224144849037E-05 -1.74790054730681E-05 -1.70675898362145E-05
 -7.25400016664034E-07  4.73080964299707E-05  1.88251490284126E-05 -2.14978046408465E-05 -1.75559803239135E-06
 -2.54023894506170E-05 -1.59263633142172E-05 -1.05206121664824E-05  7.07099491157648E-01  7.26395544657019E-04
 -5.37766032202303E-05  2.38439405359376E-05 -1.87041131812445E-08 -1.11110859594954E-06  2.54149148511762E-06
  3.35801658228771E-07 -4.83423005730935E-08 -1.41676371004121E-06  3.22149801997343E-06  3.86080963359935E-07
  8.26649746939191E-04  8.19671456646170E-06  3.64089630928749E-05  3.74038391414721E-05 -4.23545086043269E-05
 -1.67770114357767E-05  5.51603732648312E-06  3.41440515547826E-06  5.40987842684628E-05  2.00392389936138E-05
  2.91522726735318E-05  2.14614570795858E-06 -1.77177646163978E-05 -1.51403336417075E-05 -1.36907143366783E-06
 -9.88437066353604E-06 -5.17524239347318E-05  1.41195858498340E-07 -1.16280273158105E-05 -2.09977690931020E-06
  1.43959358873929E-04 -2.46378982243601E-07  1.00567203095366E-05 -1.42271376497829E-06 -1.03110307130472E-05
 -5.23117793241988E-05 -1.30363985239326E-06  7.97118522100555E-05  1.68539683840880E-06 -1.17431615231520E-04
 -1.44027091840745E-07  2.23185603788628E-06  3.79618307519161E-07  3.31194404826050E-06  7.88734544092304E-06
 -1.50325335815890E-06 -7.17369320192594E-06 -7.41063981015925E-07  1.48083031278747E-05 -1.64882285287324E-06
  3.46435205149454E-05  3.80472298964280E-07  3.27373809177374E-06  1.20248700808214E-05  1.16327366668437E-06
  1.99273225515308E-05  6.86227642447550E-07 -2.83861226492498E-06 -1.44911292515945E-06  1.54683909900463E-05
  3.70238335090465E-07  3.19130232853399E-06  1.29172544215904E-05  1.08457504424976E-06  2.24559943717111E-05
  6.47480728629200E-07 -1.61384181055375E-06  1.39736779862954E-06 -1.23567840235798E-05  3.69115811175849E-07
  3.22688113855965E-06  8.09124380100297E-06 -1.44639780529250E-06 -8.25311502827218E-06 -7.36156950715534E-07
  1.23846929742080E-05  1.62388137151794E-06 -3.07233773200187E-05 -9.05960304370213E-08  7.55677076847814E-07
 -2.68232249891511E-06  2.93426404755566E-07 -4.00114195757076E-06 -2.12114692697913E-08  2.00299978832415E-06
  1.67972876160644E-07  2.39221189779694E-06 -6.15656769255499E-06 -2.02812529491472E-08  2.21551166170491E-06
  4.71912965566739E-07  1.91202995559052E-06  6.16090075372430E-06 -1.39822537488550E-07 -1.93435182289940E-07
 -3.44770896750635E-06  1.46206571230385E-06  2.98088197766639E-06  4.99346337529824E-06  6.11930528310562E-06
  6.01564160755845E-06  4.90754688892295E-06 -9.45117340877007E-07 -5.17234927947542E-06 -4.75191004634337E-06
  3.19792719007980E-08 -1.01927493199446E-06 -1.25226157348720E-08 -2.18622131586940E-07 -1.54461608197658E-06
* ORBITAL    1   10
 -8.99502439341086E-06  7.07110399064175E-01  7.77606560562772E-04  5.12077123443801E-05  6.22225942035434E-05
 -7.82343029868114E-08 -7.79530813775708E-07  2.76838465227373E-06 -2.23402410772622E-07  2.32990618755376E-07
  4.90669740665185E-06 -1.15119447436434E-05  2.73216177009331E-08 -8.28872616829717E-04 -3.75027209996918E-05
 -4.55428291841027E-05 -4.71576145389786E-05 -5.64856893037567E-05 -1.97382141287116E-05  3.77177253946146E-05
  3.00408899856754E-06 -5.03425284460049E-05 -6.27049753277041E-06  1.04133838505510E-05  1.22341998657094E-06
 -4.42434868825872E-05 -1.72816784644371E-05  9.29913066138101E-06 -7.07108173867307E-01 -7.66043271474735E-04
 -5.60406133022775E-05 -5.66540989437148E-05  9.00541304004356E-08  2.60861770381602E-06 -8.13751270936555E-06
 -5.54044851595867E-07 -9.91895405272549E-08 -2.06158229105436E-06  7.82532675491765E-06 -5.88470018796126E-08
 -8.28367414091615E-04 -2.68319380507119E-05 -6.30737665009086E-05 -4.66175491804548E-05  6.90334038450768E-05
  1.98722726738657E-05  2.65070587546018E-06 -2.03707546339364E-06  2.33303890486967E-05  6.75448888001405E-07
 -2.31885156090309E-05 -2.70363437911965E-06  4.95507287136716E-05  1.79844227391574E-05  1.17221444839387E-07
  9.43759905282557E-07  7.53724175601973E-06  2.25559136321964E-07 -2.58819641309768E-05  9.48317778373007E-07
 -3.73236389676924E-05 -2.60344897023662E-06  1.07898404427705E-04  2.46908792316030E-07  2.00018298603574E-06
  1.20166163273046E-05  1.04138234422399E-06 -4.51305577958911E-05 -9.93819537762501E-07  3.10496580334299E-05
 -6.76724487372461E-07  2.98953824722552E-05  9.36787835944154E-08  1.14246868286519E-06  7.16579236328832E-06
 -1.42552134493348E-06 -3.95639136880886E-06 -9.60468561041022E-07 -3.93749647395095E-06 -9.94404674327307E-07
 -4.23290476131255E-06  5.05015265358839E-08  8.54960795722269E-07 -1.03277100653000E-06  1.78690802994012E-06
 -2.00114168430558E-05  9.83221310670006E-07 -2.29055981855981E-06 -1.23196372359688E-06  8.73647747492165E-06
 -1.13562978654984E-07 -1.30134052853262E-06 -2.42421637296505E-06 -1.48696790598574E-06  1.59350433587617E-06
 -9.28437986723373E-07  1.90764291451425E-07 -1.23487422978472E-06  1.19352228377662E-05 -1.45205726322967E-07
 -1.58167495200427E-06 -1.56975150859402E-06  1.79950692672839E-06 -4.63697231748432E-06  9.55946637984038E-07
 -1.49683734582277E-05 -1.35743234477948E-06  3.33549937253932E-05 -1.32747696698470E-07  1.86236329024575E-06
  3.88256188241125E-06 -4.89506554657746E-06 -1.26918010509014E-06 -2.93205064338238E-07 -2.40045107246818E-06
 -3.20374915261844E-07 -3.63207821686182E-07  4.37010407459583E-06  1.75594176733129E-07  1.81379332935505E-07
  2.09134987189731E-06 -3.32567015584148E-06 -1.14924450563542E-06  1.40173612095871E-07 -1.53324565483757E-06
 -5.71198104421929E-07  2.53036079557360E-06 -2.32971499177861E-06 -6.76574920263590E-06 -7.18226183937488E-06
  2.11970776514436E-06  2.93377661851170E-06 -4.56222890858066E-06  1.39564620480740E-06  5.13054156950357E-06
  3.09996909885677E-06  2.11312776093438E-06 -5.62414399623784E-07  6.10140570067886E-07 -1.32803839595153E-07
* ORBITAL    1   11
 -9.28550005808861E-08 -6.73887897529955E-07 -3.42817197995760E-06 -2.25503844033453E-07 -1.71480762835163E-06
 -6.44596764850703E-01 -2.11810666662033E-08 -1.52850110675205E-05 -4.02947103184565E-05 -2.90680201401102E-01
 -5.24970062065234E-08 -6.46904588523903E-06 -1.78303050202743E-05  1.48075489824706E-07  3.18375108950259E-06
 -4.41227090638828E-06  4.71474476228103E-08  1.48353397905544E-06 -1.41815038277609E-08  5.62035701726378E-05
 -3.16462292651851E-05  1.07045938594147E-05  1.97910414659530E-06  1.11061114538614E-04 -6.97792396250075E-05
  1.43431725060529E-06 -1.58914773672298E-06 -9.35390190695324E-08 -6.86319316513414E-07 -3.57528004647452E-06
  3.00038487258359E-06 -1.59640395037455E-06  6.44596782905015E-01  1.27894895444613E-07  1.52757549636387E-05
  4.00872776189555E-05  2.90680145599348E-01 -9.31963587659723E-07  7.27254511477097E-06  1.74880686392810E-05
 -1.57052008995624E-07 -3.25515622289806E-06  7.28312931610907E-06  2.19658368724777E-07 -3.19254394775626E-06
 -1.30727461844671E-06  6.50053848356428E-05 -3.11648794227360E-05  5.79698601811284E-06  2.95465152997346E-06
  1.12037747356614E-04 -6.97929752414970E-05 -3.70324824764436E-06 -1.01957002498605E-06 -1.05840272925130E-07
 -8.41911138360666E-07 -5.18818309676586E-06  2.14763604327491E-07 -3.36788410118206E-06 -4.92275693213613E-07
  1.36044509117573E-05  1.86394263328710E-07 -1.04389832709041E-05 -1.49938685089016E-07 -1.20592518071388E-06
 -7.04168466866581E-06 -4.16858816600131E-07  1.63688389872618E-05  6.67202798297357E-07 -2.18619965493594E-05
  5.67648291396030E-08  1.26080673516800E-06  9.70553473188421E-07  7.38394595143635E-06  1.94916057376140E-05
 -1.75001083584125E-06  2.10606835846667E-06 -9.18164117016661E-07  4.21880611626164E-06 -2.04714078565304E-06
  1.45700790710907E-06 -9.31674593324489E-07 -7.09001727751912E-06 -1.97087838135244E-05 -1.77623657959520E-06
  6.11102566065476E-06 -9.22824524338154E-07  6.68222559719830E-07  1.95147496529719E-06  8.42182605536216E-06
  9.76721647996516E-07  7.43058707256507E-06  1.97210075598075E-05  1.75222542292922E-06 -1.16761277986742E-06
  9.27866174551576E-07 -4.68827158932115E-06  2.06398778436618E-06 -2.05138577123634E-06 -9.25885874897724E-07
 -7.03657398166235E-06 -2.05873091017335E-05  1.69209591431022E-06 -2.60143560319097E-06  9.28408097920627E-07
  1.65164520274456E-06 -1.88655617366919E-06 -1.20659653392612E-05 -6.92082418648071E-08 -1.85327170490954E-06
 -3.03530386448454E-06  1.88144504300108E-06  2.90265644868001E-06  1.12308400241189E-07  2.58756064012297E-06
 -2.23975509525090E-06  1.95203366620721E-06 -4.90087886949368E-06 -5.87567755993741E-08 -1.66374064579325E-06
  2.40426832971284E-06 -8.93638754162906E-07 -2.43384618965204E-06  1.28928509386002E-07  2.71500646437613E-06
  2.19765736002845E-06 -1.88948742371203E-06  4.90572538105893E-06 -1.52347784410452E-06  4.29771636974005E-06
 -1.63643616437195E-06  4.36384128918951E-06 -2.63234604315742E-06  1.49654280198200E-06 -3.51454069963508E-06
  1.44395877034244E-06 -1.92433287091743E-06  1.21714228122436E-06 -1.63077937471069E-06  1.14572711493660E-06
* ORBITAL    1   12
  5.21279054148803E-08  3.77151353021525E-07  1.90275888838028E-06  2.31139830483615E-06  6.68239902110926E-07
 -6.44701616821782E-01  3.45950374654418E-06 -2.79973145484978E-05 -4.04421532289679E-05 -2.90447643884642E-01
  1.98274384667981E-06 -1.35706471929157E-05 -1.78036052131845E-05 -7.59018260977579E-08 -1.65769357869227E-06
  8.02650629548945E-07 -2.78166733791188E-07 -7.36225072944480E-06  1.12127686990883E-07  7.10896200375579E-05
 -2.46923976814830E-05 -6.56061840563928E-06 -4.26722985089336E-07  1.58141416223861E-04 -5.57265320461877E-05
  3.84882968856409E-06 -1.29610017077582E-07  3.57518276540156E-08  2.62193263925347E-07  1.38220769802752E-06
 -2.93517009643831E-06  8.14407754514337E-07 -6.44701615628976E-01  3.47840378540845E-06 -2.84175349200832E-05
 -4.02080573174441E-05 -2.90447644570806E-01  1.97007872838538E-06 -1.30770007630505E-05 -1.76014547768548E-05
  6.86116270727027E-08  1.42560760248233E-06 -4.76068415578390E-06 -2.62825228095555E-07 -2.12020526753359E-06
  1.26037416038059E-06 -7.09379328418630E-05  2.51836237618494E-05 -1.40575958668556E-06 -1.41002490644318E-06
 -1.58748275636137E-04  5.50516356987163E-05  6.82307374696063E-06  1.24269216848274E-06  7.47725983849196E-08
  5.54960390982450E-07  3.18636678960367E-06  1.88104735531576E-06 -3.59777431765274E-05  1.39764426272991E-06
 -4.24209636999712E-05 -1.64134434812999E-07  2.97332978053349E-06  3.71013085708498E-08  3.43974661971043E-07
  1.86708684568075E-06  2.41008368599217E-06 -6.51243664559053E-05  9.90714296832133E-07 -3.47781665166931E-05
 -1.19467397189271E-07  2.38125826889559E-06  9.60558873960153E-07  7.25615230426217E-06  2.55925973758701E-05
 -1.32079482779432E-06 -8.46155184125252E-06 -7.45293360909879E-07 -8.93831348802293E-06 -1.70753707900299E-06
 -2.53619467132182E-05 -9.64884470753374E-07 -7.28416547103826E-06 -2.49129204068675E-05 -1.28161017807683E-06
 -1.06467770199120E-05 -7.44161270016020E-07 -7.73254419052507E-06  1.73771194269057E-06  2.13221335436953E-05
 -9.71589606110354E-07 -7.33852740755925E-06 -2.46453860813941E-05 -1.31593225114479E-06 -9.44210316476903E-06
 -7.54005459785789E-07 -6.69584726012575E-06 -1.77326877455419E-06 -1.96934712006386E-05  9.43604585007250E-07
  7.12368220551523E-06  2.54763571684542E-05 -1.27763317690768E-06 -9.16308147484322E-06 -7.23596759670232E-07
 -9.86292430772036E-06  1.66314423430803E-06  2.69519134701713E-05  2.02105700582108E-08 -4.08748534431867E-07
  1.42930128949022E-07 -1.31415007807816E-07  1.72722483202965E-06 -8.18212154984512E-08 -6.30833023343777E-07
 -3.40311379743115E-07 -3.93991649124214E-07 -2.75501316903898E-07 -9.68521442497902E-08 -7.77777973461316E-07
 -8.59960638866356E-08 -7.53629944194492E-07  7.81084443478284E-08  6.48563874953433E-09 -5.87092274700263E-07
 -1.11295879152617E-07  2.84573309324782E-07 -1.96866691279666E-06 -3.99230944273813E-06  2.58349638259075E-06
  2.53535512493568E-06 -3.97622333827120E-06 -7.34998824479073E-06  8.06612346686034E-06  8.34864513173577E-06
 -6.98624521592454E-06  1.57279619191173E-07  3.01272135387376E-07  2.01795610083379E-07  5.78895514557893E-08
* ORBITAL    1   13
  3.48224572481557E-06  8.30339097333110E-04 -4.45886212972753E-06  2.95320818022674E-05 -9.28772779389342E-06
  2.73740020418980E-08  6.08538561687034E-07 -1.04235820761497E-06  1.15832215310834E-07 -4.00016822732561E-08
 -6.58894582450937E-07  1.62573068950905E-06 -1.74239639375666E-07  7.07106282810106E-01  1.34599859025965E-05
 -2.03946719401399E-05  2.45273281529613E-05 -5.55248409167027E-05 -2.78744291750031E-06 -3.15277329695360E-06
 -1.26894780989714E-06 -3.71654530325171E-05  8.13267795561749E-05  2.62798308155095E-06  1.74055302097334E-06
 -3.45220672176611E-05 -1.02891401723226E-06 -3.54312684155427E-06 -8.30781387754471E-04  2.16796261349849E-06
 -2.85126935294495E-05  8.20324217139355E-06  1.44483241706474E-08  3.45543356573027E-07  1.12443357480133E-07
  6.23219261094314E-08 -5.70713646827846E-09  9.72340090094681E-08 -2.19548951711115E-06 -9.36517402020258E-08
  7.07106179050601E-01  1.12263885814948E-05 -1.68616395723649E-05  2.43727624001686E-05  5.27141941687799E-05
  2.15328623084907E-06  3.74588206834648E-06 -4.08310356433880E-07  4.31901890819644E-05 -8.10258653429730E-05
 -1.04499190414836E-05 -6.17127334479063E-07  3.70276960787362E-05  1.37842126297817E-06  2.38056083742016E-09
  1.86306512526622E-08 -2.41340049931688E-07  7.18161573971473E-08 -3.24359257239135E-06  5.65653526636358E-09
 -5.59774006756807E-07  9.87061190762424E-07 -5.90039415738251E-06 -7.16764240562980E-08 -5.79030218978292E-07
 -3.45760388118998E-06 -1.18787292377958E-08 -2.61849465910315E-06  4.09103343449358E-07 -1.65561981408045E-05
  7.68192210760669E-07  2.39135237149259E-06 -2.18754932787364E-07 -1.63972638936263E-06 -1.06509505027424E-07
  1.39780350373103E-06  8.59276047528924E-06  7.11716110923347E-07  1.37358286579009E-06 -1.26091939786958E-07
 -1.79072622319770E-05 -2.12186829392930E-07 -1.58506230750639E-06 -5.95237035585691E-07 -1.37002528006014E-06
 -9.60924615026610E-06 -6.77256422503694E-07 -4.45574714116021E-06 -1.53745039065371E-07 -1.33301859015945E-05
  2.27963179419314E-07  1.71235610953347E-06 -3.33180028814830E-07  1.43083519090546E-06  9.14393385801838E-06
  7.04366614023035E-07  6.44146938437429E-07 -8.34209055993655E-08 -2.11733144201069E-05  2.27911141039577E-07
  1.70544275679660E-06  6.14472741600965E-07 -1.37376723220083E-06 -1.12500469490795E-05 -6.52308013422898E-07
 -1.40884961966155E-06 -1.38659649293003E-07 -1.89217892179300E-05  6.46752606840638E-07  9.39537458280512E-07
 -2.55329604575839E-06  5.94287743816965E-07  3.29724446321676E-06  6.20310278280159E-07  7.63579998843167E-07
  2.84592072463786E-06 -5.58350102595279E-07  3.46391537277679E-06 -6.61945403752583E-07 -1.40614627030535E-06
 -2.23029782418930E-06  2.70523763388268E-07  3.33185815656924E-06 -5.98155629597754E-07 -1.68848297104508E-07
  2.91731619939657E-06 -1.06334329328203E-06  4.48293471342854E-06  7.51630273818774E-07  1.28861051525815E-07
  2.31402826805253E-07  6.28154589776327E-07 -2.51375761020698E-06 -1.85717707289270E-06  2.22884545988897E-06
  1.13447268425208E-06 -4.23543756112693E-06 -4.42917420757855E-06  3.93976022454469E-06  4.38418906390166E-06
* ORBITAL    1   14
  4.36829810693299E-06  8.36058121449675E-04  3.36561976031367E-05 -2.04110772396061E-05  3.46450343275676E-05
  6.84137698621264E-09  1.65353846297230E-07 -6.08326077045797E-07  1.15018423214782E-07 -1.36231146131126E-08
 -2.67120152611295E-07  4.85903808180632E-07 -2.26809841336244E-07  7.07104133391268E-01 -3.41202463466844E-05
  9.82403116789732E-05  3.39319667172019E-05 -4.16697674017733E-05  2.83316501332243E-06  1.29427709192438E-06
 -5.33386500789111E-07 -1.95803905532380E-04  4.57329949631038E-05  7.60666121935071E-07  1.24894703970741E-06
 -3.00662254359919E-05  3.61323331092795E-06  4.35799598211469E-06  8.35981919401256E-04  3.32374186588104E-05
 -1.92655155562223E-05  3.45495724134384E-05  3.53654767041669E-09  7.38236047472237E-08 -5.49835430329710E-07
  7.20481742046514E-08  9.40484311039918E-09  2.85588642554469E-07 -7.53292939361414E-07 -1.24521112135285E-07
 -7.07104151748277E-01  3.38618650927876E-05 -9.70810731016450E-05 -3.38145102283552E-05 -4.50360147349428E-05
  2.53555421932904E-06 -8.61122520446814E-07  1.21386278443439E-06 -1.99802952123175E-04  4.54579296605997E-05
 -8.48425511755250E-06  1.24459994685893E-06 -3.15046876377620E-05  3.33217904444953E-06  2.30442619310283E-06
  1.78381363277279E-05  7.61367708861130E-05 -4.86868562941371E-06  1.09460925621580E-04  1.02658398877117E-05
 -2.52528297165024E-04  1.11131939713840E-07 -5.61106237461664E-06  2.26474305356199E-06  1.75280526214329E-05
  7.47406544705581E-05  4.86933130313724E-06 -1.07494341665804E-04 -1.01352127909867E-05  2.51604067757071E-04
  5.47159425283866E-08 -1.74277041854118E-06 -6.25542586703081E-07 -4.74905152131702E-06 -3.57333691535109E-07
  1.73335881604333E-06  2.44475360689015E-05  6.43864888183539E-07 -3.12601292951996E-05  7.91781141707365E-07
 -9.24194035453944E-05 -6.09180384252851E-07 -4.62215042269217E-06  2.93536651012787E-07 -1.70551210518449E-06
 -2.37391379846645E-05 -6.20267103232389E-07  3.11040759971083E-05  7.72944832711233E-07 -9.21125389440157E-05
 -6.25020946802239E-07 -4.73991859418407E-06 -5.03535844068570E-07 -1.69555083495874E-06 -2.45392455101445E-05
 -6.17572350745780E-07  3.05821661753492E-05 -7.67681925702346E-07  9.06053100913937E-05 -6.07605339475810E-07
 -4.61008414568623E-06 -4.37521365166282E-07  1.68652653886452E-06  2.57293451664452E-05  6.37577408160128E-07
 -2.94800380423684E-05 -7.62612010088560E-07  8.97388920605343E-05  2.76878744327088E-07 -4.96466550454056E-06
 -7.72977850592070E-07  3.53889587973177E-06  1.73702149022742E-05  2.70738446993131E-07 -4.93338298198261E-06
  8.24709475890932E-07 -3.41070456295663E-06  1.73502773923042E-05  2.80625086748323E-07 -4.96756282229559E-06
  6.16483767100301E-07 -3.14293899695170E-06 -1.72524951846258E-05  2.81564575341052E-07 -4.68655122414165E-06
 -4.79224259174791E-07  3.05849414488823E-06 -1.70029399683774E-05 -1.81463342935384E-05 -1.82883380796628E-05
 -1.81387628239597E-05 -1.81554351195619E-05  7.77002048168704E-06  7.67688877402026E-06  7.32256647472927E-06
  7.34298385663490E-06 -4.11722457877678E-06 -4.09001076966570E-06 -3.95031997625826E-06 -3.97575748577863E-06
* ORBITAL    1   15
  9.95970234752957E-09  7.05247909098345E-08  3.74568274045473E-07  7.07372876035575E-07 -5.83822223240114E-08
 -2.90679400084899E-01  5.47590879658224E-06 -4.05419980994969E-05 -6.52045696796982E-06  6.44595359659002E-01
 -1.07289566969675E-05  7.03054187702002E-05  1.28369466618786E-05 -1.53248504535961E-08 -4.28697644435772E-07
  1.05456390926856E-07 -1.85215881059383E-07 -1.99604509130194E-06  8.30662849826233E-07 -3.85048267588428E-05
  5.13535493538862E-05 -8.84063867519455E-07  3.06516045901355E-07 -1.85049592267419E-06 -2.29481888379277E-05
 -6.65626029324965E-07  4.24103977396268E-07  4.75976426040871E-09  3.14725259599431E-08  1.21575282281255E-07
 -6.02568883688982E-07  8.78572953591677E-08  2.90679418416263E-01 -4.72392668665063E-06  3.91540907366249E-05
  6.41998082849497E-06 -6.44595350856369E-01  1.10316052123151E-05 -7.12784181068201E-05 -1.30580208224354E-05
  1.03206322614976E-08  2.85163077903117E-07 -5.55898369716366E-07 -1.08269169643828E-07 -5.16092678443718E-07
  4.38087415744532E-07 -4.38776038842344E-05  4.99206679557671E-05 -4.49378301830819E-06 -6.92252368877042E-08
 -1.44312097157212E-05 -2.42771757956156E-05  2.06926397705646E-06 -3.58357458744567E-07  3.11222378793119E-10
  2.35506840864036E-09  3.40471615588410E-07  1.21842812431492E-07 -6.90233472793510E-06  1.01819244798954E-07
 -5.68542527998484E-06  8.14622246832423E-06 -3.27390037561209E-04  1.96093905687816E-08  1.52302432195187E-07
  6.56060804607616E-07  1.72607263147609E-07 -9.59321139896324E-06  1.73749797494470E-08 -2.98957877637519E-06
 -8.15976262873098E-06  3.28910700231663E-04 -2.41492692495752E-07 -1.85957588628125E-06 -1.82260476561213E-05
  6.27488858508285E-07  4.26190242587411E-05 -6.67928384834210E-07 -2.59394942814214E-05 -1.04003936620400E-07
 -1.83555649224264E-05  2.31796562692904E-07  1.78511843635723E-06  1.80761248334717E-05  6.17036500531575E-07
  4.19683005390222E-05 -6.72250869208312E-07 -2.55878084197795E-05  1.24945613707425E-07  1.74156143897963E-05
 -2.34918863408521E-07 -1.79798211692472E-06 -1.91327330341365E-05 -5.24819066897199E-07 -4.53397993929296E-05
  6.94259663191330E-07  2.30465111907326E-05  1.61209558305871E-07  1.31591796208607E-05  2.33608418032311E-07
  1.78812332910976E-06  1.93075288357120E-05 -5.30330019734306E-07 -4.60661071091296E-05  6.87203595590336E-07
  2.22729415528380E-05 -1.82892533565435E-07 -1.24850460485227E-05 -2.31242357131513E-07 -1.54181641913091E-05
 -7.72977241676858E-06  8.26942686105828E-06  1.85827573487523E-05  2.28047601655512E-07  1.53448045091652E-05
 -7.82755121707913E-06  8.20088770911267E-06 -1.83670061640075E-05 -2.64155997491244E-07 -1.59311429516293E-05
  8.48471290734994E-06 -9.00067883809360E-06 -1.92572212760973E-05  2.50860768697109E-07  1.58274541573896E-05
  8.48731254287124E-06 -8.95762647566286E-06  1.91078270506535E-05 -5.63052072452382E-07  3.08784261050127E-07
 -8.37420744322190E-07  7.34242736129823E-07  6.66189810334608E-06 -6.53169228492549E-06  7.88186225619583E-06
 -7.70785514847566E-06 -1.00935642864945E-05  1.01774909447070E-05 -1.04146877049115E-05  1.04141142853157E-05
* ORBITAL    1   16
  7.08150159970494E-08  5.13479667464442E-07  2.63991754936385E-06  4.24898283520968E-08  1.20246016246847E-06
 -2.90447256501207E-01 -6.63978892718888E-06 -8.35479882617517E-06 -7.35982295029734E-06  6.44700972821412E-01
  1.22024886651590E-05  1.88643717670850E-05  1.54283392428072E-05 -1.11270190643066E-07 -2.45159157794533E-06
  3.35553843947691E-06 -1.10481830597731E-07  1.00570960458394E-06  5.22985077400317E-07 -6.35152873689674E-05
  5.14256789931028E-05 -1.04203851173236E-05 -1.32933107087372E-06  2.27970688817526E-05 -2.32079800018937E-05
  1.59335347231679E-06 -1.85118171672560E-07  8.03606832937564E-08  5.90042790245434E-07  3.08021603332813E-06
 -2.32903985905934E-06  1.52805458003890E-06 -2.90447264861873E-01 -6.83611690626722E-06 -8.35508453403019E-06
 -7.41477368662373E-06  6.44700989632866E-01  1.25733259536553E-05  1.85567641727531E-05  1.57028030896013E-05
  1.30184969138074E-07  2.68501964358901E-06 -5.60751641605050E-06  1.33685804097521E-10  6.51338250974845E-06
  1.59353805812916E-07  6.28706227144776E-05 -5.16588558907698E-05 -4.41331496442035E-06 -1.33076873526636E-06
 -2.16094202354222E-05  2.30034038149711E-05  3.82674918395204E-06  1.46635373203656E-06  3.60626349508722E-07
  1.88430369687965E-06 -9.37814705509062E-06 -1.38513620207235E-06  8.59051259474378E-05  2.62089789586322E-06
 -1.68594409952877E-04 -9.92254089459375E-08  3.36444713023428E-06 -1.52089999661229E-07 -2.07135546168250E-07
  2.00520542048375E-05 -9.14293047119394E-07  7.30683368634678E-05  1.64553077202986E-06 -1.37395517486695E-04
 -1.56962678709097E-07  6.29429457701547E-06 -1.37830790263884E-07 -1.04765147020791E-06 -6.47769988751256E-06
  4.82991725669933E-07  1.95927190906690E-05 -4.90468397616267E-07 -1.28846220459320E-05  1.32555927385089E-07
 -7.22771358100229E-06  1.00251079765011E-07  7.60848792388374E-07  5.93277892121037E-06  4.90711246479931E-07
  1.58819244071373E-05 -4.75583061301092E-07 -1.06203488208689E-05 -4.96064961045644E-08  1.06295884756382E-06
  9.75277411181057E-08  7.36482440944204E-07  6.38424472960138E-06  4.57792665656446E-07  1.72058364965084E-05
 -4.94329828189607E-07 -9.33700048021003E-06  2.27409909591554E-08  1.50004462801402E-06 -1.40237666066284E-07
 -1.06887973571688E-06 -5.83638859970154E-06  5.15806708562182E-07  1.79897775485673E-05 -4.73590985747662E-07
 -1.43050989196792E-05 -1.57884538944305E-07  9.92147363324009E-06  5.13591505277505E-07  1.10536001525984E-07
 -4.90012468815285E-06  2.44075426790863E-06  5.51635736172292E-06 -5.30715619940116E-07 -3.74126505853348E-07
 -5.67528275403363E-06  2.71412694810429E-06 -4.27308707126453E-06 -5.49158089536119E-07 -6.63928250913710E-07
 -5.31183449158737E-06  2.15903044453487E-06  3.88654117830640E-06  5.06084260421270E-07 -2.52067311154638E-08
 -5.26911168134543E-06  2.97944671595608E-06 -5.80107705534484E-06 -6.90972027386423E-07 -1.16503703749863E-06
 -1.33122148321770E-06 -8.17863290674020E-07 -1.75652189224740E-06  2.30650548207293E-06  2.85756580915533E-06
 -1.27829633751647E-06 -4.86833750555406E-06  5.44555428112834E-06  5.26905037167029E-06 -5.06453069259771E-06
* ORBITAL    1   17
 -6.25497813111350E-10 -4.59278437100731E-09 -2.36090831980738E-08  5.65416149203209E-08  6.31103741622423E-09
  2.20348294355879E-06  4.92097761520336E-05  4.63027560848709E-04  1.88077007699497E-04 -4.06163227674565E-07
 -9.91423974970640E-06 -1.06024591977401E-04 -5.31033141872533E-05  1.12017169926380E-09  2.16917389994642E-08
 -2.62594676472742E-08  1.36217454907195E-08 -4.91363308452794E-08 -1.90029812428450E-08  6.22758215078794E-06
 -6.14865009260750E-06  7.97709450581659E-09  9.05015903243600E-09  5.07566103218011E-05  1.35264364178126E-04
 -8.28226522086039E-08 -1.22072132674718E-08 -2.91649419235847E-10 -2.13121763431468E-09 -1.11514809132321E-08
 -6.28566720488925E-09 -2.11966411136125E-09 -2.20324648335349E-06 -4.92012836890944E-05 -4.63097360218644E-04
 -1.88107564873227E-04  4.05996596654084E-07  9.91448185353737E-06  1.06006029460730E-04  5.31057401436174E-05
 -5.89842776522283E-10 -1.36606317157793E-08  7.36621989170653E-09 -9.40771714051095E-10  4.10361687974531E-08
  1.07356613012535E-08  6.23418307338689E-06 -6.12189191915793E-06  5.24965047079874E-08  1.59466441510088E-08
  5.05823148494877E-05  1.35212155538954E-04  2.92684031239482E-08 -7.50587369510835E-09  1.74775364914509E-10
  1.12303765635938E-09 -8.88965862020998E-10  3.36270981745680E-09 -1.69471501005625E-07  2.64250238232962E-10
  2.90237225314466E-08 -8.50441801502593E-06 -8.97381828212952E-05 -1.63650547163650E-09 -1.28685392334467E-08
 -6.64038334036713E-08 -2.46021462587989E-10 -2.43925364882788E-08  5.59843988529707E-09 -1.65414101417963E-07
  8.49863792035049E-06  8.99532470242205E-05  8.64317388547700E-06  4.90800831583694E-05  1.96194614183852E-04
  1.20984911650106E-05  1.28593044824442E-04 -1.97439610508650E-05 -8.75739481616493E-05  2.20265626069845E-05
  1.89253026928576E-04 -8.64322338649552E-06 -4.90804038159305E-05 -1.96222955900336E-04  1.20989843228014E-05
  1.28576531550034E-04 -1.97428863139891E-05 -8.76185717585161E-05 -2.20285148709455E-05 -1.89156812211888E-04
  8.64520772833588E-06  4.90962686675210E-05  1.96311098277803E-04 -1.20995457614209E-05 -1.28647423952103E-04
  1.97503464291761E-05  8.77652565125179E-05 -2.20313152765702E-05 -1.89419776798967E-04 -8.64357362248366E-06
 -4.90834268344588E-05 -1.96216817517881E-04 -1.20969835499044E-05 -1.28650510461800E-04  1.97465500082273E-05
  8.76315221393655E-05  2.20280916186696E-05  1.89304077722499E-04  5.00118698682282E-01  5.26009125868436E-04
 -6.54999145570992E-05  8.41576278432795E-05  6.41202396293806E-05 -5.00118670397765E-01 -5.25771461820165E-04
 -6.53863368688903E-05  8.42330162369193E-05 -6.38909433601175E-05  5.00118677931243E-01  5.25840148076091E-04
  6.51871633373979E-05 -8.42661960536174E-05 -6.38271532429945E-05 -5.00118676853998E-01 -5.25853719060771E-04
  6.52422806971638E-05 -8.40217141033450E-05  6.38353624543476E-05 -4.05127262533501E-04  4.05178072159693E-04
 -4.05159758799705E-04  4.05060814671148E-04 -4.72327469696173E-04  4.71942265898577E-04 -4.71781211208491E-04
  4.71884003656326E-04 -3.69366274477908E-04  3.69295242679611E-04 -3.69513170341272E-04  3.69361086526143E-04
* ORBITAL    1   18
 -6.16951437942947E-06 -4.44559648436675E-05 -2.19693652236344E-04 -1.40857835903602E-03 -8.10984226019465E-04
 -1.91092602550396E-10 -2.55711250993890E-09 -1.25184203233950E-08 -1.06946290519499E-08  5.55043669002454E-10
  1.14570783819749E-08  1.59343518024592E-08  1.38914542991967E-08 -1.95512462471891E-07 -1.14510416726147E-05
 -1.88434856152214E-04 -8.80246215619672E-05  1.21026426013771E-06  1.93965918817605E-05  4.60693504543399E-08
  1.16501836031124E-08 -1.18549114968033E-05 -5.34330096613577E-05  9.93398525416289E-09 -2.29308942212064E-09
 -1.71273293288231E-05 -5.83912568365608E-05  6.16816925680272E-06  4.44461410761834E-05  2.19642538379723E-04
  1.40865705240119E-03  8.10989239588825E-04  9.25244670823254E-11  3.61305594142909E-09 -1.24636551373887E-08
 -4.64355537860640E-10 -3.37384713001546E-10 -7.31399376581655E-09 -1.76780533536656E-08 -1.27619442458376E-08
 -1.98114225857291E-07 -1.15071914569141E-05 -1.88407185554591E-04 -8.80659345548247E-05 -1.19324094070482E-06
 -1.93648265650359E-05 -3.90714472845514E-08  1.31088105839600E-08  1.19924944158412E-05  5.34453156348376E-05
 -3.68483644496825E-08  3.57491281859025E-09  1.70217024505715E-05  5.83624944763471E-05 -5.86722768471128E-10
 -4.96492834813012E-09 -3.89808726820884E-08  3.94319661978098E-09 -1.82955525554841E-07 -3.25725532369220E-09
  1.61823114944496E-07  4.34285512266204E-06  8.88457896507132E-05 -6.35423192050306E-10 -5.16711316685104E-09
 -3.93277087594859E-08 -1.88414504894345E-09  5.53731698130071E-08  3.03472405261347E-09 -1.56991792135441E-07
  4.34358243451684E-06  8.87029018140729E-05 -3.97793780695977E-06 -1.49178196552490E-05 -6.07163320644981E-05
 -1.36219857583589E-05 -1.21038082539529E-04  2.34434471767776E-05  1.69419815819880E-04 -1.88983702615258E-05
 -1.54222372282091E-04 -3.97769261702691E-06 -1.49159201082101E-05 -6.07238517448600E-05  1.36231336393414E-05
  1.21004127658809E-04 -2.34428812494639E-05 -1.69424563750731E-04 -1.88994863979869E-05 -1.54225549086327E-04
  3.97925724714181E-06  1.49285260168246E-05  6.07978280834322E-05 -1.36250593600838E-05 -1.21067611149646E-04
  2.34499535627661E-05  1.69587309764851E-04 -1.89025607300157E-05 -1.54472909230076E-04  3.97807400558275E-06
  1.49190156853519E-05  6.07256705733025E-05  1.36229747573906E-05  1.20998826411859E-04 -2.34459028985998E-05
 -1.69475001989633E-04 -1.88991324367920E-05 -1.54343441786180E-04  5.00120792961529E-01  5.47322805370902E-04
 -4.40555305778577E-05  5.55444824233450E-05  3.45445332107946E-05  5.00120765019141E-01  5.47089885782285E-04
  4.39412804411471E-05 -5.56159337748827E-05  3.43045541719675E-05 -5.00120771737980E-01 -5.47149852440816E-04
 -4.37207961552520E-05  5.56388432382293E-05  3.42550495262025E-05 -5.00120771072516E-01 -5.47170201801334E-04
  4.37883773583830E-05 -5.54025057612686E-05  3.42569360592063E-05 -3.03852404955147E-04 -3.03892736194688E-04
  3.03898901005576E-04  3.03787790694750E-04 -4.15193871114284E-04 -4.14821309665094E-04  4.14651918244890E-04
  4.14751923221522E-04 -2.58760272991168E-04 -2.58701923544411E-04  2.58878746256055E-04  2.58736530453759E-04
* ORBITAL    1   19
 -1.55254440216273E-06 -1.13823436341577E-05 -6.23116579937559E-05 -5.23615774640270E-04 -3.12825408574639E-04
 -2.81159808180852E-10 -6.61647370660132E-09  3.86578967360489E-09 -9.15088568009173E-09  4.87091759138286E-10
  1.12889109295176E-08 -1.34646277739205E-08  8.73375711908376E-09 -1.58230040892249E-06 -4.02473021221796E-05
 -4.70538807966862E-04 -2.13355318540272E-04 -1.57696230128535E-05 -4.92155566149400E-06  5.74155512428877E-09
  9.97487957713563E-09 -3.09004204125393E-05 -8.58235961508327E-05 -1.38622726091836E-08  7.08014849818076E-10
 -2.61585395531776E-05 -6.76810422602140E-05 -1.55230154538119E-06 -1.13805705129145E-05 -6.23032356687305E-05
 -5.23690685574087E-04 -3.12853968764083E-04  4.69868615053484E-10  8.75295191295722E-09 -4.00543210705568E-09
  4.67213705838374E-09 -5.61705939483031E-10 -1.11304526285411E-08  5.01465269340105E-08  1.05872498599524E-08
  1.58303627957261E-06  4.02597275638102E-05  4.70587426653740E-04  2.13397273003035E-04 -1.57159575884682E-05
 -4.93530235822707E-06  6.22798039515641E-08  6.27510250452098E-09 -3.08487443073051E-05 -8.57798008726937E-05
 -3.04244130552312E-08  2.33452904807032E-09 -2.61091849850756E-05 -6.76526436833300E-05 -1.42441187506339E-06
 -1.15120742983392E-05 -2.31357583022721E-05  6.36444139677472E-06  6.77808330447559E-05 -1.08849519265527E-05
 -1.26112898124655E-04 -4.63212107217131E-09  1.87983268359272E-07 -1.42535878797932E-06 -1.15194788974103E-05
 -2.31664896686130E-05 -6.36591204937339E-06 -6.77150224954623E-05  1.08865240761127E-05  1.26063070310803E-04
  9.54808496701560E-10 -7.78189203009397E-08 -5.53767164469681E-06 -2.62632853831525E-05 -1.06511535645986E-04
 -1.59930351671241E-05 -1.46757917621099E-04  2.12501051941553E-05  1.28731285543977E-04 -2.01315958484922E-05
 -1.77315948614676E-04 -5.53745814485569E-06 -2.62617191846988E-05 -1.06516131273195E-04  1.59934419971177E-05
  1.46736712883449E-04 -2.12492226222270E-05 -1.28705457248213E-04 -2.01324848867072E-05 -1.77359650033370E-04
 -5.53878631227856E-06 -2.62724834391467E-05 -1.06587070797775E-04  1.59951905999531E-05  1.46861563026400E-04
 -2.12564208147076E-05 -1.28916975677627E-04  2.01363203280145E-05  1.77499717735033E-04 -5.53771568535259E-06
 -2.62638848183488E-05 -1.06531002539812E-04 -1.59931100190019E-05 -1.46748382752643E-04  2.12526088380652E-05
  1.28779395606261E-04  2.01329423257754E-05  1.77401550517066E-04  5.00121493804122E-01  5.48075592407494E-04
 -4.74429159906088E-05  7.12162287786717E-05  4.63606001179763E-05  5.00121465710744E-01  5.47837252150911E-04
  4.73254594848969E-05 -7.12857752630815E-05  4.61241197352994E-05  5.00121473392755E-01  5.47916395880180E-04
  4.71131108643056E-05 -7.13068561307603E-05 -4.60480582381109E-05  5.00121472315524E-01  5.47923892369202E-04
 -4.71833116212743E-05  7.10800652892100E-05 -4.60627373880388E-05 -3.60652606283191E-04 -3.60695281211208E-04
 -3.60678740343567E-04 -3.60566535360785E-04 -4.44318884066768E-04 -4.43949107564495E-04 -4.43790178966962E-04
 -4.43882639635608E-04 -3.26190704846926E-04 -3.26136202910003E-04 -3.26319571164019E-04 -3.26183312665893E-04
* ORBITAL    1   20
  1.99751914391218E-09  1.45925096493096E-08  7.57080186687928E-08  2.15949562953777E-08  6.34064177951910E-08
  1.60403534974454E-06  3.70723867988804E-05  3.53226868142243E-04  1.46589117036292E-04  4.62490547322547E-08
 -1.31834673456562E-06 -5.96892031027029E-05 -4.13692106871787E-05 -3.08596366224880E-09 -6.45420698958749E-08
  1.27023318394570E-07  1.11433147023645E-08  6.76652683850854E-08 -5.52388841619301E-09  1.55630370467571E-06
 -1.77391516104708E-05 -1.68585531739578E-07 -2.60588594752920E-08  6.43159980773218E-05  1.78596407874868E-04
  5.26658984930686E-09  1.34393819069497E-09  1.63384942735975E-09  1.20000740466439E-08  6.28634769556298E-08
 -5.68392003395719E-08  1.41874209910233E-08  1.60416962261568E-06  3.70759093879239E-05  3.53332011750259E-04
  1.46631392804238E-04  4.68014710784720E-08 -1.30817287629428E-06 -5.97555396225670E-05 -4.13773379776434E-05
  3.04668277796700E-09  6.42140647780493E-08 -1.00498885994486E-07  4.72504149695288E-10  8.86074853925883E-08
 -7.01359151385430E-09 -1.62750018161313E-06  1.77352109537752E-05 -1.97097624574806E-07 -1.14824077409582E-08
 -6.43512106558501E-05 -1.78546831317359E-04  1.71630924750570E-08  1.46601688022603E-09 -2.92801376629387E-06
 -2.19940603214509E-05 -8.57300262426254E-05 -1.85303178871049E-06 -3.21237107475967E-05 -2.13039931112753E-06
 -1.57570582591746E-05  2.98901288083464E-09 -8.03641784012393E-08  2.93207005483406E-06  2.20268755559760E-05
  8.59494221352903E-05 -1.84371327233111E-06 -3.23541257845116E-05 -2.15365702882906E-06 -1.49142231325035E-05
 -3.14061278735719E-09  2.32217498466659E-08  8.92595169148371E-06  5.12512963893475E-05  2.04707194184558E-04
  1.20170665989441E-05  1.26965729310526E-04 -2.01152331183449E-05 -9.13360894125613E-05  2.13933326756733E-05
  1.84079203364500E-04 -8.92710672954987E-06 -5.12601834638928E-05 -2.04707535920215E-04  1.20161147382686E-05
  1.26913923936558E-04 -2.01138642842018E-05 -9.12119840200260E-05 -2.13917335593874E-05 -1.84366696003648E-04
 -8.92894118782725E-06 -5.12747948292287E-05 -2.04825154475551E-04  1.20173985206262E-05  1.26929847999837E-04
 -2.01206608105443E-05 -9.14118399692590E-05  2.13960757329036E-05  1.84496167880139E-04  8.92692910517972E-06
  5.12589271125142E-05  2.04753174367794E-04  1.20160988655246E-05  1.26950440400093E-04 -2.01171244668613E-05
 -9.13807993717273E-05 -2.13947201513780E-05 -1.84152645286740E-04  5.00118504609575E-01  5.24232332166148E-04
 -6.71280682111729E-05  8.36230669944942E-05  6.67089426389468E-05 -5.00118477746521E-01 -5.24017742538566E-04
 -6.70161307576748E-05  8.36741131703614E-05 -6.64168562388805E-05 -5.00118485266497E-01 -5.24092901389269E-04
 -6.68041093919876E-05  8.37002736120322E-05  6.63496045982862E-05  5.00118483889733E-01  5.24100285418261E-04
 -6.68574876283787E-05  8.34685689888964E-05 -6.63900645553111E-05 -4.05434991609434E-04  4.05413854241965E-04
  4.05408474216029E-04 -4.05345065391849E-04 -4.74119289600181E-04  4.73784490411826E-04  4.73633694855465E-04
 -4.73705385607134E-04 -3.70614848663484E-04  3.70551774764592E-04  3.70757441551642E-04 -3.70599901884707E-04
* ORBITAL    1   21
 -3.52773487290457E-07 -5.36165156368410E-06 -8.02484104814582E-05 -2.79911544766467E-05  1.39110836084544E-04
  1.83191903164427E-08  3.92089750762931E-07 -1.07539213992932E-06  8.20953327364540E-08 -2.84190813299771E-08
 -6.19559043217200E-07  2.16764822728794E-06  1.45166599282387E-07  6.38905776794407E-06  1.32583135377039E-04
  2.09904247603275E-04  4.14020634075752E-05 -1.83114099694910E-05  1.42647863007929E-04 -4.18163843695778E-06
 -6.44275964669544E-07  1.20841288066833E-04  2.66799702028844E-06  5.31338141793444E-06 -4.24748565022619E-07
 -3.52261085369021E-05  1.06741211584575E-04 -3.78007361858444E-07 -5.54355899512179E-06 -8.11395749056701E-05
 -3.21956399648521E-05  1.37754460156585E-04 -3.13798268947927E-08 -6.12822691178026E-07  2.92183222773361E-06
  2.31508137676550E-07  5.23784251504987E-08  1.01381168313788E-06 -3.42512573496210E-06 -1.33279143276765E-07
 -6.40490982817775E-06 -1.32883843578014E-04 -2.11716087945283E-04 -4.18765029925266E-05 -1.87723520321580E-05
  1.42375863380915E-04 -5.72190244791839E-06 -1.03469827762595E-06  1.20439311502813E-04  2.23651089833110E-06
  6.87753386635890E-06  2.48709886384733E-07 -3.74828294112039E-05  1.07123333585750E-04  7.57037161261147E-06
  7.07090592890809E-01  5.08078671398824E-03 -3.00834926383855E-03 -5.19076083938174E-04  6.19249768173749E-03
  1.03215374488860E-03  2.90019804415582E-07 -1.09029910098764E-05  7.62712638882818E-06  7.07091036516447E-01
  5.08293674223990E-03  3.00835091910821E-03  5.18918001425606E-04 -6.19266655748556E-03 -1.02481522746602E-03
 -3.05003407467035E-07  9.93271387109057E-06 -3.91447917774555E-06 -5.50971960472403E-05 -1.28861545292102E-04
  3.29273453519683E-06 -9.44474771478813E-06  2.04185104904835E-06  4.56452592330079E-05  2.39751833009716E-06
  1.15030247976288E-04 -3.89750327778787E-06 -5.49671543989729E-05 -1.27054630076918E-04 -3.29706705125217E-06
  1.36903581964096E-05 -2.02588034076035E-06 -4.50968556094812E-05  2.40128578344580E-06  1.13951976190416E-04
 -3.89620882816129E-06 -5.49584677294237E-05 -1.27980170018561E-04 -3.29515569225553E-06  9.45417161026991E-06
 -2.04042219468537E-06 -4.46509172778488E-05 -2.38430032485962E-06 -1.13228344565119E-04 -3.89494614753111E-06
 -5.49476714969263E-05 -1.27081606362283E-04  3.29192188707913E-06 -1.34063722788510E-05  2.03450977968996E-06
  4.60650009818024E-05 -2.40537877635044E-06 -1.14964473859496E-04 -1.28999400806751E-06 -4.39977066472263E-06
 -1.44277603086711E-06  5.65231608140960E-06 -1.04255498396554E-05 -1.25598849043164E-06 -3.58660443552319E-06
  1.16073714013541E-06 -5.11484819555737E-06 -1.13863965668486E-05 -1.27367543498422E-06 -4.27986482327709E-06
  1.39443091147109E-06 -5.66213709626933E-06  1.04854842216822E-05 -1.26366271391019E-06 -3.65757634521666E-06
 -1.16594114471332E-06  5.08051665821120E-06  1.13907232051673E-05  1.94926339875781E-05  1.95887873976375E-05
  1.95991470357695E-05  1.95541839930244E-05 -2.90424266550457E-05 -2.99471942584772E-05 -2.91524386907548E-05
 -2.95649818975644E-05 -5.96929663128554E-05 -5.91650228152031E-05 -5.95008818250098E-05 -5.88875870866183E-05
* ORBITAL    1   22
  1.90900766206218E-08  1.37082485360265E-07  6.93125526244617E-07  1.97614217426691E-06  2.32286460159229E-07
 -2.86247597610370E-06 -3.03089620045391E-05 -6.32488599769298E-05  3.72861738179526E-05  5.98754162696365E-06
  6.82440527795998E-05  1.39452806765124E-04 -7.42256652468551E-05 -2.94677913914316E-08 -7.30539443820356E-07
 -5.18962378630861E-07 -1.49908702798159E-07 -3.60985642409871E-07 -1.17279980994420E-06  6.48452793229946E-05
 -2.80169709173954E-04 -5.16193094401303E-06 -5.39712121165951E-07 -1.94375151966483E-05  1.39614610666453E-04
 -6.14188101851962E-06 -6.14364748424947E-08  2.58976935374933E-08  1.91262988677639E-07  1.02517766091560E-06
 -2.12085816431917E-06  6.26411049589916E-07 -2.87686707514162E-06 -3.05808843922215E-05 -6.41490233257445E-05
  3.70303831660715E-05  6.02475132725467E-06  6.89605895779736E-05  1.41954045678534E-04 -7.34863786983932E-05
  4.89134980188298E-08  9.44224171231830E-07 -3.22942872366033E-06 -2.58567097774672E-08  5.98520728425427E-06
  6.88578435024981E-08 -6.81423915644366E-05  2.81666883989790E-04 -3.22534987517527E-06 -6.30834133941820E-07
  1.96555952830865E-05 -1.39430937539952E-04 -1.15900259140779E-07 -1.17483831535175E-06  1.19296104736488E-05
  7.07123449131481E-01  5.23505110028258E-03 -3.01390843493501E-03 -4.45164143269523E-04  6.20404041549546E-03
  8.54678605886538E-04 -1.83925106194362E-07  3.68117346468107E-06 -1.19095814845238E-05 -7.07123277658022E-01
 -5.23328607868912E-03 -3.01398702698295E-03 -4.31994059392645E-04  6.20367976546153E-03  8.71561867807027E-04
 -1.38399752373179E-07  1.02374058541118E-05  1.97057220139036E-07  3.30608397950926E-07  9.43613571969161E-06
 -6.79862132433956E-07 -1.94816214061262E-05  1.09136491847926E-06 -3.14006223625835E-06  4.53137520643617E-07
  1.47871594002233E-05 -2.01134299141136E-07 -3.58789304870997E-07 -1.01998032818555E-05 -6.34700615061776E-07
 -2.25054983033502E-05  1.11745633656525E-06 -3.76344469077165E-06 -4.77606867620770E-07 -1.46657532096377E-05
 -2.08027592410068E-07 -4.15910019980803E-07 -9.62775425363187E-06 -6.80717640909746E-07 -2.04440584724906E-05
  1.10277385652361E-06 -1.60556361267482E-06  4.42130535463346E-07  1.82617177564523E-05  1.95767044895079E-07
  3.15028779771541E-07  1.02011383095413E-05 -6.22096781260436E-07 -2.20696328615497E-05  1.07376132393185E-06
 -5.16813207506029E-06 -4.92199258362383E-07 -1.18662575560530E-05  4.30539076177368E-06  2.64666907042184E-05
  2.20399951488587E-06 -5.84441789670657E-06 -1.14339835866388E-05 -4.27524362280701E-06 -2.59997621169219E-05
  1.63754644344954E-06 -5.03999131367761E-06  1.12079782436739E-05 -4.28715518664419E-06 -2.61790995856015E-05
  2.08498633951915E-06 -5.73121149446582E-06 -1.15302713289023E-05  4.30064176100861E-06  2.64119735887292E-05
  1.73316644591883E-06 -5.38641130166231E-06  1.11674288163262E-05 -3.13123195380615E-05  3.07041945620343E-05
  3.07863593890607E-05 -3.14218034265308E-05  8.99032372495731E-07 -1.27778849048578E-06 -5.68836070468116E-07
  1.44590964217024E-06  2.11844528692836E-05 -2.08464334099577E-05 -2.11387926915114E-05  2.08533124945294E-05
* ORBITAL    1   23
  2.05779570119307E-09  1.49960600062875E-08  7.85004357364584E-08 -2.72123565118625E-07  8.97295120827553E-09
 -1.37396165889077E-07 -1.80302861350699E-05 -1.27505162813820E-04 -2.65423024722075E-05  1.11247031127510E-06
  1.56955633574983E-05  1.47251961911970E-04  6.72467955556333E-05 -4.97617804237613E-09 -1.06959259279734E-07
  3.66039339291593E-08 -2.17741238815276E-08  3.68031877236218E-07 -4.93020583047384E-08 -3.40272859490241E-05
 -8.85820325685794E-05 -5.46804816762695E-07 -6.94415234813587E-09 -8.76567209675851E-05 -2.31833248367098E-04
 -4.66621644133782E-08 -4.07757153976735E-08  2.85425340538234E-09  2.08801740860636E-08  1.09519845107103E-07
  2.14307533506282E-07  1.63114300036278E-07  1.38308682265818E-07  1.80024108665075E-05  1.27759514687618E-04
  2.64976931820780E-05 -1.11739527618319E-06 -1.57828475497385E-05 -1.47138296278692E-04 -6.73005785746487E-05
  3.26907792218286E-09  7.00316089112183E-08 -3.18094868561182E-07 -6.25898410658116E-08  2.52351706004110E-07
 -2.86861899855969E-08 -3.23096725241361E-05 -8.84051112312617E-05 -3.73152522403074E-07  9.26782386174915E-08
 -8.67779056187943E-05 -2.31963333366281E-04  2.73748935471735E-07 -2.28830753540499E-08  7.26733309992827E-09
  5.88835453029176E-08  3.41831962320289E-07 -2.51435676348924E-08  9.05734277941587E-07  2.92028695813323E-08
 -7.83846219564053E-07  5.39817997363047E-06  5.91627947770860E-05 -9.08630898278475E-10 -6.91660852227079E-09
  2.94773112261339E-08 -1.16906544655132E-08  6.68841608259494E-07 -8.40008948355979E-09  3.71142862523666E-07
 -5.39626213350974E-06 -5.94553327739155E-05  2.08268917577504E-06  4.99973172435327E-01  3.77035292588021E-03
 -1.04209747970724E-03 -7.36553279627572E-05 -6.62768116314255E-03 -5.08880396396443E-04  8.23758500779071E-04
  4.87326731646062E-05 -2.07598022522585E-06 -4.99973120248926E-01 -3.76996737706577E-03 -1.04209548072878E-03
 -7.36495997145548E-05 -6.62766834364843E-03 -5.08344238546990E-04 -8.23753513839382E-04 -4.89848936301426E-05
  2.07233992347083E-06  4.99973090752231E-01  3.76989166129653E-03  1.04208698369948E-03  7.38425220415931E-05
  6.62766461303397E-03  5.08504029271129E-04 -8.23754939076489E-04 -4.82383816321671E-05 -2.08423468446788E-06
 -4.99973182930325E-01 -3.77040206444287E-03  1.04209307070618E-03  7.40178720875222E-05  6.62767950333960E-03
  5.08852522296440E-04  8.23756654180054E-04  4.86323257512687E-05  5.63183944560679E-05  9.88036642752501E-05
  2.31933825242894E-05 -7.50852208550980E-05 -5.85237456781923E-05 -5.63425059191502E-05 -9.90504763446657E-05
  2.32446489977736E-05 -7.53488337636150E-05  5.87131817520521E-05  5.63337452582957E-05  9.89567449581922E-05
 -2.32991779001076E-05  7.52856084348163E-05  5.86434173465110E-05 -5.63095097104513E-05 -9.87058237970822E-05
 -2.32294123419101E-05  7.49411382243884E-05 -5.85249137893710E-05 -2.58378710958403E-05  2.58066515581288E-05
 -2.59023579423153E-05  2.58018734472338E-05 -1.49718963329332E-05  1.50429742981409E-05 -1.50505458461236E-05
  1.50199835865079E-05  2.19230798240392E-05 -2.18679258607642E-05  2.18135356423862E-05 -2.18665046692160E-05
* ORBITAL    1   24
  2.83323461160669E-07  1.12195993743987E-06 -2.14641054226435E-05 -8.13222892079217E-05  1.09774699078345E-04
  6.15497984744907E-10  1.15744480319710E-08 -1.53849786224264E-07 -2.43779152545649E-08 -1.08382172161246E-09
 -5.59584314958890E-09 -2.21308144868338E-08  5.72916164581154E-09 -2.12813254081598E-07 -1.96224052522304E-05
 -2.70735234944767E-04 -9.14036205317443E-05 -2.61032100899499E-05 -6.54460238554499E-05 -3.79505817474550E-07
 -4.01337216502585E-08 -1.86821406807013E-05 -5.38881785765870E-05  4.66834884941843E-07 -6.15999595227783E-08
 -4.80767887978828E-05 -1.35445860002814E-04  2.87085805613047E-07  1.14876817299412E-06 -2.13406407221387E-05
 -8.05881456047421E-05  1.10386784248785E-04  1.33344707760105E-09  2.65871324922663E-08 -2.15556183630652E-07
 -2.95845279084622E-08 -3.11105219250864E-09 -4.89851113240823E-08 -4.69461419127984E-08 -2.91342006709960E-08
  2.15785479869136E-07  1.96814640302150E-05  2.71291880038477E-04  9.15130724576887E-05 -2.61598485389445E-05
 -6.55460694302684E-05  3.43487201172860E-07  7.88746618810987E-08 -1.85998609370591E-05 -5.39370134410629E-05
 -3.81786699427738E-07  3.78545475753048E-08 -4.80438151347618E-05 -1.35464580873468E-04 -7.25253698710830E-06
 -1.87845634165666E-05 -1.92195294958982E-04  4.33181595346273E-06 -2.34916422710357E-06 -6.11697398555888E-06
  6.23215126498597E-06  3.51419157840973E-09  9.39884512457298E-08 -7.25928137147637E-06 -1.88388771480508E-05
 -1.92484197150428E-04 -4.33030055128345E-06  2.10542184120119E-06  6.14972779756942E-06 -7.56889928061064E-06
  7.19609203858001E-09 -3.35838339114401E-07  1.32804386316958E-06  4.99967867755946E-01  3.75570062987793E-03
 -1.04366653500354E-03 -1.16542999815960E-04 -6.62770722476188E-03 -5.20571351019165E-04  8.24525219604097E-04
  7.80189402107484E-05  1.32031373920331E-06  4.99967807879204E-01  3.75528188718995E-03  1.04366678455659E-03
  1.16409620176990E-04  6.62769641021832E-03  5.20082759220603E-04  8.24522994679138E-04  7.81517488463448E-05
  1.31793717125517E-06  4.99967789997547E-01  3.75516974048342E-03  1.04367502421548E-03  1.16586290778744E-04
  6.62769593689313E-03  5.19944621131276E-04 -8.24516536573282E-04 -7.80729316453439E-05  1.32736830597124E-06
  4.99967863163035E-01  3.75564883231465E-03 -1.04367671150033E-03 -1.16642619758906E-04 -6.62770808166736E-03
 -5.20542453295980E-04 -8.24517463410019E-04 -7.78980021625180E-05 -6.21238247676431E-05 -1.33875396267065E-04
 -4.07972530879081E-05  7.28674669455210E-05  4.37643451577555E-05 -6.21489475823119E-05 -1.34168693767230E-04
  4.08869263049154E-05 -7.31619450486663E-05  4.39872352794244E-05 -6.21430284774873E-05 -1.34089307261568E-04
  4.09046291702117E-05 -7.30246979035062E-05 -4.39274376024988E-05 -6.21136506093777E-05 -1.33767304092742E-04
 -4.07826089470225E-05  7.26894765993403E-05 -4.37365144901812E-05 -1.67130490514704E-05 -1.67037658553525E-05
 -1.67646194748186E-05 -1.67267415212098E-05  1.09541179838259E-05  1.10398067805924E-05  1.09720175471420E-05
  1.08809775311665E-05  4.53313364666857E-05  4.52966909238012E-05  4.53068547770177E-05  4.53024685409551E-05
* ORBITAL    1   25
  6.92513467283580E-06  4.87998384149420E-05  2.06387911742227E-04  8.07223693454939E-04  2.90146649155343E-04
 -6.54566110954725E-10 -3.29826095976864E-08 -6.50764745944707E-08 -3.47662949094196E-08 -3.54450739773058E-10
  1.19663086533522E-08 -1.53424106640261E-07 -1.16823503799192E-08 -5.13600626608680E-06 -1.12138956464118E-04
 -7.20438732414569E-04 -1.71892326324045E-04 -2.79250025398991E-05 -7.95097217781549E-05 -5.19482894605183E-07
 -4.83009726662477E-08  2.46498808239899E-05  1.95815173155345E-05 -2.87957199680312E-09 -1.02812304247256E-07
 -4.90765282931013E-05 -1.47638718905352E-04 -6.93109443099087E-06 -4.88433409624751E-05 -2.06613582342773E-04
 -8.06768160495695E-04 -2.90561985150118E-04  4.09655717958429E-09  7.01828622687605E-08  5.29420195126640E-08
  4.55148645368180E-08 -7.88285577018608E-09 -1.47935091147618E-07  3.22568287202318E-07  1.11243734337111E-08
 -5.14922588718623E-06 -1.12420709352998E-04 -7.20103106994092E-04 -1.71904923141639E-04  2.73441254718642E-05
  7.94814470014977E-05  9.26227546622660E-07 -8.78253146512794E-09 -2.40669497399008E-05 -1.94495516110871E-05
 -2.13662626071375E-07 -1.10799447360990E-07  4.90514062145138E-05  1.47644195916311E-04 -1.02523422333112E-09
 -8.27711628540139E-09 -1.11051606534823E-07 -2.87328274290066E-09  5.73631427759598E-07 -1.34629775011124E-08
  1.12950460943151E-07 -1.58026892719224E-05 -1.13594827598769E-04 -9.63124782040462E-09 -7.84573842483764E-08
 -4.85873787073141E-07 -2.33798451411744E-08  8.60270783585618E-07  4.64042466521743E-08 -1.62530737945633E-06
 -1.57673349145685E-05 -1.15288152885371E-04  1.03453440390406E-06  4.99965799122642E-01  3.74847006315251E-03
 -1.04502072866445E-03 -1.26910014143187E-04 -6.62870823953965E-03 -5.36203376623754E-04  8.23801937670902E-04
  6.26814161779364E-05  1.02568386748178E-06  4.99965729752064E-01  3.74807045003817E-03  1.04501318958738E-03
  1.26947620325517E-04  6.62869665105572E-03  5.35989550082826E-04  8.23804396101397E-04  6.24063188161602E-05
 -1.02246735959619E-06 -4.99965705457098E-01 -3.74796427456668E-03 -1.04502182514925E-03 -1.26733463856819E-04
 -6.62869431162075E-03 -5.36047220284686E-04  8.23801182466944E-04  6.18277422950236E-05 -1.03322272282510E-06
 -4.99965788594166E-01 -3.74854885192513E-03  1.04502113112034E-03  1.27176896263901E-04  6.62871048531637E-03
  5.36448668244442E-04  8.23803130055857E-04  6.19060856726766E-05 -6.22972674002923E-05 -1.36008775708181E-04
 -3.96616287872482E-05  7.68703549621441E-05  4.65881572920026E-05 -6.23230200243726E-05 -1.36324148247873E-04
  3.97082322972414E-05 -7.71261838586700E-05  4.68034217673624E-05  6.23163689971828E-05  1.36259320703952E-04
 -3.97505311346411E-05  7.70832478853780E-05  4.68491976755199E-05  6.22880733212335E-05  1.35903831189915E-04
  3.95948954718988E-05 -7.66425854794093E-05  4.65886904513565E-05 -3.11196380174392E-05 -3.11049729334089E-05
  3.12156306272835E-05  3.12375563223153E-05  3.72748759419056E-06  3.76046745158653E-06 -3.81995128766463E-06
 -3.70630602213799E-06  2.59709943314274E-05  2.59450391122951E-05 -2.59859626237227E-05 -2.60245889893228E-05
* ORBITAL    1   26
  5.22846311688184E-09  3.80375093734115E-08  1.94769153316816E-07 -7.56376911921850E-08  1.31979729930668E-07
 -6.45265002324420E-07 -2.79550186759990E-05 -1.61785558085946E-04 -1.02492732255706E-05  3.89637592079506E-07
  1.57609540343049E-06  6.97023280435934E-05  5.90641167892415E-05 -9.08985851304572E-09 -1.89481065249347E-07
  9.95413666632498E-08 -5.17951766657349E-08 -1.91204976158028E-07 -5.74624842862596E-08 -6.36259467984255E-06
 -5.48106431648015E-05 -3.07621067628134E-07 -1.77122213657088E-07 -5.54043695241346E-05 -1.99973832645581E-04
  2.79805697595622E-07 -3.66850051926567E-08  2.52536360478123E-09  1.86205543412339E-08  9.67572722316074E-08
 -3.54428573330643E-07 -2.53716568336807E-08 -6.44367847307419E-07 -2.79379093236799E-05 -1.62079501965301E-04
 -1.02008489801742E-05  3.87576696699246E-07  1.53481842053534E-06  6.96854699811226E-05  5.90956248377580E-05
  6.79957509318089E-09  1.56227188220050E-07 -7.27220052586789E-08  6.03157156017731E-08 -5.76420513612810E-07
  4.31688641675508E-08  6.77777597649135E-06  5.49332021858834E-05 -4.75270488985332E-07 -1.07139148542981E-07
  5.45241692619848E-05  1.99919542775020E-04 -3.86641544001057E-08  6.09691811079202E-08  2.23373493665249E-06
  1.85281962855049E-05  6.28330241440556E-05 -2.55234027526939E-06 -6.19565796404944E-06  6.30969690280309E-08
  7.22739270843303E-06 -6.50695668303967E-09 -2.00885321168393E-07 -2.22722558277522E-06 -1.84744286158179E-05
 -6.24315809189522E-05 -2.51950520925551E-06 -7.73557564635095E-06  2.41664688965639E-08  8.72851072054271E-06
  1.18592000224237E-08 -7.03231751166040E-07  1.95237547828368E-06  4.99972160142288E-01  3.76557751474598E-03
 -1.04186116901223E-03 -7.53207153762306E-05 -6.62739632006808E-03 -5.08523720839792E-04  8.23982482335500E-04
  4.85289466468739E-05 -1.94567776104378E-06 -4.99972107800192E-01 -3.76509234835991E-03 -1.04185690679140E-03
 -7.52743754187665E-05 -6.62738282938575E-03 -5.07812852322093E-04 -8.23975287686026E-04 -4.92292781822721E-05
 -1.94344358696009E-06 -4.99972090090890E-01 -3.76497657142349E-03 -1.04185796840799E-03 -7.53327240189282E-05
 -6.62737661111517E-03 -5.07712855734049E-04  8.23971698714753E-04  4.89426369788478E-05  1.95289645175378E-06
  4.99972164065228E-01  3.76552020688206E-03 -1.04186483383381E-03 -7.51211250610168E-05 -6.62739188192756E-03
 -5.08283879951761E-04 -8.23977544015832E-04 -4.86229693297549E-05  5.64064010732754E-05  9.98353682391357E-05
  2.47578984061433E-05 -7.55849315464566E-05 -6.02357657284051E-05 -5.64322754104421E-05 -1.00137000374783E-04
  2.48142103982538E-05 -7.59102379480376E-05  6.05462914466036E-05 -5.64253734420650E-05 -1.00059033549380E-04
  2.47994082098167E-05 -7.57768806255477E-05 -6.04696693342218E-05  5.63967134697011E-05  9.97284701878816E-05
  2.47863276657851E-05 -7.54073475453470E-05  6.01845226551393E-05 -2.59003629260519E-05  2.57669416312828E-05
  2.58018567382138E-05 -2.59099798345581E-05 -1.49965657420626E-05  1.51336913135727E-05  1.50765873795261E-05
 -1.49649983104076E-05  2.30069794032058E-05 -2.29678948995417E-05 -2.28856123236970E-05  2.29846543615492E-05
* ORBITAL    1   27
  5.88487351917459E-08  4.22615271268288E-07  2.11571821096595E-06  6.49313038686842E-06 -6.19394638414877E-08
 -6.61273685650040E-06 -5.20658719310273E-05 -1.44349833058268E-04 -5.39621022413369E-05  1.36307661670479E-05
  1.12449776683540E-04  2.87801414905298E-04  1.02425787578976E-04 -7.42214916481326E-08 -1.79045578125559E-06
 -1.22612023652193E-06 -2.92358973121788E-07 -6.57329253428485E-06  2.99220967907422E-07  5.97735381793301E-04
 -9.93825926305094E-05 -9.41171061704701E-06 -1.31878992342697E-06 -2.86157150393565E-04  5.07677214339348E-05
 -1.20889565421711E-05 -1.78843025303555E-06  4.36417037647023E-08  3.21639220812969E-07  1.71557700623044E-06
 -6.84435847425564E-06  4.64036314999793E-08 -6.64680466616309E-06 -5.27450062018058E-05 -1.39876764989993E-04
 -5.35903617113019E-05  1.37011225963293E-05  1.13878982412965E-04  2.80301954616094E-04  1.01782526412349E-04
  9.08213954669691E-08  1.75725943495722E-06 -8.00662321204424E-06 -5.60242432306824E-07  1.42314460389604E-05
  5.69395861086665E-07 -6.07348290129826E-04  9.93974284983063E-05 -8.87226817195385E-06 -4.22008528663835E-07
  2.91428610645445E-04 -5.01891291895502E-05 -2.96515330074997E-06 -6.32283171227528E-07 -3.23396535447895E-05
 -6.83020687729262E-03  9.88447856429343E-04 -2.93119897032868E-01 -2.69419920545787E-03  6.43429356040750E-01
  5.81080299271625E-03 -9.15511912740529E-08  3.61795159687790E-06  3.24362925823462E-05  6.83097813363602E-03
 -9.83563682508488E-04 -2.93120069153976E-01 -2.67110473386714E-03  6.43428599612975E-01  5.84439255157228E-03
 -6.76589503310233E-07  2.01679456787517E-05  3.84329082767016E-08  2.08737574124193E-07  1.32319399580742E-05
  5.45997771706882E-06 -6.08565973719163E-05 -7.24867119897913E-06 -3.56217716417696E-06  1.04321440444154E-06
  4.51775961110118E-05 -5.91663379848132E-08 -3.62498808735191E-07 -1.48404102411243E-05  5.50315151251840E-06
 -6.73723703906489E-05 -7.16921870325899E-06 -4.24649688499126E-06 -1.06253246854326E-06 -4.58643995345595E-05
 -7.77870253508735E-08 -5.16085346742885E-07 -1.46225474028410E-05  5.38860791522845E-06 -6.55078840452804E-05
 -7.18458451961366E-06  6.27204381128028E-07  1.00201121166181E-06  5.26570300185245E-05  4.84815369057291E-08
  2.75215096399654E-07  1.57117390064156E-05  5.53683701832712E-06 -6.83728771503937E-05 -7.20272335479466E-06
 -6.07456046114179E-06 -1.11885588975664E-06 -4.00959770014768E-05  1.80614201425020E-06  3.98788662480721E-06
  2.92552130602588E-06 -3.60657232938654E-05  6.71901113795027E-06 -1.75544569214958E-06 -3.17422126761235E-06
  1.84208953642950E-06 -3.46820244178755E-05 -7.18589492952208E-06 -1.78785993805608E-06 -4.08355371930653E-06
  2.96101890119579E-06 -3.61270297351584E-05  5.79938953197423E-06  1.80949838483461E-06  4.56308251640820E-06
  2.32382458202558E-06 -3.55891625541602E-05 -6.31467070436264E-06 -5.13272816845072E-05  5.01766809629482E-05
  5.01358351929868E-05 -5.11154978884845E-05 -6.20907706352451E-06  5.76989355306077E-06  7.41711590178726E-06
 -5.59573698648121E-06 -7.73716385036912E-06  8.51955569500331E-06  7.40247280598113E-06 -7.65644947833972E-06
* ORBITAL    1   28
 -1.10975645513854E-05 -8.14800655667319E-05 -3.53958247209982E-04 -1.77049324714930E-04 -1.36650601808013E-04
  4.16781969385624E-08  8.21637374673858E-07 -1.59817879282232E-06 -2.23184209156489E-08 -6.75841700512147E-08
 -1.25134493372567E-06  3.55453644990479E-09 -1.26803348435832E-07  1.76370943228032E-05  3.22053920143683E-04
 -1.57752124041095E-04  7.07006290368293E-05 -2.58647431543482E-04  7.85137541360583E-05 -1.09394334022704E-05
  3.82661048955180E-07  5.08438507940143E-04  1.47983398557229E-04  1.57379284450363E-05  7.75482500778084E-07
 -2.33632742652969E-04  4.86837895710544E-05 -1.10770601915650E-05 -8.13336240717678E-05 -3.53209131920978E-04
 -1.71503102460256E-04 -1.36264262566287E-04 -2.44555364830172E-08 -5.44006926494341E-07  2.91586604220667E-06
  3.11398865892456E-09  4.53857195198202E-08  1.04279278471385E-06 -5.34738286902180E-07  5.68005039456970E-07
 -1.76206607893585E-05 -3.21625946137219E-04  1.61671780834362E-04 -6.98700504736202E-05 -2.67621412106919E-04
  8.10695814530540E-05 -5.10958507303159E-06  2.29751555368651E-07  5.09373372324294E-04  1.48056289114048E-04
  9.44125514415247E-06  1.08015216383218E-06 -2.40789032421034E-04  4.76042499792775E-05 -3.94630805637096E-05
 -6.87942107737766E-03  6.37579797300686E-04 -2.92947565959380E-01 -2.85372612604257E-03  6.43479181345197E-01
  6.22034014341673E-03  3.92595780548319E-07 -1.45960987496481E-05 -3.94744151683804E-05 -6.87952712779447E-03
  6.36900120954953E-04  2.92947465541929E-01  2.86103097249381E-03 -6.43479090654002E-01 -6.22219675001260E-03
 -1.77331104910729E-07  1.15086840390093E-05  8.31253782550859E-07  7.07959828469287E-06 -4.40511887843427E-05
  4.67054061094797E-06 -8.43618347803302E-05  3.13706878324105E-06  2.03120458832893E-04 -1.56477582446085E-07
  4.38766632209377E-04  8.70120575361620E-07  7.37768990712056E-06 -4.10926038684039E-05 -4.63507514341273E-06
  9.13761822881549E-05 -3.05450435698905E-06 -2.00797490985525E-04 -1.82774312669568E-07  4.35968394380547E-04
  8.51500823293629E-07  7.23770791260817E-06 -4.29460688394033E-05 -4.64720356659600E-06  8.48961111411156E-05
 -3.07306904798823E-06 -2.01615966612719E-04  1.83260300209936E-07 -4.36736499200493E-04  8.56606893558101E-07
  7.27752759456641E-06 -4.20675094802384E-05  4.61721450465228E-06 -8.86150694755513E-05  3.04092737776241E-06
  2.01717305364186E-04  1.73457420709835E-07 -4.37541306247848E-04  1.98597720127148E-06  3.48534973293245E-05
 -1.29607894139953E-05 -2.32203898172430E-05 -8.29930830421887E-05  1.97829170373320E-06  3.50324189359809E-05
  1.28817565192237E-05  2.36419239639653E-05 -8.36466667893954E-05  1.98115771856471E-06  3.48020034569977E-05
  1.26756563833018E-05  2.34615939874131E-05  8.29995179428836E-05  1.97654908351185E-06  3.50941654025496E-05
 -1.28066114481370E-05 -2.35496411738892E-05  8.35774619714376E-05  1.11521168991308E-04  1.11514341369013E-04
  1.11307885050574E-04  1.11459900045149E-04 -5.78096491619050E-05 -5.88947681198776E-05 -5.82377126148554E-05
 -5.86611776387962E-05 -2.35783476348931E-05 -2.29441026199542E-05 -2.32720600973765E-05 -2.27846718279453E-05
* ORBITAL    1   29
 -9.70138795209305E-07 -7.87708855000146E-06  2.67717138453660E-05  4.06059563191419E-04 -5.04371569928484E-05
  1.17267668337422E-08  4.14086257183630E-07 -1.99518575560339E-06 -1.49488815451602E-07 -2.22078576207790E-08
 -8.85906072872765E-07  2.57174446546373E-06  3.59821933689579E-07  3.00200158869241E-06 -3.96135653755821E-05
 -4.57555551141047E-04 -3.79402404959924E-05 -4.57802345741441E-04 -5.86693878423947E-05  9.90630038618027E-06
 -7.91819660435603E-07 -2.36753271775695E-04  6.80953851111544E-05 -3.42907018098224E-06  1.02147845122503E-07
 -3.73919688967293E-04 -4.93442018612437E-05  9.08339202959225E-07  7.42241538533831E-06 -2.91118789283814E-05
 -4.05041441760388E-04  5.04745033973662E-05 -8.18062091257640E-08 -1.53839033007706E-06  2.84882114441146E-06
 -1.55095230380826E-07  1.50297193788270E-07  2.84605746204819E-06 -3.48493830115231E-06  5.65210472711216E-07
  2.91292831989393E-06 -4.14472025202475E-05 -4.53249922350980E-04 -3.72697785649944E-05  4.60744772766738E-04
  5.94534243250887E-05 -1.08327285065528E-05 -3.02954432919505E-06  2.40448991236928E-04 -6.74363407044821E-05
  9.72126420726683E-06  1.20132052658328E-06  3.62858908398849E-04  4.80115006995236E-05 -1.27155736330030E-07
 -1.02553839564249E-06 -5.66449057493542E-06  3.62094598705893E-07 -1.84106661623139E-05 -4.66238711567371E-07
  1.58387241510334E-05  7.07065863463562E-01  5.73187587548930E-03  2.00126424473983E-08  1.74117241384503E-07
  7.50053507357318E-07 -9.69579231835899E-08  7.07588285536410E-06 -2.24348122556537E-07  1.40766069359378E-05
  7.07065112574555E-01  5.77201924455093E-03  1.49464798026480E-06  1.20022389788621E-05 -1.98978180315249E-05
 -1.59784915847926E-06  1.56968906798922E-04 -2.39585453803280E-06  1.37922999770364E-04 -5.55425697598417E-06
  2.28782023428112E-04  1.51427667034265E-06  1.21546400218233E-05 -1.77178165291203E-05  1.62213957693324E-06
 -1.52520306499218E-04  2.37154577662790E-06 -1.38683251821033E-04 -5.52611803281134E-06  2.28873435654048E-04
 -1.50534457900304E-06 -1.20855688662572E-05  1.71602809929705E-05 -1.57842852967225E-06  1.52362458194218E-04
 -2.38305790137006E-06  1.38319718523705E-04 -5.48613117403798E-06  2.26626272465145E-04 -1.49328277978358E-06
 -1.19935623884674E-05  1.91135428285521E-05  1.62085946519908E-06 -1.59532052394880E-04  2.30732250908155E-06
 -1.36356613921063E-04 -5.51267185043869E-06  2.23931252958715E-04  1.00931357032117E-06  1.78559567366167E-05
  3.72332182924853E-05 -4.97056004428021E-05 -3.04024879686949E-05  1.08743320846414E-06  1.98133554565785E-05
 -3.76911142464381E-05  5.04425438525459E-05 -3.23322351216346E-05 -9.86756399247038E-07 -1.82289394984808E-05
  3.78595629422713E-05 -5.03481274011214E-05 -3.07898868886102E-05 -9.79400273226134E-07 -1.73907741637968E-05
 -3.73988075441517E-05  4.88230255772074E-05 -2.94898205889674E-05  1.48217479535068E-05  1.53659383019916E-05
 -1.38708597791603E-05 -1.46474466764887E-05 -4.12916352114251E-05 -4.26994943258775E-05  4.16393632694531E-05
  4.08425353909687E-05  3.75469835505861E-05  3.84738922471866E-05 -3.87027312969702E-05 -3.80622144459935E-05
* ORBITAL    1   30
  6.52354241796471E-08  4.77027808916536E-07  2.40734314766312E-06 -2.21845513884586E-06  1.83511672083094E-06
 -5.49588991401972E-06 -8.74475819939070E-05  2.78998937226930E-04 -7.94235281224163E-06  1.08237862921490E-05
  1.80977586796006E-04 -5.04753953807520E-04  1.87078001706183E-05 -9.79556044395225E-08 -1.82579207057894E-06
  4.86914656816574E-06  9.91096533307048E-08  8.38344839965502E-06  1.77194957374314E-07  6.38000013404784E-04
  1.49355530686296E-04 -5.93261531405608E-06  4.55207248147702E-07 -2.07235558021925E-04 -5.70023140877039E-05
  2.04484526228804E-06 -2.01463864156158E-07  7.76311894441367E-08  5.88389535092757E-07  3.30334361187231E-06
 -6.90006891325117E-07  4.45513865535127E-07  5.55246246817358E-06  8.88404520593167E-05 -2.80580461863276E-04
  8.05341247756375E-06 -1.08814722478887E-05 -1.81470322318811E-04  5.01604180738783E-04 -1.97986671256815E-05
  1.17838620927360E-07  2.29307524017237E-06 -3.38972005266193E-06  2.24440786541362E-08  1.11697465853769E-05
 -3.21413565595919E-07  6.42626288168937E-04  1.48642048923918E-04  1.63328122911337E-06 -4.32238837035514E-06
 -2.25978383860762E-04 -5.85528105168911E-05 -2.35908641872318E-06 -4.24634578614532E-07  9.70076591261060E-08
  8.01067543178308E-07  5.51572593953966E-06  3.82654580903074E-08 -9.79001474614730E-06  6.94875788056997E-07
 -2.90994552974930E-05  7.07047082885206E-01  6.64757000762067E-03  1.06190464083939E-07  8.36471225790195E-07
  4.96939337463849E-06  2.21270357344603E-07 -4.51154261707996E-06 -3.14963196665038E-07  7.44563701786865E-06
 -7.07046998309668E-01 -6.63978492077049E-03  6.41934059511590E-07  5.00944877551817E-06  8.40159094712505E-05
 -4.47784699113283E-06 -2.12740096655275E-04  7.76696615727162E-06  7.36416325291073E-05 -1.99029175485601E-06
  6.63667889358102E-05 -6.89788818458393E-07 -5.37593827338174E-06 -8.48288739135444E-05 -4.54552929653687E-06
 -2.16574775416839E-04  7.78025388629894E-06  7.61783561200199E-05  2.04969477910491E-06 -7.31140042653000E-05
  6.38025613735721E-07  4.98504766731403E-06  8.24377771790953E-05  4.55789865401237E-06  2.09860603333403E-04
 -7.71005825243733E-06 -7.63551951503298E-05  1.99972078492384E-06 -7.12338878134364E-05 -6.65177045751725E-07
 -5.20396894797861E-06 -8.24340354184475E-05  4.58604113486016E-06  2.12364870792122E-04 -7.74149666888795E-06
 -7.99800228462885E-05 -2.12170363744625E-06  8.04325537099667E-05  3.04226034362438E-06  7.84445321073785E-05
  1.88391766689916E-05 -5.08361533490569E-05 -7.67714973461483E-05 -3.08111803508597E-06 -7.87796165247300E-05
  1.85692166343766E-05 -5.10505301942094E-05  7.77167305740786E-05  3.05144831004108E-06  7.80844054712480E-05
 -1.81764034446578E-05  5.03126253194280E-05  7.58528340675976E-05 -3.00337385160409E-06 -7.75147528854248E-05
 -1.76398122119581E-05  5.01255501541585E-05 -7.66829007362563E-05 -1.50856380188487E-06  2.49461784453320E-08
 -2.26586427957313E-06  6.99890395820820E-07 -5.19786556872571E-05  5.24864865692250E-05 -5.03066555714759E-05
  5.12342335156338E-05  3.04621575012569E-05 -3.02461593184109E-05  3.02289910427851E-05 -2.94375699150808E-05
* ORBITAL    1   31
  1.69174337414524E-07  1.26090557314522E-06  4.62607535124818E-06  1.29700181525300E-05  1.28761286239319E-05
  8.17193421023506E-08  1.73875359914330E-06 -2.01674964331207E-06  3.84703399279892E-07 -1.25109222821634E-07
 -2.23837837583880E-06  3.22525772956808E-06 -2.04014637875636E-07 -3.17193154577216E-07 -6.24897395489298E-06
  2.14323869405756E-05 -3.25939750325656E-07 -3.29270472947010E-04 -7.05927847008420E-05 -1.14993037201031E-05
 -1.53841936071455E-06  6.26879643815746E-06 -2.27473546810339E-06  1.67685194713505E-05  1.56251079559350E-06
  4.37542090617873E-04  8.77045835366049E-05  1.80157917768649E-07  1.33457127045978E-06  4.97685916525669E-06
  1.63232149741003E-05  1.36186074467322E-05  6.86488112650075E-09  1.90318557062617E-07  2.71998490846829E-06
  3.98074335377062E-07  1.52311591998340E-08  7.69430620258229E-07 -4.72497355638642E-06 -1.69862122253867E-07
  3.22553941466986E-07  6.49368626150726E-06 -1.93288433184507E-05  7.56227213071502E-07 -3.33014285938533E-04
 -7.01655102037189E-05  1.90648872973941E-06 -1.89715301714306E-06  9.38712825294737E-06 -2.27597492544863E-06
 -1.25803676395839E-05  1.85766326666429E-08  4.32713268752018E-04  8.79228094185886E-05  1.20399936236188E-06
  1.73467916050284E-04 -2.08908748119558E-05  6.43523737336514E-01  5.33741259220057E-03  2.92972158397521E-01
  2.41049945232229E-03  4.63089381851329E-07 -1.85168951847079E-05  1.14884728654938E-06  1.72979654733524E-04
 -2.44222457311429E-05 -6.43523714284466E-01 -5.34058117164400E-03 -2.92971508131695E-01 -2.44535666090936E-03
 -3.47224734113792E-07  1.50291779080367E-05  2.33949363657449E-07  1.98671669089067E-06  2.21683448887161E-05
 -3.17921335122792E-06  4.91391974310673E-06  4.32271947645773E-06  3.76541554596777E-06 -1.98608852952448E-06
 -1.61887072893814E-05  2.75581110171426E-07  2.31650002247743E-06  2.39376497257903E-05  3.25189003707405E-06
 -1.52476316043183E-06 -4.21728799458462E-06 -7.87695990242081E-06 -2.06258411766109E-06 -1.01670840230438E-05
  2.61227325918897E-07  2.20978746389224E-06  2.22487681886438E-05  3.28317895185410E-06 -6.90245933297482E-06
 -4.21697679129367E-06 -6.53849229159833E-06  2.10237445093071E-06  1.15836866695938E-05  2.45956612022560E-07
  2.08082824034046E-06  2.35544096419664E-05 -3.17684825088363E-06  1.35836056657441E-06  4.29764283250863E-06
  5.57491162240297E-06  1.97715792112759E-06  1.43626947999908E-05 -2.79347075377415E-06 -4.22819691186065E-05
  3.68621239680471E-06  1.47275118187168E-05  3.63962937714938E-05 -2.83227951223140E-06 -4.22360523948349E-05
 -3.44964292438111E-06 -1.40661474915908E-05  3.60138576483923E-05 -2.86368926603724E-06 -4.33974194652303E-05
 -3.14511986681403E-06 -1.49288723027299E-05 -3.74339143534462E-05 -2.75806139349584E-06 -4.10862419465865E-05
  4.19834966094738E-06  1.36858874400381E-05 -3.50212669247464E-05 -1.09617400974167E-05 -1.20361958322660E-05
 -1.20863992166994E-05 -1.12139813110924E-05  1.33658142684951E-05  1.37500364662948E-05  1.43832348811881E-05
  1.23615726041567E-05  5.58344065328492E-06  5.87736400575720E-06  5.32821636441627E-06  6.25745755288817E-06
* ORBITAL    1   32
  1.11181992729449E-08  7.94172546017294E-08  3.62889532812555E-07  2.05709333318550E-06  5.73785373692063E-07
 -7.20810907648462E-07 -4.63108822519601E-05  1.14588467644741E-04  2.37678062619229E-05 -6.26165298453296E-07
 -2.46657719251970E-05  6.74650978430904E-05  8.24440450894940E-06 -2.07755697225477E-08 -4.92398484214152E-07
 -2.35033321826274E-06 -3.65797430825232E-07  2.58680342669924E-06 -1.92362880909243E-07 -2.72176752633887E-04
 -4.33596237435484E-05 -1.01794424180002E-05  1.25822613894511E-06 -5.29199786973053E-04 -8.00643578103683E-05
 -4.82446287344728E-06 -1.62319518857475E-06  2.07631017525509E-08  1.54081480079707E-07  8.79700157927753E-07
 -2.46806416079792E-06  9.32163798340812E-08 -7.15668337581385E-07 -4.61690013191033E-05  1.17338712982484E-04
  2.40693274231192E-05 -6.29401336536067E-07 -2.47667611381048E-05  6.34495614940644E-05  7.85926359729443E-06
  3.69583517812488E-08  7.43023912027858E-07 -2.38727663584140E-06  3.26647279844601E-08  1.04139160182062E-05
  2.85276827644659E-07  2.69329092954903E-04  3.82067610862268E-05  2.90523891731205E-06 -1.25054109670616E-06
  5.30340948103569E-04  8.24791774069195E-05 -7.93922857259366E-07 -6.28092484555331E-07  1.29242636933143E-06
  1.72518922435545E-04 -2.04209587093232E-05  6.43451260752765E-01  5.12432818450510E-03  2.93132974926215E-01
  2.30610335958039E-03 -2.40576574442606E-08  7.70917558116937E-06 -1.28763909417382E-06 -1.72455732102778E-04
  2.16689593960646E-05  6.43451014934803E-01  5.14363066469009E-03  2.93132641161355E-01  2.32496311128135E-03
 -3.51822917454793E-07  1.08647474242340E-05 -4.36898637248863E-07 -2.70205470485815E-06 -9.31745986390276E-05
 -1.05244310217005E-05  2.33543397626048E-04 -3.59286692338411E-06  1.79914156435787E-04  8.80612026572252E-07
  2.88270570253697E-04  4.34195691089017E-07  2.68439544238163E-06  9.18154712298576E-05 -1.04703528020450E-05
  2.31392263439359E-04 -3.53682299046540E-06  1.78537984785790E-04 -9.36887697036745E-07 -2.85038306762220E-04
  4.36479156908344E-07  2.69612768325437E-06  9.28201712363905E-05 -1.05102497955414E-05  2.32494535098386E-04
 -3.56470771906041E-06  1.81489976831877E-04  8.80031100957208E-07  2.90374359199078E-04 -4.49496442826441E-07
 -2.80757927434201E-06 -9.24455238146587E-05 -1.04366132992029E-05  2.30634677245958E-04 -3.58526497252222E-06
  1.77889786562952E-04 -9.56918444986683E-07 -2.83889590390859E-04 -8.85920031431364E-07 -2.17473640214453E-05
 -3.79195630769842E-05  4.23219036236721E-05  3.63413090258395E-05  9.52373180877768E-07  2.28745791427569E-05
 -3.85340933924350E-05  4.37972151856578E-05 -3.73024935481585E-05  9.68287687127850E-07  2.27965163893716E-05
 -3.80254766835018E-05  4.28747504519637E-05  3.66020226246596E-05 -9.22888501245879E-07 -2.21218165517302E-05
 -3.83900540895101E-05  4.31553743874475E-05 -3.67367313062195E-05 -2.06993786353898E-05  2.08998911977409E-05
  2.07536569691413E-05 -2.10354985862933E-05  6.69068357981073E-05 -6.80458604329428E-05 -6.71170742553431E-05
  6.79213933195346E-05 -2.25013346284449E-05  2.25876349737189E-05  2.25169830221295E-05 -2.26389383305126E-05
* ORBITAL    1   33
  2.32274637731934E-09  1.68019143767877E-08  8.07821998997809E-08  1.08968883935783E-07  5.91046279829603E-08
  4.50721634541695E-07 -2.28569828312784E-05 -1.86644706413540E-04 -5.00648630980951E-05  2.60739765731670E-06
  3.13887454856019E-05  2.52168356008259E-04  8.89618932855076E-05 -3.42683479257323E-09 -7.25011692271539E-08
 -2.69941017845975E-07 -7.12422980694239E-08  1.22826278565559E-07 -1.80679299336529E-08 -2.39300617369650E-05
 -3.52106058933987E-05 -6.18217796782662E-08 -5.06227942321937E-08 -7.29100313395683E-05 -1.34677227899665E-04
 -2.44552914945568E-07 -1.05447992568407E-07  1.57594002537807E-12  4.35563106199740E-10  9.06736268312029E-09
 -4.05656399055891E-07 -2.92240902615420E-08 -4.50862593699070E-07  2.28694755368271E-05  1.86583735751237E-04
  5.00509654134440E-05 -2.60478972633135E-06 -3.13363417145947E-05 -2.51953106854090E-04 -8.88832576606089E-05
  1.54822869129627E-09  2.69303054679602E-08 -3.52023111812902E-07 -5.75004253780419E-08  5.04009985175143E-07
 -4.63460703630596E-08 -2.46270705097344E-05 -3.53031571472808E-05  7.14381276031618E-08 -1.54482882233013E-08
 -7.31269951111179E-05 -1.34586229154700E-04 -2.04202858759701E-07  1.34141617051614E-07  2.74995597175902E-09
  2.11373406448783E-08  1.31947864915115E-07  6.50623662488134E-09 -6.33058203147680E-07  8.34490537008365E-09
 -4.72771810058033E-07  2.31821496848793E-05  1.15225673991966E-04  2.41848975265328E-09  1.99531819386225E-08
  1.49142983869344E-07  3.60283102235010E-09  3.02520303977873E-08 -1.57650211959194E-08  6.09269676088948E-07
 -2.32054161271991E-05 -1.14612626804062E-04 -2.69637623207529E-05 -4.33095328037635E-03  5.03733853715710E-04
  2.10056296939509E-01  1.58265365738363E-03 -3.21530767615908E-01 -2.71936349807956E-03  3.20101364966281E-01
  2.47804685303416E-03  2.69698145524884E-05  4.33100054063713E-03 -5.03476490665507E-04  2.10056303238075E-01
  1.58254023350254E-03 -3.21530754770996E-01 -2.71909130814735E-03 -3.20101365759343E-01 -2.47803013898702E-03
 -2.69753787444733E-05 -4.33104489505174E-03  5.03125217138300E-04 -2.10056291198082E-01 -1.58239155003878E-03
  3.21530733248699E-01  2.71836869512728E-03 -3.20101349559269E-01 -2.47741118231323E-03  2.69656039438527E-05
  4.33096719135798E-03 -5.03594225671589E-04 -2.10056292886418E-01 -1.58266103268642E-03  3.21530760078681E-01
  2.71903387047222E-03  3.20101361059040E-01  2.47831290436081E-03  8.47299310480710E-05  1.37854277085697E-04
 -8.17567490272524E-06 -7.68623761199306E-05 -1.11339685250258E-05 -8.47421471815066E-05 -1.37969398490447E-04
 -8.16915082834495E-06 -7.70184273026343E-05  1.12093774500513E-05  8.47345450718173E-05  1.37909446124005E-04
  8.22508915596289E-06  7.69096451045399E-05  1.11480063583955E-05 -8.46710193562108E-05 -1.37249200086566E-04
  8.38331969735529E-06  7.62208372046045E-05 -1.07734936626638E-05  1.98739923834784E-05 -1.98999419177275E-05
  1.98818959704350E-05 -1.99206730383232E-05  3.81195362022346E-05 -3.81175793048447E-05  3.81338764050069E-05
 -3.80988765527380E-05  2.19427584782525E-05 -2.18925901207022E-05  2.19633063739257E-05 -2.19699085034691E-05
* ORBITAL    1   34
 -1.70513915048284E-07 -1.01438475603736E-06 -2.38814790470243E-05 -1.35357961636866E-04  2.22299171192961E-05
 -9.67687394385133E-10 -1.78248580071722E-08 -1.74291326229192E-07 -3.29671896690537E-08  6.40188525224777E-10
  9.27519016826252E-10  8.27681381903848E-09  8.24115729809356E-09  1.52568204371231E-07 -2.71947048661530E-05
 -2.81623644650669E-04 -9.18146347463159E-05 -5.90749000244777E-06  2.68435606018693E-05  3.85521522444989E-07
 -2.41124387735754E-08 -4.04228137393238E-05 -9.33756943823786E-05 -2.03526328029646E-07 -9.74269360527800E-08
 -6.37842941615011E-05 -1.52700151076934E-04 -1.71936264081461E-07 -1.02459483968015E-06 -2.39308123957952E-05
 -1.35556067987388E-04  2.22311722708613E-05 -1.45459682818405E-09 -2.76267897992869E-08  5.21316713687410E-08
 -8.47484909023579E-09  4.28424020375524E-09  7.85205899874366E-08  2.22501597983636E-07  1.02626247775962E-07
 -1.53875723362421E-07  2.71674680890807E-05  2.81342851592491E-04  9.17185814516081E-05 -6.04485793524367E-06
  2.68172333536345E-05 -4.81881854505928E-07 -5.69236787171682E-08 -4.03760876847258E-05 -9.32697406819451E-05
  2.49772943353001E-07  7.11018938445704E-08 -6.37723007855621E-05 -1.52595049666567E-04 -4.22536233335094E-06
 -3.23058789394238E-05 -1.07984511704329E-04  1.28680144799881E-05  4.54891802822853E-05 -6.08024187015380E-06
 -2.49213828936982E-05 -1.46771717351752E-09 -2.85284516484687E-07 -4.22579223630100E-06 -3.23065282090226E-05
 -1.07929661981919E-04 -1.28643133070652E-05 -4.55692746857686E-05  6.05938303921274E-06  2.59865183423556E-05
 -5.23815998935697E-09  2.89664643967338E-07 -2.56441227381030E-05 -4.32176906532488E-03  5.46744595413514E-04
  2.10065348963516E-01  1.53915207808421E-03 -3.21626614749210E-01 -2.71310343064547E-03  3.19997303990490E-01
  2.48740083912977E-03 -2.56497963948819E-05 -4.32181325460461E-03  5.46536310992258E-04 -2.10065351408364E-01
 -1.53902034926140E-03  3.21626603853017E-01  2.71289237277392E-03  3.19997307029805E-01  2.48726802183107E-03
 -2.56559637157380E-05 -4.32186243172007E-03  5.46148326616218E-04 -2.10065343623969E-01 -1.53884781049742E-03
  3.21626580161340E-01  2.71216928744366E-03 -3.19997288758891E-01 -2.48668392542461E-03 -2.56498852710922E-05
 -4.32181364291863E-03  5.46535415425353E-04  2.10065355629150E-01  1.53913261723908E-03 -3.21626608384887E-01
 -2.71293726683877E-03 -3.19997306796840E-01 -2.48738798713174E-03 -8.28011840578049E-05 -1.25032289212581E-04
  9.73247610767139E-06  7.64187536252728E-05  9.39072425165331E-06 -8.28140541421044E-05 -1.25145134267526E-04
 -9.69927294547395E-06 -7.65815409859888E-05  9.43574908042061E-06 -8.28080458579220E-05 -1.25086196030907E-04
 -9.75065137217067E-06 -7.65049434220249E-05 -9.40164213721629E-06 -8.27459041956740E-05 -1.24461452244831E-04
  9.89090553166172E-06  7.57829447405305E-05 -9.00960112948614E-06 -3.70433748126854E-05 -3.70049743889056E-05
 -3.69992687961473E-05 -3.70650060864468E-05 -3.53042960650562E-05 -3.53326692102920E-05 -3.53027617068173E-05
 -3.52891002337250E-05 -1.94996153101437E-05 -1.94571908051873E-05 -1.95130420869195E-05 -1.95229745875234E-05
* ORBITAL    1   35
  2.79379825489199E-06  2.02700721583904E-05  7.68544358754090E-05  2.49051885421389E-04  6.07933946656738E-05
 -6.68225809870909E-10 -1.17994503622065E-08 -1.74736395267880E-07 -4.09574783340245E-08  8.53781888153401E-10
  1.47658962199705E-08  6.44163593540188E-08  2.21325966790261E-08 -2.18397225558719E-06 -6.81653664714296E-05
 -4.96335039628486E-04 -1.26233894665532E-04 -7.31622603821682E-06  2.81949389346227E-05  1.45332516767216E-07
 -1.78192051550808E-08 -1.76622516724506E-05 -5.24476033634638E-05 -8.83302267734477E-08 -4.68778634594178E-08
 -6.95340651916490E-05 -1.56591556246319E-04 -2.79101925921566E-06 -2.02498852031151E-05 -7.67504861880411E-05
 -2.49138257353883E-04 -6.07258567182669E-05 -3.15594079550998E-10 -4.95609174892555E-10  3.35093706674322E-08
  2.19669832813507E-08 -7.77473150032623E-10 -1.93342116789507E-08 -3.25464332414565E-07 -9.68405493538553E-08
 -2.17885837053753E-06 -6.80531130429040E-05 -4.96316355283875E-04 -1.26147462195971E-04  7.71080602961693E-06
 -2.81130909757221E-05 -7.63470899077485E-08 -1.32447944413986E-09  1.74242600662680E-05  5.23135921769131E-05
 -3.61935171349480E-08 -2.34229765809369E-08  6.94080626725858E-05  1.56464367069075E-04 -1.88023056871119E-09
 -1.38502222372042E-08 -1.34662125622023E-08  6.02880416248441E-09 -2.31707021869249E-07  7.22000627462026E-09
 -3.85131970418779E-07 -1.01543874443907E-05 -4.69297619829704E-05  2.74012278062336E-09  2.21002484412924E-08
  1.45449750604195E-07  3.76974201978692E-09 -7.76010777797998E-08 -1.24704060847560E-08  4.91857720240268E-07
 -1.01688234776965E-05 -4.69946275083861E-05 -2.56029016215877E-05 -4.32139802480865E-03  5.47272555843452E-04
  2.10066800339277E-01  1.53544347518729E-03 -3.21624983683725E-01 -2.71428938081716E-03  3.19997781861434E-01
  2.48888102879152E-03 -2.56086601461854E-05 -4.32144269186330E-03  5.46988888768560E-04 -2.10066800621908E-01
 -1.53549913738531E-03  3.21624973320313E-01  2.71395605720939E-03  3.19997782788914E-01  2.48894002193149E-03
  2.56141847279411E-05  4.32148706003135E-03 -5.46634572086696E-04  2.10066793865938E-01  1.53512759942224E-03
 -3.21624948990125E-01 -2.71316039762796E-03  3.19997764863723E-01  2.48853269337684E-03  2.56078484362292E-05
  4.32143613985642E-03 -5.47016055773493E-04 -2.10066803697876E-01 -1.53553158240157E-03  3.21624975844845E-01
  2.71399069358938E-03  3.19997781641640E-01  2.48914999035550E-03 -8.30298289318845E-05 -1.25738069950517E-04
  1.12608907311843E-05  7.62311904228598E-05  7.89256056346422E-06 -8.30446520615530E-05 -1.25891749648948E-04
 -1.12053562347106E-05 -7.64257506929250E-05  7.98454834469030E-06  8.30379241698259E-05  1.25813646466033E-04
  1.12656163077532E-05  7.63127890623658E-05  7.90010824245893E-06  8.29753941973780E-05  1.25192486599446E-04
 -1.13963266945997E-05 -7.56213919325125E-05  7.52260006040359E-06 -3.61281412933142E-05 -3.61170636632218E-05
  3.60700478053855E-05  3.61096351445743E-05 -3.61009695115006E-05 -3.60657618727930E-05  3.60954268876317E-05
  3.60784686178241E-05 -2.08710843747946E-05 -2.08562921368539E-05  2.08998840757161E-05  2.09153523881765E-05
* ORBITAL    1   36
 -1.69702438536026E-09 -1.21910284271882E-08 -6.06067195919943E-08 -3.06220771733408E-07 -4.28597362712361E-08
  4.92418833104356E-07 -2.14727620140656E-05 -1.65879337310444E-04 -3.26763108935819E-05  1.67646555567831E-06
  1.26326671235334E-05  1.53172934946022E-04  6.65102872731993E-05  7.29581224111386E-10  1.31992844968697E-08
 -1.38899570011922E-07 -3.60064789976011E-08  3.51067036780331E-07  6.79892545621728E-08 -1.36174493631976E-05
 -1.19726602751320E-06  1.30169887076982E-08  2.82454236876703E-08 -7.21065245945772E-05 -1.29100567106025E-04
 -2.61751066920897E-07 -4.88113333976241E-08  2.98573149716630E-10  2.07476903200247E-09  1.02029849889044E-08
  2.33022225472845E-07  5.04604241376560E-08  4.91890966642441E-07 -2.14811722121463E-05 -1.65800593137722E-04
 -3.26502040467905E-05  1.67544487394230E-06  1.26100217930008E-05  1.52792109271558E-04  6.64118370367942E-05
 -7.13525899607683E-10 -1.33469488979119E-08  2.45675434341348E-07  5.64907166244769E-08  5.70367331254012E-07
  3.26729494278925E-08  1.33772537119663E-05  1.13593694682045E-06 -2.94250691963247E-08 -8.08501495040883E-08
  7.23284681450447E-05  1.29043424694616E-04 -3.57289526605558E-07 -1.07483814160709E-07  3.59327259247945E-06
  2.76909984617251E-05  1.05365715018869E-04 -1.05584257867238E-06  1.71800338872720E-05 -4.34295436401232E-06
  7.12313799224508E-06  1.50554914085274E-08 -8.74681117654822E-08 -3.59770538643734E-06 -2.77250547647874E-05
 -1.05473859722731E-04 -1.08027470399145E-06  1.82467073317193E-05 -4.34272356285257E-06  7.47441532309921E-06
 -3.24389568831408E-09 -4.03109340070357E-10 -2.70312884002126E-05 -4.33146112144262E-03  5.00686627557526E-04
  2.10056808847693E-01  1.58512033055882E-03 -3.21530105621620E-01 -2.71359754840952E-03  3.20101285322410E-01
  2.47987381886963E-03  2.70373427348647E-05  4.33150796073359E-03 -5.00421546995569E-04  2.10056810839148E-01
  1.58521925112040E-03 -3.21530094667735E-01 -2.71331361124231E-03 -3.20101284386287E-01 -2.47975996659078E-03
  2.70424187857064E-05  4.33154889299613E-03 -5.00119997194515E-04  2.10056802858155E-01  1.58487497979649E-03
 -3.21530071491925E-01 -2.71259450809265E-03  3.20101268487956E-01  2.47917250347926E-03 -2.70343031313063E-05
 -4.33148455589050E-03  5.00519785147569E-04  2.10056807621027E-01  1.58512663503725E-03 -3.21530100151534E-01
 -2.71340185411644E-03 -3.20101284110721E-01 -2.47989123910898E-03  8.47775505562699E-05  1.38251783823188E-04
 -7.31822417327723E-06 -7.48657145838648E-05 -1.25570529011394E-05 -8.47894916992806E-05 -1.38352941626341E-04
 -7.27287982161011E-06 -7.50384852263078E-05  1.25923587225510E-05 -8.47776735274485E-05 -1.38238395126987E-04
 -7.33967360821586E-06 -7.49232654148534E-05 -1.25339387806827E-05  8.47197886286216E-05  1.37673429531433E-04
 -7.48750876969566E-06 -7.42659763306178E-05  1.22103173471846E-05  1.89137074029839E-05 -1.88629570700541E-05
 -1.88945971158469E-05  1.89218668350568E-05  4.00006929541640E-05 -3.99929342831098E-05 -3.99985648763046E-05
  3.99590931707904E-05  2.34844923989590E-05 -2.34502189812421E-05 -2.35199202707493E-05  2.35177750427701E-05
* ORBITAL    1   37
 -2.21134836601481E-09 -1.56426223349854E-08 -7.14127173401827E-08 -1.48093641010662E-07 -1.81884704059242E-07
  3.60460928025730E-06  2.19482594690731E-05  2.49383471020143E-04  1.01946091289656E-04  1.61276772125880E-06
  8.73470947047277E-06  1.14174090601965E-04  5.16722418458547E-05  3.21725991310200E-09  7.05983466209376E-08
  2.77551234476286E-07  5.47502246011363E-08  3.95712032066771E-07  3.25763844252309E-08 -7.76452454175990E-06
  3.69753273111133E-05  3.13476966182499E-07 -4.79582099962632E-08  5.32144436213417E-06  7.39865502000537E-05
 -3.18355086568460E-08  1.25490711776866E-09  4.30316375283637E-10  2.85888009279955E-09  8.35694046842859E-09
  2.34748342708246E-07  2.49506949075738E-07 -3.60664598468006E-06 -2.19521136035553E-05 -2.49695889724972E-04
 -1.02034869890045E-04 -1.60812091717901E-06 -8.66015866496782E-06 -1.14437748353406E-04 -5.17582894887602E-05
  5.17851528607558E-11  1.98471622878667E-10  3.91033435318257E-07  4.88729876874507E-08  3.20189481198144E-07
  3.57596155181007E-08 -9.37679747560817E-06  3.68358157918581E-05  7.99787557587746E-09 -3.01137474460139E-08
  4.97218653936664E-06  7.42799336384777E-05 -5.31199958697286E-07 -5.41726964852687E-08 -7.54925364286056E-09
 -5.98058220978723E-08 -2.94388212964862E-07  2.85372417242868E-08 -1.30748319719471E-06 -1.40549659008676E-08
  2.28337095432784E-07 -2.20744565276645E-06 -6.99758804058082E-06  5.12733014797655E-09  4.06740158929016E-08
  1.86702363937456E-07  7.28713716483878E-09  1.75500378502003E-08 -1.50329510797050E-08  3.76132765709374E-07
  2.21811713226432E-06  6.73977622607042E-06  2.90850010323663E-05  5.13441715652922E-03 -6.09349218217193E-04
  2.66586266395086E-01  1.73453530934202E-03  3.72873253621772E-01  2.58359683822618E-03  1.99664210036503E-01
  1.28479717731663E-03 -2.90911095537403E-05 -5.13446537099916E-03  6.09021354416955E-04  2.66586256612872E-01
  1.73445187492973E-03  3.72873243984654E-01  2.58331115536574E-03 -1.99664205957287E-01 -1.28467023138144E-03
  2.90843416423708E-05  5.13441410079341E-03 -6.09366341010547E-04 -2.66586256262336E-01 -1.73469055247689E-03
 -3.72873247197826E-01 -2.58354019499485E-03 -1.99664210009351E-01 -1.28513636607597E-03 -2.90810909728657E-05
 -5.13438791728711E-03  6.09501232991956E-04 -2.66586263377956E-01 -1.73478647302444E-03 -3.72873261408079E-01
 -2.58382251792510E-03  1.99664211667080E-01  1.28490612266978E-03 -2.88543348814082E-05 -7.78565313178329E-05
  7.14851067660973E-06  7.48237007761626E-05  1.16551005692436E-05  2.88703148735006E-05  7.80341902257977E-05
  7.13439374913809E-06  7.49774888837123E-05 -1.17881719666933E-05 -2.88685477930234E-05 -7.80071781531435E-05
 -7.03269846403861E-06 -7.50636825656771E-05 -1.17504776986250E-05  2.88574114631131E-05  7.79263035024093E-05
 -7.09704245592145E-06 -7.49290888462476E-05  1.17312853733628E-05 -8.10932254334007E-06  8.14747375851159E-06
 -8.15298762693487E-06  8.12442084150569E-06 -1.94517566619682E-06  1.91183664514653E-06 -1.90922706956218E-06
  1.83460167225939E-06 -9.28991040392466E-06  9.27824301627254E-06 -9.25407879781904E-06  9.24328103315347E-06
* ORBITAL    1   38
  1.89992339781583E-06  1.43609563465424E-05  4.10721627929403E-05  3.62322040799923E-04  2.20700171098502E-04
 -2.84632026051579E-10  2.12444901993237E-08  8.94308950435879E-08  1.62899800287539E-08  2.74464475136875E-09
  2.75942865193767E-08  2.05895813452777E-07  3.17483135753358E-08  3.22468057916358E-06  1.68706484061928E-05
  1.76522402737805E-04  6.34585301641518E-05 -9.09571310802855E-06  5.07961126127886E-05  8.34524273382459E-07
  6.06058655871744E-08 -9.05927894457127E-06  7.50444303576689E-06 -1.48642176512868E-07  1.11343353426378E-07
 -3.04431923083066E-07  4.97909091039162E-05 -1.89926424076236E-06 -1.43564402600126E-05 -4.10538187397329E-05
 -3.62770936519161E-04 -2.20863250776596E-04 -4.82284554420599E-09 -7.51878806666280E-08  1.03041857106570E-07
  3.56623667468777E-08  1.04332904637626E-08  1.89298305914866E-07 -2.75377384954990E-07  4.85952913586956E-08
  3.22753197975486E-06  1.69364582934065E-05  1.76774727107245E-04  6.36067402519193E-05  9.61076011521380E-06
 -5.08194950478787E-05 -1.36016697618997E-06 -1.01994456045427E-07  9.01338018624812E-06 -7.61554243001737E-06
  3.93625492790323E-07  4.00935474799893E-08 -8.05954870230657E-08 -4.98706090483602E-05 -5.16308428148038E-09
 -4.25359297740681E-08 -1.85927908707768E-07  2.35084152115676E-08 -1.42582691512710E-06 -2.28827156777859E-08
  8.31600914168549E-07 -5.72307482341148E-07 -1.84758142553654E-05  7.03266521353692E-09  5.76696495751869E-08
  3.54251903331142E-07  1.21273345117519E-08 -7.12251641613014E-07 -3.17884011787477E-08  1.58309321883057E-06
 -6.12437986084444E-07 -1.66767697638769E-05  2.81961878987834E-05  5.12666778201066E-03 -6.35988522672405E-04
  2.66548129749537E-01  1.74128857404860E-03  3.72825686398243E-01  2.56954514558339E-03  1.99800840519506E-01
  1.24712715198678E-03  2.82043293057472E-05  5.12673148275830E-03 -6.35657366606392E-04 -2.66548118305831E-01
 -1.74134533456003E-03 -3.72825680349267E-01 -2.56950299774512E-03  1.99800833541990E-01  1.24730285002797E-03
 -2.81956100474031E-05 -5.12666413233373E-03  6.35924576056679E-04  2.66548133474081E-01  1.74112761030242E-03
  3.72825684139412E-01  2.56953801717958E-03  1.99800842802114E-01  1.24735731940352E-03 -2.81922642556473E-05
 -5.12663843176581E-03  6.36232405722551E-04 -2.66548125640462E-01 -1.74167195546837E-03 -3.72825694576858E-01
 -2.56977102738671E-03  1.99800835293266E-01  1.24727588615792E-03  2.86169220518539E-05  7.18279806558235E-05
 -1.77688077967361E-05 -7.13086747001033E-05 -1.36581824353773E-06  2.86309453852629E-05  7.20331676036110E-05
  1.77664830534590E-05  7.14149807089319E-05 -1.51850183278613E-06 -2.86330261479252E-05 -7.20347270454553E-05
 -1.76973370856979E-05 -7.15650121623598E-05 -1.52445730408435E-06 -2.86112378098344E-05 -7.17738028330180E-05
  1.78622248771593E-05  7.12581054572859E-05 -1.33745350846820E-06 -2.50600957578357E-05 -2.50576675258472E-05
  2.51036039173683E-05  2.50645622311532E-05 -1.81156676903259E-05 -1.81458792040050E-05  1.81999196442666E-05
  1.81184353046523E-05 -3.03171223171348E-05 -3.02814299300132E-05  3.03640600189848E-05  3.03465038778816E-05
* ORBITAL    1   39
  1.26756989498914E-06  9.81675207639307E-06  1.89423308536111E-05  1.76590319585945E-04  8.41074258834292E-05
  1.96645277361001E-10 -1.20820002553785E-09  2.87777609480059E-07  3.99157575518173E-08  9.66061539476289E-10
  2.12824634623373E-08  1.26419392145046E-09  7.85602778370167E-10  3.08125341445061E-06  1.57658856678486E-05
  2.23664807928794E-04  9.60254477685608E-05 -4.58842839800511E-07  5.83702973583653E-05  6.08779772431168E-08
 -1.93557849807902E-08  1.15644820786552E-05  3.01648004495568E-05  2.07524265468524E-09  4.08617989437360E-08
  1.02792190563983E-05  5.44505677095920E-05  1.27197983406122E-06  9.84867293388649E-06  1.91023693437475E-05
  1.77365648558824E-04  8.46362863917447E-05  7.85821979096441E-10  9.74836348754945E-09 -2.16593067350908E-08
 -5.88967546991208E-08 -2.53280296587252E-09 -5.49176517671633E-08  5.71364212549925E-08 -4.17594788044399E-08
 -3.07954990423956E-06 -1.57443958931702E-05 -2.23974326103122E-04 -9.60921756534835E-05 -3.84721781072125E-07
  5.85298047148712E-05  1.89132925336651E-07  6.69269831545477E-09  1.18799367780876E-05  3.03150276928744E-05
  1.42585426379308E-07 -3.06953077794975E-08  1.04602392061322E-05  5.44970714783840E-05  1.77694699861634E-06
  1.32220694659157E-05  3.78506786415198E-05  1.08649158107459E-07 -2.36437307712470E-05 -1.03035044974974E-06
  6.67869312580216E-05 -1.46395843328032E-08  6.83185737240667E-07  1.77733976049312E-06  1.32245253799234E-05
  3.78737451485124E-05 -1.20592374972893E-07  2.44276432184859E-05  1.02910697446216E-06 -6.68156551191935E-05
 -3.26949876999000E-10  3.50655101436069E-08  2.86462380960026E-05  5.12996016961828E-03 -6.22238532563051E-04
  2.66555472662676E-01  1.74650883529199E-03  3.72823299916885E-01  2.58040874380352E-03  1.99797959303214E-01
  1.25218448021460E-03  2.86534600627038E-05  5.13001589337774E-03 -6.21886663944711E-04 -2.66555470403274E-01
 -1.74635862930755E-03 -3.72823290067868E-01 -2.58001786549352E-03  1.99797954553991E-01  1.25190325282640E-03
  2.86430154848042E-05  5.12993597821675E-03 -6.22209903401682E-04 -2.66555481879623E-01 -1.74632827737937E-03
 -3.72823294963251E-01 -2.58000892596679E-03 -1.99797963040108E-01 -1.25185184969256E-03  2.86402775009934E-05
  5.12991462315329E-03 -6.22439729582345E-04  2.66555478033821E-01  1.74654139567581E-03  3.72823302147070E-01
  2.58032226897879E-03 -1.99797956636126E-01 -1.25186621332056E-03  2.83605005220190E-05  7.18470340383410E-05
 -1.70187150176306E-05 -7.48301226456385E-05 -4.63792972118694E-06  2.83710920611030E-05  7.19539194700912E-05
  1.69749347264807E-05  7.49803735552365E-05 -4.71874368797837E-06  2.83746506866720E-05  7.20037497718270E-05
  1.69669576613542E-05  7.50360820805255E-05  4.72930830322838E-06  2.83517349686611E-05  7.17523951856937E-05
 -1.71045366084600E-05 -7.48095798954983E-05  4.58694175805337E-06 -8.44605540751810E-06 -8.48069198112162E-06
 -8.51883871035310E-06 -8.53412736695967E-06 -9.49436733213251E-06 -9.54574087485029E-06 -9.55810971268342E-06
 -9.49851708920983E-06 -1.20352324713981E-05 -1.20328194014470E-05 -1.21602882355712E-05 -1.21122124659117E-05
* ORBITAL    1   40
 -3.75976501038274E-09 -2.75683782587347E-08 -1.44709641975103E-07  3.76872752652226E-07 -8.72556495291006E-08
  3.30411081197554E-06  1.50404582918566E-05  1.81758004154838E-04  7.21116144314465E-05  1.43074523217456E-06
  5.54773852843589E-06  7.94734469278955E-05  3.71129502255062E-05  9.20319305817503E-09  1.96048967085409E-07
 -1.90360456442584E-07  2.42103482951049E-09  1.87760977517767E-07  1.11654330440130E-07 -1.34656447788785E-05
  4.94201849499036E-05  3.87816243292671E-07  1.60569676837820E-07  3.61590656164804E-06  9.87736143483834E-05
 -2.94718157245703E-07  9.91499874557931E-08 -4.79054783127404E-09 -3.50731747346239E-08 -1.80296792560334E-07
  1.18070366971901E-07 -3.17610534096770E-07  3.30433025550435E-06  1.50469148994420E-05  1.82098650949921E-04
  7.22206265802420E-05  1.43313376316844E-06  5.60282786122953E-06  7.98670308026021E-05  3.72629534962364E-05
 -9.37634203232665E-09 -2.02947533370406E-07  1.79705652833123E-07 -2.76989230076072E-08  5.30831785686532E-07
 -1.12292243886240E-07  1.31523663701402E-05 -4.95378934874782E-05  6.19363951059463E-07  8.07355028722459E-08
 -3.29439813546245E-06 -9.88659982085621E-05 -2.79636143514627E-07 -1.35073877928980E-08 -1.12982731191243E-07
 -8.80227072520355E-07 -2.89980370773255E-06  2.38134776903113E-06 -2.21246260687427E-05  2.65716165778465E-06
 -2.38855663667714E-05  1.94920831978068E-09 -1.00528621095067E-07  1.03893578913490E-07  8.05310584765225E-07
  2.34400349967038E-06  2.34251133012154E-06 -2.06870828688821E-05  2.71636040592629E-06 -2.57548737965420E-05
  1.97095874100446E-09  2.43696914971061E-07  2.94644566320677E-05  5.13732720183116E-03 -5.98766413133353E-04
  2.66588758103202E-01  1.73356590735027E-03  3.72872696149434E-01  2.58543605481080E-03  1.99660308239691E-01
  1.28265395970367E-03 -2.94706521435780E-05 -5.13737544804637E-03  5.98351551136428E-04  2.66588751265993E-01
  1.73362776643778E-03  3.72872686115666E-01  2.58489255031792E-03 -1.99660310121262E-01 -1.28183643576847E-03
 -2.94618814366270E-05 -5.13730830171596E-03  5.98658357121999E-04  2.66588759151980E-01  1.73368391480781E-03
  3.72872688135811E-01  2.58490276240508E-03  1.99660319259399E-01  1.28193908355645E-03  2.94600859084999E-05
  5.13729295713769E-03 -5.98960098540072E-04  2.66588764375743E-01  1.73361744280549E-03  3.72872700268131E-01
  2.58551447200823E-03 -1.99660313260607E-01 -1.28265641848158E-03 -2.90403859349834E-05 -7.94069946175285E-05
  5.90255029228944E-06  7.65000462416558E-05  1.32197810918756E-05  2.90565666170511E-05  7.96059631519182E-05
  5.90452696630552E-06  7.66768990667994E-05 -1.34518512721386E-05  2.90633502593784E-05  7.96962975464561E-05
  5.81100454235267E-06  7.67723487942106E-05  1.34797567515101E-05 -2.90424055892428E-05 -7.94490341731201E-05
  5.87195406397074E-06  7.65234340997226E-05 -1.32190223889230E-05 -9.63773188317646E-06  9.78840407947651E-06
  9.83921436141994E-06 -9.61545211753613E-06 -2.37095097667342E-06  2.22430144531087E-06  2.22621069513944E-06
 -2.31715445780941E-06 -9.47605694008435E-06  9.39951610401557E-06  9.38715399732709E-06 -9.42581666504039E-06
* ORBITAL    1   41
 -1.08847808310899E-06 -7.84878932784274E-06 -3.67631307517783E-05 -1.61813905390324E-04 -3.33521772748238E-05
 -3.45519133498223E-09 -7.08560958405697E-08  4.33884929749871E-07  4.24165175617379E-08  7.31809023949686E-09
  1.43422979072125E-07 -3.78672036214632E-07 -1.10401262596636E-08  1.24911978243474E-06  3.34312129959875E-05
  2.32746734697793E-04  6.60559453488571E-05  1.08622281530065E-06 -4.24550696548950E-06  6.65151135399746E-07
  1.31685877587507E-10  1.78910062792033E-05  6.02667494207118E-05 -5.36778534195079E-07 -4.85146804273848E-08
 -1.97675644371802E-05 -5.95463260348985E-05  1.08126845472029E-06  7.79614895919024E-06  3.64954088657478E-05
  1.62123284777683E-04  3.32148340768464E-05  1.70657409727877E-09  3.29655235390513E-08 -2.64551838699700E-07
 -8.27988091520692E-08 -4.17044156754421E-09 -1.00457332924156E-07  5.14802054176620E-07  4.03641070826448E-08
  1.23719772826216E-06  3.31844713662896E-05  2.33359063367244E-04  6.61568068564498E-05 -1.48629975777723E-06
  4.18380741467487E-06  3.20537989812794E-07  1.92828210555235E-08 -1.73060409112120E-05 -6.02862909712516E-05
  2.32912202686877E-07 -1.02423779859474E-07  1.97667907275777E-05  5.96936333089575E-05 -7.10823938397669E-09
 -5.70678334912323E-08 -3.71245037116863E-07  4.98833839821333E-09  8.81064889114797E-09 -3.65113749946801E-08
  1.31562569322728E-06  7.91072537371134E-06  2.38359946492603E-05 -7.15483893649097E-09 -5.57485658325649E-08
 -3.19282796722459E-07 -9.83021419506436E-09  1.55399975445859E-07  2.03151314782236E-08 -3.80604335577381E-07
  7.98820292847632E-06  2.11656135480211E-05 -1.27608105566643E-06 -1.62908142728434E-04 -1.45334175470022E-06
 -3.67165113171492E-01 -2.14476498869534E-03  8.66564547911469E-02  5.16771285494799E-04  3.28129204827207E-01
  1.94688753363306E-03 -1.27451779413003E-06 -1.62896243262681E-04 -1.43534181023668E-06  3.67165112063432E-01
  2.14444111906343E-03 -8.66564515684820E-02 -5.16412609971403E-04  3.28129201016949E-01  1.94651086119389E-03
  1.27846682572654E-06  1.62926396371927E-04  1.53149902153802E-06 -3.67165107212473E-01 -2.14415148322858E-03
  8.66564505506917E-02  5.16331409854525E-04  3.28129202584638E-01  1.94609369599947E-03  1.27551550205108E-06
  1.62903857797743E-04  1.28364906418037E-06  3.67165109158626E-01  2.14468027090463E-03 -8.66564521340068E-02
 -5.16366957385509E-04  3.28129206504617E-01  1.94610273143687E-03 -2.79399346787939E-06 -1.58252296013424E-05
  4.40329812954332E-05 -1.19758432706559E-05  4.83460351238721E-05 -2.79503346369022E-06 -1.58971650967457E-05
 -4.40000138410074E-05  1.19499122226342E-05  4.84043487388189E-05  2.81232982401159E-06  1.60760893466814E-05
  4.39173264703770E-05 -1.19425470764955E-05  4.85565254884007E-05  2.79316072160233E-06  1.58022959508635E-05
 -4.41622832254837E-05  1.20369862957417E-05  4.84556067907545E-05  7.68405329323714E-06  7.67194540447988E-06
 -7.61522657957057E-06 -7.72474305464365E-06 -2.75290467723436E-06 -2.71489906133133E-06  2.63482322306816E-06
  2.75144537870059E-06  1.41268367596204E-05  1.40878755596510E-05 -1.42039499287562E-05 -1.40636696229019E-05
* ORBITAL    1   42
  6.86067964063563E-09  4.97490699067518E-08  2.52382288434041E-07  2.36551950423718E-07  9.30690219764594E-08
 -6.76676767599658E-07 -1.94632805905498E-05 -1.67756477118879E-04 -5.66499740168329E-05  1.73163809083775E-07
  5.80707302794596E-06  4.19026097873762E-05  1.41966371811512E-05 -8.79185330885866E-09 -1.77012471342399E-07
  1.98168743857118E-07 -2.70811027827492E-08  3.91093291488492E-07  7.04819503938652E-08  1.16384387757532E-05
  3.15101898331304E-05 -4.17610276345927E-07 -9.13999276985700E-08  8.70339282596000E-06  1.25153443387011E-05
  5.15370724355406E-09  1.06913583887625E-07  2.97398236315107E-09  2.17245160552883E-08  1.13112263311757E-07
 -1.07727513494177E-08 -7.66418696540455E-08  6.78158576386771E-07  1.94986608986123E-05  1.68243969504703E-04
  5.67808479255940E-05 -1.72968551613661E-07 -5.79794925631522E-06 -4.19258301253165E-05 -1.42133295299258E-05
  3.67521530887511E-09  8.36464755055968E-08 -7.51632010749929E-07 -1.45493734681956E-07 -1.17503100956616E-07
  5.28359275160895E-08  1.18003897503595E-05  3.15330336715476E-05 -6.46253123646100E-07  1.87897722229795E-08
  8.37986858423257E-06  1.23930249861412E-05 -3.32419757043044E-07 -7.77875431249162E-08  5.83380354775071E-09
  4.63628646490074E-08  2.59287685042355E-07 -1.07043780681815E-08 -1.31520361954646E-07  2.99999284797821E-08
 -1.03765133080008E-06 -1.19010740186172E-06  3.52436188674420E-05  8.54808671654470E-09  6.66483322854982E-08
  3.44876735142567E-07  5.38301145736657E-09 -1.26677916219961E-07 -3.00181236861872E-08  8.47490891070506E-07
  1.20247990204998E-06 -3.60103293126083E-05  2.06527118494704E-07 -1.49854743934593E-04  4.51331908488770E-05
 -3.67148022773904E-01 -2.16712125721414E-03  8.67991807340161E-02  4.99489155550944E-04  3.28111560744794E-01
  1.93249196246358E-03 -2.11020605146940E-07  1.49819644829957E-04 -4.51932009278091E-05 -3.67148027119852E-01
 -2.16712359548947E-03  8.67991783815000E-02  4.99739325951281E-04 -3.28111550519405E-01 -1.93315725264927E-03
  2.08842406785457E-07 -1.49836693094740E-04  4.51652484609657E-05  3.67148020206896E-01  2.16680907487185E-03
 -8.67991770382993E-02 -4.99546625093305E-04 -3.28111549906665E-01 -1.93251345034112E-03 -2.18653290144284E-07
  1.49761109414405E-04 -4.55105706104594E-05  3.67148037716326E-01  2.16740571676001E-03 -8.67991708680010E-02
 -4.99531698553973E-04  3.28111543408980E-01  1.93285360318794E-03 -1.05605465768257E-06 -1.05893352495614E-05
 -6.01139576354527E-05  5.75713446890889E-06 -4.45714128182202E-05  1.06100590567364E-06  1.06337143123512E-05
 -6.01407893703416E-05  5.74722119960760E-06  4.46261843046311E-05 -1.06912319804686E-06 -1.07111756782706E-05
  6.01903966042196E-05 -5.72587452674802E-06  4.46198597190008E-05  1.06300462756505E-06  1.06538068783155E-05
  6.02750828846164E-05 -5.81285586164610E-06 -4.47076145403455E-05 -1.45035440662014E-05  1.43677610916782E-05
 -1.45698210435997E-05  1.45400365773448E-05 -1.76618418098084E-06  1.86239951946470E-06 -1.76819643520891E-06
  1.80285651062033E-06  3.65230401746409E-05 -3.65476206700805E-05  3.66128012084371E-05 -3.66592904662476E-05
* ORBITAL    1   43
  2.93949306859149E-07  2.08049610629032E-06  1.05294781221136E-05  2.17697801860008E-05 -3.31266708597107E-05
  2.32482292892211E-10 -4.67516007705219E-09  1.60755537573202E-07  4.50704207154309E-08 -9.95900516664888E-10
 -2.77355813371205E-08  1.39707449782027E-07  1.72479616025585E-08  2.72690463343743E-07  1.55448059973730E-05
  1.27504985453435E-04  4.87895297437559E-05  3.91853812278087E-06 -4.22526481321998E-06 -4.27979609372614E-07
 -8.88916822524793E-08  3.08930692371657E-05  7.56269422119053E-05 -2.63323686593151E-07  2.21597352143242E-08
 -2.05859193535180E-05 -5.91937603139368E-05  2.91062166430968E-07  2.05944437833210E-06  1.04209395077887E-05
  2.15300801559100E-05 -3.30739212900944E-05 -1.26400171977931E-09 -3.93888460718968E-08  1.86659767726254E-07
  6.61008756762391E-08  2.72499840490438E-10  2.64251348461651E-09 -2.06782028632810E-07 -3.00713826979813E-08
 -2.75714263539042E-07 -1.55973578158793E-05 -1.27732476033528E-04 -4.89184418907863E-05  3.51332208447780E-06
 -4.28703483236053E-06  2.16130734493755E-07  5.17259454403999E-08  3.07525780804700E-05  7.56624905189362E-05
  6.33752361915380E-07  7.55581335381966E-08 -2.09498285053311E-05 -5.93193092824465E-05  1.37325914789558E-06
  1.03067812474185E-05  3.96287203181487E-05 -8.87079866705070E-08 -3.04301721286191E-06  8.62422411503096E-07
  1.48291709179121E-05  1.56877792502029E-08 -5.18693884407699E-07  1.37516340063924E-06  1.03207988554377E-05
  3.97122424452963E-05  6.61628712498608E-08  3.78668041688617E-06 -8.70875698931185E-07 -1.44402228723005E-05
 -5.86647463174716E-09 -1.07798264440565E-07 -1.14047204814009E-06 -1.61802724148351E-04  2.05260124905935E-06
 -3.67161593137207E-01 -2.14646676420285E-03  8.66624468209140E-02  5.18331526219386E-04  3.28131758808823E-01
  1.94995656484138E-03 -1.13653859629846E-06 -1.61773110202242E-04  2.28353366940466E-06  3.67161589615070E-01
  2.14669629863833E-03 -8.66624433876973E-02 -5.18069156654779E-04  3.28131757466481E-01  1.94960829182540E-03
 -1.13996776045077E-06 -1.61799198450913E-04  2.10371851500200E-06  3.67161585536035E-01  2.14642132372910E-03
 -8.66624447020009E-02 -5.18170885573761E-04 -3.28131755056960E-01 -1.94968353783712E-03 -1.13790181210847E-06
 -1.61782270254774E-04  2.17565540497089E-06 -3.67161596573411E-01 -2.14647745005467E-03  8.66624432824270E-02
  5.18315988158286E-04 -3.28131751998548E-01 -1.94998168807553E-03 -2.97721277597019E-06 -1.60106234839550E-05
  4.50066061000675E-05 -1.29523249831926E-05  4.65000376324402E-05 -2.97513582331530E-06 -1.59631469176694E-05
 -4.50353599899114E-05  1.30356595553881E-05  4.64018538232424E-05 -2.98817608665931E-06 -1.60983318743235E-05
 -4.49622652759013E-05  1.30712316470394E-05 -4.64749317663770E-05 -2.97633551017250E-06 -1.59807740193705E-05
  4.51227984147478E-05 -1.30487905395652E-05 -4.65380212955624E-05  1.15728891281044E-05  1.15518681259955E-05
  1.15964871402404E-05  1.16840207799870E-05 -1.82111330772015E-06 -1.88406262833455E-06 -1.92879514889992E-06
 -1.88293081226280E-06  1.72476154667064E-05  1.72858696042606E-05  1.73575854905528E-05  1.71594275653811E-05
* ORBITAL    1   44
 -1.85976243120481E-09 -1.34764819733642E-08 -6.32855540677515E-08 -8.11913881745455E-08 -5.36796081952315E-08
 -3.44619265485098E-07 -1.27132258956865E-05 -1.32147068639073E-04 -5.45628516760498E-05  8.15969922932721E-08
  4.52649194136728E-06  2.52174799925524E-05  6.28183920658716E-06  1.68639917939144E-09  2.41402647034413E-08
  8.68293892043577E-08  1.34658295988493E-08 -2.88514335460322E-07 -1.11248485218677E-08  1.43185390744815E-05
  2.97948612523354E-05 -2.15816654461209E-07 -1.44781474313195E-07 -3.13696716876304E-06 -1.06412396907730E-05
 -1.38559950421835E-07  6.93709577725148E-08  1.49365035662806E-09  1.09077560583474E-08  5.41219620220293E-08
 -8.41488099307901E-08  1.69366373981379E-07 -3.47958229253817E-07 -1.27857004689453E-05 -1.32792017735450E-04
 -5.47380471970550E-05  8.38963823366803E-08  4.57285094117839E-06  2.50914315878330E-05  6.29471729145154E-06
  3.99613700866839E-09  8.08221707319427E-08  4.08452756844996E-07  1.41120259023999E-07  9.12652594319338E-08
 -1.29549272168033E-08 -1.44346991285851E-05 -2.97978436831355E-05 -1.70241484023167E-08 -6.05883550494890E-08
  3.01382665483297E-06  1.06297580084908E-05  9.25482760997070E-08  5.61597626768865E-08  9.87125226470486E-07
  7.39690139238646E-06  3.09667366077748E-05 -7.88501978691908E-06  1.69091485769607E-05  9.82020981150737E-07
  1.55661864392574E-05 -8.30053160653365E-09  5.75086134968364E-08 -9.91082512791244E-07 -7.42648715076801E-06
 -3.10846997336112E-05 -7.88082048236383E-06  1.68032842819017E-05  9.82770633993143E-07  1.57457187334606E-05
 -7.36177152950543E-09  7.04069628882751E-07  3.18984597232554E-07 -1.48964370069242E-04  4.89937849535737E-05
 -3.67145767169839E-01 -2.17082284021045E-03  8.68020582238190E-02  4.99116593608808E-04  3.28113472410592E-01
  1.93134494302274E-03 -3.20908495480127E-07  1.48949582415909E-04 -4.91306832863676E-05 -3.67145764246810E-01
 -2.17093843827137E-03  8.68020552943102E-02  4.98923161190771E-04 -3.28113470694973E-01 -1.93112337442219E-03
 -3.21799908344538E-07  1.48942890990203E-04 -4.91012676596334E-05 -3.67145761271068E-01 -2.17071381596035E-03
  8.68020560719929E-02  4.99126154321631E-04  3.28113464392937E-01  1.93125941167866E-03  3.29450733174674E-07
 -1.48883795043517E-04  4.94727684786830E-05 -3.67145776483844E-01 -2.17118933738662E-03  8.68020477078348E-02
  4.98834322077316E-04 -3.28113461455116E-01 -1.93096280717607E-03 -1.08514724503006E-06 -1.06579538924143E-05
 -5.95061181633368E-05  5.86506966597519E-06 -4.50652078723774E-05  1.09269577497942E-06  1.07310519390186E-05
 -5.95626994415003E-05  5.93354496583558E-06  4.50202461528809E-05  1.09614015621589E-06  1.07345007601785E-05
 -5.95825921510158E-05  5.83025075894606E-06 -4.51370581038668E-05 -1.09091017009418E-06 -1.06931646634946E-05
 -5.96491811324938E-05  5.92869675419030E-06  4.51390321037694E-05 -1.49068770747500E-05  1.48741918412951E-05
  1.49560508718793E-05 -1.50576761579681E-05 -2.03545645564941E-06  2.00779873420399E-06  2.05072102155223E-06
 -2.01004395550120E-06  3.70364309286025E-05 -3.70406038146671E-05 -3.71261150346834E-05  3.71724331151666E-05
* ORBITAL    1   45
 -1.54063093577879E-05 -9.06171242673110E-04  7.06233580212072E-01 -4.46526128237933E-04  8.94014757047134E-04
 -4.28175409793505E-07 -1.93263363733286E-05  2.36531970064979E-05 -1.74612846444993E-06 -3.93594540997054E-07
 -1.25405904776597E-05  4.57911646597049E-05  4.00087606354951E-06  3.19767097484745E-05 -5.17912399870087E-03
 -8.48866934115510E-04  1.00008525119286E-04 -6.67382542156068E-04 -4.80847693132561E-04 -2.97143626897377E-04
 -1.65395260643243E-05  1.28448804874642E-03  3.46799681745014E-04 -2.80102688900420E-04 -2.36888433851251E-05
 -2.76162174179435E-04 -3.43828201897041E-04 -1.54927608563017E-05 -9.06855343986238E-04  7.06229526199066E-01
 -4.52695349434636E-04  9.35798536222882E-04 -6.89589533515552E-07 -2.36323141234675E-05  5.58490085003402E-05
  3.75134026089275E-06  1.58642666051745E-07 -3.38127084345327E-06 -5.97752966865941E-07  6.98150638010653E-06
 -3.20622097666549E-05  5.17792511379688E-03  8.43217369038709E-04 -9.83563102540649E-05 -7.10836711611284E-04
 -4.91452065179944E-04 -2.02224180409564E-05  1.18203997034458E-05  1.28704307435531E-03  3.31219614473943E-04
  4.30633239181754E-04  4.01864123200237E-05 -2.55044453957188E-04 -3.57788509330316E-04 -3.03006834777507E-05
 -4.21104588842513E-04  9.37243236867650E-04  1.80234845793732E-04 -6.16987403273821E-04 -4.03560669757263E-04
  3.01459873250740E-03  3.57804005505964E-06 -9.03717127351658E-05 -3.02593911983110E-05 -4.20794628497743E-04
  9.54664334715508E-04 -1.95206525798255E-04  1.53748438319537E-03  3.95061685485341E-04 -2.50775970025743E-03
 -3.09524847543397E-06  7.36951157067822E-05  5.26492257138809E-06 -7.05806651421118E-06  6.16260872548888E-04
  7.49468660720994E-05 -4.27613833513651E-04  4.31282404625086E-05 -7.49099244361205E-05  6.12433691907626E-05
 -4.27367740031408E-05  5.40716112933443E-06 -6.61058831565668E-06  6.88109396603671E-04 -7.97679045570105E-05
  6.42302750542198E-04 -4.39930021652628E-05  2.37337771422891E-04  6.41994127635745E-05 -3.10652253882163E-04
  5.42971200877190E-06 -6.33804673395145E-06  6.88064084988747E-04 -7.90556119252957E-05  6.22935308297718E-04
 -4.39499582662263E-05  2.46726044247801E-04 -6.36918176742295E-05  3.27425821709228E-04  5.36862464631299E-06
 -6.22205303826581E-06  6.26287332613086E-04  7.46558676774356E-05 -4.57947620049938E-04  4.24961716568885E-05
 -7.63003376785654E-05 -6.08297217117730E-05  4.74292222999995E-05  2.99764681675580E-06 -5.84749055124640E-06
 -4.44177717546981E-05  1.75164757122342E-05 -2.46944699032781E-05  4.28704494910237E-06  2.17058175390272E-05
  5.82753291608211E-06  2.47571596090353E-05 -6.71318326557805E-05  4.42313991803681E-06  2.05899715552800E-05
  5.46210341323974E-06  2.14189040765812E-05  6.20973344483552E-05  2.81226909927411E-06 -6.52293936088860E-06
 -4.40489777247690E-05  1.69807473969418E-05  2.72380444626628E-05 -1.48876211625524E-05  3.32038607727863E-06
 -1.95990463290693E-06 -2.13650757363073E-05 -1.54492752380575E-06 -6.85294741357777E-05 -6.58511398170504E-05
 -2.75165473352995E-06 -6.62174803369603E-05 -4.64947491216200E-05 -5.23184328962746E-05 -6.88843675373258E-05
* ORBITAL    1   46
  3.65604491385327E-06 -7.66171319159615E-04  7.07073855439674E-01  7.10901713629511E-04  1.38094150863706E-03
  3.97518590629585E-07  1.57626555797381E-05 -3.11592181393103E-05 -4.36205760390455E-06  5.08698421331493E-08
  4.00965205484090E-06 -1.28771115180535E-05 -1.95309562359205E-08  3.97281688038276E-06 -5.42854435474671E-03
 -8.17865405989498E-04  3.03731272640207E-05 -8.25002741289987E-04 -5.75537160731252E-04  2.44123461658567E-04
  1.33251361486967E-05  7.34100447530430E-05  1.08360974287497E-04  1.51307633594580E-04  3.22515961233870E-05
 -5.06541216151298E-04 -4.23014642660663E-04 -7.36947995084626E-07  7.87553141630991E-04 -7.06963002852846E-01
 -7.13872835201448E-04 -1.35698671385208E-03  4.78959549981323E-07  1.65547421874522E-05 -3.48742206338858E-05
 -2.11092132214916E-06 -2.63612435379936E-08  4.21358913202689E-06 -5.75550799485046E-06 -6.95488330447514E-06
  8.46706639771959E-06 -5.33474696668299E-03 -9.87222504686677E-04  2.80738470491687E-05  8.63888832318292E-04
  5.72199879295474E-04  1.22528163751345E-05 -2.22804992181174E-05 -2.83307991099336E-04 -1.67096589858832E-04
 -3.03664732719717E-04 -2.24897639748656E-05  5.93518386342278E-04  4.23337409501998E-04  1.42902310137758E-06
  1.15258229481234E-05  7.99192836246340E-05  1.92442077762641E-06 -2.27975483186528E-04  1.08090502668543E-05
 -5.05369921517181E-04 -3.36478998694641E-04  1.53433146492590E-03  1.51292677107163E-06  1.22266441470970E-05
  7.49869006214700E-05  9.39045941207216E-06 -4.26503175780586E-04 -5.15500675948246E-06  1.04239246857034E-04
 -3.33609524939625E-04  1.48669579982495E-03  5.27852998476988E-06 -7.73242428860515E-06  7.01716773977216E-04
  7.48155125327797E-05 -3.99924390617473E-04  4.04424099268048E-05 -3.36605958702165E-04  6.11879452667243E-05
 -6.36370177485958E-04  5.31199249345971E-06 -7.01633613636080E-06  6.55331378574007E-04 -7.10822618992299E-05
  2.58855496714493E-04 -3.99838276256807E-05  2.07074244868507E-04  5.91843465511232E-05 -4.29591193968178E-04
 -5.91170575660436E-06  2.80172381467051E-06 -6.96619734813852E-04  7.38163067080520E-05 -4.46272771232611E-04
  4.06380646791743E-05 -2.67058842213297E-04  5.93890161711186E-05 -4.58942589008630E-04 -5.85980436921632E-06
  2.77478793548516E-06 -6.49615567413408E-04 -7.05700426498234E-05  3.24059451030388E-04 -3.96902455677398E-05
  1.43837988224981E-04  5.73304944840635E-05 -2.54560886964689E-04  6.95472612699368E-06  1.94207344355925E-05
  3.44365343764974E-05 -3.69672970696861E-05 -1.08551607228513E-05  6.18266648257424E-06  5.66973715370407E-06
 -8.98824601558038E-06  1.10942042697173E-05  1.38837430693608E-05 -7.67087711907368E-06 -3.34366495371475E-05
  2.95180982327706E-05 -4.48177934756959E-05 -4.40314402381868E-05 -6.57646733281707E-06 -1.33560362846405E-05
 -1.98241056530824E-06  1.70840971229561E-05 -1.72205847955727E-05 -1.42335624012520E-04 -1.55173229785890E-04
  1.03070045388636E-04  1.17476744074415E-04 -7.90493669702010E-05 -3.41904370168472E-05  1.02571735644360E-04
  5.62713768003781E-05 -8.30322916456467E-05 -9.29214798646297E-05  9.22258676289217E-05  1.03604332377980E-04
* ORBITAL    1   47
  5.52603917140979E-05  4.25395844638115E-04  7.98909098562732E-03 -1.60447436741762E-03  1.03317629983851E-03
 -3.85572826759182E-07 -9.26575910737946E-06  2.40679278754383E-05  8.35576101521887E-08  5.37783357984560E-07
  9.35023495108969E-06 -1.16211314448360E-05 -4.50725152346653E-07 -1.14073209355428E-04  7.04413870339735E-01
  1.41513141869907E-05  2.81784735263409E-03 -2.80950806136742E-03  6.57895698458720E-04  4.26903887008945E-05
  9.43205585096137E-07 -7.26041212587291E-03 -1.11133456349911E-03 -1.12256317805350E-04 -1.12876379695077E-06
 -1.86242265260399E-03  6.60717373316152E-04  5.55057132759368E-05  4.27209107141447E-04  7.99912681428067E-03
 -1.60723392427002E-03  1.03179875212301E-03  1.45887395266888E-07  1.79622557410498E-06 -2.32298903255011E-05
 -2.65678644833379E-06 -2.19923484849412E-07 -6.15248496980786E-06  1.79600976604348E-05 -1.74483652665938E-07
  1.14561393144028E-04 -7.04404147201105E-01  4.57088612480338E-05 -2.87643099679106E-03 -2.70135326442469E-03
  6.66065174657991E-04  2.05760110417884E-05  6.53615247757805E-06 -7.24179894837085E-03 -1.08227327759916E-03
 -7.03663668596455E-05  1.22679869184196E-05 -1.80907097900154E-03  6.77892296626462E-04  1.07338769483918E-04
  1.30613253218111E-03 -3.60903804972319E-03 -4.85577756613559E-04  4.46567517118742E-03  9.97745929103636E-04
 -9.08109446036306E-03 -3.69489773144934E-06  1.27891618228531E-04  1.07363151413809E-04  1.30643019568402E-03
 -3.60492916777917E-03  4.84128321345333E-04 -4.33026597071740E-03 -9.99519141364974E-04  9.22797433070988E-03
  1.10492250249818E-06 -4.40983636639572E-05 -1.42825532133473E-05 -2.47444304926807E-04  1.99456824958165E-03
  1.97278148853113E-04 -1.34740454891106E-03  1.03735178970925E-04 -1.63850534464202E-03  1.51831691527126E-04
 -2.61085380645181E-03 -1.42263428523686E-05 -2.47089641499213E-04  1.99852226664120E-03 -1.97778512469992E-04
  1.34349575027660E-03 -1.03923847420009E-04  1.66447212220768E-03  1.51995137410707E-04 -2.65244669659751E-03
 -1.42805044885048E-05 -2.47477569496175E-04  2.01652189569449E-03 -1.97804425570389E-04  1.41696060713855E-03
 -1.03909989558044E-04  1.68574526283468E-03 -1.52311550004600E-04  2.67707680946735E-03 -1.43162620292833E-05
 -2.47700623935553E-04  1.99045848316194E-03  1.97462410985590E-04 -1.33269686680160E-03  1.03847501311024E-04
 -1.64567724452119E-03 -1.51748393432208E-04  2.61875793049549E-03 -5.43584913282763E-05 -3.01921708846183E-04
 -2.77864112248627E-05  1.60799408885491E-04  2.79226260106364E-04 -5.42468643901183E-05 -3.02074963882773E-04
  2.39811821336089E-05 -1.58203776127080E-04  2.80297801530614E-04 -5.42840288705835E-05 -2.98497395792486E-04
  2.65418171965825E-05 -1.59200773980757E-04 -2.73399893086919E-04 -5.47915874072571E-05 -3.08379216115357E-04
 -3.26489036245547E-05  1.66937048376448E-04 -2.86938979802493E-04 -5.34957363569230E-04 -5.32929234401785E-04
 -5.28692302888400E-04 -5.34825750538678E-04  3.44258906301324E-04  3.39192777634568E-04  3.35128395823215E-04
  3.54207097989235E-04 -1.61282665154634E-04 -1.62940195900694E-04 -1.60624518837931E-04 -1.71935294637287E-04
* ORBITAL    1   48
 -1.96060126995667E-05 -1.19549950904597E-04  4.18148263295165E-03 -7.99200825769277E-04  1.16509655994530E-03
 -1.12634791189674E-06 -2.05943427718415E-05  6.24421284936254E-05  6.18457989797362E-08  2.39665195140510E-06
  4.90157539861172E-05 -1.19807490711808E-04 -1.55615268162490E-06 -5.07155753260742E-06  7.07617028431832E-01
 -3.24230991165769E-03  3.05880593938165E-03 -4.61246284582405E-03  3.38692820506181E-04  2.79959739290283E-04
  2.00765744092883E-05 -3.76833061109724E-03 -1.53544307638897E-05 -3.50195115724671E-05 -1.96248314743277E-05
 -3.43002381660130E-03  3.84860805616978E-04  1.88301665239994E-05  1.13923816655317E-04 -4.20928608973041E-03
  8.05675538782040E-04 -1.17506443634139E-03  9.22958695195386E-07  2.07626323258590E-05 -6.78004567134722E-05
 -9.21575108126194E-07 -1.60002193188099E-06 -3.53675043988850E-05  1.06054803014279E-04  4.97347767034026E-06
 -6.32067840110691E-06  7.07591573813062E-01 -3.22828791115237E-03  3.12323019990793E-03  4.61642628211605E-03
 -3.45226919880998E-04  1.42500517871127E-04  2.65712867214457E-05  3.78953994360980E-03  5.78901081966081E-05
 -1.19438427486261E-04 -3.08205950959835E-06  3.51005052068503E-03 -3.60537776919182E-04 -5.33500544792739E-07
 -4.23503407699727E-06 -2.08698521233840E-05  5.15467317735538E-07  1.72183528768208E-05 -3.32946485615743E-06
  1.85735139361624E-04  4.07301621663265E-04  3.21810370543683E-03 -9.04297637278469E-08 -5.22082271947072E-07
 -1.29189870017863E-06  2.00171166911278E-06 -1.64549856658807E-04  1.37857554375503E-06 -6.55820929064576E-05
  4.30597593271614E-04  2.28991217183702E-03 -7.00347969443315E-06 -1.88616070168214E-04  1.57339882756707E-03
  1.78426970726018E-04 -8.67589866851155E-04  1.01870670593976E-04 -3.58717613454512E-04  1.20916212240655E-04
 -6.93112259653448E-05 -7.46274801699371E-06 -1.92012592872971E-04  1.52772257563129E-03 -1.77569701387051E-04
  7.32275441893205E-04 -1.01965592664987E-04  4.00409901143550E-04  1.20001952324116E-04 -1.04541049492255E-04
  7.50837394979876E-06  1.92406431214514E-04 -1.53919759556931E-03  1.78041935093752E-04 -7.48597613870177E-04
  1.01313359212241E-04 -4.31054032335418E-04  1.20200158478268E-04 -1.73208553954240E-04  7.23317615343151E-06
  1.90245884670541E-04 -1.57416024622492E-03 -1.77987991595356E-04  8.48407200069519E-04 -1.01318341503710E-04
  3.79599823376953E-04  1.20652928420869E-04 -1.16920191303626E-04 -4.24492558913483E-05 -8.54238995988468E-05
  1.05010308229812E-04 -9.40498685493212E-05 -1.15789551548324E-04 -4.34385911783635E-05 -1.19442560029375E-04
 -9.03143813980272E-05  6.36926028588930E-05 -7.48406906548592E-05  4.32316100383534E-05  1.15200002845438E-04
  9.42658072504464E-05 -7.10971000750714E-05 -7.56298712250029E-05  4.21755537769799E-05  8.27113856904242E-05
 -1.01584077852518E-04  8.96928770455354E-05 -1.11898638700937E-04 -1.30434381354678E-04 -1.26538093688464E-04
  1.38526761348313E-04  1.37182052279523E-04 -1.22039645261046E-04 -9.61275095979373E-05  9.47279173230331E-05
  1.12849815929200E-04 -1.46665583176211E-04 -1.65924301719362E-04  1.66801862335617E-04  1.49756857661740E-04
* ORBITAL    1   49
 -2.11185157483435E-07 -1.61230623633566E-06 -9.09301478913763E-06  1.12535605423940E-04 -1.12908835116326E-05
  1.92360191212825E-05 -3.22677812059061E-01  1.22506125669855E-03 -1.27481531430417E-03 -3.90313972164501E-05
  6.28579031494495E-01 -2.61415764633902E-03  2.48589977195274E-03  5.11316159694799E-07  6.16587789449725E-06
 -8.19504858314896E-05 -3.53425290337783E-06 -2.13577537171291E-04 -1.49415359569937E-05  4.68412324065374E-03
 -2.60854929633095E-04 -1.24243449745141E-04 -7.99713151487992E-06 -2.02337639246287E-03  7.12008476058354E-05
 -1.46280637076651E-04 -3.17380870165999E-05 -1.58167287609436E-07 -1.02599420471961E-06 -3.70198674568811E-06
 -1.03830271533806E-04  4.75200702523633E-06  1.92844018455354E-05 -3.22676456328679E-01  1.25032701048549E-03
 -1.30405493708895E-03 -3.90638522423986E-05  6.28577405606795E-01 -2.66382371106779E-03  2.54340071482530E-03
  5.34540772199786E-08 -2.15953418856111E-06 -9.81163841000026E-05 -1.01426475878067E-05  1.37960339946254E-04
 -4.35605775388069E-06 -4.72740952158787E-03  2.70734404368138E-04 -1.14415483484133E-04  2.50318153213899E-05
  2.02950878257360E-03 -6.93616568088203E-05  1.23400864734629E-04 -5.99641266384851E-07  3.83577563452276E-05
  9.30341922347744E-04 -8.35788453263064E-03 -3.85116716965738E-04 -1.09027909744469E-03  8.25507718448165E-04
  1.21174744503021E-03 -7.07320807580627E-06  2.72399589334187E-04 -3.88575440087139E-05 -9.34371070990368E-04
  8.33009342598975E-03 -3.86409098495473E-04 -9.56390658603930E-04  8.26288350724808E-04  1.11765157186081E-03
 -8.69970572869075E-06  2.56110117267339E-04  7.45997459220201E-07 -1.58570132317820E-07  1.09321972527552E-04
  3.59028484695681E-05 -6.36415757449969E-04 -4.82621301612983E-05  3.92021987245957E-04  6.80023242469166E-06
  1.43059440866295E-04 -4.74613182710302E-07  2.44360921792492E-06 -1.38727386257017E-04  3.81286383623382E-05
 -7.20953952190787E-04 -4.74434472499856E-05  3.04308962621840E-04 -8.90693571539573E-06  8.32590163091384E-06
 -7.59750998336803E-07  6.61291728131485E-08 -1.14436164549222E-04  3.59080060253381E-05 -6.21186073741754E-04
 -4.81659122314206E-05  3.83400528515422E-04  7.27060207914004E-06  1.15972437236353E-04  5.38947066476621E-07
 -1.93822396007518E-06  1.35575623417335E-04  3.79810492178959E-05 -7.38194551126032E-04 -4.75052396505915E-05
  3.18700221198327E-04 -8.39333033453478E-06 -2.34625546237590E-05 -3.33350033541238E-05 -1.48334710222728E-04
  1.67145641729600E-04 -8.41111733010669E-05 -4.58715657761209E-05  3.43860153496957E-05  1.62189201764671E-04
  1.47827555342501E-04 -5.14932702260006E-05  2.45638431618893E-05  3.36619901655291E-05  1.52350719386784E-04
  1.69318747885517E-04 -7.93858711042418E-05 -3.84889967145556E-05 -3.42057237025594E-05 -1.58564433590805E-04
  1.47159947194491E-04 -5.85817932945894E-05  3.23058857675078E-05 -1.53611978965394E-04  1.58942161457423E-04
  1.59525833849141E-04 -1.54804372519373E-04  6.82774380893408E-05 -9.75137733310751E-05 -7.10917795632472E-05
  9.40742015328245E-05 -1.29615384945263E-05  2.09957158174506E-05  6.97975413137069E-06 -2.77503818829354E-05
* ORBITAL    1   50
  9.91880010534439E-07  7.24758727259608E-06  3.62209611461378E-05  3.05536799032641E-05  1.94188505409556E-05
 -3.20701437971816E-05  3.99361217727871E-01 -5.87355649567555E-04  1.59270980726019E-03  5.93324760056516E-05
 -5.82401205753569E-01  2.25068441521401E-04 -2.09900386165925E-03 -1.47187856314468E-06 -3.17760186959403E-05
 -4.80189888830176E-06 -5.35205345215448E-06  4.30866397611677E-05  8.09391381348814E-06 -9.12775358866246E-04
  1.49619937214697E-03 -2.20582926050288E-04 -1.06427845248408E-05  2.75906275875843E-04 -4.10441542958534E-04
 -1.22765514078825E-04 -5.11204879792198E-06  1.43467319124521E-06  1.07789221452132E-05  5.98694366433316E-05
 -9.03829572472107E-05  3.12132225459344E-05  3.28725908983713E-05 -3.99338543813977E-01  5.79528713983939E-04
 -1.62930058038116E-03 -5.99836391081052E-05  5.82395484374855E-01 -2.76016575158194E-04  2.14827708123431E-03
  2.42117165629152E-06  4.49527169588140E-05 -1.20721331152295E-04 -4.55991898145539E-06  2.95047887240976E-04
  1.45241855378666E-05 -9.67795632832277E-04  1.46328646657890E-03  2.00069175870234E-04 -3.32477218870118E-05
  4.27247756554043E-05 -4.36968826318810E-04  7.11657434144885E-05  7.59917249991272E-06  1.55486274577063E-06
  1.26235919242082E-05  8.07532090685145E-05  1.75056578944292E-06 -1.85188427075049E-04  1.00321949386333E-05
 -5.04507489974777E-04 -9.63529596552494E-04  1.06503214948389E-02  1.86561742208862E-06  1.50470812337951E-05
  9.60860462374805E-05  4.18866762751539E-06 -9.14322415874680E-05 -7.41200812863299E-06  1.89207388530282E-04
  9.50744189834166E-04 -1.01490639749342E-02  1.12411219146981E-06 -7.69129538900287E-06  5.67913748454104E-04
 -1.71644599760962E-06 -6.25518028623003E-04  5.48011156491834E-05 -1.41023546655006E-04  2.83806266491732E-05
 -3.00049160193890E-05 -1.61293181759797E-06  4.07507022998439E-06 -5.98637950251921E-04 -3.55377231683096E-07
 -7.38136024550182E-04  5.58285408625966E-05 -1.51022349766710E-04 -2.82672818865002E-05  2.31214930338617E-05
  9.89350999842430E-07 -8.70281241926947E-06  5.71691424800536E-04  1.27651500615876E-06  6.27987707617418E-04
 -5.49068134224967E-05  1.53212681275557E-04 -2.87848614917658E-05  7.49488564699316E-05 -1.77592006402760E-06
  2.39794100934819E-06 -5.47229815362513E-04  4.20017914960291E-06  6.16221250623831E-04 -5.49776429688525E-05
  1.55365193163687E-05  2.59460545728254E-05  2.24337730270127E-04  3.38628526052170E-05  3.65564687228934E-04
  1.76467609101207E-05 -2.70925541809288E-04 -2.45486883932204E-04 -3.31571771305027E-05 -3.51801979345634E-04
 -7.22142392514090E-06 -2.43910050131555E-04  2.42661209947216E-04  3.29284702962676E-05  3.47085036106580E-04
  1.32045450256965E-05  2.30086384549321E-04  2.14534211411385E-04 -3.31781854942222E-05 -3.53015031172529E-04
  1.46272533614876E-06  2.60194461317208E-04 -2.48890443693760E-04  2.03446052460381E-04 -2.24438655626614E-04
  1.90230089841045E-04 -2.25857670009314E-04 -2.82670710367272E-04  2.68361762146566E-04 -2.33391912379817E-04
  2.73476936802759E-04  1.93418755519516E-04 -1.76511104347211E-04  1.81211973711541E-04 -1.82045340485268E-04
* ORBITAL    1   51
  7.80232822109592E-07  5.64258937331296E-06  2.86707316648616E-05 -8.39086834672907E-06  1.59046127153320E-05
 -1.17685822635070E-05  5.82942936963411E-01 -3.95548772058146E-03  2.87369110975381E-03 -2.14175493530844E-05
  3.99403093992765E-01 -1.80723419791580E-03  1.84307853814888E-03 -1.32252397105737E-06 -2.88643702349421E-05
  5.63263660772830E-05 -1.63609498465138E-06 -6.07081750231855E-05  1.04255630230672E-06 -2.54212473050668E-03
 -4.77895420075403E-06 -1.01050372036871E-04 -2.75183347171953E-05 -4.38547103146609E-03  7.96664677511234E-04
 -2.82067514486870E-05  2.46425404225334E-05  8.40928188941130E-07  6.11809824628449E-06  3.10688797702614E-05
 -1.68662787997540E-05  1.40801518404241E-05  1.19022871631887E-05 -5.82939249467589E-01  3.97327094306082E-03
 -2.92041782027372E-03  2.16024941311263E-05 -3.99398580445791E-01  1.82735240662513E-03 -1.87422007636282E-03
  1.38248157405752E-06  2.90245155655640E-05 -5.79337789973948E-05 -1.73803473960672E-06  1.33435519303899E-05
  3.62529862166297E-06 -2.53169113629426E-03 -2.09782137302751E-05 -8.05016334596179E-05 -2.82436382802945E-05
 -4.47174505638072E-03  7.97766711653891E-04  5.96763721854750E-05  5.58832714164252E-06  1.14775575726182E-06
  9.20423236828170E-06  5.73304997318471E-05 -3.07930645252460E-06  1.05595021966586E-04  5.36001332374719E-06
 -1.26212254323751E-04  1.62748759648577E-04 -2.38924920600999E-03  1.12683221846771E-06  8.95860787127130E-06
  4.87337629660607E-05  3.90675021643754E-06 -1.36153355510558E-04 -4.58557108786228E-06  1.28591388027943E-04
 -1.64156454966141E-04  2.42622409626402E-03 -1.92000836850904E-06 -1.84782124386467E-04  2.53874317743732E-03
  1.95494692789970E-04 -1.74562928345916E-03  1.02468294694364E-04 -1.29430473238750E-03  2.11774957805454E-04
 -2.23584114332040E-03  1.60720772979195E-06  1.82436568063659E-04 -2.52920980591212E-03  1.95825779625380E-04
 -1.77096448144606E-03  1.02419706066214E-04 -1.25524893456237E-03 -2.10801625750351E-04  2.13207180282042E-03
 -1.92207948322082E-06 -1.84730844646269E-04  2.54322366265407E-03 -1.95127113161088E-04  1.75973795270741E-03
 -1.02190048541608E-04  1.30338251577289E-03 -2.11729493831848E-04  2.24042562917157E-03  1.54983218620791E-06
  1.81859411992737E-04 -2.53583295471206E-03 -1.94933378770086E-04  1.77355109487896E-03 -1.02140691546170E-04
  1.25353855871605E-03  2.10249514929441E-04 -2.13031414937586E-03  3.23338621322524E-05  4.55301811969066E-05
  5.82253484049285E-05  5.52337036114258E-05 -4.08147632216500E-05 -3.29693158388250E-05 -5.65135929663503E-05
  5.21714782929367E-05  5.11418729147824E-05  6.39489058512034E-05  3.23547383129925E-05  4.55835354156768E-05
 -5.55492335512447E-05 -5.70868346197813E-05  4.07702683663240E-05 -3.31744472655238E-05 -5.73677092950301E-05
 -5.20605390972810E-05 -4.98420802848561E-05 -6.38460963011483E-05  1.92431808904997E-05 -4.63024819009112E-05
  2.26316181771603E-05 -4.68502797654450E-05 -1.25065375172630E-04  1.39358304429747E-04 -1.22964019085044E-04
  1.40166304660314E-04  1.67665992507152E-05 -1.15396319825164E-05  1.80159898173257E-05 -1.31017615395259E-05
* ORBITAL    1   52
 -5.10244670259323E-07 -3.66531825312706E-06 -1.86407148871797E-05 -4.65478335970247E-05 -2.75662444747274E-06
 -2.55047340909723E-05  6.28306243139100E-01 -3.43052217669332E-03  2.95455878819661E-03 -1.70076556563055E-05
  3.22455559095926E-01 -1.70312479066239E-03  1.51838135980277E-03  7.07240645713293E-07  1.66511483684130E-05
  1.56653529632922E-05  3.27135525266517E-06  9.68439949603844E-05 -7.31200574279218E-06 -4.63597615656174E-03
 -2.92801511917197E-04  8.42426124561278E-05  2.01653425719674E-06 -9.07682679747727E-03 -3.37260546219094E-04
  4.69286717475444E-05 -1.02394263066790E-06 -2.44296061456362E-07 -1.81211328531784E-06 -1.00253305769673E-05
  4.87752382557247E-05 -5.60055205850775E-06 -2.61116625990744E-05  6.28293658306293E-01 -3.41281927543170E-03
  3.00782034118422E-03 -1.59662044263204E-05  3.22476802822981E-01 -1.78894648753540E-03  1.54268892575810E-03
 -5.85965469501381E-07 -1.21919719181614E-05  4.67140441671801E-05  3.19461865232136E-06 -3.86292514163665E-05
 -1.39867336083086E-05  4.57072646573236E-03  2.65979051465604E-04  1.01614943106115E-05  6.09764990683334E-06
  9.11309589251177E-03  3.71853732543246E-04 -6.17644447489256E-05 -7.40217377485063E-06  3.69557008870694E-06
  4.60040205133535E-05 -2.28290877153587E-04 -2.44138402823212E-04  8.12592779624136E-03 -8.25803984077783E-05
  3.46941175819524E-03  6.02303191998303E-06 -1.71241038434596E-04 -4.39967897320993E-06 -5.17545227733138E-05
  1.97316714181859E-04 -2.46596189935549E-04  8.25014758479186E-03 -7.88281308323872E-05  3.32957910192585E-03
 -8.45051438499533E-07  9.47836220638974E-05  4.94699240866625E-06 -1.27664111754366E-04  2.17400058526923E-03
  1.51763813210007E-04 -5.41104849368471E-04  9.60453711350728E-05 -1.52003860257799E-04  1.89196613235972E-04
 -2.37122636540428E-04 -4.93481796222370E-06  1.27691797768775E-04 -2.17739167522616E-03  1.51107649604030E-04
 -5.20813118133660E-04  9.57109981892683E-05 -1.57051069873122E-04 -1.89195920328780E-04  2.57819629980296E-04
 -5.07189890708297E-06  1.26631690819582E-04 -2.20354169462619E-03  1.51437910846230E-04 -5.88876074126052E-04
  9.55095271502391E-05 -1.65306805688642E-04  1.89600892467782E-04 -2.77824757469181E-04  5.28291404232967E-06
 -1.24970904289155E-04  2.19420857934340E-03  1.50769464784660E-04 -5.76723675418228E-04  9.53803495419683E-05
 -1.29566961312409E-04 -1.88574745951195E-04  2.12564039038822E-04  2.26327944147140E-05 -7.61623245721183E-05
 -1.81537643980525E-04  2.73303405070393E-04  1.37346782792612E-04 -2.25869489147895E-05  7.82829428477571E-05
 -1.75309049607219E-04  2.69906631802025E-04 -1.43435005519157E-04 -2.25095205643187E-05  7.16551451800674E-05
 -1.77121097724401E-04  2.67366472508693E-04  1.33899053542937E-04  2.32445676996179E-05 -6.23472916154696E-05
 -1.73649165200932E-04  2.57502740285429E-04 -1.21062983185314E-04 -1.18615988939615E-05  2.21636571534149E-05
  2.11090793898914E-05 -1.34492975626748E-05  2.33133964511589E-04 -2.35359181866283E-04 -2.31475716077724E-04
  2.19376768698846E-04 -8.47606202911424E-05  8.13671962605595E-05  7.57761736279816E-05 -7.67014887818755E-05
* ORBITAL    1   53
 -7.64368704931445E-04 -5.56502260294801E-03 -3.06119641149170E-02 -8.16118063266947E-02 -6.42284348564345E-02
  9.52791560206083E-08  1.51356436643566E-06 -4.53986238396694E-06  4.15455605836476E-07 -2.28440610788282E-07
 -4.82106667012375E-06  1.18663406207842E-05  2.06977583330798E-07 -3.86307205632754E-04 -1.19151235515425E-02
  1.82885921993619E-03 -3.26000228445301E-03  6.01847448014208E-03  4.54925549751254E-03 -1.25521485420466E-05
 -2.40482861726433E-06 -3.95141114692782E-04 -3.39146715171112E-03 -7.51888795820613E-06  2.59421253080179E-06
  2.36326850356176E-03 -2.72868769638280E-03  7.64113137374068E-04  5.56316446589944E-03  3.06025388446779E-02
  8.16058033750204E-02  6.42367188637430E-02 -1.06246058127531E-07 -2.74649957397279E-06  2.14919273302618E-06
 -8.03962323170150E-07  1.39634167523349E-07  3.05481230769873E-06 -9.80637345561187E-06 -7.04427079272601E-07
 -3.86575813226765E-04 -1.19205244024452E-02  1.85028558372818E-03 -3.26480006192140E-03 -6.01997148512066E-03
 -4.55209182625797E-03  2.84398365311728E-06  3.16318782486921E-06  3.97871734084928E-04  3.39509951106396E-03
  8.01542196425987E-06  4.58969267653332E-06 -2.37650804675845E-03  2.72932082326974E-03 -8.23530446695463E-08
 -6.47418007660492E-07 -4.89757992098397E-06 -1.83721668023839E-08  2.91524982716295E-06 -3.81139824324213E-07
  1.81302586700703E-05 -1.29913842534483E-04  1.37344253076355E-02 -2.37871123600666E-07 -1.87413724209514E-06
 -9.98483985844897E-06 -7.17861014335629E-07  4.68217525963956E-05  5.53279877707904E-07 -1.19083137390170E-05
 -1.31643015639329E-04  1.38169928551243E-02 -8.38363929500653E-04 -1.04394720876864E-02  2.24478901197664E-01
 -1.17421701776718E-03 -1.78812165934337E-03  6.04397807946867E-03 -4.31363951038116E-02 -3.23268942187767E-03
  1.36700185920169E-02 -8.38220595755754E-04 -1.04383852694836E-02  2.24490417859257E-01  1.17411965515546E-03
  1.80958851624783E-03 -6.04386697898607E-03  4.31418726232392E-02 -3.23256180122277E-03  1.36645966739839E-02
  8.38204466977471E-04  1.04382560683826E-02 -2.24489926547472E-01 -1.17403945154868E-03 -1.78938108010649E-03
  6.04386520447555E-03 -4.31409665387802E-02 -3.23239078122394E-03  1.36650561869580E-02  8.38470285300790E-04
  1.04403378549947E-02 -2.24479023815666E-01  1.17372126218878E-03  1.78688894372188E-03 -6.04415544978392E-03
  4.31443184748871E-02 -3.23225264824966E-03  1.36492056404732E-02 -1.92824236514780E-02  2.82106605853607E-01
  1.01057481241066E-02 -1.70910564915399E-02 -1.51316293006470E-02 -1.92814930511573E-02  2.82117937797390E-01
 -1.01096088170400E-02  1.70950629889169E-02 -1.51394725982621E-02  1.92814407445840E-02 -2.82117212995725E-01
  1.01095151682637E-02 -1.70914296388845E-02 -1.51363164793426E-02  1.92817502452231E-02 -2.82111165913988E-01
 -1.01081619254184E-02  1.70848673936366E-02 -1.51289975289407E-02  6.77697824949301E-02  6.77654439446471E-02
 -6.77614278735764E-02 -6.77624800859910E-02  6.48799487171874E-02  6.48746703360565E-02 -6.48798885029136E-02
 -6.48784499033352E-02  6.92063249372016E-02  6.92059476720266E-02 -6.92062930558445E-02 -6.92035490848571E-02
* ORBITAL    1   54
 -4.45050285946011E-04 -3.30009675345896E-03 -2.09982040577014E-02 -9.30076748954904E-03 -2.82171827615830E-02
  3.20896897510706E-07  6.76696729622865E-06 -1.92169954765279E-05 -2.73659771383221E-07 -5.73769869794565E-07
 -1.21236177681254E-05  3.28408699435128E-05  8.69248745866606E-07 -4.00920482974127E-04 -1.09443185504253E-02
 -1.64156379577379E-02 -7.48782979004559E-03  5.75615224475578E-03  3.83686567064869E-03 -3.42284266836636E-05
 -4.48861825010349E-06 -1.14035061935827E-03 -4.89493140048569E-03  1.80168207523677E-05  6.21934498235751E-06
  1.82720652885200E-03 -3.07488171715835E-03 -4.45088435263451E-04 -3.30037662380048E-03 -2.09994110753572E-02
 -9.29604685382123E-03 -2.82364917642465E-02 -1.68233572711454E-07 -3.33554718196115E-06  1.66947818021280E-05
  1.48978857490455E-06  4.35588798661254E-07  1.02728531416511E-05 -3.08949292721741E-05 -1.13584585213870E-06
  4.00820561516037E-04  1.09426087738283E-02  1.64183488444899E-02  7.49081372752522E-03  5.76477451646965E-03
  3.83517128247673E-03 -2.24041834812279E-05 -1.20090804084247E-05 -1.15359655916801E-03 -4.89250362788728E-03
 -3.66051723038343E-05 -1.54328646404106E-06  1.82743450918956E-03 -3.07865784647360E-03 -6.59905984595773E-05
 -1.18886967352029E-03  4.71505924880921E-02  5.16733130561200E-04 -8.06122167925815E-05 -9.97723965066790E-04
 -5.23399155008277E-03  3.15872779857711E-06 -1.29546139300850E-04 -6.60918962996616E-05 -1.18973401972810E-03
  4.71435370701868E-02 -5.16366396331068E-04  7.46604660232469E-05  9.98777710190587E-04  5.17960376066829E-03
 -2.45877127934132E-06  9.70764557074269E-05 -1.00493856492068E-03 -1.16988456056298E-02  2.21715598370827E-01
 -1.22338662425605E-03 -2.86995203903424E-03  5.90318698940006E-03 -4.60422735612536E-02 -3.24522240411799E-03
  9.44107385649801E-03 -1.00476121289539E-03 -1.16974596692374E-02  2.21727358423126E-01  1.22353626797586E-03
  2.89359340065174E-03 -5.90308717291339E-03  4.60250159610459E-02 -3.24513047876323E-03  9.46637570789908E-03
 -1.00473330224767E-03 -1.16972551059006E-02  2.21718678341869E-01  1.22357361081112E-03  2.85985898918908E-03
 -5.90294000622248E-03  4.60347340130822E-02  3.24527442033096E-03 -9.46785179111508E-03 -1.00491405319360E-03
 -1.16986927543582E-02  2.21717993064736E-01 -1.22311980664254E-03 -2.88370823039023E-03  5.90348245283679E-03
 -4.60165902489854E-02  3.24483960775344E-03 -9.47205221691368E-03 -1.92947384436932E-02  2.78423771651592E-01
  9.47181682876834E-03 -1.67132771542002E-02 -1.44719648539158E-02 -1.92936688279482E-02  2.78439628587780E-01
 -9.47523920157014E-03  1.67191780200128E-02 -1.44836199296177E-02 -1.92938772883921E-02  2.78431425208331E-01
 -9.47415111065653E-03  1.67142521606450E-02  1.44764227180311E-02 -1.92936348330233E-02  2.78439842410644E-01
  9.47658009553345E-03 -1.67155266896036E-02  1.44833841582575E-02  6.38453145155412E-02  6.38394788989314E-02
  6.38408765642001E-02  6.38423668472747E-02  6.27491887689899E-02  6.27451764690239E-02  6.27499633736216E-02
  6.27411095635417E-02  6.39947882546839E-02  6.39961734531334E-02  6.39937889835916E-02  6.39968062132307E-02
* ORBITAL    1   55
 -1.37640486962928E-08 -8.13259155554108E-08 -5.91307780422728E-07 -1.73122130108345E-06 -5.67827425978027E-06
  5.10896067562623E-04  1.40558982432653E-02  1.21842244197916E-02  6.57161837351704E-03  4.79203259928366E-05
  2.02796626548970E-03 -2.42556734278855E-02 -4.86088622388599E-03 -1.02986276892832E-08  2.20533410800275E-07
 -8.17892892368318E-07 -3.06937686344585E-07 -1.99770338018373E-05  4.07629876086355E-07 -5.61882618615138E-03
 -2.68236553202978E-03  2.85309259488333E-05  1.01679562238843E-06 -1.12576579397957E-02  1.17173436547829E-03
 -1.05418024072274E-05 -3.68604862523608E-06  4.94303700099471E-08  3.82316256255279E-07  2.30074784668572E-06
  1.23944618944771E-05  2.11176731166400E-06 -5.10956586351968E-04 -1.40571417862369E-02 -1.21790355514901E-02
 -6.57707562453807E-03 -4.78293599507520E-05 -2.02686405681091E-03  2.42579002243256E-02  4.85920119241991E-03
  1.47129976598394E-09 -6.50492690866615E-07 -4.46403686080561E-06 -1.49585975820522E-06  7.01620573764234E-06
  7.45935485954766E-06 -5.63966041042440E-03 -2.68512008429562E-03 -5.13380783808732E-06  2.56397744966736E-06
 -1.12239908208489E-02  1.17541889796247E-03 -2.09948680552791E-06  2.84152581340715E-06 -1.28668504067790E-07
 -1.04092688723345E-06 -7.47141103271377E-06  2.27885738977907E-07  2.22070837844797E-06 -6.09144825865798E-07
  8.86972593616191E-06 -6.71386675426947E-04 -4.95623239288672E-03  8.15198321413605E-08  6.37840279036583E-07
  1.54910182771921E-06 -2.22906272566488E-07  1.11154008400555E-05 -3.65972959697021E-07  2.39716002564789E-05
  6.70907827044002E-04  4.97093744205872E-03  1.22317242168923E-03  1.31692158099631E-02 -2.07808432222550E-01
  1.55200073205646E-03 -1.92729177248708E-04 -5.83158285736145E-03  4.83171325595614E-02  3.24140453838061E-03
 -1.52242464927362E-02 -1.22302024959036E-03 -1.31680387354333E-02  2.07814915867450E-01  1.55191263799746E-03
 -2.03349354894683E-04 -5.83141201145133E-03  4.83206597633832E-02 -3.24154207205254E-03  1.52180721163582E-02
  1.22289401819978E-03  1.31670519954458E-02 -2.07817667431604E-01 -1.55217628213690E-03  2.03632634876452E-04
  5.83123116606666E-03 -4.83178082824902E-02 -3.24165040899774E-03  1.52333243656556E-02 -1.22325915847002E-03
 -1.31698853354140E-02  2.07803532789254E-01 -1.55182146945396E-03  2.05074290335691E-04  5.83154390449396E-03
 -4.83128398145786E-02  3.24137416953514E-03 -1.52284810099746E-02 -2.00042362227509E-02  2.86810691363846E-01
  6.79540250342130E-03 -1.60564952797721E-02 -1.29714481682395E-02  2.00034553183832E-02 -2.86818406941591E-01
  6.79696131598762E-03 -1.60578440824305E-02  1.29744423342978E-02 -2.00035248273097E-02  2.86818413186099E-01
 -6.79687278288375E-03  1.60573601603983E-02  1.29783289519536E-02  2.00035430891097E-02 -2.86817003478569E-01
 -6.79700189880041E-03  1.60516666447508E-02 -1.29737156197937E-02  6.41539961334859E-02 -6.41507623396940E-02
  6.41491603634458E-02 -6.41500000867148E-02  6.52090932605684E-02 -6.52073143435837E-02  6.52075830224829E-02
 -6.52058430815555E-02  6.32277931387465E-02 -6.32216361094375E-02  6.32249446457465E-02 -6.32240624283307E-02
* ORBITAL    1   56
 -2.21020429427967E-07 -1.60518893722178E-06 -8.18846452957695E-06  3.81901568737358E-06 -6.76935166970529E-06
  5.02990006086147E-04  1.39860777244255E-02  7.66792495008890E-03  5.98931100921486E-03  5.30234177865259E-05
  1.86675150673695E-03 -2.03146911450855E-02 -4.36182154914648E-03  3.56698094976279E-07  7.96814771797739E-06
 -1.83279996672261E-05 -1.48360828966553E-06  1.13128241258721E-05  2.81497978350712E-06 -5.13931353148070E-03
 -2.96484697837097E-03  2.03164899029098E-05  4.50030951399162E-06 -5.57688755237952E-03  3.40834605538283E-03
 -1.23086295839818E-05 -1.71104067644559E-06 -3.55331577391132E-07 -2.60635010591719E-06 -1.36148725122303E-05
 -2.88540281281696E-06 -7.22315546268353E-06  5.02844987013799E-04  1.39828554962224E-02  7.67455820550433E-03
  5.99457011902491E-03  5.31717615118181E-05  1.87020670098510E-03 -2.03238537210746E-02 -4.36028198813388E-03
 -4.96524626988371E-07 -9.69724343268852E-06  2.82646110706310E-05  1.96174545823493E-06 -3.10856012459468E-05
  2.00352499979632E-06  5.11327016914596E-03  2.95683597265346E-03  2.15973745428754E-05  4.63828218822902E-06
  5.63482496685842E-03 -3.41439959778609E-03 -2.68268982402022E-05 -5.38441071714843E-06 -3.34871644537642E-04
 -2.45583114498362E-03 -1.67623436801003E-02  3.36829792385276E-04 -6.71309055097311E-03 -1.99544516193312E-04
 -8.41386186657506E-03  1.18291916264725E-06 -5.36592489559056E-05  3.34041429349952E-04  2.44920774387303E-03
  1.67203749257009E-02  3.34205213290754E-04 -6.61007880869029E-03 -1.96100193110090E-04 -8.49801091510382E-03
 -1.56600154463573E-07 -1.15045910853852E-05  1.22372266941487E-03  1.31606934369454E-02 -2.06310939932317E-01
  1.60113985874411E-03 -2.10440388334084E-03 -5.83194960886184E-03  4.68057669485867E-02  3.25481230498331E-03
 -1.75944401263850E-02 -1.22356353384061E-03 -1.31594975527339E-02  2.06313454131811E-01  1.60108554657073E-03
 -2.08133173797599E-03 -5.83183000505972E-03  4.68023640547957E-02 -3.25494902590601E-03  1.76225823720471E-02
 -1.22336710926371E-03 -1.31579614345426E-02  2.06315597135268E-01  1.60136016821062E-03 -2.10249361987204E-03
 -5.83165444897989E-03  4.67959955713502E-02  3.25520129380316E-03 -1.76378007182131E-02  1.22382278998511E-03
  1.31615044590458E-02 -2.06305286572823E-01  1.60089441471149E-03 -2.10718048146033E-03 -5.83216309168969E-03
  4.68079395066140E-02 -3.25455922308898E-03  1.75887234845390E-02 -2.00305976873081E-02  2.87204117132423E-01
  6.90959759905698E-03 -1.61710618283727E-02 -1.30747263469506E-02  2.00302410427231E-02 -2.87205175299464E-01
  6.91362496996069E-03 -1.61693773279950E-02  1.30698208905636E-02  2.00302396398019E-02 -2.87205895268037E-01
  6.91187514736864E-03 -1.61686399722209E-02 -1.30732585934301E-02 -2.00300687959972E-02  2.87208287469785E-01
  6.91123829513341E-03 -1.61657689397810E-02  1.30772637151934E-02  6.46073853400965E-02 -6.45933365773228E-02
 -6.45919440087881E-02  6.46022320104770E-02  6.48796297820532E-02 -6.48829039323973E-02 -6.48851777123641E-02
  6.48765733408715E-02  6.34555455455145E-02 -6.34557577598626E-02 -6.34561824829529E-02  6.34546707513909E-02
* ORBITAL    1   57
 -1.29021424781394E-03 -9.51308827556627E-03 -5.83496060964787E-02  5.44171953959020E-02 -1.33144402180475E-02
  9.14306425654086E-07  9.79612693635183E-06 -2.11618840418156E-05  8.44241625104165E-07 -3.05689173284623E-06
 -6.97969443452952E-05  1.07657061374685E-04  1.87737719130390E-08  1.42997645056219E-03  4.03314496919877E-02
 -2.27958357187135E-02  2.66966498175218E-03 -2.67736597852709E-02 -9.03091777875469E-03 -8.47105300831851E-05
 -4.25605958037932E-05 -6.22694936855679E-03  1.91441371343012E-03 -4.66721127710382E-04  1.53694677514963E-05
 -1.92886027153518E-02 -6.06301413999421E-03 -1.28969950787004E-03 -9.50945542996974E-03 -5.83315222028024E-02
  5.45104208160271E-02 -1.33830539604596E-02 -6.89039017325042E-07 -2.56272215005693E-05  4.26640994009568E-05
  3.14782746963373E-06  5.68399290155322E-07  1.47751817747624E-05 -6.46296151323209E-05 -6.26801279593900E-06
 -1.42958650079124E-03 -4.03228405610238E-02  2.29409276761709E-02 -2.67146980426296E-03 -2.63911126821346E-02
 -9.05736644595885E-03  1.38060228585246E-04 -5.75443514570165E-06 -6.36045601714076E-03  1.94677969531601E-03
  9.09066714646199E-05  5.40423513846900E-05 -1.94592345799760E-02 -6.07703077014150E-03 -1.06371411155606E-03
 -1.53172912929587E-02  6.36394400871940E-01  1.66191280058757E-03 -1.97559255782808E-03 -3.55982345295007E-03
  1.34213878110199E-02  8.34370198195092E-06 -4.11505111130253E-04 -1.06392733930434E-03 -1.53193997970049E-02
  6.36404187991009E-01 -1.67485297871018E-03  2.94234414585246E-03  3.55826481453024E-03 -1.35374297003768E-02
 -5.38322082049832E-06  3.34642299218588E-04  5.12243814809968E-05  1.98147753571931E-04  2.12674250713019E-02
  5.92239637949555E-04 -3.86763819198311E-03 -4.86843607508779E-04 -2.89734667815271E-03  1.06979359199299E-03
 -2.28496865209602E-02  5.15866907375792E-05  2.00366907474875E-04  2.13442143447960E-02 -5.96445785378784E-04
  4.09476817571730E-03  4.85679492572834E-04  2.94570928729290E-03  1.07320747554892E-03 -2.29776239276438E-02
  5.13822899711263E-05  1.98718536534650E-04  2.13057342995755E-02 -5.96085128524610E-04  4.03384904468776E-03
  4.86264218279960E-04  2.99193361472640E-03 -1.07291700638287E-03  2.29724952188158E-02  5.19098876475269E-05
  2.03232642584568E-04  2.12794692408869E-02  5.92122003192531E-04 -3.89416118080577E-03 -4.86444826199369E-04
 -2.82176389960746E-03 -1.07053460036918E-03  2.27330870235387E-02  2.60291379143775E-03 -4.75189160337393E-02
  2.17737279210771E-03 -3.57940921613573E-03 -2.71093071725757E-03  2.60461707200035E-03 -4.74668133032092E-02
 -2.22292156702679E-03  3.64682790654408E-03 -2.77579004299870E-03  2.60453952455126E-03 -4.74827187911842E-02
 -2.22212534490716E-03  3.64401183758516E-03  2.75952257782751E-03  2.60467441657019E-03 -4.74705449967615E-02
  2.19573152161703E-03 -3.61868598564509E-03  2.75881953266642E-03 -1.29947057372801E-02 -1.29895676626365E-02
 -1.29750437731237E-02 -1.29839449873759E-02 -1.25278132838651E-02 -1.25932774389797E-02 -1.25915455981309E-02
 -1.25565728151696E-02 -1.11461638500722E-02 -1.11154242644584E-02 -1.11151699849211E-02 -1.11233768333280E-02
* ORBITAL    1   58
 -3.64998176571636E-07 -2.54990118521945E-06 -1.10522812681316E-05 -2.46696009935252E-05  6.59391589063573E-06
 -7.61702265081551E-04 -2.14309486894538E-02  2.05725183426757E-02 -9.21626167081629E-04  1.65405409863755E-03
  4.65773970216847E-02 -4.49728041441939E-02  2.14935797898560E-03  3.59885637480568E-07  7.96433705450336E-06
 -1.80664697700726E-05  3.22444639422502E-06  1.63573471258566E-04 -2.13450015611227E-05  3.61391673643027E-02
  1.04295268127278E-02 -4.96593846347844E-05  1.88471747912575E-05 -1.94257699476722E-02 -5.49077307063351E-03
  9.00227972637457E-05  4.47691076148940E-05 -3.69932904909997E-07 -2.70682422195262E-06 -1.39544550344636E-05
  6.67122020668136E-05 -1.47282417787853E-05 -7.60832029819435E-04 -2.14129143256695E-02  2.05870607203273E-02
 -9.28200220871885E-04  1.65300766423727E-03  4.65555869094159E-02 -4.49886255396756E-02  2.17375635426914E-03
 -6.18977580274188E-07 -1.02921971253218E-05  6.56542739072837E-05  1.25389137626402E-06 -1.40834908149455E-04
 -1.92577361736281E-05 -3.60255862894246E-02 -1.04066793044018E-02 -2.42510618251026E-04  6.21024973120834E-05
  1.91953183288345E-02  5.54153093488907E-03  9.70263798118797E-05 -5.77441271793806E-05 -1.03255480411493E-03
 -1.50093954660168E-02  6.62770112367555E-01  1.18342506380254E-03  3.51432066832790E-03 -2.50713374578143E-03
  1.05298716564354E-03  2.51253680609145E-06  2.91015110073163E-05  1.03064425148515E-03  1.49948226626273E-02
 -6.62852028254566E-01  1.19026103142427E-03  2.60980492974049E-03 -2.49808116486767E-03  4.68708361768994E-04
  6.02790646732213E-06 -2.34663497838351E-04  3.86594640206361E-05  4.86252629133162E-04 -1.51079287052640E-02
 -2.45133970146231E-04  5.03912874313026E-03  2.95501205790745E-04 -5.31273142533324E-04 -3.78030118989827E-05
 -1.10959341495757E-03 -3.86164137270133E-05 -4.85977452790172E-04  1.51151664386445E-02 -2.44702991080409E-04
  5.10607433185226E-03  2.94088038676535E-04 -5.23192076962238E-04  3.87045816589867E-05  1.12286514544011E-03
 -3.83874569614340E-05 -4.84118516361092E-04  1.51254048365381E-02 -2.44726399896777E-04  5.11936101587070E-03
  2.95111745278635E-04 -5.47146650336096E-04 -3.74643823917053E-05 -1.16847797300545E-03  3.89004883800468E-05
  4.88171780487763E-04 -1.51313599851759E-02 -2.46039154547397E-04  5.13299271131804E-03  2.95355886410297E-04
 -4.78776527510453E-04  3.93921578421212E-05  1.04269275611043E-03  3.13328208048005E-05  1.63349497726091E-03
 -4.14102099582054E-04 -1.74487915265939E-03  7.44619160051718E-04 -3.24103627657657E-05 -1.64803108752659E-03
 -4.13260573393070E-04 -1.74621704956497E-03 -7.30528658350394E-04 -3.09135683475567E-05 -1.63211076506539E-03
 -4.19537239364129E-04 -1.73025191037155E-03  7.49653643408506E-04  3.09323846444245E-05  1.62634953528025E-03
 -4.10608919636005E-04 -1.74859642662492E-03 -7.45002621547113E-04 -2.04526893583548E-04  2.09489981927954E-04
  2.07164715659787E-04 -2.01257476959093E-04  9.57147658519040E-04 -9.54220284717647E-04 -9.73216301178640E-04
  9.58894784480364E-04 -1.86501597234489E-05  1.56129713299276E-05  2.23497095144739E-05 -2.13713994833685E-05
* ORBITAL    1   59
  3.83279650477636E-04  2.85204191701617E-03  1.89079674097749E-02 -1.00231437604281E-01 -1.78643008921220E-02
 -2.22667899608775E-07 -3.87910025641856E-06  2.10552467896868E-05  6.94538810878699E-07  5.83402595577997E-07
  1.38468009585068E-05 -4.67341882434926E-05 -1.41971323077532E-06  6.74879622908631E-04  1.78750197871559E-02
 -2.56609532194830E-02 -5.98763046554746E-04 -1.46427837406872E-02 -5.52265755938385E-03  2.39637676999954E-05
  4.76852547097935E-06 -5.38927425133603E-04 -1.70676936701127E-03  4.64996007268414E-05 -5.04070988766984E-06
 -8.61193379408334E-03 -3.87966645673393E-03 -3.82603658951281E-04 -2.84712964320715E-03 -1.88831212167378E-02
  1.00239378155472E-01  1.78484990985973E-02  5.13939888057129E-07  1.15229170605079E-05 -2.26218830607529E-05
  3.43709341026551E-07 -8.45438388050913E-07 -1.68850434152028E-05  4.45658625344169E-05  1.47076113057151E-06
  6.75681096066500E-04  1.78913062287987E-02 -2.57139502752695E-02 -5.90282864583462E-04  1.46349496652892E-02
  5.52538990820465E-03  3.97927141850571E-05 -1.13853385111982E-06  5.26168862320704E-04  1.69312731698871E-03
 -4.75985186065824E-05 -1.28905100063204E-05  8.65786178649865E-03  3.87863689267255E-03  4.87227098805482E-07
  3.90147378671517E-06  2.45913540968391E-05 -6.40684556668079E-07  2.80533598874498E-05  2.26580486974310E-06
 -1.01644587292960E-04  1.25282055770433E-03 -1.96019851422628E-02  3.61983073743476E-07  2.80117987464600E-06
  1.57788341240188E-05  1.77676686427639E-06 -1.14641939760907E-04 -2.92271592495361E-07 -2.94954679959825E-05
  1.26032598999495E-03 -1.99266689519565E-02  7.21621366528183E-04  9.29704639707350E-03 -3.61784537877786E-01
 -1.52633471306664E-03  1.85894394410371E-02 -8.93134312610001E-04  8.90258763631698E-03 -1.14028015871449E-03
  1.31396409678183E-02  7.21326992804186E-04  9.29485463928944E-03 -3.61812681776881E-01  1.52660583714465E-03
 -1.86553034428562E-02  8.93364703092501E-04 -8.90474388840056E-03 -1.14076327670098E-03  1.31569703700038E-02
 -7.21240948794316E-04 -9.29413981889438E-03  3.61816476342398E-01 -1.52668969907556E-03  1.86094810089869E-02
 -8.93019307607172E-04  8.90693971777402E-03 -1.14115545657777E-03  1.31525776090984E-02 -7.21758209821061E-04
 -9.29819928745461E-03  3.61792177521862E-01  1.52739232328130E-03 -1.85819468752076E-02  8.93534226105978E-04
 -8.93584293130371E-03 -1.14136162862067E-03  1.32066037514749E-02 -8.35916311464604E-03  1.70937305684239E-01
 -3.30598349492979E-02  9.51241573814591E-02  5.79743459939019E-02 -8.35945712056672E-03  1.70922108653383E-01
  3.30696621116680E-02 -9.51393826861638E-02  5.79947987976367E-02  8.35900379233213E-03 -1.70931095013641E-01
 -3.30682609608603E-02  9.51302783445250E-02  5.79762982532905E-02  8.35761644155352E-03 -1.70953128006117E-01
  3.30627266343686E-02 -9.51162509154087E-02  5.79614866929489E-02  7.86477766936420E-02  7.86422987283060E-02
 -7.86511204198077E-02 -7.86461618451603E-02  8.22487375515727E-02  8.22648118877872E-02 -8.22534891147695E-02
 -8.22502015683601E-02  7.06003844885789E-02  7.05885506129593E-02 -7.05878998595258E-02 -7.05900248730507E-02
* ORBITAL    1   60
  3.63517545452774E-04  2.67819821758814E-03  1.64744412499884E-02 -5.48379725929304E-02 -3.84168685573108E-03
 -5.27120050766898E-07 -1.45072567803005E-05  4.30397287137936E-05  1.04685522619567E-06  3.73702062963221E-07
  5.60991481203559E-06 -4.71286327218140E-05 -1.80327515290871E-06  7.72471553992632E-04  2.09856386825490E-02
 -4.57485070992967E-02 -3.70034235238616E-03 -2.34652102211002E-02 -7.54026534904206E-03  5.44328089260639E-05
  1.66535112145946E-06 -5.67271373108022E-03 -2.81261135564321E-03 -2.39272598530170E-04 -1.00817689256815E-05
 -1.59116926966970E-02 -5.53911133623809E-03  3.63830710655670E-04  2.68042071458352E-03  1.64848110875686E-02
 -5.47982311158974E-02 -3.79924627098130E-03  1.41012544761280E-07 -1.67182676203496E-06 -2.09224906314299E-05
 -1.45157571476437E-06 -8.48664956591031E-07 -1.96423012745729E-05  5.53453927317071E-05  1.06328377342213E-06
 -7.72142977639036E-04 -2.09797374817637E-02  4.57883838928226E-02  3.69376927903262E-03 -2.33416754678673E-02
 -7.54919264029321E-03  1.16431408834681E-04  2.67178580089422E-05 -5.68876753308707E-03 -2.81165079475179E-03
  1.35999109509550E-04  2.25475578002380E-05 -1.59731454783783E-02 -5.54230604499757E-03 -2.03020108924508E-05
 -9.87130373322346E-04  9.92182149407511E-02  8.80475319141611E-05  5.36035368184389E-03 -4.55168895717257E-04
 -1.25686574732265E-02 -4.89629490624983E-06  1.75734261605105E-04 -1.98982643707158E-05 -9.83962109603912E-04
  9.92469262425998E-02 -9.37741784816818E-05 -4.99382128501469E-03  4.51150153275498E-04  1.26972602481162E-02
  4.55197297619592E-06 -1.34616268484643E-04  6.49552609851437E-04  8.73884928732640E-03 -3.63592457317671E-01
 -1.56490200609035E-03  1.92367587911402E-02 -1.01056870514936E-03  8.40185921114834E-03 -1.04024151666038E-03
  1.16743396571542E-02  6.49279254802876E-04  8.73648730625268E-03 -3.63591737882082E-01  1.56289560587256E-03
 -1.92195745190317E-02  1.00995524583486E-03 -8.32991091618574E-03 -1.03906864726625E-03  1.15625879393029E-02
  6.49031589680359E-04  8.73458503087366E-03 -3.63589536053175E-01  1.56294778339951E-03 -1.91566570662489E-02
  1.00980298596456E-03 -8.34420480356391E-03  1.03897007751294E-03 -1.15598266422172E-02  6.49499549593234E-04
  8.73846884820869E-03 -3.63605346168749E-01 -1.56562610103142E-03  1.92664667026395E-02 -1.01096271095385E-03
  8.36891987573710E-03  1.04094507969889E-03 -1.16375037372941E-02 -8.29073644078415E-03  1.67783325509058E-01
 -3.30309971739752E-02  9.56567511602153E-02  5.78442865714189E-02 -8.29037584930609E-03  1.67783495168159E-01
  3.30212103570012E-02 -9.56509445249646E-02  5.78437835186400E-02 -8.28979466496881E-03  1.67800313733134E-01
  3.30168386923063E-02 -9.56366067840323E-02 -5.78230674579334E-02 -8.28980828308642E-03  1.67786363643757E-01
 -3.30324839488266E-02  9.56570721840222E-02 -5.78500968650154E-02  7.67516239970119E-02  7.67556631646386E-02
  7.67495160385416E-02  7.67422767149399E-02  8.03089906176285E-02  8.02925162730814E-02  8.02853721727593E-02
  8.03160658652958E-02  6.84298287718863E-02  6.84280875173985E-02  6.84332079953147E-02  6.84147186784880E-02
* ORBITAL    1   61
 -5.75621050430788E-08 -4.39625600100325E-07 -1.87614734791227E-06  3.74701615593516E-06  1.25812932660978E-05
 -6.45476303682956E-04 -1.78218618277860E-02  4.48052652323999E-02  3.11399117572518E-03 -4.49435205056133E-04
 -1.21025173507875E-02  1.95932705913955E-02 -9.10197735652575E-04  1.77279177870402E-07  3.92235849617665E-06
 -5.27732019962649E-06 -3.89286340958756E-07  4.01541558398173E-05 -9.39790480485074E-07  1.75946027460319E-02
  5.19524878207542E-03 -4.53892677870621E-05  8.10778551261242E-07  3.25625208772086E-02  9.88162878999978E-03
  6.17331418340398E-05  1.51733227846539E-05 -3.74969131180443E-07 -2.72550874011163E-06 -1.38192211956298E-05
 -1.82264489341598E-05 -1.30552364014790E-05  6.45667860937665E-04  1.78251558839848E-02 -4.48200251266520E-02
 -3.10069121402688E-03  4.49042648642316E-04  1.20970438881655E-02 -1.96027137546486E-02  9.16349086618068E-04
 -4.14360037475623E-07 -6.86422457435657E-06  2.13112127630794E-05  1.89694913136580E-06 -6.32680467369831E-05
 -2.22966515281573E-05  1.76508335430729E-02  5.20537546190381E-03 -2.12902090610111E-05 -2.94841528235470E-06
  3.24928118095308E-02  9.88281359737795E-03  7.88828814257330E-06 -4.36381694955993E-08  8.93337780539876E-08
  7.90833621410034E-07  1.70104663985474E-06 -1.35205585716503E-06  8.27794062926967E-05 -2.25695987109427E-07
  5.82293426139500E-05  1.28220971797071E-04 -8.09222439333058E-03 -3.52366243222707E-07 -2.80960637028506E-06
 -1.59972453222572E-05  9.29081158271391E-07 -7.34978671532583E-05  2.41612375420114E-06 -1.45550672537197E-04
 -1.25066791649653E-04  7.97095482214814E-03 -5.49183178029332E-04 -8.12138264245666E-03  3.80753291743298E-01
  9.56221349283552E-04 -1.57454325454893E-02  9.00545598069285E-04 -9.42120408518909E-03  9.53581156955379E-04
 -1.16452908531126E-02  5.48998928047160E-04  8.11996528520325E-03 -3.80757401305625E-01  9.56414052431612E-04
 -1.56981930135734E-02  9.00111693384015E-04 -9.42246401770474E-03 -9.53123949759508E-04  1.16702035360739E-02
 -5.48670088267700E-04 -8.11737669600016E-03  3.80767294100610E-01 -9.55917996456242E-04  1.57137636507823E-02
 -8.99823302776953E-04  9.41345431176317E-03 -9.53091211336606E-04  1.16066116136016E-02  5.49488043449135E-04
  8.12374964846301E-03 -3.80744566893469E-01 -9.57169081837970E-04  1.57149638980067E-02 -9.00085678060405E-04
  9.43629678426868E-03  9.54032447271479E-04 -1.16719083954645E-02 -8.16032820510789E-03  1.54422341816855E-01
 -2.51741653793630E-02  1.00088515922214E-01  5.93769446628311E-02  8.15952344902282E-03 -1.54429469460832E-01
 -2.51729568741201E-02  1.00089697688551E-01 -5.93751870108933E-02 -8.15928266061263E-03  1.54429403530687E-01
  2.51709578825926E-02 -1.00085531645784E-01 -5.93739840304228E-02  8.15854283900065E-03 -1.54439091681145E-01
  2.51717024216386E-02 -1.00081747194594E-01  5.93729303687174E-02  7.05504052016149E-02 -7.05398489294727E-02
  7.05438952234142E-02 -7.05365519478640E-02  7.27654143121658E-02 -7.27653927022414E-02  7.27655318665100E-02
 -7.27717476533423E-02  7.37859450312208E-02 -7.37936525209286E-02  7.37879950515811E-02 -7.37817046401437E-02
* ORBITAL    1   62
  2.42529702837341E-07  1.76205490042060E-06  9.15019197797786E-06 -1.51829611356442E-05  1.12880279107791E-05
 -7.41005423444248E-04 -2.00462429323118E-02  4.17841344747449E-02  1.67428771910064E-03 -3.98395696667383E-04
 -1.06916947436114E-02  1.44895547498618E-02 -1.69695117521761E-03 -4.58538300437301E-07 -1.10430961497434E-05
  3.27826532788090E-05  2.73598883794481E-06 -4.01497302018545E-05 -7.50691118453647E-06  1.42491299375312E-02
  5.32930824236548E-03 -3.32514217293910E-05 -6.31363742348468E-06  2.07804935146287E-02  8.66228889790019E-03
  3.41196853198079E-05  7.93293492141552E-06  6.54843437276929E-07  4.80840922586524E-06  2.51446671634265E-05
  2.19045965036528E-05  1.57972625608740E-05 -7.40650287249001E-04 -2.00385632565240E-02  4.17661537499564E-02
  1.66212571188764E-03 -3.98704560292269E-04 -1.06984111533826E-02  1.45274840073712E-02 -1.70174240989313E-03
  8.62702179624107E-07  1.64556355640947E-05 -4.32099151544997E-05 -2.60356899465975E-06  5.27622271040483E-05
 -9.51641335912313E-06 -1.41701164846637E-02 -5.31352132354485E-03 -4.84440746377430E-05 -6.26639756753226E-06
 -2.09392925750201E-02 -8.64951483820453E-03  6.42103065834111E-05  1.45556711373008E-05 -1.07501432681458E-04
 -1.02581160920641E-03  2.09591330114221E-02 -7.50856597445610E-04  2.50420998780447E-02 -6.23174639333027E-04
  5.83986881150334E-03 -2.81444789155348E-06  1.26422261981137E-04  1.08725237369209E-04  1.03562604757545E-03
 -2.08971832458394E-02 -7.44395772938330E-04  2.46854282815326E-02 -6.27584855663213E-04  5.87476667926740E-03
  1.06112950534269E-06  2.41225959036939E-05 -5.20877748363845E-04 -7.90299784484814E-03  3.80507531513535E-01
  7.79004777385962E-04 -1.02836279027436E-02  9.04841416996812E-04 -5.86948314506482E-03  8.27979423291104E-04
 -6.02861373931564E-03  5.20713011802930E-04  7.90182695901898E-03 -3.80506908368118E-01  7.79275414773053E-04
 -1.03300955299379E-02  9.04621036653238E-04 -5.86411924264814E-03 -8.27796000221644E-04  5.99256143463117E-03
  5.20313180698156E-04  7.89867916567226E-03 -3.80511357034880E-01  7.78921939737867E-04 -1.02716575089606E-02
  9.04078327399312E-04 -5.85867146826966E-03  8.27449844068218E-04 -5.95497152940272E-03 -5.21152562140626E-04
 -7.90519465068881E-03  3.80492127219422E-01  7.79664233624467E-04 -1.02705846325480E-02  9.05191183389336E-04
 -5.87845419527099E-03 -8.28708114191891E-04  6.03416657236943E-03 -8.16113458070578E-03  1.53407931155299E-01
 -2.57701497290236E-02  1.01481850106988E-01  6.03204928605076E-02  8.15947729270528E-03 -1.53428140745076E-01
 -2.57772226820900E-02  1.01479980301721E-01 -6.03045538897554E-02  8.15927369670891E-03 -1.53428144524527E-01
 -2.57734222074824E-02  1.01478422872014E-01  6.03051612694546E-02 -8.15923609096222E-03  1.53424611039596E-01
 -2.57699561534816E-02  1.01476239245028E-01 -6.03193329881810E-02  7.03486670717705E-02 -7.03633558668576E-02
 -7.03614075260722E-02  7.03420739500997E-02  7.39421192732490E-02 -7.39339333328321E-02 -7.39357735187447E-02
  7.39485415967241E-02  7.35573177550320E-02 -7.35477524410139E-02 -7.35483347142697E-02  7.35428643932532E-02
* ORBITAL    1   63
 -6.32197414719025E-04 -4.57903555786539E-03 -2.38369662406540E-02 -2.91365740225150E-02 -3.09724441321217E-02
  2.61188354577367E-08  4.25633057190317E-08  1.49706793424924E-06  8.14288871724499E-07 -7.24841413133802E-08
 -1.06830068061650E-06 -3.05903332924658E-06 -1.59474528409779E-06 -4.50528256686033E-04 -1.03523350413743E-02
  3.15438574051787E-03 -2.08699806320549E-03  1.61597433356602E-03  5.77197794982717E-04  1.02697926722858E-06
 -1.00630591172380E-06  5.01009419833046E-03  7.67907783928094E-04  9.66117567081404E-06  9.65800068898667E-08
  2.12849997630210E-03  1.06185057881142E-03  6.31957876039581E-04  4.57728518128027E-03  2.38278160877212E-02
  2.90993489598003E-02  3.09802173708482E-02  4.01053658932928E-08  3.01760201496050E-07  3.82074619434477E-06
  8.22589113491040E-07 -6.24791093686383E-08 -9.34785803958038E-07  3.61958961891294E-06  1.11158051132213E-06
 -4.50556388278944E-04 -1.03523588127347E-02  3.19172718252801E-03 -2.08777924023440E-03 -1.60718155948457E-03
 -5.89303068204480E-04  2.76870308129806E-05  7.00857673156088E-06 -5.03415437187901E-03 -7.68587673704103E-04
 -1.64973377089451E-05  2.21478623487785E-06 -2.13419092541147E-03 -1.06516748631875E-03 -1.41507299681973E-08
 -5.37072206834503E-08  1.77300821279181E-06 -4.36574709788289E-07  2.86464033973977E-05  1.91966729514870E-08
  9.68783141174431E-06 -6.15451130337269E-04  1.88445318802559E-02 -2.26587420441529E-07 -1.77374208622240E-06
 -7.04742724920112E-06 -5.66220491186729E-07  3.02853968328450E-05  6.24806270367839E-07 -1.62553981423002E-05
 -6.14838503366161E-04  1.88425767158963E-02  1.15182859726447E-04  1.13712410048641E-03 -3.72508906625246E-02
  3.97967584182595E-03 -7.83133775623591E-02  1.16911398277408E-03 -2.64582927822362E-02  1.43103177078311E-03
 -2.43055561992873E-02  1.15275328439394E-04  1.13782424433298E-03 -3.72432292723295E-02 -3.97969375293446E-03
  7.83284446483246E-02 -1.16892328731593E-03  2.64688072400287E-02  1.43099525789804E-03 -2.43196991818473E-02
 -1.14710558963915E-04 -1.13346216364762E-03  3.72705030798849E-02  3.98044155468994E-03 -7.82952969190178E-02
  1.16961030363439E-03 -2.64502726180592E-02  1.43155108917340E-03 -2.43051878602761E-02 -1.14773405171683E-04
 -1.13393412209323E-03  3.72636170752032E-02 -3.98057676059603E-03  7.83070203555035E-02 -1.16944119015084E-03
  2.64611177333122E-02  1.43154848461833E-03 -2.43180110760261E-02  3.33543510458773E-04  5.15564264627206E-03
  2.35761764820193E-01  1.37678994142278E-01 -8.02702129236467E-02  3.33102355200527E-04  5.15209245803208E-03
 -2.35768187510636E-01 -1.37679530341600E-01 -8.02773188178124E-02 -3.32032538943032E-04 -5.14310418076100E-03
  2.35765041289148E-01  1.37681165586643E-01 -8.02856483509168E-02 -3.32844732730378E-04 -5.14969376374221E-03
 -2.35774894049654E-01 -1.37681826554378E-01 -8.02842979781953E-02  2.91282765278177E-02  2.91260809093843E-02
 -2.91204700048797E-02 -2.91211407939203E-02 -1.93372863487664E-01 -1.93365940564077E-01  1.93353745270150E-01
  1.93354344861439E-01  1.80651408294874E-01  1.80650688637907E-01 -1.80657694627851E-01 -1.80645365714803E-01
* ORBITAL    1   64
 -3.45048254966050E-04 -2.51185860426396E-03 -1.35581619966725E-02 -7.13063300120999E-03 -1.09932560711046E-02
  3.86392514636619E-07  8.36684975061471E-06 -2.74083752816505E-05 -8.38007538172420E-07 -6.53443368050234E-07
 -1.27723036144547E-05  4.19396989022123E-05  2.98086286708781E-07 -5.52673598422883E-04 -1.24524967032639E-02
  2.01301913567937E-03 -3.34018916954791E-03  4.87593260339555E-03  1.12226919590447E-03 -5.29194613413816E-05
 -3.45831498721381E-06  3.61354034360209E-03 -8.18523786274106E-04  5.18345031161192E-05  4.63235158991600E-06
  3.90106519589067E-03  1.41135095791090E-03 -3.45138725863596E-04 -2.51250606110232E-03 -1.35609942394982E-02
 -7.10530371999381E-03 -1.09994426506732E-02 -2.36486596981290E-07 -4.30298284012011E-06  1.70891150767508E-05
  3.49147889943752E-07  5.46178968834549E-07  1.28055099238495E-05 -3.95356653811000E-05 -2.07963672835577E-06
  5.52335507393080E-04  1.24460318694303E-02 -2.04667278982140E-03  3.33942829573138E-03  4.85278540144624E-03
  1.12366137836900E-03 -2.81363397278377E-05 -1.39386076591823E-05  3.58654865110326E-03 -8.17391921010645E-04
 -3.37006211126011E-05  1.19004319038979E-06  3.90605954496275E-03  1.40820502338063E-03  3.03269708182782E-05
  2.94531876702412E-04 -1.62494108741444E-02  2.19739506241360E-05  1.88439835863147E-03 -1.03103961217254E-04
 -7.68975642076123E-03  4.12037837960255E-06 -1.65755756598094E-04  3.01343930127061E-05  2.92921027120834E-04
 -1.62626281065828E-02 -2.12057438849064E-05 -1.93181982848552E-03  1.04632859462950E-04  7.62674489118603E-03
 -3.03145470093141E-06  1.12838337985825E-04  2.33327397467694E-05  4.34310014832927E-04 -3.71820351198796E-02
  3.97703301796696E-03 -7.67659415081222E-02  1.09651798032536E-03 -2.57825851945323E-02  1.10640200233282E-03
 -2.05702538720321E-02  2.34892379280596E-05  4.35554222738096E-04 -3.71714576463685E-02 -3.97669948242141E-03
  7.67940990556072E-02 -1.09644290200518E-03  2.57550724635935E-02  1.10640052984398E-03 -2.05348393969212E-02
  2.29182777377401E-05  4.31162615708117E-04 -3.72084218962110E-02 -3.97718624828776E-03  7.67322108052987E-02
 -1.09685637021497E-03  2.57519483948458E-02 -1.10641468191477E-03  2.05287371417809E-02  2.30206923123234E-05
  4.31899548019593E-04 -3.71905241598944E-02  3.97761384610535E-03 -7.67807842495847E-02  1.09702369860502E-03
 -2.57492746477512E-02 -1.10693242563478E-03  2.05326258041810E-02  2.21633013389671E-04  4.96529788518080E-03
  2.44350416362318E-01  1.30986383391184E-01 -6.88430374551641E-02  2.21597534129995E-04  4.97256721841734E-03
 -2.44356770496168E-01 -1.30982673489028E-01 -6.88596770513142E-02  2.19901258203418E-04  4.95010064434821E-03
 -2.44352612466866E-01 -1.30987148604110E-01  6.88581099504629E-02  2.21314320892618E-04  4.97181545824352E-03
  2.44368353433445E-01  1.30978860939539E-01  6.88720273169522E-02  1.55600971756032E-02  1.55561398638856E-02
  1.55530731802353E-02  1.55552762196367E-02 -1.90457932274186E-01 -1.90451881200733E-01 -1.90437037081787E-01
 -1.90447744737054E-01  1.85755936104301E-01  1.85760146417342E-01  1.85761863743440E-01  1.85756189756941E-01
* ORBITAL    1   65
  1.22339088652929E-07  9.44501964079208E-07  4.73066421328987E-06 -8.82426310311917E-06  1.43483708715298E-06
  4.64835571550285E-04  1.05915886529415E-02 -9.76825215527179E-04  2.52079266040272E-03 -3.91093333289603E-05
 -1.38627021920440E-03 -1.13804574972476E-02 -2.76369142377403E-03 -2.54480522791328E-07 -3.76075592778994E-06
  1.78592622284849E-05  5.63926045480795E-07 -3.26042541848710E-05 -8.21096220923892E-07 -1.86723247416862E-03
 -1.22391505720550E-03  2.56295062888670E-05  4.07817109728898E-06 -1.39237234815968E-02 -1.62455373184548E-03
  7.70177639902945E-06  3.16445160753335E-06  1.22522129740645E-07  1.00223413961996E-06  6.71995705748435E-06
  1.80441408040739E-05 -3.07488752365037E-06 -4.64921770687564E-04 -1.05957086382723E-02  1.00463774645338E-03
 -2.52421148536248E-03  3.90741521402768E-05  1.38470940934626E-03  1.13845970590943E-02  2.76374794456482E-03
  1.60483253440543E-07  2.37522943296810E-06  2.37584688791826E-06 -3.37021818266118E-07 -2.32960539589892E-06
  1.85947032217860E-06 -1.84073356443283E-03 -1.22585543521202E-03 -5.02647724865697E-05  1.60750469682809E-06
 -1.38107955036520E-02 -1.61904154965456E-03  9.31936702103907E-06  2.96927137502930E-06 -9.32200253180417E-08
 -6.38695514379070E-07 -8.52550508713285E-06 -1.77098863592028E-06  1.36696654057752E-04 -8.85012867374943E-07
  4.34021825394782E-05  1.30937470201515E-04 -6.54589824046119E-03  2.39955741436293E-07  1.91397826321409E-06
  7.12721206958693E-06 -4.79516834138579E-08 -9.56154045377689E-06 -9.91888411463672E-07  3.36772895158194E-05
 -1.29783759655312E-04  6.49584808817617E-03  3.26554027748783E-05  1.86649483562905E-04  8.07909385204886E-03
 -1.37505865744190E-03  2.01033570481518E-02 -2.23948920151817E-03  4.43727573003044E-02 -2.69983355797212E-03
  4.84025821486604E-02 -3.25680031913423E-05 -1.85956358191356E-04 -8.06565765161187E-03 -1.37532676700698E-03
  2.00993781164857E-02 -2.23948875115945E-03  4.43893597736864E-02  2.69981778367594E-03 -4.84444104011473E-02
  3.27031548423931E-05  1.86925285331897E-04  8.08453414833851E-03  1.37470909811344E-03 -2.00752694239254E-02
  2.23947439423594E-03 -4.43540100375410E-02  2.69943397254362E-03 -4.83802847575099E-02 -3.28713017683261E-05
 -1.88227589380970E-04 -8.09161074099870E-03  1.37470447831586E-03 -2.00633367722229E-02  2.23962795555653E-03
 -4.43473655128823E-02 -2.69984808133945E-03  4.83713446037955E-02  4.36971063335859E-04  6.84334470346912E-03
  1.31527304229072E-01  1.53848146407587E-01 -2.07992569721794E-01 -4.37425813686840E-04 -6.85195918130224E-03
  1.31535505738991E-01  1.53843400315249E-01  2.08010595855514E-01  4.36455560109724E-04  6.84338044057410E-03
 -1.31543685237921E-01 -1.53844999829309E-01  2.08023240803777E-01 -4.37029284481407E-04 -6.84958636346277E-03
 -1.31544751511216E-01 -1.53848955861180E-01 -2.08025930446968E-01  1.36545191889221E-01 -1.36547091778212E-01
  1.36538109037951E-01 -1.36539411400807E-01 -2.26967860283908E-01  2.26965528080697E-01 -2.26958066455699E-01
  2.26956187247831E-01  8.17674938702000E-02 -8.17631943021976E-02  8.17716308093169E-02 -8.17637275117129E-02
* ORBITAL    1   66
 -6.04716913922753E-07 -4.40165053186708E-06 -2.25929577681798E-05  1.11523082188093E-05 -1.07512490830690E-05
  4.73326423364259E-04  1.07363396967371E-02 -1.48564342113391E-03  2.87878298810031E-03  2.62398832819385E-05
  3.25710798388289E-04 -1.14624581328770E-02 -2.47346938944460E-03  9.31782867814585E-07  1.99030790607620E-05
 -4.63987805697459E-05 -1.85745479672360E-06 -1.29321944117278E-05  2.29718514853118E-06 -7.27984436003289E-04
 -5.96827114544396E-04  4.06759857429574E-05  1.26975621052833E-05 -7.99991778503117E-03 -6.60229253753394E-04
 -1.57807725903318E-05 -1.80314075856734E-06 -7.19471765902634E-07 -5.26949783464989E-06 -2.72129946531218E-05
  3.78203048243625E-06 -1.02455189528148E-05  4.73092377860419E-04  1.07310328071628E-02 -1.49377837466605E-03
  2.88107007719903E-03  2.64675466461781E-05  3.31017080503669E-04 -1.14719309006059E-02 -2.47190751967740E-03
 -1.08535935770014E-06 -2.18373264841368E-05  4.31216577127800E-05  1.16488193624380E-06 -6.00807133937077E-05
  4.24976960389672E-06  7.23436729940871E-04  5.88568275950711E-04  4.41282923964824E-05  1.46054381323890E-05
  8.04803681998549E-03  6.62653547148876E-04 -3.05873075795742E-05 -3.80970784672605E-06 -1.00184528851479E-04
 -8.45684904862686E-04  1.48660584508136E-02  5.85013825395336E-04 -1.11989679862959E-02 -4.18275558166202E-05
 -1.63413017602927E-02  8.99199975616036E-07 -5.36561816941966E-05  9.83854504253148E-05  8.31323589424043E-04
 -1.49606802111947E-02  5.81125055944580E-04 -1.11126105518465E-02 -3.35047263217645E-05 -1.66162983113499E-02
 -2.41220315958603E-07  1.16084737125452E-05  1.96363336239551E-05  8.75019822120744E-05  7.53430114428231E-03
 -1.34874773081828E-03  1.97761956103932E-02 -2.15945945755252E-03  4.17830455428974E-02 -2.72470678077234E-03
  4.65875373846871E-02 -1.93077277457532E-05 -8.49900696775219E-05 -7.53433452506204E-03 -1.34840076792162E-03
  1.98155556356239E-02 -2.15942274034728E-03  4.17553310988223E-02  2.72394932601903E-03 -4.65071368015288E-02
 -1.94543727442684E-05 -8.61020430023348E-05 -7.54452549165301E-03 -1.34852684171622E-03  1.97904036797989E-02
 -2.15970121998458E-03  4.17450717593168E-02 -2.72405999364575E-03  4.64947933071184E-02  1.98647481165976E-05
  8.92979116779659E-05  7.54653268001449E-03 -1.34900827872984E-03  1.97686600864648E-02 -2.15984735127037E-03
  4.17808563494778E-02  2.72516389293044E-03 -4.65839345069914E-02  4.22395283224230E-04  6.79873463175619E-03
  1.30553348843631E-01  1.55098557783401E-01 -2.08093170830828E-01 -4.21577952103476E-04 -6.78885889957677E-03
  1.30562289782807E-01  1.55107794359330E-01  2.08087172798421E-01 -4.20942358676463E-04 -6.78540251910872E-03
  1.30564658755277E-01  1.55109923360509E-01 -2.08101937976224E-01  4.21598284170420E-04  6.79292715184589E-03
  1.30565710453990E-01  1.55108609940843E-01  2.08116366930268E-01  1.38041373398543E-01 -1.38015823040418E-01
 -1.38009332046950E-01  1.38027380877821E-01 -2.27016933468328E-01  2.26994780781739E-01  2.26982387697670E-01
 -2.26992526727432E-01  8.14795608435516E-02 -8.14831281630053E-02 -8.14864609257269E-02  8.14775716430213E-02
* ORBITAL    1   67
  2.49986804550804E-04  1.81213350172274E-03  9.50819392200865E-03  6.32270977370921E-03  7.70587112433439E-03
 -1.65358854476173E-07 -4.55276266354953E-06  1.70598605118158E-05  6.36636333836613E-07  2.30255456897011E-07
  5.78220786205537E-06 -2.99295020377159E-05 -8.88443062014319E-07 -1.65048207786326E-05 -2.79298382551570E-04
 -9.27940389927732E-03 -1.72405867681898E-03 -2.58070575694366E-03 -1.64163944106011E-03  4.91049997322805E-06
  4.06381276392446E-06  5.28900141185802E-03 -2.99825977093207E-04 -1.63122849485741E-05 -9.15267884140881E-06
 -6.19858931720433E-03 -5.31868891667590E-04 -2.50004159098904E-04 -1.81228244178072E-03 -9.50948709666421E-03
 -6.30877810430957E-03 -7.71695977843969E-03  3.00812764653202E-07  4.99706535349706E-06 -1.51731458383750E-05
  9.48954252585141E-08 -6.97250665513430E-07 -1.36561062391716E-05  2.98333258304770E-05 -5.45561865682001E-07
 -1.66585042784250E-05 -2.83251828407299E-04 -9.27859937443205E-03 -1.72481842562653E-03  2.57019923260838E-03
  1.64050729339645E-03  1.12000860656383E-04  5.16359711717381E-06 -5.27477652788459E-03  3.01596856208151E-04
 -2.10613537854234E-05 -3.97329626152016E-06  6.21441111154222E-03  5.33844128641782E-04  8.98661960626401E-08
  7.72111317908061E-07  4.36171539442467E-06 -9.70351707730314E-07  6.82358052693683E-05  2.53054350161009E-07
 -2.02707753653379E-05  4.93164767066964E-04 -1.07543462380075E-02 -2.08979423170610E-07 -1.78749455062161E-06
 -1.16160676099790E-05 -7.85081026112185E-07  2.36392387336311E-05  1.38817226533958E-06 -5.41341843146081E-05
  4.99039651455835E-04 -1.09735059191774E-02 -2.87995191075711E-05 -2.18599105251068E-04 -2.48788494050128E-03
  1.72767064956769E-03 -3.24519412691503E-02 -1.33205615021276E-03  2.54082757838609E-02 -3.27431094279027E-03
  5.98860549330034E-02 -2.90045865847729E-05 -2.20205668640484E-04 -2.49835639912669E-03 -1.72810286096934E-03
  3.24351900716136E-02  1.33202501315025E-03 -2.53916899992924E-02 -3.27413720481919E-03  5.98672735060721E-02
  2.89292411270822E-05  2.19565706156514E-04  2.49744456774342E-03  1.72752535096883E-03 -3.24281564385444E-02
 -1.33221781272845E-03  2.53918955564089E-02 -3.27455152354672E-03  5.98717906113198E-02  2.88515558751121E-05
  2.19026160419710E-04  2.48587780903761E-03 -1.72791150910025E-03  3.24699420660168E-02  1.33227530583462E-03
 -2.53985198182960E-02 -3.27425444373742E-03  5.98733421609779E-02 -1.05059106196449E-05 -2.86566058653755E-03
  1.38689404727713E-01 -1.02421724806912E-01  2.33156731182616E-01 -1.08754060110400E-05 -2.87489938898088E-03
 -1.38689040402793E-01  1.02423079651983E-01  2.33170322982703E-01  1.13075713126427E-05  2.87720623903186E-03
  1.38681173602554E-01 -1.02427387223211E-01  2.33174439419352E-01  1.08235486777120E-05  2.86788361766447E-03
 -1.38691316874396E-01  1.02434345850749E-01  2.33169207545674E-01 -2.20954741228963E-01 -2.20949011313451E-01
  2.20942283569813E-01  2.20940589849066E-01  9.56783693097883E-02  9.56772446122414E-02 -9.56720728225874E-02
 -9.56644920777664E-02  1.21997035694112E-01  1.21993394626171E-01 -1.21999453695976E-01 -1.21995845451728E-01
* ORBITAL    1   68
  1.31689517641235E-04  9.60678986409028E-04  5.24630559190723E-03  1.21074527290908E-03  9.56580020128345E-03
  7.59852164381873E-08 -3.46965074169260E-07  2.63912277546920E-06  3.42436091239492E-07 -3.82006663620007E-07
 -6.63076389223996E-06  3.74850737386698E-06 -1.25703128769125E-06  4.62124276317857E-05  1.12343582541348E-03
 -6.16070400777360E-03 -1.53843734440281E-03 -5.14740022270671E-03 -2.82434425166343E-03 -3.18955521599911E-05
 -9.40325003542640E-06  1.92371619854277E-03 -1.18747704559243E-03 -5.24275417460967E-05 -1.67514988161285E-07
 -5.13436834036150E-03 -3.60694604113019E-04  1.31720559692543E-04  9.60898905450785E-04  5.24731282411301E-03
  1.21140127610848E-03  9.57416388732024E-03  9.84721063297344E-08  1.49869787095597E-07 -7.64510550075276E-07
  6.27463186902402E-07 -3.53980178690435E-07 -6.47194217651702E-06  8.55333512824949E-06  3.68334330350197E-08
 -4.61400200283085E-05 -1.12236349749160E-03  6.17139155462222E-03  1.53913427503519E-03 -5.09121543972064E-03
 -2.83028655036095E-03  3.65191704533656E-05  8.51044370988690E-06  1.90454608332616E-03 -1.18683043438023E-03
  1.80423575782516E-05  8.67480544452438E-06 -5.16043643576082E-03 -3.61218693547473E-04 -2.81849618540925E-05
 -3.06333121403989E-04  2.50402104766241E-02  1.89824041418525E-04  8.61891319370619E-03  1.26599709407623E-04
 -8.17169449057939E-03 -2.31230358496599E-07  2.94493708601938E-06 -2.86375941672833E-05 -3.10038019965489E-04
  2.50269146545676E-02 -1.92866280380413E-04 -8.42979576475763E-03 -1.25532936189662E-04  8.09606585505660E-03
  8.43149496042055E-08  4.25482958145662E-06 -4.47088360191834E-05 -3.34444235259020E-04 -2.68383762463117E-03
  1.55135025118585E-03 -3.01556997335845E-02 -1.46321689979022E-03  2.47532815495027E-02 -3.22295665980172E-03
  5.53273602185395E-02 -4.47534934336759E-05 -3.34881371100088E-04 -2.67668129242710E-03 -1.55222576781459E-03
  3.01868194751458E-02  1.46317177357587E-03 -2.47378868887245E-02 -3.22239855924153E-03  5.53004715973639E-02
 -4.47103714334622E-05 -3.34534500874874E-04 -2.67396612716157E-03 -1.55204492620685E-03  3.01914999801807E-02
  1.46334317185076E-03 -2.47286931148748E-02  3.22252392123845E-03 -5.52923218271213E-02 -4.46563544559312E-05
 -3.34050259175504E-04 -2.68287939598016E-03  1.55121832984160E-03 -3.01588900917909E-02 -1.46339312606240E-03
  2.47461450150523E-02  3.22302205175466E-03 -5.53217182260472E-02 -9.78764294936383E-05 -3.99414181400033E-03
  1.24066608381579E-01 -1.08225672390676E-01  2.40303696065392E-01 -9.79516281759833E-05 -3.99275354880692E-03
 -1.24072265635119E-01  1.08238572890823E-01  2.40304402054831E-01 -9.84380929845570E-05 -3.99569901496617E-03
 -1.24067404101462E-01  1.08246045384952E-01 -2.40309231263950E-01 -9.82551817829879E-05 -3.99638661350017E-03
  1.24066576729434E-01 -1.08235745992116E-01 -2.40319081617141E-01 -2.23410141507980E-01 -2.23404318701888E-01
 -2.23397691622325E-01 -2.23394929369505E-01  1.08875754600136E-01  1.08862623632188E-01  1.08855294537913E-01
  1.08862896024077E-01  1.11675106233601E-01  1.11678088158908E-01  1.11685516303265E-01  1.11674307567270E-01
* ORBITAL    1   69
 -1.71950633377147E-07 -1.24490204059115E-06 -6.34992372315854E-06 -1.50583507988223E-06 -6.97031150888321E-06
 -1.30337308438583E-05 -3.82540938740911E-04 -7.38723133248319E-03 -1.84642104717453E-03  2.40746274018533E-05
  5.03059342549710E-04 -1.35924313653861E-03 -2.39308683289384E-04  2.57608481716597E-07  5.54883763126232E-06
 -9.08776666305741E-06  5.96651211764490E-08 -1.24815215521461E-06 -1.20436197240712E-07 -2.10941728659761E-03
 -8.81805501744328E-04  1.91189122276195E-05  3.82505797040793E-06 -3.82185512247186E-03 -8.54540300065062E-04
 -3.70327621040321E-06 -9.45509246122731E-07 -1.70163488420409E-07 -1.25554789875472E-06 -6.66953024876674E-06
  1.09477423914592E-05 -7.61039294607863E-07  1.29926432952749E-05  3.81739998439341E-04  7.39300044924474E-03
  1.84745931012927E-03 -2.40193601968613E-05 -5.02473019393111E-04  1.35953580133253E-03  2.39168034284888E-04
 -3.11667506259566E-07 -6.47096813895507E-06  9.23135151130042E-06 -1.13493864630310E-06 -1.44962189797902E-05
  4.56365332554639E-07 -2.11568757237567E-03 -8.81817791765373E-04  3.56018990108538E-07  7.37538886124561E-06
 -3.80371716310729E-03 -8.55325237441497E-04 -4.42279826978871E-06 -1.76314347986146E-06 -2.74546700135881E-07
 -2.21464451473083E-06 -1.41197504000462E-05  4.86790149879990E-07 -1.31239881302403E-05 -1.33858207141028E-06
  4.43076824183215E-05 -1.40224286667372E-04  1.56900571528935E-03 -1.76644377270168E-07 -1.42891567540680E-06
 -9.80727476926218E-06 -5.85189677285188E-07  1.36085618842702E-05  9.11633048610677E-07 -2.92459158748552E-05
  1.40670873819387E-04 -1.59100718512652E-03  3.18906408020173E-05  2.78653365313054E-04 -5.67991125926545E-03
 -2.64601984110917E-03  4.35938062086258E-02 -2.84269033020654E-04  4.28968601528255E-03  1.68292024267697E-03
 -3.07177795944954E-02 -3.17459403249704E-05 -2.77556316141832E-04  5.68281462477725E-03 -2.64605257445261E-03
  4.36020183430880E-02 -2.84272277179005E-04  4.28472999817988E-03 -1.68304944416229E-03  3.07348383769352E-02
  3.18345571006165E-05  2.78229920909723E-04 -5.68335322040601E-03  2.64602915138517E-03 -4.35972928782265E-02
  2.84245771051043E-04 -4.29171793761792E-03 -1.68285359813037E-03  3.07156583624831E-02 -3.19191229551161E-05
 -2.78863771711043E-04  5.67486945222600E-03  2.64600175793527E-03 -4.35987670479739E-02  2.84352023971774E-04
 -4.27843967284314E-03  1.68309850235589E-03 -3.07438237083826E-02  2.37813262667105E-04  8.38829169007958E-03
  2.64916404813612E-01 -2.49602268997866E-02  1.44923694961314E-01 -2.37416481694858E-04 -8.38469606321382E-03
  2.64920660178031E-01 -2.49626252006415E-02 -1.44927500238307E-01  2.35868277165264E-04  8.37287804858047E-03
 -2.64912871535249E-01  2.49702910894374E-02 -1.44919305938143E-01 -2.37015132843583E-04 -8.38147728751549E-03
 -2.64926634339808E-01  2.49631070830742E-02  1.44931010702712E-01 -1.81578051388706E-01  1.81579619871084E-01
 -1.81570824070963E-01  1.81571578298449E-01 -3.60054711333793E-02  3.60023625925498E-02 -3.60031698584414E-02
  3.59992470408650E-02  2.10938660731633E-01 -2.10938271005236E-01  2.10952484004807E-01 -2.10935128000360E-01
* ORBITAL    1   70
 -1.94848064151121E-07 -1.42463225269243E-06 -7.38549571849697E-06  8.16778751510353E-06 -4.45688664274562E-06
 -6.25214069279083E-06 -2.29137644642573E-04 -8.20269735717433E-03 -2.33210866276692E-03 -1.48631202763058E-05
 -4.88199449415043E-04  1.24674393788463E-04 -2.13006062238900E-04  3.35571276207808E-07  6.97091223796493E-06
 -1.80091020343925E-05 -8.90689113215741E-07 -1.27980495578508E-05  3.60699293634570E-07 -1.90126251539085E-03
 -1.36920137808757E-03  1.30438694457753E-05  1.55932737651774E-06 -1.28222212755136E-03 -4.54904632366130E-04
 -7.50705883319492E-06 -1.11068031809275E-06 -2.38579994093986E-07 -1.74151745982331E-06 -8.97174460011092E-06
 -4.60361052032617E-06 -7.10170101150764E-06 -6.22918523283765E-06 -2.28830926678304E-04 -8.20829529943168E-03
 -2.33284905526110E-03 -1.49472873494541E-05 -4.89726553457760E-04  1.35812250705424E-04 -2.12832674491432E-04
 -3.39699701599754E-07 -7.03934670272885E-06  1.52429677967582E-05  9.08232838067393E-07 -1.40602121056667E-05
  2.21667968254029E-06  1.90892053971055E-03  1.37121243391367E-03  1.82560501899951E-05  3.63383135242370E-06
  1.29376048203748E-03  4.50358553838589E-04 -1.01562310703302E-05 -7.57837477033141E-07  3.14488388351658E-05
  2.74609217122052E-04 -7.33962761212634E-03 -1.57381193971379E-04 -7.69409681314799E-04  1.59872942156180E-04
 -1.73326490891522E-04 -5.18525472877328E-07  1.06855042075340E-05 -3.20586035087879E-05 -2.79512511369069E-04
  7.30808187912870E-03 -1.58910720680120E-04 -7.22760112313232E-04  1.62750498345627E-04 -2.56496884152738E-04
  2.21359775872716E-07 -1.03269897591814E-05  4.69819778968995E-05  4.02127576559317E-04 -5.49956190258437E-03
 -2.60510146353438E-03  4.03733773208854E-02 -3.46915275426054E-04  3.62436051695657E-03  1.71938333691943E-03
 -3.32075134382996E-02 -4.68359876571601E-05 -4.01004004574685E-04  5.50004683982201E-03 -2.60490458884890E-03
  4.03830741212570E-02 -3.46847478287171E-04  3.61321422647096E-03 -1.71961362113131E-03  3.32389296022397E-02
 -4.67737443681625E-05 -4.00528211301569E-04  5.50365306526858E-03 -2.60493158999933E-03  4.03861790185801E-02
 -3.46859056421763E-04  3.61095952179407E-03  1.71966601143898E-03 -3.32392651247778E-02  4.70462438337763E-05
  4.02620883998393E-04 -5.49649707470973E-03 -2.60503857667309E-03  4.03757784090750E-02 -3.46995076922330E-04
  3.61900794371934E-03 -1.71935478193901E-03  3.32131602904707E-02  2.65722626785286E-04  8.57297777576340E-03
  2.66056757603738E-01 -2.58660342416317E-02  1.42997139850054E-01 -2.65198730224812E-04 -8.56761679801852E-03
  2.66060071027046E-01 -2.58663787662113E-02 -1.43002698033366E-01 -2.63665488889995E-04 -8.55440096474210E-03
  2.66053299249752E-01 -2.58730695086430E-02  1.42999542336461E-01  2.64912156674829E-04  8.56531484942870E-03
  2.66064944839297E-01 -2.58677773119736E-02 -1.43002023700934E-01 -1.81369605241457E-01  1.81372769792776E-01
  1.81369135313897E-01 -1.81358012595303E-01 -3.80377809871209E-02  3.80317415616249E-02  3.80293234580066E-02
 -3.80321273225151E-02  2.11149411855736E-01 -2.11150132116459E-01 -2.11164168581599E-01  2.11144797693458E-01
* ORBITAL    1   71
 -1.01700464997729E-03 -7.35979655565492E-03 -3.86292942398308E-02  1.13575270843657E-01 -4.58693948957917E-02
  4.57473512064705E-07  9.95828689502331E-06 -6.86571492212682E-05 -5.96772895734081E-06 -1.07120771338820E-06
 -2.79621781522379E-05  1.30767235829847E-04  5.87267704598343E-06 -3.65180029320797E-04 -8.55612717856288E-03
  6.11776544108582E-02  4.77699658770718E-03  3.38339975952756E-02  9.87163444183541E-03 -8.37075700231048E-05
 -1.39909478421728E-06 -1.21989915141497E-02 -6.45007447321837E-04 -4.08047399751727E-05  1.28606364160611E-05
  5.52471924618079E-03  5.13996635823473E-03  1.01498158495912E-03  7.34514048194902E-03  3.85553696706043E-02
 -1.13659726217705E-01  4.59144010118631E-02 -1.44572054669749E-06 -2.91058014699089E-05  9.70757716080692E-05
  5.79866146188004E-06  2.90386381348575E-06  5.67727795308410E-05 -1.34135541606863E-04 -1.44988318024286E-06
 -3.67419427171376E-04 -8.60090728231046E-03  6.13349604069719E-02  4.77102012662537E-03 -3.36660957685024E-02
 -9.86743387753007E-03 -2.69851887190263E-04 -1.74146818660861E-06  1.22290231778297E-02  6.95344010149242E-04
  8.21434513052388E-05  4.09502597449904E-05 -5.75727185014334E-03 -5.14892665519044E-03 -1.39419443616904E-06
 -1.12221790351727E-05 -6.13636417712318E-05  4.28514600451676E-06 -2.16303346244114E-04 -6.59030138654396E-06
  3.53219020454451E-04 -3.30498756233494E-03  8.64418702168778E-02 -2.50875579420694E-07 -1.69637179913939E-06
 -1.13217342308699E-05 -4.00223212053894E-06  2.33738558748964E-04 -1.61457519310582E-06  1.66987757221463E-04
 -3.32846408318921E-03  8.73565112853813E-02  9.86890476137589E-04  7.63372432582272E-03  1.08809642142544E-01
  5.10604468932187E-03 -1.30549878225538E-01 -7.43121383788571E-03  1.60922976561760E-01  7.50934349240352E-03
 -1.94539754558345E-01  9.87557008138349E-04  7.63872017141239E-03  1.08872857713143E-01 -5.10590894536661E-03
  1.30711450155254E-01  7.43018461796828E-03 -1.60937574024502E-01  7.50999821454572E-03 -1.94575946718841E-01
 -9.86504157585843E-04 -7.63051740003182E-03 -1.08826874744987E-01  5.10707944441259E-03 -1.30612183177818E-01
 -7.42870603502844E-03  1.60995117808495E-01  7.51147807304485E-03 -1.94603615955843E-01 -9.86444485651037E-04
 -7.63013559385283E-03 -1.08823076750317E-01 -5.10773248044326E-03  1.30507569080493E-01  7.42957545547054E-03
 -1.60852100436497E-01  7.51152801027850E-03 -1.94722657436708E-01 -2.95628165580981E-03 -7.95393511161956E-02
 -9.41147966850063E-02  1.99763968891189E-01  1.57799937290615E-01 -2.95460239929550E-03 -7.94944102145963E-02
  9.41052555094870E-02 -1.99744251208702E-01  1.57759240327347E-01  2.95576747300192E-03  7.95195152420174E-02
 -9.41136761380304E-02  1.99750766024336E-01  1.57806498819255E-01  2.95408309726789E-03  7.95251552225029E-02
  9.41127435021053E-02 -1.99748673509792E-01  1.57825704191077E-01  3.62695867831694E-02  3.62801798924691E-02
 -3.62461076429441E-02 -3.62604718105842E-02  1.05768443301790E-01  1.05715538901796E-01 -1.05739477134775E-01
 -1.05747415541925E-01  2.69113788528001E-02  2.69407433577606E-02 -2.69537262932208E-02 -2.69332308345433E-02
* ORBITAL    1   72
 -6.68636938285657E-04 -4.85342708908698E-03 -2.61556235506898E-02  1.13329053933300E-01 -2.92147589632764E-02
  1.11994170683297E-06  2.88185608018827E-05 -7.85612171294542E-05 -1.75853392498592E-06 -1.10894061279291E-06
 -2.14169084933470E-05  1.10540808033282E-04  3.22130225270197E-06 -2.35903092361967E-04 -5.26945568653834E-03
  6.30864755697040E-02  5.61654954461083E-03  4.30192699109456E-02  1.25013677960680E-02 -9.69969601092853E-05
 -2.31742031481091E-05 -8.90637842603679E-04  2.58290276915919E-03  3.53075989340052E-04  2.74156557194856E-05
  2.32146978224400E-02  1.01044649655342E-02 -6.68849536427294E-04 -4.85485113133826E-03 -2.61606555789187E-02
  1.13298707995200E-01 -2.93107524067527E-02 -2.12558574112666E-07  2.54713808839888E-06  9.40846617557089E-06
 -9.48437849647921E-07  1.59576193566015E-06  3.78350245366466E-05 -1.18023620505668E-04 -4.38491600507151E-06
  2.35522697573192E-04  5.26324783520289E-03 -6.31556877459044E-02 -5.61420753118151E-03  4.28040746264995E-02
  1.25370580207483E-02 -2.17130216748602E-04 -4.87258010251797E-05 -8.38258289979706E-04  2.60344354371576E-03
 -3.73432115412865E-04 -2.28991977657880E-05  2.33866110641172E-02  1.01345101529359E-02 -4.51550556086608E-04
 -3.37551083138324E-03 -8.28506981218506E-02  9.91621052028193E-04 -7.82541122971210E-03 -1.12483573234560E-03
  5.34399895246453E-02  8.95053312979653E-06 -3.32013566783069E-04 -4.52860951196650E-04 -3.38575984522960E-03
 -8.29222429258212E-02 -9.81826846815793E-04  7.24590178903018E-03  1.13423311938477E-03 -5.37882596258741E-02
 -9.93632869160284E-06  3.24583245688716E-04  1.10334382820843E-03  8.51368162376106E-03  1.25929554432958E-01
  4.91966738521425E-03 -1.10029898385816E-01 -7.73768413475756E-03  1.78238446800318E-01  7.50052729772945E-03
 -1.99140194357737E-01  1.10366877615929E-03  8.51660060451754E-03  1.25917987297299E-01 -4.91636551192007E-03
  1.09995654433853E-01  7.73828398857586E-03 -1.78404872670655E-01  7.49837551826844E-03 -1.98920571212654E-01
  1.10307568516888E-03  8.51189222741028E-03  1.25873532047890E-01 -4.91671226385959E-03  1.09926780000983E-01
  7.73678957230137E-03 -1.78408229055504E-01 -7.49823627118334E-03  1.98953825815278E-01  1.10319653984379E-03
  8.51242716481979E-03  1.25937225773256E-01  4.92169316929145E-03 -1.10067653460975E-01 -7.73616256657052E-03
  1.78337760108133E-01 -7.50208149081036E-03  1.99041907447040E-01 -3.09484728933272E-03 -8.13282531426908E-02
 -8.83612479547271E-02  2.14061817419605E-01  1.54621895280946E-01 -3.09496693694587E-03 -8.13221630649543E-02
  8.83852743136224E-02 -2.14077119683354E-01  1.54628979929698E-01 -3.09584380027048E-03 -8.13545646580144E-02
  8.84076434042185E-02 -2.14098437172747E-01 -1.54666125973608E-01 -3.09136698007884E-03 -8.12804111835305E-02
 -8.83623742174078E-02  2.14020015089492E-01 -1.54593886826324E-01  4.27314068248500E-02  4.27145452500012E-02
  4.27310863041143E-02  4.27435557482059E-02  9.53369382088031E-02  9.53566405837593E-02  9.53595554346982E-02
  9.53062338295262E-02  3.60070011819907E-02  3.60076605810262E-02  3.60113541632252E-02  3.60293430373006E-02
* ORBITAL    1   73
  1.94685652235788E-07  1.40071420183897E-06  6.07714923505010E-06  3.87557640941103E-05 -1.28946144631152E-06
  7.03891966591662E-04  1.63139036824853E-02 -7.52474720535160E-02 -3.35769138835683E-03  9.54995559616833E-04
  2.14706429263430E-02 -4.49071089522776E-02  9.04593792586301E-04 -1.50288377601724E-07  1.19430613086988E-07
 -3.68804844601031E-05 -3.76664708470709E-06  7.98819838009891E-05  1.33783997888383E-05 -2.43902841545372E-02
 -1.00243017239826E-02  1.57466763885340E-05  6.50489947158927E-06 -2.61434395987745E-02 -1.00713230344135E-02
 -4.08139415056185E-05 -2.03812003354261E-05 -6.80223565284387E-07 -5.03287018171922E-06 -2.61265869258367E-05
 -6.83608689695878E-05 -1.79109588790677E-05  7.03147557637314E-04  1.62990196865508E-02 -7.52107322575125E-02
 -3.34143127789993E-03  9.55964440912819E-04  2.14887857737196E-02 -4.50439690333501E-02  9.17626178192372E-04
 -7.82188489703507E-07 -1.32558920268263E-05  8.84527269928465E-06 -9.06279935165408E-07 -5.66249849786922E-05
  2.46533691163157E-05  2.42010100821773E-02  1.00028141049599E-02  5.06930449540202E-05 -4.42617186679633E-06
  2.63527816603995E-02  1.01075345277626E-02 -7.30588817255829E-05 -3.65235331114528E-05 -1.93601303937116E-04
 -1.42340266971198E-03 -2.85575094874644E-02  2.35301235497439E-03 -8.31883085622896E-02  9.39298226660634E-04
  1.24210515028950E-03  6.04493612856681E-06 -2.46667072635762E-04  1.93117367127289E-04  1.41945268411951E-03
  2.85343038016181E-02  2.34272434607908E-03 -8.23905579151534E-02  9.38212543659204E-04  1.52194271300227E-03
 -4.46736589405514E-06  5.12410529231349E-05 -1.26794392456459E-03 -9.74368927112407E-03 -1.48193723637817E-01
 -4.20754611977853E-03  1.05036322760072E-01  8.35120076343884E-03 -1.99893009850813E-01 -7.40139158808859E-03
  1.74513109919586E-01  1.26767835112943E-03  9.74146855374573E-03  1.48174978167084E-01 -4.20804865329204E-03
  1.05094331993853E-01  8.35137186734971E-03 -1.99898407112687E-01  7.40109770075663E-03 -1.74513591533975E-01
  1.26713884640315E-03  9.73730928272002E-03  1.48130339363375E-01 -4.20817717020559E-03  1.04986226755536E-01
  8.35050370108653E-03 -1.99926388712358E-01 -7.40072926938983E-03  1.74504242180114E-01 -1.26680749194372E-03
 -9.73483641931794E-03 -1.48137912097073E-01 -4.20886816474710E-03  1.04988510520733E-01  8.35008698250665E-03
 -1.99871509489619E-01  7.40285495888019E-03 -1.74525795630109E-01 -2.53839051059179E-03 -7.04869962965202E-02
 -5.35511528255985E-02  2.28135665143511E-01  1.49755043643672E-01  2.54149643294428E-03  7.05271915611194E-02
 -5.35492797525778E-02  2.28154922664477E-01 -1.49786679797958E-01  2.54202106683355E-03  7.05211006471341E-02
 -5.35590450247391E-02  2.28139296163926E-01  1.49774842213306E-01 -2.53692443833910E-03 -7.04632798848725E-02
 -5.35482360946883E-02  2.28103225043726E-01 -1.49736317920606E-01  4.59557424468541E-02 -4.59391078920550E-02
 -4.59383758690768E-02  4.59570177720902E-02  6.78489139744080E-02 -6.78529042171048E-02 -6.78368991257282E-02
  6.78209249229336E-02  6.13480791571497E-02 -6.13643450292364E-02 -6.13775147213520E-02  6.13747346342484E-02
* ORBITAL    1   74
  1.34336897972240E-06  9.72853529843899E-06  4.95188955245846E-05  6.79683930282613E-06  5.66292536215386E-06
  3.82418468227215E-04  8.91038699760181E-03 -7.28601808725577E-02 -5.79897135510008E-03  9.07087530137063E-04
  2.08004720242180E-02 -5.92406841125309E-02 -1.78291607728006E-03 -2.22192472326166E-06 -5.09015459631247E-05
  6.52268577681180E-05  3.37616339062281E-07 -2.36043642005215E-05  5.20467364481226E-06 -3.40806773304909E-02
 -9.56087619504405E-03 -2.16204075326266E-05 -2.48391490400908E-05 -4.37725717027249E-02 -1.30055575680380E-02
 -1.50084532416868E-04 -3.84923818477630E-05  1.89390541879610E-06  1.35596591721711E-05  6.56598108409585E-05
 -3.97273539769012E-05  4.39154724404544E-05 -3.82799068516005E-04 -8.91639351967436E-03  7.28945325604115E-02
  5.78300223052223E-03 -9.06182429841156E-04 -2.07874084793833E-02  5.92731418356892E-02  1.76680378172075E-03
  2.89446145414337E-06  5.91508245823856E-05 -1.22261059070690E-04 -1.72692359542725E-06  1.78764895561113E-04
  4.85372843030855E-05 -3.41086677164947E-02 -9.58932935401667E-03  7.68409895698228E-06 -1.37098613873537E-05
 -4.37157973887309E-02 -1.30398055782938E-02  3.64951642103479E-05 -2.30640075146384E-05  1.63765130229783E-06
  1.28741764521009E-05  1.06810520841475E-04  1.14565948698547E-06 -2.84633229022941E-04  1.04493283453425E-05
 -4.96375031960037E-04 -1.54439662622294E-03  3.81468182965178E-02  1.76079450225066E-06  1.41434550129834E-05
  9.99719691913925E-05 -3.88435508189867E-07  1.78245589730469E-04 -1.20872211255954E-05  6.18953004032575E-04
  1.53506482857231E-03 -3.77888072994584E-02 -1.27760798016667E-03 -9.81175143778140E-03 -1.53417599592961E-01
 -4.52296540707101E-03  1.16747496491572E-01  8.47251123609615E-03 -2.06187283525187E-01 -7.43802479130041E-03
  1.66604740309298E-01  1.27699176786370E-03  9.80697703010855E-03  1.53400622922129E-01 -4.52354733683384E-03
  1.16591045481021E-01  8.47340497206189E-03 -2.06143016962841E-01  7.43801269380252E-03 -1.66802762961879E-01
 -1.27716020389033E-03 -9.80826203885996E-03 -1.53376305524001E-01  4.52253862099755E-03 -1.16703835097319E-01
 -8.47154039039821E-03  2.06270654699416E-01  7.43693924938952E-03 -1.66551401478995E-01  1.27625606377518E-03
  9.80123979024172E-03  1.53402852340037E-01  4.52585623733857E-03 -1.16674515962194E-01 -8.47345877662604E-03
  2.06071589334652E-01 -7.44048460109050E-03  1.66873186149046E-01 -2.54939930052580E-03 -6.96679174620059E-02
 -5.59526945661692E-02  2.35695288969298E-01  1.44957500402032E-01  2.55118371208787E-03  6.96883433214869E-02
 -5.59734834557594E-02  2.35712726033183E-01 -1.44957689044046E-01 -2.55136006076955E-03 -6.96860890479659E-02
  5.59836510590235E-02 -2.35718611573434E-01 -1.44980680831390E-01  2.54808839032902E-03  6.96557771801046E-02
  5.59640106215118E-02 -2.35669915116471E-01  1.44935240438263E-01  5.49806227867214E-02 -5.50345303358161E-02
  5.49852672797091E-02 -5.50340860425483E-02  6.44872944370373E-02 -6.44673921094663E-02  6.44912462222542E-02
 -6.44486841482900E-02  5.97654565889865E-02 -5.97428741859567E-02  5.97663670541566E-02 -5.97588058679246E-02
* ORBITAL    1   75
  2.11053682866460E-03  1.52228231780127E-02  7.65645137053007E-02 -2.15584187103004E-02  1.25695763507059E-01
 -4.90281498961594E-07 -9.31519085810088E-06  4.57258248139729E-05  1.25550171987484E-06  1.02186369442412E-06
  2.19770519256931E-05 -7.72914056544279E-05 -8.84796967333788E-07  9.27069278412651E-04  1.94572329765775E-02
 -6.31106141247091E-02 -2.87295410364535E-03 -7.54380828011161E-03  2.50014173093762E-03  9.30643029229333E-05
  1.77897218230436E-05 -2.54664529700333E-03 -1.21931715381804E-03 -9.60091994194481E-05 -1.78599128951915E-05
 -2.09982616178381E-02 -3.87060563619399E-03 -2.10835727205414E-03 -1.52069707265708E-02 -7.64838840523292E-02
  2.16995747655325E-02 -1.25741839571773E-01  5.04973080145045E-07  1.06135136947349E-05 -7.64714965546068E-05
 -7.42373036012341E-06 -1.42270146735600E-06 -2.92481834446076E-05  5.62102626385328E-05 -2.29168061543652E-06
  9.29111275244985E-04  1.94962414813101E-02 -6.32981180191407E-02 -2.86258935910325E-03  7.48352942190789E-03
 -2.46355927577981E-03  1.91684673162814E-04 -1.60255701847028E-05  2.60257996024773E-03  1.18733861572215E-03
  4.54835873838396E-05 -3.50398584708291E-05  2.11002747384062E-02  3.87903273014362E-03  6.03669191946519E-07
  4.76330445283866E-06  2.99714070137908E-05 -5.02173885473696E-07 -2.96947711492285E-05  3.91973958530503E-06
 -2.77877270738079E-04  3.98934971852980E-03 -1.41991040344711E-01  1.10990426014661E-06  8.54680989255810E-06
  4.32120009317290E-05  3.11340942999605E-06 -1.77726814827387E-04 -2.83773032576133E-06  8.65035198786318E-05
  4.00370208017441E-03 -1.42539509993853E-01  1.41735535074314E-03  1.08260510793565E-02  1.62152355765912E-01
 -2.64218551280672E-03  2.01727397354522E-01 -5.60583993337947E-03  2.94230787251128E-01 -8.56703052248737E-04
  1.30504496498589E-01  1.41637061412703E-03  1.08184983073920E-02  1.62075672968634E-01  2.64199546325483E-03
 -2.01869044329862E-01  5.60495410958096E-03 -2.94267091206255E-01 -8.56930571796021E-04  1.30548978065689E-01
 -1.41846043529300E-03 -1.08347158326557E-02 -1.62170018726697E-01 -2.64547606650816E-03  2.01686708624212E-01
 -5.60676754015479E-03  2.94229874580496E-01 -8.60444515161896E-04  1.30549695803573E-01 -1.41809831927555E-03
 -1.08319204830887E-02 -1.62145651116059E-01  2.64499954300503E-03 -2.01694727999832E-01  5.60648066401451E-03
 -2.94309212654669E-01 -8.58958997885515E-04  1.30688109903776E-01 -5.04851360186627E-04 -2.52911962998945E-02
  2.77995461219944E-02  1.17939824854119E-01  5.92652675630260E-03 -5.06834078553361E-04 -2.53272305784543E-02
 -2.77849936708519E-02 -1.17971255834248E-01  5.96121904281480E-03  5.07129329223643E-04  2.53197598235063E-02
  2.77885415220985E-02  1.17952285913274E-01  5.91732632640527E-03  5.05134849060856E-04  2.52888594435533E-02
 -2.77986288268106E-02 -1.17940644566925E-01  5.89298720801740E-03  5.50270405341362E-02  5.50250574683845E-02
 -5.50512071659844E-02 -5.50430079934187E-02 -7.95941042699440E-02 -7.95607341049790E-02  7.95814086377832E-02
  7.95696537774099E-02  7.42017438875713E-02  7.41853051146271E-02 -7.41915069204688E-02 -7.41871232707870E-02
* ORBITAL    1   76
  1.39203371137770E-03  1.00825090194151E-02  5.23901010681716E-02 -1.14841573756792E-01  7.19514071718586E-02
 -2.23626939194677E-06 -5.48069683319232E-05  1.75218985964013E-04  7.10191588341636E-06  3.33401227515445E-06
  7.20744611650175E-05 -2.61046873789005E-04 -9.51204960232888E-06  1.03735600434815E-03  2.02338802642062E-02
 -6.07503298760433E-02 -2.82705575838519E-04 -4.29068192985403E-02 -6.07920887120755E-03  1.23894079573211E-04
  3.47682528797410E-05 -7.82851735307175E-03 -1.95786797778761E-03 -2.89269778209822E-04 -5.60867041825442E-05
 -4.27476742664753E-02 -9.85173498684338E-03  1.39182999452586E-03  1.00809088667976E-02  5.23792260022582E-02
 -1.14964359787628E-01  7.20599658230041E-02  1.50008980319751E-06  2.11963992783557E-05 -6.07283776552199E-05
  8.89006633328569E-07 -4.34280863062915E-06 -9.68202772431853E-05  3.01355832284830E-04  1.21799609034975E-05
 -1.03664267051858E-03 -2.02215612372040E-02  6.08168239081925E-02  2.75519726128611E-04 -4.26345649801237E-02
 -6.11007507409713E-03  3.92852531143859E-04  8.90498947203638E-05 -7.77231913832282E-03 -1.99842868398916E-03
  4.95322155526139E-04  1.05087786923989E-05 -4.30464939007141E-02 -9.84913217796329E-03  4.92863960304228E-04
  3.84490587068406E-03  8.81694509425226E-02 -1.13551717249940E-03  3.98501534342946E-02  2.95092193068285E-03
 -4.12779899865348E-02 -2.42755412864911E-05  9.34820129787232E-04  4.93238424271274E-04  3.84764541760386E-03
  8.82074394033829E-02  1.12008157228691E-03 -3.90020525466947E-02 -2.95908573605519E-03  4.16299952773187E-02
  2.11365312364300E-05 -8.27587627427054E-04  1.54388970822098E-03  1.17622461552849E-02  1.51050577510692E-01
 -2.94673957776486E-03  1.83835433381003E-01 -4.99541706419411E-03  3.03313325500879E-01 -1.59825019062370E-03
  2.04471039259002E-01  1.54304242105114E-03  1.17551647790230E-02  1.51030663193417E-01  2.94281073345913E-03
 -1.83852209143572E-01  4.99511857544766E-03 -3.03040176730172E-01 -1.59720377754210E-03  2.04084515329826E-01
  1.54479245344990E-03  1.17686806851694E-02  1.51156987159521E-01  2.94410676830990E-03 -1.83619390599500E-01
  4.99582406969612E-03 -3.03100590285940E-01  1.59716237655516E-03 -2.04107997536432E-01  1.54418113834599E-03
  1.17646639485672E-02  1.51038410806819E-01 -2.94977519710913E-03  1.83943290380589E-01 -4.99831133658097E-03
  3.03087989812067E-01  1.60118235248895E-03 -2.04227121940677E-01  9.54408540263538E-05 -1.96403958548508E-02
  2.61657099558797E-02  9.39496406495900E-02 -7.44620741740215E-03  9.21086997665360E-05 -1.97130765627826E-02
 -2.61743391014227E-02 -9.39724965808974E-02 -7.39263800218357E-03  9.42021845103444E-05 -1.96333514059442E-02
 -2.62026957394700E-02 -9.39213632410388E-02  7.48246036146904E-03  9.17458224742369E-05 -1.97238150160123E-02
  2.61491124604422E-02  9.40131322866511E-02  7.37377863519970E-03  6.06879327029841E-02  6.07119116910288E-02
  6.06899709720699E-02  6.06737339670993E-02 -8.30771091120975E-02 -8.30901545758365E-02 -8.31112040744455E-02
 -8.30083089654077E-02  6.46140726528330E-02  6.45950288928943E-02  6.46302966023496E-02  6.45751478257464E-02
* ORBITAL    1   77
  1.70918318845702E-06  1.24766124069576E-05  6.56507871948227E-05 -9.80432504161828E-05  3.31137775318650E-05
 -2.08926339182847E-03 -4.39996904423104E-02  1.19177355484591E-01  1.29202690813895E-04 -7.21726468688028E-04
 -1.50448859936838E-02  3.43071127683252E-02 -1.65461947269105E-03 -2.77473140393632E-06 -6.19270748394983E-05
  1.93617207124563E-04  9.36283628043925E-06  3.90832602377368E-05 -2.86942029539335E-05  1.60932594788992E-02
 -2.44238242334199E-03 -1.20676237278908E-04 -5.67706140556388E-05  5.00869652795196E-02  6.46586867549745E-03
  5.26161416427385E-05  3.50223757600179E-05  2.77349531016824E-06  2.03872112959699E-05  1.04907217109129E-04
  5.68838997574594E-05  2.59635546162271E-05 -2.08771259449260E-03 -4.39671142546529E-02  1.19167869557327E-01
  9.96237277326937E-05 -7.23395474372312E-04 -1.50772918181213E-02  3.45090325995568E-02 -1.66073681328171E-03
  4.11327161082078E-06  8.02840305551998E-05 -9.46390299203670E-05  1.07981490533150E-06  1.88810423479892E-04
 -4.91922523034938E-05 -1.58601983929810E-02  2.50328348678854E-03 -2.22473400950247E-04 -4.61090392349801E-05
 -5.05042388470148E-02 -6.54538728814394E-03  1.36863987565110E-04  5.80495723078065E-05 -3.65508762260749E-04
 -2.77189755473491E-03 -2.33497955687233E-02 -3.76341633891612E-03  1.64280528252451E-01 -2.24163337556079E-03
  1.07734353059878E-01 -8.19819721342843E-06  3.57892357029084E-04  3.71377434394056E-04  2.81879623738649E-03
  2.36556945190968E-02 -3.74133199446257E-03  1.63212675058240E-01 -2.26495908899433E-03  1.08287452947357E-01
  8.33607483533778E-06 -2.06751560412288E-04 -1.57239628506846E-03 -1.19624013567428E-02 -1.22317961173637E-01
  1.15020310553705E-03 -1.27350084385181E-01  3.69895784200550E-03 -2.95893605433611E-01  2.58263095490797E-03
 -2.61473760240796E-01  1.57171110337177E-03  1.19572427808919E-02  1.22344266164092E-01  1.14968229202933E-03
 -1.27491494515540E-01  3.69827651066600E-03 -2.95789731526612E-01 -2.58013993829609E-03  2.61166309917967E-01
  1.57317368908391E-03  1.19684281153214E-02  1.22426718885727E-01  1.15176145812465E-03 -1.27283829725478E-01
  3.69949121211606E-03 -2.95794167534018E-01  2.58145780341482E-03 -2.61153103407115E-01 -1.57424743914317E-03
 -1.19768222743212E-02 -1.22422308161145E-01  1.15218839344114E-03 -1.27229362156170E-01  3.70121317138139E-03
 -2.95895554040230E-01 -2.58564998530957E-03  2.61422663286457E-01  8.84506692974417E-04 -7.81686300284751E-03
  1.31687965911704E-02  8.22312949326800E-02 -2.15968592901416E-02 -8.87719896987572E-04  7.76992586198909E-03
  1.31491615690015E-02  8.22050436144122E-02  2.16616204964038E-02 -8.88180933049334E-04  7.78253181988991E-03
  1.31450156671519E-02  8.22253294243529E-02 -2.16466157339874E-02  8.86015526137042E-04 -7.81645367678318E-03
  1.31691869119691E-02  8.22418539500685E-02  2.15880042010152E-02  7.81844166222566E-02 -7.82684741262567E-02
 -7.82601036430670E-02  7.81904337386624E-02 -7.74588357709393E-02  7.75112404033033E-02  7.74798920511225E-02
 -7.74252517645050E-02  3.63069929054063E-02 -3.62779953906524E-02 -3.62698247472684E-02  3.62791093221390E-02
* ORBITAL    1   78
  7.77648877063594E-07  5.79748818970384E-06  2.73543815800128E-05  7.11697602509714E-05 -1.16946726791958E-05
  1.67425895138388E-03  3.44191545685533E-02 -1.13868206754470E-01 -2.55999036338945E-03  8.11451360717964E-04
  1.63001825983409E-02 -4.25253834874860E-02  7.71313561910978E-04 -1.16277760122612E-06 -2.19284241050541E-05
  5.80282942677297E-05  4.37900629578251E-06 -2.64893175055602E-04 -4.93401456581379E-06 -4.51839986313360E-02
 -5.73197342895384E-03  2.52061807621290E-04  2.69825575246111E-05 -1.17081756765927E-01 -1.98985237018868E-02
 -3.04299563849205E-04 -4.25598216166499E-05  1.08990776981869E-06  8.20147180470361E-06  4.47880171683231E-05
 -3.35298022785306E-05 -1.53795608680734E-05 -1.67509253636850E-03 -3.44433526530585E-02  1.14035169937512E-01
  2.52873086396440E-03 -8.10538517442190E-04 -1.62925086096155E-02  4.26088634671368E-02 -7.76078012265211E-04
  1.75771069306403E-06  2.79621334998284E-05 -6.48226812714585E-05 -5.99237483848232E-06  1.88344727142044E-04
  5.47811330470058E-05 -4.51365246796445E-02 -5.77128667433796E-03 -1.54086980883257E-04  3.28587780638668E-05
 -1.16408821161115E-01 -1.99542583387663E-02  8.66037371024639E-05 -3.53424517058351E-05 -7.09655070824153E-08
 -6.98139963727448E-07 -4.83779296243443E-06 -7.87975149495816E-07  4.51295586033824E-05 -9.15214941334566E-07
 -1.23980780474409E-04  2.92689002828517E-04  1.91773311996984E-02  9.41028925411057E-07  7.57577218989890E-06
  4.21797080829958E-05 -6.00405121869835E-06  3.23628562591341E-04 -8.89912627191413E-06  5.60917433577215E-04
 -3.03640499871312E-04 -1.87806065995077E-02  1.49228446382694E-03  1.13552029500974E-02  1.08337301974296E-01
 -2.27128486356207E-03  2.26601618837788E-01 -3.40612806798499E-03  3.03013051707369E-01 -2.91019122419922E-03
  2.59239796589678E-01 -1.49232298455037E-03 -1.13553075646516E-02 -1.08326903987324E-01 -2.27370659264496E-03
  2.26364785787013E-01 -3.40472842995646E-03  3.03055466846569E-01  2.90827991705407E-03 -2.59418414547630E-01
  1.49351234297377E-03  1.13640541345385E-02  1.08421983007901E-01  2.27040317598722E-03 -2.26356646269954E-01
  3.40553934396123E-03 -3.02882697067027E-01  2.90814962558408E-03 -2.59032147092055E-01 -1.49402630263831E-03
 -1.13683635724260E-02 -1.08400365334863E-01  2.27362933102205E-03 -2.26391977902612E-01  3.40499603711865E-03
 -3.02996331692581E-01 -2.91119522149768E-03  2.59257318879235E-01 -9.26502216386464E-04  7.05127531552951E-03
 -2.53680373851664E-02 -6.42409909464963E-02  2.48639554697840E-02  9.23646847557289E-04 -7.08640802819847E-03
 -2.53634077130319E-02 -6.42656008703844E-02 -2.48496322473307E-02 -9.24587083590621E-04  7.08637652583144E-03
  2.53525078163847E-02  6.42635728953298E-02 -2.48491083611413E-02  9.24746055973945E-04 -7.08355524024435E-03
  2.53492319346900E-02  6.42869539166255E-02  2.48385220391319E-02 -6.23341420264826E-02  6.22760625508513E-02
 -6.22967880884916E-02  6.22818919531676E-02  8.68985164123292E-02 -8.68707849571492E-02  8.68527165691770E-02
 -8.68052534758496E-02 -4.99537551815531E-02  4.99891044948626E-02 -4.99595498556237E-02  4.99564148258160E-02
* ORBITAL    1   79
 -5.40998293745620E-04 -3.89453533039227E-03 -1.91090656898956E-02 -1.27404175899386E-02  1.69507449924898E-03
 -1.30382462358660E-06 -2.29596045389352E-05  8.81348925198151E-05  2.93875471760318E-06  2.47688267420068E-06
  3.68307274998755E-05 -8.48702835738135E-05  3.61971653805039E-06  1.45497480806898E-03  3.03504841869786E-02
 -1.02412235436473E-01 -6.97139413566269E-03  1.16698924740402E-02  5.28708484250924E-03  3.36530073910517E-04
  7.59759816085802E-06 -3.69991465447441E-02 -1.15074116225443E-02 -3.55529040402301E-04  9.70665557083434E-06
  2.91424643731379E-02  1.22306350795401E-02 -5.39982373905485E-04 -3.88714424758793E-03 -1.90723127544642E-02
 -1.26865400129351E-02  1.70949797851314E-03  3.91868241639916E-07  1.11575859160759E-05 -9.05323332998388E-05
 -6.31650450205153E-06 -2.14119165168247E-07 -1.16089325740865E-05  3.95709742611648E-05 -1.46162859491811E-06
 -1.45392053547515E-03 -3.03291154035676E-02  1.02491818269203E-01  6.95650811543556E-03  1.15168726401350E-02
  5.31532817603479E-03 -5.42361153945532E-05  1.12372602472445E-05 -3.67466531386483E-02 -1.15036501979273E-02
 -2.30062266738803E-04 -1.95884470815112E-05  2.94506535886582E-02  1.22655888455710E-02 -1.31392090627674E-03
 -9.95965158382435E-03 -7.93341064364432E-02  1.44361265339755E-03 -8.72859557387182E-02 -3.82503158758331E-03
  1.07701485545269E-01 -1.12067488773734E-05  4.58133704788061E-04 -1.31199900156298E-03 -9.94356311836987E-03
 -7.92428916280454E-02 -1.43595424770018E-03  8.68840529987917E-02  3.81779731743956E-03 -1.07431814858691E-01
  6.68375388970988E-06 -2.24348435444316E-04  4.87960685553466E-04  3.69737206508881E-03  1.84138053056321E-02
 -3.10520637986200E-03  3.63167036683717E-01  1.15517048664823E-05 -5.77486363730730E-02  9.22156803266825E-04
 -2.58632207696669E-01  4.87432350372842E-04  3.69338576028866E-03  1.83336362457773E-02  3.10576988098105E-03
 -3.63420921539945E-01 -1.26591267584584E-05  5.77101654131124E-02  9.21172070990703E-04 -2.58573869687315E-01
  4.87860347835158E-04  3.69667039994562E-03  1.84113214021250E-02  3.10635077470938E-03 -3.63162659370662E-01
 -1.23899534038797E-05  5.77198065923604E-02 -9.21780836162125E-04  2.58614133492010E-01  4.87718562488474E-04
  3.69551849704626E-03  1.83793437280041E-02 -3.10517165666051E-03  3.63291512822917E-01  1.28131582076192E-05
 -5.77298554526404E-02 -9.21580549167759E-04  2.58638598918719E-01  1.99290010448654E-03  3.19886005379572E-02
  8.91674667016096E-02 -4.41515281636972E-03  3.07302936103940E-02  1.99196002966552E-03  3.19628216314144E-02
 -8.91457181344920E-02  4.37938020605181E-03  3.07641925935227E-02  1.99136249435921E-03  3.19695459898235E-02
 -8.91368406341797E-02  4.39101230567163E-03 -3.07304760158552E-02  1.99236713892302E-03  3.19632857299834E-02
  8.91595344555758E-02 -4.38836229599800E-03 -3.07684458410446E-02 -8.11573969979937E-02 -8.11613313812186E-02
 -8.11524077850471E-02 -8.11452316080785E-02 -2.31418037338907E-02 -2.30969645063883E-02 -2.31145585502240E-02
 -2.30990339305497E-02  1.01612721082714E-01  1.01586077122700E-01  1.01621189209466E-01  1.01571225290188E-01
* ORBITAL    1   80
  2.34857908951759E-04  1.68614086479317E-03  7.91458003965971E-03  5.57264705794337E-02 -3.40158272714021E-03
  1.61038764146079E-06  4.19879522751076E-05 -1.86270022301731E-04 -1.23829645239408E-05 -2.58446255782234E-06
 -6.66294635042931E-05  3.24626563235650E-04  1.82380297978063E-05  1.16171736517700E-04  3.20024042662400E-03
 -8.91837149349376E-02 -9.77984095386895E-03  1.01024245315077E-02  2.25207290344583E-03 -7.44281241823365E-05
 -3.24091626367626E-05 -6.27541615262985E-02 -1.74753502763486E-02  3.98364413730722E-05  6.14238468416838E-05
  4.65133758100691E-02  1.52908280792909E-02 -2.37628908984875E-04 -1.70618516144793E-03 -8.01322757944556E-03
 -5.57058295991217E-02  3.37510067280866E-03 -3.41299461898975E-06 -6.11915176944927E-05  1.87117539970601E-04
  3.37224545013374E-06  7.28606676920858E-06  1.41107636195653E-04 -3.21265798564491E-04 -8.53174665147609E-07
  1.11728342075299E-04  3.11221234140004E-03 -8.90185172894490E-02 -9.76023258462856E-03 -1.02024605198388E-02
 -2.20559597594908E-03 -9.81073991964418E-04 -7.55076767313454E-05  6.29419430964467E-02  1.75251266441241E-02
  3.46578919279898E-04  3.31848443582975E-05 -4.66290321987746E-02 -1.53381484408802E-02 -3.51300713705912E-06
 -2.87346615356820E-05 -1.77548043493092E-04  1.36781277157959E-05 -7.13551569037006E-04 -1.62197358909388E-05
  6.23142990416355E-04 -1.71110723741172E-03  2.28893189565639E-02  1.66719489854999E-07  2.08590722152500E-06
  5.50291456041511E-06  3.54204903931245E-07  2.61972970259404E-05 -3.54471491559331E-06  2.78090345993454E-04
 -1.77290634982198E-03  2.52233746980239E-02  3.04153042765906E-04  2.29320233475494E-03  9.66889998079245E-03
 -2.42058622936658E-03  3.39578042224143E-01  3.20316250116898E-04 -9.92403094902538E-02  1.56163895497596E-03
 -3.17795526582142E-01  3.05920799348162E-04  2.30692110476883E-03  9.78923002345404E-03  2.42306307097168E-03
 -3.39332608234068E-01 -3.21160959309381E-04  9.91013088706787E-02  1.56208011037876E-03 -3.17655288358366E-01
 -3.05027144297227E-04 -2.29980329370891E-03 -9.80693084245212E-03 -2.41984009928830E-03  3.39334331518703E-01
  3.20850988929573E-04 -9.91917696825487E-02  1.56508065882629E-03 -3.17904298808063E-01 -3.04258266975006E-04
 -2.29421773063767E-03 -9.69347645923544E-03  2.42305782140366E-03 -3.39721852058591E-01 -3.21898798100092E-04
  9.93080127355901E-02  1.56265631296256E-03 -3.18001281722318E-01  1.63224495930543E-03  2.65078597552792E-02
  8.26152034339854E-02 -6.58742377408480E-03  4.48401542182727E-02  1.63628124957277E-03  2.66162560538468E-02
 -8.26263502598999E-02  6.63354295576978E-03  4.47295975631021E-02 -1.63121277934516E-03 -2.65525925572268E-02
  8.26439793823457E-02 -6.64456213038855E-03  4.47789828874661E-02 -1.63137156231437E-03 -2.64952068435390E-02
 -8.26277728120784E-02  6.55665130194356E-03  4.48900889392963E-02 -9.42041016982642E-02 -9.41983948099027E-02
  9.42584809872362E-02  9.42274829859433E-02 -3.54386432123946E-03 -3.60768129073540E-03  3.56456009583298E-03
  3.50630015090022E-03  9.50991957665979E-02  9.51597926047198E-02 -9.51911381153075E-02 -9.51099943669581E-02
* ORBITAL    1   81
  1.83430342481152E-07  1.23576162064230E-06  6.21975292155479E-06  3.55620146926713E-05 -2.09993742812208E-05
 -1.97320898531480E-04 -5.13759107693675E-03  6.14021529814804E-02  6.65380145168756E-03  5.51837041816823E-04
  1.20203594958904E-02 -4.28998260000442E-02 -2.38195874956547E-03 -1.01316203446313E-07 -7.90143157487815E-06
 -1.57957916675648E-05 -1.49635749968531E-06  4.66657180169258E-05  1.25747382387977E-05 -3.40776105592699E-02
 -8.96855016419117E-03  6.10223840719976E-05 -3.36588019950552E-06 -2.73783538724448E-02 -6.68178763532075E-03
 -1.87569564267017E-04 -4.64806796157966E-05  2.38211609515581E-07  1.08990914775127E-06 -4.24881381758872E-06
 -4.18891602990996E-05  5.66896876651990E-06  1.97002273673549E-04  5.13117870472934E-03 -6.13847908968077E-02
 -6.63831893469645E-03 -5.51493393585535E-04 -1.20196010344430E-02  4.29446229544137E-02  2.37257764942757E-03
  2.99178925380038E-07  8.28022732537660E-06 -5.18519579776944E-05 -5.14797778192553E-06  3.72025070879393E-05
  3.88248468325165E-05 -3.40819258943738E-02 -8.97469474272945E-03  1.34207121056019E-04  2.64910822028155E-05
 -2.73134892545997E-02 -6.72455743094339E-03 -4.16882247097798E-05 -4.30095611005513E-05  4.20607913131161E-07
  2.71559008155886E-06  4.62593566720738E-05  6.06121156161135E-06 -5.51587375714730E-04  3.92095036372034E-06
 -3.56125591977175E-04 -2.99552287244178E-03  6.21783456398126E-02 -1.55328273445312E-07 -1.44148413596553E-06
  1.35269891827808E-05 -7.29916975899738E-06  5.22685639443586E-04 -3.32847261762534E-06  3.42807201830105E-04
  2.98969666448764E-03 -6.20041172226941E-02 -3.93535237069622E-05 -3.06757699256348E-04  1.16076990267902E-02
 -1.83572905717893E-03  3.98159500387635E-01  1.41130672283617E-04 -2.82593734217178E-02  1.86862712176657E-03
 -2.84497082524120E-01  3.92043164927823E-05  3.05470911741575E-04 -1.16326333458817E-02 -1.83668572526368E-03
  3.98081537303276E-01  1.42349565127337E-04 -2.82476356736428E-02 -1.86916459206135E-03  2.84468350140251E-01
 -3.89849773452356E-05 -3.03926710071069E-04  1.16300295674646E-02  1.83575966403061E-03 -3.98146335679224E-01
 -1.41236234676381E-04  2.82665468305896E-02 -1.86766774076177E-03  2.84543728733025E-01  3.86083776198459E-05
  3.00951814517072E-04 -1.16305785698538E-02  1.83839413949134E-03 -3.98137620144064E-01 -1.42161347720480E-04
  2.81939653411100E-02  1.86794283417780E-03 -2.84392839368025E-01  1.54192987546139E-03  3.23320765724721E-02
 -1.26400839851454E-02  3.30644033977698E-03 -4.29128909004954E-02 -1.53941027514601E-03 -3.22946260044070E-02
 -1.26380632883539E-02  3.32183971844137E-03  4.28785241659687E-02  1.53961188532298E-03  3.23094580955156E-02
  1.26535955443659E-02 -3.32313043451635E-03  4.28972284140997E-02 -1.53921631259351E-03 -3.22956428000585E-02
  1.26463393979546E-02 -3.31984848215321E-03 -4.28936130319349E-02  8.02119714395698E-02 -8.02253958500799E-02
  8.02118654981085E-02 -8.02054983951827E-02 -1.65824181770459E-02  1.65738450203876E-02 -1.65618594704575E-02
  1.65766042935129E-02 -7.26734305502165E-02  7.26887371287736E-02 -7.26789542416161E-02  7.26700749000153E-02
* ORBITAL    1   82
 -5.26655633044126E-07 -3.85527468204840E-06 -2.04139570851163E-05 -1.44335074499901E-05 -2.10160606147981E-05
  1.71930259903200E-04  3.03319062073433E-03  9.74642585535169E-03  3.56945773960849E-03  7.18649247741859E-04
  1.46718346782376E-02 -4.15828594582767E-02 -7.23949171375078E-04  8.33873285251326E-07  2.28253808550698E-05
 -4.68215511010275E-05 -3.11841151578621E-06  1.74171644743763E-04  3.04797267741189E-05 -2.76921601996950E-02
 -1.02071148786894E-02 -1.08146618661727E-05  1.91312246469688E-05 -2.27048851183069E-02 -3.31099761027583E-03
  7.52984905025413E-05 -1.97362052796345E-05 -1.53840657996035E-06 -1.13745744991129E-05 -5.94440638467025E-05
  2.04572310538322E-05 -2.46329876134339E-05  1.72347548774728E-04  3.04222045815782E-03  9.73739099035371E-03
  3.56687169301398E-03  7.17503989274603E-04  1.46458401153854E-02 -4.15822201250139E-02 -7.10009666684512E-04
 -2.31083820157085E-06 -4.15944316883240E-05  1.45414397966293E-04  7.35429877526391E-06 -1.77722041927872E-04
  2.14586718549859E-05  2.76202562511358E-02  1.02133519383306E-02  1.18953120936297E-04  7.04590449225462E-06
  2.28779807716806E-02  3.34540616923629E-03 -1.15020647150839E-04 -5.93121728221406E-05 -7.21436180739716E-04
 -5.48877371184086E-03 -4.24945150951001E-02  5.72796311169662E-04 -1.22315999092251E-01 -7.54492676903761E-04
  2.12523290151798E-02  5.30404011997115E-06 -2.34580155496928E-04  7.18338036348022E-04  5.46405809473081E-03
  4.23531724349076E-02  5.56525881507308E-04 -1.21267119291582E-01 -7.45690797239212E-04  2.12786744916946E-02
  6.34622176916030E-06 -4.40373747836328E-04  2.54081986805788E-04  1.94248784415440E-03  2.63254554505105E-02
 -2.24679379353361E-03  4.34369734016051E-01 -2.73755974618224E-04  1.14624186756352E-02  9.86745844351052E-04
 -2.37979711707753E-01 -2.53926964511766E-04 -1.94163658215747E-03 -2.63214260843455E-02 -2.24803504166237E-03
  4.34558868141648E-01 -2.73455343481508E-04  1.14834313902318E-02 -9.85811977774544E-04  2.38029362526388E-01
 -2.53711154957864E-04 -1.93972069483754E-03 -2.63380696064469E-02 -2.24695464193012E-03  4.34432386287054E-01
 -2.73011132226962E-04  1.13958532030440E-02  9.87080835936303E-04 -2.38167331609340E-01  2.54969702646144E-04
  1.94957861203096E-03  2.63242575526491E-02 -2.24963274053091E-03  4.34489415562982E-01 -2.75172569921336E-04
  1.15221783638600E-02 -9.83292041657627E-04  2.37903362108283E-01  1.21876247749629E-03  2.79624304347784E-02
 -1.68307805805485E-02 -3.27459079356278E-03 -2.99250327609190E-02 -1.21559255701549E-03 -2.79191739804240E-02
 -1.67992355067823E-02 -3.27691353994156E-03  2.98866567760153E-02 -1.21332135868452E-03 -2.78923480505645E-02
 -1.68286289786996E-02 -3.25022512740076E-03 -2.98673380706102E-02  1.21725560508290E-03  2.79423626959066E-02
 -1.68273678757151E-02 -3.27701658081342E-03  2.99280119120422E-02  6.72316106515849E-02 -6.71882435338610E-02
 -6.71890886504794E-02  6.72203195394869E-02  1.20717999498468E-03 -1.21636685009928E-03 -1.24505158645946E-03
  1.18815854641339E-03 -7.87635146916074E-02  7.87385662149395E-02  7.87499646957568E-02 -7.87371243981820E-02
* ORBITAL    1   83
  1.09459757011757E-05  7.70522436435092E-05  3.66768544193239E-04  3.00575582356571E-03 -5.70574203896369E-05
  2.71534397534545E-04  5.34455097369889E-03  1.35855642752639E-03  2.95870252725328E-03 -5.72591138636212E-04
 -1.12743667056128E-02  4.48417507194103E-03 -5.03583749336289E-03 -4.43466333297544E-06 -1.37643904794564E-04
 -5.25079089509428E-04  1.64286598695808E-04 -5.52200061875637E-04 -4.47642422641350E-04 -2.98787619945246E-02
 -2.46061826347166E-02 -1.20451482032321E-04 -4.01738748685449E-04  1.51503292192533E-02  1.21267258669586E-02
 -3.71108109304231E-04 -2.13381993778531E-04 -3.15696663780969E-07 -1.42023544601725E-05 -1.98401158626077E-04
 -1.45619991726618E-03 -8.71989172006403E-04  8.14815261464753E-04  1.81934721735306E-02 -5.06360673837342E-02
 -5.09508926908274E-05 -1.62834438465568E-03 -3.58991569979567E-02  7.99787629733623E-02 -5.97144752273987E-05
  2.34439191812982E-05  5.68975685401136E-04 -3.76733084957214E-03 -2.26405273980717E-04 -1.56129018625510E-02
  1.94118838758231E-03 -8.52956067645203E-01  9.98525504101526E-02 -5.60131121824189E-03  3.96626031102302E-04
  3.91577698770261E-01 -4.04167348526385E-02 -2.09929189096394E-02  2.58592299204656E-03  2.17135912580898E-05
 -3.36958991786795E-04 -4.40500666479013E-02  7.51301477346606E-04  1.15376763086031E-01 -1.50716364073064E-03
 -2.33124529220602E-01  9.92161305603688E-04  1.25253133454386E-01 -3.10110270172193E-05  2.37699106997995E-04
  4.15433858600406E-02  7.16227066003331E-04  1.12915955748145E-01 -1.46000502373501E-03 -2.33716492566059E-01
 -9.82170449324899E-04 -1.14785093838943E-01  1.32606643087669E-05  1.12718932520632E-04  1.77808687492893E-03
 -1.08320431802098E-04 -2.21880218514941E-03  1.45681764484354E-04  2.21982406248852E-03  7.49588681526138E-05
  2.87873905107902E-03 -3.35630204281699E-05 -2.69299573149034E-04 -2.95927902523975E-03 -1.22537226150138E-04
 -3.58144438183986E-03  1.31635745907242E-04  1.26091368063899E-03 -6.39873714680507E-05 -1.54032238866255E-03
  3.53745827584239E-04  2.80267028486021E-03  3.21488324531298E-02  4.60381525685758E-04  6.58445224355964E-02
 -1.25751984971816E-04 -3.60855257131952E-02 -3.71429847892907E-04 -3.02609898697109E-02 -3.45952158747247E-04
 -2.73630017118123E-03 -2.99121280335888E-02  4.84127167284344E-04  6.49379226148023E-02 -1.49056393785657E-04
 -3.92207974023472E-02  4.02601850109917E-04  3.75866400901815E-02  4.50474283331118E-04  6.92917421061094E-03
  7.75475807803600E-05  8.76300068033056E-04 -4.91095096422168E-03 -4.73450254567933E-04 -7.17447719137792E-03
 -7.13145556236406E-05  1.31753483592279E-03  4.91560150838789E-03  7.86711693002413E-04  2.37555075658161E-02
 -1.28409102157575E-02  2.50164753518814E-02  2.17590326364305E-02 -8.02021299323177E-04 -2.41610094450056E-02
 -1.31366032526589E-02  2.55486098778872E-02 -2.23460832235899E-02  1.40031580592097E-03 -1.56928357182923E-03
 -7.35866925503581E-03  6.38426336139374E-03 -3.46855207207846E-03  3.36380448760615E-03 -1.47104318069875E-02
  1.60098093397171E-02  2.51079418862073E-03 -2.41210623368703E-03  1.36104969986971E-02 -1.37112020771720E-02
* ORBITAL    1   84
  7.25287960944823E-05  5.33361876571400E-04  2.72516899969718E-03  4.77812353424568E-02  4.56198777293933E-03
 -7.70168148281733E-05 -9.81609657204018E-04  2.16591746521992E-02  2.60043582605249E-03  1.42074565601401E-05
  5.25957888767749E-04  9.86831173471846E-03  1.53321293999548E-03 -1.63604793699828E-04 -4.01155838552612E-03
 -1.53907137868083E-02 -2.38340637243348E-04 -1.60348729703020E-02 -1.39809490368114E-02 -9.11334583072127E-03
 -7.47859446412505E-03 -4.49515503575590E-03 -1.51353785748794E-02 -2.44342318254850E-02 -1.81375633481254E-02
 -1.15665463793235E-02 -8.99403957351909E-03  4.83005785599815E-05  3.34964635173004E-04  1.98175249445613E-03
 -1.88205744563059E-02 -1.85336099441887E-02  4.25359487063645E-04  1.08560915487696E-02 -5.44689918874879E-02
  2.23600172864755E-03  2.91341272461404E-04  7.25343944165628E-03 -3.38233926873659E-02  1.34709561752819E-03
  6.03380625580815E-04  1.54614611875663E-02 -8.25972593470181E-02 -2.94659198325235E-03 -4.63332141788080E-01
  5.96920491200803E-02 -2.53791960980802E-01  3.52696798804020E-02 -2.23096704619177E-01  2.50550623577992E-02
 -6.05994189868657E-01  7.71974964401892E-02 -4.61247331479622E-01  5.87846653031008E-02 -2.72881056957221E-04
 -2.33561249907314E-03 -3.85704686460931E-02  4.78315010076679E-04  1.24350758555264E-01 -5.14995212326692E-04
  7.36453702445091E-02  3.38976500204091E-04  1.49847629351447E-01 -2.13382261374137E-04 -1.92409954931646E-03
 -3.62357624986990E-02 -1.64985554470829E-04  1.03305549781292E-01  7.62666690217534E-04  5.45019141231026E-02
  3.72912395961683E-04  1.42407401885154E-01 -1.88705691032108E-04 -1.45547341356484E-03 -1.70018300929009E-02
 -3.18196407583605E-04  1.83895717369690E-02 -5.62218573145763E-06  1.56584939013228E-02  4.63411436128533E-05
  2.88866538250489E-02 -9.98455544426775E-06 -6.46333130411018E-05 -1.71919924756390E-03 -4.21446232104848E-05
 -1.32099727361690E-02 -6.33788611913462E-06 -2.93397080886990E-03 -1.29742906673612E-04 -1.16506315800019E-03
  2.04567130839602E-04  1.82848899412262E-03  6.82293924615660E-02  6.30888489753348E-04  1.27202654873729E-01
  1.14696175234143E-03  9.27134042691798E-02  6.34008246212287E-04  1.47759313457413E-01 -3.68891109859523E-05
 -3.49611561711724E-04 -1.09700380345709E-02  1.04546209095252E-03  8.05792586618494E-02  4.34492713282494E-04
  2.13688444088633E-02  9.29265063258802E-05  1.05652305097735E-02 -1.69492546709906E-04 -2.43883208591907E-03
  2.01076815120149E-04 -1.49383447463874E-03  1.38843650806075E-03  3.83040375550485E-05  8.03200681122789E-04
 -6.02288247172645E-03  9.07311751584817E-03 -1.12318587808282E-03 -9.12465239527362E-05 -6.15314396524275E-03
  3.45353594584139E-03 -3.84991142318357E-03 -3.62597614828248E-03 -5.67468483527350E-04 -7.67186916635440E-03
 -7.43822698736825E-03  1.15457086148543E-02 -1.22814714299309E-02 -3.11853708710441E-03 -2.24100915277221E-03
 -4.06547392204882E-03 -1.41696141181141E-02  3.32869114358943E-04 -4.19961965949383E-03 -1.66649945123734E-05
  3.06961901162280E-02  1.07162161722505E-03  6.85501137471020E-04  8.48137577713188E-03 -1.59289457420679E-02
* ORBITAL    1   85
  6.24953893011819E-05  4.55534198457422E-04  2.33167129853562E-03  4.43216376262720E-02  3.89467696997709E-03
  6.99250110526780E-05  9.09698774286567E-04 -2.24297825841003E-02 -2.92243604984545E-03  5.97683273378398E-06
 -3.04754284889305E-04 -1.09984442117117E-02 -1.48190344809856E-03 -1.37077696166232E-04 -3.54042851569594E-03
 -1.33838397476053E-02  1.42384449162856E-04 -1.57252586416584E-02 -1.40636981937877E-02  1.08119601282841E-02
  8.78368277313117E-03 -4.48752020326302E-03 -1.45584862585085E-02  2.48597561599678E-02  1.84049267000154E-02
 -1.00479169622924E-02 -7.63181256265694E-03  5.68987650056630E-05  3.85447569690014E-04  2.09406736858127E-03
 -1.65893602774356E-02 -1.74970368974303E-02 -4.81917399085645E-04 -1.23041969965059E-02  5.74568602059383E-02
 -2.54381589250251E-03 -2.36177005426580E-04 -6.02289422658712E-03  3.21257066566252E-02 -1.29510992770767E-03
  5.81486074834297E-04  1.48343256906112E-02 -7.57253936540482E-02 -2.50207775087749E-03 -4.05718172096533E-01
  5.29201139232970E-02  2.99712210764318E-01 -4.06648003380329E-02 -2.03655379008766E-01  2.27690837040565E-02
  6.17932200500897E-01 -7.90387128858414E-02 -4.80537290656795E-01  6.06517694835235E-02 -2.08089884767214E-04
 -1.85736691193273E-03 -3.28804179575365E-02  1.65009560706385E-04 -1.03855453474493E-01 -6.87184795794837E-04
 -4.54612247529122E-02  3.07884516695302E-04  1.28927702654296E-01 -2.74706074538979E-04 -2.35975934666207E-03
 -3.88562235823392E-02 -5.27769791786286E-04 -1.42732620027587E-01  5.62675802088015E-04 -6.95603520052517E-02
  3.88206915035848E-04  1.47015569434230E-01  3.18285158098514E-06  3.62781701929290E-05 -5.71245902197225E-04
  6.63459083896237E-05  1.20731924100354E-02  1.11660671448339E-05  2.18290355939764E-03 -1.25417326616164E-04
 -2.87686693131305E-03 -1.83523339686421E-04 -1.41479117296266E-03 -1.63879774678352E-02  3.12834872156914E-04
 -1.73155110999151E-02  2.73161450421975E-07 -1.54512431931590E-02  7.13823207881909E-05  2.89450675652642E-02
 -7.64637279285876E-05 -6.72716347141236E-04 -1.66336595773061E-02 -1.10269411239376E-03 -9.10208179004703E-02
 -4.86829837842486E-04 -2.30462554840751E-02  7.00518072277395E-05  6.16764683387428E-03  2.31709326902416E-04
  2.03858820873262E-03  6.98156528017288E-02 -7.12385850585765E-04 -1.31794978077460E-01 -1.18030477404924E-03
 -9.37368490413457E-02  6.43651094972698E-04  1.47821118701971E-01 -2.78744652464691E-05 -8.34162333289711E-05
  5.88273637034465E-03 -8.52419433966267E-03 -5.45287079036443E-04 -1.85123013799426E-04 -2.70435611680683E-03
  1.96015700645824E-04  6.91115307574593E-04  1.68878362199096E-03 -5.48416275603862E-04 -7.43903180807298E-03
  7.14835287986547E-03 -1.14176967961516E-02 -1.24730384139097E-02  1.07946972953482E-05 -3.90575665477573E-03
 -1.86581786328069E-03  1.21376039462155E-03 -1.69126486559221E-03 -2.17356838171905E-03 -3.00756148130286E-03
 -1.41592483140285E-02 -4.16382921935664E-03 -3.67618582977906E-03  6.84828327367719E-04  3.09777620547299E-02
 -2.50255481985722E-03  6.02313195006269E-04  1.16029437144084E-03 -1.64317643783976E-02  1.00732193913820E-02
* ORBITAL    1   86
 -2.53393231599817E-04 -1.79683062956354E-03 -7.95376142326303E-03  3.05814473201010E-02 -1.33693622933725E-02
  2.32983449778138E-06  1.52694388273413E-04 -7.49912789233160E-05  1.65485353476592E-04 -2.75711607971559E-06
 -2.25483312689341E-04  4.01355597216300E-04 -1.96724034644702E-04  1.52288345932417E-04  1.13533800398323E-03
 -3.88559146667704E-02 -1.39813638023972E-03 -9.19969025808848E-03 -4.84322019341145E-03 -6.41731294310832E-05
 -7.24821209074691E-07  1.95584643188871E-02  6.11829331378698E-03  3.41475873889487E-04  2.86999676471896E-04
 -7.32376492633701E-03 -4.34096392820714E-03 -4.29142746976763E-04 -3.09020181725070E-03 -1.47698564202272E-02
 -1.54367822178077E-02 -9.80413967011838E-03 -1.28727829210538E-08  3.03798391364312E-05  9.73723027117480E-04
  2.36626505475387E-05 -6.86258163069485E-06 -1.92744538671722E-04  3.80630792981606E-04  4.23576752883407E-05
 -6.27702020925044E-04 -1.11572421034606E-02  1.12269643716894E-02 -7.18628765100406E-04  2.30030868430000E-01
 -1.98414072092766E-02 -7.69477393513228E-05 -1.05121495647176E-04 -9.32797892515079E-01  9.67428527489695E-02
  6.69350581800031E-03 -1.00882097911477E-03  2.03620370783820E-01 -2.18443793249831E-02 -1.67403164554919E-04
 -1.18253728147564E-03 -5.11565791043334E-03  1.14289068954859E-04 -4.73793653422175E-02 -1.68558488196502E-04
  9.99823009078018E-02 -4.80885822745410E-04  3.46354056733149E-02 -1.66344845327746E-04 -1.17078620621766E-03
 -4.51166265019377E-03 -1.16487522936527E-04  4.55530500530576E-02  1.46394540889978E-04 -1.02540807169729E-01
 -5.14695292889838E-04  3.33139890981044E-02  8.03397888102752E-05  5.99687208675607E-04 -2.87558270186609E-03
 -9.68717036187494E-05  6.58418351757411E-03  2.11882371835999E-05  1.14504836473891E-02 -5.04817544669291E-05
  2.13847635285214E-02  8.64658633267244E-05  6.46225610958150E-04 -2.67748881696050E-03  1.08309717098245E-04
 -6.30353067192918E-03 -1.63585810256730E-05 -1.16612473205126E-02 -6.16033186533684E-05  2.14689253743130E-02
 -1.71404787277383E-04 -1.37461928499148E-03 -2.13026437171896E-02  5.25100569729767E-04  6.73356138809755E-02
 -3.25761724284271E-04 -2.29202292523452E-02 -6.41024030462476E-04 -1.04221408715147E-01 -1.82048167980126E-04
 -1.45326510514980E-03 -2.11256016216405E-02 -5.26601511443021E-04 -6.86457717180598E-02  3.18667771404640E-04
  2.19900600326992E-02 -6.52203038508507E-04 -1.03348326059649E-01  2.42689446437006E-04  2.48156181890231E-03
  5.86278318015695E-04 -1.68628247295750E-03 -2.97555287778412E-03  2.12868518665451E-04  2.23300589940961E-03
 -6.23192716298030E-04  1.62973358352732E-03 -2.95153093533486E-03  3.17566095087895E-04  1.07268714391651E-02
 -1.01679289449156E-03  1.55572233961220E-02  1.80662794582989E-02  3.39739103723096E-04  1.08151789021700E-02
  9.67277609182424E-04 -1.55487146745858E-02  1.80608556998758E-02  3.24748112539049E-03  3.24118975651268E-03
  1.86569195516886E-02  1.87316990849217E-02 -3.39486478843207E-03 -3.26085878905675E-03 -1.16786883847727E-02
 -1.19021992625499E-02  1.54486946536833E-03  1.57773674803605E-03 -1.07714355781613E-02 -1.06210322033724E-02
* ORBITAL    1   87
  8.60181032684924E-06  5.83237210666801E-05  2.14261665635068E-04  4.81080818963165E-03 -2.77997643323424E-03
  5.83132794189974E-06  8.67915616450726E-05 -1.46420941461785E-03 -6.79480880668013E-05 -1.62334061018600E-06
 -1.26688982638735E-04 -3.68301463319474E-04 -2.45963588940281E-04 -3.90801644730924E-05 -8.79500993056376E-04
 -6.33589040269378E-03 -2.68857307406719E-04  8.89750352531231E-03  9.76133946639625E-03  4.35556066582967E-04
  3.63311211010690E-04 -1.30938008728557E-03 -3.16296021221292E-03  1.55031206323992E-03  1.07719420311132E-03
 -1.87631071837638E-02 -1.74297944504610E-02  4.17488798413597E-05  2.87295441662352E-04  1.27513690181386E-03
  7.99493963981118E-03 -1.24371008333192E-03 -2.34881140685316E-05 -6.45067990128381E-04  2.88678350771636E-03
 -1.85146060603828E-04 -1.65585235561701E-05 -4.27118208223890E-04  2.25036769852477E-03 -3.98724452055585E-05
  1.19517347525512E-04  3.17632148651013E-03 -2.89299089261620E-02 -1.40142275703615E-03 -7.06824924448562E-01
  7.97566392825601E-02  1.33497515325830E-02 -1.82675755393247E-03 -2.52050096160223E-02  5.20136734917856E-03
  3.61242534585930E-02 -4.58072079647179E-03  6.71908832817717E-01 -7.33830273327654E-02 -1.91810722809598E-05
 -2.07110473513151E-04 -6.56715315980611E-03 -3.76773484225581E-04 -1.63664924633902E-01 -3.03474278534756E-04
 -7.87751465260833E-02  6.71403134693387E-05  2.93258945952702E-02 -3.27710986133112E-05 -3.09491181721554E-04
 -6.93313687086681E-03  3.57107366209735E-04  1.50963527730644E-01  3.08662410371091E-04  7.06815456502037E-02
  5.15896820930938E-05  2.94007653894520E-02 -4.90729147793173E-05 -3.95176065927531E-04 -5.53539781282329E-03
  4.56042312027408E-05  7.07740865741061E-03 -9.17383921908555E-05 -4.65993285645168E-03 -7.66838676451322E-05
 -2.70596107329446E-03 -6.13123161606476E-05 -4.89760937379722E-04 -6.51954529483286E-03 -2.28548553285285E-05
 -7.70398842104163E-03  8.99844412054157E-05  3.82817630790097E-03 -6.59892064642929E-05 -8.80826018144831E-04
  1.33020364687544E-04  1.09522310660229E-03  1.78244834951983E-02  2.29590694876550E-05  2.09594152796735E-02
 -2.31596059580687E-05 -2.08103840818217E-02 -1.20608917247232E-04 -8.99245827212279E-03  1.48688672510873E-04
  1.23347366063909E-03  2.24841852783587E-02 -1.20701062255379E-04 -3.29559392261890E-02 -7.33460413006917E-05
  1.38809242165930E-02 -8.41975140538949E-05 -6.56051040652385E-04  4.57277907476641E-04  7.43123803922323E-03
  1.86381044489177E-03 -5.48155941064664E-03 -6.02484791177824E-03  4.43052804132219E-04  7.21963900909996E-03
 -1.51089381206476E-03  5.03386414976981E-03 -5.82288739810310E-03 -7.88021271637885E-04 -1.74286919549598E-02
  1.17180640644690E-02 -2.05018219569582E-02 -1.32831349038169E-02 -7.66765120234845E-04 -1.74560604620928E-02
 -1.15144031002157E-02  2.01379765578214E-02 -1.28703054165317E-02 -9.56541670303347E-05 -9.03576368072634E-05
  5.19737082704133E-03  5.82041433252117E-03 -2.87967922975899E-03 -2.58207764765747E-03  1.03157581550330E-02
  8.57398920645201E-03  2.66797226037362E-04  2.49146433124664E-04 -5.07921327228786E-03 -3.71977488291531E-03
* ORBITAL    1   88
 -4.36252724104576E-03 -3.11718536873598E-02 -1.43882393239873E-01 -3.54161979825776E-01  5.72672744149318E-03
  2.90399443742484E-05  5.41607376673998E-04  5.35786656096863E-03  2.33675601554132E-03 -1.58491726751501E-05
 -1.69945415866905E-04 -2.36129806235157E-03 -7.48922587716343E-04  3.94556976785220E-03  6.84254437623692E-02
  1.57744796412464E-01  3.17039576391290E-02 -4.25227628000422E-03  2.16536174493901E-02  4.29251853210170E-04
  2.32792215422589E-03 -7.19437620849515E-02 -7.69339985005807E-02 -2.19557211840421E-04 -9.79756343761931E-05
 -3.43393530090993E-03  2.42154163502523E-02  2.17623134619178E-03  1.57216063324809E-02  7.86167111236402E-02
  3.60590245071125E-01  8.27140010737113E-02 -1.62153613083690E-05 -2.26328571546257E-04  5.71283863263300E-03
  5.66241326750848E-05  8.07330562779169E-05  1.63821676398585E-03  2.61772036769568E-03  1.11171992112580E-03
  3.05393931118467E-03  6.11508161845640E-02  3.14916069705864E-01  5.32193069128358E-02 -8.45996137058584E-02
 -5.05509442162012E-01  5.60907835217280E-03  3.67647610932522E-02  1.38096146873484E-01  9.24635676587587E-01
 -4.33233902988620E-03 -2.71989414129285E-02 -9.08555510095664E-02 -5.56773354923630E-01 -6.55626977819722E-03
 -5.02029509604245E-02 -1.93931807070789E-01  7.21315523705673E-03  9.20366393452636E-02 -1.14750426587516E-02
 -1.19570754470803E-01  6.65771228391669E-03  1.70371915626273E-02 -7.36290607186792E-03 -5.63986043692062E-02
 -2.16456603899492E-01 -7.94703876333659E-03 -1.00336380011602E-01  1.29771913490513E-02  1.34775196538819E-01
  7.73784847999619E-03  2.02566214764359E-02 -2.21589862983956E-04 -1.69791532140241E-03 -5.76320556981841E-03
 -1.98682074586886E-04 -7.10879504361057E-03  8.77059643784492E-05  1.51054396366916E-03  8.05741720798130E-04
  7.39323250721919E-03 -1.34511322524113E-04 -1.03183450110912E-03 -2.89038944577986E-03  2.89955771237279E-04
  7.83122925648462E-03 -4.19543748109421E-05 -1.42105573948892E-03  6.57714100767704E-04  5.00708322729462E-03
  4.06739769021298E-03  3.14762408984250E-02  1.44433094857617E-01 -2.46693130504138E-03 -1.32938707473590E-01
  2.65437133634127E-03  4.32070450805771E-02  1.58787542523870E-02  2.66298561647065E-01  3.91962745551556E-03
  3.03597415402827E-02  1.41254624303992E-01  2.41723885937020E-03  1.29144554615471E-01 -2.04652080065835E-03
 -3.39563798871531E-02  1.54755243416313E-02  2.57370673325074E-01  4.99516032676162E-05  2.07882917578119E-04
  2.33539483982100E-03 -4.48240397549097E-03 -1.46859639232090E-03 -6.93535369941253E-05 -7.40708625206316E-04
 -2.24023167323489E-03  3.91375806231569E-03 -1.13275813322494E-03 -1.55232335031551E-04 -2.57618739185818E-02
  2.81558477956314E-02 -2.70058825253356E-02 -1.80670534500041E-02  3.57144931506131E-04 -1.88199028021865E-02
 -2.48919681467902E-02  2.42695819291628E-02 -1.27888281531392E-02 -1.38069518720709E-03 -1.71251186530248E-03
 -3.70869358792275E-02 -3.52708281465290E-02  1.70493122364228E-03  1.58589866732020E-03  2.63041943985966E-02
  2.46829299374832E-02  4.22847962447773E-03  4.04825475116262E-03 -4.19083522283523E-02 -3.58608348051475E-02
* ORBITAL    1   89
  4.27892298576014E-04  3.06007222839814E-03  1.42433683916972E-02  4.99946517293334E-02  1.69154622320587E-02
 -9.84314691687770E-04 -1.80781930994900E-02 -6.73766209084125E-02 -1.91406631961598E-02 -6.06218159323289E-04
 -1.12231672622001E-02 -4.91658923862082E-02 -1.72720248589959E-02 -3.03599021207678E-04 -5.36385343992802E-03
 -1.58097283175871E-02 -2.80738884055888E-03  4.15560865638465E-03 -7.18883246314733E-03  3.53521315231826E-02
  7.90665657241185E-02  3.70689649120737E-03  5.20212752356761E-03  6.59351664813276E-02  1.40699727062109E-01
 -6.89671540467203E-03  2.17492916189928E-03 -3.19273760366411E-04 -2.30338203270241E-03 -1.12660318177863E-02
 -7.84300903489023E-02 -3.88462026329226E-02  3.34407248694546E-04  7.09588542578637E-03  2.53652848291173E-01
  4.89088237428269E-02  3.30468752573868E-04  7.02100633182360E-03  1.72853083850136E-01  3.51948817043660E-02
 -1.98986867222274E-04 -3.90010458144394E-03  5.50671706708292E-03  2.18200165913866E-03  6.65385224013132E-02
  5.18790953933360E-01  5.82112960330383E-02  3.53886508122247E-01 -7.63084605482242E-03 -6.87458258195428E-02
  9.95369391574746E-02  7.04512102577831E-01 -7.35186082201397E-02 -5.67464106372330E-01  8.04182049117878E-04
  6.15847094586932E-03  2.78225650945152E-02  1.37267663720405E-03 -1.07335490063430E-02  1.83363253035838E-03
  5.85584058844390E-03 -1.95113165279754E-03 -2.73958690407522E-02  2.59117099191476E-05  1.75140197608795E-04
 -2.70852515576911E-03 -1.66925705007711E-02 -3.99127794659085E-01 -8.08906387811076E-03 -1.89949448216818E-01
  7.59206751555918E-04  1.69526852777472E-02 -1.11082330715037E-03 -8.55085051395049E-03 -4.09213558808212E-02
  1.89998338430553E-03  1.92209436835058E-02  1.01923794305734E-03  1.16501948545585E-02  1.24969439401115E-03
  2.89020712447182E-02  9.92947809193633E-04  7.69097779126409E-03  3.86535205165637E-02  1.97873286032326E-03
  2.21799948103944E-02  1.11373054546843E-03  1.19567815575164E-02 -1.47611727090634E-03 -3.26096811291104E-02
 -4.87492348252479E-03 -3.75808065604621E-02 -1.41596822422530E-01 -1.23562525825594E-02 -1.45979231146532E-01
  9.56327140423879E-04  5.21630049961428E-02 -5.30474045474129E-03  1.95910960942454E-02  3.24181728672748E-03
  2.45770378850187E-02  5.58973073308886E-02 -5.88838889637417E-03 -7.08168757583836E-02 -9.36722798575667E-03
 -9.31709411796154E-02  2.94338704162108E-03  7.13015426720948E-03  6.18134247922221E-04  2.10275257144387E-03
  3.23599651460656E-03 -1.59338923551851E-03  1.30255456630953E-03 -9.43480825880220E-04 -6.66731049758999E-03
  4.68567791032188E-03 -1.83514409633546E-03  2.54334087083198E-03  7.74472228964872E-03  9.59222236980608E-02
 -4.23453821569936E-02  6.02040950325506E-02  6.77311914617607E-02 -1.27405316522673E-03  1.15793314005218E-02
 -4.83026055895595E-03 -1.85215874300143E-02  1.83544613647377E-02 -4.13527204371246E-03 -3.72014639330180E-04
  3.95995492952884E-02  1.41088619496051E-02  5.32755899869472E-03 -5.96937902001822E-03 -8.01912005946579E-03
 -2.06910407291991E-02 -3.96833145682514E-03  1.59225104701428E-04 -7.43218964186892E-03  2.83087820568471E-02
* ORBITAL    1   90
  2.42190334319261E-04  1.73437040930978E-03  8.13634835227135E-03  2.64969164720133E-02  3.12228651804554E-03
  5.25246277629020E-04  9.53283884907466E-03  1.21675100767105E-01  9.13450753951222E-03 -1.27154707419492E-03
 -2.33101512744750E-02 -2.63608768433568E-01 -2.15633814693247E-02 -1.94159236775797E-04 -3.32183461840963E-03
 -6.89214662013736E-03 -2.46790433165586E-03  8.38744288268194E-04  2.07782562036445E-04  3.05194759465990E-02
  8.79871713938382E-02  3.81381864506635E-03  5.53778621561207E-03 -1.19666430897556E-02 -4.01234224930414E-02
  8.90944368996277E-04 -3.89510465506418E-04 -1.52520211425936E-04 -1.10321957238283E-03 -5.50132692888822E-03
 -2.61192920321863E-02 -4.62961279064313E-03 -8.92116109574883E-04 -1.74971722294729E-02  4.87427235466261E-02
  9.33905758427135E-03  2.02726931948209E-03  3.96662057121264E-02  1.64126922172220E-02  1.78711203057823E-03
 -1.71870345295410E-04 -3.44442415125437E-03 -2.29590601102503E-02 -5.07744850255722E-03  8.60188312765461E-04
 -1.07031679168432E-03  1.64926245399071E-01  1.07530088953508E+00 -5.98368378656086E-03 -3.77274128916523E-02
 -6.95838830415094E-02 -4.90691270873817E-01  5.65674652986867E-03  3.61138031843338E-02  8.66367440938247E-03
  6.64986639306044E-02  2.24251968675802E-01 -9.40815669560542E-03 -1.08743266161778E-01  1.72029622508590E-02
  1.73593175677802E-01 -1.74001056563258E-02 -9.76446201828097E-02 -8.06153098091778E-03 -6.18830724859484E-02
 -2.05443940875897E-01 -8.12440496603859E-03 -8.59650727309807E-02  1.63033757801296E-02  1.63721808988362E-01
  1.68623663642200E-02  9.60241948685528E-02  4.45297850905192E-05  3.48128812179150E-04  2.89473092408739E-03
 -4.70445237760112E-04 -1.36514834629469E-02  7.73503123750960E-04  1.91169371293259E-02 -1.01752759391215E-04
  3.99249300952164E-03 -1.65902560557518E-04 -1.27861477230271E-03 -8.01201593430399E-03 -6.27600289089820E-04
 -1.74289592935526E-02  7.07181961185998E-04  1.80653283374980E-02  9.93043066164128E-05 -3.81345834329328E-03
 -1.46156223957177E-03 -1.15242704464589E-02 -7.69235260085096E-02 -5.33541946804614E-03 -1.04469088728934E-01
  5.29211356094292E-03  9.14526518183778E-02  5.33856588243959E-04  5.63372142560398E-02  1.25787528273505E-03
  9.95315721147172E-03  7.08094120354013E-02 -5.70377216810394E-03 -1.16324685541579E-01  5.80637342952848E-03
  9.92844434286136E-02 -1.57078917368713E-03 -7.47890336062177E-02 -8.17459605424273E-04 -3.12281869434239E-03
  5.82694769670859E-03 -5.13418919564601E-04 -4.80844664170152E-03  7.51317116319483E-04  2.67821780632371E-03
  5.82383834504212E-03  2.03823498071175E-04  5.72993181326120E-03 -5.50615119874355E-03 -8.67951202105028E-02
  4.05219155033473E-02 -3.80615713004546E-02 -6.69004354910103E-02  5.34514884925087E-03  8.53107342444225E-02
  4.14682787964450E-02 -3.74155178552892E-02  6.58064999228900E-02  6.84608280186785E-03 -6.35190431665904E-03
 -1.95924155377111E-02  2.00391115684861E-02  2.76417889182756E-03 -4.01374090533064E-03  3.43929350567579E-02
 -3.42963874613750E-02  5.15893026977566E-03 -6.97829188835975E-03 -8.23290304950763E-02  8.47570042329912E-02
* ORBITAL    1   91
  9.84495987921946E-04  7.38272519350243E-03  4.57145582392099E-02  3.66901411781438E-01 -1.49880412094212E-01
  5.78716718278556E-07 -1.09927462873436E-04 -4.61085523567143E-03 -2.52314997125805E-04 -1.74421906926304E-05
 -3.69140367831938E-04 -5.58448942158058E-03  3.59948952770911E-04 -5.59267367791145E-04 -1.74816250366105E-02
 -3.88311242507249E-01 -4.47139128959936E-03 -8.16764904106934E-02 -1.06835254444147E-01 -3.67888659243262E-04
 -5.54480841112391E-04 -5.95558114312620E-02 -7.62867480448158E-02 -2.12116230693060E-03 -4.97170640141220E-03
 -6.15863666940963E-02 -7.14251648224981E-02 -1.41357768098560E-03 -1.02105156892621E-02 -5.08231464407261E-02
 -2.46601338305396E-01  5.06861241020502E-02 -2.09509083020040E-05 -4.82989387772763E-04 -7.46691774788143E-03
 -2.41210940428949E-03 -7.64158065101872E-06 -2.21841238459416E-04 -7.07991491073025E-03  2.64069994148646E-03
 -1.25613470739831E-03 -2.31318316562800E-02  7.09821823636377E-02  2.42279726023141E-02  8.55433339389518E-02
  6.45462639048875E-01  2.17049543401642E-04  2.21909404095093E-03  6.43329122653142E-02  5.78875923294041E-01
 -1.24248594118118E-03 -1.23673437477788E-02  6.54802572057029E-02  4.94346999182840E-01  5.40761407660887E-04
  4.01162075981683E-03 -2.20738324831857E-02  4.07066905151241E-03  1.35005340087943E-01 -7.81761626867048E-03
 -2.65596486656753E-01 -2.87887381508928E-02 -4.75984414361317E-01  4.96570815922175E-04  3.68692542585393E-03
 -2.17358668378142E-02 -3.74545050880244E-03 -1.23747791587332E-01  8.05845339419723E-03  2.70578152519669E-01
 -2.85907210588488E-02 -4.76503541183453E-01  1.74565422446940E-03  1.31835484073874E-02  4.08486304092785E-02
 -2.77389532546544E-03 -3.96072406001223E-02 -9.34182783337513E-04  9.14878260639090E-03  3.75124591038301E-04
  4.96392906427748E-02  1.53580515528076E-03  1.15657349033423E-02  3.26629219954791E-02  2.50335996864384E-03
  3.61061539851688E-02  7.88239454607378E-04 -1.09371622394621E-02  6.91373806656325E-04  5.54559350932186E-02
 -3.28728172244320E-03 -2.51539859844082E-02 -8.17518478308342E-02 -4.97398903540389E-03 -8.09190952623860E-03
 -3.13999156111270E-03 -7.82827213254138E-03 -4.52157186520308E-03 -3.97457252788510E-02 -3.26430147456091E-03
 -2.49657767357989E-02 -7.86492345799124E-02  5.03453087610439E-03  8.07104417832993E-03  3.24069157690548E-03
  8.34610801482846E-03 -4.47255127094581E-03 -3.71498553498223E-02  1.37520569811526E-03  1.50380448598392E-02
  4.72329063219867E-03 -8.29553240728739E-03 -9.86225110115314E-03  1.51802043729030E-03  1.58064855898317E-02
 -4.65097137988535E-03  8.14879467673688E-03 -9.92427141876597E-03 -1.54773981852204E-03 -7.50825336655408E-03
  9.03505596126714E-03 -2.73707352362214E-02 -2.08847612818978E-06 -1.40258604614763E-03 -5.35182302866093E-03
 -7.36152080666730E-03  2.56349321393700E-02  1.42492277030956E-03  1.24947512901348E-02  1.24697025913025E-02
  3.77921110904267E-02  3.85495331260885E-02  8.64621489726492E-04  1.62407198499349E-03 -1.79657071463686E-02
 -1.88099567775008E-02  2.32713016984249E-02  2.31566218244821E-02 -7.05135162726084E-03 -6.79383120291783E-03
* ORBITAL    1   92
  4.58981645695455E-04  3.27974366166814E-03  1.51893845103801E-02  4.87225383918730E-02  1.28848717629113E-02
  9.77172823498864E-04  1.78497778279413E-02  6.55872065015102E-02  2.10645890037670E-02  6.05691073872940E-04
  1.13825311573893E-02  5.04462495392159E-02  1.36224399697252E-02 -3.43288396727431E-04 -6.06013628681512E-03
 -1.58628236265095E-02 -2.02742313196498E-03  5.20221259132061E-03 -5.90747260503814E-03 -3.57114229958691E-02
 -7.89435518010016E-02  5.31650967959055E-03  6.14733342851319E-03 -6.54287069104112E-02 -1.40190625154374E-01
 -6.01541453968880E-03  2.71066085579847E-03 -2.78785033515900E-04 -2.00910381409237E-03 -9.77159480910260E-03
 -6.99145812228600E-02 -4.07377962984423E-02 -3.55324447275678E-04 -7.51263045395670E-03 -2.50431473378425E-01
 -4.89009529223501E-02 -2.71944995823341E-04 -5.86213666621457E-03 -1.72565531898094E-01 -3.53600931372089E-02
 -1.81650864034016E-04 -3.48751446728188E-03  7.09936605673711E-03  1.61513221808388E-03  6.50112448682881E-02
  5.09541003403171E-01 -5.26945999633413E-02 -3.18282126195787E-01 -1.06605281479309E-02 -8.98927171186742E-02
 -1.01653367699124E-01 -7.18770169226420E-01 -7.47266756759045E-02 -5.75350363125844E-01  3.13899641657299E-04
  2.38122157968375E-03  4.89609033230011E-03  1.63325853417803E-02  3.94321578128683E-01  8.77467043155450E-03
  1.98547650868004E-01  9.27976069542323E-04  2.67684620004321E-02  3.14416753753800E-04  2.37551399611543E-03
  1.23222192422681E-02 -1.78572817126790E-03  6.07649394201192E-03 -1.08253470526509E-03  1.13716245708268E-03
 -1.10076309565876E-03 -1.90747091555264E-02  1.01100753438112E-03  7.82644810786811E-03  3.93692495477432E-02
 -1.94203368903911E-03 -2.12541872160315E-02 -1.10477394792505E-03 -1.21080715270609E-02 -1.46269842854887E-03
 -3.23312319069044E-02 -1.09982635746245E-03 -8.47115398632922E-03 -4.05976168995061E-02 -1.93190562499083E-03
 -1.99175452805410E-02 -1.04195316943402E-03 -1.24268830995214E-02  1.26043960998209E-03  2.91148378462758E-02
  3.24347987797626E-03  2.45757256365448E-02  5.42840676997788E-02  5.85589315961602E-03  6.88715626984870E-02
  9.62177726767356E-03  9.63193091266384E-02  2.94630968055567E-03  7.71021515359625E-03 -4.77278885604000E-03
 -3.67933301821652E-02 -1.38420456412690E-01  1.19938507520622E-02  1.40561347861046E-01 -8.55035399517033E-04
 -4.89610271014874E-02 -5.36398100454043E-03  1.55611628106934E-02 -8.75480902176640E-04 -6.17931012107481E-03
 -4.47521504463592E-03  1.92202622276133E-03  2.49352560597556E-03  5.45006919289080E-04  1.47485187074271E-03
 -3.43884785690394E-03  1.43055215824948E-03  1.50044844145290E-03 -1.36747171598141E-03  9.72953624383478E-03
  5.69039695505206E-03  1.85555393459791E-02  1.66248125654058E-02  7.93426815482137E-03  9.89499926678517E-02
  4.43561886646367E-02 -6.26898467732397E-02  6.98656563034463E-02 -1.48139991950124E-04 -3.33832864718128E-03
  1.30221582688185E-02  4.01824264927165E-02 -5.80235020370387E-03  5.61172931166582E-03 -1.96870602122267E-02
 -8.99003543969495E-03  4.13083057941305E-04 -3.60906513944299E-03  2.62741118616042E-02 -4.06265712713752E-03
* ORBITAL    1   93
 -5.17599107189978E-05 -3.50760688051619E-04 -1.97132087471557E-03  1.79766124661844E-02  1.82103014435233E-02
  4.42705359943426E-04  1.12448455041929E-02 -5.46284874825762E-02  2.33641783815581E-03  2.79187762836256E-04
  7.07209237552292E-03 -3.34953947592348E-02  1.35052690220743E-03  5.98592760496183E-04  1.53478146393643E-02
 -8.06143281371665E-02 -2.75390028904125E-03  4.54421050920667E-01 -5.85140802744483E-02  2.65209056313578E-01
 -3.65564706307394E-02  2.16564762697071E-01 -2.42886381768153E-02  6.11660439349710E-01 -7.78688740532909E-02
  4.59245616539156E-01 -5.85061596076982E-02 -6.96472102070521E-05 -5.01551125325781E-04 -2.54996234225638E-03
 -4.67280260128930E-02 -4.27261502802279E-03 -8.14400599379079E-05 -1.12203767120300E-03  2.18137749172553E-02
  2.58681651567484E-03  8.62521382917164E-06  5.39699689824013E-04  1.04074252038108E-02  1.71817351342959E-03
 -1.55016096943381E-04 -4.00575060499793E-03 -1.52665373925410E-02 -2.01480775913940E-04  1.58066846034289E-02
  1.38857549460944E-02  9.58113281667421E-03  7.85939475975508E-03  4.52918479042082E-03  1.50131737291190E-02
  2.45945101955201E-02  1.82223939713152E-02  1.12882635155080E-02  8.73288857250098E-03  2.20603360515658E-04
  1.97073144685372E-03  3.59715583975914E-02 -1.75719964791953E-04  1.04960965431119E-01  7.51855746865510E-04
  5.38841267326834E-02  3.45173098526368E-04  1.39072448153576E-01  2.76799936990129E-04  2.36252699158093E-03
  3.88307345620921E-02  4.84075288873646E-04  1.27848985223397E-01 -5.24631745682582E-04  7.19977963467090E-02
  3.64099574867160E-04  1.49019472374467E-01 -2.22297103156342E-04 -1.96550595294359E-03 -6.92516765250282E-02
  6.64489793446896E-04  1.29058059567337E-01  1.16617245676654E-03  9.32187688930073E-02  6.46916387015327E-04
  1.48252804034510E-01  5.07459578657897E-05  4.60771742106875E-04  1.25271523402231E-02  1.06510344389490E-03
  8.33380548134014E-02  4.54572136878342E-04  2.24433128647818E-02  7.53542268006466E-05  8.82226957076538E-03
  1.83339635959759E-04  1.41456485777596E-03  1.66151190892188E-02 -3.17078388852071E-04  1.78180103710530E-02
 -1.39600939396904E-05  1.52193881218330E-02  5.72255010661697E-05  2.88345551616002E-02  1.64383552776086E-06
  4.19986169446841E-07  1.20227788932383E-03 -4.38677328272996E-05 -1.29903771583173E-02 -1.27327484603096E-06
 -2.71448841117501E-03 -1.29091962127536E-04 -1.48993010267592E-03  6.28575973431503E-05  5.69383815873745E-03
  3.18555720116684E-03 -3.37520164330017E-03 -3.29496772850465E-03  5.69246783286474E-04  7.76427261417021E-03
 -7.50238974798223E-03  1.17398726268158E-02 -1.24269327821794E-02  1.82513201856594E-04  2.59777822347222E-03
  1.05115080325147E-04 -1.19683081314586E-03  1.50127409580731E-03 -1.02854760150824E-05 -4.85632063682222E-04
 -5.97622557741657E-03  8.81674859381519E-03 -9.61139460303339E-04  4.02880550322226E-03  1.41579585813229E-02
  3.00044594567464E-03  2.14812738212573E-03  7.02735270818495E-04 -3.09471776308272E-02 -4.32605942307317E-04
  3.99331610456472E-03 -8.86071592353751E-03  1.60692777975556E-02 -1.10521055408785E-03 -6.59081093360111E-04
* ORBITAL    1   94
 -4.31171966248067E-04 -3.11093230469861E-03 -1.48659068151369E-02 -1.57850871549144E-02 -9.70089628754644E-03
  9.62681361561091E-07 -1.94054019658484E-05 -4.49421652397278E-05  4.31132974567803E-06  2.38081224417254E-06
  1.47245125522238E-04  4.74314154937236E-04  2.31833710506906E-05  6.32082981192402E-04  1.11859118500450E-02
 -1.09669164243577E-02  6.65669431313658E-04  2.28145043490586E-01 -1.96537570477845E-02 -1.45731134621309E-03
  1.88323204577035E-05 -9.32836864243545E-01  9.66432440583399E-02  1.42176458311273E-03 -1.67114233269157E-04
  2.05827033677531E-01 -2.21637373237032E-02 -2.51333643141402E-04 -1.77928460751136E-03 -7.87319896769017E-03
  3.11048314213218E-02 -1.34777502050011E-02  7.57796562696750E-07 -7.38809563429909E-06 -4.95534263192707E-04
  1.58097667308446E-05  6.02475102015781E-07 -1.23529064851187E-05  7.52819021003455E-04 -3.86209218998310E-05
 -1.50699055018223E-04 -1.14434747827126E-03  3.90735479332309E-02  1.49936898222979E-03 -9.16876615519468E-03
 -4.80618583239297E-03 -1.10535923908614E-05  1.43923170505802E-05  1.96099245539422E-02  6.23749510313241E-03
 -1.78032826639167E-05 -5.00158992466515E-05 -7.38959476460745E-03 -4.36462518838885E-03 -1.51282755786893E-04
 -1.05740448741761E-03 -4.06730839382821E-03  9.62737475984856E-05 -4.71377473765725E-02 -1.42888793258135E-04
  1.01729842892604E-01  5.01169498005780E-04 -3.38570482874340E-02 -1.86153281935090E-04 -1.32740720801621E-03
 -5.39388889344052E-03 -1.30884033776587E-04  4.67420398286771E-02  1.84799565289438E-04 -1.00135982625104E-01
  5.07720887430048E-04 -3.40514453129635E-02 -1.76608875904321E-04 -1.41253858086731E-03 -2.12416779172639E-02
 -5.24994893910485E-04 -6.79151067664882E-02  3.18911283760367E-04  2.26486514331731E-02  6.47848746747291E-04
  1.04232784693700E-01 -1.72689814421937E-04 -1.38202243957187E-03 -2.09426193725895E-02  5.28921418713271E-04
  6.82366154757231E-02 -3.17539816742892E-04 -2.21726787432192E-02  6.45175271604197E-04  1.03645997237484E-01
  8.46992174447393E-05  6.33467663833542E-04 -2.74598336571134E-03  1.01103140116035E-04 -6.65288313032635E-03
 -1.79670315286189E-05 -1.14917445086336E-02  5.00850417532287E-05 -2.17724015755407E-02  8.29789563450159E-05
  6.19191774679526E-04 -2.80904628994755E-03 -9.47637981600590E-05  6.25659700010365E-03  1.38716648775245E-05
  1.12215406011728E-02  5.26882266856132E-05 -2.13876238391150E-02  3.08878903864497E-04  1.05589552690340E-02
  9.63105576453312E-04 -1.54113286196373E-02 -1.79772317896178E-02  3.25682645113240E-04  1.07122826946060E-02
 -9.71326244005603E-04  1.54377624382839E-02 -1.79949095774610E-02  2.27727509422013E-04  2.38973070415019E-03
 -5.83081746823176E-04  1.61167042289491E-03  2.94890394316754E-03  1.96283409477712E-04  2.03401555457636E-03
  6.18807848319672E-04 -1.47245879948942E-03  2.89905981816220E-03  1.86859601255205E-02  1.87890696447182E-02
  3.27726314110434E-03  3.25233533978912E-03 -1.16636487122787E-02 -1.18444160123893E-02 -3.33988481890442E-03
 -3.19333274055995E-03 -1.07276711628536E-02 -1.07434721567247E-02  1.51822257043241E-03  1.55013783928150E-03
* ORBITAL    1   95
  7.68443872951496E-06  5.79128469715144E-05  2.90870370933837E-04  5.25279359491134E-04 -3.63646606406594E-04
 -8.14961473658232E-04 -1.82202089264101E-02  5.04508869268417E-02  3.15192124605616E-05  1.63059151382178E-03
  3.59189850052610E-02 -7.98288330642870E-02  3.35341613775407E-05 -1.64100626715333E-05 -3.57224776944426E-04
  1.55957742128763E-03  1.75192914254234E-05 -1.03588868337345E-02  1.27826404114068E-03 -8.52704192785211E-01
  9.98419701813712E-02 -3.33608989689493E-03  4.26741345865552E-04  3.92586871434204E-01 -4.04812035835750E-02
 -1.23424198384613E-02  1.54347517944527E-03 -2.97340302045383E-06 -3.24140713976604E-05 -3.11224105492193E-04
  4.50742661723545E-05 -3.74966193272846E-05 -2.71573226087780E-04 -5.28109463739914E-03 -8.51522254513574E-04
 -2.89057976202454E-03  5.71769197851180E-04  1.12610581649840E-02 -4.51171916253406E-03  5.00223545854781E-03
  4.59320386516436E-08  5.48553775364764E-05 -5.88405872543734E-05 -2.29979668544584E-04 -4.02224664314928E-04
 -3.93296715247252E-04 -2.99275069302949E-02 -2.47135352213209E-02 -1.89404573478808E-04 -4.87080799054623E-04
  1.51290060437889E-02  1.20887087961271E-02 -3.08746306894090E-04 -1.41605085468594E-04 -3.18569672788326E-05
  2.30350547987794E-04  4.22623140388558E-02 -7.25524069078946E-04 -1.13510872312838E-01  1.45496963066998E-03
  2.33666981019138E-01  9.75592640457180E-04  1.16698430973549E-01  2.31969715338772E-05 -3.21271843941486E-04
 -4.34843067941617E-02 -7.41337700686081E-04 -1.14530734229043E-01  1.50064969476281E-03  2.33591844335690E-01
 -1.00741071963407E-03 -1.23851841950757E-01  3.49928166515032E-04  2.77148846862438E-03  3.15942887276100E-02
 -4.62239756606796E-04 -6.55448329647932E-02  1.29741768038888E-04  3.68079798963146E-02  3.80352936606846E-04
  3.18978047661307E-02 -3.49045551631959E-04 -2.76075735194120E-03 -3.04163878747308E-02 -4.74874233583922E-04
 -6.50949453233501E-02  1.44358395978753E-04  3.86594656317238E-02 -3.97613252933367E-04 -3.61315444113781E-02
  2.84840063505113E-05  2.30820199748091E-04  2.38945579781439E-03  1.25295421510782E-04  2.42461478786292E-03
 -1.33985937029305E-04 -1.82460834235676E-03 -5.92966123327872E-05 -2.25619691536733E-03 -2.78022323417479E-05
 -2.24279226936272E-04 -2.61731484634087E-03  1.15007210328575E-04  3.17180095554299E-03 -1.34448695098830E-04
 -1.63029312219086E-03  6.54366916886869E-05  2.01196904911431E-03  7.84064763244281E-04  2.37990491005868E-02
  1.29313606755350E-02 -2.51511956131586E-02 -2.18831948074460E-02 -8.05250162656829E-04 -2.41497578268626E-02
  1.30817535573632E-02 -2.54544433030810E-02  2.22515641658043E-02  4.55065516690664E-04  6.99172059059504E-03
 -6.32476441051159E-05 -9.70564944215935E-04  4.90515650567633E-03 -4.68110373599349E-04 -7.11079693385094E-03
  7.10473267798699E-05 -1.15730694770113E-03 -4.89792084625361E-03 -7.19461969101938E-03  6.58531251115502E-03
  1.35335332957507E-03 -1.58564986230362E-03 -1.49536922532546E-02  1.57367701122052E-02 -3.38868187535114E-03
  3.46634936723074E-03  1.36030864541755E-02 -1.36669384184234E-02  2.53147973214005E-03 -2.34594297397614E-03
* ORBITAL    1   96
  5.67832948826280E-05  3.88701012780274E-04  2.20604985178065E-03 -1.70134852444702E-02 -1.77819635274454E-02
  4.66038412947635E-04  1.18524988412020E-02 -5.77200116353557E-02  2.40000566383173E-03  2.40085492580290E-04
  6.14334468255304E-03 -3.25904793440893E-02  1.17167878837339E-03 -5.87269339979248E-04 -1.50377611404687E-02
  7.77082484350366E-02  2.67978774857781E-03 -4.18661697964559E-01  5.46207246645202E-02  2.90302643753653E-01
 -3.97525455424596E-02 -2.10992741177296E-01  2.38564156759363E-02  6.12124470999129E-01 -7.84952797332457E-02
 -4.79138263699289E-01  6.06564408222023E-02  6.18301764617873E-05  4.58838975031330E-04  2.40342662204125E-03
  4.47807564212838E-02  4.30480870967639E-03 -7.10176951106580E-05 -8.27405249224254E-04  2.16308690660712E-02
  2.76920208267523E-03 -1.40584622327595E-06  2.26823754038995E-04  1.00656081570502E-02  1.50928796284283E-03
  1.44957690112063E-04  3.61568900538389E-03  1.31968979100516E-02 -1.71890677371370E-04 -1.58360384762687E-02
 -1.41578944335458E-02  1.04622743463674E-02  8.52438739759604E-03 -4.47807331492858E-03 -1.47097670031707E-02
  2.48333171075034E-02  1.85935262526238E-02 -1.03668024397414E-02 -7.98757018122057E-03 -2.68638589071853E-04
 -2.31535781761269E-03 -3.85905695629802E-02  5.22011232427691E-04  1.39123921203058E-01 -5.45535914557994E-04
  7.06541573034209E-02 -3.77884879618856E-04 -1.48613896058852E-01 -1.97193002417128E-04 -1.77774336872146E-03
 -3.32267839432125E-02 -1.41410025996185E-04  1.03903885942992E-01  6.80502471161902E-04  4.61476807479036E-02
 -3.36413544932551E-04 -1.32658774018301E-01 -5.90298601904836E-05 -5.33474234257884E-04 -1.48593472967863E-02
  1.07830577710535E-03  8.82593602646860E-02  4.66227225031259E-04  2.21596327690648E-02 -9.48405944113265E-05
 -7.93772465688309E-03  2.09273066408908E-04  1.86542520641471E-03  6.87360535481475E-02  6.72880052263171E-04
  1.30425564743869E-01  1.15871024265189E-03  9.31205236968752E-02 -6.21466475994191E-04 -1.47243564070315E-01
 -1.27327998315135E-05 -8.46734508416720E-05 -1.39874283319017E-03 -7.58855101717048E-05 -1.28608503780875E-02
 -1.49810740985117E-05 -2.52419738338242E-03  1.13365663660396E-04  1.92963309200666E-03 -1.76642685004963E-04
 -1.36124480696648E-03 -1.61703518457358E-02 -3.21518294444108E-04  1.75780098482338E-02 -7.82680587607982E-06
  1.52855048915810E-02 -5.03539290676507E-05 -2.87393775769305E-02 -5.50341021941382E-04 -7.45006340543066E-03
 -7.21646956346256E-03  1.14098852669551E-02  1.24078412950804E-02 -1.32694055263941E-05 -4.38163653172745E-03
  2.18734753621440E-03 -1.74556615756377E-03  2.01849748159123E-03 -3.55305696743036E-05 -1.21835406462259E-04
 -5.93232987766226E-03  8.56730737903027E-03  6.32538735726973E-04 -2.02904038913349E-04 -2.80332268806274E-03
 -9.30096059998577E-05 -8.52410987796031E-04 -1.64503140589305E-03 -1.41652865259582E-02 -4.18458799847428E-03
 -2.18441877908346E-03 -3.01762299486937E-03  3.08311889919346E-02 -1.81732922673818E-03 -3.67672762883767E-03
  5.22800711230708E-04 -1.63826566341556E-02  9.67408202580638E-03  6.01907356684088E-04  1.15212874220722E-03
* ORBITAL    1   97
  4.45171470109780E-05  3.09991300122815E-04  1.38461437333981E-03  8.82021625945367E-03 -1.46342276032551E-03
  2.02074262269497E-05  4.87421260468083E-04 -2.30540126924300E-03  1.25499452015921E-04  1.34246743262159E-05
  2.59197550221438E-04 -1.32315681421392E-03 -5.78028166298427E-06 -1.24042560191482E-04 -3.26153408914777E-03
  2.75766102807948E-02  1.36110081756045E-03 -7.05736241885440E-01  7.95245411492185E-02  1.05927511160871E-02
 -1.44103664166720E-03 -2.16332645732546E-02  4.81920180367996E-03  2.53189180683542E-02 -3.17640647444183E-03
  6.73744672301685E-01 -7.36947929844605E-02  5.43802117323971E-06  3.58603244079680E-05  1.77457668717659E-04
  4.18417396001424E-03 -2.63861704393083E-03  3.12551688860875E-07 -3.59883781868047E-06  1.34310388622190E-03
  1.52731175567252E-04  1.19334778788119E-06  3.16337981118493E-05  3.37526337187807E-04  1.20080609198316E-05
  3.55775467050465E-05  8.92848145359624E-04  6.30407078302024E-03  4.36895085998455E-04  8.95060227651540E-03
  9.70666240794201E-03  3.41332490778758E-04  2.31834719189215E-04 -1.45799908530637E-03 -3.33990696815233E-03
  1.07900362019112E-03  7.18423277203353E-04 -1.87302061549297E-02 -1.74870039119628E-02 -4.24110456693816E-05
 -3.81148643615177E-04 -7.40605457808290E-03 -3.51079959910935E-04 -1.52570305154099E-01 -3.25190743887341E-04
 -7.27184366866910E-02 -6.01079811792071E-05 -2.88070866592658E-02 -3.35218278904038E-05 -3.14896260606228E-04
 -7.39808520331562E-03  3.65095444369411E-04  1.62039603380626E-01  3.25657701332970E-04  7.79510007924737E-02
 -7.45135614466245E-05 -2.88504274292457E-02  1.40016905399785E-04  1.15015939572257E-03  1.85898725893107E-02
 -3.89548064123985E-05 -2.26316808744765E-02  4.92083042438929E-06  1.96998857540215E-02  1.18794313449070E-04
  7.61070906991275E-03  1.50885457418065E-04  1.24707666176555E-03  2.19070750682172E-02  1.12267063880266E-04
  3.11501601087763E-02  6.06980541355023E-05 -1.50164362701053E-02  9.28594444364077E-05  1.91397643662368E-03
 -4.30230259396738E-05 -3.48137681020072E-04 -5.30098959016111E-03 -3.16983970415420E-05 -7.22021641835935E-03
  1.00781179911603E-04  4.86755166086946E-03  8.07620399310822E-05  2.77926329002788E-03 -5.84761990619851E-05
 -4.68221990425154E-04 -6.30847386306150E-03  2.26374246763553E-05  7.40783233922695E-03 -9.11374041271249E-05
 -4.16762915957720E-03  6.43580398455353E-05  1.40935443274177E-03 -7.82671499230252E-04 -1.74479407903821E-02
 -1.16577141303019E-02  2.05136809363312E-02  1.32915166407716E-02 -7.63669218083555E-04 -1.74019770166895E-02
  1.15359123381054E-02 -2.02198264822781E-02  1.29768059685444E-02  4.58378918333958E-04  7.43437611960529E-03
 -1.81865168558780E-03  5.43088880484848E-03  5.91499668381193E-03  4.35275970359692E-04  7.16305977359545E-03
  1.56975791951153E-03 -5.00560280120479E-03  5.82649211433279E-03  5.32400979545438E-03  5.73041398203048E-03
 -1.24899735575375E-04 -1.08651228197663E-04  1.01194547572109E-02  8.83930811111950E-03 -2.84643675341020E-03
 -2.58154683271507E-03 -4.84283005241879E-03 -3.82909397009713E-03  2.59731943215663E-04  3.41948460161406E-04
* ORBITAL    1   98
 -7.63788894545463E-05 -5.50677641406122E-04 -2.72118511298272E-03 -1.40201373504604E-02 -6.75925565783327E-03
 -8.82826568366687E-04 -1.72757918139286E-02  5.19920595932001E-02  1.04099430176827E-02  2.03536671784309E-03
  3.98560508078482E-02  1.89519591962816E-02  3.19892887469322E-03  8.24845678830727E-05  1.60745962008709E-03
  6.23963745125298E-03  2.05847385142122E-03  1.94652663335243E-03  1.20571490334285E-02 -1.64990383429707E-01
 -1.07588020955538E+00 -4.52633841989115E-03 -3.02319197849198E-02  6.98755192670636E-02  4.91038967968352E-01
  2.83814490048245E-03  1.83278999222029E-02  1.57162940823183E-04  1.12371878641993E-03  5.23054283946995E-03
  1.60162256466452E-02  1.23450004268874E-03  5.24084933042650E-04  9.49155056179390E-03  1.21587005390494E-01
  7.93460239351972E-03 -1.27822852414081E-03 -2.34324251952171E-02 -2.64293252840615E-01 -2.01686351223755E-02
  1.16422251371672E-04  1.97853300106718E-03  2.64757830444896E-03  3.30892162799902E-03  3.21627956118361E-04
 -3.96120000841871E-04 -3.06377879087634E-02 -8.82999604758137E-02  2.15267280995491E-03  2.15840211861059E-03
  1.18403952456210E-02  3.99394482383370E-02  2.32040646384641E-04 -8.52598692639524E-04  8.56626345427780E-03
  6.57435895987541E-02  2.20579981451525E-01 -9.04389083665099E-03 -1.01629592874468E-01  1.70449871636030E-02
  1.70756346886574E-01  1.73207675235855E-02  9.72413327223209E-02 -8.20861382401284E-03 -6.30116467396705E-02
 -2.10437188343712E-01 -8.56737677120186E-03 -9.48706382301686E-02  1.64548505892271E-02  1.65315935383662E-01
 -1.69950462308869E-02 -9.73810013513806E-02  1.25651432564597E-03  9.93475320342318E-03  7.00636674839859E-02
 -5.62439720002238E-03 -1.15082924830794E-01  5.63729650542690E-03  9.69876210975944E-02  1.58058142536896E-03
  7.48316585288668E-02 -1.37286713654066E-03 -1.08496325927790E-02 -7.41544138071736E-02 -5.33550222365565E-03
 -1.04984174548744E-01  5.50769368052855E-03  9.45002620677852E-02 -6.48297554661307E-04 -5.82115693690460E-02
 -1.22587587911268E-04 -9.45789973613489E-04 -6.22483639951925E-03 -5.97036613881177E-04 -1.70926857783356E-02
  7.41685272069463E-04  1.89392231029387E-02 -1.21349010997036E-04  2.93408169785148E-03  7.92396749391404E-05
  6.11218972344767E-04  4.00912351859714E-03 -4.96745849387177E-04 -1.40838617636775E-02  7.54091048454650E-04
  1.90157921096255E-02  1.01754242744320E-04 -4.20605210194346E-03  5.42717532748239E-03  8.65288456932514E-02
  4.15401091069217E-02 -3.80830335494974E-02 -6.66574170252036E-02 -5.40184555717071E-03 -8.51207478923627E-02
  4.03553612048677E-02 -3.69954797609657E-02  6.60228505478206E-02  8.44068527310535E-04  3.47539818763317E-03
  5.44287231576532E-03 -6.16714961596939E-05 -5.74441028521046E-03 -9.23625659009239E-04 -4.20483393833037E-03
  5.79607688991785E-03  4.35178328237968E-04  4.90312485550576E-03  2.12550708175434E-02 -1.85082444402022E-02
 -6.27913792152673E-03  6.66580799441303E-03 -3.47372953114765E-02  3.33309213362747E-02 -3.96476152209436E-03
  3.64052531016682E-03  8.57122153390000E-02 -8.14964436403464E-02 -7.05474079796833E-03  5.85075746307423E-03
* ORBITAL    1   99
 -2.14730164615026E-03 -1.55117535871190E-02 -7.75308606393966E-02 -3.56134320324948E-01 -8.70225665507164E-02
  3.09258606397130E-05  6.32968107424167E-04 -1.36063181724415E-03 -1.64527459602788E-05 -6.36002459412865E-05
 -1.24093324477861E-03 -1.12345345273269E-03 -6.25465636267033E-04  3.03321393384937E-03  6.07398653631954E-02
  3.12300045598230E-01  5.51171747961230E-02  8.39856909382504E-02  5.02384543837035E-01  5.90023550834394E-03
  3.71943420999962E-02 -1.38442688279865E-01 -9.27621551925613E-01 -1.43782733713914E-03 -1.04279973167602E-02
  9.03644725689132E-02  5.54771161876168E-01  4.37088049783918E-03  3.12299030138467E-02  1.44110335651820E-01
  3.53894994726704E-01 -5.91867483908427E-03 -9.71987361360918E-07  3.56046956259890E-05 -6.61610371635016E-04
  4.27404380562789E-04  3.76668992353932E-05  6.61925694062952E-04  7.04973903004323E-03  1.86310951977739E-03
  3.94911796182953E-03  6.84946036631944E-02  1.57773389145447E-01  3.04180438616918E-02  4.28167733687869E-03
 -2.18809134018471E-02  8.41101134582148E-04  2.40433675410174E-03  7.18593914481043E-02  7.63668082740578E-02
  6.46817935357272E-05 -6.59175172960527E-04  3.49677130409068E-03 -2.41138774276153E-02  6.60696762178369E-03
  5.05805487026834E-02  1.94747628078438E-01 -7.20820904177721E-03 -9.13817230515185E-02  1.15507876954506E-02
  1.19577447778994E-01  6.52421763437688E-03  1.34289973457664E-02  7.22626165641645E-03  5.53365825230975E-02
  2.11670462552528E-01  7.87486124267242E-03  9.94607767159606E-02 -1.27071760910072E-02 -1.31104149121726E-01
  7.56157573467874E-03  1.83314879169389E-02 -4.06839947325396E-03 -3.15080487054570E-02 -1.46459472916485E-01
 -2.19137734095421E-03 -1.26357782384401E-01  2.23461730981459E-03  3.68524804201902E-02  1.57089669056022E-02
  2.60760396810157E-01 -3.88263997813126E-03 -3.00647864022790E-02 -1.38893977803867E-01  2.72251865704626E-03
  1.35540433704431E-01 -2.50886309248012E-03 -4.25677523853214E-02  1.56374157178377E-02  2.63253489260695E-01
  2.03429393117653E-04  1.55974968485155E-03  5.34347486796348E-03 -2.11634876158338E-04 -6.90796152008454E-03
  4.98751145036975E-05  9.74043877418174E-04  7.77083434316977E-04  6.96202809112227E-03  1.55679307290596E-04
  1.19283321756977E-03  3.55661927833656E-03  2.60676510583277E-04  7.51744521654246E-03 -5.84653247014565E-05
 -1.31045895098510E-03  7.23249847260030E-04  6.73725977511331E-03 -7.15170888813472E-05  2.13565715905553E-02
  2.52407018030983E-02 -2.53228615966234E-02 -1.40289635517596E-02  5.97108880424081E-05  2.49361102226975E-02
 -2.77616371806795E-02  2.71077668642353E-02 -1.79298551894930E-02  3.12210061770028E-05  6.07476321086246E-04
  2.12371590380219E-03 -3.41879666461249E-03 -1.30226926608072E-03  5.44729843010753E-05  5.61612668718928E-04
 -2.41964469904087E-03  3.98579022272007E-03 -1.36514404818851E-03  3.53427059590479E-02  3.65256964719794E-02
  1.90159997196775E-03  1.52170728199448E-03 -2.45872419674936E-02 -2.62708565346252E-02 -1.94071863422369E-03
 -1.72958442315390E-03  3.65503126489712E-02  4.22775266378589E-02 -3.91620838927243E-03 -4.27569961736621E-03
* ORBITAL    1  100
  2.83441068900092E-04  2.04305022704903E-03  9.93399281736814E-03  7.05853268374725E-02  3.82003637521200E-02
  3.37071606093138E-04  7.12200927256522E-03  2.49615553924969E-01  4.82197487676217E-02  2.90033613247159E-04
  6.20259848590115E-03  1.71955445636044E-01  3.61278288500860E-02 -1.62894934707008E-04 -3.11586862047069E-03
  1.19996518105517E-02  3.22038253013085E-03 -6.54029131867645E-02 -5.12405928332798E-01 -5.53733447241014E-02
 -3.35035467863115E-01  8.05032636172283E-03  7.24356170326073E-02 -1.01733283296543E-01 -7.18007712481415E-01
  7.39782983890124E-02  5.69497193391182E-01 -3.95157349630946E-04 -2.82303219208269E-03 -1.30853344288369E-02
 -4.39506256329311E-02 -1.45557449922967E-02 -9.94869375822001E-04 -1.82845960636403E-02 -7.00565772965314E-02
 -2.14474046056751E-02 -6.18797167043106E-04 -1.15955217481343E-02 -5.27266387877778E-02 -1.33679927994479E-02
 -2.89823991975473E-04 -5.15522959273571E-03 -1.54959214157372E-02 -4.47212620494891E-03 -4.31995123907237E-03
  7.26617085757577E-03 -3.54885576858536E-02 -7.84671548364218E-02 -3.64302952781596E-03 -4.50724287488104E-03
 -6.52883040561520E-02 -1.39384663315398E-01  6.72218595770732E-03 -1.91049305424160E-03 -1.36174254132747E-04
 -1.03172585316933E-03 -3.52853260443874E-04 -1.64987875330562E-02 -3.95999304006411E-01 -8.38031154817452E-03
 -1.93385121967235E-01  7.97421646235602E-04  2.16463348798329E-02 -4.77869429916535E-04 -3.64106478722905E-03
 -1.75298512872107E-02  1.63849357581678E-03 -7.41124446221755E-03  1.24971490948709E-03 -6.83332936117634E-04
 -1.53409272717716E-03 -2.44709165867080E-02  4.86826194319699E-03  3.75245372699913E-02  1.41243420621934E-01
 -1.22336922592687E-02 -1.43788301577638E-01  8.23943282430795E-04  4.97102872121543E-02 -5.36724235677721E-03
  1.69872464075877E-02 -3.32334801403161E-03 -2.51982732206405E-02 -5.78555924007861E-02 -5.97596749071779E-03
 -7.09239926278723E-02 -9.55871849541121E-03 -9.55014745480250E-02  3.10675156976960E-03  9.76373321265686E-03
  1.01743238042559E-03  7.83447643071233E-03  3.74353363810367E-02  1.81868278406110E-03  1.83302315096430E-02
  9.53722573971891E-04  1.07405793575419E-02  1.17806259849872E-03  2.81721332679981E-02 -9.87913808241826E-04
 -7.64822671195273E-03 -3.83070262162537E-02  1.95196175667624E-03  2.16276542634243E-02  1.09735746130950E-03
  1.18862948031252E-02 -1.40937463896316E-03 -3.11797885448434E-02 -7.93000758989506E-03 -9.81782845173560E-02
 -4.34473524418382E-02  6.14037608771914E-02  6.90284000526457E-02  1.40028320103579E-03 -9.76362104765100E-03
 -5.69100208535114E-03 -1.80180068548913E-02  1.69992454642874E-02 -5.59533465951453E-04 -1.67575338902778E-03
  3.43102060456375E-03 -1.51886064770422E-03  1.42146087437103E-03  9.08987347460033E-04  6.55791512837835E-03
  4.65576217078036E-03 -2.58743134683766E-03  2.60119943617959E-03 -3.99368661835282E-02 -1.31220158523659E-02
  3.77433908043796E-03  1.17465261211718E-04  8.48545279736587E-03  2.01594280434596E-02 -5.39389891238137E-03
  5.50552885720905E-03  5.84382921567686E-03 -2.69404765877879E-02  3.43044077974313E-03 -6.52663517858633E-04
* ORBITAL    1  101
  1.43802418738400E-03  1.03900795422670E-02  5.18127041172588E-02  2.52653075999037E-01 -5.31112264774316E-02
  4.38700263482393E-06  8.78263550303107E-05 -3.27020569668060E-03 -1.24776043188589E-03 -2.90911412061779E-05
 -6.78984899831417E-04 -6.73238550827663E-03  7.20143808875760E-04 -1.27666407030754E-03 -2.36098065294009E-02
  6.59818002320162E-02  2.36383305461092E-02 -8.70581268630316E-02 -6.52791845793346E-01  1.42828200715233E-03
  7.24587786793410E-03 -6.43037387676662E-02 -5.76714588351383E-01  6.79667266245517E-04  8.48287740381272E-03
 -6.56387068258780E-02 -4.92725933643616E-01 -9.92719856251795E-04 -7.44107961346467E-03 -4.59088905685063E-02
 -3.66072566892436E-01  1.48076269320821E-01  3.00158382011894E-06  1.85023300741379E-05 -2.63025394187890E-03
 -1.91291615491197E-03  1.81323318683182E-05  3.60654143034838E-04  3.44175188629105E-03  3.66660546069110E-03
 -5.72403350529989E-04 -1.76380421304826E-02 -3.87064076586053E-01 -4.04462851415404E-03  8.14803797752268E-02
  1.05898028222805E-01  7.31281821949042E-04 -4.92593552193845E-04  5.95013333649081E-02  7.84778345074119E-02
  9.70145667458810E-04  1.68417579483772E-03  6.15525771858298E-02  7.31798943420896E-02 -6.47474263520343E-04
 -4.85550420415941E-03  1.69058959454715E-02 -3.70329520343214E-03 -1.24734484327925E-01  7.63006196234942E-03
  2.63109930605113E-01 -2.89969363656831E-02 -4.81023852567210E-01 -6.20666173451284E-04 -4.63060508268787E-03
  1.82327613455001E-02  4.06466628755230E-03  1.33950297737770E-01 -7.65942923095439E-03 -2.62509206016117E-01
 -2.86484788844682E-02 -4.75435177716701E-01  3.28494379953651E-03  2.51307738264832E-02  8.10822233548618E-02
 -4.93123991180280E-03 -6.53382156773530E-03 -3.12768343247152E-03 -7.55118695641978E-03 -4.51248500445034E-03
 -3.89215700634325E-02  3.36504064336488E-03  2.57422441951606E-02  8.24579320743938E-02  5.15398220480360E-03
  9.10619929466527E-03  3.21596627915378E-03  7.72379981718606E-03 -4.57154361592267E-03 -3.75010786758846E-02
 -1.65030829069084E-03 -1.24501289084155E-02 -3.72518941647219E-02 -2.65169440448088E-03 -3.82086868999448E-02
 -9.43170890320368E-04  8.68151540656615E-03  4.90607344079394E-04  5.09076887773304E-02 -1.61272282687710E-03
 -1.21624284340392E-02 -3.58777767696620E-02  2.64581729527455E-03  3.85061456570257E-02  8.30465544472929E-04
 -1.04218101317881E-02  5.71856840100538E-04  5.33936998310644E-02  1.43138027431015E-03  5.82943175790243E-03
  8.51275173596300E-03 -2.64281380510324E-02  8.07685322395627E-04  1.42125502491564E-03  5.56279204354452E-03
 -7.57608847050005E-03  2.55142887199337E-02  1.44448850104163E-03 -1.36312411014967E-03 -1.46344759617384E-02
  4.79471670017374E-03 -8.40041656216975E-03 -9.58208351490529E-03 -1.53279241384572E-03 -1.64033544452186E-02
 -4.59800191714200E-03  8.39930243535931E-03 -1.02444204036113E-02 -3.77629838355313E-02 -3.86445011001210E-02
 -1.24986225854730E-02 -1.23178018054887E-02  1.90032287368408E-02  1.85515665203658E-02 -1.41580313339537E-03
 -8.15747194720276E-04  6.98102050312715E-03  7.48480936608715E-03 -2.26239753058648E-02 -2.34441534684148E-02
* ORBITAL    1  102
 -2.57646122192979E-04 -1.85510438292747E-03 -8.93689285630553E-03 -6.70333572152952E-02 -4.66945355368478E-02
  3.52819065674928E-04  7.47637935844221E-03  2.53194013176611E-01  4.95650824954834E-02  2.82534724197643E-04
  6.03155543377496E-03  1.67608145983638E-01  3.32263617770791E-02  1.73414836017615E-04  3.29842475835369E-03
 -7.75966799322614E-03 -2.68141869077726E-04  6.45007758532114E-02  5.08194608593583E-01 -5.47088527294579E-02
 -3.33972579785145E-01 -1.08067957843074E-02 -9.11675797875011E-02 -1.00475480882907E-01 -7.09200144350189E-01
 -7.56220163326463E-02 -5.79610387821893E-01  4.79872430355181E-04  3.42901863357745E-03  1.58794978155508E-02
  5.05383418129468E-02  1.19383014126384E-02 -9.80036793721754E-04 -1.79504293101418E-02 -6.63057368270565E-02
 -2.07604459878299E-02 -5.95966387421743E-04 -1.11263857032389E-02 -4.91479141538022E-02 -1.41768470190621E-02
  3.49777383725503E-04  6.18020214809827E-03  1.64538154859122E-02  2.91218064338950E-03  5.21502447298658E-03
 -5.84308683339923E-03 -3.52309235879074E-02 -7.82898872206498E-02  5.23046690346710E-03  5.53570203846982E-03
 -6.54163447433845E-02 -1.40280124974662E-01 -6.10089632907452E-03  3.05099487601703E-03  4.15939477710265E-04
  3.14739688120351E-03  1.44338502633788E-02  1.73745737466557E-03 -5.75680362708052E-03  1.29113693490930E-03
  5.90479679992742E-04  1.02938144492227E-03  1.47842402488686E-02  1.33774141531942E-04  9.80483690816602E-04
 -5.82777159625315E-04 -1.65537551241309E-02 -3.97224746061832E-01 -8.35107754477122E-03 -1.92877081958612E-01
 -1.09554588954824E-03 -2.69392219580938E-02  3.28038545944426E-03  2.48561325129227E-02  5.57615298453803E-02
 -5.89762818853462E-03 -6.93555805773475E-02 -9.48843128048426E-03 -9.35968792345713E-02 -2.91264584056372E-03
 -6.13375552548858E-03 -4.76742768992277E-03 -3.67667314119605E-02 -1.39329904146247E-01 -1.21136710125302E-02
 -1.43594217100329E-01  9.72900782412418E-04  5.02130547530342E-02  5.33386399261770E-03 -1.67095634044568E-02
  1.02591605017651E-03  7.94051482322879E-03  3.99924894816780E-02  1.93872421634128E-03  2.08613109571127E-02
  1.11157256279693E-03  1.23672701081852E-02  1.44205624288986E-03  3.17332906324186E-02 -1.08439350507998E-03
 -8.35475027586726E-03 -4.00597189216229E-02  1.92472240007433E-03  2.00499650365926E-02  1.03959661258044E-03
  1.24893937331849E-02 -1.26046617649053E-03 -2.90304996142937E-02 -1.18754172932688E-03  1.21241894148830E-02
 -4.50245074754567E-03 -1.95323659468144E-02 -1.85615478786083E-02  7.84108354814498E-03  9.73647076278348E-02
 -4.37076537146152E-02  6.22564327098317E-02 -6.88415736137525E-02 -8.63930934248515E-04 -6.07243180876793E-03
  4.59124370557300E-03 -1.85603139798821E-03 -2.52499165382273E-03  4.69950938089224E-04  7.41105346885121E-04
  3.28016733230796E-03 -8.34276091098416E-04 -1.30175355131205E-03  1.36995695634597E-02  4.00916089097142E-02
 -8.75935487416721E-06 -3.47053370029500E-03 -1.98337730264600E-02 -8.03689648079501E-03 -5.93463685579169E-03
  6.13226683132342E-03  2.81290002532087E-02 -4.95965340531731E-03  7.90231598166775E-04 -2.96860219933436E-03
* ORBITAL    1  103
  2.22879979062608E-03  1.62105487811291E-02  8.32952911798333E-02 -3.51758087016876E-02  4.35189572759471E-02
  1.05143799191920E-06 -2.78164531913041E-04 -1.72801140575707E-04 -2.42856191367672E-05 -3.61329647063035E-05
  1.44651532808634E-04 -7.99338124988539E-05  1.49851814933595E-05 -3.64161271526872E-03 -7.66601103744874E-02
  1.36746100432113E-01  1.10120264051160E-04  5.70878342156826E-02 -1.30608870288960E-03 -3.70170538332692E-04
  2.88723763674149E-05 -1.49971183917395E-01 -5.02151731659911E-02 -3.12580821556806E-05  9.85869915884603E-05
  6.58658534959251E-02  5.71817167988164E-03  2.23034400236849E-03  1.63166365457712E-02  8.42095685133690E-02
 -3.58539764362984E-02  4.35976807849982E-02  5.14179930270590E-05  5.55648751106158E-04 -2.31982060321619E-04
  7.67675860932920E-06  8.96161376979133E-09 -1.99543996832614E-05 -1.92621308283968E-05 -2.89801052468259E-05
  3.66109280593818E-03  7.68141951922376E-02 -1.37195213095984E-01 -1.76896774362663E-04  5.75739677644958E-02
 -1.13980426597590E-03  5.57803483513571E-04  1.91116007714964E-04 -1.49769711123240E-01 -5.03460292444161E-02
  3.31670629200618E-04  1.92136680730900E-04  6.60434671341592E-02  5.64567026058399E-03  2.76542889581900E-03
  2.22814402433681E-02  1.45023895071148E-01 -7.15508673383222E-03  2.34620887486588E-01  1.37816987818210E-02
 -4.46037552256416E-01 -2.45391617332065E-05  1.64040038980457E-04  2.75978261520395E-03  2.22489594745711E-02
  1.44727813693551E-01  7.14264034598166E-03 -2.33450664142057E-01 -1.37896468411865E-02  4.45001104837254E-01
  9.92795409486908E-06  1.28897841234738E-03 -4.28838877664710E-04 -3.29447810415051E-03  9.03716678539657E-03
  2.74360976108531E-04  4.03560184333250E-02 -1.36414799762414E-04 -6.02599503400392E-02  1.31689735281075E-03
 -1.51628435673547E-01 -4.33014173197031E-04 -3.32553335311909E-03  8.92859541299550E-03 -2.74769926928512E-04
 -3.95455899760283E-02  1.22262059895263E-04  6.10169849897680E-02  1.31642526524620E-03 -1.51751571406466E-01
 -4.35370499917519E-04 -3.34679758886508E-03  8.95774166414743E-03 -2.90786382883370E-04 -3.89396879523413E-02
  1.27842242121289E-04  6.09002123763958E-02 -1.32505275740347E-03  1.51841754004100E-01 -4.28347560352919E-04
 -3.29046290158184E-03  8.88370262103014E-03  2.65466832366063E-04  4.01018595863471E-02 -1.29314807342329E-04
 -6.02596196233359E-02 -1.30117882883502E-03  1.50884194551919E-01 -6.30418895767645E-04 -1.05557030814655E-02
  5.95490142637350E-03  6.70556177223448E-03  2.72336958937673E-02 -6.29654414256218E-04 -1.06757889700784E-02
 -5.78428365008380E-03 -6.98049284078108E-03  2.74025331372832E-02 -6.24766332811183E-04 -1.05335333225462E-02
 -5.83805915645305E-03 -6.70193871066386E-03 -2.71238958591427E-02 -6.30340398279891E-04 -1.05825637779829E-02
  5.75250347662554E-03  6.95579465250760E-03 -2.72279592357621E-02 -3.43747527897680E-02 -3.42655970682216E-02
 -3.41776961723949E-02 -3.41641258365297E-02  1.96102498568586E-02  1.96137625396415E-02  1.94852431784638E-02
  1.96309255940286E-02  7.30699369062509E-03  7.43174256850129E-03  7.27996274601176E-03  7.23444362845384E-03
* ORBITAL    1  104
  5.20881458830448E-06  2.39365044775988E-05  1.86685970431874E-04  1.09279630458304E-03 -7.03536376766406E-05
 -1.16026460527141E-03 -1.64720514625314E-02  1.10926723659290E-02 -4.44816428030378E-03  2.47500791972026E-03
  4.05062138599776E-02 -3.37962103805489E-02  8.11399412621958E-03  6.61460245521804E-06 -2.18453647017814E-04
 -3.28826558528753E-04  5.80574596365229E-06 -7.16703343677800E-04 -1.17540596253707E-04  2.81323480249276E-01
  3.18152632847764E-02 -4.91658167911245E-04 -6.02161660980263E-05 -9.89683050497774E-02 -7.75932667648869E-03
 -8.59655104823337E-04 -1.51983973924982E-04  1.62572477883228E-06  4.11635202581749E-05  1.33902309429867E-04
 -1.14334774847517E-03  1.47660852642060E-04 -1.14488463897820E-03 -1.65045603438059E-02  1.09073612751456E-02
 -4.45687550248851E-03  2.48402532181297E-03  4.05674457124710E-02 -3.37997567043698E-02  8.07505454684827E-03
  1.26808464200141E-05  1.24327035587842E-05 -1.27375053674120E-03 -1.01503553270090E-04  1.05623291744663E-03
  2.07801162359368E-04 -2.81125500067540E-01 -3.18384656038219E-02  1.47859528248490E-04 -3.53094717456872E-05
  9.89711364442901E-02  7.74045862820059E-03  6.87782571128390E-04  2.18946097191962E-04 -2.08871825438691E-03
 -1.70861974270442E-02 -8.50191569768342E-02  5.62292746236044E-03 -3.08219187443248E-01 -9.44562988273519E-03
  5.16320723748104E-01 -7.98673706641473E-05  2.09048159076878E-03  2.10691844102828E-03  1.72147294256822E-02
  8.63822875108320E-02  5.60620794719430E-03 -3.07484431342579E-01 -9.52843853095842E-03  5.18037081425189E-01
 -8.92435131905817E-05  1.97221679329932E-03  3.60896150870967E-05  2.16821789789694E-04  9.16475400363969E-03
  7.98463018174222E-04 -4.42326146386391E-02 -5.62909075054188E-04  4.55287087280146E-03  2.48805233109100E-04
  5.01576615521286E-03 -4.24164071656000E-05 -2.61104080907979E-04 -9.72202233354840E-03  7.99407834759778E-04
 -4.44004514014338E-02 -5.62876945541408E-04  3.72830957147079E-03 -2.63363451691570E-04 -3.05160542795192E-03
 -4.20890092223599E-05 -2.61251363945247E-04 -9.19331516230225E-03  7.84699260160781E-04 -4.40477251325535E-02
 -5.62754404574926E-04  4.62384254427338E-03  2.39787579710975E-04  5.24376266845039E-03  3.81832997292255E-05
  2.28910888278507E-04  9.58877933990413E-03  8.10501259232435E-04 -4.43232351748836E-02 -5.61542457438547E-04
  3.74854868052001E-03 -2.66462566655832E-04 -3.02366748135089E-03 -3.31253495018322E-04 -3.06346380878047E-03
  5.88161928924458E-03 -1.44547338177962E-02 -1.43467045039708E-03  3.22984135784997E-04  3.04714424496472E-03
  5.79581872413216E-03 -1.41622570324826E-02  1.20979034299169E-03  3.21482108993454E-04  2.96473150111254E-03
  5.89282359559388E-03 -1.45062277784135E-02 -1.46617762566096E-03 -3.34869700443900E-04 -3.20475212803608E-03
  5.75688097996118E-03 -1.40877376470339E-02  1.07765151544401E-03 -9.37219719901829E-03  9.49975358450276E-03
  9.34185668553725E-03 -9.54974787000552E-03 -2.32973533722665E-03  2.15290739884848E-03  2.40612030931559E-03
 -2.02537807158711E-03  2.02370922696560E-03 -2.11030471076704E-03 -2.03901661482430E-03  2.07719295420703E-03
* ORBITAL    1  105
  2.32987316995304E-04  1.83539210668161E-03  1.14543172696419E-02 -1.61564153144902E-01  6.13962886247859E-03
 -4.01766560235340E-06 -2.61106371044048E-05  1.54004100637809E-04  4.82218757596919E-06  1.57768346101241E-05
  1.26905910253656E-04  4.13865617049218E-04  1.03380470393372E-04 -7.41591677794665E-04 -8.61845321861957E-03
  1.51116965789527E-01  9.38493295640840E-03  1.95851832704784E-01  3.50349225848778E-02  9.36623548108228E-04
  1.04183578815783E-04  1.01837001586090E-01  1.55190298926688E-02 -4.79471933090837E-04 -1.83942055931860E-05
  1.57528541766376E-01  2.91297703625031E-02 -2.27213655074837E-04 -1.77342760849884E-03 -1.12541595195602E-02
  1.61510962035691E-01 -6.05241029772280E-03 -2.19914880069042E-05 -6.65436529186374E-04  3.10104421837065E-04
  8.77866722064245E-06  1.29381075732069E-05  8.06755208322194E-04 -2.03856546412263E-04  4.50395826836204E-05
 -7.23664651284826E-04 -8.60183162331992E-03  1.50986891744352E-01  9.41066073364060E-03 -1.95520446066332E-01
 -3.50911048552519E-02 -1.65939226108928E-03 -2.99975348930632E-04 -1.02139838003193E-01 -1.56110650534939E-02
  5.31712627371960E-04  8.23653030391065E-05 -1.57430469725910E-01 -2.91225903676426E-02 -6.24970828892684E-06
 -3.87723098066387E-05 -4.11477968098714E-04  1.50226521293400E-05 -1.05548925362216E-03 -1.34422181051431E-05
  1.65913745243685E-03  1.29485564980738E-02 -5.15401074238845E-01  9.27330384278487E-06  6.43837058947949E-05
  5.85990047695209E-04  2.76941064671177E-05 -1.36317711093261E-03 -3.01572354036669E-05  2.90842352519681E-03
  1.28955141991810E-02 -5.13820263425069E-01 -2.14430303719965E-04 -1.81014781847545E-03  2.68153705007837E-02
  2.01094220705122E-03 -8.42673580544308E-02  4.94906590790412E-04 -7.42924680708444E-02  1.48579840202652E-03
 -1.28451908646181E-01 -2.05233186765929E-04 -1.73732161741455E-03  2.72095003855007E-02 -1.99833572229696E-03
  8.41560767870225E-02 -4.93663923422755E-04  7.44378289761340E-02  1.48019563039509E-03 -1.29044437874354E-01
  2.11766884235430E-04  1.79073394534726E-03 -2.70802290018355E-02  2.01499222552205E-03 -8.53092378441820E-02
  4.93412771682565E-04 -7.42033533625059E-02  1.48719127193383E-03 -1.28319628457140E-01  2.09209111530770E-04
  1.76733819478138E-03 -2.68346923215667E-02 -1.99684851605683E-03  8.37893872687926E-02 -5.01076140545994E-04
  7.42874086530757E-02  1.47290577233870E-03 -1.28483948525470E-01 -6.28284147114603E-04 -9.25319526769318E-03
 -1.87796781703323E-02  2.56070674844663E-02  1.48174827797487E-02 -6.14281869995884E-04 -8.96957635875406E-03
  1.87070511404980E-02 -2.55459719466010E-02  1.45899833077108E-02  6.20885314501242E-04  9.06123656479563E-03
 -1.87000664761686E-02  2.54017525445368E-02  1.45297999701612E-02  6.12781792722908E-04  9.06589862623684E-03
  1.88674843554356E-02 -2.56332572964626E-02  1.46845685355760E-02 -2.23623654320620E-03 -2.07255642048710E-03
  2.15205845947156E-03  1.97998042546885E-03  2.59541421566687E-02  2.57067927970824E-02 -2.57239554823549E-02
 -2.58354597215583E-02 -1.09616788294822E-02 -1.09669062552173E-02  1.09395381057277E-02  1.11228170209288E-02
* ORBITAL    1  106
 -3.73594654896962E-06 -3.36964861558291E-05 -3.52763574660183E-04 -8.65311746027749E-05  1.67657938915773E-04
 -5.64041233272818E-04 -2.01107804144466E-02  3.38594746090241E-02  2.17320060380377E-03  1.09475196608999E-04
 -3.62046603674380E-03  1.67438819715995E-02  3.07035536094591E-03  1.33649134372355E-05 -2.41390650020399E-05
 -3.09560941895997E-05 -6.46323800384991E-05 -1.19584376425553E-05  4.56106755703948E-05 -8.39201558581363E-02
 -1.99152026317694E-02  1.76607831033938E-04  3.04227695353596E-06 -2.50288740087621E-01 -5.02284815742088E-02
  1.05862899546077E-04  1.34307610199678E-05 -4.01079075582423E-06 -1.23709864615848E-04 -1.42801351499178E-03
  2.46527018154104E-04 -2.18856010170383E-04 -5.60867412788965E-04 -2.04663999948751E-02  3.38983875097189E-02
  2.14727474507931E-03  8.80252775646089E-05 -3.05736902607050E-03  1.66630309734214E-02  3.13659997967458E-03
  7.68308164358203E-06  1.53948450812528E-04 -3.46197721405331E-04 -4.52580175904614E-05  5.66061648080477E-05
 -4.89730591146209E-05  8.35899772111373E-02  1.98704289572521E-02  2.45135796776327E-04  1.09951709136800E-04
  2.50433049972889E-01  5.03029157550580E-02  1.19119821364363E-04  3.05373919704067E-06 -1.53997048975789E-04
 -1.21461256810341E-03 -1.29343125026112E-02 -6.80403949602557E-03  4.43458598045053E-01 -4.50474225893723E-03
  2.89557880633285E-01  2.41045554132031E-05 -3.50405707091293E-04  1.54242423540324E-04  1.22258158531848E-03
  1.15119599527976E-02 -6.83619372159288E-03  4.43585364026106E-01 -4.49942190620583E-03  2.88034194643455E-01
 -2.71060980392838E-05  9.10080744808091E-04 -2.71649789835566E-05  4.86575222582054E-05 -3.62224968726710E-02
 -2.10117797006608E-03  9.93603068152005E-02 -4.87443980315877E-04  8.70214032517864E-02 -1.33453432085413E-03
  1.40539030615062E-01  2.83999142921869E-05 -3.94161035965425E-05  3.63936282501216E-02 -2.10192019818500E-03
  9.97574496332224E-02 -4.84151140853204E-04  8.73446818916991E-02  1.33586593002368E-03 -1.41045168999204E-01
  2.43591526783648E-05 -7.34529655304739E-05  3.63095111717844E-02 -2.11528612231455E-03  1.00046892531546E-01
 -4.94333300145238E-04  8.77899835992410E-02 -1.34589665576305E-03  1.41596298176521E-01 -2.91719459001694E-05
  3.37984867300261E-05 -3.61529091932968E-02 -2.09027143145020E-03  9.94629799433218E-02 -4.89892227362902E-04
  8.75591458641335E-02  1.32940225978101E-03 -1.40899193567611E-01 -7.93344105685311E-04 -1.36231749043283E-02
 -1.84908923153481E-02  1.91741140712103E-02  1.89317860669460E-02  7.91378458179073E-04  1.35731598827702E-02
 -1.83996896461452E-02  1.91247948517769E-02 -1.88333100878125E-02  7.92172600891021E-04  1.34682925323626E-02
 -1.83304243361583E-02  1.90014939637647E-02  1.87120839490697E-02 -7.96080029133170E-04 -1.36519551479295E-02
 -1.85120242461435E-02  1.91622383049027E-02 -1.88911720130975E-02 -1.01802037470139E-02  1.02078429659488E-02
  1.02302725662162E-02 -1.02865168350847E-02  3.26876798535434E-02 -3.26367414243938E-02 -3.25581939081264E-02
  3.28260662019158E-02 -9.70777871630207E-03  9.62026864604061E-03  9.60847528159268E-03 -9.75647553524424E-03
* ORBITAL    1  107
  8.00645095731167E-06  1.08624523200578E-04  2.26093268596949E-04  6.46788225590375E-04  1.86810724854772E-04
  1.28852121381735E-03  2.61304362449278E-02 -8.55955582345696E-02 -2.76180887448373E-03 -2.49261073675782E-03
 -5.26385691500447E-02  1.55037906738470E-01  4.38390264386434E-03 -4.72802255700610E-06  7.08670835956865E-04
 -1.34964559682488E-03 -1.31347685105255E-04 -5.53129478067593E-04 -6.61067594940324E-05 -1.78180760788931E-01
 -3.05922550509917E-02  2.06113735765865E-04  1.02933383401326E-04  5.80502420380472E-02  8.01109406035769E-03
 -3.75285732468859E-04 -5.70499638683349E-07 -4.57264336185416E-06 -7.84616160526659E-05 -3.58007544703734E-04
 -1.03431604241443E-03 -1.07814724010219E-04 -1.29058189755364E-03 -2.64375633294828E-02  8.57907403691451E-02
  2.76360089950703E-03  2.48957674346604E-03  5.24803037354139E-02 -1.55072079503539E-01 -4.39061705038433E-03
 -9.56215757821813E-06  3.30929147448381E-04 -1.44285615677520E-04 -7.16409289426316E-05  2.95117835537689E-04
  9.17186940176430E-05 -1.78378444434017E-01 -3.06287409293218E-02 -1.12226059503291E-04 -3.99975355321120E-05
  5.74500421596584E-02  7.90410870188059E-03  1.81217490751513E-04 -9.54776919754145E-05 -7.07007317228033E-06
 -7.03862690463146E-05 -3.57178108504910E-04  4.00834040537959E-06 -4.21916425472167E-04 -4.99547731174161E-05
 -7.89892720118110E-05  1.41349060646787E-02 -5.85542363520490E-01 -5.58912345314616E-06 -5.05947906143888E-05
 -6.15111501220801E-04  8.61806260321915E-06 -3.54955653633596E-04  2.74956109539233E-05 -1.33643741103533E-04
 -1.42200710718670E-02  5.86435686573032E-01 -2.50531873054187E-04 -1.91032250836381E-03 -2.89202663689665E-02
 -2.06726266675921E-04  8.12751317855600E-02 -7.93032703100356E-05 -3.27559472892854E-02 -5.15654737995938E-04
 -3.07423864968222E-02  2.58530817289115E-04  1.97969332886297E-03  2.86342823673494E-02 -1.64857016367197E-04
  8.10725503823801E-02 -7.18590132158290E-05 -3.42666228288266E-02  4.76056014156288E-04  3.37724049814973E-02
 -2.48477939199327E-04 -1.89803785566664E-03 -2.86260222777697E-02  1.99348708603204E-04 -8.24180287312064E-02
  8.36189991800197E-05  3.32088071450257E-02  5.03195495367649E-04  3.23006402144056E-02  2.58027894770350E-04
  1.97064164069390E-03  2.91690491513206E-02  1.87188317699918E-04 -8.05499424185436E-02  6.97412943915264E-05
  3.31396509035000E-02 -5.09344635127138E-04 -3.08387477031979E-02 -8.63802791329859E-04 -2.48405345274234E-02
 -8.52088489992897E-03  1.81192410851116E-02  2.71098180688683E-02  8.80742234028647E-04  2.51701554584082E-02
 -8.63884204924792E-03  1.84065468703999E-02 -2.76051114385341E-02 -8.71780248500572E-04 -2.50595649193578E-02
  8.56580724921756E-03 -1.85011485029072E-02 -2.75875244443751E-02  8.79688087065465E-04  2.51040954286597E-02
  8.74913309070708E-03 -1.82002827537170E-02  2.73753141560718E-02  1.39655267415546E-03 -9.26370717209074E-04
  9.61898932361489E-04 -1.20619323852707E-03  1.58461358189067E-02 -1.64219167039510E-02  1.62694487762077E-02
 -1.62928732698475E-02 -1.37164106867484E-02  1.36933855015196E-02 -1.34627207548412E-02  1.39811226245631E-02
* ORBITAL    1  108
 -8.24924680364553E-05 -6.08685051313663E-04 -3.27809995543417E-03  1.19896523062034E-02  1.08798442824981E-03
  1.36371931058515E-05  1.72706255230221E-04 -2.45391143366467E-05  1.97177437610458E-05  1.10440190460683E-05
 -1.07795680155958E-04 -1.41972212750161E-04  2.84447222766844E-05  1.59139871557749E-04  2.89919203586494E-03
  4.08195089428039E-04  8.51742820794474E-04 -1.26519806640760E-01 -2.89475671669946E-02  5.82697335405800E-05
  9.67623617079544E-06  9.77946274213641E-03  2.96817026230015E-03 -1.81753214122638E-04  5.16813015631833E-06
  1.56625104958557E-01  3.72317827952625E-02 -8.49624823604675E-05 -6.42442449552534E-04 -3.45183330599908E-03
  1.14738556807322E-02  1.02709175158796E-03  1.25974199458804E-05 -4.13128556702571E-05  1.79811362893283E-04
  7.78570865828328E-06  9.23227844181499E-06  2.86246231803973E-04 -7.03673299516517E-05  5.80197118677901E-05
 -1.70897193310936E-04 -3.26034902945616E-03 -7.18980032921032E-04 -9.02599399843188E-04 -1.26558191091085E-01
 -2.89766081341658E-02 -3.93428768560281E-04 -7.24570320600091E-05  9.80729687054220E-03  2.93886053832427E-03
 -1.02046743227549E-04 -6.68228135837683E-05  1.56418847972829E-01  3.72036566164890E-02 -1.58722974861420E-04
 -1.16164175980629E-03 -1.36017556179693E-02 -7.08259276280948E-03  5.62240379764037E-01 -4.01412737494615E-03
  2.95694473591898E-01  2.27623698990187E-05  1.75107535416310E-05 -1.51127855345681E-04 -1.13885846068212E-03
 -1.22092373537540E-02  7.11402865720516E-03 -5.63949229339900E-01  4.04922289022965E-03 -2.94986021154716E-01
 -1.92279667001119E-06 -2.81379607559738E-04  1.49619954561748E-04  1.20956412901992E-03  1.03007885750788E-02
 -4.75587154571323E-04 -9.84228007724365E-04  7.60245779003702E-04  9.37802693831190E-03  4.91276908134110E-05
  7.54839615150405E-03  1.52335838600271E-04  1.22802220396594E-03  1.07934005169175E-02  4.61945455245108E-04
  2.72484322536458E-03 -7.44454681843092E-04 -9.43015998014822E-03  5.95573882815743E-05  7.51579715312938E-03
  1.51983330373107E-04  1.22840498618686E-03  1.04353807247762E-02  4.75187345278601E-04  1.70299199379760E-03
 -7.56785111260773E-04 -9.33855847359373E-03 -4.44745681489687E-05 -7.80391977064993E-03  1.48951699775445E-04
  1.20390681302382E-03  1.03924699863698E-02 -4.64161666552415E-04 -2.15898038418657E-03  7.54863155398876E-04
  9.47363280699049E-03 -5.18354212088086E-05 -8.06592856693110E-03 -1.19831789564081E-03 -1.92242767144095E-02
  8.29559079409500E-04  7.86616243099041E-03  1.54603788864004E-02 -1.20287830437014E-03 -1.90876845230371E-02
 -1.06113563977825E-03 -7.56383800717659E-03  1.51551118475925E-02 -1.20420590111873E-03 -1.91534559082524E-02
 -9.13293375686967E-04 -7.69128690978769E-03 -1.52356176676352E-02 -1.20080202110546E-03 -1.91124487958454E-02
  9.95681744871630E-04  7.55105739858995E-03 -1.51872210520174E-02 -5.10814900065577E-03 -5.25946242608353E-03
 -5.09706344614131E-03 -5.19424038061244E-03  5.40091555513265E-03  5.16141792970063E-03  5.25918938561173E-03
  5.21393826478853E-03  2.00546066582195E-03  2.22253427173051E-03  2.03128594305594E-03  2.09854509926778E-03
* ORBITAL    1  109
  1.06838313161687E-03  7.28670275481930E-03  2.15508372687470E-02 -5.31830707714099E-01 -5.23937494976105E-01
  9.56408173079990E-07  1.57373279203104E-05 -2.48339612432719E-04 -4.43335379444400E-05 -1.04168843569412E-06
 -2.08843507162486E-05 -1.58575838978880E-04 -2.79159933579921E-05 -5.86617869523497E-04 -8.95326504767860E-03
 -2.96189154353646E-02 -4.45104088864414E-03  9.34929887774499E-03  2.64926594173415E-02  1.63608628699026E-04
  7.99262773917285E-04 -1.77828735290895E-02 -3.66709869826819E-02 -2.74165446522606E-05  4.72424103850676E-04
  1.25739251412491E-02  3.22237840064269E-02  1.06353345582771E-03  7.25178999282302E-03  2.13805436694818E-02
 -5.32520994846443E-01 -5.23977744812682E-01  5.78955666513143E-07  9.29365951873685E-06 -1.90238389185689E-04
 -2.33150764885857E-05  1.07164777302311E-06  1.90438848930381E-05  7.30126682596215E-06 -9.14779500454089E-07
  5.82140370648474E-04  8.86701964156946E-03  2.92681834918413E-02  4.41234199691546E-03  9.55425472903371E-03
  2.75417705636335E-02  9.49559167701292E-05 -1.47389684854554E-04 -1.78593708564854E-02 -3.70404515825455E-02
 -4.52424815226911E-05 -4.94691174342783E-04  1.24701829398092E-02  3.20089292386811E-02  1.08990866316240E-02
  8.26242798889713E-02  4.32261003668602E-01 -2.06981005080703E-04  4.35297544188182E-03 -8.59599405657716E-05
 -1.33278592859346E-02 -2.00514222060075E-05 -2.38259159900140E-04  1.09072509629628E-02  8.26863757514410E-02
  4.32474500895662E-01  2.45341112028939E-04 -3.45440292078249E-03  8.60243281028580E-05  1.34919389213657E-02
 -3.11450870448757E-06 -7.33165633086930E-05  7.20287868537930E-03  5.48274074097213E-02  3.08011832421695E-01
 -1.47058480231398E-03 -2.95012687110525E-02 -1.37277458184050E-03 -2.14182269947626E-02 -1.11106127785292E-03
 -6.28298318889743E-02  7.21150593804243E-03  5.48938596105110E-02  3.08226877634070E-01  1.49294242251413E-03
  2.97981698994245E-02  1.37575825839735E-03  2.13422892771105E-02 -1.11725455707923E-03 -6.26889937058525E-02
  7.20523010652980E-03  5.48455246837318E-02  3.07979266013630E-01  1.48242637362159E-03  2.97335429402337E-02
  1.38001554491342E-03  2.14642569071110E-02  1.10621953945502E-03  6.26194181713771E-02  7.20070900867479E-03
  5.48106726893745E-02  3.07931964614539E-01 -1.47094946197066E-03 -2.95936719216487E-02 -1.37544790875973E-03
 -2.14519378055431E-02  1.10181728479128E-03  6.26930957962344E-02  1.68352763806881E-02  1.32235514331140E-01
 -1.14368040867042E-03  1.12622075817325E-01  2.63042568086584E-02  1.68310202861905E-02  1.32222642249541E-01
  1.15254096514631E-03 -1.12633217516754E-01  2.62985487073757E-02  1.68318977374773E-02  1.32253569258319E-01
  1.12759069438418E-03 -1.12602693009488E-01 -2.62681819782649E-02  1.68401714222400E-02  1.32342486117991E-01
 -1.09858049506533E-03  1.12553939864478E-01 -2.62185879599339E-02  3.98473316626622E-03  3.96539298039443E-03
  4.01743500150495E-03  4.04235602259205E-03 -2.23002780979033E-02 -2.23321983903193E-02 -2.23421838523022E-02
 -2.23559202906878E-02  1.25500851751605E-02  1.26596261829057E-02  1.26445074001395E-02  1.26183281544261E-02
* ORBITAL    1  110
 -6.89230118507291E-03 -4.95236897976171E-02 -2.39117349208037E-01 -1.54765990741475E+00 -1.07271011522978E+00
  1.66376204628364E-06  3.18583892473113E-05  6.08272000150388E-05 -3.71818365814416E-05 -9.44970711692463E-06
 -1.78838372004369E-04 -7.47960452458674E-04 -8.81568629741236E-05  2.26558486020636E-03  3.78551748823875E-02
  7.85605013463811E-02  1.24483675730566E-02 -5.23018811828444E-03 -2.75748240639250E-02  4.41581955952487E-04
  3.27872254612208E-03 -9.46983792303709E-05 -1.21698657457965E-02 -1.08079760073517E-04 -1.16328231755023E-03
  3.32957812988046E-03 -2.73969560547707E-03  6.89073145453732E-03  4.95124919379905E-02  2.39057312938925E-01
  1.54767454846421E+00  1.07272874278348E+00 -2.75250318428064E-06 -5.09086096844801E-05  2.64782454433019E-04
  1.02790389089453E-04  8.77923758725050E-06  1.66996727030237E-04  1.16076031041028E-03  1.27808051129663E-04
  2.26482619904544E-03  3.78395481421907E-02  7.87800259025953E-02  1.24720044259722E-02  5.29674043141468E-03
  2.77924445009427E-02  4.62243910667665E-04  3.34674471482081E-03  1.15536843706121E-04  1.27891953269083E-02
  1.18913162839637E-05  1.79074636244089E-04 -3.52580611832198E-03  2.06412668026949E-03 -7.01450720366805E-06
 -5.36407352780267E-05 -1.75348396728357E-04  1.12406013562234E-06 -1.34924398759272E-04 -1.99189931524120E-05
 -3.12215755255716E-04  6.32125560734569E-03  1.72963257677000E-01 -9.31994553885587E-07 -6.92898929597149E-06
 -4.81622294298730E-05 -2.45028422031960E-05 -6.70270237928394E-04 -8.07385996245742E-06 -2.19509903487854E-04
  6.49824224602616E-03  1.73993986908896E-01  1.03297465402647E-02  7.82047503250962E-02  3.77948457356910E-01
 -1.50183241955874E-03 -2.29850157287375E-02 -1.15957582466367E-03  1.50697514221210E-02  8.01374416817800E-04
  5.95211424243164E-02  1.03407966064523E-02  7.82915366898441E-02  3.78466065700425E-01  1.53627056790443E-03
  2.35514245412029E-02  1.13718638081702E-03 -1.54509092030264E-02  8.01812006499716E-04  5.97213078328947E-02
 -1.03444012522314E-02 -7.83193246680366E-02 -3.78471463306608E-01 -1.55184389809754E-03 -2.37669267188335E-02
 -1.14115049400927E-03  1.54417443833830E-02  8.04190766249902E-04  5.99307493055530E-02 -1.03237312401541E-02
 -7.81591780938172E-02 -3.77843935887867E-01  1.49521951832400E-03  2.29695273325375E-02  1.14551739124168E-03
 -1.52186559641014E-02  8.14217509026007E-04  5.96451078949121E-02  3.25373480577216E-02  2.55939530144004E-01
  2.44000929411048E-02  1.58678444268998E-01  5.16179004183951E-02  3.25669199398669E-02  2.56393041645547E-01
 -2.45818581720060E-02 -1.58486677313344E-01  5.12911883733081E-02 -3.25539814352067E-02 -2.56243879208422E-01
  2.45281588690779E-02  1.58567283489086E-01  5.13989815085875E-02 -3.25440337728748E-02 -2.56025902445023E-01
 -2.44686185485273E-02 -1.58637552719929E-01  5.15579079357406E-02 -3.96166887429516E-03 -3.87540984294085E-03
  3.92408383515052E-03  3.92556232841434E-03 -5.16868925563264E-02 -5.19063690699766E-02  5.18943364405436E-02
  5.17049791008687E-02 -1.86972124392390E-02 -1.82733977293493E-02  1.82636212384471E-02  1.86709538165984E-02
* ORBITAL    1  111
  1.84361146217079E-06  1.31880603824057E-05  6.20374427421600E-05  1.69213928670383E-04 -4.89780572144278E-05
 -1.84407708469542E-04 -3.28920472778100E-03 -5.28269459970915E-02 -3.85121974614172E-03 -3.46101531556323E-04
 -6.17834624449771E-03 -1.03428187053529E-02  1.14827228136290E-02 -1.41697634938544E-06 -2.62149884708972E-05
 -1.36985863645867E-04 -1.61171309106046E-05 -1.45164239943534E-04  8.28061244446625E-05 -3.81507367688420E-02
 -8.36110569648690E-02  1.98748509387855E-04 -1.67970766368860E-05  2.94513282189230E-02  8.45574087559471E-02
 -1.57969511155489E-04  3.29682343244022E-04 -4.43296634823397E-07 -3.18499788718721E-06 -1.55375886792863E-05
 -1.13922804229623E-04 -5.03057431626121E-05 -1.86449667834607E-04 -3.33102556011539E-03 -5.30400245742394E-02
 -3.87993114892444E-03 -3.43085750774683E-04 -6.11980758467629E-03 -1.01452985736956E-02  1.14788347406103E-02
 -1.08654784415227E-06 -2.30596272538341E-05 -1.55087655193507E-06 -1.67414678019988E-05  1.25075549316471E-04
  4.59879435852029E-04  3.83548578914997E-02  8.46338676583005E-02 -1.04673069428959E-04 -2.45050442989272E-04
 -2.95688606589111E-02 -8.54908393421759E-02  1.28128850658659E-04  7.39270363117821E-04  3.33815112609617E-03
  2.56338505502096E-02  1.24368936306156E-01 -1.17915226252495E-03 -2.36982960740837E-02  5.62939590355894E-03
  5.92306405435740E-02 -2.68748947706469E-05 -1.70101644413913E-04 -3.32522090965616E-03 -2.55348636823276E-02
 -1.24029591903412E-01 -1.16228785376777E-03 -2.35775779806122E-02  5.62403076585430E-03  5.95179078493993E-02
  7.57273908665343E-06  1.58968026722714E-05 -4.32291276307617E-03 -3.43012867857236E-02 -2.52395248878905E-01
 -3.58562072377149E-03 -1.18719646874307E-01  1.28837072736478E-02  4.21070997580600E-01 -7.52047145542750E-03
 -2.67740375355910E-01  4.32191181788801E-03  3.42940525188295E-02  2.52379788040530E-01 -3.58421992427156E-03
 -1.18683546579897E-01  1.28805609217639E-02  4.21012781129984E-01  7.52641583561700E-03  2.67824703623660E-01
  4.31979079370895E-03  3.42776957741587E-02  2.52252069341174E-01 -3.58541657726744E-03 -1.18651879619059E-01
  1.28861148756119E-02  4.21061391966252E-01 -7.53273654456878E-03 -2.67887338058829E-01 -4.32695415101071E-03
 -3.43322983255076E-02 -2.52483460914262E-01 -3.58592080836296E-03 -1.18855009714311E-01  1.28937633438963E-02
  4.21185125242501E-01  7.50794475952537E-03  2.67521560873598E-01 -3.61051657273205E-02 -3.65414645501441E-01
 -9.82371862809093E-02  3.29522874979412E-01  2.24625498641617E-01  3.61041764636410E-02  3.65398970301971E-01
 -9.82332334727930E-02  3.29489033207450E-01 -2.24605080935792E-01  3.60947318220395E-02  3.65291842846474E-01
 -9.81937763844963E-02  3.29451233793570E-01  2.24539611579239E-01 -3.60962159657331E-02 -3.65285924767367E-01
 -9.81808501384148E-02  3.29477174007052E-01 -2.24549515642227E-01  4.54765978514095E-02 -4.54565533499774E-02
 -4.54501652318909E-02  4.55279296559774E-02 -5.41073903706586E-03  5.40346709419847E-03  5.42220745038470E-03
 -5.46165823851901E-03  3.46756857153478E-02 -3.46508129419214E-02 -3.47160280397096E-02  3.47636904720739E-02
* ORBITAL    1  112
 -4.00620382356484E-06 -2.87596654217693E-05 -1.35695544192191E-04 -4.58216699555789E-04 -1.17723908947344E-04
 -3.89815307862083E-04 -6.35678288871639E-03 -3.10358334800642E-02  3.10005917570491E-03 -3.02459962395989E-04
 -6.35891146288411E-03 -3.15976077063105E-02 -1.17543086908002E-03  4.02091912760462E-06  7.36561248945634E-05
  3.20451550978619E-04  5.88819858746928E-05  3.63889540212563E-05  7.20846209549940E-04 -2.31707855652715E-02
 -5.13242356077728E-02 -1.94350628946649E-04 -8.95122848579681E-04  4.31028164915414E-02  1.10717105930345E-01
 -4.50306754565659E-05 -7.20099701030180E-04  4.15059317864494E-06  2.96449405319322E-05  1.36574817302337E-04
  3.67057556714288E-04  1.38820878671991E-04  3.89303295895691E-04  6.34982765158679E-03  3.11622610585633E-02
 -3.07990850191045E-03  3.02386628860545E-04  6.35762448296634E-03  3.16116535783466E-02  1.17744900392416E-03
  4.44913868583153E-06  7.92006760694273E-05  1.57913411031628E-04  5.37342891277976E-05  5.86462644592744E-05
 -2.85089374942261E-04 -2.31043151415220E-02 -5.10498241088599E-02  1.98807074825830E-04  6.86853798183442E-04
  4.31604109569688E-02  1.10935710558267E-01  1.47985065425179E-05 -4.99137031204448E-04  2.27639861701300E-07
  1.88655617880180E-06  2.84657878035091E-05  8.45181092952040E-06  1.21139363947960E-04  1.01782403018091E-05
  2.25246363847876E-04  2.07869451859950E-03  5.85049942723443E-02 -2.16404393105961E-06 -1.66880363850503E-05
 -3.70346802015085E-05 -1.87974393322167E-05 -3.51034275546128E-04 -9.16277143006835E-06 -2.63363525678229E-04
 -2.08325034837695E-03 -5.88516964196905E-02 -4.87661193477023E-03 -3.85691882721235E-02 -2.72437091553121E-01
 -2.99353479403309E-03 -1.15317116683802E-01  1.35876756986515E-02  4.36717102336727E-01 -6.93058215934540E-03
 -2.54419931574736E-01  4.87303570231776E-03  3.85412108367142E-02  2.72245817241694E-01 -2.99524726961311E-03
 -1.15263265374120E-01  1.36031924128590E-02  4.36868541272808E-01  6.94713512747908E-03  2.54624507363649E-01
 -4.87474959735912E-03 -3.85550140795482E-02 -2.72309598190464E-01  2.98674843922423E-03  1.15100181445592E-01
 -1.35951799617645E-02 -4.36716221347886E-01  6.95014315368368E-03  2.54748435986497E-01  4.87862968992500E-03
  3.85846352480215E-02  2.72458281026913E-01  2.99321472529834E-03  1.15352305784303E-01 -1.35982377530042E-02
 -4.36825556093796E-01 -6.92583548724705E-03 -2.54347953478608E-01 -3.33668774278134E-02 -3.41802759419414E-01
 -1.04419547915744E-01  3.41432701984710E-01  2.26208837938330E-01  3.33775574379424E-02  3.41979358402817E-01
 -1.04507460095532E-01  3.41591202290689E-01 -2.26343405533449E-01 -3.33718291001593E-02 -3.41902241546381E-01
  1.04477189110641E-01 -3.41524443316294E-01 -2.26285332235140E-01  3.33704086474821E-02  3.41868178900433E-01
  1.04445126171087E-01 -3.41511612398779E-01  2.26273733868660E-01  3.27929891235302E-02 -3.27148575336515E-02
  3.27287549145307E-02 -3.27921355820756E-02 -1.78469245969269E-02  1.78016907678276E-02 -1.78058159000464E-02
  1.78289023744526E-02  2.57837946100098E-02 -2.57013170055779E-02  2.56818066109688E-02 -2.57687315061025E-02
* ORBITAL    1  113
  2.11467713856801E-03  1.52955798171730E-02  7.75616387015467E-02  3.10628248049345E-01 -3.32130784748586E-01
 -3.71455168074482E-06 -6.98083408020966E-05 -1.15608515808199E-03 -2.57880713177138E-04 -2.93699431389416E-06
 -5.98698797563978E-05 -7.68319150458136E-04 -1.45047138745763E-04 -3.29838407264435E-05  2.53294795035825E-03
  1.03727215670775E-01  1.05351988481922E-02 -2.57886134418705E-02 -9.44615422055126E-02  3.80619118742478E-04
  1.86832901687232E-03  1.51225570950410E-02 -1.12784015846703E-02  5.41861137255925E-04  2.97509559194336E-03
  2.68166392014488E-02  6.46109850709552E-02  2.10209297574436E-03  1.52061779399658E-02  7.71753767076117E-02
  3.09753626002059E-01 -3.32760662912614E-01  4.56613674168530E-06  8.49386303165286E-05  8.15337805080419E-04
  2.04345188583107E-04  3.25495102604882E-06  6.43358107614481E-05  7.69952015849698E-04  1.40691518890998E-04
  1.83614622780774E-05 -2.79404173754531E-03 -1.04202221960697E-01 -1.07693301183452E-02 -2.56151417885713E-02
 -9.29080511036659E-02  3.89130111097270E-04  8.08360112306599E-04  1.47165239128037E-02 -1.48794890766299E-02
  4.31358227419132E-04  2.55739899604813E-03  2.67628816137012E-02  6.37804461660302E-02 -9.68639938350125E-04
 -8.53788335343475E-03 -8.86435439191564E-02  1.61521668722141E-03  7.70565385941355E-02 -9.64504979326456E-03
 -2.04165403001507E-01  1.39206525472363E-05  4.23255423337476E-04 -9.56294684988388E-04 -8.44313745508873E-03
 -8.83187689347691E-02 -1.58396308982164E-03 -7.63677024076213E-02  9.62948160848731E-03  2.04343957943233E-01
  3.48634473758109E-05  7.85916612320125E-04 -4.04230220429849E-03 -3.25997472026833E-02 -2.56673122420155E-01
  1.31463534307961E-03 -1.90444563741573E-03  1.47050180030737E-02  4.60569923669808E-01 -3.36185498005038E-03
 -1.45544811290914E-01 -4.00385601395559E-03 -3.23051675263138E-02 -2.55629211765610E-01 -1.22961590495787E-03
  2.93202163982618E-03 -1.46703014720059E-02 -4.60366094866875E-01 -3.40139152504172E-03 -1.45653482182658E-01
 -4.04259408774070E-03 -3.26043080859336E-02 -2.56854406570459E-01 -1.29037202323894E-03  2.36499355801023E-03
 -1.46938790794873E-02 -4.60544050286047E-01  3.32788613738732E-03  1.44759161943801E-01 -4.01428624679954E-03
 -3.23866260507155E-02 -2.56095864121122E-01  1.23321292739591E-03 -2.97002937926317E-03  1.46569490021527E-02
  4.60296599376367E-01  3.35988832403221E-03  1.44994401106214E-01  4.13422089325216E-02  3.95096321455058E-01
  9.16139156524245E-02 -2.59950963640328E-01 -1.94339321543893E-01  4.13069855243184E-02  3.94798597630869E-01
 -9.14331940409191E-02  2.59798488003475E-01 -1.94180901774280E-01  4.13535732487397E-02  3.95331602587163E-01
 -9.17661179723447E-02  2.60182093046972E-01  1.94527428721376E-01  4.13215189021543E-02  3.95030055688491E-01
  9.15829635850352E-02 -2.60052397407269E-01  1.94351228096168E-01 -6.44631985691156E-02 -6.45360943583064E-02
 -6.43306763270267E-02 -6.44190606850298E-02 -1.24851755724600E-02 -1.25903044146403E-02 -1.25949420750883E-02
 -1.26480684217674E-02 -4.90435112481360E-02 -4.88427443242983E-02 -4.87680560008405E-02 -4.87446187320169E-02
* ORBITAL    1  114
  2.21811283182133E-03  1.60345491958069E-02  8.02844465961114E-02  4.61184351664044E-01  7.50227742467180E-02
 -8.18567051775318E-07 -1.55736674204224E-05 -3.50358904241187E-05 -4.25150183965300E-06  1.43530350800626E-06
  2.78893939571063E-05  2.25537237192921E-04  2.68591916154566E-05 -8.32279885084093E-04 -1.63552855069888E-02
 -8.46181378327367E-02 -8.89882873098333E-03  4.06322625461192E-02  1.12029912419042E-01 -5.42937472270721E-05
 -5.09501051683431E-04 -1.19865261728636E-02 -2.32867976766883E-02  8.77911687586012E-05  1.74420607802700E-04
 -3.29966201057218E-02 -8.16229953095720E-02 -2.21811341796143E-03 -1.60344627892540E-02 -8.02862852864529E-02
 -4.61126323042022E-01 -7.51239397017005E-02  8.48486329909100E-07  1.70175604502813E-05  1.26625669816321E-04
  1.18423245993117E-05 -1.81235723792102E-06 -3.42737851100271E-05 -1.14066987974524E-04  5.06582414635113E-06
 -8.32367188206291E-04 -1.63544102940803E-02 -8.44142275585996E-02 -8.88812933697238E-03 -4.07201188972183E-02
 -1.11302565265085E-01 -8.86026164000888E-05 -6.42563553898190E-04  1.18288842778193E-02  2.33746649038912E-02
 -7.31413595842202E-05  6.09671421135004E-04  3.28174190832864E-02  8.12749865977594E-02 -1.84210618781973E-06
 -1.44696205619911E-05 -7.15999982292704E-05  8.51588151848030E-06  1.98480221180479E-04 -5.55909701493883E-06
 -6.49198126719944E-05 -4.97836479440968E-03 -8.26912086133899E-02  2.77273558140385E-06  2.08812330712557E-05
  4.57969179309358E-05 -1.20423355630039E-05 -2.70791024335345E-04 -7.52513622312463E-06 -1.03000875845841E-04
 -5.01725039418302E-03 -8.28374282430338E-02  1.98036580965247E-03  1.63479757734552E-02  1.51581842853415E-01
  5.45337380544995E-03  1.77603573578065E-01 -1.25342587370496E-02 -4.18516366647040E-01  9.39539847025269E-03
  2.93921671576784E-01  1.98009255192843E-03  1.63461177113994E-02  1.51590159420659E-01 -5.45729968296329E-03
 -1.77636302735871E-01  1.25384533256468E-02  4.18572348926777E-01  9.39377124322423E-03  2.93816152130791E-01
 -1.98227247631432E-03 -1.63633103848660E-02 -1.51620146438341E-01  5.45257836836008E-03  1.77669920761876E-01
 -1.25381804660742E-02 -4.18507980301003E-01  9.39001179259476E-03  2.93806359432170E-01 -1.98118646691226E-03
 -1.63549053976631E-02 -1.51661028700048E-01 -5.45119166339370E-03 -1.77581062806075E-01  1.25275594479856E-02
  4.18451718992145E-01  9.39271927236842E-03  2.93830212244372E-01 -4.43322817034789E-02 -4.28038721198487E-01
 -1.22601172166164E-01  2.92071394697459E-01  2.07550829286574E-01 -4.43367172874510E-02 -4.28088162110972E-01
  1.22615929432771E-01 -2.92077201937950E-01  2.07577202748754E-01  4.43425241084420E-02  4.28179018861213E-01
 -1.22656278758293E-01  2.92135125062895E-01  2.07655661959096E-01  4.43321560937403E-02  4.28050382165945E-01
  1.22595059135047E-01 -2.92096324261263E-01  2.07574743059848E-01  6.12936154658242E-02  6.12892504024334E-02
 -6.12247532109314E-02 -6.12663244957702E-02 -5.99650545859842E-03 -5.97938307504687E-03  5.94586837228291E-03
  5.99098528537854E-03  7.98138708333036E-02  7.97573965986729E-02 -7.97207443026872E-02 -7.98226083539860E-02
* ORBITAL    1  115
  4.50426250632768E-03  3.26221200259697E-02  1.66317060661022E-01  8.01761171953519E-01 -4.67812664088221E-01
 -3.53175611355497E-06 -6.76817670800081E-05 -1.65142314113217E-03 -3.63783760053809E-04 -7.16958401944305E-06
 -1.41890353754207E-04 -1.10170780567569E-03 -2.22812394956228E-04  4.21310075836013E-04  1.42703206488975E-02
  3.52662504198625E-01  2.52450051806528E-02  4.57269505309331E-02  7.45283122661645E-02  6.75761470904997E-04
  4.03636049959052E-03 -7.48298476361739E-03 -8.54799041362388E-02  5.94011080142309E-04  3.62193202182576E-03
 -3.16909234325550E-03 -3.77091047246972E-02  4.50206720602833E-03  3.26078648333707E-02  1.66320244791743E-01
  8.02408788863107E-01 -4.68738282058061E-01  5.91391458598618E-06  1.09519129900565E-04  9.31925807037609E-04
  2.77957355516132E-04  6.78704869282918E-06  1.33597135002591E-04  1.42172461420914E-03  2.16564552056021E-04
 -4.25822994725723E-04 -1.43483975047544E-02 -3.52188651053297E-01 -2.54147372979730E-02  4.56104016686965E-02
  7.51319049473569E-02  5.82201717778774E-04  1.34596852466139E-03 -8.33275447425479E-03 -8.90119939050059E-02
  4.52414551474571E-04  3.32493014147049E-03 -3.64425569010055E-03 -4.10745608527684E-02 -1.39664481493896E-03
 -1.24411750242885E-02 -1.49196166973276E-01  6.35458914472545E-03  1.36074268369471E-01 -8.53160871517164E-03
 -2.44613406276694E-01  3.75862133433003E-05  1.06170718802196E-03 -1.36170889222393E-03 -1.21731120923382E-02
 -1.48324227668865E-01 -6.28777246421443E-03 -1.34700121942252E-01  8.47748843434112E-03  2.44449858841735E-01
  1.15328571769347E-04  1.91983327634789E-03 -2.52871807161379E-03 -1.98141063766632E-02 -1.11703528677237E-01
  1.37318538569066E-02  3.48118033515004E-01  4.18287687862388E-04 -5.18919390540728E-02  1.24923663717913E-02
  3.13161505200418E-01 -2.46968679190580E-03 -1.93603679355410E-02 -1.10002818370535E-01 -1.35968728213863E-02
 -3.46382517952967E-01 -3.81272457321013E-04  5.19003510111258E-02  1.24384304433093E-02  3.13192810680713E-01
 -2.51167760146603E-03 -1.96847854878968E-02 -1.11373659112742E-01 -1.36893071475147E-02 -3.47472433377171E-01
 -3.92420422116414E-04  5.19339982538044E-02 -1.25019430095194E-02 -3.13714998017117E-01 -2.47435769454637E-03
 -1.93986044052372E-02 -1.10387668820480E-01  1.36120710905757E-02  3.46773869573576E-01  3.45269860560296E-04
 -5.22787021822264E-02 -1.24577590971266E-02 -3.13453319491484E-01 -1.58926774059528E-02 -1.65407817211300E-01
 -7.43805457626636E-02  1.54676717444210E-01  8.00549000552697E-02 -1.59294639506660E-02 -1.65604414997170E-01
  7.45280652663686E-02 -1.54773138866368E-01  8.01062934361189E-02 -1.58680220694845E-02 -1.64976711739576E-01
  7.41608767792765E-02 -1.54303323795309E-01 -7.97085998724909E-02 -1.59084914098965E-02 -1.65370059365161E-01
 -7.44215657348072E-02  1.54516930551114E-01 -7.99623152582437E-02  6.52039668674671E-03  6.45563449602967E-03
  6.65066004546266E-03  6.52702163075202E-03 -1.72235213457007E-02 -1.74626975200397E-02 -1.73573995646182E-02
 -1.74176873287584E-02  5.76053689427520E-02  5.80963773377370E-02  5.80309956259950E-02  5.80675043381038E-02
* ORBITAL    1  116
 -8.66070564165093E-06 -6.16026845926808E-05 -2.77691729869232E-04 -5.17467921463504E-04 -1.89553558429292E-05
  3.07216524896542E-03  7.04555376558904E-02  8.93430131377671E-01  8.53304001477743E-02 -1.03670499860698E-04
  1.04351187133099E-03  1.14110834602049E-01  1.37239016251706E-02  8.10038048462906E-06  1.33468158207388E-04
 -3.52526023219746E-05  3.81525057548664E-05 -3.00232525947356E-04  8.57623270366054E-05  8.22475493400964E-02
  1.80109313919805E-01 -9.59194811470368E-06  1.68226174784423E-04  5.22305634317885E-02  1.24854991484773E-01
  1.09240703735209E-05  5.97142251034134E-04  3.03397393120302E-06  2.21265352204364E-05  1.16913238612798E-04
  5.89661511717626E-04  9.62607384123529E-05 -3.07184368209046E-03 -7.04845259404298E-02 -8.93635909580955E-01
 -8.53461045477888E-02  1.03262587110611E-04 -1.05285380529897E-03 -1.13898364475077E-01 -1.37360004244611E-02
  4.90303445744926E-06  9.94285908929188E-05  1.02461573612924E-03  1.43624430573301E-04  2.68917994247240E-04
  3.58279911073271E-04  8.23226710783633E-02  1.79041254206122E-01  2.64694303682961E-04  2.26584263339675E-03
  5.23131012720285E-02  1.24960505079893E-01  6.94316161463217E-05 -1.55463548560013E-03 -1.91235554345355E-05
 -1.46683925897179E-04 -5.56566967588944E-04  3.99362883937619E-05  7.30818122220700E-04 -4.30487421402790E-05
 -6.18135738011499E-04 -1.18984773442886E-02 -2.04776342497925E-01 -4.13490575375752E-06 -3.12748194604747E-05
 -2.12387662228000E-04 -1.82776147332550E-05 -3.78006694128607E-04  1.76805407638414E-05  4.66560177781397E-04
  1.19023441296308E-02  2.04439365384772E-01 -9.48561120857641E-03 -7.29728893749810E-02 -3.55595726289892E-01
  1.03088747813139E-02  1.31018330568447E-01  6.97614849164989E-03  9.20036002671179E-02  1.30294384981127E-02
  2.45317646623027E-01  9.48476657079753E-03  7.29667849840709E-02  3.55619703252044E-01  1.03122732038259E-02
  1.31169166384456E-01  6.96898277364522E-03  9.19157079376006E-02 -1.30227434737715E-02 -2.45210766668962E-01
 -9.47763577715858E-03 -7.29116926632470E-02 -3.55352325331888E-01 -1.03133372440335E-02 -1.31252682656457E-01
 -6.96676655005139E-03 -9.19295024137867E-02 -1.30005133202184E-02 -2.44956793346872E-01  9.48611562571469E-03
  7.29766272600509E-02  3.55642977334582E-01 -1.02880142985972E-02 -1.30687698070291E-01 -6.98627526649376E-03
 -9.22449545206376E-02  1.30485552628856E-02  2.45783543082832E-01  4.68981461769002E-02  3.76025966766560E-01
 -1.21172429829316E-01  1.83971799182412E-01 -7.68842327481502E-02 -4.69016334724361E-02 -3.76079305960553E-01
 -1.21144926971176E-01  1.83908531691197E-01  7.69256213852109E-02  4.69060475613703E-02  3.76146545527547E-01
  1.21150038275489E-01 -1.83922436527059E-01  7.70012652604585E-02 -4.68959885591032E-02 -3.76044474257688E-01
  1.21097708098693E-01 -1.83913176755273E-01 -7.68980846275390E-02 -3.32602195069152E-01  3.32619548802631E-01
 -3.32571896134187E-01  3.32620894986855E-01 -9.06473448319502E-02  9.06574507030465E-02 -9.06728117687760E-02
  9.06689845858142E-02 -9.48857912460533E-02  9.49128039127720E-02 -9.48683461422926E-02  9.47539912330972E-02
* ORBITAL    1  117
 -3.17817881589095E-07 -2.84897227381198E-06 -2.90384942143462E-05 -5.93338239055164E-04 -2.09613058517631E-04
 -9.73774761708605E-04 -2.49348954632722E-02 -3.49899408605787E-01 -5.58634241990012E-02  1.38356805336393E-03
  3.54900417264788E-02  4.73112818199924E-01  7.07277957790503E-02  1.51359982804512E-06  4.28955584574795E-05
  3.59387412409851E-04  3.53389386207882E-05  1.29578950707315E-04  2.32466098514268E-03 -9.97216578145734E-02
 -2.46831047237547E-01  4.01721383422937E-04 -1.20658581840172E-03  3.07606432539243E-02  5.05646936458007E-02
  2.40326106678433E-05  4.44489557459467E-05  6.67086772175357E-06  4.78026292584743E-05  2.23171406416523E-04
  6.39708716953868E-04 -6.11611126020979E-05 -9.75251631454813E-04 -2.49731684878566E-02 -3.50271920494067E-01
 -5.59478469668164E-02  1.38235493154766E-03  3.54864933919725E-02  4.72831842513850E-01  7.06747272116841E-02
  3.86256181240693E-06  5.81713593415444E-05  4.57355619847070E-05 -2.77228183575990E-05  6.51174172685003E-05
 -1.32909495139613E-03  9.95545738279791E-02  2.46335088355302E-01 -1.87194066007348E-04 -1.02481549748196E-03
 -3.09854655445831E-02 -5.15457561578151E-02  3.34961277734685E-04  2.53281314698489E-03  1.81515170194561E-02
  1.39442597084635E-01  6.46921335948115E-01 -9.88136974195244E-03 -5.67551353102730E-02  2.30982923473039E-02
  2.49148639050092E-01  2.94267165297088E-05  4.31917659642168E-04 -1.81096921549917E-02 -1.39121555057515E-01
 -6.45692019014000E-01 -9.81462244782805E-03 -5.59320957258492E-02  2.30450596419151E-02  2.48884814494802E-01
  2.43276530807278E-05  3.77361664356223E-04  2.57652052996434E-03  1.98432538861064E-02  9.20895644371054E-02
 -4.46732802770381E-04  3.04742600407862E-02 -5.40775125351710E-03 -1.24385801840377E-01  5.93349567056897E-04
  7.16190593438682E-03 -2.59695205103969E-03 -2.00018313601087E-02 -9.28216554481565E-02 -4.61148131294754E-04
  3.06066521535627E-02 -5.39919453888237E-03 -1.24218969895217E-01 -5.34154854202484E-04 -6.41557304659991E-03
 -2.58173191562437E-03 -1.98839569540325E-02 -9.23045206470472E-02 -4.24137135806696E-04  3.10235149295168E-02
 -5.41734896162399E-03 -1.24580156751916E-01  5.54929008323641E-04  6.39045951509567E-03  2.57992912182032E-03
  1.98705593802543E-02  9.22805095396679E-02 -4.57723939591111E-04  3.03768709885613E-02 -5.37718240789147E-03
 -1.23961587729769E-01 -5.85429604799848E-04 -7.23391108481419E-03 -4.45827254877342E-02 -3.70805217041870E-01
  1.99426561713653E-01 -2.65780135404379E-01  7.99162223893253E-02  4.45935518733459E-02  3.71080025378116E-01
  1.99278705162354E-01 -2.65596416473006E-01 -8.01300747318877E-02  4.45726152855300E-02  3.70753041279731E-01
  1.99405258085181E-01 -2.65799317810194E-01  7.98762483572822E-02 -4.45911776429653E-02 -3.71017040248234E-01
  1.99357515743715E-01 -2.65628871528710E-01 -8.01092954624859E-02  4.19607734489508E-01 -4.19333359050558E-01
 -4.19530029767991E-01  4.19445036744976E-01  1.64171945132290E-01 -1.64333987457874E-01 -1.64259083202447E-01
  1.64276947124273E-01  5.13770801841224E-02 -5.12145587302893E-02 -5.12452715820621E-02  5.12915803648303E-02
* ORBITAL    1  118
 -2.51145736723982E-03 -1.77083103993186E-02 -7.29326601043714E-02 -1.44461819250324E-01 -5.83437406371313E-01
 -3.54513648327408E-06 -6.84668431117186E-05 -3.00373535557350E-04 -4.39723055216545E-05  5.62435916134633E-06
  1.08679193851455E-04  6.13507815929868E-04  4.90547712751682E-05  4.93984733879392E-03  1.01497407870523E-01
  8.79175202500026E-01  7.04084901211038E-02  6.65024613139983E-02  1.66755038796154E-01 -1.82744588681043E-04
 -1.96415769111059E-03 -6.60894318785994E-04  5.66912915466105E-02  1.77469501378751E-04  1.47779149204298E-03
  4.86671365338146E-02  1.31639242434716E-01  2.50844425624705E-03  1.76869288155769E-02  7.28190105881536E-02
  1.44553347971886E-01  5.83523929165292E-01  3.90042842475178E-06  7.56233404551495E-05  4.45808792127649E-04
  5.80406044931141E-05 -6.49657075426745E-06 -1.27259076995274E-04 -3.84461963372119E-04 -1.62301416337031E-06
  4.93892048213284E-03  1.01517293896681E-01  8.79367926753884E-01  7.04161052960057E-02 -6.64916604141997E-02
 -1.67874623416529E-01 -8.25113902663914E-05 -2.24463730806887E-03  6.73675864303974E-04 -5.56315106601333E-02
  1.09489319672609E-04  1.93745903878521E-03 -4.86601100903611E-02 -1.32019523833006E-01 -1.31238224989619E-05
 -1.00751509215807E-04 -3.59723940988196E-04  7.73935620346056E-07  7.83762028606763E-05 -2.84194196680217E-05
 -3.23151408522878E-04  7.12914356080588E-03 -4.31085866587740E-02 -7.61695773463221E-06 -5.85443341079401E-05
 -2.52487912940137E-04 -6.73215446103750E-06  9.63354459117937E-05  1.21455622552015E-05  7.92844694167073E-05
  6.99002703743733E-03 -4.38416956581209E-02 -6.47137173927141E-03 -5.08663812677426E-02 -3.06907903656681E-01
  1.41937668563772E-02  2.83834501774618E-01  1.03594165849662E-02  2.21189741011428E-01  1.05706947009437E-02
  1.88561187639166E-01 -6.46745926847082E-03 -5.08375537094764E-02 -3.06859989086399E-01 -1.41970538148957E-02
 -2.83938445769910E-01 -1.03357645644237E-02 -2.20843472160746E-01  1.05570168648442E-02  1.88179139983417E-01
  6.47451982376037E-03  5.08921575310419E-02  3.07171693632920E-01  1.41963942045593E-02  2.83950625233967E-01
  1.03322722901874E-02  2.20881006708184E-01  1.05769013657822E-02  1.88631120726206E-01  6.47655086519205E-03
  5.09060472288259E-02  3.07040430666877E-01 -1.41926991100521E-02 -2.83664320360169E-01 -1.03616959339249E-02
 -2.21194216135391E-01  1.05905187323959E-02  1.88809978243525E-01  1.22354785497254E-02  1.02589331583318E-01
 -2.38026834733159E-01 -3.47739910784028E-03 -1.39067408178259E-01  1.22066908216318E-02  1.02230681892762E-01
  2.38168493124057E-01  3.34471087012129E-03 -1.38840331385099E-01 -1.22047750768929E-02 -1.02237901862410E-01
 -2.38160895502173E-01 -3.35166717154753E-03 -1.38844009563675E-01 -1.22413787703173E-02 -1.02716103980147E-01
  2.37937003039106E-01  3.57986943764347E-03 -1.39158938232559E-01 -2.08783579579285E-01 -2.08835906838291E-01
  2.08788684312543E-01  2.08687506890877E-01 -9.23665332618919E-02 -9.22731364362506E-02  9.22900589102735E-02
  9.24704198953460E-02  2.16689248398344E-01  2.16443749670168E-01 -2.16457430657384E-01 -2.16777151961374E-01
* ORBITAL    1  119
  1.12792919248750E-04  9.09959217207681E-04  7.99777622381771E-03  1.29609540893659E-01  1.52408399030803E-02
 -1.62927380886017E-06 -2.89655674449408E-05 -3.52418985683044E-04 -9.53541313213898E-05 -2.94043337088111E-06
 -5.60653709528034E-05 -4.39970027062146E-04 -7.04313446410075E-05 -2.97998969315569E-04 -9.30968748993215E-03
 -1.41682917073564E-01 -2.56163571188769E-02 -2.68944565430336E-02 -7.66301801976316E-02  2.61733973165733E-04
  1.19191188465175E-03 -4.70795239346741E-03 -4.01767288515166E-02  2.88035718844869E-04  7.22441013114125E-04
 -2.60287741119361E-02 -7.45658721921253E-02  1.11207053980181E-04  8.99086739768046E-04  7.96269281649202E-03
  1.29726656928437E-01  1.49181820797227E-02  1.03283836471999E-06  2.21136035683216E-05  5.05122393246002E-04
  1.24506294489876E-04  3.01726392971948E-06  5.91924163321565E-05  6.10779924710727E-04  9.15280446812003E-05
  2.95871069260969E-04  9.28262833077356E-03  1.41784621162116E-01  2.55511483442245E-02 -2.70187172079977E-02
 -7.62549057267061E-02  1.19626909487681E-04  1.34319290741661E-03 -4.99092497460485E-03 -4.13937807425905E-02
  1.69841695895128E-04  1.34727389137731E-03 -2.60467087136901E-02 -7.56674717992682E-02 -5.65318741616180E-03
 -4.34431767880992E-02 -2.08264947399807E-01  3.48663316921608E-03  4.24735540201333E-02 -6.69181662794943E-03
 -9.55124847968676E-02 -4.65368240267529E-07  3.29237661132897E-04 -5.65198277587487E-03 -4.34335946357834E-02
 -2.08237064543858E-01 -3.49931087694640E-03 -4.27781405267697E-02  6.68038046246340E-03  9.54048893512514E-02
  4.59392651879430E-05  5.89599296174538E-04  1.65401976920974E-03  1.27427151128522E-02  6.49099909940450E-02
  8.32009943766441E-04  1.46282261352588E-02 -2.88822429959058E-03 -4.49202020825519E-02 -1.09833567809108E-03
  1.77082041282329E-02  1.66879082429825E-03  1.28566024370075E-02  6.53855328950445E-02 -7.98507024583541E-04
 -1.41784949112866E-02  2.89654897844331E-03  4.49675473437364E-02 -1.11190189510567E-03  1.76170673627331E-02
  1.65295162088224E-03  1.27340755266324E-02  6.48604658959200E-02 -8.34026406904310E-04 -1.45935540483180E-02
  2.89501171049429E-03  4.50024312574441E-02  1.08872831449780E-03 -1.77896923247747E-02  1.67237560862799E-03
  1.28830103505383E-02  6.53737715652456E-02  7.89491171244906E-04  1.40828992420793E-02 -2.91012824759484E-03
 -4.50398430086375E-02  1.10729580149870E-03 -1.78237742836223E-02  2.77526882678914E-02  2.21971317122634E-01
  4.07774667690609E-01  6.23497995684209E-02  3.63120921292926E-01  2.77477125376099E-02  2.21968085399707E-01
 -4.07749304841498E-01 -6.23552302367054E-02  3.63107367074492E-01  2.77651025661861E-02  2.22140183120772E-01
 -4.07862121522318E-01 -6.22169061312580E-02 -3.63001591082685E-01  2.77505936248564E-02  2.22025575633791E-01
  4.07774375354463E-01  6.22848756255194E-02 -3.63058106332384E-01  2.77612875814154E-01  2.77614514040342E-01
  2.77677459387086E-01  2.77636400466979E-01 -9.98099054917440E-02 -9.99007868672540E-02 -9.98456613055580E-02
 -9.98990760452283E-02 -5.91322476942246E-01 -5.91185848233918E-01 -5.91246252905722E-01 -5.91121593764335E-01
* ORBITAL    1  120
  3.91123501950492E-06  2.81535288675393E-05  1.36715203223249E-04  4.75890170294866E-04 -1.36163772569909E-04
 -6.82129443036040E-05 -2.55914187221754E-03 -6.53218706981901E-02 -1.65526231250207E-03  6.28460317146365E-04
  1.54980424408818E-02  1.83593775290573E-01  1.78615496612264E-02 -3.34078872839710E-06 -6.07897833336621E-05
 -2.32576173754778E-04 -6.40106623206927E-06 -5.59087843624614E-05 -1.44614358305816E-04 -4.48858451646684E-03
 -3.56333020082626E-03  2.79383231884294E-06 -3.94296463168737E-04  5.27615601987652E-03  6.17541783295600E-03
 -1.15124490648243E-05 -4.18086645483746E-04 -1.92932449340191E-06 -1.41193121908961E-05 -7.65576518375622E-05
 -4.55207549188718E-04  6.96010059765129E-05 -6.87879634393772E-05 -2.57376868278527E-03 -6.55770668627194E-02
 -1.72331574249713E-03  6.25975522236538E-04  1.54571823150876E-02  1.83238530347877E-01  1.78074626227139E-02
 -2.47517992723432E-06 -5.29894852033288E-05 -3.93810966802548E-04 -3.06420990617650E-05  5.60894852823096E-05
  1.86988238469758E-04  4.29808763698653E-03  2.61056283201540E-03  2.96676177891180E-05 -3.36341920498267E-04
 -5.39047546094871E-03 -6.72664251341737E-03  1.47896722600001E-04  1.24521247672497E-03  4.11518187271326E-03
  3.16552941779141E-02  1.49589093388339E-01 -2.46313289513309E-03 -2.71481924687587E-02  4.37062034243179E-03
  4.46280414431398E-02 -2.09143904498013E-05 -3.89427001707312E-04 -4.10408321289845E-03 -3.15701691250892E-02
 -1.49258917023203E-01 -2.43775027002847E-03 -2.67075161908778E-02  4.35610033634592E-03  4.45553010751494E-02
 -4.04124429671672E-05 -5.25711139526808E-04 -8.16614325856413E-04 -6.16100670625495E-03 -2.00544831916874E-02
  1.51250218413900E-03  2.29515448789464E-02  8.69563370494157E-04 -3.30002481605496E-04  2.48988480721575E-03
  6.60257842443427E-02  8.20183532825843E-04  6.18784668794264E-03  2.01104628763213E-02  1.51775924498970E-03
  2.29858723698383E-02  8.76290288489364E-04 -2.96568280516366E-04 -2.49005275082508E-03 -6.59625318555186E-02
  8.19537743165535E-04  6.18342508081658E-03  2.01347952831072E-02  1.52950346580001E-03  2.32454438368792E-02
  8.66866011059154E-04 -4.18783499826118E-04  2.48274814271120E-03  6.57878781676627E-02 -8.28142309208045E-04
 -6.24910967726896E-03 -2.03584055623669E-02  1.52624762783241E-03  2.30257601116672E-02  8.84381151630403E-04
 -2.20413213037779E-04 -2.50676527574647E-03 -6.61743806863773E-02  4.54348046816922E-02  3.70639600123957E-01
 -1.78338133060768E-01 -1.57384797545553E-01  4.77593467899955E-01 -4.54301906949129E-02 -3.70577622908287E-01
 -1.78362434322328E-01 -1.57326442205438E-01 -4.77629294943819E-01 -4.54393866771870E-02 -3.70660858073100E-01
 -1.78328989977311E-01 -1.57393163278589E-01  4.77571244585219E-01  4.54300874848025E-02  3.70563951272868E-01
 -1.78340624671139E-01 -1.57318867787255E-01 -4.77643409607005E-01  1.51359493165125E-01 -1.51353332790864E-01
 -1.51356762509400E-01  1.51375721435102E-01 -6.43613574511446E-01  6.43620407010976E-01  6.43584007192373E-01
 -6.43609815171550E-01 -1.21386197773708E-01  1.21427014802614E-01  1.21462933399141E-01 -1.21453854913482E-01
* ORBITAL    1  121
  1.48800488838773E-06  1.06858253803147E-05  4.95903967297487E-05  1.57135791850628E-04  9.17984242163038E-05
 -1.02876255333248E-04 -3.96731027564844E-03 -1.07576369739703E-01 -4.63435564749762E-03 -7.16103632183580E-04
 -1.51328891272360E-02 -1.65267114312612E-01 -1.28351796521949E-02 -1.51279984645887E-06 -2.71060908465044E-05
 -1.56789197612321E-04 -3.53824215132494E-05  4.81943021963231E-06 -2.42152649092588E-04  2.31319054462227E-02
  5.47931187154823E-02  1.19980027269237E-04  6.07851185064140E-04 -3.38423109992963E-02 -8.39585112930402E-02
  5.91054106985533E-05  5.24905073358001E-04 -1.90842806501255E-06 -1.35306295133970E-05 -5.90732519590698E-05
 -1.07432866738217E-04 -1.13243876740766E-04  1.03137713588409E-04  3.97655430735724E-03  1.07523448597127E-01
  4.62766793697036E-03  7.16338145507232E-04  1.51443511911502E-02  1.65228586365760E-01  1.28298193831795E-02
 -1.96146657425615E-06 -3.21874898789227E-05  3.53089161934619E-05 -2.05002430460122E-05 -4.77702010711232E-05
  2.52742599560531E-04  2.30995330521583E-02  5.47723880938356E-02 -1.29048087957780E-04 -3.41062331947735E-04
 -3.39086351557103E-02 -8.41094572676569E-02 -6.46502135895320E-05 -3.62855083871178E-05  5.89305767715393E-07
  4.38602666503137E-06 -2.94369686738207E-06 -1.00413209752169E-06 -5.27490633430750E-06 -4.13317076055029E-06
 -1.25840987393324E-04 -5.28529079411159E-03 -8.65485079876170E-02 -1.06516471952043E-07 -6.85132049805424E-07
 -2.15942225444476E-05  4.49534855859440E-06  7.35865087246549E-05  7.67740596292727E-06  1.87623677558890E-04
  5.30424881427912E-03  8.69865360395584E-02  1.36808276702811E-03  1.06633477858163E-02  6.47876737351685E-02
 -1.76010489071273E-03 -3.00649728939919E-02  7.84498912463880E-04  1.50216854732794E-02 -1.22263311447879E-03
  3.38693456512777E-03 -1.36793827621631E-03 -1.06616496859987E-02 -6.47250743114025E-02 -1.76164104134551E-03
 -3.00926285596416E-02  7.74789877142512E-04  1.49247526079552E-02  1.21627414523628E-03 -3.48099145152971E-03
  1.36819703080491E-03  1.06637327811129E-02  6.47388540590987E-02  1.76377772446967E-03  3.01573648191802E-02
 -7.77163736016568E-04 -1.49548770551937E-02  1.21501504178629E-03 -3.51867113570421E-03 -1.36914172061915E-03
 -1.06713949804264E-02 -6.47999726301240E-02  1.76111248156540E-03  3.00523431970550E-02 -7.79723072205849E-04
 -1.49716754755973E-02 -1.22502775309265E-03  3.34279279659447E-03  4.25399978546254E-02  3.55585071018312E-01
 -1.97563665227795E-01 -1.50167412736261E-01  4.64943457289712E-01 -4.25472125454857E-02 -3.55692867346986E-01
 -1.97505810836083E-01 -1.50271905692856E-01 -4.64859632565933E-01  4.25448712389564E-02  3.55664086204372E-01
  1.97518515566235E-01  1.50236271345777E-01 -4.64876805741792E-01 -4.25406854220067E-02 -3.55594643064511E-01
  1.97551364091388E-01  1.50185637072583E-01  4.64923615579961E-01  1.42379788316671E-01 -1.42408768256052E-01
  1.42417531822962E-01 -1.42372047204347E-01 -6.56500149939057E-01  6.56521811884673E-01 -6.56529893733713E-01
  6.56511342365500E-01 -8.88910430355315E-02  8.88397337110710E-02 -8.88341533308823E-02  8.88886934331141E-02
* ORBITAL    1  122
  1.42252938305972E-04  9.89747168414146E-04  3.62280728664197E-03 -4.93631136696848E-02 -3.31830689502036E-02
 -2.08066648705975E-07 -4.41616116901695E-06 -8.98690161223473E-05 -1.86548809984062E-05 -1.13990866271238E-07
 -2.55092197068386E-06 -6.89497529676404E-05 -1.63712284409305E-05 -1.51944109008132E-05 -9.82518394562281E-04
 -4.59981591303491E-02  1.20219869612586E-03  1.67667434857384E-02  4.53749030749937E-02  2.45048354149843E-05
  1.40541626088090E-05 -7.40191711380768E-03 -2.06022200051017E-02 -7.71710915593768E-06  3.68346064961944E-04
 -1.06419698391167E-03 -4.44032156970521E-03  1.43340372928813E-04  9.97571473971859E-04  3.66119583927868E-03
 -4.91985124487578E-02 -3.32197710705980E-02  5.21847261809462E-07  9.33898878043137E-06  4.99571417262424E-05
  1.37938307259254E-05  2.35248955617249E-07  4.59101026061025E-06  2.03026081494807E-06  4.43029327035286E-06
  1.64008558131304E-05  1.00844902333733E-03  4.60994854660441E-02 -1.19206871572188E-03  1.67504654594325E-02
  4.53803197315423E-02  4.33705827299248E-05  6.83979225971484E-05 -7.46033252027025E-03 -2.05710215103709E-02
 -4.76874091147762E-06  8.23594937568172E-05 -1.14049587044510E-03 -4.80801486397202E-03  7.48536847746373E-04
  5.68900162776407E-03  2.53309915700781E-02  8.59886176603679E-04  1.22853126705078E-02  2.11043212220795E-04
 -2.23413304343668E-03  5.98997782475654E-06  6.97504566248217E-05  7.45926384213010E-04  5.66892057962844E-03
  2.52616862683536E-02 -8.57403611984490E-04 -1.21428805600902E-02 -2.02973278627620E-04  2.31784727854814E-03
  4.29170757541273E-06  1.09398548856400E-04  2.13958252350696E-04  1.70184586017515E-03  1.60013182298255E-02
  1.19579513056714E-03  3.30422619862550E-02  1.29694561463430E-03  1.90700225782402E-02  1.77105963506733E-03
  4.70681523463133E-02  2.17276388596340E-04  1.72716780528086E-03  1.60749636458509E-02 -1.18943749725263E-03
 -3.29772356122079E-02 -1.29195754494600E-03 -1.90324426880740E-02  1.76711311864841E-03  4.70601348406949E-02
  2.15928897714382E-04  1.71684028052626E-03  1.60391280983848E-02 -1.19476408421677E-03 -3.30270345790123E-02
 -1.29189774569998E-03 -1.90063914830047E-02 -1.76761595055843E-03 -4.70161529226155E-02  2.17216998584373E-04
  1.72674981918228E-03  1.60821262083958E-02  1.19186551718063E-03  3.30131210202339E-02  1.29120621855534E-03
  1.90237091466203E-02 -1.76608945648858E-03 -4.70150805933088E-02 -2.87676537042666E-02 -2.38480013545247E-01
  3.75302841170110E-01  2.14351676251347E-01 -3.81858164024595E-01 -2.87729854781125E-02 -2.38534541495461E-01
 -3.75270880499004E-01 -2.14373308960085E-01 -3.81818540852871E-01 -2.87685872367292E-02 -2.38489707367748E-01
 -3.75286791040374E-01 -2.14345141483202E-01  3.81842342082989E-01 -2.87694924786858E-02 -2.38492115524816E-01
  3.75281838563203E-01  2.14346578811508E-01  3.81844719334021E-01 -9.39692092815891E-02 -9.39888880256313E-02
 -9.39815180654355E-02 -9.39803294252198E-02  6.58366903337456E-01  6.58372227251140E-01  6.58381630466727E-01
  6.58382156117753E-01 -1.56917789469443E-01 -1.56925302385483E-01 -1.56927928946225E-01 -1.56922472155216E-01
* ORBITAL    1  123
 -5.43438539532085E-04 -3.89724227487085E-03 -1.85109441682172E-02 -1.20355137686485E-01 -7.70652222657763E-02
 -1.27701017032456E-07 -3.16872146958990E-06  3.00060221946097E-05 -5.14410285426631E-06 -7.43366077962979E-07
 -1.32147444697974E-05 -1.88146771540430E-04 -2.06762863734631E-05  6.04191509728495E-04  1.09683902983984E-02
  4.55372250025260E-02  8.37332347568731E-03  2.36425796449317E-02  5.79470182526141E-02 -3.54698500296044E-06
 -5.97297822899333E-05 -9.41758030818869E-03 -2.14795068569115E-02  5.33706232200620E-05  1.85425186463475E-04
  3.36541005879789E-03  5.73050337467010E-03  5.42809503469280E-04  3.89280921713196E-03  1.84915625889791E-02
  1.20349984408878E-01  7.70889805038812E-02 -2.25848437167283E-07 -4.60665897041494E-06  1.34418368697335E-04
  2.49906543124826E-05  1.23173860355453E-06  2.48056406805227E-05  1.67637665538355E-05  1.03439323204939E-05
  6.03896601928218E-04  1.09659480924103E-02  4.55763625395080E-02  8.38161236112394E-03 -2.36721926096181E-02
 -5.80486844905823E-02  7.80532157932536E-05  7.62337455681035E-04  9.39652614237615E-03  2.17116259040641E-02
 -5.29877253449112E-05 -4.83989831316250E-05 -3.42303749830081E-03 -5.90293139255831E-03  4.73364266983972E-06
  3.63867237465480E-05  1.15813400008284E-04 -5.94690670779436E-06 -2.77647990370662E-05  9.31331379568275E-06
  1.08183382356039E-04  2.08582793362065E-03  2.35772216059809E-02 -8.38361355183681E-06 -6.42861744974590E-05
 -2.24477795266374E-04 -1.08980613298831E-05 -1.11737138890923E-04  1.54467141955813E-05  1.40770433010250E-04
  2.10118445409294E-03  2.37031947280259E-02 -5.09272073604421E-05 -3.98198565792495E-04  2.40358351970079E-03
  2.09074093900566E-03  5.01536958571406E-02  1.65096296301788E-03  2.47369818144956E-02  3.24539155742947E-03
  7.76879867645685E-02 -4.97515952206483E-05 -3.89287316537219E-04  2.43158382934384E-03 -2.08982177804625E-03
 -5.01492356394387E-02 -1.64655375150028E-03 -2.46572226424973E-02  3.24328981281449E-03  7.76255408574746E-02
  4.91037123244372E-05  3.84049198011604E-04 -2.45811436175212E-03  2.08305761737296E-03  5.00282025018674E-02
  1.65165008336733E-03  2.47758890568605E-02  3.24766070620119E-03  7.77720279931418E-02  5.34916622071616E-05
  4.18112467846571E-04 -2.30962372690397E-03 -2.09599765563151E-03 -5.02012702314671E-02 -1.64734015381441E-03
 -2.46477151300031E-02  3.24928038628984E-03  7.76659563823454E-02 -2.05200290644974E-02 -1.72925456800755E-01
  2.91583488080944E-01  2.69837785184603E-01 -4.31889414038154E-01 -2.05226538393066E-02 -1.72963480220928E-01
 -2.91553492994787E-01 -2.69852486566539E-01 -4.31852154078112E-01  2.05199782582663E-02  1.72904852935459E-01
  2.91586158763625E-01  2.69824753256031E-01 -4.31895241648027E-01  2.05233297445679E-02  1.72981756261919E-01
 -2.91551042563902E-01 -2.69854415485690E-01 -4.31829303340007E-01 -2.25881867079030E-01 -2.25900007957817E-01
  2.25879034236113E-01  2.25897000114851E-01  6.31302237969169E-01  6.31304367415013E-01 -6.31285709989477E-01
 -6.31327469325504E-01 -1.17268335263154E-01 -1.17297100892946E-01  1.17219479143522E-01  1.17331465278871E-01
* ORBITAL    1  124
  1.44946895392169E-03  1.02443630067526E-02  4.29576688427718E-02  1.01446712669785E-01  2.98221563198698E-01
  2.76316094577714E-06  5.35677089224671E-05  2.37558047833514E-04  3.15934179406855E-05 -4.97717811297647E-06
 -9.54286476954654E-05 -4.27921270975978E-04 -3.17949998144212E-05 -2.95052060368184E-03 -6.08137053608546E-02
 -5.33333533503621E-01 -3.34823975693180E-02 -3.79959637732990E-02 -9.86693819463140E-02  1.96844126232172E-04
  1.76777282189137E-03 -1.22658244928935E-03 -4.10143032318216E-02 -1.26792151445911E-04 -1.30616124637021E-03
 -1.63602443060340E-02 -4.09616353027775E-02 -1.44884263066013E-03 -1.02399099971979E-02 -4.29279459801907E-02
 -1.01504018524282E-01 -2.98222914089092E-01 -3.08448048806365E-06 -5.95056207761715E-05 -2.91476746469657E-04
 -3.16766385611441E-05  5.34653817077202E-06  1.03818535570337E-04  3.99885653899047E-04  1.61919120167800E-05
 -2.95046029957068E-03 -6.08321267007957E-02 -5.33379336906916E-01 -3.34769756692656E-02  3.80014749564642E-02
  9.90665184655489E-02  1.46304139600164E-04  1.77999394984312E-03  1.26009283577056E-03  4.07988022087546E-02
 -1.31800059847736E-04 -1.26968178808759E-03  1.63482387351273E-02  4.08674827854415E-02  2.29559071344533E-06
  1.77466654262917E-05  7.11564655057722E-05  2.76094343718266E-06 -1.96092781580240E-05  6.01388532026947E-06
  8.88892924404545E-05 -4.50814910891133E-03  3.31785121382158E-02  2.73314624738337E-06  2.11079382580229E-05
  8.89320557392056E-05 -8.25091192408583E-07 -1.32429272745133E-04 -6.44214279050833E-06 -5.23012581312290E-05
 -4.39444644775431E-03  3.38130657281155E-02  3.68485498154985E-03  2.88841966746871E-02  1.61063114636069E-01
 -1.09830997076842E-02 -2.08890393289162E-01 -5.26571578892008E-03 -1.08075509703796E-01 -3.74714638173940E-03
 -6.89082571550640E-02  3.68294494033922E-03  2.88706275506970E-02  1.61103365267998E-01  1.09882599132814E-02
  2.09045685374727E-01  5.24439308528097E-03  1.07776092617764E-01 -3.73667921125834E-03 -6.86408766817421E-02
 -3.68552657680921E-03 -2.88904298147307E-02 -1.61205247093528E-01 -1.09898473013390E-02 -2.09092720266917E-01
 -5.24326540060524E-03 -1.07792828103199E-01 -3.74159406095717E-03 -6.87542219906654E-02 -3.68544661275138E-03
 -2.88886692688043E-02 -1.61083571843135E-01  1.09829024548828E-02  2.08873371280678E-01  5.26316241613185E-03
  1.08045055336366E-01 -3.75015573368274E-03 -6.89375907587545E-02  4.34975413696370E-03  3.60428096441804E-02
 -4.37896522823988E-01  8.69922079138599E-02 -2.68327909618515E-01  4.37541153250042E-03  3.63749925595870E-02
  4.37757683006986E-01 -8.68582700775970E-02 -2.68547937646009E-01 -4.37401867375473E-03 -3.63456781473434E-02
 -4.37772762092401E-01  8.68679878911010E-02 -2.68527165494912E-01 -4.34852547656609E-03 -3.60098470245677E-02
  4.37912934970995E-01 -8.70239700892593E-02 -2.68303199847176E-01 -4.56642375128371E-01 -4.56586257735138E-01
  4.56607225269636E-01  4.56671310871429E-01 -5.32086845178707E-02 -5.33104771562169E-02  5.32998687332936E-02
  5.31739990660034E-02  4.18990143115168E-01  4.19224937938458E-01 -4.19212519193011E-01 -4.18979004995886E-01
* ORBITAL    1  125
 -1.47816070211670E-06 -1.04477668751402E-05 -4.41473357125205E-05 -1.24047852691499E-05 -5.64928179097912E-05
  7.72597412917987E-04  1.84829937844395E-02  2.69260969090838E-01  1.37467372595998E-02  4.93443407910128E-04
  1.11885637834202E-02  1.38339365878098E-01  9.47124490107293E-03  1.38589658588473E-06  2.05813857667024E-05
 -3.23330411399614E-05  1.71603461855663E-05 -8.06260544587435E-05 -1.25303663434336E-04  7.02589919086229E-05
  6.87146551939082E-04 -4.74309091683758E-05 -1.96410851208132E-04  2.01018968941993E-02  4.72917920545714E-02
 -5.41996676002077E-05 -2.29148765789344E-04  3.92671951844576E-07  2.77203450475770E-06  1.18510505131296E-05
  8.26106817538382E-06  8.25602910798429E-05 -7.72570696836639E-04 -1.84941265191025E-02 -2.69320473131813E-01
 -1.37528717822515E-02 -4.93841107550275E-04 -1.12016933343893E-02 -1.38206837687042E-01 -9.46137790657858E-03
  8.70933921684837E-07  1.53890041091801E-05  1.14113798117688E-04  3.39942137626979E-05  8.32701042780889E-05
  2.12743781520523E-04  4.75923507155759E-05  2.27054535097904E-04  1.00661595200389E-04  6.29244082909387E-04
  2.01548616592734E-02  4.75234492902484E-02  4.27073500157326E-05 -2.61068631146778E-04 -6.87899378909941E-06
 -5.27013834132755E-05 -1.85302717390464E-04  1.19601472523863E-05  1.91853577788846E-04 -1.22156919792224E-05
 -1.22366045963657E-04  8.21044633970404E-04  2.44911242779387E-02  8.51032499617436E-07  6.52162382401700E-06
  5.00919080565327E-06 -4.91371984527071E-06 -1.12280955077765E-04 -3.82242061920510E-06 -3.36432845291144E-05
 -8.48951665812610E-04 -2.50288536306084E-02 -2.77176194674436E-03 -2.13539297872348E-02 -9.89970107281144E-02
  2.03992258172360E-04 -4.68000750695823E-02  1.91563655103331E-03  3.09533398314867E-02  6.03559086263054E-03
  1.30630409107272E-01  2.77446601143977E-03  2.13745431506298E-02  9.90627322288416E-02  2.07689336429206E-04
 -4.67701310408362E-02  1.91953077604380E-03  3.09738639801416E-02 -6.03779845399417E-03 -1.30631141654601E-01
 -2.77262210444661E-03 -2.13602223594641E-02 -9.89902701286990E-02 -2.07628164065251E-04  4.67285698406745E-02
 -1.91932312852367E-03 -3.09850062039859E-02 -6.03213447338602E-03 -1.30552373453990E-01  2.77231172635081E-03
  2.13580033941916E-02  9.90029795899541E-02 -1.98353790097038E-04  4.69135180471474E-02 -1.92227730192264E-03
 -3.10611739094967E-02  6.04192415681729E-03  1.30784792662225E-01  8.72555789371216E-03  6.43536201552476E-02
  5.21449938032593E-01  2.87721390405755E-02  2.30628407047760E-01 -8.72287290188416E-03 -6.43270556269560E-02
  5.21437901514976E-01  2.88031955010918E-02 -2.30645887892078E-01  8.72644574835555E-03  6.43822389996614E-02
 -5.21460797139425E-01 -2.87825270718951E-02 -2.30600787918496E-01 -8.72602329522711E-03 -6.43749242482735E-02
 -5.21470046777368E-01 -2.87630306543822E-02  2.30610095788154E-01  3.50832307974546E-01 -3.50840655099728E-01
  3.50854107504161E-01 -3.50847599769723E-01  1.35618998283001E-01 -1.35610118262625E-01  1.35599442637079E-01
 -1.35606809499828E-01 -5.69216667029173E-01  5.69239348499517E-01 -5.69205443684363E-01  5.69169878701256E-01
* ORBITAL    1  126
 -8.37974121697798E-07 -5.98276691195061E-06 -2.75156059548639E-05 -5.32498928375443E-05  4.02917819958924E-05
 -4.82326034377956E-06  8.14878517762552E-04  5.37633794410920E-02  7.54840177749493E-05 -3.22186580561642E-04
 -7.55765214813006E-03 -6.40318723767793E-02 -1.48264235336049E-02  5.81745715434077E-07  8.98571368829767E-06
  9.66852543077847E-06 -1.86790906502119E-06 -2.39186566751751E-06 -1.65038319073352E-04  7.59983771946595E-04
  5.39420583457450E-03 -3.35375095311352E-05  1.97479694638655E-04 -5.63067176395264E-03 -9.31892593723974E-03
  9.22749150728883E-06  1.04518376110475E-04 -1.68894352782429E-07 -1.13512840432897E-06 -2.90097160390007E-06
  5.46267889081585E-05 -7.14621630037508E-07 -4.44747783598959E-06  8.25499384860075E-04  5.37895930125531E-02
  7.82936644069591E-05 -3.22895248016911E-04 -7.57207899270775E-03 -6.40890364797070E-02 -1.48318767780042E-02
  1.58169346501699E-07  5.69867850970362E-06  7.85198143608093E-05  8.20873438621091E-06 -2.13364751953120E-05
 -3.93789222607090E-05 -7.82202319736253E-04 -5.66062950247987E-03  1.35840673513884E-05  1.77357872912555E-04
  5.65820364940151E-03  9.47685103780774E-03 -3.55461682393705E-05 -3.08549257565185E-04 -1.92772693805575E-03
 -1.48079452540452E-02 -6.65101230350132E-02  6.18767053118441E-04  1.65226247955738E-03 -2.31851392195417E-03
 -2.45373401548463E-02  7.97075531838288E-06  7.36137897918285E-05  1.92203378896379E-03  1.47642966278426E-02
  6.63413979121054E-02  6.12870424979877E-04  1.58911541532716E-03 -2.30803624506372E-03 -2.44287769506297E-02
  9.09359753190749E-08  3.28033206964917E-05 -4.63473262901741E-04 -3.55675976266640E-03 -7.82491512781102E-03
 -3.79496670827164E-03 -1.12885814063975E-01  1.16706003665594E-03  2.92176626124595E-02  1.49597933329419E-04
  2.63766467638778E-02  4.64472253768160E-04  3.56469417069890E-03  7.87755228798174E-03 -3.79486816834948E-03
 -1.12895439959128E-01  1.16456768840270E-03  2.91935572151973E-02 -1.54411958608595E-04 -2.64462879846832E-02
  4.65140790180678E-04  3.56978455530370E-03  7.89624968900451E-03 -3.79542006394233E-03 -1.12896102342188E-01
  1.16668385915644E-03  2.92112060099591E-02  1.55282843235464E-04  2.64577310923544E-02 -4.63061785080023E-04
 -3.55384875075269E-03 -7.83453843612320E-03 -3.79320594538191E-03 -1.12833057617654E-01  1.16254654728597E-03
  2.91583456088328E-02 -1.47692259047976E-04 -2.63372642977133E-02  3.03988362757587E-02  2.43496323075391E-01
  5.05370943178611E-01  2.02319518849340E-01  1.53361327556430E-01 -3.04009422321072E-02 -2.43533224497411E-01
  5.05389967436209E-01  2.02288432117817E-01 -1.53335056506867E-01 -3.03971769254643E-02 -2.43483629947975E-01
  5.05376948115070E-01  2.02322284445529E-01  1.53375830477677E-01  3.03990731106228E-02  2.43496773111273E-01
  5.05364463923447E-01  2.02310082455831E-01 -1.53358324343970E-01  1.05462328229534E-01 -1.05483629835596E-01
 -1.05469745902423E-01  1.05467702451497E-01  1.35762279178317E-01 -1.35749252337946E-01 -1.35760216245982E-01
  1.35772096905689E-01 -6.73511826309387E-01  6.73490236643637E-01  6.73508495244657E-01 -6.73528727836242E-01
* ORBITAL    1  127
  5.13399339934206E-04  3.55854721282792E-03  1.25799044441137E-02 -1.41865627831007E-01 -2.16473243734003E-01
  1.73568911961001E-07  1.77856852409562E-06 -1.24943710765747E-04 -1.13540264401419E-05  7.74069760064629E-07
  1.36441522962630E-05  1.49611051783651E-04  8.10348174114805E-06  3.57833117320225E-05  4.09523017958360E-03
  9.71435356441145E-02  2.09242905651501E-02  1.55959237187528E-02  5.27381855872613E-02 -6.48578324983714E-05
  1.09127144085965E-05  4.94902376458400E-03  2.59220171861366E-02 -7.67693705474682E-05  2.09218813729835E-04
  1.40892023169982E-02  3.34323514344404E-02  5.13470023579581E-04  3.55889494189995E-03  1.25795791708441E-02
 -1.41955238698952E-01 -2.16382275544827E-01  7.30912318380412E-07  1.27631412179570E-05 -1.44896925632409E-04
 -2.67181695024528E-05 -1.25552315398079E-06 -2.47465037480125E-05 -1.07469957571121E-04 -1.50851382995380E-05
 -3.56205116235670E-05 -4.09691610647523E-03 -9.72079419176493E-02 -2.09096108252879E-02  1.56540871767243E-02
  5.26471573773823E-02 -4.61428412041146E-05 -8.93795926763012E-04  5.01587508108816E-03  2.62148601398912E-02
 -3.66293487603941E-06 -3.12546442907006E-05  1.40549721328635E-02  3.37852321987652E-02  5.53067624244582E-03
  4.19620189682391E-02  1.83928003022160E-01 -7.96198345666190E-04 -2.05630882149378E-02  1.80123532446132E-03
  7.29381714274663E-03  5.31729090850705E-06 -1.00760511155791E-04  5.54220028193865E-03  4.20501866776468E-02
  1.84222878574667E-01  8.21330134048800E-04  2.10223612318386E-02 -1.81618595879682E-03 -7.41210385904806E-03
 -1.88778399665211E-05 -1.56304152375455E-04 -7.23962958769073E-04 -5.87122370781895E-03 -3.24182840063567E-02
  1.52654536982243E-03  4.05808461832740E-02  3.69335049761232E-03  6.93387842692160E-02 -2.99278375499930E-03
 -9.66629856968759E-02 -7.22294038479159E-04 -5.85862257966635E-03 -3.24002742477399E-02 -1.52213803970172E-03
 -4.05263425572462E-02 -3.69271540393451E-03 -6.93875573534658E-02 -2.99423383226760E-03 -9.65874595762998E-02
 -7.20894885256794E-04 -5.84747827746061E-03 -3.23250509870580E-02 -1.51705060594378E-03 -4.04410099532398E-02
 -3.69793639765521E-03 -6.94408618929014E-02  2.99635630669768E-03  9.65818252060908E-02 -7.26421983092320E-04
 -5.89004424403883E-03 -3.24918031197816E-02  1.53313015828691E-03  4.06846316349515E-02  3.69439153920174E-03
  6.93345332583220E-02  2.99364618052956E-03  9.67065913868165E-02 -6.49235416690578E-02 -5.22023659875358E-01
  1.56844028791843E-01 -3.91656287013569E-01  1.01220944628613E-01 -6.49275860820391E-02 -5.22053759860255E-01
 -1.56838140058959E-01  3.91639748220808E-01  1.01230070542838E-01 -6.49269738483504E-02 -5.22039824397825E-01
 -1.56836739824092E-01  3.91627895282335E-01 -1.01217988464733E-01 -6.49291142425217E-02 -5.22095737734911E-01
  1.56812410863767E-01 -3.91611687696579E-01 -1.01268387871552E-01  6.39431262123659E-01  6.39425776433639E-01
  6.39426631066899E-01  6.39419103063045E-01  1.45924836909819E-01  1.45939413569839E-01  1.45914155357939E-01
  1.45952583261947E-01  2.38436720419879E-01  2.38451294954718E-01  2.38486781841690E-01  2.38361102254594E-01
* ORBITAL    1  128
  5.79407282022303E-06  4.11928862610181E-05  1.84232081185422E-04  3.21117024195354E-04  7.01931907219321E-05
 -2.21073512121666E-03 -5.04345382797728E-02 -6.15734799093977E-01 -4.22005737049366E-02 -4.66611916380613E-04
 -1.17405829834137E-02 -1.29737945681216E-01 -2.66197770114539E-02 -5.53385146017461E-06 -9.05406211470708E-05
  1.65354881797912E-05 -3.62178690473471E-05  1.92531120953303E-04 -1.80994084655834E-04 -4.77400359920005E-02
 -9.77927164139440E-02  7.29695811898537E-05  1.87231287004193E-04 -4.88556693509331E-02 -1.14873508636677E-01
  6.19467868542745E-05  1.66988120444164E-05 -2.33346908581904E-06 -1.68764736199195E-05 -8.45901904198180E-05
 -3.34109692979388E-04 -1.05538126359708E-04  2.21103785268098E-03  5.04644369456659E-02  6.15715569929942E-01
  4.21888273865151E-02  4.66869915889360E-04  1.17440103855202E-02  1.29585678521234E-01  2.66187982178734E-02
 -3.70549924772988E-06 -7.22117543309841E-05 -6.33323619355663E-04 -1.06897089513306E-04 -1.99801592418826E-04
 -5.40122318186226E-04 -4.78103342380126E-02 -9.75024640279650E-02 -2.13285996847739E-04 -1.65152555167796E-03
 -4.89156606197255E-02 -1.15206275129815E-01 -2.36348928351276E-05  1.23315943560710E-03  1.02060844289479E-05
  7.82537057249270E-05  2.97815515183085E-04 -2.78081906154820E-05 -5.01932626507625E-04  2.06971129985728E-05
  2.95498929608511E-04  5.49734436352853E-03  7.62407481371040E-02  4.59356311792828E-06  3.50661183549837E-05
  1.85075936937668E-04  2.73415444631479E-05  5.69506457657583E-04 -7.32226436967063E-06 -1.59560032434389E-04
 -5.47919303394060E-03 -7.56478207422946E-02  5.37423235057293E-03  4.14732603382129E-02  2.13906852796713E-01
 -9.02184824386453E-03 -1.46472204994298E-01 -3.53919218164786E-03 -5.17298220417309E-02 -1.23930067138801E-02
 -2.12528779311238E-01 -5.37447454713659E-03 -4.14749741295701E-02 -2.13910547588274E-01 -9.02477461060044E-03
 -1.46571032783522E-01 -3.54186191468796E-03 -5.17451049737785E-02  1.23871909332772E-02  2.12434350797048E-01
  5.37272461467618E-03  4.14614283592116E-02  2.13826543554623E-01  9.03461609487714E-03  1.46745231631713E-01
  3.53530313283351E-03  5.16571537663568E-02  1.23746987548279E-02  2.12195480319137E-01 -5.37632214812913E-03
 -4.14889780680418E-02 -2.13959480267048E-01  9.01151483927096E-03  1.46296016793303E-01  3.55185376742815E-03
  5.19405764154750E-02 -1.24069544317355E-02 -2.12818973391497E-01  5.55189183735769E-02  4.52998536250521E-01
  7.25299764112493E-02  3.67234878107439E-01 -8.17549933913869E-02 -5.55215621712332E-02 -4.53029348745977E-01
[truncated: 44,329 more chars]
