# Supplementary material for: Stochastic-SplitGAS: A Quantum Monte Carlo Multi-Reference Perturbation Theory Based on the Imaginary-Time Evolution of Effective Hamiltonians
Source: J Chem Theory Comput. 2025 Dec 3;21(24):12523–44. doi: 10.1021/acs.jctc.5c01270 (PMC12746464; doi:10.1021/acs.jctc.5c01270)
Supplement: Supplementary file 2 [file ct5c01270_si_002.zip › suppmat_files/fe2s2_22in26_s1.LocOrb_reorder]

#INPORB 2.2
#INFO
* PyOrb written
       0       1       0
     140
     140
* SpatialOrbs written from analyze_molcas
#ORB
* ORBITAL    1    1
  7.07106810920954E-01  9.84830412975795E-06 -3.98650498920556E-06  3.54514833570620E-06 -2.45158499533824E-06
 -2.11022531272006E-11 -4.97988419446488E-10 -1.13800075873610E-09  9.24440988241159E-10  7.23904123419309E-12
 -3.65550251301763E-10  2.12975520583339E-09 -2.93189343312948E-10 -3.22875947392329E-06  3.70398386849088E-07
 -1.98144517262739E-07  5.73801176396798E-07 -7.32538145493091E-08  1.50304834523899E-07  4.54001288452946E-09
 -6.26045837886685E-10 -4.91195939842363E-07 -7.17268310063443E-07 -8.47848639214534E-09 -8.92412973922405E-10
 -8.35560182131032E-08  2.48590949299723E-08  7.07106810927259E-01  9.84835157920215E-06 -3.98632714532060E-06
  3.54497826590612E-06 -2.44754928746570E-06 -7.85989921740925E-11 -1.74144145938344E-09  3.43949148043529E-09
  3.16078995906112E-09  1.16350489058470E-10  1.99899590384213E-09 -2.20153813488017E-09  2.10287803568802E-09
  3.22876396587535E-06 -3.70421665899617E-07  1.98391787236342E-07 -5.73366531875174E-07 -6.50322754248863E-08
  1.50610979211080E-07 -7.79330182081241E-09 -1.54314909229839E-09 -4.92927149298214E-07 -7.16367035590355E-07
  1.95967316677673E-08  1.79794908359731E-09 -8.38078119136383E-08  2.55811704335738E-08  1.97853449101382E-08
  4.87003505995593E-08 -5.00717959689419E-07  1.43909882131299E-07  8.42764060006199E-07 -2.94628262388614E-07
 -1.75714108686079E-06  1.90229684235088E-10 -1.20943928688201E-08  1.99273905689424E-08  4.98556480545335E-08
 -4.94756326149491E-07 -1.44057741009309E-07 -8.34221163046376E-07  2.93763140207180E-07  1.79921925378357E-06
 -3.59548642297341E-10  1.18357238529351E-08  1.29120075262155E-08  5.29535239447794E-08 -3.11969210226666E-07
  8.73381718423768E-08  6.45639573305313E-07  5.70573838359328E-08  4.87266428780034E-07  9.14391655326032E-08
  5.98604057965051E-07  1.29281546214032E-08  5.30641037991490E-08 -3.09041260110566E-07 -8.74162035853664E-08
 -6.39235497456637E-07 -5.71110943114498E-08 -4.83104809320342E-07  9.15120087779403E-08  5.91053717595102E-07
  1.29197987703765E-08  5.29989945854270E-08 -3.10431223883304E-07 -8.74083740216856E-08 -6.42378334806303E-07
 -5.71212875951643E-08 -4.82169582271336E-07 -9.14756558191659E-08 -5.90080021289064E-07  1.28937798678552E-08
  5.28206548525237E-08 -3.11131649305231E-07  8.73223709400606E-08  6.40277031784210E-07  5.70226352067800E-08
  4.86465929355729E-07 -9.14601190281060E-08 -5.97971014825442E-07  3.31198900679481E-08  1.36186086962421E-07
  1.78944566713284E-07 -8.64428537491137E-08 -2.22954282344404E-07  3.32021405685869E-08  1.37944116989465E-07
 -1.79941351941860E-07  8.72945024160073E-08 -2.24953657113248E-07  3.31791092318398E-08  1.37334338099503E-07
 -1.79671327108035E-07  8.66703009150909E-08  2.24044156005714E-07  3.31523557244742E-08  1.37107727650300E-07
  1.79229498649305E-07 -8.69727522617153E-08  2.24059241409583E-07  8.95864335166631E-08  9.04589322781030E-08
  8.99699630686333E-08  8.93762302330719E-08  2.53021620349500E-08  2.29300591730447E-08  2.34844179511434E-08
  2.46751559570920E-08  2.97483407526317E-07  2.98347061558188E-07  2.97307479633026E-07  2.97410215884152E-07
* ORBITAL    1    2
  7.07106791146604E-01  9.71581825700990E-06 -4.31710078054920E-06  4.74317915464613E-06 -2.39267359277047E-06
  1.00982727855380E-10  2.59957613728643E-09 -5.80270518245752E-09  1.37836630531339E-09 -1.43632884284385E-10
 -3.28549081645261E-09  9.20947076373775E-09  1.46510572255548E-10 -3.23021840118593E-06  2.92900504453438E-08
 -2.69436098312840E-06  3.16965802537889E-07 -2.82604827066200E-07 -4.16989550319472E-07 -8.14690359048319E-10
 -1.41385801297596E-10  8.14080506625149E-07  1.51873982519626E-06  1.03669020343818E-08  1.72226333828729E-09
 -1.89970789123602E-07 -4.00545914144962E-07 -7.07106790931587E-01 -9.71424823932583E-06  4.32534723356185E-06
 -4.74260771135559E-06  2.39483345934106E-06 -9.92587960919151E-11 -1.63854670508084E-09  4.75686622104031E-09
 -3.45529710053895E-09  2.24444844919307E-10  4.89829798998353E-09 -1.12237377183819E-08 -1.79289434982792E-09
 -3.22989651247049E-06  3.63455341387693E-08 -2.70540909901824E-06  3.16869328272468E-07  2.71690870065953E-07
  4.13537180760318E-07 -2.41724804996088E-08 -1.08928512096974E-09 -8.23614990978698E-07 -1.52218464758107E-06
  7.76350380882440E-10 -2.26359293994525E-09  2.31566494660760E-07  4.04114501829318E-07  6.65834697018091E-11
  5.45471627866840E-10  3.70874851273163E-09 -4.20669289615353E-10  2.47752876527671E-08  3.03630203770989E-10
 -5.96277992797465E-09 -2.79727475351912E-07 -1.32997524400998E-06  1.46621534793826E-10  1.20810249385523E-09
  7.39395292672847E-09  1.13318967393880E-09 -6.52698643342707E-08 -3.91376942346768E-10  4.30237637418863E-09
 -2.81639765475342E-07 -1.24846563435779E-06  3.31598317745288E-08  2.06853103381862E-07  2.11120907977242E-07
  7.14005551811289E-08  5.16513995090670E-07  5.29988748515113E-08  5.02427121160748E-07  4.21944140314229E-08
  1.53131469753831E-07  3.32198284512659E-08  2.07330707536444E-07  2.13132889180555E-07 -7.12133405049710E-08
 -5.14471842482480E-07 -5.29992297876792E-08 -5.12099523521656E-07  4.21225057726303E-08  1.65491314750119E-07
 -3.32497022720885E-08 -2.07534336497014E-07 -2.14183241606941E-07  7.13969988455116E-08  5.02920899618570E-07
  5.29142462855839E-08  5.09590075486819E-07  4.20761156212320E-08  1.66594341482241E-07 -3.31726020093513E-08
 -2.06971214538276E-07 -2.06616654838348E-07 -7.12323894326602E-08 -5.21470267022706E-07 -5.28610906709414E-08
 -5.11414866678607E-07  4.19549560754571E-08  1.73000681504685E-07  4.77507384214877E-08  2.46934603409864E-07
  2.89130431519363E-07 -1.33138098858494E-07 -3.78367715723141E-07  4.78291472094000E-08  2.49573025169172E-07
 -2.88716247278957E-07  1.33557845720970E-07 -3.80697297480425E-07 -4.80773654874397E-08 -2.53701921800719E-07
  2.89613905276547E-07 -1.36759911557779E-07 -3.86172105492162E-07 -4.79180529148169E-08 -2.49559883304138E-07
 -2.87298316569812E-07  1.32993335887208E-07 -3.81410876875390E-07  2.20289039751231E-07  2.19766419673617E-07
 -2.23248851902934E-07 -2.23085898099330E-07 -1.19056521433841E-07 -1.19117919481495E-07  1.23643490450053E-07
  1.18854284785434E-07  1.52604051794850E-07  1.53647453318881E-07 -1.53460175845757E-07 -1.50737781158762E-07
* ORBITAL    1    3
 -5.02380330808133E-07 -3.42042949108068E-06 -1.10361922709440E-05 -3.42602264995953E-05 -1.38855168052661E-05
 -2.43496745831339E-11 -1.94670424822173E-09  9.48389198346928E-09  1.16984871386928E-09 -1.09902083403193E-10
 -2.49891805427801E-09 -1.38820165697963E-08 -1.50345602326169E-09  1.28666353083801E-07 -1.57342200255902E-06
  5.67952080482311E-07  2.65328595350216E-06 -2.80164713612075E-06 -4.71269337559983E-06 -3.27802502638219E-08
  5.88700104097515E-09 -8.27718156409657E-07  2.79659583614072E-06 -2.04448854946388E-08 -5.11149820621537E-09
 -1.79845373443650E-06 -3.56068500955905E-06 -5.02350537602906E-07 -3.42017580548471E-06 -1.10345235940156E-05
 -3.42744185288549E-05 -1.38822431326964E-05  6.65488119142053E-12 -8.85663006702814E-10  7.45810334351895E-09
  1.75532203650868E-11 -1.91459848964553E-10 -4.66069682330258E-09 -2.26603457339616E-09 -9.63296251981285E-10
 -1.28606772646048E-07  1.57406591104095E-06 -5.81343567615000E-07 -2.65401587205799E-06 -2.77663761930330E-06
 -4.70746945121540E-06  2.89640925829324E-08 -2.21350866567694E-09 -8.07144694543289E-07  2.79901495674557E-06
  3.54196572066972E-08  7.13159313880058E-09 -1.76550122318818E-06 -3.55724369472859E-06  7.07107225421622E-01
  2.19988635150940E-06 -2.52428096519979E-04 -1.80207690081712E-05  6.90980360839458E-06  3.68080317853748E-05
 -1.34961690655120E-05 -1.05803126805476E-09  2.86342150381415E-08  7.07107226040337E-01  2.20453132422694E-06
 -2.52406773504780E-04  1.80190813888877E-05 -6.77254500973733E-06 -3.68091041954503E-05  1.35027486204394E-05
 -4.91168126788825E-10  1.13961763802787E-08  5.44806679251470E-10  2.31862299837709E-06  8.93061175040352E-06
 -1.29767583087378E-07  1.04000445418813E-06 -4.44648705824481E-08  1.70380196002898E-07 -2.46899606500790E-07
 -3.09802808230574E-06  5.52832540574213E-10  2.31861265052915E-06  8.93746190407373E-06  1.29207376411218E-07
 -1.01831057358202E-06  4.45436128393863E-08 -1.47457576255832E-07 -2.46600501074336E-07 -3.12933891175494E-06
  4.90099596114242E-10  2.31811575370470E-06  8.93897927214955E-06  1.28952855498407E-07 -1.00962533611911E-06
  4.44004156128457E-08 -1.44232615953994E-07  2.46387228049330E-07  3.13699996672739E-06  4.96625736775721E-10
  2.31823826221892E-06  8.93108214453033E-06 -1.29587190342914E-07  1.03472728750546E-06 -4.44535879033181E-08
  1.62523361224350E-07  2.46778273427965E-07  3.10876048214664E-06  1.68363205440404E-07  8.10104476754789E-07
 -2.96122823418492E-07 -8.68960195811153E-07 -3.35498000315872E-07  1.68553215421224E-07  8.11398601798777E-07
  2.92639238803643E-07  8.73262724723771E-07 -3.37643511626040E-07  1.68542319089019E-07  8.11856091492700E-07
  2.93647004328965E-07  8.71639156053310E-07  3.37676403915432E-07  1.68258982003231E-07  8.07857022185675E-07
 -2.98487656850529E-07 -8.65391778441133E-07  3.32691283234864E-07  3.58070788654311E-07  3.57588056265853E-07
  3.57800539232106E-07  3.57755525158353E-07  1.57257392233267E-06  1.56619044533814E-06  1.56742700133476E-06
  1.57490090745282E-06  4.53219176373344E-06  4.53345185232850E-06  4.53255147060149E-06  4.53009429137202E-06
* ORBITAL    1    4
 -5.65705489120809E-11 -4.09833720866511E-10 -2.00561753617229E-09  1.95536933326739E-08 -2.89038093078346E-09
 -1.51156200803451E-07 -5.41617736623158E-07 -9.92536142809778E-06 -7.40840902546802E-06  3.07174859623515E-07
  9.68630251252614E-07  1.92995819811125E-05  1.45982590498843E-05  1.29284368265069E-10  2.35669222406454E-09
 -2.51123373050381E-08 -2.92769642564747E-09 -1.31449750041538E-10 -9.77211190353201E-11  4.33498765027471E-06
  1.05585796251680E-05  1.49671707364957E-08  2.30450719340753E-10 -2.32393038421702E-06 -5.45006702991165E-06
 -3.26216855310012E-08 -5.80535006522708E-09 -1.05641681034364E-10 -7.45975882911652E-10 -3.46224664685216E-09
 -1.28764578304688E-09 -3.39587153386936E-09 -1.51092179206160E-07 -5.40180936341516E-07 -9.93892163278938E-06
 -7.41055884254993E-06  3.06988440806384E-07  9.64425439214281E-07  1.93050049800443E-05  1.45968765294546E-05
 -1.39291534041317E-10 -3.09830658490812E-09  1.13991265863464E-08  1.31858962487085E-09  2.06350042788524E-08
 -2.38723784056859E-09 -4.31904727057768E-06 -1.05621296463299E-05  1.52938342991111E-08  2.53066178762677E-10
  2.31170868143827E-06  5.44058896731230E-06  7.97892151206687E-09 -3.86153224866571E-09  7.07107125713930E-01
  1.47593896098130E-06 -2.55159751677618E-04 -1.79985929873931E-05  4.77739110466113E-06  3.67943009101747E-05
 -8.77441084698718E-06 -1.02298152745320E-09  3.16639552680842E-08 -7.07107126618518E-01 -1.48299023010130E-06
  2.55124478659453E-04 -1.80005395231081E-05  4.84503689647126E-06  3.67961071751452E-05 -8.76027995305982E-06
 -3.76116458548767E-11 -6.91766563046242E-09  8.96380036276245E-08 -1.56575836965754E-07 -7.17539926643813E-07
  1.36332073070654E-07  1.50545715468065E-06 -2.14014236837489E-07 -1.40909068670580E-06 -2.40484543743801E-08
 -9.38844973454444E-07 -8.95221529169690E-08  1.57463558353621E-07  7.15520947294340E-07  1.36587983865670E-07
  1.50208585894724E-06 -2.13750460596480E-07 -1.41511764410502E-06  2.38099556907405E-08  9.56804992238624E-07
 -8.94893983137105E-08  1.57702296795888E-07  7.19160531812873E-07  1.36565451435714E-07  1.51436686060825E-06
 -2.13801710244168E-07 -1.41357685976134E-06 -2.39522111104187E-08 -9.54568658987496E-07  8.96132844312659E-08
 -1.56778872970140E-07 -7.17442570969841E-07  1.36513522117082E-07  1.50450078826576E-06 -2.13897875867929E-07
 -1.41323389508004E-06  2.39737930409114E-08  9.45206958301732E-07 -2.54497761172872E-07 -1.67400901378409E-06
 -3.47183807366095E-07 -2.53344987485923E-07  1.38797538668002E-06  2.54786329203475E-07  1.67846691282038E-06
 -3.48255012027147E-07 -2.49579223891430E-07 -1.39306561265378E-06  2.54756049334040E-07  1.67869148169510E-06
 -3.46736967253322E-07 -2.50767736336268E-07  1.39346814160538E-06 -2.54637722513200E-07 -1.67653636838240E-06
 -3.48281810042920E-07 -2.50930798355270E-07 -1.39053661860506E-06  9.10497652137806E-07 -9.07709304726546E-07
 -9.07346650745147E-07  9.11341053908271E-07 -6.21668283858310E-07  6.17775178385828E-07  6.18097559413607E-07
 -6.18992302814088E-07 -2.63540154759451E-06  2.63692956747946E-06  2.63741480320348E-06 -2.63720732511764E-06
* ORBITAL    1    5
 -3.23130481208274E-07 -2.25656132590054E-06 -8.60332701885552E-06 -3.06117793230278E-05 -1.64203477859261E-05
 -1.12947463537931E-11 -2.35547738422118E-10 -3.59780676088608E-10 -3.25105374904546E-10  1.93453612767267E-11
  4.55632852771303E-10 -1.24262304339180E-09  2.67220236770982E-11 -2.86071837249406E-07 -2.56496192939787E-06
 -8.18024494833509E-06 -2.83572193829704E-06  1.50390794027260E-06  9.88182254107582E-07  1.80647188731969E-09
  3.38753947422621E-10  1.63616847315992E-07 -2.23278030421077E-07  1.31524901651643E-10 -2.80048036180659E-10
  1.77497959673816E-06  3.49250851069867E-06 -3.23218182165067E-07 -2.25719104520238E-06 -8.60632245605261E-06
 -3.06242632382816E-05 -1.64256283723155E-05  1.29949808709934E-11  2.76469782604890E-10 -1.45863999522823E-09
 -1.97363619670530E-11 -2.52330742309557E-11 -5.36793067967480E-10  1.21614956049553E-09  6.92779608676649E-11
  2.85985215671896E-07  2.56334190212541E-06  8.16962592134863E-06  2.83282041453695E-06  1.50303321610092E-06
  9.88855302381452E-07  1.69315219119053E-09  3.47623625143373E-10  1.60983060984374E-07 -2.25195584859161E-07
 -1.33818899419437E-09 -2.16183242985277E-11  1.77587475808973E-06  3.49363616932093E-06  8.40610748452410E-07
  3.07426710635858E-06  1.09109271576815E-05  4.88357840998758E-09  2.83068795057675E-06 -6.09172410791389E-08
 -4.78204369453521E-06 -1.83407753260187E-10  3.64546274011843E-09  8.40593873264519E-07  3.07413587342728E-06
  1.09102610454071E-05 -4.85258045192944E-09 -2.83076204984274E-06  6.09704834556826E-08  4.78012743701885E-06
  6.17513619888890E-11 -6.39632454492820E-09  5.00000255359759E-01  5.05465703795098E-06 -1.83232468325054E-04
 -5.93294798162528E-06 -2.03662768713266E-06 -4.41955205380923E-05  9.94858945908287E-06  5.97954259365333E-06
 -6.16847948207802E-06  5.00000255335721E-01  5.05447358147186E-06 -1.83233708916543E-04  5.93294588458202E-06
  2.03542398690512E-06  4.41955031114018E-05 -9.94882315851102E-06  5.97956142486342E-06 -6.16788200410461E-06
  5.00000255320104E-01  5.05434793055878E-06 -1.83234163406498E-04  5.93286039859097E-06  2.03494758719684E-06
  4.41954466502900E-05 -9.95048735829853E-06 -5.97961846174352E-06  6.16621564852545E-06  5.00000255329360E-01
  5.05441910026265E-06 -1.83233988886097E-04 -5.93286672193881E-06 -2.03395374047642E-06 -4.41954599817001E-05
  9.94946267577711E-06 -5.97959537450373E-06  6.16742370988014E-06  3.91311302473120E-07  5.56227545808383E-06
  2.98483624240652E-06 -3.95586261109870E-06 -2.73241773687227E-06  3.91330111142330E-07  5.56213112279822E-06
 -2.98513032087147E-06  3.95546899805345E-06 -2.73159837132474E-06  3.91319618585749E-07  5.56225358392081E-06
 -2.98515774593944E-06  3.95589199376282E-06  2.73202863809966E-06  3.91333085688556E-07  5.56213000213714E-06
  2.98483545450481E-06 -3.95567641141842E-06  2.73180908168761E-06  1.92205774147021E-07  1.92551386822161E-07
  1.93036091520629E-07  1.92695903512838E-07 -3.42647756427261E-06 -3.42621216572300E-06 -3.42644029572842E-06
 -3.42644289656716E-06 -5.59765401849711E-06 -5.59841682910021E-06 -5.59777453305703E-06 -5.59781997322460E-06
* ORBITAL    1    6
 -8.79911964208445E-07 -6.25307053036279E-06 -2.76783883123063E-05 -1.12615655349107E-04 -4.01574912376756E-05
  2.66327584572815E-11  7.79712938128125E-10 -2.88696643923916E-09 -4.35323486380550E-10 -2.51764369986260E-11
 -4.16393471773045E-10  1.15057021699641E-09  4.82603470261134E-11  7.46135142301404E-08  4.11194820686446E-06
  2.95856073819774E-05  6.45661099945068E-06  2.36229280647336E-06  3.22070468656527E-06  1.47064271561006E-09
 -3.01994471103615E-12 -2.14570472935342E-06 -4.31025826098182E-06  9.04819936696184E-09  9.36545203946525E-10
  2.53388737241211E-06  5.19026039941286E-06  8.79893729200805E-07  6.25293877285951E-06  2.76777422259162E-05
  1.12615302175929E-04  4.01586078614500E-05  6.23142444747579E-12  3.55891478145603E-10  7.70849833538625E-10
  9.50864343419084E-11  2.27200905829168E-11  6.65180389252755E-10 -2.09975709637649E-09 -2.41711049556010E-10
  7.45988554782133E-08  4.11168398475003E-06  2.95870255905046E-05  6.45658557309977E-06 -2.36718554579192E-06
 -3.22176233499577E-06 -4.63366993339754E-09 -8.29265958493038E-10  2.14702196405155E-06  4.31058840141362E-06
 -7.47440340646046E-09 -1.24450418762979E-09 -2.52957167151425E-06 -5.18971865607363E-06 -1.24102274133179E-11
 -9.53272226083616E-11 -3.65994229248150E-10  1.11448447539753E-10 -4.81890029670139E-09  4.43715298697415E-11
 -2.97436563373135E-09  1.14258726769066E-06  1.05268063643402E-05 -2.24048296155482E-11 -1.73705391016147E-10
 -1.02997325957032E-09  2.49379236069455E-10 -1.53735012936793E-08  1.95035299512579E-10 -1.07379251834816E-08
  1.14226710067899E-06  1.05375450884665E-05  5.00000297907088E-01  5.35620778156744E-06 -1.82096803367742E-04
 -5.77635482818911E-06 -5.95366227666295E-07 -4.40714082986417E-05  1.18770329114215E-05  6.07788716119588E-06
 -4.56294169267251E-06  5.00000297892020E-01  5.35610561744910E-06 -1.82098493669862E-04  5.77645536734694E-06
  5.92625179252659E-07  4.40714119216022E-05 -1.18819922463205E-05  6.07785341097330E-06 -4.55561211534367E-06
 -5.00000297878691E-01 -5.35598505991979E-06  1.82097610983951E-04 -5.77630198066854E-06 -5.96150113483153E-07
 -4.40713814601161E-05  1.18779356382247E-05  6.07794718745214E-06 -4.56241674996940E-06 -5.00000297894132E-01
 -5.35611885855473E-06  1.82098915959774E-04  5.77643268296880E-06  5.90409597884906E-07  4.40714395854446E-05
 -1.18810159998524E-05  6.07784187059653E-06 -4.55668127549469E-06  3.87147415190235E-07  5.56347873877319E-06
  2.95343409692699E-06 -4.53802837269742E-06 -3.14079748320739E-06  3.87120064959560E-07  5.56320656205070E-06
 -2.95310713194719E-06  4.53724079085002E-06 -3.14018305942179E-06 -3.87140297336225E-07 -5.56394279616552E-06
  2.95408796631012E-06 -4.53838674600828E-06 -3.14174761774142E-06 -3.87087431463183E-07 -5.56284491223040E-06
 -2.95291992903279E-06  4.53719429217552E-06 -3.14066146926936E-06  2.33560085230858E-06  2.33556337189904E-06
 -2.33615532188410E-06 -2.33523369009435E-06 -2.23877513335733E-06 -2.23738345992992E-06  2.23854534103453E-06
  2.23656889576229E-06 -2.73735632926630E-06 -2.73789810833047E-06  2.73715762678727E-06  2.73769130600564E-06
* ORBITAL    1    7
  4.40189251448072E-11  3.18696901326853E-10  1.61180560681818E-09  1.07303107837618E-09  1.31630738073891E-09
 -3.48409015892993E-07 -3.72084261443713E-06 -2.15741416605650E-05 -9.20661304350634E-06 -2.38509608498549E-07
 -2.99977446885830E-06 -2.12443479583540E-05 -9.74237474848901E-06 -5.87700631994020E-11 -1.29065484322823E-09
  7.20601390798602E-10  3.38304390494193E-10  4.89186204139349E-09  4.91633497609256E-11  2.64009743048974E-06
  4.12885308906095E-06 -4.62631591371343E-09 -3.22062686373382E-10  4.94395338997420E-06  9.53601346543330E-06
  5.37913543684983E-10 -5.26137479971273E-10  3.53456674081858E-11  2.58726370694250E-10  1.36040472574204E-09
 -2.19557992616908E-09 -2.69642245941353E-10  3.48415574619773E-07  3.72101510420533E-06  2.15726513157431E-05
  9.20680609504803E-06  2.38498038640578E-07  2.99959337377458E-06  2.12440401557365E-05  9.74231453224643E-06
  5.94965595660602E-11  1.22760910866500E-09 -2.96728800515704E-09 -8.54769039876518E-11  6.75038872712643E-09
  6.93984790435387E-10  2.63994831368716E-06  4.12892112264351E-06 -1.20675458402674E-09 -1.32015947207751E-09
  4.94165035185149E-06  9.53596124349394E-06  1.43495902870134E-09  9.69381885756372E-10  6.44017183842559E-11
  5.18328576035724E-10  3.21570862268170E-09 -3.05394765366042E-11 -2.76771469020869E-09  3.23918452429834E-10
 -1.25570856785447E-08 -3.00988971886101E-07 -2.65519528916480E-06  5.55792242924165E-11  4.46938526336389E-10
  2.85253269194695E-09  7.77075513433899E-11  1.05994672563908E-09 -2.49744698977707E-10  8.55050028022593E-09
  3.00843199705787E-07  2.65983474700503E-06  5.00000128890127E-01  4.12894241686719E-06 -1.86056363198015E-04
 -5.94772359392337E-06 -4.35458312030738E-06 -4.41908103703821E-05  8.02153688504934E-06  5.83982236467041E-06
 -7.00132340287650E-06 -5.00000128917757E-01 -4.12915265064403E-06  1.86055621518688E-04 -5.94773121082259E-06
 -4.35630120442910E-06 -4.41907825336792E-05  8.02295176357526E-06 -5.83978855888489E-06  6.99891069373244E-06
  5.00000128879777E-01  4.12885920955196E-06 -1.86056750142412E-04  5.94770165320167E-06  4.35470875509865E-06
  4.41907839271014E-05 -8.02203430793605E-06 -5.83986976149213E-06  7.00099134671478E-06 -5.00000128906548E-01
 -4.12907244091678E-06  1.86056508925649E-04  5.94775217253082E-06  4.35508805317412E-06  4.41908012447371E-05
 -8.02397476648903E-06  5.83976347337210E-06 -6.99654732700872E-06  3.32263868584913E-07 -1.70197578393533E-06
 -7.91006931341009E-07  4.30468306166935E-06  3.60008828950651E-06 -3.32299903371609E-07  1.70180344177278E-06
 -7.91461708992974E-07  4.30496790714221E-06 -3.59953259874843E-06  3.32293597726640E-07 -1.70181015217688E-06
  7.91239942386350E-07 -4.30494599423071E-06 -3.60027539292386E-06 -3.32226501564188E-07  1.70244049825786E-06
  7.91326119184659E-07 -4.30457447334931E-06  3.59982303008831E-06  4.88273730520899E-06 -4.88315403596388E-06
  4.88267186281962E-06 -4.88357447350951E-06  4.76810915721053E-06 -4.76812266170444E-06  4.76855777330559E-06
 -4.76806858052028E-06 -6.48762856797951E-07  6.48656097617088E-07 -6.48669375961513E-07  6.48721937790646E-07
* ORBITAL    1    8
 -5.89975155086571E-11 -4.27392048576647E-10 -2.16253599852764E-09 -2.26568663472791E-09 -1.51652631395489E-09
 -2.71018122074278E-07 -2.21897334977349E-06 -1.23161408140010E-05 -7.79418226686045E-06 -1.73264435126676E-07
 -1.75115434805526E-06 -1.32913030588495E-05 -8.06645891817019E-06  8.09574711451942E-11  1.78091107159883E-09
  5.72188421993210E-11  9.48597549239722E-10 -4.69430314200642E-09  5.21216326529212E-10  8.91345102272299E-07
  4.92059664790634E-07  4.92806576455504E-09  6.77277516954945E-10  2.38885829093498E-06  4.38446759425129E-06
 -6.28827894347311E-10  6.83976401947732E-11 -4.43203597228891E-11 -3.25938496192708E-10 -1.76127342750243E-09
  3.75005660477983E-09 -1.11473499231909E-12 -2.71023584301077E-07 -2.21904409326076E-06 -1.23146790140046E-05
 -7.79426993192003E-06 -1.73244027700050E-07 -1.75066990022916E-06 -1.32911309171863E-05 -8.06632915682482E-06
 -8.39649694008334E-11 -1.76410691825641E-09  5.34952738354608E-09  2.47863280103841E-10 -4.19297768663146E-09
  3.36420458323645E-10 -8.94327241915850E-07 -4.91920007836863E-07  3.53470976352110E-10  7.84522217974171E-10
 -2.38921497149449E-06 -4.38541808082192E-06 -1.82445309505806E-09  3.33428696139700E-10 -2.89913188352755E-07
 -1.00760707199017E-06 -3.57713291972145E-06  4.11990735144459E-07  2.77950884602810E-06  1.09273162267618E-07
  1.04560805506587E-06  1.38690100569948E-10 -7.13862811515916E-09  2.89806386365175E-07  1.00672606412824E-06
  3.57075481558879E-06  4.11771373608728E-07  2.78338222891936E-06  1.09921084696376E-07  1.02039549185002E-06
  6.89894928202039E-11 -3.44603526498307E-09  5.00000112333736E-01  4.00283512507051E-06 -1.86435917364332E-04
 -5.93903451057687E-06 -4.09460405518328E-06 -4.41971008307075E-05  8.01953764565565E-06  5.88244646898733E-06
 -6.70960620248943E-06 -5.00000112315445E-01 -4.00269506925262E-06  1.86436623040778E-04 -5.93907448018932E-06
 -4.09176908547972E-06 -4.41971158846514E-05  8.01871311831897E-06 -5.88247897119000E-06  6.71257294566252E-06
 -5.00000112300328E-01 -4.00257496091118E-06  1.86436330236642E-04 -5.93898374701854E-06 -4.09263228936036E-06
 -4.41970910765815E-05  8.01754016484502E-06  5.88252961044952E-06 -6.71484804627837E-06  5.00000112313684E-01
  4.00268405479482E-06 -1.86437385528256E-04 -5.93906177773013E-06 -4.09330928493975E-06 -4.41970995100588E-05
  8.02120245598678E-06 -5.88246754080582E-06  6.70571888753830E-06  3.40201664216438E-07 -1.66249604392810E-06
 -8.20758645700353E-07  4.28202838405012E-06  3.61682261640739E-06 -3.40236478083195E-07  1.66210024163901E-06
 -8.20216743292779E-07  4.28160758532422E-06 -3.61696324887276E-06 -3.40247303286682E-07  1.66211227941907E-06
 -8.20682720149292E-07  4.28197899786373E-06  3.61717708137197E-06  3.40271860676649E-07 -1.66164568219567E-06
 -8.20493116782649E-07  4.28122874884950E-06 -3.61622155081162E-06  4.93682286283286E-06 -4.93518321266471E-06
 -4.93518353504462E-06  4.93669582895439E-06  4.82016631664200E-06 -4.82029631902956E-06 -4.82087831006903E-06
  4.81925195887215E-06 -7.19206798933745E-07  7.18633681464664E-07  7.18633119573710E-07 -7.18936338930581E-07
* ORBITAL    1    9
 -1.04685130082744E-05  7.07099869252532E-01  7.28288801522203E-04 -5.11908279195574E-05  2.28094636744434E-05
 -1.10359078138906E-08 -2.45230152449615E-07  2.19020943807336E-07 -3.61129612308641E-08  1.48727179122103E-08
  1.69361774744389E-07  3.51131912652127E-08  6.91225609794231E-08 -8.26727046758073E-04 -1.00011871897340E-05
 -3.20018673470274E-05 -3.69423623888788E-05 -5.02121677983080E-05 -1.67923595371071E-05  2.12063912224065E-06
 -1.69542333949597E-07  3.98418644368264E-05  1.54919323385126E-05 -2.44684824164680E-06 -4.13008522083639E-07
 -4.00480628421116E-05 -1.49128329061063E-05 -1.04638717291254E-05  7.07099903080537E-01  7.28448749626208E-04
 -5.04507942032004E-05  2.28302146112650E-05 -1.74620296076200E-08 -3.92399905162739E-07  6.04244048287311E-07
 -1.99737240779386E-07  2.33344886198002E-08  3.45091007492249E-07 -1.35691555173498E-07  6.47320460562921E-08
  8.26730483306362E-04  1.00420036186294E-05  3.25570778524374E-05  3.70604017408730E-05 -4.93306898229720E-05
 -1.66581232377412E-05 -1.87027416582398E-06 -2.28145062509890E-07  3.91261420647376E-05  1.59520789516851E-05
  5.46319388193860E-06  4.75328220782112E-07 -3.93930014843307E-05 -1.49437237426368E-05 -1.35811969738303E-06
 -9.81873789767467E-06 -5.14492906099392E-05  8.11266136659364E-07 -6.13673905025999E-05 -1.61746922666882E-06
  1.21062491766859E-04  2.17868812473506E-08 -1.13026330702564E-06 -1.31948989535518E-06 -9.50156782534051E-06
 -4.97118832855133E-05 -8.38324997191388E-07  6.39437166328336E-05  1.36772855355563E-06 -1.08299275143802E-04
 -2.49076122134112E-08  8.85469750438444E-07  3.54020052211794E-07  3.09109259847069E-06  9.71515530010794E-06
 -1.28123286278293E-06 -1.30501027001013E-05 -7.30693911420897E-07  7.20891760468492E-06 -1.50548682431083E-06
  2.10282295673247E-05  3.54973219492097E-07  3.09526297817046E-06  1.03383214027641E-05  1.26105466226305E-06
  1.44771009700794E-05  7.16072013065174E-07 -5.63332771298256E-06 -1.48767997751421E-06  1.84955959275833E-05
  3.50147750716710E-07  3.05754482349303E-06  9.96893589285820E-06  1.25287944048441E-06  1.38988164521540E-05
  7.08456303938278E-07 -5.81646790248889E-06  1.47994884573724E-06 -1.88716955532749E-05  3.55561498500490E-07
  3.10300903461620E-06  9.86833160154977E-06 -1.28491921893587E-06 -1.36465121538044E-05 -7.36265582663091E-07
  7.10813579065677E-06  1.50704230467406E-06 -2.09804622723024E-05 -5.21213003426786E-08  1.38520232448034E-06
 -1.79351317511439E-06 -8.81250699806049E-07 -4.56101570067193E-06 -3.66172813765395E-08  1.68374892181451E-06
  1.54524595983365E-06  9.98647576355351E-07 -4.94374270575902E-06 -3.23252613936727E-08  1.71372025717443E-06
  1.53890704166153E-06  1.01510610548247E-06  4.91312322950677E-06 -5.80533707352847E-08  1.37199646992436E-06
 -1.77714000339668E-06 -8.96662130814227E-07  4.63611096856473E-06  4.68078818492122E-06  5.01943912445381E-06
  5.06018150659688E-06  4.72653468347872E-06 -2.04168186485454E-06 -2.59869013279165E-06 -2.56338004049191E-06
 -2.11414298736382E-06 -7.52480537567731E-07 -5.78058446263728E-07 -6.41385830027522E-07 -7.16484229435074E-07
* ORBITAL    1   10
 -9.16166813274520E-06  7.07109180550080E-01  7.71292475058311E-04  5.76801556663370E-05  5.61045249779060E-05
  2.57778744471899E-08  6.19128605029569E-07 -1.73372476974926E-06 -1.48913753368936E-07 -4.70289081863440E-08
 -1.09298448510535E-06  2.78088690292357E-06  1.05105245091459E-07 -8.28599311806698E-04 -3.22713257314912E-05
 -5.69673194440509E-05 -4.60960507110522E-05 -8.33717183455904E-05 -2.01967415483588E-05 -8.89981422214248E-07
 -4.51580801400085E-08 -5.51602618707710E-05 -5.53057832667444E-06  4.34676661741393E-07  3.49866020865187E-07
 -5.26779603214816E-05 -1.56754995647812E-05  9.22088220475466E-06 -7.07108747858596E-01 -7.69012139454009E-04
 -5.82891138488223E-05 -5.48119009781309E-05 -3.04812416273521E-08 -5.73992550655479E-07  1.74897879056404E-06
  1.97431529296353E-07  6.33639844025004E-08  1.35726056386836E-06 -3.13766242725366E-06  2.95051379968814E-08
 -8.28503294558477E-04 -3.01675521960073E-05 -6.02308120065536E-05 -4.61235055661757E-05  7.91018444637830E-05
  1.92337201572544E-05 -5.88916134586288E-06 -2.16899020572621E-07  5.21357243717647E-05  4.58451893812741E-06
  1.70437574332369E-06 -4.17336618054391E-07  6.57938689151021E-05  1.69466866781704E-05  2.45013455146517E-08
  1.99817207717208E-07  1.23584398818721E-06 -1.97351084429521E-07  1.13995262333494E-05  7.22498432457582E-08
 -8.18622047509763E-08 -2.08361638385007E-06  8.16615922923235E-05  4.59530387726765E-08  3.78047572019341E-07
  2.36500258820091E-06  3.04378404738072E-07 -1.72318449677530E-05 -1.44135585828498E-07  1.45220334677263E-06
 -2.64359519522093E-06  1.05785110988183E-04  9.47821800104830E-08  1.18163979898003E-06  8.69354580549454E-07
 -1.70940779348111E-06  1.08906377112934E-05 -9.45023932577443E-07  6.31396134817817E-06 -1.21668978642889E-06
  1.75228435480788E-05  1.05817351516550E-07  1.26843830576885E-06  1.67917925222649E-06  1.73221898331230E-06
 -9.08829314544766E-06  9.32575496476491E-07 -8.31476122382251E-06 -1.20800915373722E-06  1.97492812402990E-05
 -1.08363494628168E-07 -1.28355826185111E-06 -1.31473381596507E-06 -1.69426784416910E-06  7.11296641558492E-06
 -9.64054843026785E-07  8.57830281618193E-06 -1.22977705811618E-06  2.18875337278806E-05 -1.01850487500728E-07
 -1.23582004680653E-06  1.15495105613780E-07  1.72063920605797E-06 -1.14434420869390E-05  9.74788618177351E-07
 -8.21969516625616E-06 -1.26827260439266E-06  2.19990631848098E-05 -2.09399975280252E-07 -4.19459789631363E-07
  2.63059653364429E-06 -3.50242794251284E-06  2.58212995014151E-07 -1.74860640087748E-07  5.75837021571221E-07
 -2.80101891146283E-06  3.94941234929856E-06 -7.31557619546996E-07  1.01004647267292E-07 -1.73358744311633E-06
  2.82474714848038E-06 -4.71629466924952E-06 -2.17727941811345E-06  1.51306587458879E-07 -5.68492084357406E-07
 -2.31487326924493E-06  3.77835648028905E-06 -9.17575927296773E-07 -4.80075884779513E-06 -4.76842741820755E-06
  3.69467463750453E-06  3.80024484264620E-06 -3.61180747309695E-06 -3.98794904514906E-06  4.97896175828305E-06
  4.01561240109831E-06  1.02665288424853E-06  1.49697916835260E-06 -1.36032257994660E-06 -6.70933886021910E-07
* ORBITAL    1   11
  4.17692897531262E-09  2.99575474175200E-08  1.51351388366264E-07 -1.55754291050413E-07  9.40746777100779E-08
 -6.44596736516843E-01  6.82143991388898E-07 -1.86092530369030E-05 -3.50458806465062E-05 -2.90680240031068E-01
 -9.63776368210126E-07 -3.42543595897493E-06 -1.56436640025432E-05 -5.78381947091125E-09 -8.48815826272143E-08
  2.04647537148034E-07 -4.09183590014126E-08  8.56714110313352E-07  3.10429068080829E-08  5.70919058142976E-05
 -3.20153788242666E-05  1.71722714269733E-06  3.18057196754805E-08  1.15912660247379E-04 -6.92688853646700E-05
  1.21837393071871E-06  2.55264190158666E-07 -1.76985435904454E-09 -1.31658417926590E-08 -6.66114501502411E-08
  1.35263008600427E-07 -7.22324108689982E-08  6.44596737377749E-01 -6.40541787744638E-07  1.86813136642550E-05
  3.48109895718933E-05  2.90680240716005E-01  9.91264545697101E-07  3.34474238311707E-06  1.55885785420088E-05
 -3.94660235932998E-09 -5.11780814953051E-08  4.44928624983508E-08  9.33174170092888E-08 -5.40181933618643E-08
  1.01235741895867E-07  5.63829835529976E-05 -3.20079400385998E-05 -4.67230647195331E-07 -1.74570565456405E-07
  1.15563120160436E-04 -6.93942678194427E-05 -9.46959498789672E-07  1.99883396370423E-07  3.51458104522135E-09
  2.68217136724219E-08  1.39570194027193E-07  9.43293935907039E-10 -5.13662773568667E-08  6.08543931893025E-09
 -2.36841592241341E-07  4.73894030699423E-07 -2.29176825868783E-05  5.66868157378319E-09  4.47824544364926E-08
  2.63579874432714E-07  1.87113409574050E-08 -8.88464396747912E-07 -6.67367632176748E-09  3.29519275267781E-08
 -4.01318213256454E-07  2.00008119233779E-05  9.18216121978861E-07  6.98646412368377E-06  1.87268851396295E-05
 -1.72695780673046E-06  4.73043446463297E-06 -9.19329551300996E-07  6.66239242803371E-07 -1.96790679691136E-06
 -5.72993416237517E-06 -9.19773975742865E-07 -6.99947237645222E-06 -1.85646900770367E-05 -1.73941318912590E-06
  5.09873408450896E-06 -9.26089664562948E-07  1.06948451492627E-06  1.97962536464616E-06  4.93339108120123E-06
  9.16951698619192E-07  6.97840198103247E-06  1.84314121257909E-05  1.74158331466509E-06 -5.37960941440846E-06
  9.23795957156077E-07 -1.19065856493295E-06  1.97474689967752E-06  4.71868635253852E-06 -9.20577281809010E-07
 -7.00570122551757E-06 -1.87630592783337E-05  1.73559575812789E-06 -4.77929724054945E-06  9.25460216017238E-07
 -7.71097194655075E-07 -1.97814548842264E-06 -5.54267749495072E-06 -1.08166171746288E-07 -2.82056656193077E-06
 -2.63458973747733E-06  2.09142059084783E-06  4.41817776294058E-06  9.80447185939113E-08  2.67482887234102E-06
 -2.51763720903914E-06  1.85555339132570E-06 -4.24365177042610E-06 -1.02468326399477E-07 -2.73100516359203E-06
  2.53826165387583E-06 -1.92781741627006E-06 -4.31051984267780E-06  1.04547329098196E-07  2.79166842610455E-06
  2.68007416244389E-06 -2.08361824745915E-06  4.40844241252792E-06 -2.64937229574833E-06  2.61803149915253E-06
 -2.63094121750946E-06  2.63753781948740E-06 -1.68364713033702E-06  1.85347847280249E-06 -1.79331057149882E-06
  1.63944456411897E-06 -1.81820579209169E-06  1.77594160729330E-06 -1.76701840771924E-06  1.86729925070187E-06
* ORBITAL    1   12
  9.11176692766390E-10  6.77203657036201E-09  3.67357280996727E-08 -1.21637496839965E-07  6.15336961520734E-08
 -6.44701601280713E-01  4.50456466982711E-06 -2.96046032537346E-05 -3.63942461851863E-05 -2.90447598206351E-01
  3.13386411367076E-06 -1.50922870709154E-05 -1.62998641706066E-05 -2.71042155704217E-09 -6.26706621217176E-08
  2.42289126043703E-07 -3.06425301765601E-08  1.86933130261480E-07 -1.21734130853149E-07  8.29809550699715E-05
 -2.34151862048748E-05 -1.34721428545119E-06  7.71681727831178E-08  1.75511160699535E-04 -5.25285800701612E-05
 -3.49207253519238E-07  7.92876624195001E-09  2.83517128166782E-09  2.11226591587154E-08  1.11473928156545E-07
  3.66476003094780E-08  2.15993422008494E-08 -6.44701594783120E-01  4.64905740070440E-06 -3.00983079101283E-05
 -3.61520108699454E-05 -2.90447611799266E-01  2.82624862220836E-06 -1.42760997562557E-05 -1.62042392915954E-05
  5.58441550258263E-09  1.24016097697058E-07  4.67354115139632E-08 -8.79164809762505E-08  3.68093855971989E-07
 -1.28949568821087E-07 -8.25127342060386E-05  2.35944277494568E-05 -5.54154209558847E-07 -5.55096217282425E-08
 -1.75442943654257E-04  5.23511758091579E-05 -4.85961372078208E-07 -5.04863163582173E-08 -5.50447206530176E-09
 -9.51371679075088E-08  1.31767173849067E-07  2.63417205023607E-06 -8.59669064716602E-05  1.32548830486681E-06
 -4.91499110464487E-05 -3.60669999395417E-08  1.77414920306098E-06  6.82116399298958E-09  1.07533704683822E-07
  3.39861890586594E-09  2.64047880468949E-06 -8.59876921069835E-05  1.29586557523625E-06 -4.83111963159520E-05
  3.61314062148683E-08 -1.19693633666849E-06  9.31206999200524E-07  7.01307518111154E-06  2.67521152992524E-05
 -1.13388199046633E-06 -1.71448410410930E-05 -7.11023563586774E-07 -1.40220395770623E-05 -1.58514947039237E-06
 -3.20088677161159E-05 -9.31640370231581E-07 -7.01619094491703E-06 -2.67588556916964E-05 -1.13240024937139E-06
 -1.71907195406795E-05 -7.09906021910010E-07 -1.39479717529460E-05  1.58465914806858E-06  3.18922853798573E-05
 -9.27736156110289E-07 -6.98671093796330E-06 -2.65295649197651E-05 -1.13073762647469E-06 -1.67695617441948E-05
 -7.09633326060588E-07 -1.40561938916827E-05 -1.58514182479583E-06 -3.18882801303133E-05  9.29216054332034E-07
  6.99797736482104E-06  2.66421290105397E-05 -1.13397847374759E-06 -1.68795895046411E-05 -7.13150449515243E-07
 -1.42847373779347E-05  1.58618138559108E-06  3.23155067729342E-05  1.10843415926723E-07  1.06227591180593E-06
  1.30249371362338E-06 -1.84372158003266E-06 -4.17263334203870E-07 -1.12059031229656E-07 -1.06869840316190E-06
  1.27541571170106E-06 -1.81307061933220E-06  4.41812350590931E-07 -1.07508744479762E-07 -9.35768389514470E-07
  1.25170452304176E-06 -1.73535287748821E-06 -3.17252349765480E-07  1.10185494647155E-07  9.66909276470383E-07
  1.25869249354558E-06 -1.76748273007386E-06  2.84817429654663E-07 -2.53224552897592E-06  2.47781912421888E-06
  2.46004023408842E-06 -2.52526785788786E-06 -9.74952990564672E-06  9.75992625929835E-06  9.69198388143072E-06
 -9.65382111094487E-06  6.94718068442200E-07 -7.12753427695795E-07 -6.39261374219431E-07  6.38050392606035E-07
* ORBITAL    1   13
  3.57651627474469E-06  8.31046576442047E-04 -5.57295089240472E-07  8.43722653290754E-06 -5.74842930832846E-06
 -8.81350067421038E-09 -2.30637705576929E-07  4.83226333135491E-07 -1.70787072730212E-07  1.01134928654789E-08
  2.01359533141367E-07 -6.15471383814467E-07  4.03122612775779E-07  7.07106090972164E-01  1.06002519252470E-05
  2.96990000456303E-06  2.16483082171512E-05 -1.82409935892557E-05  1.54227384372320E-06 -7.01297753382040E-07
  3.06843752331020E-07 -4.90874863268715E-06  8.16606819440507E-05 -1.45939041697202E-06 -3.01737494783460E-07
 -1.25527598887725E-05  1.68347381909167E-06 -3.54806375402815E-06 -8.30839372529710E-04  1.63303584341633E-06
 -8.97980180023829E-06  6.14350878453498E-06  1.94790057338404E-09 -1.18006400648185E-09 -2.53741408466015E-07
 -9.22302926686979E-08 -1.11011949549984E-08 -2.58215979185689E-07  6.35328191408607E-07  7.17196036061272E-08
  7.07106136109362E-01  1.15699187541729E-05  1.51133490251063E-06  2.13726170340342E-05  2.40743914073597E-05
 -1.16577584361796E-06  1.13110749727941E-06 -2.95748611481979E-07  2.63332279979269E-06 -8.21958250147668E-05
  1.49127994931269E-06  5.23720146849778E-07  7.44710176517799E-06 -2.13626746067423E-06  1.28150626224188E-08
  1.03933653708928E-07  7.80611492623694E-07  2.24101431999832E-08 -3.41867105819486E-06  9.56803119136866E-08
 -4.90045906845491E-06  2.75368752756976E-06 -6.57890035121043E-05  2.36638168344206E-08  1.88001835716303E-07
  1.14599085451557E-06 -7.75910081767099E-08  7.50607872814436E-06 -1.62990189484091E-07  7.32255344374167E-06
  2.84993383859871E-06 -7.03190202939818E-05 -2.47339838691512E-07 -1.88299461872250E-06  3.28115404482439E-06
  1.68307464976121E-06  1.00773874137746E-09  7.38003496925722E-07 -8.16051783486976E-06  6.95676045417800E-08
 -3.60740809931100E-05 -2.49695320868082E-07 -1.90380157318345E-06  3.30986517196318E-06 -1.70163444196636E-06
  1.96808772649461E-07 -7.46851387811935E-07  9.10472695754744E-06  8.07863309176222E-08 -3.74584340670441E-05
  2.37049924015171E-07  1.80260474585273E-06 -3.34634517227531E-06  1.66300163204712E-06  1.82659694684235E-07
  7.51935226101329E-07 -7.59155705070845E-06  4.94030095628612E-08 -3.46635337984029E-05  2.38844584859150E-07
  1.81875825350922E-06 -3.73948225652029E-06 -1.68529737707750E-06  1.19981971561892E-06 -7.68840358034442E-07
  7.96702569958830E-06  7.40384277275323E-08 -3.55305042543596E-05  5.40864284012167E-07 -4.72109510287352E-07
 -5.26843408648386E-06  4.34417459502427E-06  5.74371571483410E-06  5.42097909157321E-07 -5.26411332498215E-07
  5.15448756062731E-06 -4.31165537176104E-06  5.76632311608714E-06 -5.08336371378824E-07  1.07556923361660E-06
 -5.38074846577914E-06  4.64480240460659E-06  6.08710974295658E-06 -5.29381030481650E-07  6.62323514705717E-07
  5.11062192288177E-06 -4.30482470142011E-06  5.63913798596124E-06 -6.58577151921065E-07 -5.09916536711201E-07
  4.30324931301749E-07  2.81849072525753E-07  1.75873187656840E-06  1.61169620242405E-06 -1.84812392484338E-06
 -1.42393561487928E-06 -5.47712137009016E-06 -5.45729922339141E-06  5.57588724462951E-06  5.30949390449889E-06
* ORBITAL    1   14
  4.47314753718476E-06  8.36822724786994E-04  3.76671353809240E-05 -2.08435090251758E-05  3.51996839806549E-05
  2.87803991364312E-08  6.95909896349569E-07 -1.58311661383334E-06 -2.23243084683397E-07 -4.22655808297036E-08
 -8.20945808829182E-07  1.50647804945494E-06  4.23689252725698E-07  7.07103956136744E-01 -3.81470217901252E-05
  1.04798116333701E-04  3.04611898177180E-05 -4.47405474250846E-05  2.45082504646711E-06 -2.01846137582729E-06
  3.03959338237599E-07 -2.20359200491624E-04  4.20432387377725E-05  5.48348689190590E-06  5.84728501131149E-07
 -2.46265007159017E-05  3.96577014343564E-06  4.48041540118521E-06  8.36875647825355E-04  3.79286250307720E-05
 -2.03136840264453E-05  3.54212861172123E-05 -6.99092353368939E-09 -5.56698952382809E-08  8.23203235150672E-07
  1.52026935807376E-07  2.81886864865550E-08  7.43640804954769E-07 -1.96521273555058E-06 -2.05579698212795E-07
 -7.07103948271232E-01  3.82678064502206E-05 -1.04583968492051E-04 -3.00835492771914E-05 -4.38595924530986E-05
  2.41182229820585E-06 -2.09876172967979E-06 -5.74736819629972E-07 -2.19856766356965E-04  4.20241473669484E-05
 -3.41241450342777E-06 -4.34211426922894E-07 -2.39529425107167E-05  4.04842871238311E-06  2.39130623813870E-06
  1.85709897602377E-05  8.16966012806733E-05 -5.26476087304338E-06  1.23201486909107E-04  1.09283218601551E-05
 -2.73886413355480E-04  1.66696574894489E-07 -6.83304559189355E-06  2.38346567071740E-06  1.85033177448937E-05
  8.10471061610906E-05  5.41741962740375E-06 -1.32387454572979E-04 -1.07694427139247E-05  2.64074551533029E-04
 -1.93335170225003E-07  8.64534131280819E-06 -6.27137838909566E-07 -4.76644745485842E-06  3.18059046113267E-07
  1.70703112247484E-06  2.56106234874974E-05  6.36635229222911E-07 -3.42843040944866E-05  8.82237408255824E-07
 -9.84572534999307E-05 -6.17530217277224E-07 -4.68610645204311E-06  3.69849921293461E-07 -1.64807568759943E-06
 -2.58053581230232E-05 -6.26640474997561E-07  3.13965617183496E-05  8.57656876692233E-07 -9.43689003362758E-05
 -6.22861850881511E-07 -4.72769197508593E-06 -2.66283924494058E-07 -1.64971229462381E-06 -2.74604717015234E-05
 -6.19788703559544E-07  3.23171995041328E-05 -8.47640153476350E-07  9.53523706168102E-05 -6.20119637681470E-07
 -4.71342293963256E-06  1.14812088138912E-06  1.70639820570990E-06  2.32618304196674E-05  6.43398200378107E-07
 -3.38018122899848E-05 -9.01575535283881E-07  9.81347941935599E-05  2.30693872439159E-07 -5.67819719154433E-06
 -8.98405665443969E-08  3.32416346882083E-06  1.85301195501867E-05  2.34430543883358E-07 -5.37437906216125E-06
  3.52290249564300E-07 -3.32552745140157E-06  1.83122193271332E-05  2.06287947088278E-07 -6.07225153969447E-06
  5.81092639201082E-07 -3.81482046249004E-06 -1.90406579213984E-05  2.57099985810489E-07 -5.00779706380070E-06
  4.58606784127627E-08  2.96230497184070E-06 -1.78573334196207E-05 -1.94318801925546E-05 -1.96609272359405E-05
 -1.97340159730219E-05 -1.93854233089903E-05  8.37767210224303E-06  8.74356250315171E-06  9.26871793637903E-06
  8.01145557430494E-06 -3.28083772833757E-06 -3.08584656591822E-06 -3.50106074321866E-06 -2.90638272677224E-06
* ORBITAL    1   15
  1.13394797420867E-08  8.27712605389149E-08  4.29627475115942E-07  5.25396630577318E-07  1.31716678554061E-07
 -2.90679126251845E-01  1.09776863203266E-05 -5.68938688776097E-05 -4.26559279468743E-06  6.44594797804105E-01
 -2.29495442386834E-05  1.02537454998818E-04  9.06014753682092E-06 -1.51535611046417E-08 -3.34399027059644E-07
  3.08727777627583E-07 -2.89435841624956E-07 -2.70025898534315E-07  1.00962219899002E-07 -3.34263639922916E-05
  4.68755913112382E-05 -8.63649454545233E-07 -1.70548532689443E-07 -2.18786802615621E-05 -2.38635375907801E-05
 -7.46973428074697E-07 -1.03563707015798E-07  5.64735185279953E-09  4.17896558310035E-08  2.27712374576098E-07
 -7.68832536218321E-07  1.15863768312124E-07  2.90679131075971E-01 -1.09977414849844E-05  5.70013780342772E-05
  4.25124548121920E-06 -6.44594817824316E-01  2.25886054620787E-05 -1.02065869963650E-04 -9.03656995103269E-06
  1.29609398932176E-08  2.78434515692729E-07 -7.85514878802552E-07 -1.72575404284274E-07  9.65018726986902E-07
  7.28312624455326E-08 -2.99919107474130E-05  4.71988365283995E-05  8.74549331439776E-08 -9.18946109420968E-08
 -2.06252619085792E-05 -2.35658945791470E-05 -1.35243117791021E-06  1.16416668891516E-07  1.84613723918472E-08
  1.50340135351246E-07  8.16131845998689E-07 -5.22982453028343E-08  2.21428242638454E-06  8.30983725221776E-08
 -3.68638381616342E-06  1.04812287097981E-05 -4.48793824622897E-04 -5.49064269548885E-10 -4.76125864585607E-09
  6.48545535178011E-08 -4.32912038332729E-08  2.95999231006369E-06 -3.06031508367905E-08  1.08450412068924E-06
 -1.05214891782029E-05  4.48966947318533E-04 -3.05091315810542E-07 -2.34543920011474E-06 -2.57303522363455E-05
  5.67426323571104E-07  6.10532461639704E-05 -7.28171931422002E-07 -3.21490931337694E-05 -2.66364216242832E-07
 -2.31588879015635E-05  3.01694622225524E-07  2.31895846765753E-06  2.57026768578591E-05  5.64975908246022E-07
  6.06474449098377E-05 -7.21562673842910E-07 -3.17875395495098E-05  2.74917988734380E-07  2.22522862429169E-05
 -3.05973462378609E-07 -2.35444571562885E-06 -2.54154701180270E-05 -5.93846105274944E-07 -6.00643915311470E-05
  7.25958506036530E-07  3.27490392791444E-05  2.55951823614424E-07  2.42556930724534E-05  3.02325790098003E-07
  2.32622291321223E-06  2.55444756565666E-05 -5.83200954467888E-07 -5.98123382255242E-05  7.22133306170058E-07
  3.20664936705441E-05 -2.60203679524245E-07 -2.26499593453561E-05 -5.47871817669200E-07 -2.25424516630443E-05
 -1.03250420154269E-05  1.34211373442480E-05  2.53824936800387E-05  5.49384786310604E-07  2.25538966539279E-05
 -1.03908152548855E-05  1.34355507425311E-05 -2.52774854827185E-05 -5.43473153382177E-07 -2.24571194267137E-05
  1.01969231350919E-05 -1.32024605074546E-05 -2.52599570270745E-05  5.45621180429018E-07  2.24788053870534E-05
  1.01906904485213E-05 -1.31713529507695E-05  2.51278256372673E-05 -9.96216422920418E-08 -1.15544870156408E-07
 -1.38413909124074E-07 -1.25217264587230E-07  1.14883104438753E-05 -1.13774156395209E-05  1.13003031442343E-05
 -1.11375366004811E-05 -1.34565406183528E-05  1.35114791766943E-05 -1.33900486862140E-05  1.34214002324021E-05
* ORBITAL    1   16
 -8.84808000766962E-09 -6.57570015372754E-08 -3.49927048437530E-07  1.30940366940828E-06 -1.58047308238112E-07
 -2.90447341561380E-01 -8.35807267894626E-06 -6.98717512771293E-06 -5.15472032400521E-06  6.44701127066708E-01
  1.49229465355570E-05  1.72546959515729E-05  1.18324949234304E-05  1.95191712618907E-08  3.60002894109397E-07
 -1.42560060904017E-06 -3.29054517244587E-07 -1.28384097704898E-06 -1.69936959345097E-07 -6.83945255000987E-05
  5.25148876909339E-05 -3.85194251653532E-07  1.58671070977198E-07  1.97625554657941E-05 -2.41469753510639E-05
 -8.80459143107052E-07 -1.46061371136975E-07 -8.01807368566380E-09 -5.68106633714116E-08 -2.73334405990378E-07
 -1.09188177271240E-06 -1.15103018520285E-07 -2.90447338332845E-01 -8.29376611560740E-06 -7.19898035507809E-06
 -5.11380342122572E-06  6.44701121234978E-01  1.48039240732168E-05  1.74915688400819E-05  1.17433850827558E-05
 -9.46588890265103E-09 -2.63484971705410E-07 -5.09650233092615E-07  4.98740421747749E-08  2.19738024053372E-06
  1.38094789540434E-07  6.94129816693672E-05 -5.24206499501550E-05  2.34716246344537E-06  2.11234375854861E-07
 -1.99674005518081E-05  2.40496666167213E-05  3.87404078318664E-07  8.65120220745105E-09  1.75715370329915E-07
  4.16122901775328E-07 -1.61087337086271E-05 -1.13208784249141E-06  7.18066531228808E-05  1.80061523320916E-06
 -1.15484952634841E-04 -1.01411834631246E-07  3.80886468396225E-06 -1.96095160962567E-07 -5.79555178671277E-07
  1.52142424353742E-05 -1.19618978086701E-06  7.40824040272299E-05  1.89480912723361E-06 -1.18363090528269E-04
 -6.62864632546429E-08  2.42117522753064E-06 -1.08033655241762E-07 -8.13264465303880E-07 -6.15780340134207E-06
  4.37621636576047E-07  1.72749853311694E-05 -4.91972317762836E-07 -8.02744877661349E-06  7.11073870197160E-08
  1.21477184931991E-06  1.12402270339459E-07  8.48462744959654E-07  5.64758586016075E-06  4.64254216702288E-07
  1.63973732815026E-05 -4.88429583052634E-07 -9.48375584442340E-06 -9.35276311069950E-08  1.61009990317633E-06
  1.10629631198511E-07  8.32484591120642E-07  6.02552843848851E-06  4.34697413171763E-07  1.74670840130436E-05
 -4.91659652406843E-07 -8.51448091427274E-06  7.64802256347416E-08  3.81012534600231E-08 -1.09076793006938E-07
 -8.23253553121371E-07 -5.78059770756011E-06  4.62886326316663E-07  1.63988525098768E-05 -4.88054062412525E-07
 -9.11173869537477E-06 -8.47897871143339E-08  5.77549249237762E-07  5.11057794144706E-07  4.55376315682442E-07
 -5.03615781257439E-06  1.62119193242894E-06  4.55718683661282E-06 -4.96956921384067E-07 -2.38042564222538E-07
 -5.24852435840163E-06  1.98169026835807E-06 -4.94345061745926E-06 -5.05892820574188E-07 -3.34021929739073E-07
 -5.02069165280046E-06  1.67914444191051E-06  4.79954264078649E-06  5.01652858974201E-07  3.11132093971407E-07
 -5.27460932825220E-06  1.95615442707213E-06 -4.77534597198436E-06  1.03324385241278E-07  1.82790766069524E-07
  1.49577018022447E-07  7.95197065366908E-08 -1.95011124668001E-06  1.46595989429981E-06  1.77913454362592E-06
 -1.60710447041607E-06 -4.66896922469912E-06  4.78021809986095E-06  4.65693918067110E-06 -4.80470764819360E-06
* ORBITAL    1   17
 -3.15945907659689E-10 -2.29433114027383E-09 -1.18280821852609E-08 -3.57529944506051E-09 -7.58378819411447E-09
  2.20408799359392E-06  4.92217179558016E-05  4.62634876788847E-04  1.87918282463279E-04 -4.11099637665892E-07
 -1.00210689702197E-05 -1.05882714786760E-04 -5.31185482307352E-05  4.66794103601321E-10  1.03182816924327E-08
 -1.41898153609425E-08 -2.45956586884581E-09 -3.13066070440991E-08 -2.40738170896378E-09  6.22815281987978E-06
 -6.11522566970551E-06  4.04976134215090E-08  8.05934203580550E-09  5.07895280635924E-05  1.35139373193433E-04
  1.25269269457849E-08  1.42876197895132E-09 -2.88298099320418E-10 -2.09473076116651E-09 -1.07649052887659E-08
  1.46979638974441E-08 -5.68225198847683E-09 -2.20400431984143E-06 -4.92222415235329E-05 -4.62642055061332E-04
 -1.87922617723085E-04  4.10747624589396E-07  1.00145474578610E-05  1.05893661367792E-04  5.31212505284748E-05
 -5.08301756611865E-10 -1.08872511763552E-08  1.76296513516449E-08  8.76870922356787E-11 -4.40784343007674E-08
 -5.56403726780699E-09  6.29880306189473E-06 -6.11257067736325E-06  2.00276036863350E-08  6.53749027438638E-09
  5.08060986443356E-05  1.35142979687348E-04  1.52442189241766E-08  1.09276673172838E-09 -1.57076867715460E-10
 -1.28087577503552E-09 -1.19996858857539E-08 -7.42426023139858E-10  8.81999358582331E-08 -1.81877810735106E-09
  7.04527342849016E-08 -8.48216350042699E-06 -9.05911941122690E-05 -6.76514583692822E-10 -5.43611219610453E-09
 -3.19971294909452E-08 -8.75991207113935E-10  9.06879068601618E-09  3.05719113977709E-09 -1.14176880325356E-07
  8.48290423268837E-06  9.05796374901052E-05  8.63512913609022E-06  4.90161078240442E-05  1.95668629933334E-04
  1.20902749506205E-05  1.28518754474927E-04 -1.97180778931764E-05 -8.67546726798809E-05  2.20050054298071E-05
  1.88634194267212E-04 -8.63497265611398E-06 -4.90149104359599E-05 -1.95667701619529E-04  1.20905658554234E-05
  1.28529431731852E-04 -1.97185994247586E-05 -8.67750463274175E-05 -2.20053417416679E-05 -1.88608990477068E-04
  8.63522436220209E-06  4.90168305626634E-05  1.95678186519471E-04 -1.20906665359064E-05 -1.28505367262279E-04
  1.97187341279875E-05  8.67769150135107E-05 -2.20051654526903E-05 -1.88629752088783E-04 -8.63511690780790E-06
 -4.90159862631048E-05 -1.95680176727535E-04 -1.20907906236723E-05 -1.28507761263583E-04  1.97189083360388E-05
  8.67965658818273E-05  2.20058856693021E-05  1.88596410961902E-04  5.00118724745562E-01  5.26043396845358E-04
 -6.62306636499019E-05  8.51806809195728E-05  6.46854462492242E-05 -5.00118728013836E-01 -5.26071005895573E-04
 -6.62143318260042E-05  8.51709745700904E-05 -6.47448365676803E-05  5.00118723165999E-01  5.26032671441260E-04
  6.61676775378894E-05 -8.51667924799586E-05 -6.46884660048135E-05 -5.00118724122914E-01 -5.26041508298349E-04
  6.61882238545696E-05 -8.51979421764143E-05  6.46388087211474E-05 -4.05808095803854E-04  4.05776849190290E-04
 -4.05766060525927E-04  4.05837198668932E-04 -4.72892922042274E-04  4.72938325359872E-04 -4.72863369584316E-04
  4.72828690612950E-04 -3.69415587223209E-04  3.69456360881308E-04 -3.69458843179776E-04  3.69436354947580E-04
* ORBITAL    1   18
 -6.16638852543514E-06 -4.44334016788541E-05 -2.19582410149574E-04 -1.40801089874599E-03 -8.10536131812302E-04
  8.90334224276163E-11  1.72689743549343E-09  6.79226378342382E-09  1.70692654260042E-09 -1.06149362645959E-10
 -1.02634063218941E-09 -1.09836989931468E-08 -3.14405335904984E-09 -1.96357369784042E-07 -1.14704384778175E-05
 -1.88226056179929E-04 -8.79207682363409E-05  1.27764540359137E-06  1.93988784930180E-05 -1.13137068482233E-08
  4.25628618767001E-10 -1.19456418291063E-05 -5.34201295651619E-05  2.78783016962158E-08  3.65143564378039E-09
 -1.71321208866578E-05 -5.83808358726171E-05  6.16654140145548E-06  4.44345306830295E-05  2.19588445194005E-04
  1.40801926452282E-03  8.10542182920790E-04  1.58607603563756E-10  3.24349814227528E-09 -7.90112786982588E-09
 -8.20229654585853E-10 -2.58820633587844E-10 -4.44838040912678E-09  1.01163142223920E-08  8.15527473832067E-10
 -1.96136705613046E-07 -1.14658312981041E-05 -1.88239156716004E-04 -8.79240233059230E-05 -1.29842931601050E-06
 -1.94013145829724E-05  3.29149686273822E-08  2.32231476573371E-09  1.19388785299363E-05  5.34166128048000E-05
 -2.64385948854490E-08 -3.85536976241778E-09  1.71844738601369E-05  5.83823154914672E-05  2.04898130785374E-10
  1.71510505518927E-09  9.70403184489342E-09 -9.52015294966137E-10  5.97179430838533E-08  1.17727809166036E-09
 -4.15569813336090E-08  4.34331378732653E-06  8.88243718124904E-05 -7.31318793810220E-11 -6.06686359624962E-10
 -3.54604150038697E-09  8.27927334161920E-10 -5.77119181152969E-08  8.34808889537114E-10 -6.43759006250008E-08
  4.34489670870526E-06  8.87876767101454E-05 -3.97210051135719E-06 -1.48702969114946E-05 -6.02950738977515E-05
 -1.36133865302769E-05 -1.20753137017452E-04  2.34153211570143E-05  1.68497803682753E-04 -1.88807551453923E-05
 -1.53756567195814E-04 -3.97214516089451E-06 -1.48706271488470E-05 -6.03002896726592E-05  1.36137444928614E-05
  1.20752764490077E-04 -2.34153564054420E-05 -1.68511650622270E-04 -1.88808979091418E-05 -1.53742934400052E-04
  3.97215732948747E-06  1.48707668156688E-05  6.03020061325010E-05 -1.36135416472861E-05 -1.20757133739294E-04
  2.34157987030660E-05  1.68515535363160E-04 -1.88808424723231E-05 -1.53750585658634E-04  3.97219464549939E-06
  1.48710426469983E-05  6.03055784770831E-05  1.36135372365330E-05  1.20754563908275E-04 -2.34156500773839E-05
 -1.68526292800259E-04 -1.88812454513480E-05 -1.53741100756904E-04  5.00120821990586E-01  5.47409807908016E-04
 -4.47808325709947E-05  5.65481943518887E-05  3.50813912219110E-05  5.00120824750823E-01  5.47428678409924E-04
  4.47687742239698E-05 -5.65404906382449E-05  3.51453026564653E-05 -5.00120820781166E-01 -5.47401583666433E-04
 -4.47215791219130E-05  5.65389143656378E-05  3.50881500070071E-05 -5.00120821831790E-01 -5.47410072481357E-04
  4.47443553936482E-05 -5.65703607575874E-05  3.50362310975255E-05 -3.04594211673093E-04 -3.04558150181354E-04
  3.04548382417766E-04  3.04617459593166E-04 -4.15840845338716E-04 -4.15884275035927E-04  4.15809702403729E-04
  4.15777777043350E-04 -2.58847637524205E-04 -2.58889813738586E-04  2.58895680755709E-04  2.58874821623582E-04
* ORBITAL    1   19
 -1.55179861512878E-06 -1.13768993816059E-05 -6.22839020161710E-05 -5.23355179208477E-04 -3.12644055330512E-04
  2.56787900480756E-10  5.06372706209267E-09 -9.02615538784690E-09 -1.17122046965796E-10 -5.01332303191402E-10
 -1.05465011277554E-08  1.83631973607317E-08 -1.07414114635364E-09 -1.58206340781823E-06 -4.02408353390361E-05
 -4.70320680341786E-04 -2.13193795138503E-04 -1.57897781670341E-05 -4.90113736326382E-06 -3.55848791415094E-08
 -6.09814680445284E-09 -3.10108870803172E-05 -8.57518333237462E-05  9.91883943733161E-09  3.17967624043797E-10
 -2.63876533645183E-05 -6.76762939539562E-05 -1.55151630404957E-06 -1.13748561187019E-05 -6.22738905899153E-05
 -5.23335084819941E-04 -3.12635890254524E-04 -1.60608876721364E-10 -3.95038194284174E-09  1.12227123249553E-08
  7.45993540949134E-10  2.57541388057382E-10  6.06334969846567E-09 -2.37084824492951E-08 -1.99335967079987E-09
  1.58239062583278E-06  4.02467868175548E-05  4.70346130481674E-04  2.13206567163542E-04 -1.57679076771835E-05
 -4.90286712738358E-06 -1.08621448831125E-08 -2.61874565433453E-09 -3.10107074826570E-05 -8.57391537910051E-05
  8.97274495132715E-09 -1.10818213633125E-09 -2.63742194189336E-05 -6.76681242780994E-05 -1.42468355263345E-06
 -1.15144665729581E-05 -2.31514133045662E-05  6.36451126837318E-06  6.75618690993345E-05 -1.08796770804458E-05
 -1.26050713771270E-04  1.63724689575473E-09 -6.54285019524183E-08 -1.42465703242881E-06 -1.15143574254227E-05
 -2.31499384553126E-05 -6.36508865162151E-06 -6.75153139277988E-05  1.08802465253352E-05  1.26011651018556E-04
 -2.35644275438558E-09  1.05057778572889E-07 -5.53092280692309E-06 -2.62090804052861E-05 -1.06074914246441E-04
 -1.59834180005524E-05 -1.46478026528440E-04  2.12224862318529E-05  1.27835355383905E-04 -2.01143443156686E-05
 -1.76822320268926E-04 -5.53095962844555E-06 -2.62093909340829E-05 -1.06068878258105E-04  1.59834008472091E-05
  1.46514989161712E-04 -2.12228012514238E-05 -1.27847660606321E-04 -2.01139966343717E-05 -1.76818335764351E-04
 -5.53099739967871E-06 -2.62097000071855E-05 -1.06075160616166E-04  1.59834794771218E-05  1.46502430089997E-04
 -2.12230824342984E-05 -1.27843158960176E-04  2.01140709999656E-05  1.76833244552986E-04 -5.53096509767401E-06
 -2.62094389801292E-05 -1.06070949049122E-04 -1.59835172947369E-05 -1.46511237739113E-04  2.12231556619676E-05
  1.27853790131860E-04  2.01143804135382E-05  1.76829469984984E-04  5.00121524939618E-01  5.48181035588206E-04
 -4.81669483626985E-05  7.22080529607540E-05  4.68797373422566E-05  5.00121528251162E-01  5.48211888171697E-04
  4.81496698663335E-05 -7.21926712594639E-05  4.69311549626335E-05  5.00121522955515E-01  5.48165471514444E-04
  4.81093221724362E-05 -7.21988857424036E-05 -4.68877316933021E-05  5.00121524160591E-01  5.48180044344752E-04
 -4.81296512781516E-05  7.22277366067099E-05 -4.68286382999358E-05 -3.61364017150798E-04 -3.61325296249867E-04
 -3.61321899050480E-04 -3.61386081077540E-04 -4.44955765512629E-04 -4.45009677013607E-04 -4.44922278585394E-04
 -4.44894903531646E-04 -3.26263851080440E-04 -3.26299952863296E-04 -3.26305950963978E-04 -3.26281632929775E-04
* ORBITAL    1   20
 -6.17114125950034E-11 -4.67228489542763E-10 -2.48512871202702E-09  1.08985853101053E-08 -5.65825662295288E-09
  1.60367966553678E-06  3.70612633334901E-05  3.53108392181687E-04  1.46481055255069E-04  4.42976831847150E-08
 -1.35318778342347E-06 -5.97901865342872E-05 -4.13926946435128E-05  1.02205647133015E-10  3.15269624176142E-10
 -1.93932340718922E-08 -2.75064693985992E-09 -2.43758242538342E-08 -3.17217836856237E-09  1.25469076394561E-06
 -1.77367083367791E-05 -4.86262675459127E-08  2.12415741830633E-10  6.43349083385777E-05  1.78440802327426E-04
 -4.48026227199967E-08 -5.95082419176282E-09  1.04183800515841E-10  7.81541158960803E-10  4.17444518576853E-09
 -2.12476016255134E-08  7.54006311262608E-09  1.60382099370359E-06  3.70640433055826E-05  3.53125504279028E-04
  1.46489757868062E-04  4.40805557197249E-08 -1.35781457448726E-06 -5.97982979072409E-05 -4.13995659499628E-05
  2.21890482799979E-10  3.53059436029994E-09 -1.96466608370788E-08 -3.13498613141596E-10  5.45815679706062E-08
  4.89218501502372E-09 -1.24592053970244E-06  1.77371119409224E-05  2.49624830672362E-08  2.48511333294917E-09
 -6.43312083786539E-05 -1.78432857469142E-04  1.32456962675884E-08  1.53301796037229E-09 -2.92896695262541E-06
 -2.20015198308896E-05 -8.57593802553438E-05 -1.85039094900588E-06 -3.21647625505526E-05 -2.13720504064374E-06
 -1.55865088520847E-05 -1.96571082040136E-09  9.62881125604049E-08  2.92908424054845E-06  2.20024841347167E-05
  8.57675045520913E-05 -1.85107208317605E-06 -3.21111624321763E-05 -2.13817148420001E-06 -1.55446273323439E-05
 -2.20108425628001E-09  5.62292348279810E-08  8.91898755739301E-06  5.11957919648133E-05  2.04233237712129E-04
  1.20068136308548E-05  1.26724517012575E-04 -2.00885777972197E-05 -9.03997875717061E-05  2.13715168233012E-05
  1.83678929349130E-04 -8.91895264633972E-06 -5.11954953327160E-05 -2.04244246904880E-04  1.20076417757294E-05
  1.26702311274235E-04 -2.00886583832740E-05 -9.04284268609770E-05 -2.13719238092899E-05 -1.83644354681139E-04
 -8.91912778559632E-06 -5.11969015579592E-05 -2.04240470578379E-04  1.20067697742403E-05  1.26726756603796E-04
 -2.00890750429124E-05 -9.04148389273444E-05  2.13714712593295E-05  1.83684064029734E-04  8.91906593054712E-06
  5.11963811840337E-05  2.04248837314222E-04  1.20073081420565E-05  1.26700305255713E-04 -2.00890311491155E-05
 -9.04418315631620E-05 -2.13721854347291E-05 -1.83645239624917E-04  5.00118535178531E-01  5.24349487350839E-04
 -6.78445000215094E-05  8.45859110218234E-05  6.71810632479762E-05 -5.00118537883611E-01 -5.24368243619134E-04
 -6.78358441123403E-05  8.45876802561793E-05 -6.72465709456815E-05 -5.00118533374668E-01 -5.24334282526549E-04
 -6.77836755808804E-05  8.45791600913489E-05  6.71922246214487E-05  5.00118534214218E-01  5.24340518364230E-04
 -6.78123120859063E-05  8.46181825450586E-05 -6.71428347185867E-05 -4.06078644846460E-04  4.06041504398033E-04
  4.06032661297842E-04 -4.06101805665725E-04 -4.74763190237564E-04  4.74802686830960E-04  4.74729271664899E-04
 -4.74691706643436E-04 -3.70620362946620E-04  3.70666295804431E-04  3.70667142878754E-04 -3.70649288008323E-04
* ORBITAL    1   21
 -7.27256807060507E-07 -8.08254890830955E-06 -9.39653002747164E-05 -7.21813384605493E-06  1.29696612406936E-04
  5.02028895316315E-09  1.69563427210471E-07 -6.63437562194235E-07 -5.54002395630684E-08 -3.26380750258975E-09
 -8.05991415040010E-08  1.28133871774576E-06  8.50348582486621E-08  6.96474004547056E-06  1.44554094243957E-04
  1.76633154346409E-04  3.93184400476449E-05 -4.31768488380861E-05  1.34439410234678E-04  6.72755596206326E-07
 -4.33432427881885E-07  1.25538083617573E-04  6.34505340774056E-06  7.19149779587037E-07  2.22331997363926E-07
 -5.91582336056425E-05  9.99858432631422E-05 -7.30600348221223E-07 -8.10864532364476E-06 -9.41147583692245E-05
 -6.74656556457273E-06  1.29541156637204E-04 -6.58233992473872E-09 -9.33026108332114E-08 -5.35550166641331E-08
  9.47922594230946E-09  1.97699852433617E-08  4.46963781307520E-07 -4.31257985931467E-07  2.83439050116932E-08
 -6.96976485926416E-06 -1.44619555281112E-04 -1.76076117081953E-04 -3.93039276615854E-05 -4.44138461241544E-05
  1.34178306685082E-04 -2.27026495707455E-06  5.39844373041553E-08  1.24581497197329E-04  6.27820900038337E-06
 -1.22751992376781E-06 -2.26896899131229E-07 -6.07157711716410E-05  9.98697572926597E-05  6.54026542084409E-06
  7.07082464766736E-01  5.03372891865593E-03 -3.00675641750968E-03 -5.57140919567656E-04  6.18946802861152E-03
  1.09867113904684E-03  1.04576013778081E-07 -3.81619513088744E-06  6.51047474139929E-06  7.07082241945708E-01
  5.03273095020355E-03  3.00682307452574E-03  5.51148112784925E-04 -6.18943146005097E-03 -1.09799360219911E-03
 -3.14369561090168E-08  1.31426002646524E-06 -3.77043044616246E-06 -5.39949344195689E-05 -1.28211744638736E-04
  3.11353070862734E-06 -1.96302103064045E-05  1.96682456125438E-06  5.37779927434221E-05  2.15339151905750E-06
  1.39359073431143E-04 -3.76912091164137E-06 -5.39821461171884E-05 -1.28295563037304E-04 -3.09309220895699E-06
  1.91963575998405E-05 -1.97362956673534E-06 -5.49037552194971E-05  2.14484438920215E-06  1.40749399028785E-04
 -3.76814999096693E-06 -5.39735409022912E-05 -1.28572670880654E-04 -3.07933435343987E-06  1.82289204041698E-05
 -1.96580549478190E-06 -5.49054619837069E-05 -2.13073852547205E-06 -1.41029316561879E-04 -3.76613847483576E-06
 -5.39613231594455E-05 -1.28060852208330E-04  3.10610189803557E-06 -1.97632678801829E-05  1.96810536486983E-06
  5.44179722210321E-05 -2.14919861252698E-06 -1.40135467837592E-04 -1.16053326211996E-06 -2.36865271491809E-06
 -2.07272338879295E-06  3.56770840149363E-06 -1.50616509064439E-05 -1.16148652725111E-06 -2.22578310966242E-06
  2.15343920734589E-06 -3.63347194925379E-06 -1.51901493877031E-05 -1.16751418605827E-06 -2.42448047313413E-06
  2.14822563241638E-06 -3.65968499051268E-06  1.50058405968791E-05 -1.14956599814977E-06 -2.09335633633031E-06
 -1.90148335407203E-06  3.29198203651073E-06  1.53799516594365E-05  2.43017468950372E-05  2.43544008090639E-05
  2.43439798640499E-05  2.43176902563559E-05 -3.24610137105741E-05 -3.23167006843357E-05 -3.22907916554807E-05
 -3.26954452895337E-05 -6.02720794676905E-05 -6.02395189613590E-05 -6.02690194145863E-05 -6.00914082022268E-05
* ORBITAL    1   22
 -2.05539414119427E-09 -1.49195735224200E-08 -8.45091875332276E-08 -9.65829438266276E-07  1.29441176589575E-07
 -2.88920224165917E-06 -3.03099096582542E-05 -5.34850595299618E-05  3.79376294990947E-05  6.04702161792603E-06
  6.85151139360761E-05  1.19265038202184E-04 -7.53216889791056E-05  1.35712089463923E-09  6.19090521273354E-08
  1.15239764437138E-06  1.24873438554045E-07 -1.09187770052545E-06 -1.44549817405713E-07  9.24137791647954E-05
 -2.70822052134754E-04  4.09963272470076E-08 -2.18283627129579E-08 -3.21576192138870E-05  1.35531954203827E-04
  2.89632439917721E-06  3.74360417348674E-07 -1.05661832362902E-09 -9.10869033708292E-09 -7.01924366607176E-08
  1.74164323653862E-07  8.72610133386056E-08 -2.89804686275858E-06 -3.05001364113391E-05 -5.26071618953628E-05
  3.80247519072919E-05  6.06748714468005E-06  6.89693182635327E-05  1.18604945108588E-04 -7.52659553155662E-05
 -3.29064212300793E-09 -5.66107761313025E-08 -2.60438626024128E-07 -6.11845505077208E-08 -2.31559585952751E-06
 -6.81328585617713E-08 -9.35353596238204E-05  2.71014068305029E-04 -3.01770587281793E-07 -2.26402628578990E-08
  3.27047943537376E-05 -1.35046587294620E-04  5.85098837462492E-07  2.36640923723279E-07  1.11021411751086E-05
  7.07117010379035E-01  5.20367829197523E-03 -3.01325460464983E-03 -4.45877168819473E-04  6.20236047845315E-03
  8.79860254721947E-04  8.15972940728611E-08 -3.27809281802668E-06 -1.10693668433705E-05 -7.07116758064378E-01
 -5.20257959879174E-03 -3.01310894324118E-03 -4.53588225285621E-04  6.20236721436287E-03  8.74022665168244E-04
 -8.93235853165877E-09  1.00859009252655E-06  2.06025518607259E-07  3.94802108719905E-07  1.09056884466067E-05
 -6.50811263128846E-07 -2.50368717242764E-05  1.14942153393523E-06 -1.70101363058478E-06  4.68402631928547E-07
  1.44985065756790E-05 -2.07685550696091E-07 -4.06932336210462E-07 -1.06317079970391E-05 -6.58533802618807E-07
 -2.45411853476522E-05  1.12861906824984E-06 -1.58913347322976E-06 -4.60639962764103E-07 -1.50285500014440E-05
 -2.10267190210145E-07 -4.25759597610937E-07 -1.09770209522399E-05 -6.54463032958783E-07 -2.55853609833688E-05
  1.13247554552891E-06 -1.68221669091465E-06  4.71386882401501E-07  1.47546844023531E-05  2.09033433532765E-07
  4.18745676958808E-07  1.09595434234882E-05 -6.63268754009656E-07 -2.50912981445464E-05  1.14363951483799E-06
 -1.22034032759066E-06 -4.63463870015367E-07 -1.51847953873240E-05  4.13745316323661E-06  2.53197676098398E-05
  2.39795738474342E-06 -5.87926430309807E-06 -1.16571832606958E-05 -4.16418299985782E-06 -2.57383332890821E-05
  2.50579806864526E-06 -6.18683624513226E-06  1.20049272260358E-05 -4.16267085510355E-06 -2.58055628197866E-05
  2.43445893183982E-06 -6.13731451941588E-06 -1.20874689684664E-05  4.14640242864709E-06  2.55397673875279E-05
  2.52413872736654E-06 -6.11684637870219E-06  1.19071106926652E-05 -3.02868003892094E-05  3.02059209628318E-05
  3.01927996021919E-05 -3.02972101365458E-05  1.20375681013975E-06 -9.65706521526405E-07 -9.85213042192329E-07
  9.60647598061502E-07  2.15077421370856E-05 -2.16071912692047E-05 -2.16500619768880E-05  2.16778977639603E-05
* ORBITAL    1   23
 -2.13158109705325E-09 -1.53774887856632E-08 -7.69561696925510E-08 -1.20228521645526E-07 -8.22413935982559E-08
 -1.35857373641599E-07 -1.79748134207361E-05 -1.28233478835109E-04 -2.67322756256614E-05  1.11129334458460E-06
  1.56635209054977E-05  1.47078595202623E-04  6.71585470000871E-05  2.70841849305922E-09  6.23459170410208E-08
  5.21891191370730E-08 -2.93909277933455E-09 -1.91352131953361E-07  2.80257859896385E-09 -3.29362972340263E-05
 -8.86526654563716E-05  3.43742118365681E-07  3.56125096711313E-08 -8.55148452335794E-05 -2.31933577025241E-04
 -5.61628963899512E-09  3.14551878370175E-08 -1.61246558208881E-09 -1.19086238676974E-08 -6.41709439675633E-08
  1.83254071262419E-07  1.64179869928042E-08  1.35695301202872E-07  1.79696860852552E-05  1.28287870020699E-04
  2.67182352772827E-05 -1.11095214643633E-06 -1.56564396575759E-05 -1.47072412777733E-04 -6.71607565676979E-05
 -3.08031197198879E-09 -6.08408245629435E-08  1.94418798214297E-07  5.89025359343819E-09 -4.21986053234502E-07
 -4.34169017883551E-08 -3.28935465129821E-05 -8.86672404842579E-05 -3.00096190758837E-09  6.90708719984157E-08
 -8.54823097426647E-05 -2.31933127438154E-04 -1.29710019645893E-07 -5.52983957447026E-08 -2.94498725171644E-09
 -2.37654436110752E-08 -1.48879482581513E-07  1.89936101773536E-09  1.34003931232138E-07 -1.51071569020262E-08
  5.68309865550087E-07  5.42678987199203E-06  5.80660151316079E-05 -2.53757820700595E-09 -2.06339940256418E-08
 -1.37359614846224E-07 -3.58641775504114E-09 -4.01736830260964E-08  1.30536320821949E-08 -4.38007751682190E-07
 -5.41057852591754E-06 -5.86012980664803E-05  2.08396330719837E-06  4.99973180931554E-01  3.77026479252452E-03
 -1.04209164517435E-03 -7.34569732756334E-05 -6.62767421006735E-03 -5.08658007610352E-04  8.23752077237690E-04
  4.87527388431948E-05 -2.08301021843792E-06 -4.99973173882355E-01 -3.77022071439235E-03 -1.04209398870558E-03
 -7.33543051159931E-05 -6.62767671229251E-03 -5.08694121849149E-04 -8.23753306888007E-04 -4.87474270842540E-05
  2.08456982596383E-06  4.99973185939168E-01  3.77026440941087E-03  1.04209489324289E-03  7.34182249690134E-05
  6.62767620200218E-03  5.08632113776356E-04 -8.23749009237384E-04 -4.88374692426409E-05 -2.08316304086856E-06
 -4.99973174630710E-01 -3.77026700518799E-03  1.04209127801275E-03  7.34536978564917E-05  6.62767498974816E-03
  5.08770426335853E-04  8.23755252462135E-04  4.85516532128363E-05  5.63233840573658E-05  9.88655818416416E-05
  2.31671458963276E-05 -7.53162978075474E-05 -5.86073063687245E-05 -5.63214936273434E-05 -9.88601752992226E-05
  2.31931990713427E-05 -7.53399573474486E-05  5.85956499200069E-05  5.63222405572195E-05  9.88606250451772E-05
 -2.31922204669180E-05  7.53338569977806E-05  5.86167016537709E-05 -5.63229990320739E-05 -9.88689400463676E-05
 -2.31873287706310E-05  7.53062388079535E-05 -5.85944496970005E-05 -2.57893754947715E-05  2.58174535603950E-05
 -2.57872604710283E-05  2.58234430169670E-05 -1.50244600373628E-05  1.50446886764830E-05 -1.50626909986102E-05
  1.50109115035636E-05  2.19575117831652E-05 -2.19679220354459E-05  2.19503363130381E-05 -2.19590152996327E-05
* ORBITAL    1   24
  2.84618579921913E-07  1.13085498485260E-06 -2.14317599480341E-05 -8.10209168533293E-05  1.09590473537573E-04
  5.52938630233059E-10  1.48123014104672E-08 -3.14325859144027E-08 -1.17058442815493E-09 -8.70534217420463E-10
 -1.90673909931785E-08  4.82266694418626E-08 -4.54415736602209E-09 -2.08788193736446E-07 -1.95234668785134E-05
 -2.70890334155823E-04 -9.16064393392946E-05 -2.54258901073988E-05 -6.56446839896805E-05 -4.83746238407624E-08
  1.42979260664339E-09 -1.73646926302852E-05 -5.39382522849922E-05  8.50500843209380E-08  4.20339649617813E-08
 -4.74146841694708E-05 -1.35452779299035E-04  2.85691985960714E-07  1.13853064860336E-06 -2.13965879665587E-05
 -8.08555282448740E-05  1.09720997204460E-04 -3.94897543359189E-10 -4.90110769862010E-09  8.20539998551402E-08
  4.43858770762868E-09  1.30103256552815E-09  2.94051145118962E-08 -6.50659852385215E-08 -3.29543045640153E-09
  2.09919099967638E-07  1.95437457684376E-05  2.71049171844628E-04  9.16294993597770E-05 -2.53728009821287E-05
 -6.56360104121962E-05 -1.13513192638969E-07 -1.79523587487933E-08 -1.73084587431343E-05 -5.39387891575457E-05
 -3.08530683405740E-08  1.36644588852158E-08 -4.75140983075686E-05 -1.35510153511153E-04 -7.25356179572147E-06
 -1.87945748890828E-05 -1.92185595528810E-04  4.33849119964532E-06 -2.62858100311603E-06 -6.14791690055483E-06
  7.06189570242096E-06  7.36713705811383E-09 -2.27325147470131E-07 -7.25267874954153E-06 -1.87876689889984E-05
 -1.92157481745575E-04 -4.33444939399121E-06  2.28623552339983E-06  6.14777532822169E-06 -7.12032739448519E-06
 -5.21427600644060E-09  2.44414491903798E-07  1.32623222435103E-06  4.99967853077091E-01  3.75551547303105E-03
 -1.04366357340983E-03 -1.16340871721207E-04 -6.62769959601355E-03 -5.20230305388631E-04  8.24524782907109E-04
  7.82866694064005E-05  1.32704127192913E-06  4.99967859477731E-01  3.75553889906111E-03  1.04366517531502E-03
  1.16318703022943E-04  6.62770075483604E-03  5.20184294682546E-04  8.24523891583983E-04  7.83836231934473E-05
  1.32698835341801E-06  4.99967859229894E-01  3.75552887398295E-03  1.04366671741313E-03  1.16294324323517E-04
  6.62770221128653E-03  5.20236560977561E-04 -8.24521953962667E-04 -7.83143082556868E-05  1.32666565253900E-06
  4.99967856536028E-01  3.75554678737968E-03 -1.04366532150553E-03 -1.16427161867170E-04 -6.62770128047777E-03
 -5.20244947730171E-04 -8.24523975432370E-04 -7.82746239070325E-05 -6.21365962082505E-05 -1.34035910988867E-04
 -4.07827256156286E-05  7.31055624385531E-05  4.38729077366311E-05 -6.21351367273656E-05 -1.34012596000520E-04
  4.07989149825303E-05 -7.30963440441856E-05  4.38487193916431E-05 -6.21358417430882E-05 -1.34027645841332E-04
  4.08069073470720E-05 -7.31007572447655E-05 -4.38673939308148E-05 -6.21355285280548E-05 -1.34009129950804E-04
 -4.07848785233496E-05  7.30791635775428E-05 -4.38500419193208E-05 -1.66491318893884E-05 -1.66681391910762E-05
 -1.66788199517966E-05 -1.66590078609787E-05  1.10113433758501E-05  1.10185128836966E-05  1.10229286157495E-05
  1.09890216535466E-05  4.52816182847810E-05  4.52934260943746E-05  4.52807701527665E-05  4.52917032496603E-05
* ORBITAL    1   25
  6.92441813126736E-06  4.87969342240835E-05  2.06414726604743E-04  8.04504555451745E-04  2.89126248312548E-04
 -1.15308389590685E-09 -3.72786054891078E-08  1.05323759263861E-07  9.10099820800313E-09  6.11027852596993E-10
  7.82676316572298E-09 -3.65890125661108E-08 -4.16539170086199E-09 -5.14590827481971E-06 -1.12282604021552E-04
 -7.18525002973608E-04 -1.71755986285395E-04 -2.56316840534495E-05 -7.93733200204852E-05 -1.35728664206157E-07
 -9.31282811957838E-09  2.66387389952693E-05  1.95202030666052E-05 -4.33823879429566E-07 -6.01519285824872E-08
 -4.77325900651840E-05 -1.47574577825296E-04 -6.92445057763291E-06 -4.87972423303255E-05 -2.06418059992293E-04
 -8.04443119378987E-04 -2.89205497666908E-04 -3.71380275086248E-10 -2.06770335993310E-08 -1.86111018682278E-08
 -1.16103115515719E-09 -1.07729891672175E-09 -3.02260550875259E-08  9.58491985937767E-08  1.07187841747037E-08
 -5.14684492795135E-06 -1.12305964292137E-04 -7.18540144834914E-04 -1.71753203881007E-04  2.59282422177150E-05
  7.94334235773980E-05  2.78835091608904E-07  3.34477867395142E-08 -2.66554593645215E-05 -1.95296441417231E-05
  3.56709684814607E-07  7.73177729526766E-08  4.73503145814417E-05  1.47520703755553E-04  5.22776070697403E-11
  2.31496700317541E-10 -7.55259497198008E-09 -3.06041155435218E-09  1.36451047337635E-07 -3.73514877212683E-09
  1.55648272010780E-07 -1.56788852353464E-05 -1.18664405387850E-04 -2.42042616718760E-11 -6.18660286677961E-10
 -3.53736495830535E-09 -1.75821022421652E-08  1.05465763208432E-06 -6.36493791317444E-09  4.69959875969864E-07
 -1.56667734716363E-05 -1.19052773594856E-04  1.03351853227054E-06  4.99965787960786E-01  3.74864553967886E-03
 -1.04499516910462E-03 -1.27286759086301E-04 -6.62869626557834E-03 -5.36621864645049E-04  8.23818498428926E-04
  6.14223189149746E-05  1.03379391926365E-06  4.99965789374048E-01  3.74873134565224E-03  1.04498900859326E-03
  1.27472241927691E-04  6.62869588804212E-03  5.36881436945460E-04  8.23821737682802E-04  6.10560619511499E-05
 -1.03457127471044E-06 -4.99965796319228E-01 -3.74869464350090E-03 -1.04499774494461E-03 -1.27255604966499E-04
 -6.62869684072398E-03 -5.36677652473345E-04  8.23816664050425E-04  6.13415665504718E-05 -1.03391017924365E-06
 -4.99965790435966E-01 -3.74876969426299E-03  1.04499090713130E-03  1.27557560062647E-04  6.62869408654940E-03
  5.36857490374967E-04  8.23821819649940E-04  6.10162681028409E-05 -6.23137469303154E-05 -1.36251465820162E-04
 -3.98000843370898E-05  7.73157010454071E-05  4.68545865528276E-05 -6.23112401505542E-05 -1.36221699363462E-04
  3.97632682890848E-05 -7.72598578406836E-05  4.68068572535713E-05  6.23156538147281E-05  1.36294845675895E-04
 -3.98183331557202E-05  7.73287900455347E-05  4.68951479382870E-05  6.23133913354928E-05  1.36246330498207E-04
  3.97556758952560E-05 -7.72678438446037E-05  4.68391883861971E-05 -3.10906346014469E-05 -3.10818063025698E-05
  3.11303340733280E-05  3.10870126385315E-05  4.13087820086056E-06  4.06007558227075E-06 -4.15266293315377E-06
 -4.05604460962195E-06  2.59518086658061E-05  2.59768044347322E-05 -2.59582288651722E-05 -2.59858395366073E-05
* ORBITAL    1   26
  1.94277883952401E-09  1.40495882665553E-08  7.15648594277449E-08  1.46799224724287E-08  2.26895649123303E-08
 -6.46532646518883E-07 -2.80081917991675E-05 -1.61990602586070E-04 -1.03025345906467E-05  3.87208144644050E-07
  1.52952542367690E-06  6.94508719943083E-05  5.90246766383338E-05 -2.84990280554174E-09 -6.51084542757621E-08
  5.02907701183468E-08 -2.35625186300006E-08  2.38245322946543E-07 -2.73373183005453E-08 -7.45494457589511E-06
 -5.49609719829765E-05 -2.35414551972397E-07 -2.29873284320889E-08 -5.56669083647353E-05 -2.00067134075685E-04
  6.13366567629328E-08 -7.69777408166952E-09  2.74169354190628E-09  2.00541954570215E-08  1.05617919576688E-07
 -6.36576251316910E-08  3.03441779665643E-08 -6.45094923849692E-07 -2.79806302035585E-05 -1.62106051213701E-04
 -1.02921965393488E-05  3.84174927225640E-07  1.46086727287725E-06  6.95977785401517E-05  5.90289752571623E-05
  4.44572802041106E-09  9.18881963617211E-08 -2.02112988090200E-07  2.56977497820639E-09  1.39253390847519E-07
 -3.32056468357486E-08  7.76915839801372E-06  5.49727615053340E-05  4.65559466495424E-08 -8.07776442073115E-09
  5.56301934580358E-05  2.00078507632965E-04  6.68295919091166E-08 -2.09320858121969E-08  2.23363726250625E-06
  1.85285315576420E-05  6.28229516756551E-05 -2.55727470262266E-06 -5.91276675145119E-06  6.33199431709132E-08
  7.33473931271186E-06 -1.21464304026228E-08  6.69990047457728E-07 -2.22908926118058E-06 -1.84909434959051E-05
 -6.25450947731237E-05 -2.54699817715630E-06 -6.17106523375977E-06  3.58829917137641E-08  8.44413263991325E-06
  4.01426706704092E-09  1.45604563562621E-08  1.95384550509462E-06  4.99972171722661E-01  3.76547897771951E-03
 -1.04186946404786E-03 -7.51181559215622E-05 -6.62739174760451E-03 -5.08065546544381E-04  8.23971068231177E-04
  4.89387072597059E-05 -1.95484663302419E-06 -4.99972179499168E-01 -3.76553240517270E-03 -1.04186860700354E-03
 -7.52929761271210E-05 -6.62739231906504E-03 -5.08080167031963E-04 -8.23969791698032E-04 -4.90291151617907E-05
 -1.95466370335136E-06 -4.99972178210385E-01 -3.76546035197394E-03 -1.04187177823810E-03 -7.51580852698099E-05
 -6.62739255064819E-03 -5.08009796889446E-04  8.23968141142361E-04  4.91731270985872E-05  1.95418818669725E-06
  4.99972174314217E-01  3.76552455700139E-03 -1.04186813658987E-03 -7.51440495248130E-05 -6.62739239551808E-03
 -5.08202148719644E-04 -8.23970095805040E-04 -4.86973475738719E-05  5.64110348562022E-05  9.99429110137343E-05
  2.47074188387971E-05 -7.58341399185610E-05 -6.03921749658281E-05 -5.64083505316027E-05 -9.99140920506308E-05
  2.46685920653832E-05 -7.57949782201922E-05  6.03961755579730E-05 -5.64086397035620E-05 -9.99094703509022E-05
  2.46933361798631E-05 -7.58123814386120E-05 -6.03924544988644E-05  5.64087257189918E-05  9.98931595039684E-05
  2.46789675811633E-05 -7.57620195649179E-05  6.03356076401566E-05 -2.58309580763650E-05  2.57774850061719E-05
  2.57651953184675E-05 -2.58517258136555E-05 -1.50886792563352E-05  1.50855719193173E-05  1.51075287648332E-05
 -1.50308876303029E-05  2.31430935263439E-05 -2.31153398275925E-05 -2.31101461525717E-05  2.31029379603989E-05
* ORBITAL    1   27
 -3.66231202418998E-09 -2.74669622472314E-08 -1.63938862994779E-07 -2.08623117098659E-07  6.31667571066024E-07
 -6.82165525610777E-06 -5.53735555915383E-05 -1.43894701531097E-04 -5.49703017400330E-05  1.40286518524592E-05
  1.18503826393412E-04  2.83064897388800E-04  1.03525846197262E-04  4.54231066121292E-09  1.25787494182113E-07
  1.09249479636694E-06  3.54145620082199E-08 -5.37948436681326E-06 -4.07713280337517E-07  6.78941563692010E-04
 -9.48883882434108E-05 -5.34010282263672E-07 -2.63225496434295E-07 -3.31784789867927E-04  4.91000857080525E-05
  4.43487895568135E-06  4.48299868707019E-07 -7.84032192563670E-09 -5.82147248469537E-08 -3.21974103067376E-07
 -8.08787457849515E-07  2.91056737588896E-07 -6.81805684973241E-06 -5.52864661294535E-05 -1.43362885798798E-04
 -5.48500797282352E-05  1.40262167025671E-05  1.18436639524246E-04  2.83424540451035E-04  1.03510081472353E-04
 -9.00423398774198E-09 -1.98677408953585E-07 -1.64194556953491E-06 -1.94041586169328E-07 -3.96707305489889E-06
 -6.80245351938957E-07 -6.79431230162535E-04  9.56284229486444E-05  9.39090976916509E-07 -1.99317644758465E-07
  3.31740119816386E-04 -4.84347148117550E-05  2.99896287633441E-06  2.85782665334464E-07 -3.27672570693393E-05
 -6.83373088102356E-03  9.67587480582057E-04 -2.93119219890456E-01 -2.70605435910049E-03  6.43426929769833E-01
  5.91817214791942E-03 -8.63744161930346E-09  2.85123002862381E-08  3.28024215737332E-05  6.83400031602412E-03
 -9.66579249875132E-04 -2.93118895846902E-01 -2.72513543243535E-03  6.43427001395635E-01  5.90352571651195E-03
  3.19077690011489E-09 -6.72288908021678E-07  5.51690450657651E-08  3.29538617179903E-07  1.46297282861105E-05
  5.56232916714293E-06 -6.88798904712828E-05 -7.33131571476133E-06 -1.69944762869614E-06  1.00498815604503E-06
  4.80317775380172E-05 -5.42322338378088E-08 -3.17336670051014E-07 -1.41726512261617E-05  5.58194879264045E-06
 -6.84499823950512E-05 -7.35622248307462E-06 -1.90514237964579E-06 -1.01146248554893E-06 -4.80472442022830E-05
 -5.72557418392915E-08 -3.41029424210334E-07 -1.42615489618536E-05  5.56500094849799E-06 -6.88417024603838E-05
 -7.36036818350775E-06 -1.97101660598506E-06  1.01474027887083E-06  4.82074798770099E-05  5.50619951126850E-08
  3.27711755938278E-07  1.44436268639427E-05  5.56287513954728E-06 -6.84723832463532E-05 -7.32647997956918E-06
 -1.49029826679243E-06 -9.98962376252681E-07 -4.79950032416923E-05  1.55527190443300E-06  7.24762210846620E-07
  2.48002476163736E-06 -3.58477125334306E-05  8.14846853053106E-06 -1.61707054982641E-06 -1.66540866502689E-06
  2.53227213860522E-06 -3.62936115750188E-05 -7.44736635377468E-06 -1.59960327313116E-06 -1.47738624935858E-06
  2.45633362268021E-06 -3.61242643546515E-05  7.55693221200458E-06  1.55726351240841E-06  7.40836491163658E-07
  2.47177436630517E-06 -3.58659607119393E-05 -8.11974910189103E-06 -5.25786893035691E-05  5.22703875848374E-05
  5.22487421189850E-05 -5.26185784717285E-05 -4.64478378789189E-06  4.93182848730066E-06  4.88507731525321E-06
 -4.64026797436005E-06 -8.52375480399606E-06  8.35939408284105E-06  8.35467504103065E-06 -8.45018901320591E-06
* ORBITAL    1   28
 -1.21069557087783E-05 -8.88426597409553E-05 -3.92140900090224E-04 -1.55498957200724E-04 -1.56584061339611E-04
 -7.70046760133033E-09 -1.35205920929395E-07  2.39082366098903E-07  4.90793228385315E-08  1.44190498849881E-08
  2.25747449959415E-07 -9.17888952121575E-09 -1.62423449870555E-07  1.92473375725679E-05  3.56396108852385E-04
 -2.13913967001380E-04  7.06518549608413E-05 -3.12983247941905E-04  7.78907369314029E-05  4.46783018581755E-07
 -3.34583884679725E-07  5.22470854538896E-04  1.62190067572890E-04 -1.26174504407994E-06 -1.02397048294800E-07
 -2.81249841421694E-04  4.46089725417288E-05 -1.21094309720985E-05 -8.88641024734121E-05 -3.92294515865531E-04
 -1.54023241665837E-04 -1.56567101036140E-04 -9.32421208891024E-09 -1.84649023653521E-07 -6.98929319762110E-07
 -3.58794875371763E-08  1.77911195412243E-08  3.12316616442753E-07  9.06871323668059E-07  1.01820948605919E-07
 -1.92540395018046E-05 -3.56485734731888E-04  2.14968644255621E-04 -7.05481599682720E-05 -3.14968508423496E-04
  7.78747599754781E-05 -5.39247460627688E-06  6.93662595328596E-07  5.20640775984695E-04  1.62266912493729E-04
  2.20850659702638E-06  2.92667262483264E-07 -2.85381231061674E-04  4.41966424938914E-05 -4.07711223711542E-05
 -6.89001535942232E-03  5.66818344696078E-04 -2.92944454378197E-01 -2.96300590232914E-03  6.43472921025950E-01
  6.44855065895300E-03  6.40327116970906E-08 -2.43736881136099E-06 -4.07804891774536E-05 -6.89007094258738E-03
  5.66873699061879E-04  2.92944465568795E-01  2.96150263043789E-03 -6.43473029805275E-01 -6.44085710007207E-03
  6.68535383072375E-08 -1.87590766742277E-06  1.04600616007243E-06  8.73312413544780E-06 -4.62773079222795E-05
  4.41660006360473E-06 -1.07862414722063E-04  3.09659760301096E-06  2.27495170668297E-04 -6.93991437468516E-07
  5.03858323622450E-04  1.04234584836503E-06  8.70390286252896E-06 -4.63362642141065E-05 -4.42938459352159E-06
  1.07766710817719E-04 -3.10384772839352E-06 -2.26815838206046E-04 -6.88067783602851E-07  5.02849733736692E-04
  1.04247779673223E-06  8.70785271348144E-06 -4.64714640947550E-05 -4.41117736081783E-06  1.07218495112230E-04
 -3.10079000610754E-06 -2.27447388797081E-04  6.97059315268329E-07 -5.03926854356048E-04  1.04726435875868E-06
  8.74361185822903E-06 -4.66393260864235E-05  4.40818866608883E-06 -1.06680300418951E-04  3.07915772402184E-06
  2.27694465555500E-04  7.15247747923617E-07 -5.04471380293822E-04  2.24704380833871E-06  3.94993919325142E-05
 -1.51450223219164E-05 -2.71805872667358E-05 -9.50320556913304E-05  2.24418777963705E-06  3.94811247872152E-05
  1.51141345776703E-05  2.70947859738797E-05 -9.50585529318014E-05  2.26071496981394E-06  3.97795393758531E-05
  1.48774815533588E-05  2.74494803412972E-05  9.53476034991684E-05  2.23457525014821E-06  3.93465398139836E-05
 -1.50391087792744E-05 -2.72908878935774E-05  9.50062901239877E-05  1.25579085507891E-04  1.25824944643328E-04
  1.25795309096131E-04  1.25567493661836E-04 -6.63049907865235E-05 -6.64214717620697E-05 -6.67277465980081E-05
 -6.64125396104241E-05 -2.65173683931484E-05 -2.65837014318422E-05 -2.63791590125317E-05 -2.65524726052444E-05
* ORBITAL    1   29
 -3.54724212016120E-07 -3.46899558527353E-06  4.81943101341155E-05  5.51534598342477E-04 -3.28057023383125E-05
  3.47920283317973E-08  1.03987322632069E-06 -2.90097601932688E-06 -2.68297162564366E-07 -2.96759102316061E-08
 -4.97961789838656E-07  1.85930919566234E-06  1.36135937608002E-07  2.64605738848560E-06 -4.79187146671340E-05
 -5.35473558032341E-04 -4.85157744987033E-05 -5.19990794261463E-04 -7.85826325700215E-05  2.24736972423874E-06
 -2.91426155534424E-07 -2.90391250102705E-04  6.45195672882503E-05  1.00253720034831E-05  1.87863857109215E-06
 -4.09795331023192E-04 -6.41798770141814E-05  3.73969386274047E-07  3.60812271713176E-06 -4.74664031005558E-05
 -5.51507967007036E-04  3.35414249420890E-05  5.03012210173662E-10  2.97003564203623E-07  2.78393958674020E-07
 -4.18487908691738E-08  3.34775641004894E-08  9.34444204489986E-07 -3.99498141300015E-06 -2.90815571343750E-07
  2.67955101030786E-06 -4.71584015877536E-05 -5.36648603280665E-04 -4.85034411128076E-05  5.14411113831236E-04
  7.76954560075685E-05 -6.02251455181301E-06 -1.12097514747964E-06  2.90385518193399E-04 -6.45472852650519E-05
 -8.87184364167477E-06 -1.16251879090831E-06  4.18249526299194E-04  6.49826294211979E-05  6.29389094803174E-09
  5.29714454314489E-08  5.41070472522308E-07  1.09352036756682E-07 -6.29032346069129E-06  1.39684556194853E-07
 -6.97432893174484E-06  7.07060714247696E-01  5.79579722474489E-03  7.98107046950390E-09  6.83743360599747E-08
  3.70725838618548E-07  3.77774682941127E-07 -2.16944334832671E-05  1.26445505935341E-07 -8.79551932484532E-06
  7.07060250759625E-01  5.81079833302796E-03  1.46141409341017E-06  1.17893304243122E-05 -2.74377225600980E-05
 -2.13783908740951E-06  1.67574523339105E-04 -2.61551751442675E-06  1.46776915154895E-04 -5.75826626568078E-06
  2.49930268761879E-04  1.46356564768171E-06  1.18232019003131E-05 -2.89697587186566E-05  2.27932833562330E-06
 -1.71610842511554E-04  2.63990777301583E-06 -1.52952957926387E-04 -5.82916316805694E-06  2.59222952273562E-04
 -1.46923269320029E-06 -1.18466652451958E-05  2.70187752736851E-05 -2.12959005470251E-06  1.65112898312995E-04
 -2.62607464076855E-06  1.47874710007855E-04 -5.75315777553815E-06  2.51781009797259E-04 -1.45373695724837E-06
 -1.17459709305807E-05  3.02711744865875E-05  2.26243323854603E-06 -1.73634514218021E-04  2.67267109118345E-06
 -1.52340620965205E-04 -5.84612726077415E-06  2.59924927013449E-04  1.08259623927136E-06  1.96080641291838E-05
  4.19483411129673E-05 -5.55100508290433E-05 -3.23898304986194E-05  1.04530049582905E-06  1.93152714869868E-05
 -4.09724767003252E-05  5.46159606973628E-05 -3.19597167105176E-05 -1.13450951619627E-06 -2.08935862976410E-05
  4.21791010074204E-05 -5.62840388589329E-05 -3.38880337124827E-05 -1.06569993687712E-06 -1.93130356008846E-05
 -4.07174653060268E-05  5.45646451975457E-05 -3.18594073926388E-05  1.26096997936077E-05  1.20665853911092E-05
 -1.31969735294358E-05 -1.25199872013540E-05 -4.87301683280436E-05 -4.70368560323265E-05  4.94900359268694E-05
  4.69660625349634E-05  3.69332294376155E-05  3.67180571427716E-05 -3.73056619214357E-05 -3.62533265897935E-05
* ORBITAL    1   30
 -9.84605492628377E-09 -6.91447967619859E-08 -3.20875839315142E-07 -3.91900933211717E-06 -1.71415860033833E-07
 -6.19292340520712E-06 -1.02284317955448E-04  3.68592457128818E-04  1.15994246553262E-06  1.21177278712495E-05
  2.08769278206243E-04 -6.67935337386375E-04  1.92356434339658E-06 -1.74247350044726E-09  6.54850575561967E-08
  2.83411355526949E-06  2.71965025872035E-07  2.38612398471624E-06  4.26160983938509E-07  6.47077498863177E-04
  1.75387529929966E-04 -8.81813333661431E-07 -5.45236553032311E-08 -2.10736049794193E-04 -6.86672113288065E-05
  2.96308867474975E-06  3.34153959583451E-07  7.65338618528259E-09  5.34763335477937E-08  2.49939349524761E-07
  4.22217819011573E-06  2.96627147746320E-08  6.17346387524430E-06  1.01760921588175E-04 -3.67884663215697E-04
 -1.30491174748808E-06 -1.21087383510663E-05 -2.08789729421261E-04  6.67501132917180E-04 -2.00489052195610E-06
 -1.67096890893350E-09  8.55380295939492E-08  2.63175784966427E-06  2.37580544044027E-07 -4.79727920990087E-06
 -3.76389145653618E-07  6.48217357408631E-04  1.75738483285198E-04 -3.89496199345019E-06  1.50238101980966E-07
 -2.03771189735749E-04 -6.76113550902460E-05 -3.09343097432450E-06 -2.63820552344637E-08 -1.27414163832329E-08
 -1.02501782973987E-07 -7.15401286087587E-07 -7.95905004953450E-08  5.50023324504198E-06 -8.59057045695931E-08
  5.53036226958645E-06  7.07036640409904E-01  6.95174147098774E-03  1.00997365320116E-08  7.90761663744900E-08
  3.52644364249069E-07 -3.19919935116557E-08  1.80301739488364E-06 -5.98257274798039E-08  2.29890174397965E-06
 -7.07036241516522E-01 -6.96284841568561E-03  9.18840089149513E-07  7.15914080297202E-06  1.07049069600159E-04
 -4.85136874385839E-06 -2.68722757325749E-04  8.21535574034086E-06  1.05787979546561E-04 -1.74229559409733E-06
  9.50113180056004E-05 -9.19900148295913E-07 -7.17185874169862E-06 -1.06231985097438E-04 -4.89366023107005E-06
 -2.66132876487239E-04  8.19607483335694E-06  1.07460302634773E-04  1.78045620650163E-06 -9.77794679907147E-05
  9.10096561690285E-07  7.09138928375981E-06  1.06438142507176E-04  4.85032817141332E-06  2.67851112496200E-04
 -8.21903567728151E-06 -1.05996090233033E-04  1.74194371810228E-06 -9.55271110446650E-05 -9.11582035334448E-07
 -7.09757467446423E-06 -1.07326281514047E-04  4.79267446588119E-06  2.69761587362056E-04 -8.22530349552968E-06
 -1.04025169648539E-04 -1.70948286313138E-06  9.22087107817405E-05  3.76784933359038E-06  9.86107885219764E-05
  2.51045707359219E-05 -6.29639686643921E-05 -9.81680538480708E-05 -3.78402942040505E-06 -9.88542080899449E-05
  2.55467963021758E-05 -6.34725437108998E-05  9.84711770283689E-05  3.79673990098370E-06  9.90297768140370E-05
 -2.59158520473102E-05  6.38280177335676E-05  9.87800584493600E-05 -3.78347670451324E-06 -9.88619105096419E-05
 -2.53982588343969E-05  6.31142325211044E-05 -9.85093755552066E-05 -2.60706834152415E-07  3.04340200935915E-07
 -6.45658112189310E-08  2.79938656412227E-08 -6.27252263405949E-05  6.34035576567361E-05 -6.39008646890620E-05
  6.32606177046211E-05  4.25448103160182E-05 -4.27389505674416E-05  4.28218619999188E-05 -4.26849803762695E-05
* ORBITAL    1   31
  1.35813314548384E-07  1.01485676050819E-06  3.34731301916529E-06  1.41516000986289E-05  1.35237758078675E-05
  6.19390075038940E-10 -1.63285036023042E-08 -5.39560665948438E-07 -9.09627079376579E-08 -3.29329851012532E-09
 -9.67464044922125E-08  5.46633411016318E-07  4.64866018843912E-08 -2.69292369515776E-07 -5.28144452722789E-06
  2.23713533580704E-05 -2.43618508785181E-07 -3.59681834962445E-04 -7.50811448353995E-05 -3.20809693925676E-07
 -1.87400618875111E-07  1.11900049958898E-05 -2.79788276859537E-06 -9.18092629965356E-07  3.17910132040052E-08
  4.69288878587919E-04  9.39698544462530E-05  1.44304041654315E-07  1.07205306421952E-06  3.57295825262304E-06
  1.84790320080451E-05  1.39713984438315E-05 -4.60193550398169E-09 -1.40791789417197E-07  1.14895620324133E-07
  1.05358573581271E-08  2.55177718230617E-09  1.12265159005673E-08 -1.42966596859621E-06 -2.38070993523364E-07
  2.65616727307348E-07  5.32869954166211E-06 -1.94001865587569E-05  6.61121038124004E-07 -3.64589180944083E-04
 -7.49916672024976E-05 -3.83950484307130E-07  2.73616569454907E-07  3.25822403421351E-06 -1.75617039414457E-06
  1.04896609632937E-06 -2.62708364934495E-07  4.65638295070445E-04  9.34490082264806E-05  1.14047382092324E-06
  1.72941304515023E-04 -2.56181905667890E-05  6.43522716843714E-01  5.40236371426713E-03  2.92971181671552E-01
  2.46979551536127E-03  1.65690055038441E-07 -4.19629750401145E-06  1.14718474586712E-06  1.72994859223414E-04
 -2.51725627274086E-05 -6.43522737726966E-01 -5.39842873622619E-03 -2.92971204355501E-01 -2.46743219389985E-03
  6.58939620305434E-08 -2.30498441296658E-06  2.81621431295007E-07  2.36999688609199E-06  2.47950523594925E-05
 -3.30083452282633E-06  2.53373264682464E-06  4.37902209695133E-06  7.67944192584083E-06 -2.02937693865870E-06
 -1.09278545768856E-05  2.78573176413919E-07  2.34452047133040E-06  2.49736832676504E-05  3.28544178791176E-06
 -1.31866114727973E-06 -4.38822406561328E-06 -7.20257560435205E-06 -2.00912918670804E-06 -1.16815569833944E-05
  2.73673781835819E-07  2.31014301117599E-06  2.42188433827438E-05  3.31234353641119E-06 -2.67734226808142E-06
 -4.36708811088534E-06 -7.92402904398344E-06  2.03329949826797E-06  9.83919224290813E-06  2.85351210813722E-07
  2.40293817164677E-06  2.45956443745657E-05 -3.34088908448018E-06  3.03830291181913E-06  4.37298293277838E-06
  8.89442039111578E-06  2.05385792237215E-06  8.79075252633826E-06 -3.04154917634257E-06 -4.56714597594554E-05
  3.30846609534060E-06  1.60559886399904E-05  3.87320512354046E-05 -3.03368328727549E-06 -4.54853616909063E-05
 -3.48722935391698E-06 -1.58867539845851E-05  3.84445559208921E-05 -3.03349579769827E-06 -4.55295698362245E-05
 -3.65669603168775E-06 -1.56012415840600E-05 -3.84057903287703E-05 -3.02176009937912E-06 -4.52771908411163E-05
  3.65909290893108E-06  1.55164233476946E-05 -3.82801328496592E-05 -1.18253232209118E-05 -1.17471048241386E-05
 -1.17772958907376E-05 -1.17664924948719E-05  1.45792721317119E-05  1.43058890843187E-05  1.39599851345130E-05
  1.40244183677623E-05  5.66947091279092E-06  5.84754094379867E-06  5.74286027978129E-06  5.81822529831874E-06
* ORBITAL    1   32
 -7.09510908013224E-08 -5.19352949832140E-07 -2.68695255400594E-06  2.04944695859961E-06 -1.51116461506021E-06
 -8.04482234878979E-07 -5.00460971588858E-05  1.28355362524506E-04  2.65155842149570E-05 -6.61974666556583E-07
 -2.64697267084962E-05  7.50293289013331E-05  9.28828147851206E-06  1.14920108861564E-07  2.32357148751152E-06
 -4.35102420745069E-06 -2.47128338399274E-09 -9.42891860275010E-06 -3.98708549664629E-07 -2.95514618561360E-04
 -4.50001051713037E-05  1.44924932619456E-06  1.01738553579166E-06 -5.86512399165440E-04 -9.06373630374427E-05
 -6.28922445230090E-06 -6.43866081932813E-07 -5.94409426598448E-08 -4.31765304087504E-07 -2.22279896726560E-06
  2.29669676828340E-07 -7.76858715928362E-07 -8.10207963939962E-07 -5.01682851168317E-05  1.29648305154739E-04
  2.67434647238998E-05 -6.54973006439348E-07 -2.62966778134362E-05  7.14570010719665E-05  8.76919938881830E-06
 -9.44390138046694E-08 -2.12825604014273E-06  2.50445868028031E-06 -9.92428839233642E-09  8.53361146478953E-07
  1.65686873688580E-08  2.91609084379354E-04  4.49361858143309E-05  6.66986486341519E-06  6.23957318935969E-07
  5.87286739923996E-04  9.05451143832220E-05  1.11236496031362E-06 -1.86710080596157E-07  1.20046744997810E-06
  1.71773285957308E-04 -2.70607177356084E-05  6.43449583180018E-01  5.23089871764430E-03  2.93131506518067E-01
  2.38046976993242E-03 -5.11299422572365E-08  3.29545316898472E-06 -1.37362399234036E-06 -1.73180413008775E-04
  1.80829941345214E-05  6.43449195099326E-01  5.24310348321208E-03  2.93132327778470E-01  2.35249920813216E-03
 -2.61229286772311E-07  5.84731522171376E-06 -5.13127333499283E-07 -3.22719921671288E-06 -1.04363663559614E-04
 -1.09255177114280E-05  2.56780575730462E-04 -3.63634120132759E-06  2.01663022619509E-04  6.58151963870760E-07
  3.24853401955687E-04  5.54269281286278E-07  3.54951393857912E-06  1.04135346632502E-04 -1.08565844976350E-05
  2.57056679407897E-04 -3.61963083901004E-06  1.97225430077094E-04 -7.86639871955842E-07 -3.15427036003665E-04
  5.36229483229864E-07  3.40591787030199E-06  1.03780925450165E-04 -1.09062992118416E-05  2.58154225331216E-04
 -3.62318923088239E-06  1.98903536726405E-04  7.38694183488595E-07  3.17470621245442E-04 -5.20368288107147E-07
 -3.28808912216927E-06 -1.04018266192500E-04 -1.08899776284496E-05  2.54422008069573E-04 -3.60685836919110E-06
  2.00681991641145E-04 -7.06797029581105E-07 -3.23102542345692E-04 -1.05575704409117E-06 -2.51733148606372E-05
 -4.26626938499287E-05  4.77015265754357E-05  4.03417818959235E-05  1.10056690633195E-06  2.57744716506319E-05
 -4.26982651274700E-05  4.84075463101007E-05 -4.18908395176121E-05  1.08354062113598E-06  2.54360737909816E-05
 -4.22451642848959E-05  4.78841479338862E-05  4.13687152169014E-05 -1.05607340918039E-06 -2.50046332748797E-05
 -4.28697922423369E-05  4.79647520797657E-05 -4.02824067583319E-05 -2.20902512709777E-05  2.37048025345196E-05
  2.36247408806579E-05 -2.19925385377141E-05  7.47989605837114E-05 -7.61106906512351E-05 -7.56316045947052E-05
  7.50506153656059E-05 -2.50235832756194E-05  2.48969506490345E-05  2.44695849094213E-05 -2.51115562791201E-05
* ORBITAL    1   33
  7.21467187442217E-10  5.31562695049884E-09  2.75951112850451E-08 -6.72522328860332E-08  2.84947253712060E-08
  4.45351955963525E-07 -2.29761170711389E-05 -1.86114827263392E-04 -5.00828521333679E-05  2.62543219157478E-06
  3.17835069162413E-05  2.52915556737610E-04  8.92572145759476E-05 -1.34756174670930E-09 -2.78518277380934E-08
  3.98394986270690E-08  7.58815456564334E-09  1.61394573849338E-07 -1.53875320593422E-08 -2.40353355283728E-05
 -3.48410021582868E-05 -1.35668448439275E-07 -1.20170262088007E-09 -7.26819529442266E-05 -1.34422114150283E-04
  2.62554645392258E-07 -7.25909723488307E-09  7.19387300724470E-10  5.23683141677642E-09  2.71089485638435E-08
 -3.31743611002398E-08  2.55232085905174E-08 -4.45252522007075E-07  2.29800161449644E-05  1.86132088113351E-04
  5.00763910938058E-05 -2.62518734263798E-06 -3.17800551376775E-05 -2.52898378908315E-04 -8.92559577232206E-05
  1.34480595346379E-09  2.98620148106216E-08 -9.48302982460404E-09  3.14159943344420E-09  1.73398519765668E-08
  1.14915897165931E-08 -2.40890739316667E-05 -3.48395907692567E-05 -8.96247933412569E-08 -2.23539609460182E-08
 -7.27098726014162E-05 -1.34439382163112E-04  1.06394169819986E-07  2.77738164276372E-08  1.73572583072821E-09
  1.39568063572781E-08  8.63932759160180E-08 -4.74108901992129E-09  1.80337175976366E-07  5.75415797716699E-09
 -9.88226978800847E-08  2.31787713580816E-05  1.18079588028341E-04  1.50914261731198E-09  1.23394200108923E-08
  8.34720340191641E-08  5.56738564256664E-09 -2.44104729435517E-07 -5.64573852100229E-09  1.02058708598731E-07
 -2.31762172310657E-05 -1.18146345016203E-04 -2.69657432504967E-05 -4.33096631540398E-03  5.03941907231850E-04
  2.10056325369517E-01  1.58287921628898E-03 -3.21530790074362E-01 -2.72011777968751E-03  3.20101400789617E-01
  2.47902177329991E-03  2.69653076318781E-05  4.33096285843412E-03 -5.03946795785988E-04  2.10056326081275E-01
  1.58291052894776E-03 -3.21530791323185E-01 -2.72010618360674E-03 -3.20101400272810E-01 -2.47912489748476E-03
 -2.69655425010335E-05 -4.33096472216373E-03  5.03943950951910E-04 -2.10056324026476E-01 -1.58288814178438E-03
  3.21530790004036E-01  2.72009313745995E-03 -3.20101399893206E-01 -2.47901974685607E-03  2.69652705668519E-05
  4.33096263986605E-03 -5.03941664982271E-04 -2.10056325737928E-01 -1.58289097916945E-03  3.21530790767637E-01
  2.72008936087935E-03  3.20101399232239E-01  2.47910627692494E-03  8.48227984145438E-05  1.38834946846238E-04
 -7.96777933731023E-06 -7.79112567738415E-05 -1.18157789467433E-05 -8.48224232068247E-05 -1.38830943440476E-04
 -7.97744791058488E-06 -7.78775793606999E-05  1.18333331441350E-05  8.48216790628219E-05  1.38822363973903E-04
  7.97528505910829E-06  7.78858593752136E-05  1.18126206420445E-05 -8.48204324546830E-05 -1.38812124017653E-04
  7.98744198191814E-06  7.78661662060401E-05 -1.18171145884101E-05  1.98104655691104E-05 -1.98073078130307E-05
  1.97953534403647E-05 -1.98179086769736E-05  3.81157562958471E-05 -3.81117615402254E-05  3.81183163079935E-05
 -3.81090926888588E-05  2.19640735135630E-05 -2.19574153053591E-05  2.19709236103488E-05 -2.19556964484350E-05
* ORBITAL    1   34
 -1.69074805450600E-07 -1.00376738413775E-06 -2.38213582214558E-05 -1.34673060420263E-04  2.21545490330754E-05
 -4.46142589794592E-10 -1.76841248894754E-08 -5.42192816120812E-09 -6.67584753655834E-09 -1.59663749858666E-10
 -5.00040185301827E-10 -4.71120755125956E-08 -4.61801901877073E-09  1.55478839660731E-07 -2.71340863218131E-05
 -2.81146880655454E-04 -9.16800619123629E-05 -6.47640318105480E-06  2.72935844054329E-05 -1.36147253256826E-07
 -3.16318139204735E-08 -4.01888791860715E-05 -9.33447280318853E-05 -1.22250224251323E-07 -4.25875226253906E-08
 -6.33367709433480E-05 -1.52928196806702E-04 -1.68091292095000E-07 -9.96702358363361E-07 -2.37880184591519E-05
 -1.34535235948847E-04  2.22587829650995E-05  7.94608490292259E-10  8.74739149310284E-09  1.68282972743379E-08
  7.32410181651723E-09 -1.85969785095842E-09 -3.78305226892805E-08  9.11239206392412E-08  7.80182047493174E-10
 -1.54554531024174E-07  2.71516347411851E-05  2.81245480370192E-04  9.17036006054483E-05 -6.48040957919948E-06
  2.72792041200870E-05  2.37180413904462E-07  3.42473546432027E-08 -4.01884435083371E-05 -9.33253592793803E-05
  6.18048568913204E-08 -1.89414814621102E-08 -6.32689244086978E-05 -1.52912332085039E-04 -4.22762782395880E-06
 -3.23223971649286E-05 -1.08127611203657E-04  1.28603607561346E-05  4.70013350209642E-05 -6.07436270439474E-06
 -2.50163812025593E-05 -5.06588811485854E-09  2.36385072714070E-07 -4.23005822503272E-06 -3.23420190090779E-05
 -1.08214002991906E-04 -1.28729929205095E-05 -4.62486083000173E-05  6.07949452030934E-06  2.48847235598987E-05
  4.77310290703861E-09 -1.81286199258777E-07 -2.56441238047134E-05 -4.32176665131316E-03  5.46923295454140E-04
  2.10065370595811E-01  1.53973687251431E-03 -3.21626635657356E-01 -2.71388149360936E-03  3.19997330744585E-01
  2.48818838631990E-03 -2.56452669992719E-05 -4.32177569954418E-03  5.46920564642067E-04 -2.10065375569168E-01
 -1.53966399991647E-03  3.21626635836416E-01  2.71401573881106E-03  3.19997334941099E-01  2.48808098101596E-03
 -2.56443004164404E-05 -4.32176826578109E-03  5.46965183317791E-04 -2.10065372516498E-01 -1.53954691944380E-03
  3.21626635832681E-01  2.71398187662042E-03 -3.19997331904282E-01 -2.48801769090315E-03 -2.56454417520960E-05
 -4.32177661497842E-03  5.46873707832471E-04  2.10065371227030E-01  1.53977792287387E-03 -3.21626635724190E-01
 -2.71392229584782E-03 -3.19997332165392E-01 -2.48819490367056E-03 -8.28944937008923E-05 -1.25986452398109E-04
  9.42788466841417E-06  7.73950781409518E-05  9.98346564749988E-06 -8.28907132313455E-05 -1.25956257769199E-04
 -9.46333988863462E-06 -7.73359320774342E-05  9.98027725397228E-06 -8.28935533825226E-05 -1.25970226393686E-04
 -9.45836096580579E-06 -7.73449090035562E-05 -9.96813223616543E-06 -8.28921181717218E-05 -1.25972942016102E-04
  9.43403011875678E-06  7.73632169745443E-05 -9.98750437856102E-06 -3.70164320431083E-05 -3.69935603797911E-05
 -3.70082538254567E-05 -3.70095061650803E-05 -3.53594894441610E-05 -3.53949569129510E-05 -3.54011137838521E-05
 -3.53474989988686E-05 -1.94674302679998E-05 -1.94767592875157E-05 -1.94702788922483E-05 -1.94864357751866E-05
* ORBITAL    1   35
  2.79209246309910E-06  2.02566228721296E-05  7.67758962645541E-05  2.50611335419381E-04  6.08200466616187E-05
  4.78127303289220E-10  1.82224085279183E-08 -9.94566726471816E-08 -1.07874061795867E-08 -4.68196429637349E-10
 -1.19122709684696E-08  3.73828440399694E-08  2.04540182243546E-09 -2.17292542276003E-06 -6.79896984417784E-05
 -4.96552012755240E-04 -1.26185510874847E-04 -8.46045689191840E-06  2.84593403056039E-05  7.96347455982494E-08
 -1.00283716692056E-08 -1.92181160910046E-05 -5.25429229662457E-05  1.39661994045399E-07  2.31935970818529E-08
 -7.12018270739470E-05 -1.56937920546799E-04 -2.79089757621177E-06 -2.02479300107775E-05 -7.67306100676738E-05
 -2.50584748629111E-04 -6.08283118446682E-05 -6.74712338379075E-10 -6.83722018450271E-09 -1.03342638583397E-08
 -5.48723950215929E-09  1.80101688661080E-09  3.84586132282210E-08 -1.08518853005095E-07 -3.97057594980966E-09
 -2.17134809146388E-06 -6.79542562853961E-05 -4.96620229777014E-04 -1.26180122356692E-04  8.32339591330125E-06
 -2.84888177496583E-05 -2.99262745124050E-07 -2.76257980631410E-08  1.91800562137290E-05  5.25324963656177E-05
 -6.04265009478842E-08 -1.13661363999923E-08  7.14705695855717E-05  1.56972898744245E-04 -1.05121266729224E-10
 -9.43466426206621E-10 -1.40993372734718E-09  1.60370815821746E-09 -4.25842370351467E-08  2.93090063172256E-10
  4.61552483832560E-09 -1.02383599812882E-05 -4.40263596003871E-05  1.05124074122468E-09  8.77851889678505E-09
  4.78929693791927E-08  1.19019514923078E-08 -6.76014361581875E-07 -1.23306267030746E-09 -1.77203710928821E-08
 -1.02526199809633E-05 -4.35108419961352E-05 -2.56035619120701E-05 -4.32139977865627E-03  5.47189084313714E-04
  2.10066811557071E-01  1.53653087040704E-03 -3.21625008850105E-01 -2.71467016283679E-03  3.19997799831501E-01
  2.49045913074522E-03 -2.56041058248553E-05 -4.32140353267269E-03  5.47145556172376E-04 -2.10066810050139E-01
 -1.53663675693236E-03  3.21625009213623E-01  2.71456881126120E-03  3.19997800842569E-01  2.49069729419186E-03
  2.56035271281194E-05  4.32139957488190E-03 -5.47189947667021E-04  2.10066811553810E-01  1.53643717321111E-03
 -3.21625009312522E-01 -2.71462521539394E-03  3.19997799353189E-01  2.49052630131187E-03  2.56043618698778E-05
  4.32140553972248E-03 -5.47101541927971E-04 -2.10066809527890E-01 -1.53666641713494E-03  3.21625009883082E-01
  2.71456061263905E-03  3.19997798997266E-01  2.49071475567554E-03 -8.31162701212089E-05 -1.26597390919784E-04
  1.10976692912110E-05  7.69964752803903E-05  8.37156048650409E-06 -8.31127715057372E-05 -1.26556837032892E-04
 -1.10932749765910E-05 -7.69771439390356E-05  8.37067979954051E-06  8.31115761320478E-05  1.26528489525802E-04
  1.11098381881588E-05  7.69522876845353E-05  8.31996722375524E-06  8.31113912437598E-05  1.26545152263004E-04
 -1.10828316457388E-05 -7.69715213416726E-05  8.34774347424574E-06 -3.60969545861310E-05 -3.60808625682560E-05
  3.60723763580567E-05  3.60763210587040E-05 -3.63550610601505E-05 -3.63370367755135E-05  3.63899657225170E-05
  3.63312299530763E-05 -2.08179166458857E-05 -2.08310230384343E-05  2.08249933256771E-05  2.08414979189210E-05
* ORBITAL    1   36
 -7.51534815954472E-11 -5.90361929740353E-10 -4.35360740790368E-09  2.97316432131009E-08  4.36911312154618E-09
  4.94913953926645E-07 -2.13803074747223E-05 -1.65638730798539E-04 -3.27356817987725E-05  1.68188690080917E-06
  1.27585460406246E-05  1.54113881303873E-04  6.66997041042058E-05  1.27528957214895E-10  2.95397872004658E-09
 -2.78298116950737E-08  4.73394132662217E-09 -1.88350371176566E-07 -5.39009763647139E-09 -1.26925290067663E-05
 -7.37847735620623E-07  1.03677009127101E-07 -4.90715018685059E-09 -7.16253239324220E-05 -1.28790724349930E-04
 -1.90589571371522E-07 -1.46850701285142E-08 -6.05798561453030E-10 -4.40383169636231E-09 -2.28055144401742E-08
 -1.98480017704108E-08 -2.82032525987669E-08  4.93933679106981E-07 -2.14001807853075E-05 -1.65609595271126E-04
 -3.27284695546758E-05  1.68347513350751E-06  1.27934601935079E-05  1.53982705737689E-04  6.66949731573378E-05
 -1.09158398513228E-09 -2.37574641872457E-08 -2.61914089895862E-08 -5.62363610162172E-09  9.40433179991579E-08
  4.14652418592281E-08  1.24834798676218E-05  7.30141093955256E-07 -5.34031187614197E-08 -3.11828608081120E-08
  7.16912134267164E-05  1.28805880665842E-04  9.70594974983358E-09  2.49162479405929E-08  3.60681465770643E-06
  2.77926128900661E-05  1.05787121620699E-04 -1.04557849501264E-06  1.53670286487420E-05 -4.33772676468087E-06
  6.92407782107103E-06  3.28222516316418E-09 -2.45228466819082E-07 -3.60690711797418E-06 -2.77940125027514E-05
 -1.05821459858994E-04 -1.04914783566809E-06  1.55624228345932E-05 -4.33493128825044E-06  6.76505785999714E-06
 -7.59276424321731E-09  1.35908863285665E-07 -2.70327742635967E-05 -4.33147130870739E-03  5.00953415500618E-04
  2.10056841739049E-01  1.58524831832479E-03 -3.21530130334521E-01 -2.71486094733751E-03  3.20101319988484E-01
  2.48008759231818E-03  2.70332361369532E-05  4.33147490818254E-03 -5.00933597793947E-04  2.10056842809276E-01
  1.58527975700260E-03 -3.21530130090856E-01 -2.71487640431877E-03 -3.20101322948584E-01 -2.48015396671371E-03
  2.70322872981884E-05  4.33146760169107E-03 -5.00984791306549E-04  2.10056841080097E-01  1.58520726535681E-03
 -3.21530129852480E-01 -2.71484644948603E-03  3.20101319492045E-01  2.48004655293015E-03 -2.70330686516090E-05
 -4.33147367572537E-03  5.00941562413907E-04  2.10056842400702E-01  1.58521407678512E-03 -3.21530129681342E-01
 -2.71482692893456E-03 -3.20101322288764E-01 -2.48018631851562E-03  8.48662492702049E-05  1.39120613443147E-04
 -7.05830307931254E-06 -7.59153151419959E-05 -1.31684112074474E-05 -8.48643217498789E-05 -1.39100826013348E-04
 -7.05721777504994E-06 -7.58784906199337E-05  1.31635706024387E-05 -8.48649540300127E-05 -1.39113909482901E-04
 -7.05772148976071E-06 -7.58969131061888E-05 -1.31697890063114E-05  8.48637563808151E-05  1.39108901169612E-04
 -7.05848638567276E-06 -7.58890349013734E-05  1.31738483646046E-05  1.88333375757884E-05 -1.88161904905631E-05
 -1.88152024647670E-05  1.88401523415267E-05  3.99472430882838E-05 -3.99537990410107E-05 -3.99477780007621E-05
  3.99285347390903E-05  2.34983394684587E-05 -2.34986472630983E-05 -2.35079113569340E-05  2.35063900438210E-05
* ORBITAL    1   37
 -4.75783817755572E-10 -3.52295583342513E-09 -1.97651619152581E-08 -2.72446008467411E-08 -2.11307102244232E-08
  3.59821856784326E-06  2.17950073480926E-05  2.48632086082146E-04  1.01475741792253E-04  1.61340446850298E-06
  8.75764427151583E-06  1.12904313273013E-04  5.12859250227017E-05  8.65451916853962E-10  1.66567350103640E-08
 -1.62079916131573E-07  1.39006151294657E-08  4.65220634946269E-07 -3.60758479684753E-08 -7.65102150217511E-06
  3.71164092144793E-05 -1.28419444275224E-07  9.04949683062330E-09  4.68816841006471E-06  7.42814011210993E-05
 -2.88509477589727E-08 -7.17165841791863E-08 -3.17009310987894E-11 -1.60703815161721E-10 -3.45436060848108E-10
 -4.97915090890320E-08  2.16108525768466E-08 -3.59818649399508E-06 -2.17867128738997E-05 -2.48658793645414E-04
 -1.01490755488717E-04 -1.61249967296735E-06 -8.73959690501857E-06 -1.12903823229434E-04 -5.12978156520361E-05
 -3.60029264392773E-10 -1.31724972828763E-08 -3.24715086688940E-08 -1.14946839763874E-08  4.67698792758720E-07
  9.66623792793383E-08 -7.88090046104973E-06  3.70849057245903E-05  1.91054408204835E-07 -3.26011858614130E-08
  4.55541567876131E-06  7.42733546508433E-05 -2.40579423774161E-08  4.88741748373098E-08  5.31881233432828E-10
  3.96696165687661E-09  4.29181655112239E-08  1.09320696403617E-08 -7.90804626057581E-07  3.79844687573056E-09
 -2.39121864772198E-07 -2.27601907184743E-06 -5.31335081298087E-06  1.44741521314406E-09  1.14276502039868E-08
  7.74118497529401E-08 -4.48201060276625E-09  4.69352151875553E-07 -5.36637735033854E-09  2.63782414622053E-07
  2.26363015648467E-06  5.74980042250447E-06  2.90998672670720E-05  5.13453200245811E-03 -6.08750216366222E-04
  2.66586249052001E-01  1.73426744572470E-03  3.72873247401904E-01  2.58364795125040E-03  1.99664188095499E-01
  1.28464299673653E-03 -2.90989534903757E-05 -5.13452513642525E-03  6.08712123172329E-04  2.66586251887434E-01
  1.73426440119912E-03  3.72873249110445E-01  2.58355497683803E-03 -1.99664190477505E-01 -1.28443903576926E-03
  2.90973208160150E-05  5.13451234155593E-03 -6.08842175289460E-04 -2.66586249827122E-01 -1.73425790827288E-03
 -3.72873250829671E-01 -2.58370561675557E-03 -1.99664189298069E-01 -1.28456082427439E-03 -2.91002405254676E-05
 -5.13453524990778E-03  6.08723339302834E-04 -2.66586246749066E-01 -1.73434597558269E-03 -3.72873248953317E-01
 -2.58368714695353E-03  1.99664185790342E-01  1.28458798946607E-03 -2.88764349748911E-05 -7.79758554978892E-05
  6.94661100096873E-06  7.47990302682214E-05  1.15968813833062E-05  2.88798560391718E-05  7.80423027978415E-05
  6.92003787582049E-06  7.48807662297179E-05 -1.16632606611895E-05 -2.88787476818168E-05 -7.80076283268160E-05
 -6.91192758497084E-06 -7.48797926867136E-05 -1.16288290674017E-05  2.88850134156635E-05  7.80944876068034E-05
 -6.91958778201401E-06 -7.49337386614335E-05  1.16885676510821E-05 -8.16178808338324E-06  8.23702733598658E-06
 -8.19164620815438E-06  8.22116262699563E-06 -2.11199271928745E-06  2.05526719653483E-06 -2.07134719098035E-06
  2.04944679445526E-06 -8.95649424188769E-06  8.97398018661354E-06 -8.98056360950742E-06  8.96660586446575E-06
* ORBITAL    1   38
  1.87458107514126E-06  1.41770636292087E-05  4.01611496384026E-05  3.59482214624842E-04  2.18523051976260E-04
  6.62508215510920E-10  2.52084913018538E-08 -1.41396603255158E-07 -2.64171908299355E-08 -2.76267238978243E-10
  3.92773600609704E-09 -8.24464595961483E-08 -1.05214334011763E-08  3.24821072735698E-06  1.72545823231773E-05
  1.77635208527861E-04  6.39647471488248E-05 -1.19005684413241E-05  5.03474310698860E-05  9.29611401200301E-08
  5.06218743813408E-09 -1.13703108094485E-05  7.78235632751410E-06  4.66628789407049E-07  4.58330728626576E-08
 -1.65437580428488E-06  4.96676608615960E-05 -1.87180569901343E-06 -1.41568532783430E-05 -4.00573354142113E-05
 -3.59477946403295E-04 -2.18523987476386E-04  1.39340635017217E-09  4.08413889455116E-08 -2.69071795348160E-08
  8.77123924441783E-09 -7.76825378129978E-10 -7.33143777759210E-09 -1.81778303497772E-09 -1.98983584336316E-09
  3.25203499372333E-06  1.73373583736580E-05  1.77466282210691E-04  6.39630731045912E-05  1.16795277688649E-05
 -5.03766492267716E-05 -1.27800114424906E-07 -4.34783314810777E-09  1.12922817236069E-05 -7.81705127441575E-06
 -4.04294191395779E-07 -9.74387230855039E-08  2.23951820781895E-06 -4.96059702372258E-05  2.56289691585775E-09
  2.05998285880621E-08  1.18054923407108E-07 -1.31599869646861E-09  1.08506730606105E-07  1.26749780142890E-08
 -4.84392631459451E-07 -6.75707190537924E-07 -1.23641627652316E-05  1.01517004130312E-09  8.32877091936869E-09
  4.76718023596578E-08  2.10767363392144E-08 -1.24491982971889E-06  5.18706191930415E-09 -4.88194717478903E-07
 -6.73609731305441E-07 -1.25087144174626E-05  2.82096093252334E-05  5.12677058529542E-03 -6.35733441411021E-04
  2.66548124990985E-01  1.74223134854937E-03  3.72825695376411E-01  2.57038002499891E-03  1.99800823190783E-01
  1.24805520813703E-03  2.82073376903949E-05  5.12675393767423E-03 -6.35910246994303E-04 -2.66548121504609E-01
 -1.74253374121832E-03 -3.72825694375520E-01 -2.57061467194685E-03  1.99800823211381E-01  1.24851712355849E-03
 -2.82073399291809E-05 -5.12675292848168E-03  6.35871649865330E-04  2.66548125629240E-01  1.74218252666275E-03
  3.72825696713062E-01  2.57049137291701E-03  1.99800822178229E-01  1.24817558490015E-03 -2.82089387415507E-05
 -5.12676611882016E-03  6.35891494408736E-04 -2.66548119189091E-01 -1.74243194988580E-03 -3.72825692317073E-01
 -2.57067703692910E-03  1.99800818163329E-01  1.24860179809430E-03  2.86303300389281E-05  7.19897336637561E-05
 -1.74258813290392E-05 -7.16159929139355E-05 -1.58484551698692E-06  2.86312429219298E-05  7.19706793689264E-05
  1.74546829227607E-05  7.15788411737117E-05 -1.51331633453896E-06 -2.86364668954585E-05 -7.20640977910956E-05
 -1.74241768725462E-05 -7.16697155462447E-05 -1.64749996001780E-06 -2.86383922277398E-05 -7.20738361911425E-05
  1.74608743728166E-05  7.16787676297814E-05 -1.62217754868056E-06 -2.47689204154078E-05 -2.47724397290281E-05
  2.47140672981387E-05  2.47467785440826E-05 -1.82017226905417E-05 -1.81049768171135E-05  1.82298001067308E-05
  1.81499000724078E-05 -3.01030811287958E-05 -3.01616164811692E-05  3.01268998923373E-05  3.01538927460434E-05
* ORBITAL    1   39
  1.27839460464464E-06  9.89512930338502E-06  1.93318797324727E-05  1.76531374475665E-04  8.35448332976021E-05
 -5.80896173136564E-10 -1.99346051113817E-08 -6.09992757041134E-08 -1.77964763389695E-08 -3.48956498240149E-10
 -1.29492421285665E-08 -1.40087186823703E-09 -4.37791598551296E-11  3.07022406450780E-06  1.55403759961509E-05
  2.24495964924121E-04  9.61083259016345E-05 -1.01148378105862E-07  5.82543442660657E-05 -6.96344572560644E-08
 -5.39004730542961E-08  1.13881215408611E-05  3.05463231335033E-05 -2.31124343118628E-07 -8.01950903188447E-08
  9.50469187123965E-06  5.43945795357560E-05  1.27900586352037E-06  9.89943071039904E-06  1.93513389882584E-05
  1.76681262835472E-04  8.36755694157576E-05 -7.02906172638944E-10 -2.32880463571734E-08  6.30190144118824E-09
 -7.79946949179199E-09  2.32062759286327E-10 -3.00112300080194E-10 -8.80095731702728E-09 -1.09685428840534E-09
 -3.06991151031526E-06 -1.55321752000322E-05 -2.24423309860457E-04 -9.60981332448351E-05 -2.31784354390679E-07
  5.82163620346596E-05  4.57754097083793E-09  1.81182930466068E-08  1.12788777731294E-05  3.05589673292399E-05
  3.18069555207133E-07  2.24280968110178E-08  9.58722139495825E-06  5.44417266102470E-05  1.79368125070029E-06
  1.33504139396651E-05  3.85699273146898E-05  1.07565249196107E-07 -2.36241074388320E-05 -1.00619963588759E-06
  6.51505632338491E-05  2.96716704242417E-09 -9.20653657720188E-08  1.79359992144499E-06  1.33500420414078E-05
  3.85919089693276E-05 -1.18038285521028E-07  2.44478127879074E-05  9.98764773807916E-07 -6.46584062921045E-05
 -5.87599129998847E-10  1.64162855798063E-08  2.86519905066493E-05  5.13000355235113E-03 -6.21917567106660E-04
  2.66555482471325E-01  1.74685879851563E-03  3.72823300078944E-01  2.58020731475746E-03  1.99797951781816E-01
  1.25136300178220E-03  2.86497967501574E-05  5.12998627294753E-03 -6.21925999114286E-04 -2.66555489248948E-01
 -1.74669031473031E-03 -3.72823302049930E-01 -2.58005662498461E-03  1.99797958450438E-01  1.25119352464323E-03
  2.86494377386553E-05  5.12998350589763E-03 -6.21965109410767E-04 -2.66555485711977E-01 -1.74665225696998E-03
 -3.72823303886635E-01 -2.58014633951167E-03 -1.99797954548803E-01 -1.25113563626893E-03  2.86506490750026E-05
  5.12999346491972E-03 -6.21957480373767E-04  2.66555482055555E-01  1.74682765775310E-03  3.72823300830409E-01
  2.58023018121448E-03 -1.99797952349625E-01 -1.25139618245354E-03  2.83644552218745E-05  7.18664290562559E-05
 -1.68652787532729E-05 -7.48589805233233E-05 -4.59900255064124E-06  2.83695407610455E-05  7.19245703181370E-05
  1.68041015131097E-05  7.49188598434482E-05 -4.62787192808894E-06  2.83676103711689E-05  7.19062274993363E-05
  1.68245104087186E-05  7.49238113164206E-05  4.63340181047384E-06  2.83713115837024E-05  7.19371775819714E-05
 -1.68395610645462E-05 -7.49475081995925E-05  4.62948483960017E-06 -8.42072314729217E-06 -8.37139842935775E-06
 -8.39859334303890E-06 -8.41238260061416E-06 -9.28517210480477E-06 -9.34737885904689E-06 -9.35222079486159E-06
 -9.30460837616306E-06 -1.20944081983990E-05 -1.21015332038909E-05 -1.20935387172061E-05 -1.21145231755555E-05
* ORBITAL    1   40
  7.02088408372940E-10  5.15573557516000E-09  2.60302152928897E-08 -5.90449883144281E-08  2.40991420710282E-08
  3.30296374151340E-06  1.50756735919438E-05  1.81073078254369E-04  7.16980495623681E-05  1.43450777487714E-06
  5.61704731751430E-06  7.91916112957537E-05  3.68551970640365E-05 -1.56040112142513E-09 -3.15960562177296E-08
  8.05251165784120E-08  1.84552018947559E-08 -4.43113596607507E-07 -3.25358371182308E-08 -1.19887416410525E-05
  4.95190381957900E-05  1.34752457112808E-07 -4.44688284497187E-08  3.77829476589570E-06  9.88592988748391E-05
  6.55228168704774E-08  2.42684837581009E-08 -9.34113307768686E-11 -7.72578626626628E-10 -5.45274492956224E-09
 -2.10385960241310E-08 -2.96087545700419E-08  3.30132395705928E-06  1.50426293161596E-05  1.81171409058196E-04
  7.17150577949691E-05  1.43765345762354E-06  5.68697778610382E-06  7.90044918673764E-05  3.68665605199681E-05
 -4.10526237566755E-11  2.78281261271969E-09  3.81938926134851E-08  1.68335514037159E-08 -2.04955310011658E-07
  3.59531522314432E-08  1.16600894672180E-05 -4.95150978965503E-05 -2.60212110769183E-07 -8.17737258675301E-08
 -3.70409723358045E-06 -9.88480297859400E-05  2.74484265009055E-07  8.01869344947358E-08 -1.16869586468026E-07
 -9.10653062231078E-07 -2.96374891588679E-06  2.41951233702279E-06 -2.37858602538312E-05  2.68200128386383E-06
 -2.47532245066507E-05  1.03456233630352E-08 -6.35459116972587E-07  1.18774999047016E-07  9.25429712849293E-07
  3.00623735792561E-06  2.43847718323707E-06 -2.49328099165146E-05  2.68424643063896E-06 -2.52370607326429E-05
 -7.38556425496833E-09  7.64253530343587E-08  2.94777943312690E-05  5.13742819131118E-03 -5.97954469713667E-04
  2.66588758259489E-01  1.73280010908331E-03  3.72872688380178E-01  2.58459012882199E-03  1.99660299913993E-01
  1.28099176975306E-03 -2.94763243809655E-05 -5.13741668539351E-03  5.98086563975761E-04  2.66588759946313E-01
  1.73289739399135E-03  3.72872687929422E-01  2.58468799785438E-03 -1.99660301883742E-01 -1.28128592249360E-03
 -2.94762275235676E-05 -5.13741576912104E-03  5.98044363817510E-04  2.66588760516736E-01  1.73274156260304E-03
  3.72872690087190E-01  2.58471606825820E-03  1.99660298614803E-01  1.28104196908509E-03  2.94773349850453E-05
  5.13742454417102E-03 -5.98000026145428E-04  2.66588756734684E-01  1.73276196385525E-03  3.72872689821821E-01
  2.58473250589121E-03 -1.99660302438166E-01 -1.28123289513010E-03 -2.90701111026217E-05 -7.96744557538756E-05
  5.78031012400755E-06  7.64638353094577E-05  1.32742626171705E-05  2.90667091589798E-05  7.96152621258424E-05
  5.79013432711836E-06  7.64370174249581E-05 -1.32027152300756E-05  2.90674470817588E-05  7.96159629845881E-05
  5.77763920180451E-06  7.64606213786583E-05  1.32119810728490E-05 -2.90736799350176E-05 -7.96867619896519E-05
  5.79991467898083E-06  7.65031088736895E-05 -1.32551946527829E-05 -9.76154582673034E-06  9.73893365170745E-06
  9.75336329629490E-06 -9.74629750118990E-06 -2.54470140185905E-06  2.60128005015371E-06  2.58754776962421E-06
 -2.58584455734124E-06 -9.11188654108942E-06  9.11060581936892E-06  9.12227084648943E-06 -9.09042526467564E-06
* ORBITAL    1   41
 -1.07677161904846E-06 -7.76462074914267E-06 -3.63632295489939E-05 -1.60778460413942E-04 -3.20921254808597E-05
 -1.23859436337746E-09 -2.99255546399278E-08 -7.20230650702717E-08 -1.73494580231465E-08  1.03453639333788E-09
  2.12657268780639E-08 -1.50439700851090E-07 -1.26474655650285E-08  1.23418065443076E-06  3.31248674268137E-05
  2.31814065786249E-04  6.58773176061766E-05  9.19423720773203E-07 -4.29546504256706E-06  4.26051204595810E-08
 -2.26198004928338E-08  1.75540559378844E-05  6.02784409041976E-05 -1.38417827546218E-07 -6.99876456876506E-08
 -2.02666490605955E-05 -5.97097900332997E-05  1.07785740376492E-06  7.77262266674240E-06  3.64062205551930E-05
  1.60745621142320E-04  3.21330915629536E-05  6.34873345254213E-10  1.09322497061081E-08  5.94232929549788E-09
  8.34412619249222E-09 -1.22210152855948E-09 -2.85088403325074E-08  1.27073710847185E-07  1.47791470450717E-08
  1.23620240813535E-06  3.31693758948071E-05  2.31771213613024E-04  6.58836705011197E-05 -8.41616964484375E-07
  4.27818504982389E-06  1.49173646818972E-07 -1.84925562918542E-08 -1.76004221618870E-05 -6.02887051064735E-05
  7.67444388859019E-08 -1.49500611739995E-08  2.02884385355169E-05  5.96918654586917E-05  3.08088160559803E-10
  2.78138991500318E-09  2.71722010754895E-08 -2.51740136793730E-09  1.31808048298332E-07  2.71038294949227E-09
 -9.19246423495197E-08  7.92256067015591E-06  2.29221615125237E-05  4.56989703962191E-10  3.91345978527051E-09
  3.16564081649037E-08 -5.37647371694925E-10  1.39383150286660E-07 -5.00626497598271E-09  2.41851791682966E-07
  7.93812984067239E-06  2.23566492818843E-05 -1.27405681912351E-06 -1.62891400083210E-04 -1.34269691815362E-06
 -3.67165134483355E-01 -2.14493709640469E-03  8.66564467045468E-02  5.16512543885796E-04  3.28129183698072E-01
  1.94598268070191E-03 -1.27821234107643E-06 -1.62923565217313E-04 -1.50137730774426E-06  3.67165128371747E-01
  2.14485822401673E-03 -8.66564493810953E-02 -5.16473774378934E-04  3.28129189722976E-01  1.94597191002383E-03
  1.27721430815514E-06  1.62915750014247E-04  1.49384694206821E-06 -3.67165130901174E-01 -2.14483947414198E-03
  8.66564489462525E-02  5.16555116248867E-04  3.28129186768139E-01  1.94609046029677E-03  1.27503068950520E-06
  1.62899057559244E-04  1.37264129524885E-06  3.67165131581611E-01  2.14498320559193E-03 -8.66564480534051E-02
 -5.16503499541426E-04  3.28129186527477E-01  1.94603509040733E-03 -2.78191675187740E-06 -1.56965849563108E-05
  4.40135497450540E-05 -1.22679817805703E-05  4.83448640808901E-05 -2.78257814451104E-06 -1.57225076367926E-05
 -4.39922760709356E-05  1.22732061167909E-05  4.83712023021132E-05  2.78400146522151E-06  1.57383419321657E-05
  4.39796260958151E-05 -1.22468207078520E-05  4.83732830322433E-05  2.78012628785247E-06  1.56753309749628E-05
 -4.40231350987408E-05  1.23011824302078E-05  4.83291490983886E-05  7.58043500106445E-06  7.60338864512388E-06
 -7.60514551697114E-06 -7.62116682356194E-06 -2.82455148728766E-06 -2.83196675634060E-06  2.82099042563655E-06
  2.86116399439853E-06  1.41259933093800E-05  1.41431968623195E-05 -1.41296582113650E-05 -1.41319494167847E-05
* ORBITAL    1   42
  4.04164291947984E-09  2.94797343811233E-08  1.52051722612246E-07 -1.48584726939445E-07  1.26088088480496E-07
 -6.73193896842013E-07 -1.93937404037430E-05 -1.68854921281262E-04 -5.66753019595162E-05  1.61584367365700E-07
  5.55277981911057E-06  4.21770768541512E-05  1.42663188519308E-05 -7.78913417028921E-09 -1.67322997729973E-07
  9.32833753720610E-08 -2.92120077810864E-08  5.24150795147614E-08  7.17858294113606E-09  1.15070406790163E-05
  3.13366749317720E-05 -2.64731589617047E-07 -6.23306485405149E-08  9.12858380866058E-06  1.24036007834193E-05
 -5.66262881168756E-08  3.05125229944406E-09  3.49913097101480E-09  2.55938912438687E-08  1.35770962876867E-07
 -7.43950555629106E-08  6.74109456872648E-08  6.73434538635970E-07  1.93981608699044E-05  1.68841008898979E-04
  5.66786513672192E-05 -1.62077305848099E-07 -5.56079323432896E-06 -4.21608802059787E-05 -1.42661013942869E-05
  5.96088372474433E-09  1.32296449159473E-07 -3.46657878108885E-07 -3.12321972805483E-08  6.84476364592928E-08
 -1.56737854901138E-08  1.15700027572537E-05  3.13315214909689E-05 -3.66890232060267E-07  1.35352130609310E-08
  9.12438743319733E-06  1.24021124580031E-05 -9.85930480336233E-08 -4.97731963662663E-08  4.50821941952128E-09
  3.69179376525828E-08  2.41770525714947E-07 -9.31033827203437E-09  2.27566151191099E-07  2.65450750120155E-08
 -1.00055962809688E-06 -1.14329856213317E-06  3.32445070287500E-05  4.03450665220299E-09  3.30471871263193E-08
  2.17601015147220E-07  8.98538958560338E-09 -2.44573712408188E-07 -2.42713270385586E-08  8.43962140383280E-07
  1.14638313809970E-06 -3.34040243715177E-05  2.12714316892516E-07 -1.49807370128458E-04  4.52319795268580E-05
 -3.67148036869362E-01 -2.16694854840994E-03  8.67991794430846E-02  4.99534904195625E-04  3.28111536924811E-01
  1.93201508183871E-03 -2.10931078436605E-07  1.49821266415560E-04 -4.50399168960302E-05 -3.67148032722486E-01
 -2.16691178834753E-03  8.67991839428508E-02  4.99850418635172E-04 -3.28111536506851E-01 -1.93267623811527E-03
  2.10120324178421E-07 -1.49827395754282E-04  4.51021268003138E-05  3.67148032366006E-01  2.16680343973591E-03
 -8.67991821420236E-02 -4.99638020717798E-04 -3.28111537606979E-01 -1.93211073928545E-03 -2.13362507396532E-07
  1.49802466681370E-04 -4.51526766043892E-05  3.67148037167215E-01  2.16702495492419E-03 -8.67991813892897E-02
 -4.99791569285297E-04  3.28111535912880E-01  1.93264253852605E-03 -1.08426479674711E-06 -1.09428394085856E-05
 -6.01976023660044E-05  6.14036176869984E-06 -4.43874652293843E-05  1.08187464538390E-06  1.09083062276685E-05
 -6.01944166385643E-05  6.11810633291823E-06  4.44838092964181E-05 -1.08315949461493E-06 -1.09320217393954E-05
  6.01865427274416E-05 -6.11792813533092E-06  4.44005707976570E-05  1.08330052876152E-06  1.09216934641992E-05
  6.02098353672966E-05 -6.13786264352172E-06 -4.44707020543637E-05 -1.46100350727292E-05  1.45071743598268E-05
 -1.46209753109826E-05  1.45038056785287E-05 -1.63099572737186E-06  1.70433432092982E-06 -1.63444552308318E-06
  1.68946097104908E-06  3.64602064658439E-05 -3.64132805222760E-05  3.64357877712514E-05 -3.64401577728485E-05
* ORBITAL    1   43
  2.86075817535371E-07  2.02333930047287E-06  1.02387281410697E-05  2.09072228467221E-05 -3.26469490455457E-05
 -2.85305994559944E-10 -3.25383997836584E-09 -1.38863091583129E-07 -1.76242034831590E-08 -3.38733706739394E-10
 -9.80375395768387E-09 -4.98854719293201E-08 -5.01770289331617E-09  2.76322636306898E-07  1.56072455908892E-05
  1.26889816590263E-04  4.88336764570077E-05  3.92503063174504E-06 -4.25330001058576E-06  1.12208845951031E-08
 -3.21250290930069E-08  3.11187260983297E-05  7.56860635433552E-05 -2.84716845558780E-09 -5.22453382449199E-08
 -2.11946796308435E-05 -5.93054699811117E-05  2.85937626318771E-07  2.02238885650483E-06  1.02356322505554E-05
  2.08561284410680E-05 -3.26655757802251E-05 -5.86148756682164E-10 -8.85295072849554E-09  2.73462356111043E-09
 -4.50562274610623E-10  1.21315041552631E-09  2.43723981363307E-08 -6.31233260292491E-08 -4.25887474561149E-09
 -2.76410037301167E-07 -1.56100527024314E-05 -1.26938729122692E-04 -4.88406902404950E-05  3.97866077074732E-06
 -4.24023237542934E-06 -1.05560309434779E-07 -7.10568273608510E-09  3.11626832689959E-05  7.56559333630460E-05
  1.08553479117616E-08  2.54246610453465E-08 -2.10785098943552E-05 -5.92872910327893E-05  1.36949054093642E-06
  1.02780280310510E-05  3.95627381120850E-05 -5.95301966929173E-08 -4.62662886692842E-06  8.63521268169389E-07
  1.48345704250672E-05  1.87608205853907E-09 -9.68295695574064E-08  1.37085139791228E-06  1.02889898024389E-05
  3.96098113226504E-05  6.65032283164955E-08  4.22710922774599E-06 -8.65923917075477E-07 -1.47276734262686E-05
 -5.01371815504352E-09  1.96773205803643E-07 -1.13409510366939E-06 -1.61753640943274E-04  2.29831846312330E-06
 -3.67161610481483E-01 -2.14703528690748E-03  8.66624418071556E-02  5.18310202038088E-04  3.28131737551868E-01
  1.94950283404663E-03 -1.13806433780321E-06 -1.61784085767798E-04  2.13037172460723E-06  3.67161606542316E-01
  2.14690914110583E-03 -8.66624447048744E-02 -5.18411114880735E-04  3.28131742698066E-01  1.94968320222551E-03
 -1.13709296407075E-06 -1.61776688548605E-04  2.16033515786388E-06  3.67161607929931E-01  2.14691552824003E-03
 -8.66624445110482E-02 -5.18393061282015E-04 -3.28131741039961E-01 -1.94962285296280E-03 -1.13544602440447E-06
 -1.61764097507652E-04  2.26335530801134E-06 -3.67161607982614E-01 -2.14705844420548E-03  8.66624428245538E-02
  5.18319287524266E-04 -3.28131741187763E-01 -1.94955505321617E-03 -2.96068956710365E-06 -1.57865541819883E-05
  4.50131507203518E-05 -1.33475104252353E-05  4.63232339980132E-05 -2.95993853266513E-06 -1.57830435775176E-05
 -4.49789641953216E-05  1.33469757269703E-05  4.63343500141082E-05 -2.96226621059112E-06 -1.58114915222175E-05
 -4.49753315363645E-05  1.33165797242580E-05 -4.63463412970857E-05 -2.95913296892770E-06 -1.57666000751422E-05
  4.50150013977969E-05 -1.33672564782816E-05 -4.63170875750872E-05  1.16486851194712E-05  1.16651911246713E-05
  1.16569188924613E-05  1.16663531778156E-05 -1.99168610135472E-06 -1.98608555342884E-06 -1.96635614030447E-06
 -1.99906250034456E-06  1.73432311528755E-05  1.73612558347426E-05  1.73534706674778E-05  1.73490887663638E-05
* ORBITAL    1   44
 -3.54921246412653E-09 -2.58917688735418E-08 -1.35236730056726E-07 -6.62458364584679E-08  7.30632836440047E-09
 -3.48258843446453E-07 -1.27786703020957E-05 -1.32788491404864E-04 -5.46070801230880E-05  8.29432884725658E-08
  4.54760976641926E-06  2.50370970571067E-05  6.34445608804983E-06  4.68438865406406E-09  1.00063858036383E-07
 -3.13315666611677E-07 -2.61231466569006E-08 -1.56697356864677E-07 -4.70604167106027E-08  1.45519218322390E-05
  2.97969844319747E-05  2.07679809237754E-07  4.91951878187663E-08 -3.68773330884342E-06 -1.07332127021933E-05
  7.71426245969806E-08 -5.01477244349194E-09 -3.47017675278059E-09 -2.52433076654962E-08 -1.29381556635981E-07
 -3.63417002154865E-08 -8.56924254867652E-08 -3.48093907323129E-07 -1.27750960490218E-05 -1.32788817827078E-04
 -5.46114506735065E-05  8.26787416459757E-08  4.54159357996367E-06  2.50512338165390E-05  6.34309078604861E-06
 -4.81117923024975E-09 -1.02505869637201E-07  2.33273006471982E-07  1.98381981059819E-08 -2.50523160519621E-07
 -6.13065703761293E-08 -1.45116087381502E-05 -2.97980203993252E-05  2.71052043738124E-07  6.04654052734844E-08
  3.70152205962471E-06  1.07408354046384E-05 -4.24172927499522E-08 -2.49595556657137E-08  9.83228564083952E-07
  7.36391127539874E-06  3.07748163169869E-05 -7.86427869168033E-06  1.57592679116259E-05  9.55413416076998E-07
  1.61995417514494E-05  7.24794545286208E-10  7.41267147385717E-08 -9.92838538755105E-07 -7.44068686847476E-06
 -3.12056170130487E-05 -7.87748558613589E-06  1.59256253676951E-05  9.99908567037194E-07  1.47704270715645E-05
  2.00729360604676E-09  1.41488644511759E-08  3.26971629429429E-07 -1.48903591470562E-04  4.93390212932219E-05
 -3.67145778151056E-01 -2.17148374266766E-03  8.68020559722556E-02  4.99072169489724E-04  3.28113452767902E-01
  1.93076734286176E-03 -3.22374640079860E-07  1.48939220898504E-04 -4.92116358773646E-05 -3.67145770383982E-01
 -2.17126744347532E-03  8.68020582144297E-02  4.98969398419095E-04 -3.28113459780132E-01 -1.93045034214088E-03
 -3.22536155041893E-07  1.48937885246613E-04 -4.92181315318973E-05 -3.67145772403989E-01 -2.17131367836642E-03
  8.68020577225624E-02  4.98966134532804E-04  3.28113458944553E-01  1.93044405853595E-03  3.26928185111058E-07
 -1.48904011420722E-04  4.93341411545382E-05 -3.67145776380077E-01 -2.17143225527486E-03  8.68020561918843E-02
  4.99070148652145E-04 -3.28113453337174E-01 -1.93076968500384E-03 -1.10906445681411E-06 -1.08903591358860E-05
 -5.95412067280447E-05  6.16067680014678E-06 -4.50403089741845E-05  1.10861703010035E-06  1.08922735649957E-05
 -5.95172624910833E-05  6.17373366634696E-06  4.49974401406300E-05  1.10927989539150E-06  1.08944786307158E-05
 -5.95194899228738E-05  6.15118937776869E-06 -4.49965778511148E-05 -1.10967064115030E-06 -1.09015022548275E-05
 -5.95443792277928E-05  6.18196887075061E-06  4.50385885938086E-05 -1.49573901522329E-05  1.50498375761313E-05
  1.50385723249066E-05 -1.49679494299103E-05 -2.03138731940054E-06  1.98183803722664E-06  1.99133805085857E-06
 -2.01784320015976E-06  3.70262855319683E-05 -3.70086656107126E-05 -3.70156427522836E-05  3.70269318636553E-05
* ORBITAL    1   45
 -1.63200956593729E-05 -9.12919748684711E-04  7.06197365759245E-01 -3.99488144589510E-04  8.70253403700387E-04
 -2.08960558915427E-07 -3.58124890438701E-06  2.90874711257448E-06 -4.50203584501691E-07  3.64428006697063E-07
  5.01140571050753E-06  9.35740450730826E-07  2.63543490594098E-06  3.35946990465997E-05 -5.14514798836241E-03
 -8.54892952795600E-04  1.33526863363440E-04 -8.53431508271017E-04 -4.95752464861052E-04  6.03107641111152E-05
  2.95351063170323E-06  1.26586789755078E-03  2.98824955366185E-04 -4.29444454559807E-05 -5.64754060295579E-06
 -5.60809032561848E-04 -3.63131524752151E-04 -1.63382707621391E-05 -9.13026845719737E-04  7.06196701783023E-01
 -3.96646005139616E-04  8.73038274265472E-04 -2.93579476549512E-07 -5.41344564672490E-06  9.04866706693870E-06
 -4.58201720045727E-07  5.09850227395354E-07  8.18191612604739E-06 -6.17647946692357E-06  7.74118769531007E-07
 -3.36305085137265E-05  5.14436070823236E-03  8.58838282872226E-04 -1.31992121743441E-04 -8.43828496024597E-04
 -4.93915058433701E-04 -4.92546180725031E-05 -3.63237408042495E-06  1.25032840797339E-03  2.99211922727367E-04
  5.07018423201137E-05  5.87659600011688E-06 -5.79788059419009E-04 -3.64035515497527E-04 -3.22136125331395E-05
 -4.36965525216504E-04  8.22990594746986E-04  1.94566486602813E-04 -1.47891526645102E-03 -4.07007711355233E-04
  3.05555199284581E-03  4.26419416775640E-07 -2.34003796065075E-05 -3.13853198664042E-05 -4.30165437823699E-04
  8.58598780675105E-04 -1.93603929912758E-04  1.42967545828555E-03  4.02487971582725E-04 -2.83048861237111E-03
 -1.59855325273031E-07  7.08160800153904E-06  5.39420483392121E-06 -6.33467907334783E-06  6.44011331676026E-04
  7.73023357523091E-05 -5.59501281052721E-04  4.29764955152138E-05 -1.28305269214919E-04  6.17334605785473E-05
 -1.05145903089223E-04  5.43354711006366E-06 -6.04192930741326E-06  6.49335751155019E-04 -7.72572889145472E-05
  5.62478781104626E-04 -4.32980449726649E-05  1.39725288255208E-04  6.18228280493073E-05 -1.25958184735362E-04
  5.38351216941206E-06 -6.42558846701937E-06  6.44727003883906E-04 -7.72520427715882E-05  5.54391251667989E-04
 -4.32459501948380E-05  1.40256823446364E-04 -6.17884474447685E-05  1.23816093737595E-04  5.41620734340832E-06
 -6.15881888453232E-06  6.45344110515444E-04  7.71851795063765E-05 -5.65251304273815E-04  4.29308464275891E-05
 -1.26600936685415E-04 -6.17134593228638E-05  1.01839522537169E-04  4.09259084587455E-06  1.42692988964448E-05
 -3.08938272933557E-05 -1.14762247584411E-05 -6.01839389901975E-05  4.40095543176494E-06  1.96134673210368E-05
  2.94159234957827E-05  1.05057959751710E-05 -6.46911707247979E-05  4.43205680656289E-06  1.93483157330881E-05
  2.92344594379180E-05  1.08752457215452E-05  6.40077765731398E-05  4.20590281990286E-06  1.69841447762260E-05
 -2.95030215004976E-05 -1.39795563863334E-05  6.30199079937918E-05  3.69171119796419E-06  8.74443383352515E-06
  8.53850348371588E-06  3.67274474179931E-06 -4.07993858456310E-05 -4.60220013167606E-05 -4.57517800163328E-05
 -4.30682286562454E-05 -6.76736047698315E-05 -6.58263681349074E-05 -6.71554443871355E-05 -6.63550716036289E-05
* ORBITAL    1   46
  2.95657738172254E-06 -7.71247765711733E-04  7.07048347145075E-01  7.74440267461713E-04  1.33336610391906E-03
  1.60371462977697E-07  5.18660003023180E-06 -2.02303162738435E-05 -1.36957923063391E-06 -2.16912773261222E-07
 -6.82310679184090E-06  2.69572914450161E-05  2.82815144828302E-06  5.05346322839425E-06 -5.40588518291179E-03
 -9.19321827307047E-04  5.78499191259974E-05 -9.95524407604543E-04 -5.69826402064350E-04  4.14148484860065E-05
  2.79768206138610E-06  2.12136596540310E-04  1.09418082447509E-04  7.83630910887758E-06 -1.70209109774425E-06
 -5.41076899039825E-04 -3.92832023071406E-04 -2.20897295763023E-06  7.76699626134587E-04 -7.07019852407490E-01
 -7.78452896840265E-04 -1.31999015996482E-03 -4.34448229020547E-07 -7.30901894243529E-06  1.66011262725698E-05
 -2.42054577917925E-07  9.06032326904794E-07  1.81120520149509E-05 -3.58362362399823E-05  1.26638294537541E-06
  6.26921806121322E-06 -5.37935397730733E-03 -9.65055441386278E-04  5.63977590150558E-05  9.36394111043914E-04
  5.58592179627151E-04 -9.80781482984971E-05 -6.58225648920488E-06 -2.78994081918856E-04 -1.19717644510814E-04
  2.67772581051809E-05 -2.18756379500931E-06  6.72819445893679E-04  4.07765898005318E-04  7.15788806333811E-08
  5.57091504330188E-07  4.81650881650118E-06 -1.53493139268059E-06  9.15511670853613E-05 -5.06142472874594E-08
  4.24393545496874E-05 -3.34250904429950E-04  1.25759362933589E-03  7.86374715665253E-07  6.45378712052878E-06
  3.69216918699232E-05  4.28152465390312E-06 -2.34855001713544E-04 -2.87931231580920E-06  6.96287419722946E-05
 -3.40026682420317E-04  1.50531294546418E-03  5.53879032471728E-06 -5.52048843312604E-06  6.84033964405445E-04
  7.29308173592192E-05 -3.57895246699155E-04  4.03081132494374E-05 -2.64586857972001E-04  6.00450872374065E-05
 -4.93422375744214E-04  5.62099418797877E-06 -4.82969067549381E-06  6.89975471806557E-04 -7.24011164451897E-05
  3.65449805982719E-04 -4.06098649651660E-05  2.40237784386494E-04  6.00595506248305E-05 -4.64857665311327E-04
 -5.73385223858186E-06  4.04473432075992E-06 -6.89582523087890E-04  7.30027759074438E-05 -4.00562009060668E-04
  4.00742232933596E-05 -2.38897624891235E-04  5.98009333120616E-05 -4.42105791771748E-04 -5.59445940747109E-06
  5.06235012981270E-06 -6.69390532030607E-04 -7.25158276166919E-05  3.40437559508093E-04 -4.01508153726978E-05
  2.37944209433477E-04  5.93865598230464E-05 -4.33446759560020E-04  6.03524623387109E-06  2.12035120354765E-06
  1.58590422000480E-05 -1.83063592891565E-05  2.52573926586811E-06  6.54715221363818E-06  1.41128928750964E-05
 -1.60211597532181E-05  1.99388686371880E-05 -7.59892565113069E-06 -7.28980482399020E-06 -2.63652905926213E-05
  1.77012836164343E-05 -3.15582606280012E-05 -2.49443873033270E-05 -6.86985003782235E-06 -1.52761534144754E-05
 -1.07404379876853E-05  1.84954361449219E-05 -1.14082187139786E-05 -1.37050789517645E-04 -1.34638526210508E-04
  1.23872810442076E-04  1.22696321016353E-04 -5.74129137852377E-05 -6.02405234278237E-05  7.35009331231962E-05
  6.14214189691220E-05 -9.14270338833140E-05 -8.63328141235371E-05  8.75064746374088E-05  9.51619375930430E-05
* ORBITAL    1   47
  6.38067407185778E-05  4.87782734017827E-04  8.31333474522822E-03 -1.67108901578211E-03  1.16318467061331E-03
  8.27051005540451E-07  1.96242987588650E-05 -4.29331459855210E-05 -3.50595253305117E-06 -1.19773284028314E-06
 -2.17379464513256E-05  2.71340768846184E-05  4.71186991368189E-06 -1.28278174168155E-04  7.04106328147708E-01
  5.04165826172297E-04  2.85966762560536E-03 -2.66061173076978E-03  6.56965779166911E-04 -9.39209955919523E-05
 -8.12764683777644E-07 -8.54075394110962E-03 -1.27414274577429E-03  1.96243945653386E-04  1.87520496042929E-05
 -1.69137040674897E-03  6.79976254831105E-04  6.38641693992125E-05  4.88187419236952E-04  8.31552696004271E-03
 -1.67677322043140E-03  1.16253693828391E-03  1.61508494355765E-08  2.28779449152219E-06  9.50403404319763E-06
  2.96414642940918E-06  3.86595731411395E-07  1.31279505170608E-05 -4.41523465349838E-05 -4.15054993045337E-06
  1.28389194928426E-04 -7.04104816077834E-01 -5.08232585845125E-04 -2.86410338792533E-03 -2.65353114510430E-03
  6.58798640077112E-04 -2.81627059318304E-05 -7.38425983148397E-06 -8.53254174732471E-03 -1.27013083557681E-03
 -1.09689620274833E-04 -1.37908071186331E-05 -1.64744653123789E-03  6.81296403235081E-04  1.17301958852032E-04
  1.38682048075620E-03 -3.10395805327222E-03 -5.09716635619546E-04  5.11384709967953E-03  1.05419821674989E-03
 -1.09190734072794E-02  3.63681466875154E-06 -1.54829945791183E-04  1.16454142483451E-04  1.37984746662690E-03
 -3.14731849882245E-03  5.13324682445696E-04 -5.35232795868060E-03 -1.04685057740333E-03  1.05367406955728E-02
 -4.60559042270804E-06  1.94524121517078E-04 -1.61151298897675E-05 -2.61652185279124E-04  2.02473724163730E-03
  1.98804980928474E-04 -1.26277729901146E-03  1.03618278342342E-04 -1.90979421483985E-03  1.57781488252209E-04
 -3.19829695486674E-03 -1.60445401129317E-05 -2.60924037442547E-04  2.01472898676219E-03 -1.97418845645641E-04
  1.24510741273617E-03 -1.03012166210282E-04  1.83193405483318E-03  1.57091563036192E-04 -3.07876713959895E-03
 -1.62028639091110E-05 -2.62152096474981E-04  2.00035039249423E-03 -1.97601823672958E-04  1.20928838534581E-03
 -1.03065257215700E-04  1.84788530216278E-03 -1.56957100303750E-04  3.09782303248476E-03 -1.59907906868295E-05
 -2.60708290232644E-04  2.04341064034864E-03  1.98914185372439E-04 -1.31493507037088E-03  1.03716582056747E-04
 -1.90180443652461E-03 -1.58171382203077E-04  3.19420545899623E-03 -5.62591279231795E-05 -3.35394861437216E-04
  7.12396897003872E-08  1.71505651004218E-04  3.70927129422592E-04 -5.64876153024494E-05 -3.35131691220607E-04
  1.03085193521970E-05 -1.74812772121978E-04  3.72269889283114E-04 -5.71603517042059E-05 -3.50549913294097E-04
  1.52099014222049E-05 -1.85687150919271E-04 -3.88131511008252E-04 -5.57687397551124E-05 -3.22848753830583E-04
  1.36771247654875E-06  1.65537349997228E-04 -3.58052500135502E-04 -6.49048662998733E-04 -6.58813745535025E-04
 -6.59394308017118E-04 -6.47726088000271E-04  4.01827002709115E-04  4.17937434355037E-04  4.29508186934289E-04
  3.94504048574072E-04 -1.44808889911964E-04 -1.44141818063440E-04 -1.52903651009682E-04 -1.38321463218609E-04
* ORBITAL    1   48
 -2.21444967130022E-05 -1.37719123513972E-04  4.09279588281427E-03 -1.43783702206495E-03  1.20570243474293E-03
  1.15515126626284E-07 -5.35338434195009E-07  7.58545767448597E-06 -1.43929670075039E-06 -4.46924745610876E-07
 -6.81302102255159E-06 -8.94584187520073E-06  3.82516543558265E-06 -3.33274495083311E-06  7.07656197869045E-01
 -2.72606237411110E-03  3.13612431298842E-03 -4.34416199891234E-03  3.57439628098551E-04 -1.08704198605739E-04
 -4.46788761453919E-06 -3.78466473800480E-03 -1.98172415517584E-05 -5.77592927582538E-06 -1.54153985611587E-06
 -3.33053992819361E-03  3.78231148660061E-04  2.21253399241195E-05  1.37600683401107E-04 -4.09299297119155E-03
  1.43332962849681E-03 -1.20760096732742E-03  3.19432191648310E-07  3.68800530431513E-06 -1.66603963993607E-06
 -6.19810456865778E-07 -8.35481454292523E-07 -1.51948247317577E-05  2.30492931522113E-05 -1.86251497817404E-06
 -3.39052245379641E-06  7.07654852500795E-01 -2.71654067220601E-03  3.14118989731623E-03  4.46090755209832E-03
 -3.47391261647465E-04  1.10896634162968E-04  2.37808990327021E-06  3.81647400243621E-03  1.92231922360701E-05
  1.72213630532585E-05  5.48614988721289E-06  3.20738812774915E-03 -3.91426395468491E-04  4.18641373128694E-07
  3.50227874412286E-06  2.07216894388372E-05 -1.32855271755336E-07 -2.09965008763993E-05  2.76721237178699E-06
 -1.79054548164952E-04  4.37546648698960E-04  2.61936165874600E-03 -4.97167105582577E-07 -4.12947660769989E-06
 -1.92153868119977E-05 -4.36326148115859E-06  2.69998207075704E-04  1.12040967116923E-06 -3.20805626986536E-05
  4.39452447009632E-04  2.53659947737187E-03 -7.81256726347343E-06 -1.94731739443911E-04  1.56476723741733E-03
  1.80731517782391E-04 -8.25884013128840E-04  1.02392144115704E-04 -4.38129512915137E-04  1.20459945003796E-04
 -2.05631489406604E-04 -7.90657309431562E-06 -1.95564434012359E-04  1.56740381698004E-03 -1.81755255762445E-04
  8.54426242936105E-04 -1.02210562135087E-04  4.59220597759876E-04  1.20924820551891E-04 -2.35142666566736E-04
  7.83245273439975E-06  1.94851573136769E-04 -1.56518199423446E-03  1.80539695604222E-04 -8.17331228112816E-04
  1.02706085730546E-04 -4.41338177358527E-04  1.20486626423407E-04 -2.11021160851427E-04  7.77130822033191E-06
  1.94475430585649E-04 -1.58026224658317E-03 -1.81435651823051E-04  8.67390482207260E-04 -1.02674535009522E-04
  4.50015195463381E-04  1.21028399268220E-04 -2.31181008032646E-04 -4.34566341806216E-05 -1.08780117454969E-04
  7.55670371528925E-05 -5.13448693664090E-05 -8.15824148510798E-05 -4.36687904937648E-05 -1.12959512803979E-04
 -8.03720902582369E-05  5.87082616549655E-05 -8.11912131358365E-05  4.44106451398636E-05  1.25580703516300E-04
  7.37740509753733E-05 -4.28421290863511E-05 -6.73228855781740E-05  4.41435846430271E-05  1.18954605522673E-04
 -8.25483064033016E-05  5.73574564573742E-05 -7.66085721264836E-05 -1.34606643004542E-04 -1.37319765261770E-04
  1.38468702884651E-04  1.40891047761439E-04 -8.91070780324875E-05 -9.33982409865446E-05  8.22449908000865E-05
  9.24534950829089E-05 -1.78678674204759E-04 -1.78009001253646E-04  1.80458103666715E-04  1.75206576951066E-04
* ORBITAL    1   49
 -2.79074237245545E-07 -2.04920045013820E-06 -1.05603693128262E-05  1.13688496004876E-05 -5.72773105338219E-06
  1.84627806198163E-05 -3.22699917856402E-01  1.19016133103514E-03 -1.27741791493330E-03 -3.81398723369786E-05
  6.28593920394356E-01 -2.52117787982815E-03  2.50083521130443E-03  5.06843679461583E-07  1.03872766244678E-05
 -3.21974763870763E-06 -7.29961528005039E-06 -3.14375666551834E-05 -6.07037525748281E-06  4.43205773940991E-03
 -3.04663947309838E-04 -3.33234742494772E-05  3.41654591829828E-06 -2.12243152225086E-03  8.45724908165870E-05
 -5.86541629092069E-06 -6.36994205784037E-06 -1.76161380601722E-07 -1.27673002450154E-06 -6.48781050098629E-06
  3.28627623672723E-06 -7.33315663152903E-06  1.81778167037660E-05 -3.22705678434957E-01  1.21362082535582E-03
 -1.27767978927354E-03 -3.75814954449442E-05  6.28606614219279E-01 -2.55842577394599E-03  2.50398364357223E-03
 -2.80779440821807E-07 -6.66775505148133E-06  4.47139909838915E-06  5.73831280301511E-07 -1.12275014892386E-05
  4.60591469826361E-07 -4.48561181311380E-03  3.02020651831182E-04  4.49328146911691E-05  1.52224553810946E-06
  2.14705773139832E-03 -8.30932613289148E-05 -2.28383987741299E-05  2.81560749882070E-07  4.19590902609592E-05
  9.58181532540744E-04 -8.21358022438772E-03 -3.91334504874728E-04 -8.87887074500291E-04  8.27450267803458E-04
  1.62731090784941E-03  1.05556792070700E-06 -3.05084748564147E-05 -4.25820068891627E-05 -9.63265479832940E-04
  8.18046550468578E-03 -3.92725289260052E-04 -8.37417321997172E-04  8.30369753132919E-04  1.51489060283023E-03
 -2.39266256036857E-06  9.25067585758556E-05  6.34699349938024E-07 -9.18146427086007E-07  1.03629877518017E-04
  3.58381599402571E-05 -6.25689552322077E-04 -4.83806296696421E-05  4.08691852731131E-04  6.92887289568075E-06
  1.76262833747320E-04 -5.91340204951026E-07  1.25662693050194E-06 -1.12822000515865E-04  3.59657490002615E-05
 -6.29992170589108E-04 -4.84706353219044E-05  3.83759160579070E-04 -7.27318021619120E-06 -1.24656818242893E-04
 -6.13642465520365E-07  1.06966461253375E-06 -1.12722041202972E-04  3.57757921320524E-05 -6.38390201511069E-04
 -4.84087956725190E-05  4.00817371497885E-04  7.29219062491570E-06  1.52426773189597E-04  7.01343315744705E-07
 -4.22411005250909E-07  1.15237409362533E-04  3.60339301587810E-05 -6.49086340010585E-04 -4.83455279868480E-05
  4.03594950834172E-04 -7.14304274289585E-06 -1.59512159566336E-04 -3.38688818012543E-05 -1.59768687201370E-04
  1.48851076274029E-04 -6.72676860091108E-05 -2.66999144759018E-05  3.40367268351220E-05  1.62250033809778E-04
  1.47965682021721E-04 -6.25848668086949E-05  1.99224803085239E-05  3.37860878914144E-05  1.56020652769611E-04
  1.51499097687533E-04 -6.92698907155378E-05 -2.74956539700659E-05 -3.36847794992172E-05 -1.55149687986210E-04
  1.48100930746773E-04 -6.73900898824103E-05  3.04070300433470E-05 -1.64429079306630E-04  1.71336847826714E-04
  1.70046882327397E-04 -1.65258399779459E-04  9.58445996024620E-05 -1.02742623850014E-04 -9.56270786972677E-05
  9.59259727879541E-05 -2.04420136694820E-05  1.92477083320944E-05  1.62412130741587E-05 -1.75661917847582E-05
* ORBITAL    1   50
 -1.79374074340848E-08 -1.54854916936459E-07 -1.17984459445993E-06  9.47928418180516E-06  3.01582875615325E-07
 -4.35391074786491E-05  3.99118372735307E-01  2.82777264473061E-04  1.62608945322592E-03  8.13372736779803E-05
 -5.81929281714729E-01 -1.26336525137216E-03 -2.15701683711934E-03  1.85767131207541E-08  2.55194246738848E-07
 -2.22295292134045E-05  6.73273197105529E-06  2.62247768736084E-05  2.07810493966244E-06 -6.01844591053270E-04
  1.74823555597323E-03 -1.73502370093391E-05  1.35566941771574E-06  2.51851609825753E-04 -5.06197859015530E-04
 -6.71510838619526E-05 -4.98543982530672E-06 -9.84604409065918E-08 -7.15569322723577E-07 -3.70896471901902E-06
 -1.34882806238833E-05 -3.58742567449813E-06  4.32122867054036E-05 -3.99124166693618E-01 -2.73395598386998E-04
 -1.62859869178638E-03 -8.08214107867736E-05  5.81936917381567E-01  1.25473340150713E-03  2.16255894871818E-03
 -1.21745421258466E-07 -2.89885252349602E-06 -1.28871956099209E-05 -5.78490175197695E-07  3.41170579689787E-05
  7.06276142849100E-06 -6.60576488088836E-04  1.74136287724820E-03 -1.29134704700070E-05 -5.53549929930544E-06
  3.25242598746619E-04 -5.05365800696018E-04 -4.98010507556947E-05 -4.65325358055848E-06 -3.12687385401669E-07
 -2.63026749253099E-06 -1.52154097233430E-05  2.18759608573605E-06 -1.48954398798594E-04 -9.23232504555361E-07
  2.62044150015793E-05 -1.07542727928120E-03  1.53179542161652E-02  2.49161957988509E-07  1.97513115090792E-06
  1.00892823671076E-05 -1.43926825476760E-06  1.12956576275347E-04 -1.91844527203597E-06  1.11498486909928E-04
  1.07435438881401E-03 -1.52815322867851E-02  4.01323982446342E-06  1.46525664221491E-05  8.43097197475876E-04
 -2.39020972947510E-06 -1.33706786448268E-03  5.73515857329861E-05  2.15554119917644E-04  3.26107185065674E-05
  3.42070317862750E-04 -3.97537134470590E-06 -1.43511146766416E-05 -8.46277515861515E-04 -2.16629535834799E-06
 -1.33291357451521E-03  5.78273635693460E-05  2.13830937286896E-04 -3.29746163906565E-05 -3.29680199041161E-04
  3.93128744672110E-06  1.39793260371434E-05  8.41106959883353E-04  2.09313482297880E-06  1.33298545343679E-03
 -5.76776591390823E-05 -2.07385372709790E-04 -3.29052368652292E-05 -3.26055458557888E-04 -4.06361551209755E-06
 -1.50436475852572E-05 -8.47723786379026E-04  2.48236223358107E-06  1.32410701268311E-03 -5.78993897937030E-05
 -2.10613848135554E-04  3.27559698474795E-05  3.25491136372320E-04  4.39466307924125E-05  6.21005889281045E-04
  8.50867259219324E-05 -4.36414332475062E-04 -5.02946043444043E-04 -4.33775978524567E-05 -6.11157835742579E-04
  8.44657652488721E-05 -4.29944044112855E-04  4.92611837390787E-04  4.40722195826104E-05  6.22421020809161E-04
 -8.39398023842880E-05  4.33073849588519E-04  5.02700706524568E-04 -4.34265759377853E-05 -6.12644047793878E-04
 -8.57922620562348E-05  4.29235479727171E-04 -4.94696462253623E-04  2.10638594273881E-04 -2.06613248994090E-04
  2.13902481346239E-04 -2.09421552335077E-04 -4.23694752586771E-04  4.18733841930542E-04 -4.23792732664042E-04
  4.21443538133851E-04  3.15922841312139E-04 -3.17262438772052E-04  3.15203049075571E-04 -3.17650001548553E-04
* ORBITAL    1   51
  1.62167207602009E-07  1.18288504735681E-06  6.22173412892783E-06  7.59161708294902E-06  5.41147394557312E-06
 -9.75771086117230E-06  5.82984748393037E-01 -3.86381989720474E-03  2.87603565273373E-03 -2.48847787895519E-05
  3.99326212091048E-01 -1.48499764686096E-03  1.85493542938563E-03 -2.68930853293866E-07 -7.19306168369205E-06
  4.13258449983265E-06 -2.16457637224007E-06 -4.93495407787247E-05 -4.29636146532002E-06 -2.70661324645280E-03
 -8.46145222929110E-05 -3.00775877458836E-05 -4.32299439450456E-06 -4.90327523450756E-03  7.33262207259373E-04
 -2.04177619144553E-05 -9.17441138466470E-07  2.53869779622332E-07  1.86476931315473E-06  9.76817578628246E-06
 -1.68222071644519E-05  6.34704497760425E-06  9.79820889816588E-06 -5.82984324795861E-01  3.86216258181735E-03
 -2.87852593888253E-03  2.48095355540012E-05 -3.99327183843581E-01  1.48890346095519E-03 -1.85833172764606E-03
  4.89541293615415E-07  9.67178262764085E-06 -2.17747549884407E-05 -3.22765214866214E-06  1.75535574752848E-05
 -6.64232769911289E-06 -2.68874547656807E-03 -8.16942792842862E-05  6.15237445072769E-06  3.19175705714815E-06
 -4.90667845880781E-03  7.31985275782388E-04  3.58091241884615E-05 -1.89113131023198E-06  2.37202285754631E-07
  1.97419415907638E-06  1.25184360972990E-05 -1.17326452269171E-06  5.77311180310688E-05  1.31455547884472E-06
 -4.38776011002027E-05  1.79161240843117E-04 -3.13307597103452E-03  5.44691961202323E-08  5.07280154660500E-07
  5.27767716510829E-06  8.15822374802290E-07 -3.85459620687918E-05 -7.36029464303635E-07  2.70508341998652E-05
 -1.81692403060583E-04  3.22452516007435E-03 -2.39860971481095E-06 -1.88394960403069E-04  2.49227358215829E-03
  1.94355480660418E-04 -1.70409910033790E-03  1.01197621671084E-04 -1.35350005653659E-03  2.11285234922215E-04
 -2.22946734069373E-03  2.43645369375462E-06  1.88741767633370E-04 -2.48970628470558E-03  1.94805410975902E-04
 -1.72612699238265E-03  1.01336683000074E-04 -1.35389331900087E-03 -2.11560827248141E-04  2.21513275288639E-03
 -2.42394098394193E-06 -1.88627973424304E-04  2.49785969689028E-03 -1.94814543231456E-04  1.72415042023802E-03
 -1.01270949181110E-04  1.36853019050173E-03 -2.11541952359342E-04  2.25407772305110E-03  2.44790769171323E-06
  1.88794516694119E-04 -2.48470045330037E-03 -1.94484430942378E-04  1.71482034202861E-03 -1.01199555993519E-04
  1.34175877815489E-03  2.11410611690433E-04 -2.19367550135889E-03  3.13428720874994E-05  8.86695392635603E-06
  4.35484909279984E-05  8.05639941546845E-05 -9.34287937191079E-06 -3.14396487444753E-05 -1.14685710955136E-05
  3.92557108993848E-05  8.30713058242172E-05  1.39719975285826E-05  3.11944967305612E-05  6.85806762422982E-06
 -4.02310677359625E-05 -8.44819005362379E-05  7.14345188685998E-06 -3.15786101357181E-05 -1.34142754264220E-05
 -4.34448321210559E-05 -7.72817485840806E-05 -1.69105574022437E-05  3.38447195174557E-05 -4.21376689427144E-05
  3.34485206717753E-05 -4.22340379878826E-05 -1.09224250444322E-04  1.10100203251713E-04 -1.05005549777033E-04
  1.15522536973198E-04  5.65083224674059E-07  2.60464522257679E-06 -1.32927354220025E-06  5.74987163774627E-08
* ORBITAL    1   52
 -1.82061996713966E-07 -1.32841496395640E-06 -6.87258593802729E-06  8.00367840116746E-06 -2.96671816180290E-06
 -2.64538361053863E-05  6.28273506065908E-01 -3.41917420347621E-03  2.96080915119997E-03 -1.66042055847524E-05
  3.22456701850457E-01 -1.74606123736623E-03  1.52324116689471E-03  3.12346232266223E-07  6.88246028095375E-06
 -1.83921082481365E-05 -1.00407046334446E-06 -8.65627810455381E-06  4.35796309882626E-07 -4.67997083421762E-03
 -3.17892558177532E-04  2.06333273285519E-05  5.44884409602669E-06 -9.29539139395463E-03 -4.41348921597507E-04
  1.44969471415050E-05 -5.10660464306077E-07 -2.52675213787460E-07 -1.83864342227200E-06 -9.45395082923741E-06
  2.09170420764857E-07 -3.65139614378894E-06 -2.64976565620368E-05  6.28272653777953E-01 -3.41465219058112E-03
  2.96441701834441E-03 -1.64764962510381E-05  3.22459611184896E-01 -1.75140795188123E-03  1.52623443101820E-03
 -4.01352494919953E-07 -8.69073826100751E-06  9.12775649720634E-06  2.02751914468286E-06 -1.57802867078755E-05
  2.47602390414188E-06  4.68556231150490E-03  3.18360894551818E-04  3.32481664284647E-05  8.94498566739268E-06
  9.28312129812942E-03  4.48791762172308E-04 -4.08873825385323E-06 -4.48380994851527E-06  3.55779727103010E-06
  4.50643285109544E-05 -2.42841072843042E-04 -2.53930952296624E-04  8.94189110100604E-03 -8.74240096222969E-05
  3.85928387073771E-03  2.35516267751970E-07 -2.33904687931749E-05 -4.16427989199439E-06 -4.99438622778746E-05
  2.13980796054808E-04 -2.55264135386652E-04  8.97102501500108E-03 -8.44837517431511E-05  3.77706207576607E-03
 -2.03515148998957E-07  2.23139039482677E-06  5.46565597294075E-06 -1.23277970729417E-04  2.13849175381482E-03
  1.48032863527030E-04 -3.77917121280189E-04  9.50141822016824E-05 -6.16040292492827E-06  1.86593798320529E-04
 -1.60979868334979E-05 -5.36511591911280E-06  1.24045959067348E-04 -2.13865190089374E-03  1.48142052477096E-04
 -3.66861979246823E-04  9.49621134136420E-05 -1.59751805477100E-05 -1.86764980620587E-04  4.05285218474774E-05
 -5.40807834112502E-06  1.23718948196183E-04 -2.14153985607347E-03  1.47991582592516E-04 -3.78000456133630E-04
  9.49578729693157E-05 -1.57446810930852E-05  1.86876063121022E-04 -3.94356121313152E-05  5.47988935596282E-06
 -1.23161512170807E-04  2.13902458322974E-03  1.48079463508769E-04 -3.74762611681802E-04  9.49696240393146E-05
 -3.23694991339357E-06 -1.86502844898915E-04  1.41097633272608E-05  2.15785312723740E-05 -9.00801235639696E-05
 -2.03173909922445E-04  2.93532588400946E-04  1.61527394847116E-04 -2.14696514321305E-05  9.15249487601943E-05
 -2.01535710806909E-04  2.93547939047878E-04 -1.65510303407425E-04 -2.14627065404474E-05  9.06534602113969E-05
 -2.01572618108385E-04  2.92874819359605E-04  1.64442177037646E-04  2.15814218092692E-05 -8.91878443514783E-05
 -2.02397733876115E-04  2.92383727078827E-04 -1.60141939079861E-04 -2.72046931458606E-05  3.31484752265565E-05
  3.28230348650743E-05 -2.75110327590105E-05  2.79781582144384E-04 -2.82486803775372E-04 -2.82387501266860E-04
  2.78433395182845E-04 -1.00744324519464E-04  9.95615338069630E-05  9.90499002234655E-05 -9.97592928776525E-05
* ORBITAL    1   53
 -7.63882310717787E-04 -5.56160026810797E-03 -3.05971147948327E-02 -8.14895107743873E-02 -6.41664349644167E-02
  2.77682306466600E-08 -1.65362466614315E-07 -9.93520745822575E-07  2.22157590755708E-07 -1.41553606364122E-07
 -3.09101024422160E-06  8.00576106332830E-06  5.66270104857999E-09 -3.86673379480082E-04 -1.19239906303147E-02
  1.69756608916343E-03 -3.27677091323392E-03  6.03054535451022E-03  4.55506244835532E-03 -2.44429290378457E-05
 -2.39945333671788E-06 -3.48919485448449E-04 -3.38517933554400E-03 -1.63980724785358E-05 -1.13451167904368E-06
  2.28777727341552E-03 -2.73639791172995E-03  7.63834691320155E-04  5.56125324233920E-03  3.05953827132132E-02
  8.14914859001784E-02  6.41647772211945E-02 -3.72348975325780E-08 -1.56038102805713E-06  5.60503419889838E-06
  5.32097081887067E-07 -2.28337367514698E-10 -6.54342205388737E-09 -6.26644578052109E-07 -1.45142635958529E-07
 -3.86762081124334E-04 -1.19259166574506E-02  1.70072946096959E-03 -3.27677423574781E-03 -6.03664132074225E-03
 -4.55532738430070E-03  6.80858633683968E-06  8.68022934967154E-07  3.55466648929734E-04  3.38617507774871E-03
  2.25004000629982E-05  3.57471752652563E-06 -2.28388040646136E-03  2.73730362811027E-03  3.11464536563522E-08
  2.56235185206427E-07  3.57921514875830E-07 -6.26907513050237E-07  3.78847203070808E-05 -2.31900014182018E-07
  8.92877338327275E-06 -1.33766884222808E-04  1.39755981229993E-02 -1.01647501167695E-07 -8.21237217053593E-07
 -4.34544863876494E-06 -6.03386331963199E-07  2.71026386243712E-05  2.29089953950098E-07 -8.58580280296652E-06
 -1.34685560987240E-04  1.40072662794819E-02 -8.38491270636254E-04 -1.04403568027559E-02  2.24461405366991E-01
 -1.17581842940188E-03 -1.77273469361725E-03  6.04377712562497E-03 -4.31078060487061E-02 -3.23404760210964E-03
  1.36863625380518E-02 -8.38468031710868E-04 -1.04402185908449E-02  2.24467104091948E-01  1.17549609251855E-03
  1.78918629436993E-03 -6.04383042335551E-03  4.31153489543939E-02 -3.23384333099252E-03  1.36726688313326E-02
  8.38507250720297E-04  1.04404861500792E-02 -2.24461691215570E-01 -1.17581017291377E-03 -1.77626787330324E-03
  6.04379180988057E-03 -4.31066441051204E-02 -3.23402350476085E-03  1.36836127057097E-02  8.38492091860544E-04
  1.04404030808466E-02 -2.24465865444778E-01  1.17549746668070E-03  1.78544289350591E-03 -6.04380684746532E-03
  4.31182743692539E-02 -3.23385442119270E-03  1.36675235035317E-02 -1.92841800564822E-02  2.82099511234699E-01
  1.01187200059283E-02 -1.71368272247659E-02 -1.51413005518011E-02 -1.92841275509584E-02  2.82101806570590E-01
 -1.01209802659539E-02  1.71408581581893E-02 -1.51458683247641E-02  1.92840546409608E-02 -2.82101564979815E-01
  1.01187875715368E-02 -1.71373099266900E-02 -1.51433087137624E-02  1.92839829839816E-02 -2.82102561358944E-01
 -1.01222276368057E-02  1.71409683082941E-02 -1.51451157168368E-02  6.77922412679353E-02  6.77924130158555E-02
 -6.77905018984997E-02 -6.77917548624756E-02  6.48715800284945E-02  6.48673609238432E-02 -6.48714639099866E-02
 -6.48688904225072E-02  6.92248182609678E-02  6.92277399316607E-02 -6.92255125309842E-02 -6.92257343076348E-02
* ORBITAL    1   54
 -4.43892812101082E-04 -3.29166107712795E-03 -2.09547133381362E-02 -9.39147887058515E-03 -2.81813217081505E-02
 -1.18780150025842E-08 -4.17066994310446E-07  1.65113245795097E-06  3.34229787608532E-07  2.25174993662910E-08
  8.60548315966831E-07 -4.91725710928157E-06 -7.23692004650553E-07 -4.03239820755125E-04 -1.09942387736216E-02
 -1.63260915889583E-02 -7.48718474173833E-03  5.74255593406963E-03  3.84963800067107E-03 -1.14846469563213E-05
 -5.98210280892937E-07 -1.20633601103133E-03 -4.90286882175353E-03  9.13326329207716E-06  1.57915012504357E-06
  1.85704390849251E-03 -3.06640327429817E-03 -4.43892598758366E-04 -3.29165452327564E-03 -2.09546551489651E-02
 -9.39306709766337E-03 -2.81794257956188E-02  7.57090461066425E-08  1.51524015928557E-06 -5.68310811687245E-07
  2.82729614944523E-07 -1.44491398057057E-07 -2.85131724413740E-06  3.67580066633370E-06 -1.96936149239097E-07
  4.03241529611900E-04  1.09942955181217E-02  1.63261615864355E-02  7.48703867685053E-03  5.75759877377648E-03
  3.85145150592243E-03  5.29441163727885E-06  2.08581283426607E-06 -1.20826449667192E-03 -4.90338577979650E-03
  4.72297665516449E-07 -1.23731214598234E-06  1.83943235185459E-03 -3.06670843349113E-03 -6.33222258575502E-05
 -1.16766738305261E-03  4.72782750569991E-02  5.11996781027213E-04 -4.64178433566107E-06 -9.87718495107065E-04
 -5.53063103416427E-03 -3.61646271450561E-07  1.95285163164600E-05 -6.34127582563066E-05 -1.16842237351165E-03
  4.72744685821759E-02 -5.12221903226833E-04  1.40144900672499E-05  9.88295872713889E-04  5.50196333730764E-03
  2.48220468825199E-07 -1.65003466678437E-05 -1.00510624951039E-03 -1.17001189081843E-02  2.21729988257184E-01
 -1.22373145731168E-03 -2.86918800692138E-03  5.90342075431613E-03 -4.60585851809779E-02 -3.24536836120930E-03
  9.32935509110468E-03 -1.00512435091576E-03 -1.17002599967912E-02  2.21727836285286E-01  1.22369887999647E-03
  2.86498398300013E-03 -5.90332308900188E-03  4.60602472822649E-02 -3.24541386454442E-03  9.32924118388835E-03
 -1.00512964354928E-03 -1.17003052045413E-02  2.21728455901163E-01  1.22371201085333E-03  2.87001150561134E-03
 -5.90336305837250E-03  4.60576501834108E-02  3.24542307061577E-03 -9.32883568249383E-03 -1.00514732353119E-03
 -1.17004369042532E-02  2.21727299278493E-01 -1.22372356328486E-03 -2.86572814933212E-03  5.90337285634434E-03
 -4.60622644991470E-02  3.24539554771227E-03 -9.32580902732600E-03 -1.92971412257494E-02  2.78407891349216E-01
  9.48130521843697E-03 -1.67454898382995E-02 -1.44660765730751E-02 -1.92973279993777E-02  2.78404709920614E-01
 -9.47976757744568E-03  1.67445891992103E-02 -1.44644823368456E-02 -1.92970716915348E-02  2.78408630205317E-01
 -9.48111848609555E-03  1.67462766643374E-02  1.44669767733444E-02 -1.92970489251561E-02  2.78408094723460E-01
  9.48155012403290E-03 -1.67458906882404E-02  1.44663271613144E-02  6.38525281046236E-02  6.38511805549557E-02
  6.38504441013843E-02  6.38518657984592E-02  6.27651101381902E-02  6.27671315325345E-02  6.27657114599239E-02
  6.27667171022843E-02  6.40204147242144E-02  6.40202960768498E-02  6.40200167285220E-02  6.40192335884636E-02
* ORBITAL    1   55
  1.34258511007977E-07  9.88266234449874E-07  5.17575150080879E-06 -1.23076216958243E-05  5.21467969093456E-06
  5.09365141563364E-04  1.40239023410899E-02  1.22395784112395E-02  6.56249413594512E-03  5.11061515811510E-05
  2.09865166929756E-03 -2.45018963220660E-02 -4.87850146068671E-03 -2.42144229705389E-07 -4.67285064281652E-06
  1.17642285821718E-05  3.94753475955050E-07  3.14024223767546E-05  2.05797046098350E-06 -5.48985937013141E-03
 -2.65529750320851E-03 -1.13066890264745E-05 -3.45229860046454E-06 -1.09692470453630E-02  1.19750906668740E-03
  2.89422745472421E-05  9.25838129314735E-07  1.18701449432782E-07  8.58928353619054E-07  4.34894469227490E-06
  5.65698285963261E-06 -4.60115180901596E-07 -5.09401586390404E-04 -1.40248177297662E-02 -1.22379434002467E-02
 -6.56238606124724E-03 -5.10714909721623E-05 -2.09829590953653E-03  2.45024450977364E-02  4.87831283332123E-03
  1.66136519821079E-07  3.96501543542941E-06  2.33607686850235E-06  9.71506943233471E-07 -2.62232520466259E-06
  9.03456450212831E-07 -5.49905796667841E-03 -2.65354687288277E-03 -1.83304857112892E-05 -5.92470772501610E-06
 -1.09572031063438E-02  1.19923911443668E-03 -1.88559002696236E-06  1.92348985659192E-06  1.82119723783521E-07
  1.46797688602135E-06  9.07013382190082E-06 -5.32402700306669E-07  1.85936300564061E-05  7.14508055377123E-07
 -1.56399997193653E-05 -6.86712168123659E-04 -4.28965885659735E-03  2.24643632302197E-07  1.82264275951062E-06
  1.16041401290780E-05  4.00827601744633E-07 -9.46376051335601E-06 -1.06907876332392E-06  3.23258414737046E-05
  6.88172520911065E-04  4.24334561303698E-03  1.22363679567354E-03  1.31727773003550E-02 -2.07768370629868E-01
  1.55288089548983E-03 -2.48825561863430E-04 -5.83107288741626E-03  4.83570470452817E-02  3.24299373731067E-03
 -1.51601994413275E-02 -1.22370978091430E-03 -1.31733567492786E-02  2.07770907407349E-01  1.55275595647547E-03
 -2.39495747866020E-04 -5.83108497517180E-03  4.83702911892165E-02 -3.24262804500257E-03  1.51381249372960E-02
  1.22367275922706E-03  1.31730641724468E-02 -2.07768832948358E-01 -1.55276670066756E-03  2.41021638707418E-04
  5.83111265220592E-03 -4.83609869426692E-02 -3.24294475198461E-03  1.51519426404462E-02 -1.22369377852547E-03
 -1.31732159592927E-02  2.07766993693817E-01 -1.55298495370432E-03  2.51924886231186E-04  5.83105282898011E-03
 -4.83595725951697E-02  3.24276396586073E-03 -1.51540941085682E-02 -2.00039098454186E-02  2.86845141562922E-01
  6.82076691708022E-03 -1.61214124157223E-02 -1.30104546881079E-02  2.00038724968518E-02 -2.86845789413524E-01
  6.82104014951241E-03 -1.61238515108260E-02  1.30147977091021E-02 -2.00037084352704E-02  2.86847441996430E-01
 -6.82302519575518E-03  1.61239888619171E-02  1.30132194231896E-02  2.00038260815282E-02 -2.86846387546679E-01
 -6.82088972792005E-03  1.61227347672436E-02 -1.30148986539191E-02  6.41834241062493E-02 -6.41854550761066E-02
  6.41829047780921E-02 -6.41858000877727E-02  6.51928956579670E-02 -6.51899298996138E-02  6.51898706390185E-02
 -6.51919481074108E-02  6.32511386981540E-02 -6.32530259417809E-02  6.32532122262103E-02 -6.32505519986419E-02
* ORBITAL    1   56
 -6.77913548803720E-08 -4.90254753298570E-07 -2.49624567182570E-06 -5.68941989455468E-06 -7.22769933097579E-07
  5.02763834281672E-04  1.39819588018162E-02  7.72753502018998E-03  5.98384937979314E-03  5.29599523944810E-05
  1.86349268006928E-03 -2.02939958857259E-02 -4.36556082742710E-03  6.30272590627317E-08  1.29176626344852E-06
  4.41137941741590E-07  5.62841916880497E-07 -2.27385606042424E-05 -5.19235655066764E-07 -5.18894849549273E-03
 -2.96178316093415E-03  3.54779030109931E-06 -4.07118415170479E-07 -5.93215949260971E-03  3.41270964809666E-03
 -1.14656575693073E-05 -1.56906887370944E-08 -6.94625981891100E-08 -5.10171649772545E-07 -2.68673790167165E-06
  4.84445564241985E-06  2.42765737309341E-07  5.02616396832386E-04  1.39788249447799E-02  7.73904717072171E-03
  5.98447872278690E-03  5.32777189337001E-05  1.87065483809195E-03 -2.03149769155178E-02 -4.36597908020150E-03
 -1.23501160608749E-07 -2.48604336387593E-06  3.36430492688273E-06 -3.44924939724875E-08 -7.95729199242890E-06
 -4.72057431707065E-07  5.16483582471046E-03  2.95805564035603E-03 -5.98996348046347E-06 -2.63210288490742E-06
  5.92358381720354E-03 -3.41123155649993E-03  3.45589250347102E-06  1.28843785731076E-06 -3.35198132467037E-04
 -2.45846065279945E-03 -1.67754226803325E-02  3.35168804379767E-04 -6.87527307339823E-03 -2.00760279584427E-04
 -8.50090425697061E-03  1.01734567292071E-06 -4.60582814930102E-05  3.35072518564816E-04  2.45741209132523E-03
  1.67666769327467E-02  3.35212067490218E-04 -6.88300116388540E-03 -1.99973314302836E-04 -8.54609656020942E-03
 -8.07018345045796E-07  2.37553857714522E-05  1.22417145690313E-03  1.31642385408471E-02 -2.06269984704298E-01
  1.60059476356240E-03 -2.16603195605812E-03 -5.83305063092752E-03  4.67463379113478E-02  3.25510077326432E-03
 -1.76462615807168E-02 -1.22403834435690E-03 -1.31632028124425E-02  2.06277021047047E-01  1.60070833141499E-03
 -2.15867685151934E-03 -5.83296579517543E-03  4.67488587692724E-02 -3.25531066211139E-03  1.76424085308117E-02
 -1.22414108548636E-03 -1.31639926366607E-02  2.06268951576725E-01  1.60077513645120E-03 -2.16823638904021E-03
 -5.83300660669739E-03  4.67477565776931E-02  3.25532327727627E-03 -1.76463370227009E-02  1.22409322411954E-03
  1.31636311384924E-02 -2.06273441382588E-01  1.60065615571651E-03 -2.16904672072867E-03 -5.83291800773027E-03
  4.67551964832494E-02 -3.25531916139116E-03  1.76320754995128E-02 -2.00330050948182E-02  2.87184606339072E-01
  6.92131012944616E-03 -1.62071837109921E-02 -1.30726087209027E-02  2.00330284072659E-02 -2.87185129414112E-01
  6.92168698671791E-03 -1.62087567477989E-02  1.30739211314235E-02  2.00327275764441E-02 -2.87189399827088E-01
  6.92208489836257E-03 -1.62088276147393E-02 -1.30764503019285E-02 -2.00328151629397E-02  2.87189019339479E-01
  6.92372016601078E-03 -1.62114958189081E-02  1.30782427833761E-02  6.46353728569514E-02 -6.46343313883497E-02
 -6.46332075703784E-02  6.46355133832558E-02  6.48742574940351E-02 -6.48733201218231E-02 -6.48730007169656E-02
  6.48720518856989E-02  6.34780355417260E-02 -6.34796988090855E-02 -6.34799980892440E-02  6.34795405990690E-02
* ORBITAL    1   57
 -1.27246356740021E-03 -9.38391155269896E-03 -5.76912705908708E-02  5.33936045964877E-02 -1.30314472949709E-02
  2.54293350589785E-07  1.44169929214939E-06  1.90887893366307E-05  3.56268115983626E-06 -6.21290542538579E-07
 -8.95576549949872E-06 -5.39821982919307E-05 -1.03243862655787E-05  1.40142649268825E-03  3.97285119489438E-02
 -2.16887401835643E-02  2.68672578506951E-03 -2.52388199670035E-02 -8.79834045249586E-03 -1.28828846998706E-04
 -1.05990619037485E-05 -6.45274051112884E-03  1.86881471770261E-03  6.42015072598009E-05  4.16867553796443E-06
 -1.80303904842520E-02 -5.84050219831956E-03 -1.27253370966288E-03 -9.38435716106584E-03 -5.76929123424754E-02
  5.33240928704381E-02 -1.30331990800630E-02  6.38612391557913E-07  9.40843990600736E-06 -1.18630655018786E-05
  3.33383149691128E-06 -1.37450984460358E-06 -2.54216232487734E-05  1.85831295049943E-05 -3.41053483387967E-06
 -1.40132537266749E-03 -3.97280276537248E-02  2.16455694252704E-02 -2.69084593843641E-03 -2.50722755977916E-02
 -8.79620353400121E-03  1.22840753471578E-04  9.73750875473812E-06 -6.45408852583348E-03  1.87045287708457E-03
 -3.38980081287104E-05 -6.66963080914589E-06 -1.80802357693218E-02 -5.81786896696681E-03 -1.02043247766480E-03
 -1.49738679798213E-02  6.38492759481513E-01  1.59627443220808E-03 -1.18667682818316E-04 -3.42302483079179E-03
  9.65778692145791E-03 -4.31659089825603E-06  1.44803966688852E-04 -1.02085816109545E-03 -1.49780602769310E-02
  6.38469257403514E-01 -1.60105010264272E-03  5.09950221741243E-04  3.42919821159539E-03 -9.99869823667502E-03
  1.82422176610955E-07 -2.09416296927529E-05  4.96018657432671E-05  1.85378283146809E-04  2.14705355516283E-02
  5.98286858068125E-04 -3.61510950634968E-03 -4.84844500653319E-04 -3.34977058770208E-03  1.08036965021826E-03
 -2.41105434102051E-02  4.94238916880067E-05  1.83883858529444E-04  2.14713421595370E-02 -5.99585842556996E-04
  3.65877973738303E-03  4.85879870717554E-04  3.39201414999548E-03  1.08072483764130E-03 -2.41576338573265E-02
  4.95843765191173E-05  1.85065842887877E-04  2.14900338193671E-02 -5.99825786593917E-04  3.70281015487709E-03
  4.85522897640965E-04  3.39961522498719E-03 -1.08122441080076E-03  2.41742105685868E-02  4.93289842337671E-05
  1.83212878640585E-04  2.14616839518004E-02  5.99007917059481E-04 -3.61544660444987E-03 -4.84916225473273E-04
 -3.38544033397659E-03 -1.08072960787142E-03  2.41506395000413E-02  2.60150531629141E-03 -4.75439755415683E-02
  2.24154384642932E-03 -3.50977843405096E-03 -2.55462203788543E-03  2.60031778054202E-03 -4.75641395960420E-02
 -2.24478834544368E-03  3.51580954360263E-03 -2.54391999899888E-03  2.60081768007905E-03 -4.75511079028523E-02
 -2.24564922724074E-03  3.52025410701948E-03  2.55382152584399E-03  2.60094709059062E-03 -4.75549079021780E-02
  2.23464432265978E-03 -3.49929869000172E-03  2.54360814911634E-03 -1.32142425349470E-02 -1.32212161257717E-02
 -1.32198546758384E-02 -1.32144180011922E-02 -1.24143698803518E-02 -1.24153466746250E-02 -1.24172200248992E-02
 -1.24036961595959E-02 -1.10413287274447E-02 -1.10440065550440E-02 -1.10404662321955E-02 -1.10487790740377E-02
* ORBITAL    1   58
  9.03908917136548E-07  6.53587712117745E-06  3.39788136334228E-05  4.53136083622700E-05  3.55909706107132E-05
 -7.62096579670666E-04 -2.14506647037240E-02  2.01557500507567E-02 -9.82681608784317E-04  1.65466738852281E-03
  4.66079195467074E-02 -4.41177385424793E-02  2.26409960435014E-03 -1.40483413012313E-06 -3.39140419041779E-05
  4.52651831330258E-06 -7.95622396719521E-06 -7.72615491462206E-05 -2.98544117166431E-05  3.55445184843573E-02
  1.01740218192922E-02 -1.46533080448407E-04 -2.03288749990207E-05 -1.93796023220049E-02 -5.34781286641378E-03
  1.18283968369395E-04  1.06226721016990E-05  1.19615591096156E-06  8.76348007363157E-06  4.65621082260041E-05
 -4.29038842882382E-05  2.75810840238835E-05 -7.62084900814444E-04 -2.14507600773647E-02  2.01498172584239E-02
 -9.83042985265466E-04  1.65461505433298E-03  4.66068280932002E-02 -4.41026521259805E-02  2.26635464979667E-03
  2.17193346278006E-06  4.42432154857204E-05 -9.24792515012592E-05 -9.66289068307550E-07 -8.08973121824013E-06
 -4.62042871793958E-07 -3.55321332863689E-02 -1.01583414766274E-02 -3.11092917191574E-05 -9.37852918141407E-06
  1.94062214831807E-02  5.35222237929525E-03  2.19256699461167E-04  3.31043075906142E-05 -1.00210873219328E-03
 -1.47739438789593E-02  6.63904763581493E-01  1.15949186018164E-03  3.41799487150321E-03 -2.45846258931706E-03
  7.50768853550891E-04 -4.59945248452640E-06  1.93707889746817E-04  1.00377197275179E-03  1.47881126995288E-02
 -6.63811241099402E-01  1.17524145989322E-03  2.48026576215935E-03 -2.46663139051613E-03  8.69631927945658E-04
 -3.63159659337270E-06  1.77008494802511E-04  3.83056052227831E-05  4.83726103409001E-04 -1.51309314252223E-02
 -2.44437183452068E-04  5.18978054371508E-03  2.91193247872275E-04 -6.49087837564922E-04 -3.81238799240491E-05
 -1.18263220352285E-03 -3.85433099122767E-05 -4.85344177163864E-04  1.51243909346628E-02 -2.42455868964454E-04
  5.10745146447871E-03  2.90870201568711E-04 -6.51573205728717E-04  3.85321534513934E-05  1.15715883552940E-03
 -3.87406169349165E-05 -4.86984451128229E-04  1.51430035883690E-02 -2.44160654114135E-04  5.16250752417326E-03
  2.90410429667301E-04 -6.03474220194209E-04 -3.97638224452012E-05 -1.07101120090226E-03  3.83504673018063E-05
  4.83962591849730E-04 -1.51035946627974E-02 -2.43275832824974E-04  5.12848455862895E-03  2.91383064252887E-04
 -7.03368044097544E-04  3.72849766125398E-05  1.27843858744947E-03  3.21356654729272E-05  1.60648195349720E-03
 -4.13394840546308E-04 -1.75524232817426E-03  7.96944313053069E-04 -3.40299998682094E-05 -1.63421817968351E-03
 -4.33979766915926E-04 -1.75020119349324E-03 -7.62859699042983E-04 -3.43568867429158E-05 -1.64037619813896E-03
 -4.20504509374271E-04 -1.76993707395464E-03  7.52617023884189E-04  3.13978669185510E-05  1.59557142025764E-03
 -4.28221586129709E-04 -1.73436158134230E-03 -8.10047157503600E-04 -2.42696684879316E-04  2.06597017952880E-04
  2.05226703002203E-04 -2.43371440754212E-04  9.59904992299966E-04 -9.57366519569051E-04 -9.37476844463041E-04
  9.79165098987009E-04 -3.37963556023178E-05  4.65364945228540E-05  3.89936399842947E-05 -3.95318781586333E-05
* ORBITAL    1   59
  3.82090866375990E-04  2.84365028016750E-03  1.88709791665884E-02 -1.00525960350616E-01 -1.80368212456194E-02
 -6.78713942179965E-08 -9.16565661966028E-08  3.63129127993212E-06 -4.52737800425487E-07  2.86905504729177E-07
  6.14641520695624E-06 -1.61692738256299E-05 -8.31373889405547E-08  6.75640572049835E-04  1.78937650016066E-02
 -2.54242861460604E-02 -5.72743142575556E-04 -1.44859067601401E-02 -5.51859045388825E-03  4.36568071310615E-05
  3.92305677789246E-06 -6.68356056259542E-04 -1.71483172622141E-03  2.50910340572403E-05  2.32975454930192E-06
 -8.67736636733958E-03 -3.87597880310957E-03 -3.82130552315378E-04 -2.84394082056910E-03 -1.88726409307854E-02
  1.00524967153987E-01  1.80367874765441E-02  6.15345666394649E-08  2.69102421682504E-06 -1.08211979911225E-05
 -9.43560428609361E-07  7.73893959275067E-09  2.49060431298625E-08 -3.04481125387086E-06 -3.92024429502009E-08
  6.75602038345259E-04  1.78930258049302E-02 -2.54225887863127E-02 -5.72653537595336E-04  1.44802103424725E-02
  5.51574187341613E-03 -5.86855266801102E-06  3.09904208526042E-07  6.51961942742922E-04  1.71491288455845E-03
 -4.95749144342032E-05 -7.94251677260681E-06  8.68901971452722E-03  3.87527340541415E-03 -1.48193396071094E-07
 -1.19652311278471E-06 -5.33155246958762E-06  9.56110677140756E-07 -4.70562651022966E-05 -1.15069423341271E-07
  1.76408315103890E-05  1.26314326628948E-03 -2.02351067374310E-02  1.07457409849475E-07  8.68840976532018E-07
  3.94336137190221E-06  1.23727792438637E-06 -6.64777539741258E-05  1.33956622287243E-07 -3.93138872224031E-06
  1.26494834842967E-03 -2.02976501238942E-02  7.22347289203159E-04  9.30245058883357E-03 -3.61732922908347E-01
 -1.52296852831572E-03  1.85722006087286E-02 -8.94004906174978E-04  8.79879774794779E-03 -1.13756363338168E-03
  1.31148117569583E-02  7.22286773111992E-04  9.30204957313289E-03 -3.61744495912916E-01  1.52350469046818E-03
 -1.86029125500642E-02  8.94077085903113E-04 -8.81197305693225E-03 -1.13796410243484E-03  1.31362254989683E-02
 -7.22305038094929E-04 -9.30212685837386E-03  3.61735896300002E-01 -1.52290188803314E-03  1.85821279485617E-02
 -8.93988999423312E-04  8.79642343947909E-03 -1.13761616859051E-03  1.31096579058389E-02 -7.22268459447575E-04
 -9.30190316192541E-03  3.61743239944642E-01  1.52340932208641E-03 -1.85972742970177E-02  8.94123460263202E-04
 -8.81266307625206E-03 -1.13786570675755E-03  1.31364446879991E-02 -8.36691127356752E-03  1.70858129553206E-01
 -3.30770601337542E-02  9.51776163452398E-02  5.80220986996912E-02 -8.36733256046197E-03  1.70850825058294E-01
  3.30837547249669E-02 -9.51866371833809E-02  5.80282918870008E-02  8.36686490552152E-03 -1.70857405270032E-01
 -3.30783359006284E-02  9.51796552009040E-02  5.80232894176292E-02  8.36720754824948E-03 -1.70853390556152E-01
  3.30827498834889E-02 -9.51848972791700E-02  5.80273779918930E-02  7.86961030245276E-02  7.86933768580295E-02
 -7.86940968275663E-02 -7.86948147493814E-02  8.22827594542894E-02  8.22920535006920E-02 -8.22840785586828E-02
 -8.22898928551418E-02  7.06056044392453E-02  7.06036474022760E-02 -7.06051151209054E-02 -7.06035804234339E-02
* ORBITAL    1   60
  3.64830017054132E-04  2.68765601516305E-03  1.65192728420397E-02 -5.49344742723421E-02 -3.91305518576648E-03
  4.13572445250543E-08 -5.69443920105171E-07  7.77457341739579E-06  7.65523310443740E-07 -1.74331669111570E-07
 -3.12654331492559E-06 -1.34715767116448E-05 -2.36849419504526E-06  7.71887807151136E-04  2.09783100912374E-02
 -4.57467383825060E-02 -3.70285541529808E-03 -2.29575819776713E-02 -7.49472862703184E-03 -1.84654282490391E-05
 -1.02088148087268E-06 -5.24348480400831E-03 -2.75570532379330E-03 -9.55039023020378E-06 -3.70179313654811E-06
 -1.54837185825544E-02 -5.49434712110252E-03  3.64803074791518E-04  2.68747470503505E-03  1.65185063909482E-02
 -5.49516920084740E-02 -3.91488031140805E-03  8.27531013480678E-08  1.14313988453278E-07 -4.52515984215186E-06
  2.88042033261032E-07 -2.49210226714613E-07 -4.72268659104542E-06  1.02626841250532E-05 -9.05275603875804E-08
 -7.71880614409060E-04 -2.09787137379068E-02  4.57309711433593E-02  3.70126443296827E-03 -2.29337379368927E-02
 -7.49880847960221E-03  4.71657804947010E-05  9.21650588464594E-07 -5.24598452151678E-03 -2.75374325819065E-03
 -5.03234286138215E-06  3.02335347493254E-06 -1.54666048135283E-02 -5.48697437264491E-03 -1.43530337654818E-05
 -9.40515254890323E-04  9.95056391437124E-02  8.54686877791506E-05  5.42212042906979E-03 -4.46945949690480E-04
 -1.28883354135514E-02 -1.28136521151779E-06  2.55097475829548E-05 -1.43916023401608E-05 -9.41017004513650E-04
  9.95023211226769E-02 -8.73818974056144E-05 -5.26685351276603E-03  4.47609029358852E-04  1.28554922302369E-02
  2.62547930000105E-07  4.86547335088649E-06  6.50290035410010E-04  8.74439427518962E-03 -3.63544684673067E-01
 -1.56182203649196E-03  1.93153463681076E-02 -1.01079891408283E-03  8.32073735651427E-03 -1.03748425440757E-03
  1.16583884534769E-02  6.50261103150007E-04  8.74410609250773E-03 -3.63538662845968E-01  1.56129046581693E-03
 -1.92868154835586E-02  1.01090598252453E-03 -8.30087798109741E-03 -1.03724420047389E-03  1.16263504570759E-02
  6.50305562590329E-04  8.74444186740348E-03 -3.63533453241109E-01  1.56119053556985E-03 -1.92778872286700E-02
  1.01078586435350E-03 -8.29753392960044E-03  1.03706942333428E-03 -1.16240580719467E-02  6.50225711414701E-04
  8.74388216436589E-03 -3.63546421482042E-01 -1.56160813868304E-03  1.93139847986842E-02 -1.01072425399512E-03
  8.31622479495914E-03  1.03738214108785E-03 -1.16507746936939E-02 -8.29826041059729E-03  1.67709786915005E-01
 -3.30295094047806E-02  9.57122622123616E-02  5.78916267199190E-02 -8.29863007048695E-03  1.67705865080973E-01
  3.30268501358576E-02 -9.57091752498946E-02  5.78894966265236E-02 -8.29837149594054E-03  1.67708918821421E-01
  3.30274205095541E-02 -9.57097361371964E-02 -5.78890940982855E-02 -8.29874637259488E-03  1.67703708714277E-01
 -3.30318898740292E-02  9.57170749101076E-02 -5.78953281810603E-02  7.68020130937741E-02  7.68006332347126E-02
  7.68008844697263E-02  7.68018667699017E-02  8.03087686692045E-02  8.03040715303653E-02  8.03036054737373E-02
  8.03120886289650E-02  6.84524193891291E-02  6.84559511660766E-02  6.84551838179956E-02  6.84511430236456E-02
* ORBITAL    1   61
 -2.78763013776617E-07 -2.05956453404705E-06 -1.08752345685060E-05  3.23632517980324E-05 -6.90805079492423E-06
 -6.45476023082822E-04 -1.78220651033276E-02  4.50010318616389E-02  3.15370226551554E-03 -4.50135941002557E-04
 -1.21224916528806E-02  1.96652320593814E-02 -8.87273824009036E-04  5.22145220171484E-07  9.60891063283281E-06
 -2.92330996978894E-05 -8.16566625813766E-07 -7.99158943503234E-05 -5.64504189159975E-06  1.73055990662440E-02
  5.17816422720401E-03  2.15627627900270E-05  7.42032032110467E-06  3.17214097597660E-02  9.80831538555790E-03
 -7.68529332841223E-05 -3.36228075724894E-06 -2.25887137670148E-07 -1.62935336746706E-06 -8.09708797648768E-06
 -2.14487385909753E-05 -2.07363002992127E-06  6.45519969869270E-04  1.78237143836717E-02 -4.50045686023134E-02
 -3.15383943974899E-03  4.50129591701508E-04  1.21229380857201E-02 -1.96685960114261E-02  8.87830771169361E-04
 -2.83707730174825E-07 -7.24894688482398E-06 -1.09446890059592E-05 -2.23067272371548E-06  2.27479002130295E-05
 -1.27267190014739E-08  1.73170513002694E-02  5.17251205190597E-03  4.89084641266173E-05  1.37671935076946E-05
  3.16995907352302E-02  9.80384119518134E-03  1.28929654949529E-05 -3.50292343554208E-06 -4.00346030815922E-07
 -3.23227001361232E-06 -1.89428163988620E-05  1.33631108534513E-06 -5.39260329846268E-05 -1.49719029831107E-06
  2.97498059685739E-05  1.24441984520335E-04 -8.04502594038109E-03 -4.01220279769270E-07 -3.26329295944038E-06
 -2.11271736430017E-05 -7.50679638665881E-07  1.58344586196932E-05  1.99037024538302E-06 -5.45765977591611E-05
 -1.28760010159857E-04  8.18706706390879E-03 -5.49375527177677E-04 -8.12284051813087E-03  3.80750729673755E-01
  9.52869068288676E-04 -1.58715166732841E-02  9.00745934894430E-04 -9.39179690752409E-03  9.51024491286972E-04
 -1.17374147764137E-02  5.49525551875020E-04  8.12406029354530E-03 -3.80757928916123E-01  9.53318454390663E-04
 -1.58990812230525E-02  9.00866283620341E-04 -9.42413586448814E-03 -9.52069911795585E-04  1.17869525679288E-02
 -5.49427414648479E-04 -8.12327832336971E-03  3.80754160313516E-01 -9.53289511214241E-04  1.58898751905205E-02
 -9.00845384634754E-04  9.40621460376756E-03 -9.51378240300957E-04  1.17576993220915E-02  5.49502256197971E-04
  8.12380649686618E-03 -3.80746090306916E-01 -9.52583953235468E-04  1.58610527601368E-02 -9.00714406308531E-04
  9.39504376426785E-03  9.51547203419784E-04 -1.17417940096684E-02 -8.17056885289084E-03  1.54321146991445E-01
 -2.51939163500381E-02  1.00134673620521E-01  5.94155531834230E-02  8.17092881893207E-03 -1.54317020819650E-01
 -2.51985601470235E-02  1.00142966437995E-01 -5.94228541330314E-02 -8.17075251020551E-03  1.54317983953705E-01
  2.52023095590968E-02 -1.00144537205351E-01 -5.94198666423042E-02  8.17068773723163E-03 -1.54319121399574E-01
  2.51936528880206E-02 -1.00137095830711E-01  5.94226102379361E-02  7.05811291758727E-02 -7.05755140039586E-02
  7.05788661952737E-02 -7.05756681514740E-02  7.27552237827218E-02 -7.27648647577679E-02  7.27653089642841E-02
 -7.27596913349523E-02  7.38299113553312E-02 -7.38294578515348E-02  7.38259582364013E-02 -7.38307060554472E-02
* ORBITAL    1   62
  2.74660468468013E-07  2.00549596360290E-06  1.04115557763527E-05  2.62117981450806E-06  6.14704047106199E-06
 -7.40194158176371E-04 -2.00320212448501E-02  4.16249159727910E-02  1.68801384981500E-03 -3.98675729784112E-04
 -1.06917025108062E-02  1.44211415418562E-02 -1.68369775363790E-03 -3.84083849914836E-07 -7.59055368911777E-06
  1.08474198663817E-05 -4.90103767706301E-07  6.32340170431290E-05  2.76194161202575E-06  1.44542116244562E-02
  5.30078801036354E-03 -2.17445777819807E-06 -1.20041381992133E-07  2.16905945487464E-02  8.66752518989956E-03
  5.53486600715341E-05  3.89629578547493E-06  2.48035069903141E-07  1.80868277147702E-06  9.42626098501681E-06
 -4.33359615170643E-06  4.22369613437726E-06 -7.39738931563111E-04 -2.00223712885584E-02  4.15871422252655E-02
  1.68562739161125E-03 -3.99633067112559E-04 -1.07133109629518E-02  1.44877970432070E-02 -1.68178503951860E-03
  4.21440288193068E-07  9.19253777434732E-06 -5.15600791721670E-06  5.14386300936402E-07 -8.07697180398236E-07
 -1.50813457598073E-06 -1.43888017877509E-02 -5.29001595292852E-03 -4.59881694369386E-06  5.38807218053852E-06
 -2.16717892920617E-02 -8.67254480033436E-03  3.10420262650971E-06 -6.27194948991656E-07 -1.06059254145632E-04
 -1.01428935536503E-03  2.10123051198238E-02 -7.47760404310449E-04  2.55860181957460E-02 -6.17080594527673E-04
  5.89662079924646E-03 -2.32596365804739E-06  1.03939758958124E-04  1.06598721681117E-04  1.01878842787870E-03
 -2.09791885429785E-02 -7.46123035769611E-04  2.55047262926965E-02 -6.19869963198520E-04  6.01407441290819E-03
  3.32366671652115E-06 -1.08675723416098E-04 -5.22300631519112E-04 -7.91426384720714E-03  3.80384646029006E-01
  7.80409508882872E-04 -1.01009067278909E-02  9.08567940302306E-04 -5.69419559191152E-03  8.27395667229095E-04
 -5.92725912426908E-03  5.21922155335730E-04  7.91131295557598E-03 -3.80396820185608E-01  7.79987233991471E-04
 -1.01104170161218E-02  9.08226295870970E-04 -5.68740574775594E-03 -8.26634235943076E-04  5.90752312064820E-03
  5.22177460836180E-04  7.91329313846127E-03 -3.80379824903492E-01  7.80095249126405E-04 -1.00898193223814E-02
  9.08248357945484E-04 -5.69867044360195E-03  8.26753086407824E-04 -5.91420836380532E-03 -5.22112796119751E-04
 -7.91277713153971E-03  3.80387988988695E-01  7.80055842919041E-04 -1.00773496714263E-02  9.08120390950930E-04
 -5.71135749282191E-03 -8.26686739483919E-04  5.94761575835396E-03 -8.16869131242914E-03  1.53341919514939E-01
 -2.57892112073042E-02  1.01529695708762E-01  6.03580258172219E-02  8.16866435901316E-03 -1.53342283718757E-01
 -2.57915793492654E-02  1.01530641797132E-01 -6.03520292523417E-02  8.16895326057257E-03 -1.53333872525921E-01
 -2.57940202492737E-02  1.01535127003279E-01  6.03617835744322E-02 -8.16914324529766E-03  1.53330440454257E-01
 -2.57924631397524E-02  1.01537752056178E-01 -6.03693229388084E-02  7.03831625893401E-02 -7.03867976675498E-02
 -7.03874901093387E-02  7.03815717822695E-02  7.39785982124788E-02 -7.39775842589128E-02 -7.39817306408212E-02
  7.39850103591587E-02  7.35431794539689E-02 -7.35438459594932E-02 -7.35375934101308E-02  7.35393206662830E-02
* ORBITAL    1   63
 -6.32610247065949E-04 -4.58222952804965E-03 -2.38575109292561E-02 -2.90822403808525E-02 -3.09341721745625E-02
  2.85833815390866E-08 -1.71906951183131E-07 -4.36548423136280E-06 -1.18869041305805E-07 -1.58201334349247E-07
 -3.61047126810441E-06  1.14861316086004E-05  3.46450866132656E-07 -4.50158393503641E-04 -1.03509486565473E-02
  2.88816566260439E-03 -2.11746223214435E-03  1.55602243757435E-03  5.79075093067191E-04 -2.92956513142362E-05
 -2.90195814909285E-06  4.99525783476393E-03  7.59571915070198E-04 -1.58915179677115E-05 -1.52789998699621E-06
  2.03434507635577E-03  1.05054605811254E-03  6.32500584915415E-04  4.58143499011533E-03  2.38535580931044E-02
  2.90865869225647E-02  3.09305166039613E-02 -6.63046491992883E-08 -2.21625830553078E-06  9.58968536521342E-06
  8.17896528161809E-07  7.49531851771478E-08  1.51693852684750E-06 -4.33081680944825E-06 -3.37752513207415E-07
 -4.50354923080346E-04 -1.03550952234832E-02  2.89540727360861E-03 -2.11725766516241E-03 -1.58131191369441E-03
 -5.83965723668330E-04  7.99121566936188E-06  9.69936905986463E-07 -4.98247576624490E-03 -7.57087531278945E-04
  2.03318400321140E-05  3.27572105326758E-06 -2.01092501449307E-03 -1.04501369560696E-03 -7.19144805242410E-10
  9.82464501096159E-10 -1.69191629085168E-06 -1.07163379622973E-06  7.55598350031175E-05 -7.20675136129921E-07
  4.24710938535632E-05 -6.22418104059508E-04  1.94310788755628E-02 -1.76887371647237E-07 -1.40814066079216E-06
 -8.34743125141165E-06 -2.44563678593983E-07 -8.54802224192610E-06  7.00375364281960E-07 -2.56620673304441E-05
 -6.23915156182154E-04  1.94816525922352E-02  1.16585222080270E-04  1.14815268338231E-03 -3.72249824691104E-02
  3.97550329587706E-03 -7.82719557856734E-02  1.16689665673170E-03 -2.64246324931041E-02  1.42858940971066E-03
 -2.42001837065511E-02  1.16595497197796E-04  1.14818883290136E-03 -3.72185672760987E-02 -3.97589664342711E-03
  7.82913253476763E-02 -1.16699371609247E-03  2.64329728416039E-02  1.42888797761279E-03 -2.42143566450153E-02
 -1.16501496135411E-04 -1.14749852191294E-03  3.72264619294760E-02  3.97564268106496E-03 -7.82763085136201E-02
  1.16685208255251E-03 -2.64245211731419E-02  1.42874529036312E-03 -2.42036722758983E-02 -1.16533362283536E-04
 -1.14770371962920E-03  3.72220865493460E-02 -3.97593401654634E-03  7.82850881115476E-02 -1.16683172612356E-03
  2.64398257551444E-02  1.42882437126650E-03 -2.42260878533986E-02  3.37095023214367E-04  5.18880529939411E-03
  2.35745836008807E-01  1.37637956387742E-01 -8.02221028252695E-02  3.37324866610652E-04  5.19340228859731E-03
 -2.35744981526864E-01 -1.37631233678491E-01 -8.02266988340175E-02 -3.37330200555956E-04 -5.19383242755213E-03
  2.35744306663163E-01  1.37634362387781E-01 -8.02277059284594E-02 -3.37184212218626E-04 -5.19202645685436E-03
 -2.35748168954675E-01 -1.37632776966717E-01 -8.02286866821866E-02  2.91601477539804E-02  2.91609045484530E-02
 -2.91583177481523E-02 -2.91597566962302E-02 -1.93477855142587E-01 -1.93487133360008E-01  1.93479490338419E-01
  1.93480442377394E-01  1.80677202263763E-01  1.80683872535912E-01 -1.80680936979822E-01 -1.80680076316016E-01
* ORBITAL    1   64
 -3.47748953726308E-04 -2.53155866938987E-03 -1.36601820469281E-02 -7.14064860540207E-03 -1.10569234467239E-02
 -1.48808151031825E-07 -3.19290359688249E-06  5.06062532487178E-06  1.17913189076640E-07  2.54553846699473E-07
  5.32136067070410E-06 -7.74826169312494E-06  1.94853880400371E-07 -5.49061969769214E-04 -1.23769619639918E-02
  1.80681492316295E-03 -3.35150791611187E-03  4.62529387323956E-03  1.10225735631108E-03  2.98432122350790E-06
  1.71930005030969E-06  3.71210256480606E-03 -7.99382036807390E-04 -1.07230148666982E-05 -7.72240461953845E-07
  3.70989828370533E-03  1.38049964304592E-03 -3.47732659948630E-04 -2.53144122395377E-03 -1.36596204754563E-02
 -7.12873499906263E-03 -1.10538187718484E-02  6.66926387424796E-08  1.57754875836562E-06 -5.26110099541023E-06
 -3.51293075089156E-07 -1.52992989113414E-07 -3.75356639677189E-06  1.25443209217169E-05  6.00761753761685E-07
  5.49035359165731E-04  1.23768253903037E-02 -1.79940517616506E-03  3.35175720861518E-03  4.61530137959495E-03
  1.10302674961422E-03  4.65527720933328E-06  1.84776002695378E-06  3.70901189771232E-03 -7.99880945907220E-04
  8.22335691828038E-06 -2.37091772509167E-07  3.69354077130716E-03  1.37805179974637E-03  2.57211370687784E-05
  2.57647780703766E-04 -1.64714144792284E-02  3.12743337329655E-05  1.58265844277202E-03 -1.21431883313287E-04
 -7.20837151314933E-03 -6.21958019760098E-07  3.48047893381906E-05  2.56345479135685E-05  2.57017683589520E-04
 -1.64746813218434E-02 -3.13788446790877E-05 -1.59364838181780E-03  1.21178580274286E-04  7.23365682627114E-03
  1.23670401774564E-06 -5.51095003494247E-05  2.53040412819430E-05  4.49533089430102E-04 -3.71234072669165E-02
  3.97467909611098E-03 -7.68572930528627E-02  1.09484450033945E-03 -2.57387896276993E-02  1.10389727170605E-03
 -2.04258758136177E-02  2.52428286012383E-05  4.49058822047691E-04 -3.71289437918288E-02 -3.97475994924216E-03
  7.68416876240490E-02 -1.09489406953491E-03  2.57431246561047E-02  1.10388988336917E-03 -2.04292268607317E-02
  2.52577800792861E-05  4.49183041324546E-04 -3.71269820682476E-02 -3.97464805660396E-03  7.68495986507550E-02
 -1.09490783622176E-03  2.57349569346412E-02 -1.10384339039629E-03  2.04221301763905E-02  2.52234202160494E-05
  4.48923639591402E-04 -3.71308488099435E-02  3.97462537018957E-03 -7.68411548109507E-02  1.09480110097645E-03
 -2.57399302605854E-02 -1.10376319923483E-03  2.04251544606487E-02  2.25747064556198E-04  5.00748501594016E-03
  2.44308903709984E-01  1.30962441589937E-01 -6.88207199321536E-02  2.25657914465136E-04  5.00446921806222E-03
 -2.44303563150451E-01 -1.30963002267170E-01 -6.88165599645862E-02  2.25767014081122E-04  5.00850334229242E-03
 -2.44307884926616E-01 -1.30959795383401E-01  6.88235669107334E-02  2.25502421717901E-04  5.00328969163958E-03
  2.44308078271631E-01  1.30962388862879E-01  6.88201209312395E-02  1.56120626959779E-02  1.56124177833412E-02
  1.56114107448457E-02  1.56108561484562E-02 -1.90551459494520E-01 -1.90552380005448E-01 -1.90553000590814E-01
 -1.90548375725762E-01  1.85770076939528E-01  1.85772077912449E-01  1.85772969542384E-01  1.85770366491397E-01
* ORBITAL    1   65
  6.95820522820232E-08  5.25979253799264E-07  2.87177981105230E-06 -1.73803828666054E-05  6.69688864056371E-06
  4.59042328344400E-04  1.04716153170642E-02 -5.69319718592956E-04  2.53270664888643E-03 -2.69611886363256E-05
 -1.12006889435296E-03 -1.22915837436441E-02 -2.80893831392613E-03 -1.52473171321366E-07 -2.49575888353437E-06
  1.67862004920714E-05  9.59576908210221E-07  2.81724200699547E-05  3.95156148420608E-06 -1.62229651132185E-03
 -1.13790299147413E-03 -4.63227150525080E-06 -2.79725868520882E-06 -1.32885369705449E-02 -1.58480124846588E-03
  3.67834099119619E-05  3.04301716063571E-06  4.93659411835180E-08  3.42584927384330E-07  1.56821990053213E-06
  1.18239772824461E-05 -3.96780641142648E-06 -4.59124947992794E-04 -1.04735426378622E-02  5.75104901647378E-04
 -2.53237764597342E-03  2.70655606725964E-05  1.12153722542600E-03  1.22915610925122E-02  2.80903941209410E-03
  3.74467412513538E-08  1.55283306453569E-06  1.26438797571655E-05  1.47787111659414E-06 -1.46452765552337E-05
 -8.69779851071738E-07 -1.64190980751930E-03 -1.13642906766448E-03 -2.04338342638139E-05 -4.59475445107468E-06
 -1.32661015544288E-02 -1.58117237449719E-03 -2.92856866170230E-06  6.78794258775529E-07  7.03615350355688E-08
  5.54598604768241E-07  3.40659812003623E-06 -5.80448537405181E-07  3.05974380021994E-05 -3.98034317802520E-10
  1.83499501411607E-05  6.79218894250137E-05 -3.88970368169670E-03  2.27757827560982E-07  1.82953890658296E-06
  1.07669106721087E-05  3.87565717948865E-07 -1.50929267283856E-05 -8.78850100282078E-07  2.17131525234371E-05
 -6.54863161291028E-05  3.80665825416753E-03  3.37560298582119E-05  1.95077185763844E-04  8.20935820377484E-03
 -1.37366732928752E-03  1.97839150363670E-02 -2.23608777569353E-03  4.45879618981743E-02 -2.69506779196187E-03
  4.86279769073203E-02 -3.38607405738912E-05 -1.95899318991892E-04 -8.20581637053721E-03 -1.37393045299706E-03
  1.98010804623027E-02 -2.23617396619619E-03  4.46040726056286E-02  2.69549864107555E-03 -4.86519573541938E-02
  3.38697784728279E-05  1.95957555184717E-04  8.20951055502884E-03  1.37395769221431E-03 -1.97949957632131E-02
  2.23613100717922E-03 -4.45960283202583E-02  2.69526575084163E-03 -4.86398745877060E-02 -3.38156515313520E-05
 -1.95527335905972E-04 -8.21279335266581E-03  1.37351355688257E-03 -1.97807033289052E-02  2.23611379299119E-03
 -4.45837596181090E-02 -2.69526412159919E-03  4.86206177519217E-02  4.45431713296810E-04  7.02406949044145E-03
  1.31566036558447E-01  1.53662256252968E-01 -2.08057162405621E-01 -4.46028434932495E-04 -7.02998563302094E-03
  1.31564883884911E-01  1.53657709727609E-01  2.08061704641105E-01  4.45944677171688E-04  7.02965091282939E-03
 -1.31568452700556E-01 -1.53658396065995E-01  2.08064056607837E-01 -4.45211444553657E-04 -7.02312713135931E-03
 -1.31567586477800E-01 -1.53661159461789E-01 -2.08062179777972E-01  1.36641692291438E-01 -1.36640399728815E-01
  1.36638761009082E-01 -1.36644028819743E-01 -2.27160734500467E-01  2.27168698956479E-01 -2.27166483589296E-01
  2.27159718659310E-01  8.18475238025902E-02 -8.18520652053138E-02  8.18525543895214E-02 -8.18480003630542E-02
* ORBITAL    1   66
  2.39683714187465E-08  1.82941654449052E-07  1.17212900973966E-06 -9.37107628132184E-06  4.25360599527543E-06
  4.73408275494211E-04  1.07363988656363E-02 -1.39448789022857E-03  2.87629680443678E-03  2.53813931188498E-05
  3.08555831634408E-04 -1.13466996185405E-02 -2.46427620412262E-03 -1.00113262912790E-07 -2.32217219244532E-06
  7.55840405451489E-06  5.66886857575683E-07 -8.79820076666011E-06  8.90997441376207E-08 -8.33488589228943E-04
 -6.23335969479493E-04 -7.34761535036410E-06 -1.70026651606403E-06 -8.54947018068886E-03 -6.50621573710220E-04
  2.58581001698004E-06  8.70997480001602E-07  6.50980531162903E-08  4.69459816161441E-07  2.43756497127484E-06
  1.02670253134797E-05  4.43959115025803E-06  4.73194770867073E-04  1.07317935972967E-02 -1.38278842403640E-03
  2.87671248365869E-03  2.58015254118252E-05  3.18091470173106E-04 -1.13728708656211E-02 -2.46475206888806E-03
  8.26501695962945E-08  1.98193923275225E-06 -8.59470144335396E-07  2.55372451515041E-07 -9.87256518317831E-06
 -2.12552020406458E-06  8.01507454812061E-04  6.20000873762242E-04 -1.03342335023984E-05 -3.49289489268339E-06
  8.54192754188397E-03  6.51294186735236E-04  1.10894039976546E-05  1.60513368437977E-06 -9.82247512191193E-05
 -8.30442253537531E-04  1.49383628335594E-02  5.78615312494069E-04 -1.13620076875952E-02 -3.78628172107945E-05
 -1.67626652583567E-02  1.43112775963073E-06 -5.58732517715033E-05  9.82757331492019E-05  8.30896948281557E-04
 -1.49359608120196E-02  5.79582142360675E-04 -1.14067560912181E-02 -3.84007405496239E-05 -1.67632176830833E-02
 -8.53122951185619E-07  3.73704215047712E-05  1.93844745283818E-05  8.56517180377373E-05  7.55237375890672E-03
 -1.34933942666546E-03  1.97123942869999E-02 -2.15992846817309E-03  4.17123821060544E-02 -2.72363538760640E-03
  4.64909647325790E-02 -1.93621371125447E-05 -8.54618560700665E-05 -7.54729320956231E-03 -1.34929073250281E-03
  1.97166935749983E-02 -2.15985572939339E-03  4.17210583840676E-02  2.72363910151996E-03 -4.65045004302488E-02
 -1.94738014719145E-05 -8.63146258166158E-05 -7.55610395105867E-03 -1.34923340770791E-03  1.97029376955671E-02
 -2.15987939521808E-03  4.17210841094157E-02 -2.72360210896652E-03  4.65019922633203E-02  1.93415878569114E-05
  8.53152330176506E-05  7.55095125994555E-03 -1.34929357758803E-03  1.97073699129286E-02 -2.15979915903431E-03
  4.17220119158105E-02  2.72347802407261E-03 -4.65029064197743E-02  4.20656190461319E-04  6.77566683616705E-03
  1.30532976742594E-01  1.55043149290719E-01 -2.07982506335291E-01 -4.21241764111808E-04 -6.78173315410175E-03
  1.30529513650389E-01  1.55040961888639E-01  2.07986059001370E-01 -4.21309690797152E-04 -6.78497725499407E-03
  1.30531634550654E-01  1.55041301543453E-01 -2.07992722376696E-01  4.20560244025614E-04  6.77798366291806E-03
  1.30536428594008E-01  1.55038811030421E-01  2.07989393843583E-01  1.38130051524728E-01 -1.38129461541892E-01
 -1.38127892934150E-01  1.38130626112135E-01 -2.27116417757151E-01  2.27122405776026E-01  2.27119766327647E-01
 -2.27116750807298E-01  8.15032652479282E-02 -8.15061207485702E-02 -8.15072593271085E-02  8.15057678834970E-02
* ORBITAL    1   67
  2.49454727056156E-04  1.80824684117683E-03  9.48929574889814E-03  6.35916145677814E-03  7.58361078388375E-03
  2.03579128989451E-08  1.41685295933960E-06  3.40537022344072E-07  1.66929445398449E-07  8.68261403775324E-08
  1.58676341303851E-06 -3.44594403811310E-07  6.59209077912814E-07 -1.56677262601463E-05 -2.66946158378487E-04
 -9.34481331307789E-03 -1.72435635365812E-03 -2.88474750508532E-03 -1.68620638973664E-03  2.43829534640450E-05
  3.05188714060073E-06  5.08496222144584E-03 -3.24412287280192E-04  1.91657546454866E-05  2.86300239202810E-06
 -5.98217079647675E-03 -5.26837632390463E-04 -2.49705843914497E-04 -1.81008470226515E-03 -9.49901340278509E-03
 -6.35359524502369E-03 -7.58768425563922E-03 -5.63059503215372E-08 -1.90855832439769E-07 -5.96448915370346E-06
 -1.29134359380537E-06  1.76378286066379E-07  3.64035489565638E-06 -8.10752791777628E-06  7.54290120430946E-08
 -1.60743478853691E-05 -2.75722215827756E-04 -9.32995000721016E-03 -1.72453800957897E-03  2.85335360387503E-03
  1.68304672750050E-03 -1.93611098448911E-05 -2.48428942978783E-06 -5.06290332062939E-03  3.28694819426494E-04
 -2.57572727880022E-05 -3.79788719351475E-06  5.99804891131799E-03  5.29499372890565E-04 -2.62847411129791E-07
 -2.14108788849813E-06 -1.20406103912371E-05  7.70513795967259E-07 -2.29322989597556E-05 -1.15504161559140E-06
  5.11964510354609E-05  4.87553432702147E-04 -1.06463859973254E-02 -8.79501659347527E-08 -6.97554012312009E-07
 -5.77294788307356E-06  8.08208346819531E-07 -5.76604396211853E-05  8.86162099795801E-07 -2.72461444384486E-05
  4.87278532159981E-04 -1.06252231740755E-02 -2.81364124564622E-05 -2.13569386223292E-04 -2.48438710477712E-03
  1.72694894133305E-03 -3.24190925494286E-02 -1.33142353451673E-03  2.54685486750625E-02 -3.27310358755292E-03
  6.00092610097568E-02 -2.80325147014806E-05 -2.12725620373791E-04 -2.48458723905914E-03 -1.72645362478428E-03
  3.24069739389016E-02  1.33150570133208E-03 -2.54786514464083E-02 -3.27341786523594E-03  6.00243179038238E-02
  2.81119354885378E-05  2.13388966091228E-04  2.48089382181855E-03  1.72696591744200E-03 -3.24186226097755E-02
 -1.33154529657964E-03  2.54624347042826E-02 -3.27303906714247E-03  5.99941102959257E-02  2.82035470417338E-05
  2.14048149875496E-04  2.48980123344394E-03 -1.72663776826958E-03  3.24001217133062E-02  1.33157239714401E-03
 -2.54709033871536E-02 -3.27320875990525E-03  6.00103824844812E-02 -3.65375760382719E-06 -2.81757400345982E-03
  1.38671230557255E-01 -1.02345277333270E-01  2.33072805808306E-01 -4.45849995269228E-06 -2.82438188887637E-03
 -1.38669686779323E-01  1.02345309670043E-01  2.33075750034357E-01  4.24352211552842E-06  2.82086483973782E-03
  1.38673468314598E-01 -1.02351076096577E-01  2.33075727389809E-01  3.67073425061993E-06  2.81821762937544E-03
 -1.38665564981467E-01  1.02341771043871E-01  2.33075932411671E-01 -2.21077712964789E-01 -2.21072281954148E-01
  2.21072650695552E-01  2.21082093736027E-01  9.57130563822517E-02  9.57178929152538E-02 -9.57128089289620E-02
 -9.57169596834806E-02  1.22008673590355E-01  1.22010405703449E-01 -1.22011458935462E-01 -1.22010468175109E-01
* ORBITAL    1   68
  1.27511277142642E-04  9.30107153183964E-04  5.08460618345824E-03  1.24466745806130E-03  9.38768234572591E-03
 -9.24181289834226E-08 -2.29008111684102E-06  1.08931902684304E-05  8.14498022549408E-07  1.49428312557854E-07
  3.21152435389837E-06 -1.24236905196496E-05 -7.23820602380514E-07  5.38586370355774E-05  1.29010759954703E-03
 -6.41314774963560E-03 -1.53495247963742E-03 -5.11270325803909E-03 -2.82900123799560E-03  5.20643382124843E-06
  3.47349656197021E-06  2.28759182304992E-03 -1.10244937070612E-03 -1.74071158798585E-05 -1.34141906537550E-06
 -5.21134647928754E-03 -3.61425853050581E-04  1.27508680754272E-04  9.30091993223951E-04  5.08451098874978E-03
  1.24917246068357E-03  9.38645285176700E-03  9.25344672595861E-08  1.65542173481636E-06 -5.20916635226458E-06
  4.99816596810226E-07 -2.02513930118490E-07 -4.51979257011664E-06  1.14037647752405E-05 -7.37991207287107E-08
 -5.38786702096025E-05 -1.29042723462259E-03  6.41607233435601E-03  1.53514298976113E-03 -5.11629680723741E-03
 -2.83164884563757E-03  1.29084155797102E-05  1.14543651220290E-06  2.28820053304529E-03 -1.10249316826794E-03
 -3.16716497558514E-06 -4.43242752184214E-07 -5.21839399710987E-03 -3.60215561764977E-04 -3.19860211658472E-05
 -3.37993561739268E-04  2.48229556339429E-02  2.03743529325032E-04  8.26419785610235E-03  9.72823337686472E-05
 -7.11348048839118E-03 -9.24483344455302E-07  3.44081534617353E-05 -3.18452369708857E-05 -3.36930939580148E-04
  2.48283421458383E-02 -2.04180631963193E-04 -8.22742842586207E-03 -9.76166925047560E-05  7.12014112604390E-03
  1.23942427357464E-06 -4.56948050046616E-05 -4.31806293513154E-05 -3.22884635664272E-04 -2.67266340914058E-03
  1.55174630501387E-03 -3.02324888317307E-02 -1.46223234083779E-03  2.48824741547588E-02 -3.22402829211888E-03
  5.56382749415641E-02 -4.31622649319797E-05 -3.22765517786495E-04 -2.67305838328079E-03 -1.55185634074367E-03
  3.02284243978213E-02  1.46227479255965E-03 -2.48734579503026E-02 -3.22405264888570E-03  5.56256150035389E-02
 -4.31081701682644E-05 -3.22344972739485E-04 -2.66865386914395E-03 -1.55177564105490E-03  3.02382063786614E-02
  1.46225978876606E-03 -2.48781789320477E-02  3.22401676661875E-03 -5.56310387282537E-02 -4.32197966957950E-05
 -3.23184994763929E-04 -2.67808985728942E-03  1.55175152671368E-03 -3.02173726504326E-02 -1.46224533336466E-03
  2.48807974711995E-02  3.22412454609723E-03 -5.56377871525913E-02 -8.92732861737043E-05 -3.91258756480100E-03
  1.24035693260436E-01 -1.08157688956072E-01  2.40158355718223E-01 -9.01506717922339E-05 -3.92190516684883E-03
 -1.24037371411342E-01  1.08159995313521E-01  2.40162414628251E-01 -8.99824020031414E-05 -3.91805769310517E-03
 -1.24038795118998E-01  1.08163828192463E-01 -2.40160751377313E-01 -8.93864645564518E-05 -3.91602741810601E-03
  1.24032284087414E-01 -1.08155909259842E-01 -2.40161777875399E-01 -2.23474713419778E-01 -2.23468831633664E-01
 -2.23466610218860E-01 -2.23476486421359E-01  1.08882919171898E-01  1.08884887796830E-01  1.08879803969154E-01
  1.08883364639080E-01  1.11674436999908E-01  1.11675315896105E-01  1.11677316214654E-01  1.11675168384311E-01
* ORBITAL    1   69
  7.19663502965542E-08  5.30642743186081E-07  2.83294789720344E-06 -1.22222803360083E-05 -1.18459635350896E-06
 -1.25263069610439E-05 -3.71508204109757E-04 -7.43107777343198E-03 -1.84366143009091E-03  2.34103814190219E-05
  4.89927301473740E-04 -1.32802063181716E-03 -2.41399393065910E-04 -1.69076059418910E-07 -3.49249132000298E-06
  7.27636764411569E-06  1.43899483600879E-07  1.04945099809781E-05  1.18634654551280E-06 -2.01196858732945E-03
 -8.87722507841145E-04 -1.68955453907362E-06 -2.35553441415573E-06 -3.64262771154381E-03 -8.37765554320957E-04
  6.69583156989067E-06  3.72915616136805E-07  1.16871827133909E-07  8.47761036024762E-07  4.28836406621566E-06
  6.27457988938750E-06  4.91824937673258E-06  1.25416183671984E-05  3.71754168841883E-04  7.42985643302259E-03
  1.84379187021474E-03 -2.34455502461930E-05 -4.90478119755292E-04  1.32906524095704E-03  2.41272340276612E-04
  1.50894048245310E-07  3.32428845701996E-06 -1.32390738170702E-06  3.95842177322740E-07  3.16187657012144E-06
 -2.25572369763886E-07 -2.01123920396548E-03 -8.87272096249076E-04 -1.29477558803730E-05 -2.69585918293677E-06
 -3.64385700566262E-03 -8.37718908966179E-04  1.14784043856281E-06 -2.28984860043225E-07  1.48698572391558E-07
  1.20490694977906E-06  7.55629004282104E-06 -2.74419072500090E-07  6.60638005957341E-06  7.20032802644822E-07
 -2.58758286766325E-05 -1.37093981162795E-04  1.40475826797130E-03  1.15004320984431E-07  9.34587738336593E-07
  6.20212090005585E-06  2.45480977578343E-07 -5.32059771972524E-06 -5.87918382557469E-07  1.69879619530942E-05
  1.37691818658391E-04 -1.42080580476529E-03  3.12626117033411E-05  2.73786526176788E-04 -5.71297276484824E-03
 -2.64501725864936E-03  4.36594718104781E-02 -2.83679236750379E-04  4.28692615964175E-03  1.68297621031006E-03
 -3.07356510587530E-02 -3.12063577007227E-05 -2.73371150259281E-04  5.71836279849019E-03 -2.64506417570294E-03
  4.36615660672241E-02 -2.83656554641298E-04  4.29416154621637E-03 -1.68282212390630E-03  3.07191626498600E-02
  3.11927656398380E-05  2.73267831141969E-04 -5.71680791454948E-03  2.64505756603976E-03 -4.36637512081644E-02
  2.83718525660569E-04 -4.28938977272451E-03 -1.68294484186217E-03  3.07286379606497E-02 -3.12768211751342E-05
 -2.73899046376689E-04  5.71447269440364E-03  2.64500087384765E-03 -4.36582997271339E-02  2.83646345473830E-04
 -4.29278253307328E-03  1.68287831358681E-03 -3.07228677395754E-02  2.46473395853712E-04  8.45320251508784E-03
  2.64867512984539E-01 -2.49022763015358E-02  1.44893017251934E-01 -2.45659699788202E-04 -8.44684808318436E-03
  2.64865632041453E-01 -2.49077903969435E-02 -1.44891853923139E-01  2.45673564578626E-04  8.44688616971726E-03
 -2.64867657856682E-01  2.49078788629572E-02 -1.44894222277437E-01 -2.46370540564207E-04 -8.45266946047995E-03
 -2.64864434365672E-01  2.49035976710123E-02  1.44888852478759E-01 -1.81691174546379E-01  1.81684506314726E-01
 -1.81685828708662E-01  1.81690912436262E-01 -3.60087050863014E-02  3.60116031485307E-02 -3.60098324389016E-02
  3.60094244877810E-02  2.10935492847244E-01 -2.10939910274529E-01  2.10939107587095E-01 -2.10938579023939E-01
* ORBITAL    1   70
  7.07343924156419E-10  5.97753501949795E-09 -2.85865400302100E-08 -5.69697259587165E-06 -1.71641082818939E-06
 -6.22246132099690E-06 -2.27207717369895E-04 -8.16993043158524E-03 -2.32067217884508E-03 -1.49698635904333E-05
 -4.90844875613442E-04  1.08399264272388E-04 -2.18224617446174E-04 -1.52361871564696E-08 -2.47661722467540E-07
 -1.61074149354142E-07  6.53661046478312E-10 -8.77913575018081E-07 -6.04375102491164E-08 -1.88660831767490E-03
 -1.36221650409459E-03  2.66400169367371E-06  2.28499258002920E-08 -1.36521609948129E-03 -4.47528287194350E-04
  3.42159920319855E-06  7.97723633455336E-07  3.68314824152424E-09  2.28394479732786E-08  7.37086080720021E-08
  7.89072154996979E-07 -2.20009921403729E-06 -6.19939230155654E-06 -2.26723630773016E-04 -8.16925364805387E-03
 -2.32060655101658E-03 -1.49860723498200E-05 -4.91245039154558E-04  1.10304262936672E-04 -2.18113990496348E-04
 -1.05915869861841E-08 -1.36253024683988E-07  6.02878304130964E-07  9.77740866409303E-08 -5.38811942178059E-06
 -4.73503631876216E-07  1.88917323441057E-03  1.36247945307043E-03 -1.77405811201258E-06 -2.77411155020433E-07
  1.36051876694558E-03  4.47370156789772E-04 -1.51123624561948E-07  9.28152951519646E-08  3.06449555328724E-05
  2.68473636887328E-04 -7.36757945772337E-03 -1.57383176261061E-04 -8.46430870908488E-04  1.59680121140278E-04
 -2.71321504175861E-04  8.44496980030825E-08 -1.67324007917066E-06 -3.05695316727154E-05 -2.67900542424443E-04
  7.37046963004913E-03 -1.57220628702772E-04 -8.59024336213631E-04  1.59793178638829E-04 -2.77529441440103E-04
  2.36394652473277E-07 -7.08326290697017E-06  4.67154944373751E-05  4.00078390327789E-04 -5.49718389705191E-03
 -2.60482942268799E-03  4.03492412545311E-02 -3.46620921268360E-04  3.60379485132629E-03  1.71931796620106E-03
 -3.32570481392106E-02 -4.66043274299364E-05 -3.99230016969734E-04  5.50277883543976E-03 -2.60478192072100E-03
  4.03527780517765E-02 -3.46613558035866E-04  3.60520345212930E-03 -1.71934152798249E-03  3.32528572591412E-02
 -4.66238791441585E-05 -3.99379144415533E-04  5.50131385460028E-03 -2.60475050435741E-03  4.03519251359318E-02
 -3.46636435040697E-04  3.60291160556939E-03  1.71936594709586E-03 -3.32551390861761E-02  4.66644683056207E-05
  3.99688001664970E-04 -5.50036205246087E-03 -2.60479648960305E-03  4.03535592815980E-02 -3.46593582598447E-04
  3.60590812846392E-03 -1.71935822132466E-03  3.32529391045034E-02  2.74256020249749E-04  8.64240561053949E-03
  2.66009811514297E-01 -2.58142168813202E-02  1.42955629838283E-01 -2.73462396980583E-04 -8.63620476516735E-03
  2.66008129021992E-01 -2.58194558642963E-02 -1.42956073517729E-01 -2.73489463642025E-04 -8.63624748436234E-03
  2.66009128113703E-01 -2.58189066275102E-02  1.42957207727881E-01  2.74144094670211E-04  8.64155330602543E-03
  2.66007525875812E-01 -2.58155050869438E-02 -1.42953133474927E-01 -1.81479671849913E-01  1.81475107932678E-01
  1.81473990865024E-01 -1.81481627274992E-01 -3.80559458960430E-02  3.80573570328097E-02  3.80562670683432E-02
 -3.80558889928570E-02  2.11161134364186E-01 -2.11165988886022E-01 -2.11164384091869E-01  2.11164742904025E-01
* ORBITAL    1   71
 -1.01507081638419E-03 -7.34596148624784E-03 -3.85697487346855E-02  1.13467545968146E-01 -4.52513312677756E-02
 -8.06869344147297E-08 -6.40141551924204E-06  8.37602048747770E-06  2.46336177111911E-06 -2.47599303803640E-07
 -3.85000778155939E-06  2.21358708117296E-06 -1.90261345226110E-06 -3.68159402835543E-04 -8.60873595166509E-03
  6.12588958462917E-02  4.76961702572628E-03  3.31561894043062E-02  9.88349687811361E-03 -9.84562383390682E-05
 -1.03396017387252E-05 -1.11807280508006E-02 -5.48094438696839E-04 -3.76841187436506E-05 -1.46714839869322E-05
  7.12575620323484E-03  5.32733244462562E-03  1.01573765806195E-03  7.35086427170699E-03  3.85958501520244E-02
 -1.13478705877916E-01  4.52642685649970E-02  2.56188144882035E-07  4.16391271043676E-07  9.91832307822878E-06
  1.76876282890782E-06 -8.61931668139449E-07 -1.77683288553262E-05  5.63157276667095E-05  1.73912064851705E-06
 -3.67169152590160E-04 -8.58788162464196E-03  6.12213924457073E-02  4.76930350187797E-03 -3.30920389104820E-02
 -9.87205732477307E-03  1.06742075748369E-04  5.64677554071481E-06  1.12419166812620E-02  5.38175790324077E-04
  1.23913360360552E-04  2.14130394166327E-05 -7.18350332927049E-03 -5.32102475523498E-03  1.02232136766157E-06
  8.29617781012276E-06  4.38683672916361E-05 -4.02049316051451E-06  1.96269192731410E-04  2.98654125478601E-06
 -1.36271709389670E-04 -3.28848398055530E-03  8.71532250155550E-02 -1.26423788787736E-07 -1.02742164623453E-06
 -1.81056519852655E-06 -3.55133451589705E-06  2.08338255345008E-04 -1.44131840320457E-06  5.32642767598590E-05
 -3.28575461931921E-03  8.70199670366452E-02  9.87918094827492E-04  7.64288863442597E-03  1.08990320245181E-01
  5.10381299195131E-03 -1.30666082139772E-01 -7.43402420154219E-03  1.60752237737282E-01  7.50835229398937E-03
 -1.94720980112690E-01  9.87888451689442E-04  7.64246801346099E-03  1.09012543032018E-01 -5.10553015025269E-03
  1.30740859723451E-01  7.43404432407159E-03 -1.60688084855348E-01  7.50929769907862E-03 -1.94814762482000E-01
 -9.88005472230605E-04 -7.64357919726438E-03 -1.08983743207251E-01  5.10342715820216E-03 -1.30673282768917E-01
 -7.43425449847629E-03  1.60754621975051E-01  7.50803073247095E-03 -1.94681772493058E-01 -9.88245182955922E-04
 -7.64520345739808E-03 -1.09021436950589E-01 -5.10506660300434E-03  1.30771661980057E-01  7.43360689567539E-03
 -1.60722428550748E-01  7.50897888809886E-03 -1.94760013672152E-01 -2.97780873769952E-03 -7.97635450888858E-02
 -9.41251247190648E-02  1.99961116914542E-01  1.57911556707704E-01 -2.97750918200579E-03 -7.97605186416855E-02
  9.41124682755264E-02 -1.99945561857911E-01  1.57902403146107E-01  2.97807025230819E-03  7.97713018943478E-02
 -9.41296429996527E-02  1.99963587114598E-01  1.57911969186749E-01  2.97706583603193E-03  7.97510131506072E-02
  9.41127257981074E-02 -1.99938112686146E-01  1.57894516614745E-01  3.62439702883301E-02  3.62451501128541E-02
 -3.62516539144692E-02 -3.62564007786193E-02  1.05868327421817E-01  1.05850062080732E-01 -1.05869541833180E-01
 -1.05835495307356E-01  2.68489652303046E-02  2.68546625218693E-02 -2.68446574870880E-02 -2.68568204532460E-02
* ORBITAL    1   72
 -6.52436322575536E-04 -4.73496202094298E-03 -2.55315222363303E-02  1.13026570751595E-01 -2.85576606032884E-02
  5.96993229959252E-07  1.55621684849715E-05 -5.46930489483091E-05 -2.40354603041802E-06 -8.47947836336739E-07
 -1.74071726701005E-05  7.07908814875750E-05  3.39522076083813E-06 -2.67083714708824E-04 -5.95400720611731E-03
  6.42011555383971E-02  5.62428007005000E-03  4.27290514744365E-02  1.24641268700967E-02 -3.63134062926944E-05
 -1.55110958034338E-05 -3.12341745055250E-03  2.19287061332724E-03  9.73843979572816E-05  1.84513026071014E-05
  2.25537663715357E-02  1.01255057778493E-02 -6.52332067626203E-04 -4.73422902343043E-03 -2.55278912112273E-02
  1.13045502808130E-01 -2.85529243720386E-02 -3.22047311977123E-07 -3.79113986139926E-06  2.83800929284313E-05
  1.28026076771249E-06  8.49515825799648E-07  2.01211223731104E-05 -8.03692193372613E-05 -3.69226639219725E-06
  2.67182910355671E-04  5.95663952859550E-03 -6.41818448405127E-02 -5.62166856477770E-03  4.27314208121081E-02
  1.24739575433533E-02 -1.09301558830666E-04 -1.23316489728464E-05 -3.09401325387149E-03  2.18884568579227E-03
 -1.20089639286603E-05 -1.28299906213185E-05  2.25325556086013E-02  1.01236129707415E-02 -4.37464878890706E-04
 -3.25865149377086E-03 -8.20752614293393E-02  9.27053365142921E-04 -4.87699539701658E-03 -1.01766537565844E-03
  5.06205344595783E-02  6.33927937299782E-06 -2.01460073862345E-04 -4.37765850796374E-04 -3.26088932613757E-03
 -8.20857721279437E-02 -9.22687298251977E-04  4.56068953340553E-03  1.02039370588542E-03 -5.07955264329861E-02
 -6.07720457482401E-06  1.95441049318913E-04  1.10022562307338E-03  8.49076195489031E-03  1.26055246560842E-01
  4.91681881015872E-03 -1.09810000146666E-01 -7.74441372030895E-03  1.77634967810107E-01  7.50726322793419E-03
 -2.00363605518491E-01  1.10026696351645E-03  8.49124679928757E-03  1.26047495798522E-01 -4.91567233509841E-03
  1.09788042847596E-01  7.74439350842719E-03 -1.77715437682801E-01  7.50695125416484E-03 -2.00247049210613E-01
  1.10003328520003E-03  8.48944935973140E-03  1.26022970113116E-01 -4.91566561579495E-03  1.09730810432663E-01
  7.74473526520473E-03 -1.77694564922094E-01 -7.50662021212084E-03  2.00264715305529E-01  1.10041665222156E-03
  8.49223528053530E-03  1.26076655518678E-01  4.91661966384300E-03 -1.09866388096018E-01 -7.74425905770685E-03
  1.77655134941935E-01 -7.50754359584982E-03  2.00348292997792E-01 -3.11260759828781E-03 -8.15367555042274E-02
 -8.82782965200391E-02  2.14151674354304E-01  1.54882067601231E-01 -3.11199720746625E-03 -8.15226486924628E-02
  8.82854380710740E-02 -2.14152186709883E-01  1.54871018485530E-01 -3.11275287820166E-03 -8.15411236081876E-02
  8.82897493297575E-02 -2.14161365310690E-01 -1.54889536294299E-01 -3.11138073812854E-03 -8.15126072009107E-02
 -8.82747261303715E-02  2.14136036382864E-01 -1.54864068179874E-01  4.24250412207696E-02  4.24175606979667E-02
  4.24165740549545E-02  4.24275084734756E-02  9.55734611621281E-02  9.55851242193338E-02  9.55971997333963E-02
  9.55545571416355E-02  3.59965974312020E-02  3.59993704287337E-02  3.59900934778247E-02  3.60085194801369E-02
* ORBITAL    1   73
 -1.04320535619655E-06 -7.63917314583233E-06 -3.95338208838041E-05  3.90272031782086E-05 -2.64216695934605E-05
  7.00439664559891E-04  1.62540591785767E-02 -7.47511805425987E-02 -3.36570485410372E-03  9.58731472974175E-04
  2.15260790087870E-02 -4.47456759403105E-02  8.94058141344803E-04  1.76467179647111E-06  3.42570288774852E-05
 -7.79191927098724E-05 -1.97300102295065E-06 -1.23360119914192E-04 -9.81923057280778E-06 -2.52801661276288E-02
 -9.96959923360629E-03 -5.16328172983527E-05  7.55454354337121E-06 -2.81111400200809E-02 -1.01843902034553E-02
 -1.50149592306235E-04 -2.24298082876125E-05 -8.29187798626614E-07 -6.00523290992945E-06 -3.09948254206428E-05
 -1.59994668706660E-05 -1.93065896483453E-05  6.98993262809014E-04  1.62234303852013E-02 -7.46423771098533E-02
 -3.35980269713335E-03  9.61577722782167E-04  2.15906082476435E-02 -4.49415267860242E-02  8.87822078331150E-04
 -1.30774283065582E-06 -3.03697604421716E-05  8.94546266401890E-06 -2.62583058155242E-06  6.16761978041666E-05
  1.04831873155071E-05  2.51125176234079E-02  9.94048228877427E-03  8.62502060953032E-05  2.33657279035806E-06
  2.81014186617041E-02  1.01992112745138E-02 -3.73000602782166E-05 -5.98671343957802E-06 -1.97506483991083E-04
 -1.45511308718496E-03 -2.86666727629829E-02  2.34749991792518E-03 -8.51554845554771E-02  9.14290610984095E-04
  2.01597559222441E-03  4.63305256651681E-06 -1.97072733729989E-04  1.95283669195894E-04  1.43681364660380E-03
  2.85481017726120E-02  2.33816493997173E-03 -8.46438736115531E-02  9.23879371130910E-04  1.73331157998522E-03
 -1.19949654818326E-05  4.42369246475187E-04 -1.26670765675835E-03 -9.73406319236504E-03 -1.48055925545174E-01
 -4.21381284737506E-03  1.04448465468159E-01  8.34873614335502E-03 -1.99985720946667E-01 -7.40331013264340E-03
  1.74308729298550E-01  1.26749193277436E-03  9.74018762099362E-03  1.48049186643322E-01 -4.21230252502652E-03
  1.04445163687770E-01  8.34962644456615E-03 -2.00062535284648E-01  7.40105350455402E-03 -1.74134564424382E-01
  1.26693444745764E-03  9.73581988374212E-03  1.48024328191179E-01 -4.21353772422264E-03  1.04403939715970E-01
  8.34978786863281E-03 -1.99985833283853E-01 -7.40159080054604E-03  1.74223883263439E-01 -1.26681889454123E-03
 -9.73505953147207E-03 -1.48026625687867E-01 -4.21237649034365E-03  1.04334893228323E-01  8.34964639649145E-03
 -1.99984458201532E-01  7.40147143014692E-03 -1.74283545031558E-01 -2.55012838446761E-03 -7.06039226105997E-02
 -5.34974998565274E-02  2.28159684642701E-01  1.49780190753732E-01  2.55166342665720E-03  7.06258986910759E-02
 -5.35036054141759E-02  2.28178110549823E-01 -1.49813033352683E-01  2.55009027586503E-03  7.05910142642817E-02
 -5.34852771561404E-02  2.28148453806050E-01  1.49774867694177E-01 -2.54963244761896E-03 -7.05808718498568E-02
 -5.35010840427392E-02  2.28153304285084E-01 -1.49759475548356E-01  4.59819676521215E-02 -4.59510941897047E-02
 -4.59530159344519E-02  4.59838819273150E-02  6.77978917410305E-02 -6.78263259498456E-02 -6.77971079767217E-02
  6.77881203943122E-02  6.13998035712963E-02 -6.14037378316235E-02 -6.14243100477340E-02  6.14120054526992E-02
* ORBITAL    1   74
  1.63042385007872E-07  1.24053729868731E-06  6.81837923724984E-06 -4.65900825020581E-05 -2.07777346311215E-06
  3.97515043952822E-04  9.22902680467923E-03 -7.45073811083618E-02 -5.93016147966818E-03  8.79425805784506E-04
  2.02118524342156E-02 -5.72954268302231E-02 -1.72903840582425E-03 -3.43185232289821E-07 -3.82287784571594E-06
  3.80988553334269E-05  1.02253104012380E-06  1.33374551288700E-04  1.16679392370631E-05 -3.34848536788990E-02
 -9.74176306681044E-03  3.32873759890106E-06 -6.16507044408170E-06 -4.18909575534691E-02 -1.28397655461399E-02
  1.16002600496919E-04  7.91338982680310E-06 -4.19084843916695E-08 -3.32586245247477E-07 -2.52776233923705E-06
  5.01677984077395E-05 -1.70666429940854E-06 -3.97386359981339E-04 -9.22837666741380E-03  7.45102309690696E-02
  5.93100982701334E-03 -8.79746313792405E-04 -2.02179375314938E-02  5.73029583764023E-02  1.72645684883750E-03
 -2.13036194799392E-07 -2.27985878517233E-06  4.44419719424791E-05  3.72898478277233E-06 -8.63874141201332E-05
 -5.81696326213977E-06 -3.34700583290191E-02 -9.72829313345477E-03 -6.97895136714692E-05 -1.65869997033695E-05
 -4.18958536552925E-02 -1.28344359098676E-02 -5.95813858294425E-05  4.08898118283446E-07  2.64097798000725E-07
  2.14671293584849E-06  8.57099241178140E-06 -1.23301370591486E-06  6.98437307018361E-05  7.69467358707139E-07
 -1.25272908553364E-05 -1.37726962312358E-03  3.14382765028495E-02 -1.34106482236765E-08 -1.09740774519380E-07
  5.32429651585619E-07 -2.80143550519180E-07  3.08090202315378E-05 -4.93994558065674E-08 -2.49764255460982E-05
  1.38630530393232E-03 -3.17537029972403E-02 -1.28335784168635E-03 -9.85692228141581E-03 -1.53977197027987E-01
 -4.51511615168069E-03  1.17946630296878E-01  8.47482680474845E-03 -2.06412042374794E-01 -7.44362734780719E-03
  1.66375330380716E-01  1.28313953823039E-03  9.85507921879649E-03  1.53985644811515E-01 -4.51630122894137E-03
  1.18009611132322E-01  8.47437163907374E-03 -2.06370018929427E-01  7.44535119182228E-03 -1.66428143922091E-01
 -1.28320348273488E-03 -9.85563427547748E-03 -1.53983803288729E-01  4.51628908099343E-03 -1.17977553895824E-01
 -8.47449876895342E-03  2.06374096359930E-01  7.44475778516031E-03 -1.66420994094116E-01  1.28324187749400E-03
  9.85603417368232E-03  1.53963556571258E-01  4.51460698506647E-03 -1.17929541867007E-01 -8.47462223094080E-03
  2.06426741052734E-01 -7.44406388271954E-03  1.66342594857592E-01 -2.57462344957383E-03 -7.01337344462411E-02
 -5.60278007202945E-02  2.36026547818039E-01  1.45376561550185E-01  2.57454014784028E-03  7.01322409655214E-02
 -5.60203253548508E-02  2.36013066252381E-01 -1.45365923145246E-01 -2.57434913071159E-03 -7.01287235842239E-02
  5.60144677103524E-02 -2.36005996648578E-01 -1.45363441603541E-01  2.57525220732760E-03  7.01397992459803E-02
  5.60303823771412E-02 -2.36026042151964E-01  1.45377405570369E-01  5.50492578678885E-02 -5.50435776285966E-02
  5.50454186312390E-02 -5.50483568294813E-02  6.48077491363777E-02 -6.47962530613479E-02  6.47894884689807E-02
 -6.48026774436800E-02  5.94540729626800E-02 -5.94635339213475E-02  5.94659999142533E-02 -5.94581136156100E-02
* ORBITAL    1   75
  2.11424696762245E-03  1.52501727376700E-02  7.67171379938787E-02 -2.07809505326238E-02  1.25386433511058E-01
 -4.72852392616309E-09  6.08114527683354E-06  8.85473512763067E-07 -1.35616257717456E-06  7.18060811574324E-07
  1.44948578329925E-05 -2.42595069803211E-05  2.02844865423125E-06  9.25898971769418E-04  1.94455408566108E-02
 -6.27559387246033E-02 -2.83878946097318E-03 -8.43012467639128E-03  2.34911640023602E-03  1.72283633783438E-04
  1.76778006941823E-05 -3.36504938502850E-03 -1.30215795808655E-03  1.05280388662026E-04  1.77230583582962E-05
 -2.03015162815704E-02 -3.85141478856811E-03 -2.11480706786351E-03 -1.52543025722067E-02 -7.67396761147051E-02
  2.07722073514355E-02 -1.25389998255921E-01 -7.61923341019437E-08  4.93350331303922E-06 -3.32337499669946E-05
 -3.44540673217897E-06  6.18133329650507E-07  1.28038414316467E-05 -4.22867010988595E-05 -1.42794511130047E-06
  9.25149968639157E-04  1.94292290632827E-02 -6.27255456013991E-02 -2.83807783932337E-03  8.42637406893573E-03
 -2.33576599877763E-03 -1.26762905338640E-04 -1.50759899018097E-05  3.37253850461269E-03  1.30582160436901E-03
 -1.58424854109313E-04 -2.71563674744246E-05  2.02392271365089E-02  3.82498116184745E-03 -1.06694652553697E-06
 -8.70714209055788E-06 -4.12445684690488E-05  7.76732704762438E-06 -4.45332183806668E-04 -1.38403615330335E-06
  1.12008963152197E-05  3.98243604117624E-03 -1.44283415033825E-01  4.86939106169282E-07  3.84395867585014E-06
  1.76783636682811E-05  2.59101460886913E-06 -6.87294090732419E-05 -3.23974130582020E-07  5.52166849160354E-05
  3.98316799542210E-03 -1.44299607625404E-01  1.41382215980338E-03  1.07981801086978E-02  1.62049353059069E-01
 -2.63184322205289E-03  2.01621189952944E-01 -5.60112534656100E-03  2.94184670540302E-01 -8.46278004451698E-04
  1.30536217902224E-01  1.41404211827388E-03  1.08001735903839E-02  1.62025386904761E-01  2.63463989313032E-03
 -2.01726158607947E-01  5.60153602064585E-03 -2.94252850236366E-01 -8.48079781938264E-04  1.30645262348265E-01
 -1.41406004422509E-03 -1.08000608966060E-02 -1.62068378407385E-01 -2.63187688494070E-03  2.01640191072044E-01
 -5.60096688453632E-03  2.94165850715637E-01 -8.45979417400435E-04  1.30510113832545E-01 -1.41368708659485E-03
 -1.07974516981137E-02 -1.62018207426276E-01  2.63434954899646E-03 -2.01741930343765E-01  5.60105749597862E-03
 -2.94245385360626E-01 -8.47266390233339E-04  1.30624772852888E-01 -5.13485157459603E-04 -2.54039161963162E-02
  2.77296615117105E-02  1.18020752315470E-01  6.02592543315329E-03 -5.14375864376324E-04 -2.54175394362440E-02
 -2.77086713122591E-02 -1.18045440206139E-01  6.04219898229560E-03  5.14201203221478E-04  2.54138681499247E-02
  2.77313191920373E-02  1.18024450051069E-01  6.03563712839970E-03  5.16372457922248E-04  2.54427391407951E-02
 -2.77081065150463E-02 -1.18059638327013E-01  6.06332823739212E-03  5.50766755927520E-02  5.50709828949384E-02
 -5.50635228780827E-02 -5.50645149514092E-02 -7.95670143671447E-02 -7.95366597093552E-02  7.95616058631907E-02
  7.95285164763546E-02  7.41507756375501E-02  7.41445223541139E-02 -7.41571254121582E-02 -7.41483016779415E-02
* ORBITAL    1   76
  1.37256565458137E-03  9.94042689122876E-03  5.16491415767910E-02 -1.14245135143373E-01  7.13788117906254E-02
 -1.49252201994695E-07 -5.71895768711461E-06  3.65065881960445E-05  1.96884123842000E-06  2.62187476055846E-08
 -1.23135441125025E-06 -1.92541299213041E-05 -1.53572310180531E-06  1.07558217752905E-03  2.10725124077412E-02
 -6.20844246228736E-02 -2.95523231410360E-04 -4.12316058933952E-02 -6.02314774542041E-03  3.60276638387221E-05
  1.39451199520659E-05 -5.27210196405931E-03 -1.51612686489393E-03 -1.29330870482006E-04 -1.39324142580895E-05
 -4.21083658386590E-02 -9.76757749502089E-03  1.37251679746224E-03  9.94010002231715E-03  5.16479405916461E-02
 -1.14253790109604E-01  7.13696072001721E-02 -1.46408244968177E-07 -6.13140474844131E-06 -1.78062215801969E-05
 -2.21001013644180E-06  9.26369609572794E-09 -1.63281744670825E-06  3.73012493771416E-05  3.51613638450816E-06
 -1.07562644301118E-03 -2.10741396897148E-02  6.20598927155041E-02  2.92862710347793E-04 -4.12711306321403E-02
 -6.03839363840113E-03  6.29721784171551E-05 -3.12985559473325E-06 -5.21625915568384E-03 -1.51428268928812E-03
  1.12145696472992E-05  1.40869553395299E-05 -4.20542435179236E-02 -9.75414213236717E-03  4.73439732140842E-04
  3.68695381643588E-03  8.71537346819000E-02 -1.07668008093325E-03  3.89514577730430E-02  2.81897457560677E-03
 -3.65719038067017E-02 -2.53990508948999E-06  1.49328136738460E-05  4.73955853816756E-04  3.69094759408286E-03
  8.71745203867579E-02  1.07297709009241E-03 -3.86311714933091E-02 -2.82268663930257E-03  3.67618442905228E-02
  2.04087678891549E-06 -7.74121015613016E-06  1.54398314722300E-03  1.17620340033576E-02  1.50739848748589E-01
 -2.94019961480951E-03  1.83703818051807E-01 -4.98832357432241E-03  3.03877790792220E-01 -1.60030242185934E-03
  2.06081602677957E-01  1.54433304321768E-03  1.17645555439774E-02  1.50773854268003E-01  2.93927439743722E-03
 -1.83634667129191E-01  4.98820855404352E-03 -3.03816910475944E-01 -1.59984833612417E-03  2.05980961098618E-01
  1.54441216060781E-03  1.17652125629686E-02  1.50786795487139E-01  2.93891185183293E-03 -1.83630943657922E-01
  4.98822908454251E-03 -3.03803368382080E-01  1.59926256225230E-03 -2.05988494504671E-01  1.54407044570121E-03
  1.17626953251834E-02  1.50741358508474E-01 -2.93983428133781E-03  1.83724483980225E-01 -4.98825857957501E-03
  3.03878373245788E-01  1.60034301043035E-03 -2.06078396313620E-01  9.83003039829028E-05 -1.95865126054264E-02
  2.61062682594334E-02  9.39056936459639E-02 -7.61213692966541E-03  9.83357549725111E-05 -1.95815704318355E-02
 -2.61184564793444E-02 -9.38919579225826E-02 -7.62410008055985E-03  9.83070131461395E-05 -1.95837668192464E-02
 -2.61136731134330E-02 -9.38998946390542E-02  7.62154260734243E-03  9.56229634997706E-05 -1.96155421931779E-02
  2.61015930835602E-02  9.39248319927255E-02  7.59849817961794E-03  6.10937744867035E-02  6.10990403605512E-02
  6.10977186476457E-02  6.10939237115877E-02 -8.33645217875615E-02 -8.33866467790462E-02 -8.33877927119102E-02
 -8.33544427334999E-02  6.45594845263780E-02  6.45695672582015E-02  6.45726928256968E-02  6.45599005556963E-02
* ORBITAL    1   77
  1.73899080222750E-06  1.26647651864439E-05  6.41873539081033E-05 -1.46611275670658E-05  1.68429373293245E-05
 -2.08921443978514E-03 -4.40043921517387E-02  1.18104712555312E-01  9.42491859862916E-05 -7.14689640939774E-04
 -1.49017306388914E-02  3.33039914805816E-02 -1.70583658424957E-03 -2.71663395025669E-06 -5.28037047359822E-05
  9.69583006744175E-05 -1.60490608885777E-07  1.66508904044065E-04  9.33922452042027E-06  1.77653579934807E-02
 -2.37992803867488E-03  1.13684268254516E-04 -1.33574904115047E-05  5.52454838539351E-02  6.66094915570839E-03
  1.39926747714785E-04  2.51011776804519E-05  1.35983690564051E-06  9.89729041384279E-06  5.12567429543333E-05
 -2.32429211152187E-05  2.39478014139877E-05 -2.08629683158026E-03 -4.39422033018604E-02  1.17912390076867E-01
  8.48413436164529E-05 -7.20402954407130E-04 -1.50316501117777E-02  3.36757733284802E-02 -1.69399994685735E-03
  2.20452474107780E-06  4.91434560045950E-05 -4.79022802242157E-05  1.25031996328024E-06 -3.76641798638283E-05
 -2.94356599509466E-06 -1.73832530696241E-02  2.43230065688363E-03 -1.01204211353862E-04 -5.52144805988221E-07
 -5.52121469614325E-02 -6.67789231031522E-03  1.79064384917546E-05  9.35471240980899E-06 -3.69544441335389E-04
 -2.80231323194651E-03 -2.34995399391055E-02 -3.72798124288016E-03  1.67934509392407E-01 -2.23337288216734E-03
  1.10534955806687E-01 -1.32400633720873E-05  5.38723576528267E-04  3.73185781423404E-04  2.83208014425942E-03
  2.36899452582227E-02 -3.71650282834509E-03  1.67295376909208E-01 -2.24895939548310E-03  1.11086151377332E-01
  1.90394479635333E-05 -7.37450644594162E-04 -1.57360311753663E-03 -1.19721354537953E-02 -1.22634772231979E-01
  1.16026124114772E-03 -1.26188866060070E-01  3.70908827147219E-03 -2.95117497169434E-01  2.58070198422105E-03
 -2.60575491992174E-01  1.57251216938925E-03  1.19635742751999E-02  1.22634637199314E-01  1.15782261094541E-03
 -1.26241110677495E-01  3.70783136090134E-03 -2.95026568249142E-01 -2.57768732872478E-03  2.60333335387670E-01
  1.57361373835175E-03  1.19721568447852E-02  1.22707686111853E-01  1.15891970422695E-03 -1.26113390844868E-01
  3.70790862218522E-03 -2.95111467326213E-01  2.57761399455247E-03 -2.60447845201791E-01 -1.57343782894795E-03
 -1.19706345162968E-02 -1.22671408477291E-01  1.15823075993144E-03 -1.26026465686950E-01  3.70728819724560E-03
 -2.95168679227794E-01 -2.57792483938945E-03  2.60591969536148E-01  8.92537788762935E-04 -7.69137947241265E-03
  1.31502186052041E-02  8.21999325551555E-02 -2.15813826367035E-02 -8.93930386587671E-04  7.66842629347146E-03
  1.31477620602621E-02  8.21809978432846E-02  2.16276057165690E-02 -8.91942699570386E-04  7.72522100924395E-03
  1.31219666534948E-02  8.22230403075152E-02 -2.15630771144420E-02  8.89592192170430E-04 -7.75652454958365E-03
  1.31359142439429E-02  8.22366070299580E-02  2.15217314547802E-02  7.81916950077504E-02 -7.82333843906814E-02
 -7.82264934840718E-02  7.81904750091469E-02 -7.73374617936669E-02  7.73741034800742E-02  7.73317518414599E-02
 -7.73128594572433E-02  3.61515041401779E-02 -3.61426280747872E-02 -3.61107812733586E-02  3.61282480604931E-02
* ORBITAL    1   78
  3.89438343903342E-07  3.01701810507500E-06  1.71555240290555E-05 -1.75080166383205E-04  2.46909958626087E-05
  1.66566633046577E-03  3.42506744173381E-02 -1.14127942693231E-01 -2.65617855767059E-03  8.37274135146786E-04
  1.68935009937433E-02 -4.47077360389578E-02  6.19043036738520E-04 -1.12453057266379E-06 -1.56523455680586E-05
  1.38025009346749E-04  6.31730847877767E-06  3.13979500234761E-04  3.82844408946618E-05 -4.26701027314970E-02
 -5.52032299114031E-03 -1.38585985668802E-05 -2.28451788307555E-05 -1.09833620070936E-01 -1.94721767611101E-02
  3.12409847139175E-04  2.68607752117636E-05  2.47049811445756E-07  1.68134388803152E-06  6.49857479220834E-06
  1.60299144341966E-04 -9.93751632999567E-06 -1.66562341812401E-03 -3.42554827823723E-02  1.14156570734202E-01
  2.66044790831102E-03 -8.37785502682321E-04 -1.69045980979211E-02  4.47252575382309E-02 -6.21718946480801E-04
 -1.90619043564590E-07  2.15734709739815E-06  1.29885631934648E-04  1.26557809037424E-05 -1.59169616253763E-04
 -1.66727268212963E-05 -4.26857460504559E-02 -5.48784482540420E-03 -2.20876528877277E-04 -4.47655435313650E-05
 -1.09772166975808E-01 -1.94407533114206E-02 -6.17274719521613E-05  5.32603293381022E-07  8.47029686461295E-07
  6.87073556058258E-06  3.41781682394226E-05 -5.17430947143240E-06  2.83765406924662E-04  1.97077793085743E-06
  2.85032409321015E-05  1.94830351401187E-04  2.37231375220899E-02  7.93462214947599E-07  6.35622256665721E-06
  4.03546954045189E-05  6.72173824826617E-07  2.35366288167206E-05 -3.26947690677388E-06  1.88826242905661E-06
 -1.69979886775414E-04 -2.45750549712107E-02  1.49011780212781E-03  1.13371715462910E-02  1.08246819427292E-01
 -2.24873463527006E-03  2.26871690880525E-01 -3.38877911858286E-03  3.03704305085519E-01 -2.89031510860005E-03
  2.60136981361573E-01 -1.49077012970801E-03 -1.13425196632053E-02 -1.08212155462328E-01 -2.25133824174913E-03
  2.27054249610590E-01 -3.38981311304398E-03  3.03838480673171E-01  2.89453635511908E-03 -2.60335078726910E-01
  1.49071735173821E-03  1.13419875360096E-02  1.08237004395424E-01  2.25115666673829E-03 -2.26962511167469E-01
  3.38979590930100E-03 -3.03784140255538E-01  2.89223990495542E-03 -2.60279632719438E-01 -1.49068300575360E-03
 -1.13414508169081E-02 -1.08293806139269E-01  2.24704665678583E-03 -2.26816224528237E-01  3.38922780144679E-03
 -3.03659745995042E-01 -2.89179478337419E-03  2.60040399662116E-01 -8.93137099914394E-04  7.57635484914548E-03
 -2.51721724812224E-02 -6.45324440458870E-02  2.45051015220228E-02  8.92573737951110E-04 -7.58558556469349E-03
 -2.51435393739130E-02 -6.45703562039579E-02 -2.44752805950590E-02 -8.92451654281245E-04  7.59195950747012E-03
  2.51228191696107E-02  6.45909925112337E-02 -2.44729166539064E-02  8.92697262034793E-04 -7.58416320640257E-03
  2.51652203038090E-02  6.45472436966465E-02  2.44832944452554E-02 -6.23432451219016E-02  6.23383086638300E-02
 -6.23338043046256E-02  6.23400326524824E-02  8.68729471305188E-02 -8.68360056790967E-02  8.68144027291310E-02
 -8.68603172820946E-02 -5.00219492425363E-02  5.00030556204216E-02 -4.99945662875408E-02  5.00182821458148E-02
* ORBITAL    1   79
 -4.79653333370196E-04 -3.44669597857040E-03 -1.67737067758981E-02 -1.36535324190499E-02  3.37494988984781E-03
  1.54146561513361E-06  3.66097385484796E-05 -1.09249590122317E-04 -5.35028555354315E-06 -2.39946769358820E-06
 -4.88145042389517E-05  1.09081114132384E-04  1.37048185431100E-06  1.35274217255019E-03  2.81485481814053E-02
 -9.87451774211027E-02 -6.98760212571651E-03  1.26370743975726E-02  5.48073200896113E-03 -5.97415485825345E-05
 -3.29102519676224E-05 -4.02468250242968E-02 -1.24595684487681E-02  2.65761717063580E-04  2.86737099788490E-05
  3.10829523809226E-02  1.24096706145218E-02 -4.79755335479602E-04 -3.44744770287751E-03 -1.67774634596912E-02
 -1.37351057337435E-02  3.37038377190200E-03 -6.83843633138138E-07 -1.14660780574806E-05  7.72344819579182E-05
  3.91302954818796E-06  1.85190740187314E-06  4.56068825480879E-05 -1.61960023101101E-04 -7.05291544495311E-06
 -1.35261706784581E-03 -2.81481357928446E-02  9.86914038758896E-02  6.98295822331193E-03  1.27640600357338E-02
  5.49490770157260E-03 -9.79745510000103E-05 -1.85225512604535E-05 -4.03154607469237E-02 -1.24563119941692E-02
 -8.19599393595060E-05 -8.64896451349711E-06  3.11670193094850E-02  1.24114745442211E-02 -1.23946365268001E-03
 -9.35560125450438E-03 -7.53633369080223E-02  1.26884296865082E-03 -8.35400447209345E-02 -3.42113956937163E-03
  9.32020470421227E-02  9.97994810560042E-06 -4.01793183649050E-04 -1.23972211292253E-03 -9.35784712386383E-03
 -7.53783005006648E-02 -1.26293143268977E-03  8.31770056584842E-02  3.42780617661673E-03 -9.35804833464138E-02
 -1.45716303224897E-05  5.59203483141479E-04  4.72111125139317E-04  3.57623899522258E-03  1.85060061471737E-02
 -3.09468488325219E-03  3.64339811505724E-01  6.60875890547820E-06 -5.94494291105342E-02  9.53313611736084E-04
 -2.62829270908724E-01  4.72264724137495E-04  3.57768429447007E-03  1.85166287952730E-02  3.09654151104333E-03
 -3.64285707751202E-01 -6.17482656882778E-06  5.93256396757454E-02  9.52972437900361E-04 -2.62662230445250E-01
  4.71697181250670E-04  3.57321424707167E-03  1.84661391292837E-02  3.09568628839965E-03 -3.64389426567573E-01
 -6.17173808887228E-06  5.93862436916683E-02 -9.52770217267545E-04  2.62726540697143E-01  4.72475761613314E-04
  3.57897858514854E-03  1.85634793399940E-02 -3.09450105365519E-03  3.64158012715630E-01  7.17186533925915E-06
 -5.94240352129592E-02 -9.54686358115857E-04  2.62820444449058E-01  1.97550610149411E-03  3.16891261806575E-02
  8.92317713712656E-02 -4.18274267835550E-03  3.14426762405506E-02  1.97525582510238E-03  3.17065739812149E-02
 -8.92240379319192E-02  4.19093244053748E-03  3.14160854661329E-02  1.97400172562688E-03  3.16674130501094E-02
 -8.92090400370033E-02  4.16168151833714E-03 -3.14624743627726E-02  1.97757981566878E-03  3.17376693859171E-02
  8.92377389571345E-02 -4.20865254639670E-03 -3.13941729555865E-02 -8.21390169973990E-02 -8.21482303732168E-02
 -8.21470109093608E-02 -8.21362957707850E-02 -2.26218066173788E-02 -2.26145214121257E-02 -2.25783371187961E-02
 -2.26460749095399E-02  1.01727283380980E-01  1.01746324834804E-01  1.01714574304124E-01  1.01751075343739E-01
* ORBITAL    1   80
  2.37994260407066E-04  1.71059173944403E-03  8.06223136492769E-03  5.34697480992727E-02 -3.33683041874378E-03
  8.34446285591453E-08 -1.31530331441883E-06  1.97692654642755E-05  2.94109672742881E-06 -4.29032014759896E-07
 -1.55191392068740E-06 -5.91064045351068E-05 -1.07067905848627E-05  1.03474713050672E-04  3.00891807155079E-03
 -8.71930902713979E-02 -9.64198044992106E-03  1.29292120954611E-02  2.69323450086778E-03 -6.67386581941448E-05
 -1.17597560507061E-05 -6.10518890780775E-02 -1.72952857121191E-02 -7.99492578152249E-06  1.60089587242748E-06
  4.48834641017366E-02  1.53153310036578E-02 -2.35794651649178E-04 -1.69453665602224E-03 -7.97851075817745E-03
 -5.35295723733400E-02  3.37623130999552E-03  1.25228939315658E-06  2.32592176234957E-05 -3.24960363551478E-05
  1.29934099276824E-06 -2.53017139243114E-06 -4.86551380931895E-05  1.13355191159008E-04  1.21895452503311E-06
  1.07133079823034E-04  3.08741904958962E-03 -8.73147894849399E-02 -9.63947056198263E-03 -1.25999795828160E-02
 -2.64737952416335E-03  1.21088804136592E-04  1.95487170519444E-05  6.08470051688831E-02  1.72556114414470E-02
  5.20775077355904E-05  3.65655135705569E-06 -4.51059679016024E-02 -1.53627046436704E-02  2.31037919980338E-06
  1.87792602247636E-05  1.10472818892191E-04  7.70834268702877E-07 -3.15946863287866E-04  1.46310750177921E-05
 -8.25983280813491E-04 -1.61515138587729E-03  1.85662597909849E-02  7.22792095918899E-07  5.66344545450077E-06
  5.17038759179315E-05 -5.14400334529639E-06  4.82143925759852E-04 -6.00720743474357E-06  1.10435280115975E-04
 -1.60343376334582E-03  1.80955991617165E-02  3.04275806828446E-04  2.29232801771705E-03  1.01208266815076E-02
 -2.39837851640862E-03  3.38683892608423E-01  3.21137110438180E-04 -1.00215875046087E-01  1.56932485519037E-03
 -3.19753720134006E-01  3.03500918108757E-04  2.28632622304272E-03  1.00712800827506E-02  2.39712198600073E-03
 -3.38743107438649E-01 -3.20761562548678E-04  1.00195117234780E-01  1.56962811013687E-03 -3.19715914954310E-01
 -3.04418500932863E-04 -2.29350179239378E-03 -1.00946794775848E-02 -2.39916392440399E-03  3.38718598062019E-01
  3.22262746661205E-04 -1.00177251499671E-01  1.56802707939459E-03 -3.19649044975499E-01 -3.04719352453670E-04
 -2.29581141294138E-03 -1.01209164359585E-02  2.39852670146891E-03 -3.38654498049691E-01 -3.22475445010981E-04
  1.00101748260106E-01  1.56866764591759E-03 -3.19562566205403E-01  1.64448524819087E-03  2.66498004276276E-02
  8.24076810915378E-02 -6.39989968318344E-03  4.48461514346817E-02  1.64215431712917E-03  2.66133117583888E-02
 -8.24031575183072E-02  6.39560584704927E-03  4.48695135683210E-02 -1.64073472316470E-03 -2.65880714115729E-02
  8.23978221332831E-02 -6.37424745474419E-03  4.48770549910437E-02 -1.64282873027288E-03 -2.66260751317423E-02
 -8.24105025883093E-02  6.40760497481057E-03  4.48472114531442E-02 -9.43859022322356E-02 -9.43976887436558E-02
  9.43647205169860E-02  9.43819309518301E-02 -3.29757005861885E-03 -3.26959999491673E-03  3.28239959209001E-03
  3.29563864458438E-03  9.50584928654900E-02  9.50490932974249E-02 -9.50478617877853E-02 -9.50594112260661E-02
* ORBITAL    1   81
  7.96061389411492E-07  5.82688471989621E-06  3.01841799289089E-05 -5.18888796290181E-05  8.97861180244537E-06
 -1.62856342518415E-04 -4.41308079255300E-03  5.80602486034198E-02  6.47722848635262E-03  4.86708873710260E-04
  1.06240479111789E-02 -3.82094967346842E-02 -2.17509310118448E-03 -1.46505562468791E-06 -2.88933563578948E-05
  4.98687453185774E-05 -1.07543913214916E-06  1.10010416312822E-04  1.00699771084443E-05 -3.35051533875068E-02
 -9.44034747329621E-03  1.89546022232365E-05 -1.74543395027084E-05 -2.55854828542781E-02 -6.49836557838518E-03
  6.10875029916648E-05  7.12761435544619E-06  6.29273062836269E-07  4.58826936529171E-06  2.32394565908278E-05
  2.06080516196078E-05  1.57957198564973E-05  1.63300277704720E-04  4.42155700528270E-03 -5.80727923495226E-02
 -6.47470877805261E-03 -4.87408253853536E-04 -1.06350480642716E-02  3.82182826688318E-02  2.17202923264952E-03
  9.47816006777826E-07  2.14880135041709E-05 -1.63935862691727E-05  1.87982222725458E-06 -3.51793572497980E-05
 -3.13055278328086E-06 -3.34551358087781E-02 -9.43213052724901E-03 -1.25526366513988E-04 -2.28492979000506E-05
 -2.56590547056853E-02 -6.50298022660533E-03 -4.74674730114755E-05 -3.76654916750507E-06  1.15109527587597E-06
  9.40290054461702E-06  5.55276466604734E-05 -1.83466345879963E-06  3.13066952672058E-05  6.36578180583260E-06
 -2.68555011401301E-04 -2.62574384531430E-03  4.69702080525615E-02  5.41721215243561E-07  4.41244142276596E-06
  3.00365661872437E-05  1.54851956057948E-06 -3.79122492882404E-05 -2.96563053638790E-06  6.03534832000882E-05
  2.63221101987362E-03 -4.71691594037477E-02 -4.93490558330904E-05 -3.84681939970474E-04  1.05902676742175E-02
 -1.82516506653039E-03  4.00728127891829E-01  1.35325479344757E-04 -2.92016776274952E-02  1.85445857744630E-03
 -2.85418324496981E-01  4.92725645163966E-05  3.83978775023562E-04 -1.05652524369390E-02 -1.82589840194687E-03
  4.00750825884547E-01  1.35425646795912E-04 -2.91329533023256E-02 -1.85302398781470E-03  2.85279769617566E-01
 -4.94672010661057E-05 -3.85450137249936E-04  1.05693627242031E-02  1.82603956823808E-03 -4.00770907901703E-01
 -1.34885504897138E-04  2.91535649826129E-02 -1.85377747737944E-03  2.85334273262520E-01  4.92580673380654E-05
  3.83942717583061E-04 -1.05749371897933E-02  1.82520858758850E-03 -4.00720256172850E-01 -1.35503593635167E-04
  2.91418798228718E-02  1.85349429851431E-03 -2.85303505737682E-01  1.49766240589255E-03  3.13809046541021E-02
 -1.28648849690817E-02  3.90433359190157E-03 -4.19942354557859E-02 -1.49754400257499E-03 -3.13827009663519E-02
 -1.28640792527291E-02  3.89060198690472E-03  4.20156736048784E-02  1.49740750692443E-03  3.13788836223711E-02
  1.28618758816271E-02 -3.89435689046324E-03  4.19986544432764E-02 -1.49768530358633E-03 -3.13814705729878E-02
  1.28697018461118E-02 -3.90005208378520E-03 -4.20057683857047E-02  8.02728655680234E-02 -8.02873592336327E-02
  8.02638438650410E-02 -8.02858537285296E-02 -1.59622798941570E-02  1.59822749709663E-02 -1.59671898275638E-02
  1.59666548907168E-02 -7.32269311129586E-02  7.32250982894398E-02 -7.32231112375345E-02  7.32327012213612E-02
* ORBITAL    1   82
 -1.43279003684948E-06 -1.04462176923625E-05 -5.37953599880870E-05 -9.36334509673038E-06 -3.56803399888972E-05
  1.66509180259725E-04  2.97174678955649E-03  1.03657033663298E-02  3.63388127911852E-03  7.26698650335866E-04
  1.48115203168262E-02 -4.13169444295662E-02 -6.78096625438025E-04  2.19925218949742E-06  4.41202589661809E-05
 -8.58443564469324E-05 -9.81484793759226E-07 -1.07074368963739E-04 -8.52496197881134E-06 -2.90186753754343E-02
 -1.01144631348658E-02 -5.96026995933497E-05  1.86074612933086E-05 -2.52794751392602E-02 -3.41630678386730E-03
 -1.38538829519142E-04 -2.55426945981145E-05 -1.15276849873801E-06 -8.39628331924203E-06 -4.34420513470512E-05
  1.48999140154709E-05 -3.49530725113166E-05  1.64693274241879E-04  2.93311780635749E-03  1.05069616956023E-02
  3.63986091736498E-03  7.30408329049274E-04  1.48950079545028E-02 -4.15657582434921E-02 -6.87094299663546E-04
 -1.93838011956635E-06 -4.23953199842853E-05  5.69538806625212E-05 -1.21981908676756E-06  4.48186317856389E-05
  5.35340795034948E-06  2.88478919423136E-02  1.00787374147009E-02  1.14532978762920E-04  1.07848111316457E-05
  2.52332877037852E-02  3.43128297708794E-03 -8.17356002195272E-05 -1.44304734902377E-05 -7.24869075725508E-04
 -5.51816413619410E-03 -4.25276022087924E-02  5.85445793263978E-04 -1.27556176894264E-01 -7.80034639205073E-04
  2.19287159744859E-02  8.55528274261651E-06 -3.63794770395989E-04  7.21937834810800E-04  5.49404021550697E-03
  4.23764115796769E-02  5.72338728563003E-04 -1.26825968150581E-01 -7.66745977060188E-04  2.15852724449886E-02
 -1.21347665234414E-05  4.55660396579871E-04  2.58373645252500E-04  1.97526356956877E-03  2.68024829415925E-02
 -2.25089811831207E-03  4.33037338758332E-01 -2.81668013028253E-04  1.08471076119803E-02  9.88530224805204E-04
 -2.38829672420533E-01 -2.56929659134684E-04 -1.96411596656470E-03 -2.67795478939549E-02 -2.24914955402307E-03
  4.33091194773815E-01 -2.80458741693272E-04  1.07799550436155E-02 -9.91312291016611E-04  2.39002716233479E-01
 -2.57767514398576E-04 -1.97062136076030E-03 -2.68336472144779E-02 -2.25017044780906E-03  4.32992951680896E-01
 -2.80325689365144E-04  1.08404517089825E-02  9.91324760425561E-04 -2.38933936936522E-01  2.58095519849638E-04
  1.97300630011002E-03  2.68183910099253E-02 -2.24951014551838E-03  4.32943186773646E-01 -2.80420983130196E-04
  1.08889506544373E-02 -9.90468181316060E-04  2.38802660182317E-01  1.21265921205035E-03  2.79195531477421E-02
 -1.67024264863524E-02 -3.44802293438274E-03 -2.99824517741278E-02 -1.21039904776840E-03 -2.78894309968745E-02
 -1.67008661626423E-02 -3.43682723751712E-03  2.99411567449917E-02 -1.21245397572325E-03 -2.79335635720633E-02
 -1.66857194105388E-02 -3.46337489267647E-03 -2.99844712181247E-02  1.21426290779125E-03  2.79605008768464E-02
 -1.66929428657825E-02 -3.47177814343557E-03  3.00206638172797E-02  6.72780971363979E-02 -6.72358950234625E-02
 -6.72368095331590E-02  6.72789596599616E-02  9.57504613006981E-04 -9.82968149603199E-04 -9.55685397249439E-04
  9.37067673539140E-04 -7.85892255993428E-02  7.85813443553728E-02  7.85601576146279E-02 -7.85723684527922E-02
* ORBITAL    1   83
 -6.85612433308299E-05 -4.99340496373493E-04 -2.49571227432996E-03 -4.84752203454772E-02 -3.40052960027052E-03
  4.82933167331456E-05  6.14723296872298E-04 -2.30431984376262E-02 -3.08850768626852E-03 -2.59441943632673E-05
 -7.18117490617977E-04 -1.14730921077521E-02 -2.10907727501652E-03  1.62733645396378E-04  4.25630184153247E-03
  1.67824215233093E-02 -1.75207653534379E-04  1.88970031307598E-02  1.92239509699029E-02  9.99696507824460E-03
  9.43731408618576E-03  6.99847717305371E-03  2.07704881926844E-02  2.52452305554116E-02  2.18940762575294E-02
  1.41363966945600E-02  1.31930881861005E-02 -5.82747047306044E-05 -3.85935351095131E-04 -2.02460735044756E-03
  2.07178065209251E-02  1.69416808702286E-02 -4.47905066826146E-04 -1.15303895432498E-02  5.61304050825909E-02
 -2.41073255917131E-03 -2.72577534909682E-04 -6.93119437181962E-03  3.39221344915950E-02 -1.17140254094446E-03
 -5.95893960093481E-04 -1.54247643929200E-02  8.56748841249870E-02  3.03124567554794E-03  4.52363359330909E-01
 -5.93893129646272E-02  2.74091352256676E-01 -3.71153508974269E-02  2.56340858602077E-01 -2.87406341579732E-02
  6.13610591120290E-01 -7.74440185335557E-02  4.27808619740088E-01 -5.55213438161583E-02  2.70483147154019E-04
  2.33375094357488E-03  3.69432878512524E-02 -4.22961783496991E-04 -1.18662646111506E-01  4.30481514848034E-04
 -7.22674943748906E-02 -3.10331302893792E-05 -1.55147905609533E-01  2.03497020936806E-04  1.84532026448871E-03
  3.33749816848867E-02  7.62547709620133E-05 -1.07581598539618E-01 -6.01404973399345E-04 -4.80737163280892E-02
  1.96883690523489E-05 -1.42670520950199E-01  1.34934560145477E-04  1.03566017267314E-03  1.64947903496476E-02
  4.76602555804156E-04 -2.35011859146965E-02  6.52066398197053E-05 -1.88287553915130E-02  4.89613083212067E-05
 -3.22899518278339E-02 -1.95270962531116E-05 -1.60835881473464E-04  8.82932641886476E-04  1.28354778438970E-05
  1.20573085746371E-02 -1.07221535912120E-05  1.82005499617491E-03  1.54394021385443E-04  1.62419152706109E-03
 -1.90029136490836E-04 -1.71959644112218E-03 -6.82201962490881E-02 -6.55043142784488E-04 -1.33378557262154E-01
 -1.13634676656442E-03 -9.16963603283251E-02 -6.01786776779374E-04 -1.43942101747535E-01  8.25790631005653E-05
  7.08041732168273E-04  1.39285812413617E-02 -1.11185254038812E-03 -8.02505181009800E-02 -4.92686295242458E-04
 -2.27700026695222E-02 -1.97701207498033E-05 -5.88753935747349E-03  1.76629865379281E-04  2.40014173341404E-03
 -3.55934404953251E-04  1.72957008966383E-03 -1.38633533114849E-03 -1.32241027965060E-04 -1.81796147790334E-03
  7.11145796441663E-03 -9.91663557306593E-03  1.97302921371568E-03  1.03867490571646E-04  5.88229946515480E-03
 -3.67055766132390E-03  3.33245330617835E-03  2.92892491368482E-03  5.94781605575219E-04  7.94776985930401E-03
  7.84456275032202E-03 -1.16445400776504E-02  1.21750766839856E-02  3.55099153275526E-03  2.34780525764895E-03
  3.29298050679349E-03  1.31423573760637E-02 -6.22002313997026E-04  5.21769756847411E-03  8.87262892508428E-04
 -3.07395936023215E-02 -1.34525353250161E-03 -1.48264570251484E-03 -8.13867291181647E-03  1.71574693375681E-02
* ORBITAL    1   84
  4.49642558325787E-06  3.08685293708583E-05  1.48915439154206E-04  1.14211673765189E-03  2.72959410890057E-05
  2.88504791762967E-04  5.58952091568400E-03  2.09450069459873E-03  3.27111016571421E-03 -6.00477234043375E-04
 -1.17013369460861E-02  3.52407389166120E-03 -5.57121051033792E-03 -3.41333245168229E-06 -7.81567379171862E-05
 -2.18656613036369E-04 -3.30477535073254E-05 -2.44678142346230E-04 -2.62842717966667E-04 -3.77784827207291E-02
 -3.58280606567781E-02 -1.04448943035970E-04 -2.79679602102693E-04  1.89535648697517E-02  1.78432694609119E-02
 -1.83773984863291E-04 -1.78620367515096E-04  2.41524464522914E-07  1.67725743907117E-06  1.82150743012207E-05
 -6.17480259239356E-04 -2.35366722091549E-04  8.22116302115579E-04  1.83805113811847E-02 -4.65925542069450E-02
 -1.11025841204148E-04 -1.64660987097300E-03 -3.63786651880631E-02  7.31492047057817E-02  1.15590003082006E-04
  8.81207369633239E-06  2.30919360629678E-04 -1.28410564016440E-03 -9.13565894511805E-05 -6.62970842348715E-03
  8.39532986815182E-04 -8.51777458563073E-01  9.93086157499039E-02 -1.61590674663126E-03  1.31794981500179E-04
  3.94556788914913E-01 -4.10471660403474E-02 -6.75612563839382E-03  8.59661204555469E-04  6.86817427327960E-05
  3.98357289126056E-05 -4.26879612458856E-02  6.37667678421884E-04  1.16194313549590E-01 -1.28418013773119E-03
 -2.40298103767712E-01  1.28223273859360E-03  1.11277056886395E-01 -7.65003393015700E-05 -1.07970118999378E-04
  4.16182029874973E-02  6.27948928150299E-04  1.15604554223937E-01 -1.26302523942886E-03 -2.40084221056999E-01
 -1.29084261448148E-03 -1.07418547905199E-01  3.05289744544459E-05  2.51204195177697E-04  2.42808072575083E-03
 -1.95815668926970E-04  2.45351140653713E-05  2.39235214803798E-04  2.73183197377139E-04  8.83376455588243E-05
  8.51571344929636E-04 -3.61488626950827E-05 -2.94077009192898E-04 -2.87147395376369E-03 -1.95380918075460E-04
 -6.21219668832315E-04  2.37561779430827E-04 -8.35095615918458E-05 -8.64505023806336E-05 -2.24448762931075E-04
  3.41094401602035E-04  2.70031200802167E-03  3.03396707081594E-02  4.57422318457985E-04  6.26722689546911E-02
 -1.23827153430229E-04 -3.59459566528421E-02 -3.66960250167950E-04 -3.12545878792314E-02 -3.35613857935194E-04
 -2.65525797842543E-03 -2.93240506361287E-02  4.62268216049352E-04  6.22859411932050E-02 -1.37484667201960E-04
 -3.71487132615625E-02  3.79901919785445E-04  3.40068274712095E-02  6.26271588104908E-04  8.65707304094273E-03
 -2.41348305461498E-05  9.46969083135971E-04 -5.10598277267997E-03 -6.31553217037940E-04 -8.70372113749972E-03
 -1.36221856226782E-04  1.08966285691261E-03  5.08794042038277E-03  7.44625040931118E-04  2.28591970010096E-02
 -1.25454475330603E-02  2.43032995165244E-02  2.10084961251941E-02 -7.57269619360404E-04 -2.31117590026614E-02
 -1.27017920965698E-02  2.46079443132424E-02 -2.13270123767114E-02  2.45881794859207E-03 -2.55147914522820E-03
 -7.20770743408683E-03  6.86355731610037E-03 -4.21689799590704E-03  4.15761998534467E-03 -1.44160813084824E-02
  1.48893280196823E-02  2.99036162704183E-03 -2.98098544830202E-03  1.30041297828404E-02 -1.30208228684849E-02
* ORBITAL    1   85
  5.78566839591492E-06  3.92444766739722E-05  1.56178837608825E-04  2.58571143676762E-06 -3.05391528902957E-03
 -5.71254624173317E-07  1.24108120564710E-05 -7.75166634839286E-05 -5.50624160467502E-05  2.70097583811883E-08
 -3.16343097268147E-05 -2.36255310510819E-04 -1.85202567456275E-06 -3.07641570490809E-05 -6.48425781517297E-04
 -4.42555019110059E-03 -3.66763574141814E-04  9.97129473849679E-03  1.30666439437433E-02  1.11289675099324E-04
  1.00081695413660E-04 -1.60947166636127E-03 -2.94447870361020E-03  2.28519373357450E-04  1.81783315460823E-04
 -1.80576811621940E-02 -2.08459653737997E-02  5.02351582704655E-05  3.53586635108516E-04  1.56643214078412E-03
  1.00179154636557E-02  5.24140712288470E-04 -3.68041259909848E-06 -1.09307884433327E-04  4.66741271155958E-04
 -1.41910446612165E-05 -2.73941506371643E-06 -5.49949571845392E-05  2.86440337119648E-04 -6.64049851410538E-06
  9.35005714563715E-05  2.37667565879257E-03 -2.26317652479790E-02 -1.18851189735427E-03 -6.75996164411026E-01
  7.47571734255009E-02  2.20670405333894E-03 -2.98286749577207E-04  9.23878362613125E-03  1.42764663706951E-03
  5.49951030778916E-03 -6.81417345373310E-04  7.05763257502647E-01 -7.67092784487673E-02 -1.19216203988437E-05
 -1.32444464251108E-04 -4.01805389015670E-03 -3.88416062542427E-04 -1.55551399966870E-01 -2.49246577603597E-04
 -7.68063214510321E-02  9.04646695443784E-06  1.77531463712766E-02 -8.24391102943097E-06 -1.03536773387765E-04
 -3.79374728149728E-03  3.88308954741042E-04  1.53625697665479E-01  2.39121841090734E-04  7.56022960241110E-02
  1.42252563747708E-05  1.79400696452444E-02 -4.50497508641934E-05 -3.67216028822238E-04 -4.92920660024594E-03
  6.17503556291043E-05  4.83293569850807E-03 -1.38836043345378E-04 -3.73679122554507E-03 -7.70839254685057E-05
 -2.93212355232561E-03 -4.61057726828194E-05 -3.75312684987796E-04 -5.05546864477753E-03 -5.73331550780415E-05
 -4.92666600401938E-03  1.40767273296603E-04  3.59305440496482E-03 -7.78092761081470E-05 -2.67557715609671E-03
  1.36299546597858E-04  1.12186848308092E-03  1.79320615392395E-02  8.19568710897550E-05  2.27926210285865E-02
 -2.28920725239542E-05 -1.97818529390807E-02 -1.20726990126449E-04 -8.97813946027796E-03  1.39204005629188E-04
  1.14718019959327E-03  1.86760628235319E-02 -9.82858973203380E-05 -2.46592976306271E-02  8.09487454383739E-06
  1.87408463567030E-02 -1.14499250370182E-04 -7.74037876216775E-03  5.39909112046642E-04  8.02117218395411E-03
  1.19924293839394E-03 -5.05739609980156E-03 -6.05486017348854E-03  5.34251458688259E-04  7.95032917007432E-03
 -1.13772897940272E-03  4.96432068505878E-03 -6.02161883905159E-03 -7.70604915949074E-04 -1.71812623442106E-02
  1.11376171752726E-02 -1.99168856749512E-02 -1.29171870228073E-02 -7.65700708909506E-04 -1.71641180277958E-02
 -1.11107400198631E-02  1.98443507818639E-02 -1.28521943295748E-02  4.85262978384995E-04  4.56589388729645E-04
  5.68268676027097E-03  5.78385455177660E-03 -2.69589545628076E-03 -2.62444553940172E-03  8.64441525500972E-03
  8.35938274861095E-03  1.37836277632403E-04  1.31311828412136E-04 -3.98740215314138E-03 -3.76810252998564E-03
* ORBITAL    1   86
 -6.48847419646832E-05 -4.69926197846040E-04 -2.34028258822802E-03 -4.73373100499452E-02 -3.53238694393625E-03
 -4.38546881874873E-05 -5.34930819682441E-04  2.31773985972508E-02  3.18079672380039E-03  1.47049262289844E-05
  5.08373829779207E-04  1.11929873153680E-02  1.89559405268172E-03  1.57638426155513E-04  4.15747747406107E-03
  1.59334650396180E-02 -1.84324503449427E-04  1.87772871670603E-02  1.92177805073819E-02 -1.06143584682891E-02
 -9.97424264952291E-03  6.98742664938895E-03  2.06098151161635E-02 -2.51266824103730E-02 -2.18154122867655E-02
  1.38709974725835E-02  1.29359036367976E-02 -6.11080089021327E-05 -4.05067540383759E-04 -2.12002159539402E-03
  2.01486323340311E-02  1.68098906773309E-02  4.59003848332427E-04  1.17623506169100E-02 -5.81557018349992E-02
  2.30945872013896E-03  2.53789773186847E-04  6.58770979976160E-03 -3.21001970197970E-02  1.36066893954868E-03
 -5.94399991149247E-04 -1.53477688336938E-02  8.46225198841041E-02  2.98499907330706E-03  4.44210173446076E-01
 -5.84309869171488E-02 -2.87585247448843E-01  3.87494444894451E-02  2.53111922970582E-01 -2.84310370080580E-02
 -6.11866512757345E-01  7.72383478305842E-02  4.31899935655333E-01 -5.59676619340487E-02  2.09745079802319E-04
  1.88518888178291E-03  3.27634540704770E-02 -6.57270382774011E-05  1.08670186210342E-01  5.86798927822853E-04
  4.47629794802857E-02 -4.99067824197756E-06 -1.40634678954434E-01  2.53100876633631E-04  2.20312737768675E-03
  3.66805340321601E-02  4.30736942240889E-04  1.22308337253888E-01 -4.18995512030497E-04  7.00136893678323E-02
 -3.83320298938814E-05 -1.55224121601479E-01 -1.71876430960952E-05 -1.42874141779454E-04  8.74657434467676E-04
 -2.39787923181230E-05 -1.19157640558872E-02  1.27999592935286E-05 -1.78251075935726E-03  1.53705764547441E-04
  1.68596648298802E-03  1.32703896728368E-04  1.01768937852043E-03  1.63393587949538E-02 -4.81668920799731E-04
  2.33560004196349E-02 -5.85766163626538E-05  1.88579106065549E-02  5.34005225305257E-05 -3.22338316286902E-02
  8.79752157126798E-05  7.53111304613238E-04  1.48458621740243E-02  1.12455886118612E-03  8.22900185544154E-02
  4.90429987110509E-04  2.24990335150566E-02 -2.98896586508248E-05 -5.99905591626913E-03 -1.92685901496171E-04
 -1.74145927121818E-03 -6.85646540318917E-02  6.69131786334899E-04  1.34408484006504E-01  1.13226914041444E-03
  9.14662978597170E-02 -5.90274732816375E-04 -1.43518895713441E-01 -1.19929213038555E-04 -1.63949920121247E-03
 -7.09279864044402E-03  9.90001196672475E-03  1.86921600292769E-03  1.75093511447007E-04  2.37162403925746E-03
  2.76186501894556E-04 -1.59638819358893E-03 -1.37081210217633E-03  6.18398019205792E-04  8.31809515546571E-03
 -7.88357113893603E-03  1.19087513298674E-02  1.24177095276740E-02  6.58234925958577E-05  5.18515361394689E-03
  3.35974493803745E-03 -2.69662802912232E-03  2.43906452661857E-03  2.36427902229266E-03  3.49811166729490E-03
  1.31575170203300E-02  3.37190651998154E-03  5.13186508389966E-03 -5.82957867072738E-04 -3.10234003369252E-02
  1.43288778977612E-03 -1.39021272696455E-03 -1.38146610354386E-03  1.73755433406204E-02 -8.53278896779373E-03
* ORBITAL    1   87
  2.48555370013081E-04  1.75876302463508E-03  7.88990297710039E-03 -2.50756779864628E-02  1.33435053103702E-02
 -1.30115562973249E-06 -3.27910260871543E-05 -2.99886965132068E-04 -2.77229298864862E-06  1.26510846819394E-06
  1.32562565935764E-05  1.71629977625234E-04  4.66367299257968E-05 -1.23445987541014E-04 -6.03173499488363E-04
  3.68636872884437E-02  1.20799451029928E-03  8.84562652057254E-03  6.13955723284322E-03  1.93164453168362E-05
  2.19135350229302E-05 -1.75252677289838E-02 -5.99715110763929E-03 -8.75117513222556E-05 -6.68700160904587E-05
  7.81703660518306E-03  6.25935273077298E-03  3.97132834855936E-04  2.86308416658657E-03  1.35048411283855E-02
  1.29891608847400E-02  8.03563934082365E-03 -1.01130941238933E-07 -7.27941918913074E-07  2.14378294449958E-04
  2.21613102116654E-05  1.88688600224991E-06  3.21360796800790E-05 -5.91981928050377E-04 -1.49305456612513E-05
  6.33544509661126E-04  1.09901033681300E-02 -1.60492747576332E-02  4.01773332030978E-04 -2.61649731103694E-01
  2.30070545427594E-02  1.29940277426912E-03 -1.99520451720613E-04  9.11669019674256E-01 -9.38119200124762E-02
 -2.04841497332293E-03  2.28195177157330E-04 -2.59101300222985E-01  2.77564891721646E-02  1.31920713338319E-04
  8.90945745675089E-04  1.61106377069382E-04 -2.67972612857710E-05  4.82533482801756E-02  8.76055132135578E-06
 -9.42296957233268E-02  6.68531282331466E-04 -2.61680460336414E-02  1.35149575147439E-04  9.13945978602793E-04
  7.87535059116785E-05  2.94895956283819E-05 -4.82330660968962E-02 -4.59608768589363E-06  9.53345084019718E-02
  6.47026584954176E-04 -2.62150350060973E-02 -1.12477522186914E-04 -8.49473373761473E-04  1.45379335278405E-03
  1.28119722584659E-04 -6.25173002671880E-03  6.65612772659423E-06 -1.05568507903831E-02  1.02291246204173E-04
 -2.01203275226295E-02 -1.15637272240663E-04 -8.73860259715659E-04  1.36367566605507E-03 -1.30954921517132E-04
  6.31125709049559E-03 -1.30897018240087E-05  1.05650373706768E-02  1.09139343089355E-04 -2.00751635376302E-02
  1.95594583114240E-04  1.56722302526984E-03  2.34882196874351E-02 -5.12401028660090E-04 -6.58607828251020E-02
  3.66716072007275E-04  2.45594458952822E-02  7.34790860915916E-04  1.08186743214603E-01  1.96401321754476E-04
  1.57323157924300E-03  2.34791800933064E-02  5.14129425368829E-04  6.58632995180961E-02 -3.59365935940596E-04
 -2.42018913850713E-02  7.29474217971683E-04  1.07770082607571E-01 -2.35633139673382E-04 -2.51665209480522E-03
 -6.32738669051309E-04  1.37671054070672E-03  3.13349726033649E-03 -2.26417024144139E-04 -2.42113964726819E-03
  6.25462192918659E-04 -1.37155951455656E-03  3.11518827817349E-03 -3.21498328458305E-04 -1.08997240644529E-02
  1.30557092314509E-03 -1.56043170936184E-02 -1.80310170268271E-02 -3.09301383572379E-04 -1.06925607631677E-02
 -1.26748921176168E-03  1.54659714871577E-02 -1.79339519222354E-02 -3.07752971742273E-03 -3.04076262681000E-03
 -1.91602436939968E-02 -1.91923290039907E-02  3.23558767479203E-03  3.17097602544388E-03  1.26178257129958E-02
  1.25121016208358E-02 -1.70645150995591E-03 -1.67765578596966E-03  1.02697533996456E-02  1.03228646371621E-02
* ORBITAL    1   88
 -3.92258556504119E-03 -2.80180059924300E-02 -1.28964202502791E-01 -2.99539272318903E-01  1.01363879218292E-02
  8.54935348435847E-06  2.96846456890724E-04  2.87815439310606E-03 -3.92968502214349E-04  3.88548421739549E-05
  6.42700765497266E-04  8.03617964568115E-03 -4.37197781699897E-05  3.54087527247915E-03  6.12209360644745E-02
  1.34148919827418E-01  3.12388772090794E-02  6.88404369299026E-04  2.46725985434197E-02  2.12928751125277E-04
 -1.12052633024167E-03 -5.84727220736790E-02 -5.90898272422029E-02  3.92538451665795E-04  2.30413524705849E-03
 -3.46779372188549E-04  2.61703321939391E-02  1.83424711419201E-03  1.32535045137904E-02  6.63379806508845E-02
  3.05137797478136E-01  8.29523116943203E-02  3.27434024001974E-05  6.37510521541347E-04 -4.29383957398156E-03
 -9.53760867473089E-04 -8.13035504468912E-05 -1.60222460538570E-03  6.05559801522438E-04 -1.08633202048434E-04
  2.71712917207259E-03  5.44869796642293E-02  2.49274351435134E-01  4.62573880609674E-02 -8.88393530505060E-02
 -5.48674878128170E-01 -7.62866202218933E-03 -5.03798839759058E-02  1.24803182721070E-01  8.56412304435945E-01
  3.03497662163279E-03  2.13969665742926E-02 -9.52732107002069E-02 -6.00055161055307E-01 -7.47577375207839E-03
 -5.72675744129408E-02 -2.17353606452679E-01  7.79470363023235E-03  9.21207484329869E-02 -1.23803380181874E-02
 -1.13084930428100E-01  8.73206149286669E-03  3.77851831953367E-02 -6.52873426622318E-03 -4.99963211290486E-02
 -1.91300375627065E-01 -6.88062566131815E-03 -8.24273206075496E-02  1.06067496943210E-02  9.44123852410638E-02
  7.51968793255754E-03  3.49352622429851E-02 -3.65734851700602E-04 -2.80497285607270E-03 -1.16702783747969E-02
  2.61209224866309E-05 -1.06985041295345E-03  1.82789475106583E-04  3.36128832972561E-03  8.19219415752264E-04
  7.38862919721778E-03 -2.50893528731687E-04 -1.92088619489274E-03 -7.33085371984737E-03  1.48674077745381E-04
  4.08721261440469E-03 -1.35406925053831E-04 -3.43317926325071E-03  6.10408027738176E-04  3.50888510062692E-03
  4.25059687907449E-03  3.29082904516598E-02  1.51762302779477E-01 -1.91584828675519E-03 -1.25677483902405E-01
  2.38986887965620E-03  3.72423458148161E-02  1.58937940309162E-02  2.62647390167241E-01  4.12507993982296E-03
  3.19171756063501E-02  1.45172834912228E-01  2.46084339181979E-03  1.36286541051785E-01 -2.91915666567492E-03
 -4.65555542298817E-02  1.59937268568126E-02  2.69007181928037E-01  1.22341259852297E-04  7.27013698738875E-04
  2.67100720449875E-03 -5.01689368782471E-03 -6.29539116051652E-04 -1.69075630768378E-04 -1.64270120788430E-03
 -2.99488681363518E-03  4.37797868886809E-03 -1.08671178819037E-03  2.87214125949348E-04 -1.93626273320354E-02
  2.41589228918793E-02 -2.24129784575120E-02 -1.29075482426058E-02 -1.99456037195428E-04 -2.71523726113093E-02
 -2.77273068235998E-02  2.56492473782799E-02 -1.89368400386789E-02 -1.76697895284438E-03 -1.87198818285007E-03
 -3.82462329695138E-02 -4.00004328479185E-02  6.81021297822930E-04  1.69669703571597E-03  2.57126022716124E-02
  2.89618142502459E-02  1.62174262671499E-03  2.55059917290953E-03 -3.46682325715761E-02 -4.27220811687246E-02
* ORBITAL    1   89
 -4.22956135450427E-04 -3.02264954180510E-03 -1.40148011038838E-02 -4.69464290771929E-02 -1.49327757208918E-02
 -1.02355943128969E-03 -1.89259188487997E-02 -7.67720271862583E-02 -2.48118254342795E-02 -6.54342162015886E-04
 -1.24172389350024E-02 -6.08498598486975E-02 -1.37226586397212E-02  2.88241829537412E-04  5.06977398205029E-03
  1.25533138411481E-02  3.49049513049090E-03 -6.81492020263860E-03  5.82794322157572E-03  3.41805690000533E-02
  7.79708624159264E-02 -3.04488671515242E-03 -2.70875774140621E-03  5.95991362987594E-02  1.34387848954576E-01
  9.52577847946392E-03 -1.56262852556687E-03  2.52740161426193E-04  1.81936904521994E-03  8.78630650855310E-03
  6.63184605680724E-02  4.30610786925944E-02  3.31026784743386E-04  6.92056243260969E-03  2.47576652008503E-01
  4.83891632490768E-02  2.87890364080888E-04  6.13476811684394E-03  1.73518772822365E-01  3.38797508105612E-02
  1.49045221948328E-04  2.84593090830449E-03 -1.49824195182798E-02 -1.58360497150924E-03 -6.56589914916127E-02
 -5.18607843607474E-01  5.49630300315013E-02  3.30123068431318E-01  8.45722509711556E-03  7.75248149003478E-02
  1.02568640915048E-01  7.20293469515928E-01  7.31391097134646E-02  5.65167773830726E-01 -2.83772651052406E-04
 -2.15264066454558E-03 -4.08183453046916E-03 -1.63937440168569E-02 -3.93841683993189E-01 -8.55542680462550E-03
 -1.93087566747621E-01 -8.57990977602725E-04 -2.45143927457192E-02 -4.14135050808334E-04 -3.14154877674320E-03
 -1.45939294631354E-02  1.78135849951142E-03 -3.50360132412199E-03  1.14776765601649E-03 -2.93012171277482E-03
  1.59622359773554E-03  2.60325912498911E-02 -8.22790270952524E-04 -6.38516073093815E-03 -3.23841694260433E-02
  1.69104809080866E-03  1.59159249156513E-02  1.06407464191885E-03  1.28703413362786E-02  1.11117114708515E-03
  2.52458038415006E-02  8.49209703288483E-04  6.52550106988275E-03  2.98340961675723E-02  1.73614610334157E-03
  1.76615964275741E-02  7.15757825851013E-04  3.37956705992526E-03 -1.10347843052245E-03 -2.81162520492564E-02
 -3.30087642122632E-03 -2.50183094701117E-02 -5.68538481425112E-02 -5.93124552530514E-03 -7.08617161040366E-02
 -9.56763875116119E-03 -9.56866707048003E-02 -2.96048137092343E-03 -7.22445854652390E-03  4.90570233265806E-03
  3.78162959216205E-02  1.42594749550160E-01 -1.22431482711555E-02 -1.43371451367661E-01  7.75339447411843E-04
  4.86741850431626E-02  5.56899020540387E-03 -1.27294922719207E-02  1.56318205742580E-03  1.30299266299578E-02
  5.35736622056367E-03 -6.78966082212648E-03 -4.53324734370541E-03 -2.00954284711825E-04  1.29596541216893E-03
  4.73993630681443E-03  5.44531409345240E-04 -2.46507503843374E-03  1.39963027718869E-03 -9.74696778675028E-03
 -5.93551036902474E-03 -1.73005632756318E-02 -1.67389229713166E-02 -7.85439794439085E-03 -9.78512466665468E-02
 -4.42011917797968E-02  6.15922657159734E-02 -6.95162360595186E-02 -1.08448443730262E-03  3.27124700757509E-03
 -1.33811575814537E-02 -4.12452231450743E-02  3.09002005669265E-03 -5.85004399347224E-03  2.05339051110916E-02
  8.09110687626476E-03 -1.30237432772531E-03  4.61462503373864E-03 -2.70960085980153E-02  4.76797173492589E-03
* ORBITAL    1   90
  1.55165216381417E-04  1.10641754127894E-03  5.01876493961064E-03  8.19624720432403E-03 -2.17272323222198E-03
 -4.32982169623632E-04 -7.60003271659969E-03 -1.06820278499747E-01 -5.68892993584910E-03  1.14250225770125E-03
  2.04258114405610E-02  2.37273332362197E-01  1.75504400448629E-02 -1.50619350228112E-04 -2.60507883409471E-03
 -5.72448257223123E-03 -4.05539754407207E-04 -1.64368384317607E-04 -1.00100517056143E-03 -1.88566656369940E-02
 -8.25093948719251E-02  2.39796153069581E-03  1.75432939585106E-03  4.00477535017686E-03  3.25801027904813E-02
  4.70117669846858E-05 -9.92911451653813E-04 -4.61384813059467E-05 -3.33834332574219E-04 -1.67243960675165E-03
 -6.86508247766782E-03 -3.89917742167134E-03  8.54061521699878E-04  1.67290266153673E-02 -6.02701022615570E-02
 -1.02379106470290E-02 -1.98107908186646E-03 -3.87923643634963E-02 -1.11169849983676E-02 -4.06704079894678E-03
 -1.09966651927198E-04 -2.24764269888965E-03 -1.07088158934843E-02 -1.87931988071492E-03  3.69206617530243E-03
  2.30602320105194E-02 -1.65978686575608E-01 -1.08097904519647E+00 -5.50364710941334E-03 -3.83767740126212E-02
  6.74289998762933E-02  4.75382305326747E-01  4.75345683514894E-03  3.15678398505799E-02 -8.38973378263880E-03
 -6.44091533334472E-02 -2.18495701594941E-01  8.74058792439890E-03  1.01120706811478E-01 -1.66108080492719E-02
 -1.71797926827209E-01  1.60166743559463E-02  8.15770610245894E-02  9.04097302377763E-03  6.93896305701884E-02
  2.37072439778953E-01  9.50269701878088E-03  1.10683623847628E-01 -1.75670610578753E-02 -1.78619610594013E-01
 -1.66644290500909E-02 -8.25707657731162E-02  1.09796056599439E-05  9.26369066344946E-05  6.28779688629531E-05
  4.30989205616903E-04  1.46583750636478E-02 -7.68670896239263E-04 -2.11489522039498E-02  8.00033121702926E-05
 -2.90227517355704E-03  6.54225869649757E-05  4.91882424652244E-04  2.86144823161856E-03  4.74848176789479E-04
  1.57825271447398E-02 -7.45891145659031E-04 -2.07601307195730E-02 -1.72102075710005E-04  1.60560478014562E-03
  1.19642904724493E-03  9.46701434563510E-03  6.65855969680474E-02  5.80248053830029E-03  1.18388640293269E-01
 -5.71201507955992E-03 -9.94779959374606E-02 -1.72827373483477E-03 -7.81731136350213E-02 -1.63074884815434E-03
 -1.28267126500388E-02 -8.22712464499021E-02  5.64955252482491E-03  1.07778565598930E-01 -5.35961929035701E-03
 -9.38621116787830E-02  1.95034322647082E-04  5.19946591257950E-02  1.35439775002472E-03  8.94623135564927E-03
 -6.82553573879628E-03 -3.31687491536049E-03  4.64333641493346E-03 -1.33186672014669E-03 -8.66622656031606E-03
 -6.41168068667766E-03 -3.30480040389166E-03 -4.60535114465208E-03  5.14417633999629E-03  8.42474795983069E-02
 -4.20950192458326E-02  3.63301372944340E-02  6.67990605131205E-02 -5.22150926276761E-03 -8.30213933319957E-02
 -3.95789186817030E-02  3.46671481132287E-02 -6.56813103862501E-02 -5.28982071728529E-03  6.21578121324738E-03
  2.04717763919660E-02 -1.71973368773400E-02 -7.48991085043185E-03  7.32597193876183E-03 -3.38931973847819E-02
  3.17569710019005E-02 -5.06232256508963E-03  5.85392398851996E-03  8.54105789110147E-02 -8.24392784375469E-02
* ORBITAL    1   91
 -1.47413278122469E-03 -1.09435996234289E-02 -6.42190972977741E-02 -4.78177028725780E-01  1.50735799262644E-01
  1.27515504412519E-05  2.21541319795468E-04  5.82632776159445E-04  2.70181115689269E-04 -1.62129814619530E-05
 -3.77453382003131E-04 -4.43718144703007E-03 -7.91871095393004E-04  9.66512070210489E-04  2.58359010698397E-02
  4.58670830485249E-01  6.72716489216693E-03  8.96924815271462E-02  1.06609752842103E-01 -7.81371627751447E-05
 -9.58783437313067E-04  5.56256961639978E-02  3.86643067818540E-02 -1.41498042293008E-03 -3.33456597313885E-03
  6.81376014788288E-02  7.23439440120953E-02  2.07240212330151E-03  1.49598666535228E-02  7.41350648310702E-02
  3.51544337705628E-01 -5.81827037599814E-02 -2.19773331348923E-05 -4.82580588186559E-04 -7.45394349506801E-03
 -1.64813292945131E-03  5.84872905859204E-06  9.81578153234060E-05 -5.47816815149302E-04  6.17675859979008E-04
  1.71473139650177E-03  3.15245497520136E-02 -1.37811669643955E-02 -2.12209085504383E-02 -7.57068397859343E-02
 -5.98322926474407E-01 -1.45816529025153E-04 -2.54495664464701E-03 -5.89918124705733E-02 -6.09521942180211E-01
 -9.27525724763403E-04 -6.89229892462826E-03 -5.61525105620349E-02 -4.45459623545748E-01  1.52707472204301E-04
  1.29993037052802E-03  4.30948410277294E-02 -4.48128151282682E-03 -1.33883924875456E-01  9.09645959195305E-03
  2.79395964558407E-01  2.94427713743105E-02  4.96303497311368E-01  1.76247603833845E-04  1.48390583986909E-03
  4.41288884717225E-02  4.70662752123207E-03  1.40467919522384E-01 -9.02977399838929E-03 -2.77004907596358E-01
  2.97140504773458E-02  5.00517648888991E-01 -1.46910003521179E-03 -1.10458629056436E-02 -2.81872667827736E-02
  2.39375071721955E-03  3.16977559246005E-02  7.69599586260533E-04 -1.26623437629781E-02 -6.18810911307252E-04
 -5.65407855965125E-02 -1.57413425556987E-03 -1.18561141400405E-02 -3.22341874783019E-02 -2.55421865272222E-03
 -3.37347529862941E-02 -8.11294998055244E-04  1.23233435388158E-02 -4.84767494452478E-04 -5.44859780018795E-02
  2.82074734474499E-03  2.15330523119013E-02  6.11050935343225E-02  5.05493469995260E-03  1.35014927102679E-02
  2.91019889339747E-03  2.26465116818189E-03  3.11669749218877E-03  1.14463276090900E-02  2.81656279184234E-03
  2.15033461899835E-02  6.20311983116514E-02 -4.94169706375169E-03 -1.20435819257951E-02 -2.90239773083540E-03
 -2.95714075965160E-03  3.16100895160601E-03  1.40494343000708E-02 -1.36489311597371E-03 -1.43753877881522E-02
 -4.85319197033708E-03  8.97899146695144E-03  9.27238860606144E-03 -1.34326559937541E-03 -1.46144308164692E-02
  4.78842342093751E-03 -9.22744294579866E-03  9.48580584713139E-03  1.32758497616537E-03  7.14041001621290E-03
 -9.91546039389926E-03  2.81908350063221E-02  1.13613769888756E-04  1.31369383365353E-03  7.08904340069913E-03
  1.07796654302237E-02 -2.85922605495213E-02  4.45309653715386E-04 -1.30206995760197E-02 -1.31445398127271E-02
 -3.41419551159150E-02 -3.39122934844570E-02 -8.74511034069850E-04 -1.41948936905239E-04  1.51141161896195E-02
  1.55261038733961E-02 -2.14935213470755E-02 -2.19491029728174E-02  9.41983816098775E-03  8.68314465058556E-03
* ORBITAL    1   92
  4.76772123103488E-04  3.40828921911411E-03  1.58341748871300E-02  5.35744424463131E-02  1.56175561843846E-02
 -1.01327009885086E-03 -1.86953128746511E-02 -7.47490520619118E-02 -2.49605870804587E-02 -6.46710379310958E-04
 -1.22886115596332E-02 -5.96895665564355E-02 -1.29040752603248E-02 -3.39907106084831E-04 -6.00755174011264E-03
 -1.55048577268264E-02 -2.95966733327691E-03  7.49931158467340E-03 -5.54484872324171E-03  3.42316291322422E-02
  7.78298123257523E-02  4.54131864435966E-03  4.71883452467647E-03  5.94246322158904E-02  1.34378786439380E-01
 -9.07081834755897E-03  1.72578559485717E-03 -2.85388915388809E-04 -2.05490439807949E-03 -9.94326888887597E-03
 -7.11690969598628E-02 -4.36520311775613E-02  3.38861743931851E-04  7.08675555025756E-03  2.47291123016964E-01
  4.85154881298377E-02  2.76167463163477E-04  5.90217858655325E-03  1.72874482786029E-01  3.37649858161908E-02
 -1.78908504465849E-04 -3.42352689724687E-03  8.92616175270516E-03  7.89430927874972E-04  6.49750594097174E-02
  5.13057537432277E-01  5.35171906681944E-02  3.21536678779555E-01 -1.01969818974102E-02 -8.83953823867543E-02
  1.02331779440302E-01  7.19017869340298E-01 -7.41917424377043E-02 -5.73917179023577E-01  2.94642327735500E-04
  2.21947696966992E-03  1.09630165784730E-02  1.89574065573744E-03 -2.26366801751163E-03  1.08733547806998E-03
 -1.54635114678468E-03 -1.31150663737876E-03 -2.23861579369517E-02  3.13210199470926E-04  2.37709486746181E-03
  4.95347483834681E-03 -1.63210653066244E-02 -3.92344726144751E-01 -8.74395802942903E-03 -1.96996011380299E-01
  9.71083904730794E-04  2.77045709483269E-02 -8.83834359228035E-04 -6.79039372134105E-03 -3.11320021211335E-02
  1.77871514274026E-03  1.85234623129780E-02  7.30889648695269E-04  3.58188649789406E-03  1.13173810342857E-03
  2.86077112768349E-02  8.23318960447782E-04  6.39078917743347E-03  3.24124212714861E-02  1.68841539018509E-03
  1.56197083522605E-02  1.06398991975383E-03  1.28789061288119E-02 -1.14111785721450E-03 -2.57214431226972E-02
 -4.82268747295779E-03 -3.71799204042791E-02 -1.40218833114899E-01 -1.20834863775615E-02 -1.41635076253599E-01
  8.37417345246136E-04  4.87028327520516E-02 -5.47916996899494E-03  1.34995417707012E-02  3.28968672649372E-03
  2.49291690151524E-02  5.60978544490934E-02 -5.88636297036234E-03 -6.96886018349304E-02 -9.63137086521344E-03
 -9.64872005613555E-02  2.95952413246961E-03  7.76254513546621E-03  1.89567319513018E-04 -1.44036011691040E-03
  4.70913813576851E-03  5.89400474766248E-04  2.39378333857816E-03 -1.59605989908373E-03 -1.33260209527150E-02
  5.31388142214213E-03 -6.95105426762452E-03  4.40121038059276E-03  7.89030206328869E-03  9.84443339062100E-02
 -4.46360511890553E-02  6.23268339040643E-02  6.99312488672937E-02 -1.32381922539787E-03  1.02519545933758E-02
 -5.82535120752853E-03 -1.80337498490219E-02  1.66709206413089E-02 -3.45699238858481E-03  7.17481604999498E-04
  4.08699586050856E-02  1.30163990124067E-02  5.97948557770230E-03 -2.92312326046693E-03 -8.14642241945748E-03
 -2.02808790517530E-02 -4.84917142733070E-03  1.12131360269307E-03 -4.08196647054048E-03  2.66326493140743E-02
* ORBITAL    1   93
  3.99094349677185E-04  2.87694339274730E-03  1.35879513246647E-02  1.33294379393629E-02  8.02715876609598E-03
 -2.99512602430693E-07 -2.18681169201334E-05  1.80264925957226E-04 -1.17709317752868E-05  4.62429717177030E-07
  1.70069425385067E-05 -2.83934054766175E-04  3.82535889482005E-06 -6.34082245356735E-04 -1.10317759210398E-02
  1.59652734283279E-02 -4.18293787796578E-04 -2.62980577376012E-01  2.31730425950931E-02 -8.11635302712901E-04
  1.29175110313443E-04  9.11813698131068E-01 -9.38414505149800E-02 -6.50388455555150E-04  3.33830061151638E-05
 -2.57322046506474E-01  2.75168153324491E-02  2.47749940804835E-04  1.75170367926907E-03  7.83500167056959E-03
 -2.52106831658055E-02  1.32883937402729E-02 -1.44745873769794E-06 -1.37284746869489E-05  6.22167340850701E-05
 -2.16760073541565E-05 -3.27103429803451E-07  3.16713832636107E-05 -1.02892050598477E-04  4.95111069232623E-05
  1.23192789228616E-04  5.77702681182367E-04 -3.70150152802263E-02 -1.21314774440465E-03  8.88696316434750E-03
  6.17479685272305E-03 -8.43127432334772E-06 -1.84179884985479E-05 -1.75412507235027E-02 -6.01327815989515E-03
 -1.04335628773255E-05 -2.91825214360964E-06  7.80234839026298E-03  6.22802783013567E-03  1.28786013783660E-04
  8.66121016616970E-04 -2.54239704162207E-05 -3.10677516468461E-05  4.77618210001001E-02 -9.05812008499685E-07
 -9.50014370892527E-02 -6.63806026577823E-04  2.62093547769263E-02  1.37085464348819E-04  9.29741992493940E-04
  1.69176384533563E-04  3.25270071436240E-05 -4.81593193897401E-02 -9.19388585984370E-06  9.49618427050556E-02
 -6.60154555681411E-04  2.60715373857017E-02  1.96686268869115E-04  1.57602683226935E-03  2.35620059734953E-02
  5.09737120260444E-04  6.57495755806293E-02 -3.62939343878278E-04 -2.42562752353432E-02 -7.33048590558771E-04
 -1.07824478435893E-01  1.94118581799280E-04  1.55547293587599E-03  2.33612849365395E-02 -5.17344445716145E-04
 -6.59531006502811E-02  3.61607288090887E-04  2.43304716066726E-02 -7.28964864268050E-04 -1.07886251162410E-01
 -1.14274797350692E-04 -8.63490742661795E-04  1.37905608203591E-03 -1.31989984112750E-04  6.34852346455893E-03
 -8.91353137004953E-06  1.05081878345426E-02 -1.06439523493623E-04  2.00224313354342E-02 -1.13897787215249E-04
 -8.60649950389193E-04  1.47655978639084E-03  1.31849942995637E-04 -6.32531535870932E-03  8.58584596127090E-06
 -1.05455802440166E-02 -1.07589236513162E-04  2.00807666937943E-02 -3.13253008835383E-04 -1.07771638950680E-02
 -1.30436726767576E-03  1.55349909804546E-02  1.79781117227521E-02 -3.18437828668789E-04 -1.08548555615851E-02
  1.29946743345563E-03 -1.55878511579791E-02  1.79991211975456E-02 -2.33012819342781E-04 -2.50545595168637E-03
  6.53881846819908E-04 -1.43264963113046E-03 -3.13669734083912E-03 -2.28819916501225E-04 -2.45172545216039E-03
 -6.49032080651265E-04  1.38719814958692E-03 -3.11594399417470E-03 -1.91641160106424E-02 -1.91535085170778E-02
 -3.04608319442006E-03 -3.03822529344208E-03  1.25382985079168E-02  1.25863671538916E-02  3.22317337829095E-03
  3.20817353630051E-03  1.03016413247983E-02  1.02639882017356E-02 -1.70416043109900E-03 -1.70711138993105E-03
* ORBITAL    1   94
  5.26523121985024E-06  3.70664557164443E-05  1.64932246357405E-04  9.07771702067866E-04 -1.97910739585262E-04
  8.20607225599328E-04  1.83251743362961E-02 -4.65685794290426E-02 -1.32274215075652E-04 -1.64620637174942E-03
 -3.63495095383966E-02  7.34396070440352E-02  1.44193011264129E-04 -3.92435379436352E-06 -4.41851924615562E-05
 -4.97982108440156E-04 -5.09737146094618E-05 -8.05062832698624E-04  6.13621355143259E-05  8.51400575353993E-01
 -9.92694192300092E-02  3.41898949730501E-04  1.95941546680226E-05 -3.95514357972969E-01  4.11611869608003E-02
 -1.91534252216947E-04  8.72710328942764E-06 -2.93551648773713E-06 -2.07191715084311E-05 -1.00504441344760E-04
 -4.53427748136464E-04 -7.14703492208525E-05  2.88611833757907E-04  5.57952264621304E-03  2.00933170751304E-03
  3.26040534098348E-03 -6.02640857070419E-04 -1.17305089484193E-02  3.29449700765159E-03 -5.56382705756167E-03
 -2.71240474610673E-06 -6.72904450761480E-05 -3.10187015821647E-04 -1.13408876230479E-04  8.21668789968971E-06
 -6.94061504869840E-05  3.77541439716770E-02  3.57961276739761E-02 -9.52699529871148E-05 -1.79594869350581E-04
 -1.89689895661358E-02 -1.78624664949257E-02 -1.12597794018269E-06 -5.35792400151385E-05  6.88845455704461E-05
  4.38269914680754E-05 -4.23082160360556E-02  6.37894699956771E-04  1.15815665202271E-01 -1.28152552261758E-03
 -2.40539758719131E-01 -1.29154003712802E-03 -1.09395874406653E-01 -7.80107684563725E-05 -1.17045292296280E-04
  4.19254420437474E-02  6.30414567542558E-04  1.15718919336405E-01 -1.26301344755299E-03 -2.39988476212692E-01
  1.26928756423323E-03  1.08845415181755E-01 -3.38225188193781E-04 -2.67709462128075E-03 -2.97702675880743E-02
  4.60606838818020E-04  6.22281909380585E-02 -1.32061038085548E-04 -3.66653400969690E-02 -3.71692655190699E-04
 -3.28055236972546E-02  3.39179919711722E-04  2.68381871897591E-03  2.98052910712357E-02  4.59462004780658E-04
  6.22602241148712E-02 -1.32919813584314E-04 -3.66501838969562E-02  3.75087829851948E-04  3.27180870477149E-02
 -3.40870146987572E-05 -2.78377539771918E-04 -2.68212395458136E-03 -1.97015781570048E-04 -3.70596753384943E-04
  2.38422415462258E-04  1.36548103752488E-04  8.52063048168540E-05  5.16487922681930E-04  3.57954491048653E-05
  2.91669455651566E-04  2.76655404922526E-03 -1.96324180243138E-04 -3.10676097972304E-04  2.36477689518898E-04
  1.75624606994941E-05 -8.60806897033922E-05 -5.22037161827606E-04 -7.52519588122722E-04 -2.30176208618640E-02
 -1.26298444159875E-02  2.44683861282962E-02  2.11809280532421E-02  7.54856961772231E-04  2.30193332801016E-02
 -1.26228491987867E-02  2.44548102580125E-02 -2.11565960661450E-02 -6.35469338501358E-04 -8.75061402194044E-03
 -5.12080793438346E-05  9.63806921112699E-04 -5.11117937392229E-03  6.25491108183528E-04  8.65409776499924E-03
 -7.48038305422620E-05  1.01511991159179E-03  5.10308317118227E-03  7.03869532417604E-03 -7.03578770865671E-03
 -2.51913407648809E-03  2.48455608675875E-03  1.46553611168544E-02 -1.46054274287229E-02  4.21886324813244E-03
 -4.17809592558980E-03 -1.29754777814211E-02  1.29923511814068E-02 -2.95890076549150E-03  3.01414647304377E-03
* ORBITAL    1   95
  6.10241581813099E-05  4.06179889091187E-04  2.12945857983194E-03 -2.02189481513706E-02 -1.70414518391186E-02
 -4.54964567850392E-04 -1.16984667295555E-02  5.67435590063378E-02 -2.39358219159547E-03 -2.61229780757550E-04
 -6.69658205915592E-03  3.29681745357104E-02 -1.26991053784669E-03 -5.96773723273246E-04 -1.54091003766530E-02
  8.52022766118628E-02  3.02868755433161E-03 -4.49377392643970E-01  5.89949690416150E-02 -2.81336760076680E-01
  3.79400762143626E-02 -2.55604132515334E-01  2.87406389571356E-02 -6.11076884829618E-01  7.71395548748385E-02
 -4.30361380054349E-01  5.58337359930466E-02  6.62371007822021E-05  4.80093085212070E-04  2.39836967250895E-03
  4.79826313724997E-02  3.41529525967445E-03  4.41219515404801E-05  5.53919312142489E-04 -2.32908138981879E-02
 -3.15583913878704E-03 -1.91030511307340E-05 -6.30786698543559E-04 -1.13607038501842E-02 -1.94889367700183E-03
  1.59260586384085E-04  4.19402336757036E-03  1.64817054733264E-02 -1.98979622899164E-04 -1.89262541348303E-02
 -1.93422186532975E-02 -1.03322804310301E-02 -9.73268833491136E-03 -7.05937786354255E-03 -2.08487540052617E-02
 -2.50685490947908E-02 -2.17733452406489E-02 -1.40692763892592E-02 -1.31181277508387E-02 -2.06683532850593E-04
 -1.86621635253218E-03 -3.30337918231446E-02  7.27473141918812E-05 -1.07874634029968E-01 -5.96612481867903E-04
 -4.59333751978493E-02  1.36315022114600E-05 -1.41875670041307E-01 -2.68879449205355E-04 -2.32403359261697E-03
 -3.72147016914001E-02 -4.33437464486936E-04 -1.20100397704952E-01  4.35790617434017E-04 -7.05235446321505E-02
 -3.65750404227885E-05 -1.55705932049764E-01  1.94177450387513E-04  1.75192713569335E-03  6.84972910753782E-02
 -6.60986683805814E-04 -1.33839582073088E-01 -1.13490423835193E-03 -9.15123155445699E-02 -5.98234165375946E-04
 -1.43710978711183E-01 -8.71823623006438E-05 -7.44876287002674E-04 -1.43776892868069E-02 -1.12036946006527E-03
 -8.11206753328975E-02 -4.91987438238768E-04 -2.24723220911039E-02 -2.07655671924768E-05 -6.11956646911570E-03
 -1.34350466697838E-04 -1.03044196268381E-03 -1.64985965468935E-02  4.80383319115292E-04 -2.36539868523383E-02
  6.04153637563157E-05 -1.89103870432500E-02  4.90841542250216E-05 -3.24342455252598E-02  2.15922108922576E-05
  1.76443741544978E-04 -7.35339982678779E-04  1.39884072789605E-05  1.18622458749604E-02 -1.50036420755469E-05
  1.69573720098104E-03  1.57492819207580E-04  1.76843341115668E-03 -9.03714089091888E-05 -5.57863136788350E-03
 -3.52259560112512E-03  3.04335785322635E-03  2.70418025271351E-03 -6.07417213461400E-04 -8.17289408094582E-03
  7.89198247564778E-03 -1.18318275361315E-02  1.23200783494426E-02 -1.74078425608769E-04 -2.36648526017394E-03
 -3.31170991882443E-04  1.68557692382476E-03 -1.38035261583866E-03  1.20989083882766E-04  1.68807774896749E-03
  7.12080570763211E-03 -9.91367938488283E-03  1.93052022687024E-03 -3.36087709685832E-03 -1.31249948250995E-02
 -3.52183141567015E-03 -2.37572381190555E-03 -1.09527520072297E-03  3.09123892182414E-02  6.15222341813803E-04
 -5.18880996750592E-03  8.31697672680281E-03 -1.72573730875447E-02  1.37712694192069E-03  1.47925316625236E-03
* ORBITAL    1   96
 -5.74167309311465E-05 -3.80240254400982E-04 -1.98797923198231E-03  2.07464834345837E-02  1.68695855766074E-02
 -4.54603585632742E-04 -1.16813421121530E-02  5.72762144709318E-02 -2.38381769248628E-03 -2.63787613715374E-04
 -6.75653029974006E-03  3.28820228380441E-02 -1.27522411993753E-03  5.92753736858480E-04  1.53310178762502E-02
 -8.51108478564327E-02 -3.03301339360473E-03  4.45278195865433E-01 -5.85326667376607E-02 -2.81744421746308E-01
  3.80592735727477E-02  2.53472398782487E-01 -2.83701194409498E-02 -6.13833880920325E-01  7.74467570173245E-02
  4.31730272184417E-01 -5.59582508120997E-02 -6.91952810309633E-05 -5.00045569581385E-04 -2.51176123859986E-03
 -4.81681012213344E-02 -3.44592989319472E-03  4.54944109223291E-05  5.53340407230878E-04 -2.31368760784925E-02
 -3.18101228208128E-03 -2.02602405079926E-05 -6.11949381157737E-04 -1.13671368721185E-02 -1.99000193275313E-03
 -1.62360889661275E-04 -4.27516380044071E-03 -1.64232909607218E-02  1.36094160525803E-04  1.88282525723929E-02
  1.92058619131795E-02 -1.03100900382958E-02 -9.66485004043337E-03  6.93171341589131E-03  2.05011692742167E-02
 -2.52356906771761E-02 -2.18432001661786E-02  1.39063804585636E-02  1.29358690798204E-02  2.59645512386192E-04
  2.25105900756365E-03  3.67008294489812E-02 -4.26717410992231E-04 -1.21389707723001E-01  4.23373399941237E-04
 -7.13892521175787E-02  3.04087869507475E-05  1.54681738087144E-01  2.06840518623321E-04  1.86571790070363E-03
  3.30443488207052E-02  7.50081773874793E-05 -1.07811640294165E-01 -5.91391734696171E-04 -4.62912066620309E-02
 -5.66749475076209E-06  1.41134414096998E-01  8.66674683281969E-05  7.41957646386303E-04  1.45930101053219E-02
 -1.12224267238625E-03 -8.17198646014116E-02 -4.93274951990230E-04 -2.27017940332755E-02  2.33987909791768E-05
  5.74706530638686E-03 -1.93222681729831E-04 -1.74492421717934E-03 -6.84871614767461E-02 -6.64733126560401E-04
 -1.33999188793235E-01 -1.13640136404126E-03 -9.17661385617587E-02  5.97728742482613E-04  1.43823791205723E-01
 -1.85921007459879E-05 -1.53652141645807E-04  8.73012942819336E-04  1.98421741764270E-05  1.19217828379788E-02
 -9.77033522723827E-06  1.83780635843991E-03 -1.54335150472287E-04 -1.65958561570258E-03  1.35718526019163E-04
  1.04158926564408E-03  1.64551641751426E-02  4.76432986811774E-04 -2.33339701105768E-02  5.88630669216415E-05
 -1.89388447129577E-02 -5.02011873031699E-05  3.22854172440510E-02  6.09500388058223E-04  8.13635452474823E-03
  7.82978238294068E-03 -1.17630732209102E-02 -1.22902982370571E-02  8.26685585361935E-05  5.47325440008581E-03
 -3.46085314895442E-03  2.93405023279189E-03 -2.63672880916873E-03 -1.30639610441207E-04 -1.75904339719884E-03
  7.09593048960984E-03 -9.92494926814367E-03 -1.91001962542399E-03  1.75906063997280E-04  2.40059561465353E-03
 -2.86890120584369E-04  1.63487454743998E-03  1.38535978979527E-03  1.31671277306379E-02  3.32985543853416E-03
  2.33550820305617E-03  3.51683665368559E-03 -3.08945825809596E-02  1.25876246705011E-03  5.19220949464799E-03
 -6.20418793469925E-04  1.72716742981128E-02 -8.40090774346811E-03 -1.40453290963710E-03 -1.35147483237425E-03
* ORBITAL    1   97
  4.70835371083582E-05  3.27662041060572E-04  1.40528456380795E-03  9.40186555794945E-03  6.53619049978243E-04
  1.52005418269016E-06  3.96827994752442E-05 -1.79047671197259E-04 -3.02599042846693E-06  1.40205902411863E-06
  9.23300739728582E-06 -1.14689009672813E-04  1.14383219414371E-05 -9.01434580530538E-05 -2.29848846292410E-03
  2.32476142705933E-02  1.15972154368909E-03 -6.76806367592368E-01  7.49226732413765E-02  7.35886124403362E-04
 -1.13096991113215E-04  6.35674718324002E-03  1.75487123244633E-03  2.59668542358642E-03 -3.19157092820752E-04
  7.05014757476293E-01 -7.65763903848557E-02  7.22439045707715E-06  5.26480128739890E-05  2.29439900185150E-04
  4.01015790807124E-04 -3.04534554517829E-03 -1.10094653618207E-06 -2.48303662332767E-05 -1.16413049549277E-05
  2.20419272742446E-05  8.17378614818668E-08  1.10225068619634E-05  1.05367694943338E-04  9.53667445131607E-06
  3.37230761954615E-05  6.94784439502789E-04  4.44244145980467E-03  3.88784713939467E-04  9.94203585184977E-03
  1.30728465189784E-02  3.21651379128036E-05  2.44537237786832E-05 -1.53106765068231E-03 -2.87134426840375E-03
  1.05120633697027E-04  8.08013626941364E-05 -1.80813126924880E-02 -2.08413603150496E-02 -3.83965072219174E-06
 -6.99809142861315E-05 -3.80545995897099E-03 -3.92647909179539E-04 -1.54360259565853E-01 -2.34597769786806E-04
 -7.54251769408373E-02 -9.95263617684879E-06 -1.82131256060892E-02 -6.60938895701409E-06 -8.98533090808870E-05
 -3.93647036611919E-03  3.92024748013597E-04  1.55173169190765E-01  2.35369480030764E-04  7.61091778058352E-02
 -8.76774668431613E-06 -1.82012938779853E-02  1.36612180861075E-04  1.12573477432511E-03  1.81928563226450E-02
 -8.63975788671423E-05 -2.35777042569930E-02  1.73944253416043E-05  1.93904076685122E-02  1.18657126634949E-04
  8.57967330488327E-03  1.38146297639974E-04  1.13885482640370E-03  1.85236039363690E-02  9.42686319533745E-05
  2.43398042735108E-02 -1.04209331989749E-05 -1.89366743482197E-02  1.14912546845076E-04  8.02558691585557E-03
 -4.79459793526246E-05 -3.89620880548467E-04 -5.10057324936470E-03 -6.31355050476083E-05 -5.05804774517145E-03
  1.37050892515382E-04  3.55204117274010E-03  7.57876441332934E-05  2.65732561010270E-03 -4.80173829938484E-05
 -3.90129873624120E-04 -5.13539122348206E-03  6.14192630546728E-05  5.01113627575864E-03 -1.38739716386321E-04
 -3.54022692888709E-03  7.70168556583548E-05  2.60770044728565E-03 -7.71851892189863E-04 -1.71992706866561E-02
 -1.11571530655308E-02  1.99087414196606E-02  1.29089314557461E-02 -7.70115962677413E-04 -1.71998629886722E-02
  1.11508682674079E-02 -1.98896951641203E-02  1.28817368422911E-02  5.39678121448334E-04  8.01724969413696E-03
 -1.19343420324609E-03  5.04872482227196E-03  6.05934553340969E-03  5.34729675083216E-04  7.95873596334452E-03
  1.17284355840232E-03 -5.00631412459068E-03  6.04632750681611E-03  5.72625382845759E-03  5.76702695601170E-03
  4.77712871301252E-04  4.69646871157694E-04  8.57138469912717E-03  8.46558514146435E-03 -2.70887173975875E-03
 -2.68367256120569E-03 -3.98096022999570E-03 -3.89515866485131E-03  1.19134890538095E-04  1.27897954924514E-04
* ORBITAL    1   98
  2.50493508035979E-04  1.80412750785153E-03  8.74463131667980E-03  6.61863150477131E-02  4.14122267983976E-02
 -3.34006744382825E-04 -7.00281564310860E-03 -2.47903502065061E-01 -4.86880684131186E-02 -2.93013609081523E-04
 -6.25431512823312E-03 -1.74324207341056E-01 -3.37468636391660E-02 -1.54862968889503E-04 -3.00342110539688E-03
  1.32034781702446E-02  2.31656699704556E-03 -6.64054783546763E-02 -5.22715840751751E-01  5.46222201346071E-02
  3.27912666604600E-01  8.12815412407832E-03  7.51415435857136E-02  1.01766835648570E-01  7.15759387204967E-01
  7.32767660696605E-02  5.67196768063539E-01 -4.15973691012638E-04 -2.97299236939568E-03 -1.37934423794529E-02
 -4.61051585283591E-02 -1.38577946678752E-02  1.01247971168305E-03  1.86945808393213E-02  7.47508812388306E-02
  2.41800356907182E-02  6.50679379914413E-04  1.23405170804285E-02  6.03672208916511E-02  1.40343724157892E-02
 -2.80594946302574E-04 -4.91609955230146E-03 -1.15303926866535E-02 -2.83851074668081E-03 -6.82007279063896E-03
  5.89027986196677E-03  3.41800792279662E-02  7.80273308182105E-02 -3.02777280557349E-03 -2.96805662104167E-03
  5.95014922530887E-02  1.34311725233553E-01  9.55197790403228E-03 -1.66957959055978E-03 -4.45150004804331E-04
 -3.38287634196195E-03 -1.58322105342949E-02 -1.83143696833103E-03  2.34126738862078E-03 -1.22263922783176E-03
  1.62976252124215E-03 -1.68663242307772E-03 -2.76384973781111E-02 -3.24593225706462E-04 -2.46595258390565E-03
 -5.50566508694026E-03  1.64029685925701E-02  3.94252370393188E-01  8.61107712774984E-03  1.93790970027281E-01
  8.04381829436303E-04  2.35046830454294E-02 -3.22155179198697E-03 -2.44100777206314E-02 -5.42833498255580E-02
  5.78994542924676E-03  6.89902745155536E-02  9.54606571784919E-03  9.59257219017079E-02  2.88592909834064E-03
  6.80805951220209E-03  4.87865017890676E-03  3.76066985104390E-02  1.41666506572292E-01  1.22188600635069E-02
  1.43331092333371E-01 -8.39662243071591E-04 -4.97827157187946E-02 -5.51741960372822E-03  1.34547939657136E-02
 -8.32896535935448E-04 -6.46115536131943E-03 -3.26997889604880E-02 -1.68774243904116E-03 -1.58504560969178E-02
 -1.05875772247467E-03 -1.26300019441838E-02 -1.13244536221800E-03 -2.56734232316035E-02  8.71513203813947E-04
  6.69837128351170E-03  3.06986421131549E-02 -1.76746047041238E-03 -1.80787624429806E-02 -7.45036959923204E-04
 -3.94270131224600E-03  1.13517819885335E-03  2.85583699209130E-02  1.42306094052772E-03 -9.55831146514660E-03
  5.76653502610981E-03  1.71682949033389E-02  1.67176499015399E-02 -7.79649430321412E-03 -9.75009984005475E-02
  4.42166409901507E-02 -6.15237492625778E-02  6.93297256244984E-02  1.54529628386593E-03  1.28743044252550E-02
 -5.43396083843740E-03  6.72872437960445E-03  4.43480369224991E-03 -2.33423842440392E-04  1.01351495849980E-03
 -4.70547452855597E-03 -4.64343020242395E-04  2.23776155683267E-03 -1.38122462486962E-02 -4.13695549812891E-02
 -8.89085638068706E-04  3.24905018882333E-03  2.04283384014315E-02  8.39971327601625E-03  3.16436709489201E-03
 -5.94071705009550E-03 -2.66901016270673E-02  5.02103242409031E-03 -1.32562972781364E-03  4.54053844075862E-03
* ORBITAL    1   99
 -2.06226758281814E-03 -1.48853623822756E-02 -7.37103393935588E-02 -3.48417893841404E-01  5.70490918365847E-02
 -2.07394851720737E-07 -3.24564544778932E-06 -4.02141750549400E-04 -2.94273469596284E-04 -8.52904034594502E-06
 -1.82923069488792E-04 -2.65287303711142E-03 -3.18499240373856E-04  1.70989352074595E-03  3.13815550610896E-02
 -1.55343266445844E-02 -2.09906621423526E-02  7.44584102365466E-02  5.91200336654628E-01  3.97634824490705E-04
  1.26247499061970E-03  5.87518390125135E-02  6.09220542683290E-01  3.51316236872259E-04  2.99003051174756E-03
  5.66148017330817E-02  4.50908150009404E-01  1.47771675221466E-03  1.09708277476856E-02  6.43874329597075E-02
  4.79085433563553E-01 -1.52055887990414E-01 -1.02120747077148E-06 -4.20141684903193E-05 -6.42917625510700E-04
 -2.07044265953065E-04  2.86802975271557E-06  4.49625831050751E-05 -4.38807493185527E-04  4.29936987754518E-04
  9.74304611513412E-04  2.60367052167692E-02  4.61775240037982E-01  6.83122295491086E-03 -8.99312079181497E-02
 -1.06394131591466E-01  3.90840900578537E-04  1.98846559823828E-03 -5.55715447888383E-02 -3.81629147881982E-02
  5.35951402597068E-04  1.64501268922762E-03 -6.81790729894118E-02 -7.15679612919584E-02 -2.38336553237354E-04
 -1.96553583443293E-03 -4.67424911696352E-02  4.57649658054264E-03  1.36964529798046E-01 -9.24016188425603E-03
 -2.81571683419531E-01  2.94681422706675E-02  4.96633454570838E-01 -2.21035447497859E-04 -1.83107902933928E-03
 -4.56967171790533E-02 -4.51642001875197E-03 -1.35252652703140E-01  9.26075163650193E-03  2.82107002347378E-01
  2.95613224983754E-02  4.97943137344372E-01 -2.80724223529902E-03 -2.14292887192804E-02 -6.09750383220314E-02
  4.97734021785828E-03  1.26548462478187E-02  2.98506301155809E-03  3.81274217480887E-03  3.14170580560077E-03
  1.33567352950611E-02 -2.78588513821393E-03 -2.12671463720686E-02 -6.07144987973843E-02 -4.92242529255167E-03
 -1.21181489880067E-02 -2.93788968232995E-03 -3.41202314898995E-03  3.11186728563953E-03  1.31782637785906E-02
  1.50332233633749E-03  1.13070173249680E-02  2.94060496100501E-02  2.44937509042191E-03  3.25838860298793E-02
  7.60507863035270E-04 -1.31237114770753E-02 -5.86813492019281E-04 -5.60426803793012E-02  1.56479537852350E-03
  1.17807508485036E-02  3.16324678588867E-02 -2.54644982556561E-03 -3.38168784062010E-02 -7.99070084213275E-04
  1.28101128155787E-02 -5.08371336864444E-04 -5.49857655401772E-02 -1.31131555252693E-03 -7.22636290728242E-03
 -1.03551294452132E-02  2.85100535267889E-02  5.20981597541068E-04 -1.37850321657900E-03 -8.01122095453062E-03
  1.07155258396596E-02 -2.89758699442393E-02  8.36096263860111E-04  1.44447008461926E-03  1.52463720711984E-02
 -4.71827611324065E-03  9.37830032391494E-03  9.54868466065059E-03  1.40018519224978E-03  1.50347535613049E-02
  4.92107406091823E-03 -9.40861178436896E-03  9.67367694210933E-03  3.38877617235326E-02  3.35815458241480E-02
  1.30771674381026E-02  1.31016226397965E-02 -1.52228208107676E-02 -1.49942259067863E-02  3.79454885418089E-04
  3.53407838958053E-04 -8.96910883794958E-03 -8.92334316427013E-03  2.19155585564982E-02  2.20225176616050E-02
* ORBITAL    1  100
  2.69498970243409E-04  1.94058478899826E-03  9.39021780816250E-03  6.85032757502147E-02  4.15096819725334E-02
  3.33243082210498E-04  6.96828743448012E-03  2.47836186399995E-01  4.90920451851479E-02  2.92447831533037E-04
  6.24580621825499E-03  1.75477241558892E-01  3.36997989390067E-02 -1.62838897817280E-04 -3.11761742794915E-03
  1.22905489461560E-02  2.12137435913399E-03 -6.55123525720540E-02 -5.16501456002706E-01 -5.47590991007596E-02
 -3.28087689413510E-01  8.69450669419431E-03  7.84374180881570E-02 -1.02488027424920E-01 -7.20553121782279E-01
  7.33230490895964E-02  5.67177725925996E-01 -4.31125581335514E-04 -3.08197633331235E-03 -1.43214894892486E-02
 -4.89377220786019E-02 -1.51761236053283E-02 -1.02143731221828E-03 -1.88745681426007E-02 -7.62573484072468E-02
 -2.47683135064587E-02 -6.55655959844658E-04 -1.24471746777884E-02 -6.10289562167657E-02 -1.39577794129559E-02
 -2.96352733372157E-04 -5.21398612068349E-03 -1.29369684601316E-02 -3.71620773542305E-03 -7.02097203864236E-03
  5.43494898607139E-03 -3.42603081068661E-02 -7.80943286635865E-02 -3.45553747595307E-03 -3.75616674802874E-03
 -5.96504204355337E-02 -1.34476541516351E-01  9.37311820266964E-03 -1.79357800472617E-03 -2.88635359537496E-04
 -2.19208378937440E-03 -4.25212474094713E-03 -1.63796659123164E-02 -3.93547093618767E-01 -8.61309855657981E-03
 -1.94511441759956E-01  8.96476983396152E-04  2.52612434851066E-02 -3.92931870415710E-04 -2.98403310611000E-03
 -1.43361600355333E-02  1.77519751715519E-03 -4.15100402583786E-03  1.15269439892658E-03 -2.03998647283502E-03
 -1.58553246596765E-03 -2.65391609432810E-02  4.87269605284314E-03  3.75590970048513E-02  1.41269560235521E-01
 -1.22034464377062E-02 -1.43121468130655E-01  8.01400967366957E-04  4.92490719333903E-02 -5.51745709877897E-03
  1.32943828668971E-02 -3.28799634164336E-03 -2.49212602182632E-02 -5.63587690754489E-02 -5.90445860002464E-03
 -7.01681091742618E-02 -9.59358290070657E-03 -9.63632088657297E-02  2.96750482831276E-03  7.47886009198362E-03
  8.67315426940977E-04  6.66515343595729E-03  3.06063112523183E-02  1.75684006551050E-03  1.80371137697691E-02
  7.32283732556346E-04  3.68899336883393E-03  1.11881635972294E-03  2.84426310700388E-02 -8.11772415599988E-04
 -6.30008215978077E-03 -3.18855274259773E-02  1.67782520317171E-03  1.56365884474271E-02  1.05625724282132E-03
  1.26436521131383E-02 -1.11131272611575E-03 -2.52638660675667E-02 -7.81807823358172E-03 -9.75968555062100E-02
 -4.43997197439831E-02  6.15060048416314E-02  6.94616097905426E-02  1.45684919996870E-03 -9.01741559188830E-03
 -6.10637700251499E-03 -1.68221751227949E-02  1.63718338303118E-02 -2.13952744639438E-04  1.16358659562291E-03
  4.79428244826870E-03  4.59147045459913E-04  2.32733643710842E-03  1.55498296953499E-03  1.29587265811411E-02
  5.43149400530989E-03 -6.81964532273740E-03  4.37584532478818E-03 -4.10996366465929E-02 -1.31352018641476E-02
  3.36297859715163E-03 -7.87294212230454E-04  8.03004573307116E-03  2.01835147245214E-02 -5.87274913112541E-03
  3.09670599547079E-03  4.86783461834331E-03 -2.67637814339151E-02  4.75252381957339E-03 -1.21209739089994E-03
* ORBITAL    1  101
 -1.58162015369802E-05 -1.13819333813403E-04 -5.54160363763034E-04 -2.09306121441630E-03  6.98610065937588E-05
  8.43856931870498E-04  1.65111943759300E-02 -6.21587825024767E-02 -1.01249926500210E-02 -1.96239545997938E-03
 -3.83942941005039E-02 -6.50241069224116E-03 -4.23245703440063E-03  1.75241898123724E-05  3.68551212329960E-04
  2.94622470601095E-03  3.90253263708146E-04  4.17212670864094E-04  1.77912525165517E-03  1.65398976379792E-01
  1.07984252303497E+00  1.06606365206420E-04  7.51694093971318E-04 -6.75788044537892E-02 -4.77884131733588E-01
  6.36261436838859E-05 -4.43273337733821E-04  8.02522223756465E-06  5.76788596335328E-05  2.66589453733752E-04
  1.07932136843278E-03  1.18652427597132E-03 -4.27939427522491E-04 -7.48926233835249E-03 -1.05497882852270E-01
 -5.64440185269952E-03  1.12277477888090E-03  2.00114513451405E-02  2.33792694499608E-01  1.70442261191668E-02
  1.18850060995066E-05  2.27257646792860E-04  1.71751471106020E-03  4.54820020536310E-04 -8.77645061684879E-05
 -2.00096212702024E-04  1.83043637786928E-02  8.09619925282072E-02  7.49625991080010E-05  2.36310841321743E-04
 -3.88173686676431E-03 -3.19971713272458E-02 -3.99818777009174E-05 -1.25916445089432E-04 -8.70759005092469E-03
 -6.68358843471445E-02 -2.27203103395058E-01  9.10813791717784E-03  1.05453092096745E-01 -1.70743161601771E-02
 -1.74807595949416E-01 -1.61281575109041E-02 -7.86529268075820E-02  8.74190517123666E-03  6.71042070368398E-02
  2.28592050873171E-01  9.10633801833365E-03  1.05264443558672E-01 -1.71596828566544E-02 -1.76296035217724E-01
  1.62368324094345E-02  7.99355105777117E-02 -1.42079171014728E-03 -1.12039229075213E-02 -7.49573251137303E-02
  5.74556381988615E-03  1.13582749688741E-01 -5.55953829294680E-03 -9.69639887766668E-02 -9.74107649665969E-04
 -6.54542369094696E-02  1.37581003933539E-03  1.08578327313502E-02  7.33390051138010E-02  5.65933651627212E-03
  1.12294262462319E-01 -5.57753340181979E-03 -9.70800831275407E-02  1.00480386126929E-03  6.55407210576149E-02
  2.94565831691033E-05  2.17847691826495E-04  1.49431450179820E-03  4.71701058103178E-04  1.56122009183976E-02
 -7.39528635590499E-04 -2.06887743051128E-02  1.42163245342540E-04 -1.77554861157562E-03 -1.65460482979716E-05
 -1.15529317741170E-04 -8.96786964822850E-04  4.24933006253666E-04  1.46569936035588E-02 -7.66352453149283E-04
 -2.11968020345841E-02 -1.11063740014401E-04  2.37435349380099E-03 -5.22973100624415E-03 -8.41556611434320E-02
 -4.10351874120986E-02  3.57616662656930E-02  6.65013705941562E-02  5.22530154583431E-03  8.41836974319589E-02
 -4.09793524891851E-02  3.58084791427428E-02 -6.66497206900416E-02 -1.37323066628400E-03 -9.12083506489275E-03
 -6.68002917815055E-03 -3.37821265408322E-03  4.39796354967970E-03  1.37924251479043E-03  9.19696017901610E-03
 -6.55997935368236E-03 -3.49542884628879E-03 -4.65931319824054E-03 -1.89676489926854E-02  1.89284331515973E-02
  5.87029158134876E-03 -5.74482730709332E-03  3.28737540185520E-02 -3.29779770127011E-02  7.47146240638469E-03
 -7.65401507053460E-03 -8.41866952685285E-02  8.39190240688128E-02  5.32449382697946E-03 -5.59790536404857E-03
* ORBITAL    1  102
  1.82951617078953E-03  1.32188185165608E-02  6.61446611702480E-02  3.03462443038679E-01  8.27194177949584E-02
 -1.59426953392081E-05 -3.64285649437644E-04 -4.09139839907854E-03  7.24821940022936E-05  1.36071205167907E-05
  2.85071122155086E-04  2.79567730714328E-03 -3.57010023982772E-04 -2.71914496629413E-03 -5.45320342100409E-02
 -2.49579170323874E-01 -4.62953367073985E-02 -8.91227991598016E-02 -5.50765012812730E-01 -7.75077283219827E-04
 -2.25148687036799E-03  1.24898731827919E-01  8.57081299221153E-01 -1.18577945531491E-04 -6.94896298721695E-04
 -9.52384014957695E-02 -5.99619088712217E-01 -3.91977917327582E-03 -2.79974441696469E-02 -1.28852649768534E-01
 -2.98699070369279E-01  9.97377445836812E-03 -4.52571063715272E-06 -1.20792243378975E-04 -1.73906977078162E-03
  1.26244707889613E-04 -1.06764710939109E-05 -2.14233287127941E-04 -1.82934183764641E-03 -1.14263354333630E-03
 -3.54299037946973E-03 -6.12663374098333E-02 -1.34555250843174E-01 -3.13289618705515E-02  7.48061326345579E-04
  2.47447721210436E-02  8.96254299252973E-05  2.04104571260232E-04 -5.84476680407798E-02 -5.89104655570627E-02
  2.76906191314768E-04  1.20879193636002E-03 -3.03183343939802E-04  2.62197272694829E-02 -6.96334456676968E-03
 -5.33298174203182E-02 -2.02677380709664E-01  7.30497056827339E-03  8.70870026054768E-02 -1.14394662422662E-02
 -1.02739942266947E-01 -8.02062086941674E-03 -3.45425004803960E-02 -7.04378946748572E-03 -5.39547088626617E-02
 -2.05860995942506E-01 -7.33988122025724E-03 -8.67012838411230E-02  1.15863769736729E-02  1.05108578650089E-01
 -8.23600715643081E-03 -3.76777746580558E-02  4.24313614288172E-03  3.28383590336021E-02  1.50533453467174E-01
  2.12375959056317E-03  1.30275964874906E-01 -2.68311918951933E-03 -4.22835697408496E-02 -1.60311858154009E-02
 -2.67373609571340E-01  4.17368662817548E-03  3.23034241560226E-02  1.48013308393515E-01 -2.20263444879127E-03
 -1.30940063488065E-01  2.61247598729156E-03  4.10930809526663E-02 -1.59318181716477E-02 -2.65669956922761E-01
 -3.47553227451013E-04 -2.66506646181889E-03 -1.09631902601398E-02  4.53461908725415E-06  1.76525083889658E-03
 -1.80191396430166E-04 -3.66527108074334E-03 -7.69634435445184E-04 -6.33842307769441E-03 -2.82245997667638E-04
 -2.16265799490423E-03 -8.56187330249329E-03 -9.03541998752842E-05 -2.77260524731381E-03  1.50222590320319E-04
  3.30510081839301E-03 -6.74264996546804E-04 -4.78401192722060E-03  5.27243774457115E-05 -2.32508297074232E-02
 -2.60713678205950E-02  2.38758126049660E-02  1.60689529592545E-02  9.14899049763738E-05 -2.28973800874881E-02
  2.59574743632606E-02 -2.40667081932178E-02  1.58355897395069E-02 -1.03222250123425E-05 -4.14406552005529E-04
 -2.69385893830575E-03  4.70126719998225E-03  8.83955967021253E-04 -6.67635273422962E-05 -7.75259242072515E-04
  2.84168801140558E-03 -4.72427636542758E-03  8.07281037583443E-04 -3.92486563892941E-02 -3.91322081970873E-02
 -1.85912413247420E-03 -1.71407709671046E-03  2.72356478917381E-02  2.74652126286591E-02  1.22488923366627E-03
  1.12697883131422E-03 -3.85652583942759E-02 -3.86697406431137E-02  2.10664115597873E-03  2.20046482690276E-03
* ORBITAL    1  103
  2.27408514262195E-03  1.65661162614337E-02  8.57622969158801E-02 -3.72028468831767E-02  4.44000841182131E-02
  6.84190327151458E-05  9.96537045500668E-04 -7.67111362233456E-04  2.53610403218304E-04 -1.39953244331585E-04
 -2.26998453204367E-03  1.56074593721559E-03 -4.64374215467273E-04 -3.72179045365703E-03 -8.00846325354553E-02
  1.37709870232154E-01  1.42504348103373E-04  5.90293334444206E-02 -1.36890377148151E-03 -1.66246229722759E-02
 -1.79723198505272E-03 -1.37604237561507E-01 -4.98107972225419E-02  6.49772674728510E-03  5.15104897285088E-04
  6.54277017379625E-02  5.01672989147660E-03  2.27523919932867E-03  1.65940353894698E-02  8.60449113696942E-02
 -3.78267806135395E-02  4.44250570422175E-02  6.59041295560502E-05  1.08531904802646E-03 -6.76071863253552E-04
  2.47486342455200E-04 -1.32430133325579E-04 -2.07726943535294E-03  1.63663541423254E-03 -4.63383657226811E-04
  3.71871917512410E-03  8.01422692558008E-02 -1.38350272316382E-01 -1.70858476093278E-04  6.01228837071474E-02
 -1.20748303281828E-03  1.66993380844137E-02  1.83947415949571E-03 -1.37024176907457E-01 -4.96604238216932E-02
 -6.41633715588918E-03 -6.00566284389072E-04  6.63845525013717E-02  5.31273636145477E-03  2.92907034323194E-03
  2.37956593185616E-02  1.47975561002343E-01 -7.58360998992600E-03  2.52491405133593E-01  1.47774240604772E-02
 -4.82168736591083E-01 -3.58232191229256E-05  9.71330443785414E-04  2.68978286453060E-03  2.18246649022235E-02
  1.38906907456202E-01  7.00025759234615E-03 -2.19554601960829E-01 -1.36296289903091E-02  4.22598737207930E-01
 -3.71621614949400E-05  1.36286959533096E-03 -4.38391766124997E-04 -3.36143889780641E-03  8.10139887745511E-03
  2.62106956073165E-04  3.57513355372653E-02 -7.79154657572107E-05 -5.74664831799364E-02  1.17099433600699E-03
 -1.40667665326440E-01 -4.37354318539174E-04 -3.35947925014493E-03  8.90268926188928E-03 -3.56997714286636E-04
 -3.05310855167672E-02  1.50381509796055E-04  5.68773243719465E-02  1.20689809140055E-03 -1.39971789584809E-01
 -4.37907126081502E-04 -3.36495314443547E-03  9.14075741642503E-03 -3.68366349979304E-04 -3.00100278820422E-02
  1.45725833935138E-04  5.74544012732029E-02 -1.21490875307715E-03  1.40961431049655E-01 -4.40579749788425E-04
 -3.37887505642529E-03  8.09520866342924E-03  2.70793519297919E-04  3.59179047554242E-02 -7.48407747683943E-05
 -5.78455061162803E-02 -1.18786526389712E-03  1.41706833340039E-01 -6.33685647267427E-04 -1.05428518418661E-02
  4.50141888694974E-03  6.92027649210195E-03  2.55131368504641E-02 -6.75554732341999E-04 -1.09470308292756E-02
 -5.18203605233183E-03 -5.29881392164945E-03  2.53269648515728E-02 -6.81361083008019E-04 -1.10518611620362E-02
 -5.08840466354803E-03 -5.49516905849403E-03 -2.55079679934407E-02 -6.32931678024178E-04 -1.05458826459726E-02
  4.44511775242852E-03  7.03663861829859E-03 -2.56162759538269E-02 -3.15574075873227E-02 -3.26903047504849E-02
 -3.27876170441339E-02 -3.16254691353469E-02  1.87095161813492E-02  1.84319906108797E-02  1.86151733092523E-02
  1.88617268205317E-02  5.27851519770683E-03  5.51930348741032E-03  5.55327200350167E-03  5.22733877232849E-03
* ORBITAL    1  104
  1.29073710295645E-04  9.32088396188912E-04  4.62731512959893E-03 -3.00933776424504E-03  2.53884786448821E-03
 -1.13540853966219E-03 -1.67625853011877E-02  9.82466838456302E-03 -4.41792051172436E-03  2.42926580707809E-03
  3.97566698790172E-02 -2.94841266467409E-02  8.12217157115291E-03 -2.13383371513047E-04 -4.27086719340134E-03
  8.73438424108034E-03  8.50811300120252E-05  4.36170679071239E-03  1.32329174722050E-04  2.88601906640147E-01
  3.16571467286331E-02 -7.44168331302316E-03 -2.80542776639168E-03 -1.11619696012650E-01 -9.39392166504669E-03
  4.38529967464144E-03  4.26735208728390E-04  1.31422620044003E-04  9.54854151174198E-04  4.93104438361456E-03
 -1.36326750355320E-03  2.56518634202504E-03 -1.13397495092261E-03 -1.66945279871938E-02  1.00517297933947E-02
 -4.40997392790944E-03  2.42520847845172E-03  3.96354329751251E-02 -2.94641150269260E-02  8.12738479704793E-03
  2.07413748534916E-04  4.60278559023315E-03 -7.36605477515069E-03  2.84862242501289E-05  2.66160588497173E-03
 -1.77664359502261E-04 -2.88739110781746E-01 -3.16888044825603E-02 -8.24624777405003E-03 -2.86162174400271E-03
  1.11621015537219E-01  9.41381802655641E-03  2.92450081246013E-03  1.40264866351886E-04 -1.91862536500880E-03
 -1.57653456539395E-02 -7.67932207820972E-02  5.09820594671225E-03 -2.80012580465405E-01 -8.93470943792203E-03
  4.90548117728779E-01  5.56821866455707E-05 -2.03597543393747E-03  2.24708706996267E-03  1.84193644725158E-02
  9.40610336416595E-02  5.92419264371183E-03 -3.06205671381184E-01 -1.05701683675844E-02  5.42800948652578E-01
  5.14182283781907E-05 -1.73652412572459E-03  8.15667515891040E-06  2.17618215005732E-06  8.94482980729842E-03
  7.98447867693733E-04 -4.07823119210921E-02 -6.15722833082387E-04  2.10370968521541E-03  2.85399742488037E-04
 -1.64306878930293E-03 -6.18620445384154E-05 -4.16158647022710E-04 -7.80575584052178E-03  7.40949149297715E-04
 -4.41508370851718E-02 -6.08055198295349E-04  9.52095279437934E-03 -1.30039156187343E-04 -1.61335365289067E-02
 -5.92058811523410E-05 -3.94103449884534E-04 -8.01266805570114E-03  7.61188062051486E-04 -4.48855341516860E-02
 -6.03225596095295E-04  8.74861191312748E-03  1.50434624822235E-04  1.47342962534829E-02  7.75260889343483E-06
  9.51654915481304E-07  8.59150457241837E-03  7.84135151572044E-04 -4.03503554531837E-02 -6.19533020652795E-04
  2.96052189605075E-03 -2.71594217699935E-04  9.54563207300989E-05 -4.30980152036568E-04 -4.76604300064227E-03
  5.38755639219849E-03 -1.30104238324972E-02  1.12762080441756E-03  3.50990544101315E-04  3.48105546511986E-03
  4.95959711772955E-03 -1.39433909882714E-02  1.98514817994477E-03  3.58661674039688E-04  3.57219735620661E-03
  4.83658790841501E-03 -1.37046802959644E-02 -1.81621293573866E-03 -4.24824432497957E-04 -4.66757961906947E-03
  5.53670215876025E-03 -1.32669468485247E-02 -8.92697672769490E-04 -1.19360096228741E-02  8.13289652408342E-03
  8.23160041739116E-03 -1.18556285008850E-02  9.70906692873874E-05  2.32896169320161E-03  2.08121651397787E-03
 -2.05864462406698E-04  1.90747714419142E-03 -1.31584644222289E-03 -1.31178559321858E-03  1.97331652983301E-03
* ORBITAL    1  105
  2.42597396406228E-04  1.93729710431674E-03  1.17227903271969E-02 -1.58523888414842E-01  7.87413981546585E-03
  2.23907327014777E-06  6.56717398540121E-05 -9.06702360791811E-05  1.82116967422187E-05 -3.25398512007837E-06
 -7.61062128045544E-05  1.38758857075629E-04 -3.09036478309658E-05 -8.44492699362416E-04 -9.21919201459066E-03
  1.49865519602494E-01  9.15453164187318E-03  2.05845971755739E-01  3.47410039340522E-02 -1.05957757903778E-03
 -1.02574642385430E-04  1.18920766449146E-01  1.66790182225792E-02  6.24648100374185E-04  7.99843207056269E-05
  1.65008222524028E-01  2.87771174486949E-02 -2.32230690324217E-04 -1.86163740291745E-03 -1.13537180854080E-02
  1.58404533100260E-01 -7.75924202512988E-03  3.49298358664417E-06  2.19927473246320E-05 -3.84712274848481E-04
  4.55835778216168E-07 -6.61264238358055E-06 -1.31189346944644E-04  3.83398917622784E-05 -2.44852005203606E-05
 -8.30861913341629E-04 -8.93462570958467E-03  1.49283084995328E-01  9.14063833057509E-03 -2.05694043683728E-01
 -3.47908239902702E-02  1.26899864882131E-03  7.69369812256561E-05 -1.19565584133328E-01 -1.68930617634472E-02
 -3.05394554492763E-04 -5.61330454175008E-05 -1.64621991109699E-01 -2.87180773925642E-02  1.52475052966294E-05
  1.16846900321042E-04  1.00167334200033E-03 -3.18673422008305E-05  1.89611628832056E-03  6.91649708197620E-05
 -3.10546621186233E-03  1.31965271436475E-02 -5.03773313753493E-01 -3.29513823535591E-06 -2.59018280612022E-05
 -2.18067599656534E-04  1.07781141853608E-05  6.91461168861578E-04  2.25974732929663E-05 -1.10342958620147E-03
  1.32212950726648E-02 -5.04302714081948E-01 -2.43464909765422E-04 -2.04065712907725E-03  2.53155783634180E-02
  2.07046114631810E-03 -8.56551766958521E-02  5.36919473290851E-04 -7.32560885847965E-02  1.46888019386550E-03
 -1.24503349283132E-01 -2.42494223195888E-04 -2.03239749509741E-03  2.53217298066783E-02 -2.07200843629868E-03
  8.55517813584823E-02 -5.28050323963831E-04  7.28631147766990E-02  1.46865226160755E-03 -1.24121170728800E-01
  2.40588289375349E-04  2.01656954289914E-03 -2.51808259275817E-02  2.06127074892233E-03 -8.51883536841053E-02
  5.35141073504598E-04 -7.26118787430023E-02  1.45225121905476E-03 -1.23365635831505E-01  2.43007211859081E-04
  2.03858725624476E-03 -2.53398640283536E-02 -2.08013964155934E-03  8.66186231832636E-02 -5.30291521358924E-04
  7.29797638712698E-02  1.47264127475268E-03 -1.23846070183307E-01 -6.57037379810799E-04 -9.48567502779722E-03
 -1.91127309373100E-02  2.51985868928563E-02  1.41210410494395E-02 -6.58983818088665E-04 -9.49942656602231E-03
  1.90737206032805E-02 -2.50590137802731E-02  1.41133051778664E-02  6.55338749921959E-04  9.48012875811532E-03
 -1.92008673442677E-02  2.52062964653763E-02  1.40825036480336E-02  6.52554557677005E-04  9.38076225827774E-03
  1.90515307735947E-02 -2.49515582727367E-02  1.38828024300279E-02 -1.42546561402127E-03 -1.54873994787471E-03
  1.30352060468063E-03  1.34852028705425E-03  2.53263319778552E-02  2.53705274088946E-02 -2.53861744705186E-02
 -2.51229725885298E-02 -1.18367723321094E-02 -1.18834706787959E-02  1.19944932032570E-02  1.18494428349158E-02
* ORBITAL    1  106
  2.22096495540821E-06  1.26795485586489E-05  8.27805093833313E-05  2.38706178032405E-04  5.09051413741362E-05
 -5.62837249940755E-04 -2.04450103727291E-02  3.21854335022683E-02  2.12665742053832E-03  8.84134070765332E-06
 -5.01074829372701E-03  1.67513530838048E-02  2.84044242516938E-03  4.70804601782340E-06  1.74534947742521E-04
 -1.84365620126523E-04 -3.98333459699548E-06  8.99611419542384E-05  3.71391683167077E-05 -8.67794251722809E-02
 -2.05450063852219E-02 -1.04374881190834E-04 -4.14140762495354E-05 -2.44257804806317E-01 -4.99025943113666E-02
  1.31014479304376E-04  3.00001529815920E-05 -2.54535991054951E-06 -2.65873832515580E-05 -1.83726975090034E-04
 -9.71647443571959E-05 -5.29033085387242E-05 -5.56265482254949E-04 -2.02480087201424E-02  3.15033299431694E-02
  2.09831414989385E-03  8.72023022138759E-07 -5.33997446612057E-03  1.75059913827047E-02  2.84414901957517E-03
 -1.09795952651300E-05 -3.32288138264564E-04 -1.37148960676966E-04  1.76184182116635E-05  1.15473900304548E-04
  2.74589336210128E-05  8.76165847300405E-02  2.06875033213414E-02  4.97382802355487E-05  2.59514655194626E-05
  2.44123771925238E-01  4.98809086796739E-02  8.64432528829675E-05 -3.02802904359380E-06 -1.03863063252031E-04
 -8.00101798461530E-04 -1.04798073462570E-02 -7.04203998830959E-03  4.53748419396688E-01 -4.33181916246318E-03
  2.75580364430511E-01 -2.34752966184991E-05  1.32055567275886E-03  1.02001507551876E-04  7.97057083117561E-04
  1.01455319291186E-02 -7.03875018153107E-03  4.53715775757206E-01 -4.32869556716698E-03  2.75856864713748E-01
  6.55356712572444E-05 -1.59113781988347E-03 -2.65516082094153E-05  5.42475897791996E-05 -3.65964508063521E-02
 -2.12037115871289E-03  1.04040318224397E-01 -4.73490385600994E-04  8.82357487893395E-02 -1.34320463355304E-03
  1.40643528720526E-01  2.62373328570473E-05 -5.76345875707787E-05  3.65902925360374E-02 -2.11577381649270E-03
  1.03493178691013E-01 -4.71138996986023E-04  8.82419142577861E-02  1.34874263917934E-03 -1.40938150004546E-01
  2.52921441149607E-05 -6.51503115674254E-05  3.67450748991943E-02 -2.12424128515712E-03  1.04262443150027E-01
 -4.75632860597266E-04  8.83835204431222E-02 -1.35828623359556E-03  1.41292583829938E-01 -2.56072899107773E-05
  6.25569807980721E-05 -3.66057004722342E-02 -2.11841858971472E-03  1.04064129757294E-01 -4.76798876315455E-04
  8.80234257636098E-02  1.34892674947026E-03 -1.40365739015184E-01 -7.87404894984619E-04 -1.34535300928801E-02
 -1.85973168594398E-02  1.94614465777006E-02  1.89056842069999E-02  7.89684697078963E-04  1.34577030588931E-02
 -1.87022487927541E-02  1.94366577203161E-02 -1.88142652431673E-02  7.96270444951469E-04  1.35902231321489E-02
 -1.86535773623333E-02  1.94762260695031E-02  1.89315816063305E-02 -7.93013242839113E-04 -1.36080180061418E-02
 -1.87248422707191E-02  1.95588445347404E-02 -1.90931701516624E-02 -9.92322479093686E-03  9.80143302264434E-03
  9.84976285350327E-03 -9.95081419531399E-03  3.30408522251443E-02 -3.30606771549567E-02 -3.30777950940191E-02
  3.32488672093991E-02 -1.01753383363684E-02  1.03045602569942E-02  1.03072957781315E-02 -1.03211177808823E-02
* ORBITAL    1  107
  1.72432988449627E-06 -2.38629895944323E-06 -1.00597758054441E-04  1.82657514078453E-04 -6.24226981638223E-05
  1.39248872459533E-03  2.95351680884596E-02 -8.63965885279051E-02 -2.82041542648319E-03 -2.66146713494849E-03
 -5.91276877529363E-02  1.54150247384833E-01  4.33505104306718E-03 -7.82449136611001E-06 -1.78726932886340E-04
 -1.09017740653819E-04 -9.36503637267394E-06  4.29343810991719E-06 -3.17155844876393E-05 -1.59672927347706E-01
 -2.87498743195977E-02  1.91907554824422E-04  8.88227778622799E-05  4.98180152354832E-02  6.77410248099541E-03
  8.73041072290377E-05  3.89688975779307E-06 -1.41494998026889E-06  2.35521203461410E-06  7.25694188004351E-05
 -1.99186802782064E-04 -1.71068808178910E-05 -1.40465221061354E-03 -2.97113187124064E-02  8.67490803129219E-02
  2.82474916240216E-03  2.65654402589707E-03  5.88484935284775E-02 -1.53716063628132E-01 -4.32442176158384E-03
  1.00867742101836E-05  2.27919347118603E-04 -1.03294386026753E-04 -1.38904548684996E-05 -1.92933137238408E-04
  2.97991505349173E-05 -1.59328293263020E-01 -2.87226686700798E-02  4.42535202989307E-05 -1.74379137624152E-05
  5.08103467272450E-02  7.06175365425259E-03 -1.10515530418091E-04  5.60693154709884E-05  1.76933262125195E-06
  6.00099382764854E-06  2.21337491261679E-04 -3.01332968887188E-05  1.82594791677730E-03 -1.69114091571331E-05
  7.05891049743222E-04  1.44043861757301E-02 -5.94590988768599E-01 -5.14025058382678E-07 -6.15007873414754E-06
  9.56565224219567E-05 -2.41461016551524E-05  1.29557753112001E-03 -7.09960531941329E-06  5.61731671831811E-04
 -1.44230750472605E-02  5.94024837282685E-01 -2.33807409548390E-04 -1.78458412876601E-03 -2.76493013638945E-02
 -1.03797036299846E-04  7.31496865977421E-02 -2.17089061924824E-04 -2.82818170933403E-02 -5.13365339552876E-04
 -2.46940888931775E-02  2.33969918626728E-04  1.78623807790133E-03  2.75669424133023E-02 -1.05943536331066E-04
  7.34345321123948E-02 -2.21450114199812E-04 -2.82405628126287E-02  5.09478878939736E-04  2.49835516172400E-02
 -2.31986427048687E-04 -1.77159560458098E-03 -2.74825913161673E-02  1.02917571201954E-04 -7.33600005232985E-02
  2.12998017419718E-04  2.81709834701723E-02  5.20327192675388E-04  2.45257944681334E-02  2.30601654258149E-04
  1.75983466489793E-03  2.73925670430717E-02  1.05186320727964E-04 -7.40668050181884E-02  2.19352605140515E-04
  2.82705352633646E-02 -5.10417797359779E-04 -2.56036204820432E-02 -9.57367973422101E-04 -2.54616457126319E-02
 -7.66548982121215E-03  1.64211041626177E-02  2.66708450675634E-02  9.55194133320966E-04  2.54628179638277E-02
 -7.63838365048833E-03  1.64658552271888E-02 -2.67171044589808E-02 -9.54276357986126E-04 -2.54059526483585E-02
  7.64772417421034E-03 -1.62924788988897E-02 -2.65783682383311E-02  9.49092882713933E-04  2.53906595060430E-02
  7.61166474838312E-03 -1.64497554274559E-02  2.68000658978818E-02 -1.13740451631157E-03  1.18378632296892E-03
 -1.05698668664233E-03  1.21265566562333E-03  1.62106716514903E-02 -1.62028867093246E-02  1.61587101380876E-02
 -1.62653438497758E-02 -1.30030130981432E-02  1.29338422024912E-02 -1.31173332046746E-02  1.29397727945592E-02
* ORBITAL    1  108
 -7.92986197711695E-05 -5.82091483163284E-04 -3.06454627142390E-03  1.18010993706357E-02  1.12547822624742E-03
 -1.78112737346641E-06  4.82980297232721E-05  4.76414715560883E-06  9.65282218392678E-06  4.44695909741186E-06
 -1.23674453118703E-04 -1.11686180582442E-04 -1.60739052215221E-05  1.54530136123322E-04  3.08163308876206E-03
  4.40341203543258E-04  8.14330342520884E-04 -1.24148327565800E-01 -2.85671322893206E-02  2.22244626795520E-04
  1.81203408847417E-05  8.48945113342516E-03  2.74983656853224E-03 -1.77898414850466E-04 -3.08128815173324E-05
  1.54586389970752E-01  3.69196382611565E-02 -8.25192845266763E-05 -5.77108324670024E-04 -2.85890720607494E-03
  1.12621047688617E-02  1.02196626580403E-03  7.04477582676861E-07 -4.66269204008315E-05 -2.21062464625692E-04
 -1.12505776591735E-05 -1.37926638780444E-06  1.23310740900922E-04 -1.22410517992482E-04 -9.95145767126018E-06
 -1.36870455791040E-04 -2.70031097515103E-03 -8.43553998709882E-04 -8.59394292450351E-04 -1.24146349028762E-01
 -2.85715374478744E-02 -5.99430164806424E-05  9.37248406003383E-06  8.66624852900011E-03  2.76854446601424E-03
  1.88160173929953E-04  4.33467253632918E-05  1.54529925248788E-01  3.68939135819179E-02 -1.51358614025563E-04
 -1.12010687023622E-03 -1.35006222840508E-02 -7.15960760235749E-03  5.64558783385620E-01 -4.05586045687454E-03
  2.95559571385992E-01 -2.18367643286291E-05  2.85519678044770E-04 -1.46270618636222E-04 -1.07671708317150E-03
 -1.24052826415455E-02  7.18125491736916E-03 -5.65142309496770E-01  4.01626216150737E-03 -2.94792983750650E-01
 -6.31980836287983E-06 -2.19486838241582E-04  1.46160177829417E-04  1.18115744082136E-03  1.01780314734827E-02
 -4.82499314512718E-04  6.02144082989402E-05  7.69083495992827E-04  7.90830418990259E-03  5.62832819100228E-05
  5.58341723653661E-03  1.44969598121367E-04  1.17274302883276E-03  1.00836322894007E-02  4.78847472713720E-04
  1.75782144258018E-04 -7.67277767238419E-04 -7.96675107694396E-03  5.93066946292230E-05  5.69878374516438E-03
  1.42466932620926E-04  1.15206472328543E-03  9.93595607012597E-03  4.69110545338055E-04  9.84420403815918E-04
 -7.74675950257458E-04 -7.86034918898110E-03 -6.02891026333285E-05 -6.06664908464230E-03  1.47337164223690E-04
  1.19029156420426E-03  1.01466297470205E-02 -4.78301702002022E-04 -6.10618845698731E-04  7.70067271926635E-04
  7.93524622455516E-03 -4.75901121056473E-05 -6.16633254819204E-03 -1.18202452903286E-03 -1.87434501952090E-02
  1.46252387711290E-03  7.22663671766369E-03  1.51958925570656E-02 -1.18526184782797E-03 -1.87624035512248E-02
 -1.50984228398516E-03 -7.20077693358973E-03  1.51533197340363E-02 -1.18721648087882E-03 -1.87474856429108E-02
 -1.40864146555052E-03 -7.15421861881424E-03 -1.50389015642986E-02 -1.18532459999771E-03 -1.87699653874656E-02
  1.35358723067564E-03  7.16551428399565E-03 -1.51290528818321E-02 -5.82292430990915E-03 -5.85675631239472E-03
 -5.71703690202410E-03 -5.72528939545903E-03  5.21744055044047E-03  5.20164655951050E-03  5.19774610626548E-03
  5.26902580414007E-03  2.40686757399692E-03  2.44421041199736E-03  2.29889494842919E-03  2.23087899366922E-03
* ORBITAL    1  109
  1.06022758358965E-03  7.22884910656176E-03  2.13071309529558E-02 -5.32226906388172E-01 -5.24041800870002E-01
 -1.02087608980306E-06 -2.00287853536456E-05 -2.70497379390323E-04 -6.73146864776624E-05 -1.66431517130150E-06
 -3.12196676784022E-05 -2.99915917977877E-04 -5.24458028238602E-05 -5.79843814801133E-04 -8.84504166758898E-03
 -3.04171003138068E-02 -4.50487860046060E-03  9.44764950661796E-03  2.83112991678058E-02  1.32458513418861E-04
  5.80252572325717E-04 -1.75986419585123E-02 -3.49331807932419E-02  1.02993788161399E-04  6.77889273715742E-04
  1.22902501261781E-02  3.18442028782180E-02  1.06446414446431E-03  7.25939815594627E-03  2.14575925953646E-02
 -5.31651551247223E-01 -5.24098827131534E-01  9.75688327644600E-07  1.93875085016040E-05  3.12776233452452E-04
  7.34229345884226E-05  1.56966815538778E-06  3.07643647348655E-05  2.74063206894743E-04  4.76996281120275E-05
  5.84194660907971E-04  8.92884878672962E-03  3.07714937667483E-02  4.54425714282168E-03  9.34908634285754E-03
  2.79951277804089E-02  1.28135026486826E-04  8.05074051230811E-04 -1.75746273518133E-02 -3.46774712968859E-02
  1.00993771059041E-04  6.49269337582486E-04  1.21941510329133E-02  3.09878598976830E-02  1.08879609989193E-02
  8.25537821182635E-02  4.31222294310650E-01 -1.65557273462368E-04  5.11516425408536E-03 -1.33875702120430E-04
 -1.44502197273021E-02  3.64934908666728E-06  1.58947301024738E-04  1.08844979561256E-02  8.25280109651858E-02
  4.31104503622192E-01  1.60409506766985E-04 -5.11154394099471E-03  1.39769952518106E-04  1.44561825454910E-02
  2.63550354417114E-05  2.92180997213860E-04  7.19992122734072E-03  5.48036353249213E-02  3.08023190115624E-01
 -1.45696921532888E-03 -2.92750340334574E-02 -1.37791289780431E-03 -2.14527017613989E-02 -1.10622473895259E-03
 -6.29896591643023E-02  7.20916833039730E-03  5.48746659712690E-02  3.08278979024772E-01  1.47789868492646E-03
  2.95152246411469E-02  1.38581934185527E-03  2.15044918469611E-02 -1.11509758569943E-03 -6.30393227862515E-02
  7.20305231215875E-03  5.48275319112653E-02  3.08106706193921E-01  1.45468147187185E-03  2.91730957164107E-02
  1.38416209674243E-03  2.15501826936042E-02  1.11577920498661E-03  6.31880690519459E-02  7.21347867905762E-03
  5.49076796368110E-02  3.08400689799827E-01 -1.47932741533525E-03 -2.94743640270981E-02 -1.39060232045001E-03
 -2.15334676657205E-02  1.12533271318356E-03  6.31588724336445E-02  1.68404009607744E-02  1.32312167802137E-01
 -1.14570416392172E-03  1.12676510878282E-01  2.62294516376026E-02  1.68333133685599E-02  1.32258132281335E-01
  1.18719796123136E-03 -1.12706336752166E-01  2.62602781708918E-02  1.68430731705327E-02  1.32327275708703E-01
  1.15248605720661E-03 -1.12661341965843E-01 -2.62245826669933E-02  1.68366990235408E-02  1.32294633072795E-01
 -1.18597792727226E-03  1.12686039716780E-01 -2.62314072947722E-02  4.10943210538523E-03  4.09235837007903E-03
  4.09128229945057E-03  4.07949643645118E-03 -2.23263478488892E-02 -2.23652016005531E-02 -2.23095263489018E-02
 -2.23537081909938E-02  1.26071902749147E-02  1.26667527389553E-02  1.25823873185616E-02  1.26757006184562E-02
* ORBITAL    1  110
 -6.86189366507777E-03 -4.93054039000894E-02 -2.38051114444782E-01 -1.54370492715324E+00 -1.07284017865685E+00
  1.11014382704750E-06  1.96072831991463E-05  2.30982358745714E-04  3.03898809987989E-05 -1.63209965548274E-06
 -2.84491319954785E-05 -2.08831477600011E-04 -5.96497133672341E-06  2.23611191257863E-03  3.73112936718558E-02
  7.64736649390535E-02  1.22333886974304E-02 -6.19567008068363E-03 -3.12395681747338E-02 -3.20750392885717E-06
  2.05559986433915E-04  1.69162304570501E-05 -1.05384599578290E-02 -8.51218719599543E-05 -5.10449481953824E-04
  2.82231923718208E-03 -4.04461398669467E-03  6.86265422228943E-03  4.93108651181171E-02  2.38075272447599E-01
  1.54372406420646E+00  1.07276799631268E+00 -1.73976028160612E-06 -3.45636653434758E-05 -8.89593894115830E-05
 -1.68757896280543E-05  2.10474189345549E-06  4.07002613934139E-05 -4.87673076694530E-06 -6.38403851224630E-06
  2.23628694417278E-03  3.73117900343603E-02  7.65829816398421E-02  1.22402089709713E-02  6.27646153441251E-03
  3.19403109012040E-02  1.39543056944402E-04  1.19745728168366E-03 -2.12115845746056E-05  1.03210845602083E-02
 -9.51943235405188E-05 -8.50727057843221E-04 -2.83067825556742E-03  4.03656765676575E-03  1.14976170106976E-05
  8.81344174256731E-05  3.02549685549666E-04 -5.80714637233045E-06  3.71691463830225E-05  2.12560381098506E-05
  1.68713464102823E-04  6.24453106137049E-03  1.70484846620392E-01 -5.21142269038113E-06 -4.00520553761357E-05
 -1.38163559881893E-04 -1.34617299091404E-05 -2.49280337311807E-04  1.07388731144269E-05  1.05670224543747E-04
  6.29088718068166E-03  1.70669148578558E-01  1.03582883224682E-02  7.84243683414496E-02  3.79032833348114E-01
 -1.53493536285570E-03 -2.32435800102250E-02 -1.15610423404583E-03  1.52524305249969E-02  7.50967368924216E-04
  5.88192835304757E-02  1.03544409017562E-02  7.83950806640147E-02  3.78939423512712E-01  1.52745062752448E-03
  2.31344069581932E-02  1.15055548170850E-03 -1.52787592649841E-02  7.56714426622779E-04  5.88686256134814E-02
 -1.03593179970452E-02 -7.84330487938754E-02 -3.79137560896351E-01 -1.53669902361778E-03 -2.32516791299743E-02
 -1.14340749402015E-03  1.54106816046996E-02  7.47916967919752E-04  5.87921534284879E-02 -1.03585634508910E-02
 -7.84265022591540E-02 -3.79024408077278E-01  1.52931345598963E-03  2.30625129799025E-02  1.15939921792978E-03
 -1.51865819531315E-02  7.42973964705380E-04  5.86446766967889E-02  3.25426031478699E-02  2.55953317387060E-01
  2.43261893977878E-02  1.58774031788125E-01  5.16083222146612E-02  3.25530309733676E-02  2.56055634495795E-01
 -2.43560903718194E-02 -1.58729458953425E-01  5.15681685706590E-02 -3.25548217495785E-02 -2.56082642951461E-01
  2.43772483378624E-02  1.58724369534173E-01  5.15366371754832E-02 -3.25385310635549E-02 -2.55852363660765E-01
 -2.42642467934625E-02 -1.58823886307075E-01  5.17032196790182E-02 -4.07418592729403E-03 -4.06901486177004E-03
  4.09508276484263E-03  4.14271140663450E-03 -5.16198265442963E-02 -5.16412520378192E-02  5.16442754841898E-02
  5.15699537234691E-02 -1.85997845818895E-02 -1.85881366911496E-02  1.85248034698299E-02  1.87111530881099E-02
* ORBITAL    1  111
 -3.66062165088538E-06 -2.62916710150388E-05 -1.27008032871281E-04 -4.41764953362554E-04  6.90575303551602E-05
 -1.83987811498338E-04 -3.25571837662329E-03 -5.34296924226406E-02 -3.86934588298297E-03 -3.59229314442916E-04
 -6.46060634872188E-03 -7.62037784604951E-03  1.16857956571161E-02  3.29586831703932E-06  6.13814443522053E-05
  2.12865920677840E-04  1.85850415232322E-05  8.34029371490118E-05  2.46485149830587E-04 -3.63064568144612E-02
 -7.77916347125516E-02  6.08134404529671E-05  9.49874734180470E-05  2.79236275611314E-02  7.87222453628814E-02
  5.55004595929625E-05  2.51767055605874E-04  2.50970540285281E-06  1.81853915996469E-05  9.30941453947814E-05
  4.52089503247384E-04 -2.41574667007215E-05 -1.83102319504605E-04 -3.23889913623776E-03 -5.32514540196348E-02
 -3.82781339034017E-03 -3.58848613197381E-04 -6.45325939005578E-03 -7.47985021650360E-03  1.17144787348936E-02
  2.97261444726834E-06  6.01255563258000E-05  2.95480567664064E-04  2.82882177481744E-05 -2.09832375915214E-04
 -4.53518341751226E-04  3.63532483639163E-02  7.80061530388038E-02  3.07058943627542E-05  3.74767381299525E-04
 -2.78388719080317E-02 -7.82130627038259E-02 -1.68792321527185E-04 -6.39808257464799E-04  3.19600888940612E-03
  2.45457683640610E-02  1.20498933416645E-01 -1.10828663140486E-03 -2.36670153333372E-02  5.31553823814990E-03
  5.41904770287497E-02  2.28780132378094E-05  3.84508673588096E-04 -3.20416300223822E-03 -2.46085567288343E-02
 -1.20739222183828E-01 -1.11943755994997E-03 -2.38961742856477E-02  5.32892456172109E-03  5.43084047254296E-02
  2.43274628207215E-05  3.80898255714442E-04 -4.32021339508743E-03 -3.42826475634673E-02 -2.52781331773803E-01
 -3.57089289447417E-03 -1.18190021331748E-01  1.28182493317483E-02  4.20007105937552E-01 -7.53996685115747E-03
 -2.68271713754351E-01  4.31658683729485E-03  3.42550181634582E-02  2.52685616126128E-01 -3.57441874664559E-03
 -1.18222335556485E-01  1.28148186735040E-02  4.19988976062664E-01  7.54475087998887E-03  2.68304346543814E-01
  4.31943620993122E-03  3.42768460984972E-02  2.52782903398179E-01 -3.57883779022102E-03 -1.18340731874622E-01
  1.28168754578441E-02  4.20033430951432E-01 -7.53459646646066E-03 -2.68112126799733E-01 -4.31161266775194E-03
 -3.42167411600691E-02 -2.52534821485628E-01 -3.57888435680353E-03 -1.18198918322519E-01  1.28095316051148E-02
  4.19925026851002E-01  7.55659067818150E-03  2.68497980938708E-01 -3.61535833194138E-02 -3.66198866119068E-01
 -9.86856048602159E-02  3.29850503891812E-01  2.25259709561266E-01  3.61514260601214E-02  3.66183039612640E-01
 -9.86875757305106E-02  3.29836829170030E-01 -2.25251287755650E-01  3.61573376221514E-02  3.66222637468358E-01
 -9.86937846224159E-02  3.29859752854505E-01  2.25270764911119E-01 -3.61546148083346E-02 -3.66223285784058E-01
 -9.87156795911426E-02  3.29857782255087E-01 -2.25276741700244E-01  4.52070973000545E-02 -4.51964550763286E-02
 -4.52243007259567E-02  4.51630072140931E-02 -5.23650441354265E-03  5.22227634393649E-03  5.25913354860108E-03
 -5.20740722967890E-03  3.40404831250233E-02 -3.40452735206888E-02 -3.40661835661578E-02  3.40355311136504E-02
* ORBITAL    1  112
 -2.17765198117649E-06 -1.57638027902304E-05 -8.05756533307561E-05 -3.89290868443754E-04  7.26750609784776E-05
 -4.03313221576108E-04 -6.59878973315443E-03 -3.35697077679814E-02  2.62011621679349E-03 -2.92912644079813E-04
 -6.18968382267781E-03 -3.20798223060775E-02 -1.38806570960385E-03  1.85144756054145E-06  3.79959928863073E-05
  2.84215672573064E-04  1.41641623090747E-05  5.87437432091684E-05  1.52537008460881E-04 -2.38416578405180E-02
 -5.40550300201240E-02  3.26396467582281E-06 -1.19169158880262E-05  4.54210711813619E-02  1.19104042156895E-01
  5.01810105675111E-05  1.35255656075434E-04  2.01967174622861E-06  1.46005255532046E-05  7.26243885962997E-05
  3.31283555111979E-04 -1.13593597619151E-05  4.03374014044266E-04  6.59876975620962E-03  3.35662305103851E-02
 -2.62763213049004E-03  2.93958105166239E-04  6.21100516749999E-03  3.18368588608168E-02  1.36676536669479E-03
  1.83531043500107E-06  3.53011507811838E-05  1.28760816358924E-04  5.95779501814092E-06 -1.41657515621969E-06
 -4.78901881942808E-04 -2.37167155221884E-02 -5.35536640973767E-02  2.58941743826131E-06 -6.85410344915119E-05
  4.53228331222520E-02  1.18397114179706E-01  2.46940837048563E-05 -3.31024900048555E-04  4.87110673640307E-06
  3.75131537327999E-05  1.47229367655261E-04 -2.59100995279632E-06 -2.60268690680746E-05  1.57543130823354E-05
  2.90655434329389E-04  2.24668783288166E-03  5.94908739175753E-02 -6.92033035389034E-06 -5.30332716728071E-05
 -1.60777057208058E-04  3.42321516953708E-07  1.23312158109804E-04  1.26885246466226E-05  1.34235180741347E-04
 -2.20772561594386E-03 -5.89264905507776E-02 -4.90349805721656E-03 -3.87725571662603E-02 -2.72973898961964E-01
 -2.94039019316361E-03 -1.14847941845492E-01  1.36534571882098E-02  4.37614123716368E-01 -6.89305335576198E-03
 -2.53916823520277E-01  4.90079464920423E-03  3.87520155214164E-02  2.72907619108896E-01 -2.94307937350073E-03
 -1.14860024623657E-01  1.36515971142914E-02  4.37620320671577E-01  6.89592259147529E-03  2.53911139814346E-01
 -4.89834252435408E-03 -3.87333485825105E-02 -2.72880480306003E-01  2.94505988256831E-03  1.14796139809514E-01
 -1.36439137246832E-02 -4.37535738142802E-01  6.90274386561853E-03  2.53981278583257E-01  4.90350165249570E-03
  3.87729811855822E-02  2.73017751294118E-01  2.94025547828256E-03  1.14838292329301E-01 -1.36475284132553E-02
 -4.37522343111221E-01 -6.89178470970015E-03 -2.53891935053803E-01 -3.33050552073658E-02 -3.41100809283351E-01
 -1.04059397028243E-01  3.41058386644698E-01  2.25737688095496E-01  3.33033915994192E-02  3.41089514751521E-01
 -1.04058746746004E-01  3.41048848053851E-01 -2.25731711774861E-01 -3.33090097721412E-02 -3.41178542910549E-01
  1.04109361101739E-01 -3.41086214994502E-01 -2.25806969795364E-01  3.33099838288579E-02  3.41168273800728E-01
  1.04104383193223E-01 -3.41094230122609E-01  2.25797395397823E-01  3.28475841701927E-02 -3.28482281121734E-02
  3.27981062137808E-02 -3.28427966182947E-02 -1.79395969929340E-02  1.79326785933473E-02 -1.79067257796576E-02
  1.79289936183836E-02  2.59576301183749E-02 -2.59720339264205E-02  2.59070946028775E-02 -2.59154591911424E-02
* ORBITAL    1  113
  2.11705946773553E-03  1.53109946435561E-02  7.76013833756911E-02  3.10028432151988E-01 -3.32901297199954E-01
  1.22390503268412E-06  2.32326156131259E-05  5.29246377606544E-05  1.53101216872949E-05 -6.13430976143962E-07
 -1.19088757037113E-05 -7.71807162815580E-05 -7.07756089756499E-06 -3.11584499759961E-05  2.61564015573450E-03
  1.05108474707172E-01  1.07612757842662E-02 -2.42091233026335E-02 -8.90409583095364E-02 -1.70886592707038E-05
  3.91712227204428E-04  1.46345894251608E-02 -1.81796849522108E-02 -3.62862248030955E-05 -2.26247176346722E-04
  2.59607768829155E-02  5.85516804020217E-02  2.11484348578530E-03  1.52944568395228E-02  7.75025642023762E-02
  3.09258538790539E-01 -3.32492545610947E-01 -8.18378264546740E-07 -1.59255763041971E-05 -1.95008881943291E-04
 -3.02959324360316E-05  1.24652355300985E-06  2.13801519516400E-05 -7.50733371970691E-05 -2.40003764466972E-05
  2.96990899289554E-05 -2.65445705317523E-03 -1.05626973076853E-01 -1.07220035050939E-02 -2.40521759532263E-02
 -8.90372170729276E-02  7.75116400430571E-05  3.52489513251414E-04  1.48818999427527E-02 -1.69472351976901E-02
 -8.87862588264201E-05 -8.50848122208172E-04  2.61281266468986E-02  6.01023503404506E-02 -9.17040991507095E-04
 -8.14715814491293E-03 -8.68213176015796E-02  1.71227490483399E-03  7.93843211270458E-02 -9.42766040111074E-03
 -1.99853363397329E-01 -5.13499831611162E-05 -7.05766878568707E-04 -9.20586013440816E-04 -8.17472171590352E-03
 -8.69229269931384E-02 -1.70273661746062E-03 -7.90917677328155E-02  9.44265551808551E-03  2.00125860003715E-01
 -2.61161123112498E-05 -6.38486543883940E-04 -4.03779387670422E-03 -3.25688679709358E-02 -2.57027827528954E-01
  1.28333328823528E-03 -2.46644933476699E-03  1.46216497370835E-02  4.59759783382940E-01 -3.31935596218902E-03
 -1.44933185123028E-01 -4.03766977249353E-03 -3.25677679397872E-02 -2.57018982107407E-01 -1.28107828356069E-03
  2.51779217109280E-03 -1.46256601487486E-02 -4.59814432090093E-01 -3.31726009935775E-03 -1.44836365122261E-01
 -4.03941939106619E-03 -3.25805032099852E-02 -2.57023367825589E-01 -1.28415236049066E-03  2.47166840133208E-03
 -1.46300914491542E-02 -4.59813526213449E-01  3.32374651802189E-03  1.45004077412242E-01 -4.04420659644797E-03
 -3.26167661257250E-02 -2.57086438222338E-01  1.29225822076526E-03 -2.43311758652057E-03  1.46428438455764E-02
  4.59931419693024E-01  3.31619407702915E-03  1.44954346573449E-01  4.13610346173071E-02  3.95621979267746E-01
  9.18625780902177E-02 -2.60459802640986E-01 -1.94745080292447E-01  4.13668805464516E-02  3.95691624253185E-01
 -9.18859473454798E-02  2.60486702790612E-01 -1.94779796515306E-01  4.13461030645826E-02  3.95430379888207E-01
 -9.17754275898520E-02  2.60304118220859E-01  1.94610660693213E-01  4.13605196833288E-02  3.95603550331604E-01
  9.18550781363896E-02 -2.60380060884321E-01  1.94725150442227E-01 -6.41977262127910E-02 -6.41954305737499E-02
 -6.42436069239376E-02 -6.42014229822128E-02 -1.27235000522084E-02 -1.27463750266299E-02 -1.27067665336152E-02
 -1.27448244404208E-02 -4.86631745022958E-02 -4.86112581422710E-02 -4.87450021888779E-02 -4.86777199983121E-02
* ORBITAL    1  114
  2.20047671959418E-03  1.59050405320708E-02  7.95727177887553E-02  4.56511812611729E-01  7.60832236807128E-02
  3.04256267873953E-07  5.79588273075986E-06 -6.32444719509226E-05  2.58412653762893E-06  1.11995473548173E-06
  2.08120569716973E-05  1.19917289500059E-04  7.25139249114986E-06 -8.22380170529462E-04 -1.61190718889997E-02
 -8.25976372636194E-02 -9.10744303975344E-03  4.27022450765440E-02  1.18976384041659E-01 -2.60173240413353E-05
 -1.47774497175877E-04 -1.06446402784099E-02 -1.85345056440057E-02 -3.41371368480525E-05  1.84366935931406E-04
 -3.30480717631422E-02 -8.32910804840058E-02 -2.20134293296022E-03 -1.59111986587486E-02 -7.96020227301514E-02
 -4.56527661464658E-01 -7.59612464763463E-02  5.06452752573203E-07  9.64780454362656E-06 -1.65402629565975E-04
 -3.13061235713707E-05 -1.14769134613258E-06 -2.31510663009871E-05 -1.35643297482402E-04 -2.49097029342140E-05
 -8.22651176575836E-04 -1.61237053497157E-02 -8.27827545877850E-02 -9.11909074909453E-03 -4.28278981557321E-02
 -1.20301536827486E-01 -8.44890996671205E-05 -7.64829842708481E-04  1.07114458416948E-02  1.87588167862933E-02
 -2.14502698151842E-05 -2.03216590851995E-04  3.31784421531329E-02  8.37815083158010E-02 -7.25726400599718E-06
 -5.55304675117326E-05 -1.82435955551529E-04 -3.06419886219026E-06 -1.40791291606790E-04 -1.22995479364912E-05
 -8.80259837070140E-05 -4.64143485268395E-03 -7.61970206001842E-02 -6.14515292318072E-07 -4.57424590598276E-06
 -6.13835641991330E-06  2.40374645103741E-05  5.47545973873571E-04  6.74901610013934E-06  9.48972268717338E-05
 -4.66319931858817E-03 -7.63072522187201E-02  1.95232404772536E-03  1.61327717087549E-02  1.50860293956042E-01
  5.52644632511266E-03  1.78542957865235E-01 -1.25466171888281E-02 -4.19231569018100E-01  9.39371202309109E-03
  2.93124688775907E-01  1.95295981105346E-03  1.61374566788878E-02  1.50844565529474E-01 -5.52494665707131E-03
 -1.78532924795028E-01  1.25483007142760E-02  4.19221645148437E-01  9.39253504654155E-03  2.93172256170855E-01
 -1.94552162302016E-03 -1.60798598709862E-02 -1.50607633390209E-01  5.53987139817242E-03  1.78641365641197E-01
 -1.25539760463591E-02 -4.19385603269192E-01  9.40612938771682E-03  2.93219764254820E-01 -1.95193702554848E-03
 -1.61293016066621E-02 -1.50793891938937E-01 -5.52288787572286E-03 -1.78418287691891E-01  1.25541280128154E-02
  4.19297634074700E-01  9.40206368267008E-03  2.93324016228174E-01 -4.43219638876243E-02 -4.27770812087730E-01
 -1.22547987376536E-01  2.91918797201099E-01  2.07269353572567E-01 -4.43260558279711E-02 -4.27818325558282E-01
  1.22559275946804E-01 -2.91940043105012E-01  2.07294170001709E-01  4.43200019215646E-02  4.27720496052554E-01
 -1.22517752757781E-01  2.91875823448943E-01  2.07221471179437E-01  4.43202231294033E-02  4.27689536974483E-01
  1.22510104200936E-01 -2.91863670076816E-01  2.07191767577813E-01  6.15100412018783E-02  6.14996787541712E-02
 -6.15880686594424E-02 -6.15821806550069E-02 -6.20826581669115E-03 -6.18545650337454E-03  6.21758040072778E-03
  6.25283316993487E-03  7.96115402752679E-02  7.95986136636586E-02 -7.95904808965799E-02 -7.96907167261480E-02
* ORBITAL    1  115
  4.51256067563368E-03  3.26795185833923E-02  1.66555290930154E-01  8.02405549689554E-01 -4.68415127700435E-01
  1.41920707728813E-06  2.88650490301086E-05  1.09690534551402E-04  2.02272867848477E-05 -8.53091616535519E-07
 -1.72620627781036E-05 -1.23235538451429E-04 -4.51807583380285E-06  4.17226295985562E-04  1.42592021790065E-02
  3.54250908349529E-01  2.55410866819558E-02  4.51483309059254E-02  7.16984262819438E-02 -4.42907315031860E-05
  5.77228229968531E-04 -7.88112359423621E-03 -9.22049050474755E-02  2.22801768015802E-05 -4.18517492375681E-04
 -2.15814151537940E-03 -3.49882170252699E-02  4.50886080958245E-03  3.26524375617539E-02  1.66412402762302E-01
  8.01557037353411E-01 -4.68155642606037E-01 -1.27949745014047E-06 -2.53902840366743E-05 -1.95492658895608E-04
 -3.04034823131099E-05  1.84862895810753E-06  3.28202690534695E-05 -1.35271070446752E-05 -1.64676946722493E-05
 -4.20149493572459E-04 -1.43226411471394E-02 -3.54772064352938E-01 -2.55375803909953E-02  4.52859925122598E-02
  7.21781682054108E-02  1.85650827227053E-04  5.44338094356078E-04 -7.70663140047096E-03 -9.15180953622412E-02
 -1.17642232474112E-04 -9.13580033526023E-04 -2.07726603237353E-03 -3.38729187079964E-02 -1.32745918955247E-03
 -1.19192831110767E-02 -1.46872281440044E-01  6.11687806971764E-03  1.31021916875150E-01 -8.42591155814764E-03
 -2.42960382473265E-01 -5.28858389061543E-05 -5.59613737218416E-04 -1.33069495110483E-03 -1.19447995957086E-02
 -1.46976669886671E-01 -6.11034635491314E-03 -1.30834476745946E-01  8.43911272367597E-03  2.43319742163297E-01
 -1.46183149402627E-05 -4.71894198722994E-04 -2.49962943677280E-03 -1.95922070353973E-02 -1.10981865082959E-01
  1.36183135421847E-02  3.46462992223321E-01  4.18401128661122E-04 -5.14991820883092E-02  1.25130937814806E-02
  3.14110743575561E-01 -2.49984207708343E-03 -1.95935793881682E-02 -1.10962267649111E-01 -1.36160876790826E-02
 -3.46394064296960E-01 -4.25023200571732E-04  5.14456372053317E-02  1.25159391716129E-02  3.14189126666306E-01
 -2.50259989103453E-03 -1.96145803089118E-02 -1.11042457220857E-01 -1.36204719816334E-02 -3.46430581715738E-01
 -4.23249800731379E-04  5.15261327570881E-02 -1.25148679866162E-02 -3.14075380256601E-01 -2.50687320562744E-03
 -1.96467920644729E-02 -1.11082635659191E-01  1.36264779551481E-02  3.46429928751156E-01  4.37015531010484E-04
 -5.13665410020558E-02 -1.25229695008425E-02 -3.14165869954608E-01 -1.59189764617476E-02 -1.65622831836319E-01
 -7.44028226838759E-02  1.54662158268166E-01  8.02191814005968E-02 -1.59098910539907E-02 -1.65516967588902E-01
  7.43644942245723E-02 -1.54624628065877E-01  8.01602681877521E-02 -1.59289711961376E-02 -1.65742190862398E-01
  7.44594722660121E-02 -1.54765977985772E-01 -8.03032119121174E-02 -1.59128033316855E-02 -1.65541046900641E-01
 -7.43680635456669E-02  1.54670247150937E-01 -8.01700051309503E-02  6.35069985490736E-03  6.36717065505233E-03
  6.34421734929713E-03  6.38290984585726E-03 -1.72929695354937E-02 -1.73305648308817E-02 -1.72908035881950E-02
 -1.73387688169679E-02  5.79741325992329E-02  5.80492630841126E-02  5.79240462273187E-02  5.80164154721178E-02
* ORBITAL    1  116
  1.64813307732849E-05  1.18333762918184E-04  5.67230253048393E-04  1.88950266883365E-03 -1.94951394907903E-04
  3.07039245270977E-03  7.03861856769403E-02  8.92097747530659E-01  8.49572407660242E-02 -1.21880049354694E-04
  7.03621418079764E-04  1.11516145353971E-01  1.33967827676099E-02 -1.51058515067292E-05 -2.76577953864467E-04
 -1.04146221749242E-03 -1.12882794066725E-04 -1.59896410871146E-04 -9.27520040210428E-04  8.44294759193507E-02
  1.87806517576491E-01  1.43533000381819E-04  2.19676801184890E-04  5.34105941829381E-02  1.26348452124978E-01
 -1.89378528563030E-04 -7.79199802310126E-04 -1.10722594044433E-05 -8.00287185559620E-05 -3.99836215729873E-04
 -1.84140127194893E-03 -7.89079384791370E-05 -3.06969877314902E-03 -7.03740142739398E-02 -8.92329098362187E-01
 -8.49793465246190E-02  1.21570657550166E-04 -7.11107003684407E-04 -1.11365395201858E-01 -1.33879354369765E-02
 -1.26965477531452E-05 -2.47504862894162E-04 -1.19142470893206E-03 -1.48687958301647E-04  2.83192455535473E-04
  2.31344459854431E-03  8.42543779415107E-02  1.86774502539961E-01 -2.44366707552302E-04 -2.01167179865249E-03
  5.34480839199899E-02  1.26504206005675E-01  2.38623316338395E-04  2.64241105822224E-03  9.88981978950970E-06
  7.55153069755286E-05  2.86365136419171E-04 -7.75166536550791E-06 -9.45281724300977E-05  1.02006385145077E-05
 -3.08627552592298E-05 -1.21804652362999E-02 -2.06318983886175E-01  2.62246280858767E-05  2.00912841350491E-04
  7.23758439568556E-04  3.23054028908109E-05  3.53970793623462E-04 -3.89384294799852E-05 -1.81002624633008E-04
  1.20158294516198E-02  2.04338568970706E-01 -9.50953655088779E-03 -7.31582624580317E-02 -3.56499573772424E-01
  1.03849837421977E-02  1.32484156663329E-01  6.97356340345464E-03  9.17178941755308E-02  1.30344649816273E-02
  2.44913966970471E-01  9.52291987467639E-03  7.32605238464999E-02  3.56857497569992E-01  1.03938538375144E-02
  1.32395651102326E-01  6.98215533677474E-03  9.17618164577889E-02 -1.30594699858658E-02 -2.45176219030997E-01
 -9.53064774564403E-03 -7.33202739565276E-02 -3.57116127616959E-01 -1.03797917387976E-02 -1.31915080715937E-01
 -6.99580345590301E-03 -9.19859128170347E-02 -1.30991760078399E-02 -2.45908982191653E-01  9.49647967818825E-03
  7.30571380699358E-02  3.56053902901666E-01 -1.03810970819455E-02 -1.32679715446340E-01 -6.96859304040817E-03
 -9.17181884504226E-02  1.29935196059959E-02  2.44369989734302E-01  4.68961886348788E-02  3.75865500045038E-01
 -1.21236008266630E-01  1.84052087806991E-01 -7.67449111058781E-02 -4.68905071374235E-02 -3.75840612903119E-01
 -1.21212920829214E-01  1.84060865158526E-01  7.67455585406223E-02  4.68917433911296E-02  3.75940862405007E-01
  1.21129176817549E-01 -1.84012642193793E-01  7.68214840808797E-02 -4.68988826864977E-02 -3.75869834534545E-01
  1.21252710982782E-01 -1.84063505959920E-01 -7.67741650092087E-02 -3.32582114900325E-01  3.32522956870162E-01
 -3.32403220705352E-01  3.32669348325590E-01 -9.03688916850139E-02  9.04155006368295E-02 -9.05026977272779E-02
  9.03219995135355E-02 -9.54186439519732E-02  9.54216621793003E-02 -9.52370144943408E-02  9.54314506790064E-02
* ORBITAL    1  117
 -1.14398993132044E-05 -8.18501466132587E-05 -3.84610926643203E-04 -1.10907938193042E-03 -1.27109451502555E-04
 -9.67040535183493E-04 -2.47716039312066E-02 -3.51652226839485E-01 -5.60449941384156E-02  1.36585172944769E-03
  3.50805644142876E-02  4.75180200150551E-01  7.07957275006413E-02  1.24694433060651E-05  2.27931684115344E-04
  5.39353774968577E-04  1.28536613543813E-04  2.49932073989605E-04  1.36234060728727E-03 -9.70729960276568E-02
 -2.38956974864690E-01 -1.65423489029358E-04 -1.41404188334392E-03  2.96740262017319E-02  4.76553012578126E-02
  1.31645365543056E-04  1.02625147050052E-03  1.05816629395172E-05  7.59590265426607E-05  3.65028497297876E-04
  1.17707198032573E-03  7.06441714128172E-05 -9.65661379779383E-04 -2.47459865786787E-02 -3.51441010474362E-01
 -5.59956979653305E-02  1.36525324164474E-03  3.50699685041744E-02  4.75302474319274E-01  7.08240837460113E-02
  1.19758001164457E-05  2.27844188212854E-04  9.12257032170180E-04  1.59655001309902E-04 -3.59614636546725E-04
 -5.48029525292528E-04  9.70986901176487E-02  2.38862650340879E-01  2.87361981835555E-04  1.99279144080065E-03
 -2.94599601844172E-02 -4.69063311824432E-02 -4.00948901050163E-04 -1.67727406962472E-03  1.79924158421550E-02
  1.38238791181900E-01  6.42063070759141E-01 -9.69344134223784E-03 -5.37401414994775E-02  2.27972581848902E-02
  2.43924513287277E-01  3.67268538319219E-05  3.64159295124491E-04 -1.79968381959169E-02 -1.38274010318355E-01
 -6.42232816779991E-01 -9.72818066046871E-03 -5.45317296489988E-02  2.28063943939087E-02  2.44163688221390E-01
  3.00088875054097E-05  2.85226219366879E-04  2.56251748642122E-03  1.97335895507590E-02  9.13680193532139E-02
 -4.00186158086918E-04  3.16120023755917E-02 -5.44611024065474E-03 -1.25285043789111E-01  5.89558727432442E-04
  6.63880065614142E-03 -2.58033094553023E-03 -1.98713201138503E-02 -9.20013165438778E-02 -3.96976872146534E-04
  3.19754143859718E-02 -5.45363524320616E-03 -1.25409654126838E-01 -5.28614831065364E-04 -5.64413040177456E-03
 -2.56611540666383E-03 -1.97612677626786E-02 -9.14554000075143E-02 -4.12780375210660E-04  3.14549102603085E-02
 -5.44523707384459E-03 -1.25231253690310E-01  5.86768961030654E-04  6.68410485343165E-03  2.58280204140248E-03
  1.98900035978606E-02  9.20535880586561E-02 -3.96213984104047E-04  3.20188708383973E-02 -5.46551295551781E-03
 -1.25591878989750E-01 -5.22711035601936E-04 -5.48519538610621E-03 -4.46163997196495E-02 -3.71535615814610E-01
  1.99051111450060E-01 -2.65420804977906E-01  8.06098336847423E-02  4.46168590040419E-02  3.71642084555518E-01
  1.98929407948103E-01 -2.65304136721813E-01 -8.06957158822643E-02  4.46254171910766E-02  3.71653918758488E-01
  1.99003601031638E-01 -2.65365144082110E-01  8.06933854956605E-02 -4.46201808814590E-02 -3.71663691216091E-01
  1.98909756551302E-01 -2.65292897516661E-01 -8.06993836408210E-02  4.19344516816717E-01 -4.19176967111117E-01
 -4.19293935949891E-01  4.19202874324887E-01  1.64451068005369E-01 -1.64567708866944E-01 -1.64465273407720E-01
  1.64566361204027E-01  5.06410916216749E-02 -5.04824575723365E-02 -5.06179480396659E-02  5.04776407240560E-02
* ORBITAL    1  118
 -2.51511622766425E-03 -1.77447932614816E-02 -7.34009491631887E-02 -1.52490015273907E-01 -5.78532021343319E-01
 -7.11470800041445E-07 -1.11133264215900E-05 -2.81088187325012E-04 -7.01303506616967E-06  5.49419249811694E-06
  1.02119125316868E-04  4.17567441968687E-04  2.76083212212521E-05  4.92337011160923E-03  1.01395056129060E-01
  8.83032456858326E-01  6.92668024450539E-02  6.91391193078949E-02  1.75400238517752E-01 -2.19278112434511E-04
 -1.06256995626021E-03  4.86592614904239E-03  7.81518630070279E-02  2.37584572314922E-04  9.54932765385553E-04
  5.09668830360825E-02  1.37672936686691E-01  2.51404926844076E-03  1.77373377962526E-02  7.33670430756973E-02
  1.52481841733681E-01  5.78604383936243E-01  2.53773387554412E-06  4.72619510020707E-05 -2.49768542631099E-04
 -5.74897937720413E-05 -4.46545747889039E-06 -8.51629096173588E-05 -4.54131165683072E-04 -5.97946980179983E-05
  4.92307385735378E-03  1.01394753731729E-01  8.82984145244000E-01  6.92682288696631E-02 -6.93098986622752E-02
 -1.75993956805803E-01 -2.60970350229335E-04 -2.65208018778045E-03 -4.85918232094574E-03 -7.77704901760263E-02
 -6.75224008594636E-06  1.47930276642792E-04 -5.09019847767775E-02 -1.37983119901377E-01 -1.35549674615818E-05
 -1.03850581727532E-04 -3.55169653693939E-04  2.65966446051050E-05  4.07453754480803E-04 -1.54708939468068E-05
  8.66933511211158E-05  8.11428446450134E-03 -2.30944620535705E-02  4.35193237952649E-06  3.33818680569600E-05
  1.00458654506596E-04  2.44378506584430E-05  5.43490707474796E-04 -2.22473333331450E-06  1.88027168223262E-04
  8.01418427847341E-03 -2.36645612086109E-02 -6.52363530938986E-03 -5.12587499303823E-02 -3.07607241607451E-01
  1.43673366128948E-02  2.86073058590342E-01  1.04154346088529E-02  2.20707920012122E-01  1.04842138220928E-02
  1.85383169324131E-01 -6.52174906872865E-03 -5.12450923098199E-02 -3.07660879974996E-01 -1.43657741091085E-02
 -2.86065328422170E-01 -1.04024053817993E-02 -2.20540430834906E-01  1.04772390079224E-02  1.85307441622610E-01
  6.53348292505280E-03  5.13353857576074E-02  3.08000551533234E-01  1.43886680295631E-02  2.86327212370522E-01
  1.04043089433426E-02  2.20478615451228E-01  1.04946621964401E-02  1.85369818191885E-01  6.51811766870946E-03
  5.12165561128524E-02  3.07488578947412E-01 -1.43449666218084E-02 -2.85663474204357E-01 -1.04145796166575E-02
 -2.20763167475453E-01  1.04885998534090E-02  1.85665772618208E-01  1.21684885626889E-02  1.01792427347984E-01
 -2.38634639404675E-01 -2.40637307330075E-03 -1.38586127147084E-01  1.21473184203510E-02  1.01525135736088E-01
  2.38723187495447E-01  2.28202747735905E-03 -1.38425027044860E-01 -1.21521665590744E-02 -1.01566858489968E-01
 -2.38702433728912E-01 -2.32015018209380E-03 -1.38436119169671E-01 -1.21645724366066E-02 -1.01807738946128E-01
  2.38616088544697E-01  2.40462006817714E-03 -1.38619325664375E-01 -2.08697259926430E-01 -2.08734433433562E-01
  2.08686386512614E-01  2.08659808003973E-01 -9.24620855909731E-02 -9.23669124712453E-02  9.23634617243376E-02
  9.25166586628251E-02  2.15620388308894E-01  2.15497924540021E-01 -2.15406353872218E-01 -2.15765201612175E-01
* ORBITAL    1  119
  1.16359437650550E-04  9.35086020224234E-04  8.10014013299500E-03  1.29695488207846E-01  1.50860435128327E-02
  7.63937503194787E-07  1.46154031995401E-05  1.24568016651920E-04  2.87642473727207E-05  2.40825883702294E-07
  4.99819092402070E-06  7.36560665568574E-05  1.75032129509251E-05 -3.00048076783838E-04 -9.33454254007554E-03
 -1.40842129996128E-01 -2.54991537080955E-02 -2.70552848493677E-02 -7.75215759851006E-02 -2.62621192191023E-05
  3.02663351662952E-05 -4.90806422636083E-03 -4.29032066675791E-02 -3.90772428913337E-05 -4.10288585385376E-04
 -2.58130465069973E-02 -7.48929281332034E-02  1.14276501601710E-04  9.19861841316254E-04  8.01822388581939E-03
  1.29233409556337E-01  1.52749866495255E-02 -7.31299640553019E-07 -1.42864230343399E-05 -1.77117118790272E-04
 -3.54802905722845E-05  6.90269871637111E-08  6.55800103882722E-07 -7.69326828898318E-05 -1.94640044029273E-05
  2.98182948728259E-04  9.29485665192776E-03  1.40523540403326E-01  2.54997452463379E-02 -2.69724916704792E-02
 -7.75656518202764E-02 -1.68675775424884E-05 -1.34441330417171E-04 -4.83635485455431E-03 -4.24915200033433E-02
 -4.88123228237662E-05 -4.72856020994382E-04 -2.57123063735300E-02 -7.38379031354490E-02 -5.63860170193598E-03
 -4.33368961021847E-02 -2.07551292975739E-01  3.43508014856588E-03  4.13751067429688E-02 -6.64263191210238E-03
 -9.44466024992696E-02 -2.23937292228668E-05 -3.19473362735625E-04 -5.63662968110624E-03 -4.33221088698980E-02
 -2.07494463813243E-01 -3.43001877724670E-03 -4.13349848340865E-02  6.64037777078682E-03  9.45084030393929E-02
 -1.73711723652992E-05 -3.31300110854364E-04  1.66427898044733E-03  1.28211002672408E-02  6.51514855617662E-02
  7.97100571578078E-04  1.42266834154347E-02 -2.89725492399654E-03 -4.49387378919182E-02 -1.09757828570557E-03
  1.78664425954498E-02  1.66091148356740E-03  1.27953853399620E-02  6.50683998122356E-02 -8.03252484831802E-04
 -1.42992989218841E-02  2.89144987867412E-03  4.48865261857109E-02 -1.09322546041087E-03  1.79156920600430E-02
  1.66239559039380E-03  1.28071415290186E-02  6.51335156214781E-02 -7.96231162495995E-04 -1.41896759695443E-02
  2.88882323868619E-03  4.48570451137897E-02  1.09572518660020E-03 -1.79030573175715E-02  1.65765581206291E-03
  1.27708825563318E-02  6.50216662595370E-02  8.06636693739023E-04  1.42901275286754E-02 -2.88329808775189E-03
 -4.48274573290153E-02  1.09031975435799E-03 -1.79151569981457E-02  2.77509199081619E-02  2.21988071088621E-01
  4.07815924215970E-01  6.22347295367898E-02  3.63140719114578E-01  2.77568940090020E-02  2.22053141732330E-01
 -4.07850116636035E-01 -6.22099483324354E-02  3.63102990489043E-01  2.77442893801932E-02  2.21908731943502E-01
 -4.07788755282927E-01 -6.23093529124581E-02 -3.63194623734251E-01  2.77510168384105E-02  2.21972990101732E-01
  4.07824138663709E-01  6.22733975297677E-02 -3.63159453394641E-01  2.77513433562754E-01  2.77529030238300E-01
  2.77502896303585E-01  2.77513492824356E-01 -9.98397042614020E-02 -9.98403119646124E-02 -9.98372976511040E-02
 -9.98356049427573E-02 -5.91195569096766E-01 -5.91183067349394E-01 -5.91213198072787E-01 -5.91222755542096E-01
* ORBITAL    1  120
 -1.50124929187996E-06 -1.08836196744281E-05 -5.56067345982881E-05 -2.79713667425259E-04  2.35873884801178E-05
 -6.89736826887027E-05 -2.57262962381906E-03 -6.51445484021977E-02 -1.65807414117111E-03  6.28572147046588E-04
  1.54973953706969E-02  1.82945103025096E-01  1.78009721365905E-02  1.52450901483565E-06  3.08503806642372E-05
  1.84070575523911E-04  1.22160862978367E-05  5.62071772921286E-05  2.82570116330975E-04 -4.80210661456679E-03
 -5.09037715344146E-03 -2.59419089051559E-06 -1.23147530073349E-04  5.58992638613817E-03  7.44149527771556E-03
  3.41779831154756E-05  2.00692439105669E-04  1.90904865243908E-06  1.37536167974491E-05  6.71291836363662E-05
  2.63625701214156E-04 -2.85970796255955E-05 -6.87195343093992E-05 -2.56806897677825E-03 -6.51153720109504E-02
 -1.65204683220943E-03  6.28335286176542E-04  1.54934163074601E-02  1.82943257128393E-01  1.78032907887548E-02
  1.72331836649557E-06  3.23852430955632E-05  1.24868521885336E-04  9.19541509388143E-06 -3.72025520717295E-05
 -2.07413274048929E-04  4.79496007293333E-03  5.00741052688203E-03  5.69752467008163E-06 -5.99769893518221E-05
 -5.56293658178781E-03 -7.31642336326472E-03 -2.93317341540945E-05 -1.77375370551366E-04  4.14563663608044E-03
  3.18936975173635E-02  1.50272366991409E-01 -2.48737158133596E-03 -2.72994183140023E-02  4.43718064067319E-03
  4.53723888713254E-02  1.56754070717353E-05  2.10885043811615E-04 -4.14329083522195E-03 -3.18759096468308E-02
 -1.50191100195992E-01 -2.48547391846218E-03 -2.72682687401366E-02  4.43119531956235E-03  4.52881682469334E-02
  1.27376846328491E-05  1.97583302502199E-04 -8.20632383564971E-04 -6.19106615883932E-03 -2.00793229459773E-02
  1.51103745884231E-03  2.27969197034424E-02  8.89398916874821E-04 -5.52288464185955E-05  2.49933364330581E-03
  6.62230933535129E-02  8.16880135263119E-04  6.16225393852373E-03  1.99684069783988E-02  1.50910159910170E-03
  2.28366513395757E-02  8.87463282040637E-04 -5.99992012272886E-05 -2.49058377525393E-03 -6.61187704514587E-02
  8.19752817029811E-04  6.18428841266024E-03  2.00523839106466E-02  1.51098591607200E-03  2.28106799002504E-02
  8.88523408255313E-04 -6.39823514240854E-05  2.49656985474381E-03  6.61790228985194E-02 -8.17145653204653E-04
 -6.16436180699895E-03 -1.99862594644322E-02  1.50830803886064E-03  2.28205071463149E-02  8.86329643146859E-04
 -7.28759934768348E-05 -2.49212081940772E-03 -6.61437957352645E-02  4.54416928185126E-02  3.70777604483603E-01
 -1.78260998283736E-01 -1.57456614154735E-01  4.77506931507210E-01 -4.54422848947847E-02 -3.70769429090562E-01
 -1.78272171930785E-01 -1.57452326686315E-01 -4.77515881049565E-01 -4.54403838986625E-02 -3.70757836831965E-01
 -1.78272910856496E-01 -1.57442420077096E-01  4.77519397913947E-01  4.54414028050478E-02  3.70761750032289E-01
 -1.78270758715619E-01 -1.57453457995842E-01 -4.77519053004898E-01  1.51391480834810E-01 -1.51366145959020E-01
 -1.51386032008236E-01  1.51367523837601E-01 -6.43620775938383E-01  6.43600217448005E-01  6.43613682926584E-01
 -6.43603724057570E-01 -1.21255768294484E-01  1.21263492681914E-01  1.21267022106305E-01 -1.21264171885002E-01
* ORBITAL    1  121
  2.39741083254477E-06  1.73669514699313E-05  8.90062826044734E-05  4.40970721878847E-04 -7.67200274402760E-05
 -9.43296093466322E-05 -3.80719544445371E-03 -1.06406144324150E-01 -4.43235005106723E-03 -7.24965045228172E-04
 -1.52876737731285E-02 -1.65468130372240E-01 -1.27750191339632E-02 -2.10493450482691E-06 -4.34957209610670E-05
 -3.18508638303158E-04 -1.60451717735966E-05 -7.84188840346297E-05 -2.48955125050442E-04  2.38948870280096E-02
  5.80248596695477E-02 -2.00140407011958E-05  4.96216968978530E-05 -3.50341363525449E-02 -8.85670711431555E-02
 -5.83499165417437E-05 -1.60904979410542E-04 -2.40845570683250E-06 -1.74050938872357E-05 -8.62364333561010E-05
 -3.76898771527003E-04  2.03248107974193E-05  9.43381030628956E-05  3.80853547562147E-03  1.06387155541510E-01
  4.43504464003753E-03  7.24291449534215E-04  1.52742846379484E-02  1.65629447811073E-01  1.27868403835135E-02
 -2.21006590170293E-06 -4.21545865251021E-05 -1.48446747084552E-04 -7.63216218267895E-06 -1.02787400878515E-06
  5.06738199610690E-04  2.38049133051063E-02  5.76323082374459E-02  1.29484974977829E-05  9.62414570074968E-05
 -3.49737367091159E-02 -8.81336323239721E-02 -1.84051138810137E-05  3.75492441034733E-04 -3.70956183433576E-06
 -2.86029680985868E-05 -1.19001724473288E-04  3.05696145539734E-06  4.63341506152366E-05 -1.26297683498322E-05
 -2.32760892478135E-04 -5.44124472521600E-03 -8.75509593422438E-02  4.75721791268279E-06  3.64217541596868E-05
  1.01669406045771E-04  4.51761058823417E-07 -6.95959000151034E-05 -6.78382745988606E-06 -4.19832128647370E-05
  5.39607901993011E-03  8.68946540437427E-02  1.37975536145560E-03  1.07511398474137E-02  6.49214769519194E-02
 -1.77646026866280E-03 -3.00382825507128E-02  7.44318895801992E-04  1.45134752417938E-02 -1.24322194159289E-03
  3.06851757782519E-03 -1.37599910718667E-03 -1.07224991803340E-02 -6.48238027294411E-02 -1.77294497512087E-03
 -3.00323268211153E-02  7.46115334090801E-04  1.45023995655687E-02  1.23778504565440E-03 -3.08579250430325E-03
  1.37465461332829E-03  1.07122891536673E-02  6.48166196489397E-02  1.77234791569326E-03  3.00914399546296E-02
 -7.51540494999484E-04 -1.45741601771344E-02  1.23319805302086E-03 -3.14459413682398E-03 -1.38022026798792E-03
 -1.07549709817712E-02 -6.49604162461240E-02  1.77769042525444E-03  3.00539009467420E-02 -7.47546720287672E-04
 -1.45705194628641E-02 -1.24467300206514E-03  3.05071118174309E-03  4.25026055052555E-02  3.55124585264416E-01
 -1.97801952947363E-01 -1.49994355656029E-01  4.65287557055612E-01 -4.25009275369984E-02 -3.55119228669351E-01
 -1.97799264415485E-01 -1.49987975381196E-01 -4.65289878612985E-01  4.25044045642731E-02  3.55176075095253E-01
  1.97767026523887E-01  1.50006429455055E-01 -4.65239381733108E-01 -4.25057651603228E-02 -3.55171976942943E-01
  1.97767835466041E-01  1.50025177569023E-01  4.65244390762768E-01  1.42288350106890E-01 -1.42296366346792E-01
  1.42334852313225E-01 -1.42285452959014E-01 -6.56337628938090E-01  6.56349437081139E-01 -6.56369631732295E-01
  6.56346169647690E-01 -8.91250701158736E-02  8.91361392094057E-02 -8.90865239759412E-02  8.90938345898388E-02
* ORBITAL    1  122
  1.42959812816132E-04  9.94919368061011E-04  3.65001655255750E-03 -4.92115687069971E-02 -3.31480930312831E-02
  2.14944321975230E-07  4.00672904726986E-06  3.55624667441569E-05  6.67462619870435E-06 -8.67250617431142E-08
 -1.19845126676210E-06  1.65213597687394E-06  3.26697663941021E-06 -1.55736542988566E-05 -9.92466304989169E-04
 -4.60698089295336E-02  1.20358896761170E-03  1.64280485787715E-02  4.41625784815991E-02 -6.82402743953937E-07
  4.12798421593612E-05 -7.35198692365728E-03 -2.03539717181749E-02 -3.19007296884086E-06 -1.13426632303379E-04
 -7.34622836624865E-04 -2.87525157495466E-03  1.42714103040757E-04  9.93195557206817E-04  3.64311958982105E-03
 -4.92087592688748E-02 -3.31767066812903E-02 -2.18660477967652E-07 -4.05740955488254E-06 -2.95468239217146E-05
 -5.80696190037664E-06  1.32689648491292E-07  2.72881579300336E-06 -2.20929780196119E-06 -2.94699565779940E-06
  1.52591862003808E-05  9.87565768301182E-04  4.60703635541846E-02 -1.21254778450744E-03  1.64261741082650E-02
  4.41824634255789E-02  1.43007794261075E-05  4.62960403499970E-05 -7.37182322416251E-03 -2.04815493851957E-02
 -2.33453690383671E-05 -1.14051293381608E-04 -7.47923934974347E-04 -2.89944337074057E-03  7.47731094597982E-04
  5.68354627059499E-03  2.52796552763353E-02  8.07263306897818E-04  1.10877714730969E-02  1.80267691227368E-04
 -2.95059931490138E-03 -5.38088430351726E-07  3.64903336440451E-05  7.47589358127193E-04  5.68246569428483E-03
  2.52721898165688E-02 -8.07585285967346E-04 -1.10808878047836E-02 -1.79959495574643E-04  2.96241561941415E-03
  3.73405820269380E-06  4.36920112774065E-05  2.17883040874045E-04  1.73227045356207E-03  1.61524988931208E-02
  1.18344649544090E-03  3.29188585427238E-02  1.30856026628597E-03  1.92540769146327E-02  1.76678018194165E-03
  4.71357620040038E-02  2.17219759011953E-04  1.72723167785705E-03  1.61414820553055E-02 -1.18464917755420E-03
 -3.29231060257753E-02 -1.31007621507410E-03 -1.92625342633721E-02  1.76779756078633E-03  4.71381654439150E-02
  2.17908804817552E-04  1.73242402177516E-03  1.61491696960879E-02 -1.18289439425997E-03 -3.29025098694363E-02
 -1.30805540319150E-03 -1.92493617164015E-02 -1.76787589354611E-03 -4.71477134973476E-02  2.17129073172997E-04
  1.72647399629358E-03  1.61323083472249E-02  1.18412358810960E-03  3.29119025979718E-02  1.30981612253607E-03
  1.92672432705169E-02 -1.76906476013003E-03 -4.71665841297065E-02 -2.87776982137107E-02 -2.38635363203611E-01
  3.75258259714943E-01  2.14489238026790E-01 -3.81774008242230E-01 -2.87758301423421E-02 -2.38615120603138E-01
 -3.75270036456289E-01 -2.14480533563553E-01 -3.81787555791887E-01 -2.87772752899270E-02 -2.38629030085341E-01
 -3.75263082833597E-01 -2.14481679921853E-01  3.81777726163130E-01 -2.87753721352292E-02 -2.38607412979223E-01
  3.75271943398618E-01  2.14472812413133E-01  3.81790311423547E-01 -9.40096627936586E-02 -9.40049961502812E-02
 -9.40071570110242E-02 -9.40030461647068E-02  6.58356128174049E-01  6.58350059652478E-01  6.58354245803671E-01
  6.58352312690359E-01 -1.56929126873670E-01 -1.56920781377723E-01 -1.56922613356967E-01 -1.56914935037146E-01
* ORBITAL    1  123
 -5.45944055036396E-04 -3.91513469600625E-03 -1.85905790114267E-02 -1.20584038656237E-01 -7.73039110063117E-02
 -4.14781781381145E-08 -4.31907476665030E-07 -1.58275578748963E-06  8.00174799451017E-06  9.35343152822865E-07
  1.75850338641507E-05  1.12637632743748E-04  1.17555643182338E-05  6.06796584207021E-04  1.10139967241925E-02
  4.55916050120855E-02  8.42387647999465E-03  2.38001548203260E-02  5.89208719971279E-02 -3.52012734205338E-05
 -2.59407115004223E-04 -9.63581820810379E-03 -2.24315546320718E-02 -7.04976589170357E-06  3.51064083709932E-05
  3.17279689441815E-03  4.68763241717294E-03  5.45842448095597E-04  3.91440015492414E-03  1.85865648427567E-02
  1.20573438384361E-01  7.73267893995259E-02  2.71941364284346E-07  5.02258753892082E-06 -6.45899534743613E-05
 -1.57378134748982E-05 -1.01008706224459E-06 -1.96692103765634E-05 -9.02552243202798E-05 -1.29918919557155E-05
  6.06796804045063E-04  1.10135440957355E-02  4.55395914171173E-02  8.42067815074063E-03 -2.38209432140771E-02
 -5.91311840001074E-02 -6.24195906227508E-05 -5.08179306765483E-04  9.65176941926613E-03  2.24358010354230E-02
 -6.88266296939870E-06  7.26474667734746E-06 -3.14751557398078E-03 -4.66462418974172E-03 -2.36649212600914E-06
 -1.81335376265011E-05 -5.84570690673107E-05  1.38497069066596E-06  1.43082659063485E-06 -3.44869994803031E-06
 -1.33900717522137E-05  2.08765577998348E-03  2.33029016358143E-02  1.10771004921409E-06  8.53479163190662E-06
  3.24461212888987E-05  5.15777481641330E-06  1.06128048090065E-04 -1.76549029495020E-06 -2.09936914757081E-05
  2.06891543518726E-03  2.32076484938777E-02 -5.15507884188283E-05 -4.03943931862474E-04  2.31716880783518E-03
  2.08986720581934E-03  5.01200193415113E-02  1.63976281081582E-03  2.45745951560764E-02  3.25374262002664E-03
  7.77979584956621E-02 -5.28053036329614E-05 -4.13685199406651E-04  2.26678285766514E-03 -2.09315852038443E-03
 -5.01658281859922E-02 -1.63913796624998E-03 -2.45634464108560E-02  3.25417768609329E-03  7.77922458760792E-02
  5.43863669976891E-05  4.25915992531953E-04 -2.21580369793230E-03  2.09673567504257E-03  5.01997444330376E-02
  1.63788467091101E-03  2.45300386369225E-02  3.25665969291349E-03  7.77940382813260E-02  5.12937705604495E-05
  4.02001188079581E-04 -2.32032746963315E-03 -2.08801702339191E-03 -5.00741653751175E-02 -1.63966395379460E-03
 -2.45836432564159E-02  3.25517782727777E-03  7.78450884820665E-02 -2.05114296048491E-02 -1.72777400428829E-01
  2.91653781967165E-01  2.69740510568907E-01 -4.32041491689080E-01 -2.05134293919244E-02 -1.72807762645144E-01
 -2.91650340081314E-01 -2.69752622689166E-01 -4.32024346087544E-01  2.05130164225437E-02  1.72802769514241E-01
  2.91649482144489E-01  2.69747276230671E-01 -4.32024738341507E-01  2.05109395281527E-02  1.72758940200875E-01
 -2.91662836170727E-01 -2.69732467069815E-01 -4.32058650752911E-01 -2.25792771943675E-01 -2.25795613486063E-01
  2.25784099174342E-01  2.25777506328306E-01  6.31207817608245E-01  6.31226897267718E-01 -6.31226634050838E-01
 -6.31198023066939E-01 -1.17201717827906E-01 -1.17229262822353E-01  1.17243832182173E-01  1.17176177664225E-01
* ORBITAL    1  124
  1.45540949146598E-03  1.02923194412482E-02  4.33405339916453E-02  1.06224776362707E-01  2.95681855130362E-01
  6.15222113174657E-07  1.01994013749975E-05  2.22730246479079E-04  1.81029066706322E-05 -2.67921746409445E-06
 -4.88840340728991E-05 -2.24856806775702E-04 -1.00957747308848E-05 -2.94501605361948E-03 -6.08176940352104E-02
 -5.35555813906500E-01 -3.28960531983173E-02 -3.95892504160632E-02 -1.04113276573261E-01  9.46991032137162E-05
  3.68914249366438E-04 -4.16529254505953E-03 -5.22030600152676E-02 -1.44666985200617E-04 -5.75400062846533E-04
 -1.73998061902373E-02 -4.33002563787460E-02 -1.45482382176579E-03 -1.02882142945960E-02 -4.33212908965757E-02
 -1.06216512515508E-01 -2.95739894088259E-01 -1.64595529169875E-06 -3.12932577287571E-05  8.82676136093163E-05
  1.85159959918903E-05  2.39004231332661E-06  4.59854067907431E-05  1.62621165371594E-04  2.03124069153348E-05
 -2.94487628211474E-03 -6.08176305255937E-02 -5.35477673139483E-01 -3.28929344518050E-02  3.96967808348910E-02
  1.04681168400175E-01  1.43537055990434E-04  1.50310067388267E-03  4.15663715761230E-03  5.20180926982054E-02
 -3.48294720848337E-05 -3.43809777198578E-04  1.73361555686376E-02  4.32909842364298E-02  1.01479869257702E-05
  7.77579517067651E-05  2.61286781046165E-04 -1.23921567235228E-05 -1.38954667545954E-04  1.50699545215412E-05
  2.92303297290321E-05 -5.01981677024002E-03  2.25422537634177E-02 -4.82055255685573E-06 -3.70077092216337E-05
 -1.21832697116737E-04 -1.88704689109235E-05 -3.86427615193997E-04  5.77184671678050E-06 -5.19983728707091E-05
 -4.96618482415043E-03  2.28371381151900E-02  3.71528915623728E-03  2.91139043614333E-02  1.61581008881275E-01
 -1.10840690622007E-02 -2.10275452983665E-01 -5.28368487312239E-03 -1.07605034036199E-01 -3.70190775822279E-03
 -6.71434832640697E-02  3.71238359470157E-03  2.90919808758177E-02  1.61547209854572E-01  1.10782827793703E-02
  2.10203468000041E-01  5.27696442435287E-03  1.07536344795358E-01 -3.69665324548101E-03 -6.71064557019159E-02
 -3.71927639191808E-03 -2.91451929883826E-02 -1.61766193090411E-01 -1.10931495724387E-02 -2.10383692383905E-01
 -5.27384750659171E-03 -1.07438062691683E-01 -3.70644584487445E-03 -6.71288360393184E-02 -3.71268719422204E-03
 -2.90940028408353E-02 -1.61520246236698E-01  1.10724087029529E-02  2.10039146824817E-01  5.28368894044886E-03
  1.07644143682153E-01 -3.70577729868869E-03 -6.73167033854872E-02  4.38249574288806E-03  3.64409164244741E-02
 -4.37615453475355E-01  8.65075293763327E-02 -2.68589408924803E-01  4.39461080993415E-03  3.65778041209894E-02
  4.37573158394404E-01 -8.64389315934368E-02 -2.68662730286938E-01 -4.39267466174280E-03 -3.65645096608739E-02
 -4.37573815021449E-01  8.64590454913739E-02 -2.68664516013920E-01 -4.38215815864433E-03 -3.63880565394228E-02
  4.37650338647727E-01 -8.65296128594840E-02 -2.68532804669047E-01 -4.56656538129960E-01 -4.56643458555365E-01
  4.56675456797326E-01  4.56699647699947E-01 -5.31666954114028E-02 -5.32064445355463E-02  5.32091670915558E-02
  5.31238209654883E-02  4.19580002326837E-01  4.19614210382147E-01 -4.19684831437871E-01 -4.19470239779072E-01
* ORBITAL    1  125
  3.02721260442036E-06  2.15879428622264E-05  9.81475242799492E-05  2.01931086743173E-04  1.79825868018377E-05
  7.69489987218194E-04  1.84149702338944E-02  2.69044835490819E-01  1.37117714183424E-02  4.96700891430245E-04
  1.12438722889201E-02  1.38430935720281E-01  9.46725642044491E-03 -2.86223844441236E-06 -4.83636954582472E-05
 -3.54539468836532E-05 -2.18282791221969E-05  1.65518519510281E-05 -1.43068290788238E-04 -2.24021042823308E-04
 -7.24767058230872E-04  6.34075201836498E-05  4.79876884911355E-05  2.05198924947074E-02  4.85426037178925E-02
  8.15878697520460E-06 -4.53541584883205E-05 -1.40182634741073E-06 -1.01277364422905E-05 -5.09939225091338E-05
 -2.41924627668457E-04 -4.73482029021184E-05 -7.69467250352680E-04 -1.84155434520471E-02 -2.69051170657901E-01
 -1.37132719891249E-02 -4.96463838077741E-04 -1.12394158478397E-02 -1.38478779170233E-01 -9.47016986243654E-03
 -2.03878594050738E-06 -4.08926875905770E-05 -2.47348901128537E-04 -4.08096743494922E-05  6.95067387431927E-05
  2.65866283705475E-04 -2.04565956823142E-04 -6.38186374580562E-04 -8.57555763442136E-05 -7.28944491267867E-04
  2.05029799925666E-02  4.84107054247739E-02  7.73893654827294E-05  4.63548575581937E-04  5.93713028059090E-06
  4.55593615273047E-05  1.83102702325812E-04 -8.28663331841572E-06 -1.32313824184259E-04  1.21361632882580E-05
  1.54757975397202E-04  8.70862508932440E-04  2.49576880337393E-02  3.85714919462401E-06  2.95817327833621E-05
  1.30130038800843E-04  8.23751332623934E-06  1.38673805247386E-04 -7.07089850990535E-06 -6.97965038318964E-05
 -8.81042533404350E-04 -2.49591177420802E-02 -2.77338616045624E-03 -2.13657284613600E-02 -9.89704364202607E-02
  2.05165912611543E-04 -4.68965642781914E-02  1.92809947658027E-03  3.11213932488195E-02  6.04072864563923E-03
  1.30697923315185E-01  2.77454250957260E-03  2.13746825451310E-02  9.90103341360297E-02  2.05429957622678E-04
 -4.69228069947576E-02  1.92801017128885E-03  3.11272418101961E-02 -6.04475180032700E-03 -1.30764272451402E-01
 -2.77653977116670E-03 -2.13901780756808E-02 -9.90938732510526E-02 -2.02474448328710E-04  4.70024812361481E-02
 -1.92914536468789E-03 -3.11477334976526E-02 -6.05355678900269E-03 -1.30923546543424E-01  2.77100404697251E-03
  2.13473797643173E-02  9.88954360570890E-02 -2.07688914925218E-04  4.67989689377141E-02 -1.92461154010836E-03
 -3.10701616521713E-02  6.03097668715442E-03  1.30539377568330E-01  8.73698185669265E-03  6.45032809425548E-02
  5.21543232057770E-01  2.86890586070984E-02  2.30533243018723E-01 -8.73738676246945E-03 -6.45163390344149E-02
  5.21554236137238E-01  2.86784186911229E-02 -2.30520083505212E-01  8.73583306911185E-03  6.45059051776658E-02
 -5.21557862548786E-01 -2.86755656863480E-02 -2.30533427578669E-01 -8.73661260344308E-03 -6.44842092271036E-02
 -5.21521732452986E-01 -2.87077641077679E-02  2.30546642683667E-01  3.50827176607949E-01 -3.50847513748805E-01
  3.50852753535311E-01 -3.50812254230090E-01  1.35559458390533E-01 -1.35551347378486E-01  1.35542352948237E-01
 -1.35576536754922E-01 -5.69110410187876E-01  5.69094423564187E-01 -5.69084822330130E-01  5.69138792832876E-01
* ORBITAL    1  126
  2.44736102371634E-06  1.75464081392482E-05  8.31444767640164E-05  2.58226996753079E-04 -5.02146782082084E-06
 -3.94869893269706E-06  8.28978735608769E-04  5.35152432806625E-02  4.12504314432700E-05 -3.21952407806439E-04
 -7.54939210137469E-03 -6.41315748668797E-02 -1.48480606660095E-02 -2.39495560518425E-06 -4.36320931273174E-05
 -1.24034478631155E-04 -1.98460783030271E-05 -4.39918259097184E-05 -2.09929770675246E-04  8.73721295331562E-04
  6.18672580823944E-03  2.67747844914382E-05  1.11511697173631E-04 -5.54809538043371E-03 -8.86227309359221E-03
 -2.61394345706453E-05 -1.47698648320807E-04 -1.83931941726215E-06 -1.32660582876041E-05 -6.54639656734766E-05
 -2.65277912197011E-04 -1.23427934024638E-05 -4.07117403146757E-06  8.26936676764904E-04  5.34974882628918E-02
  3.70521233554124E-05 -3.21909225201428E-04 -7.54849345037998E-03 -6.41412883239233E-02 -1.48507568072468E-02
 -2.11407302824063E-06 -4.13506356675091E-05 -1.92654284234371E-04 -2.68648830161912E-05  6.49259196908486E-05
  2.60603174319044E-04 -8.74606192988058E-04 -6.18104062395499E-03 -4.39358280369268E-05 -3.65062437481829E-04
  5.53049620425992E-03  8.79897008353364E-03  6.62953898033826E-05  3.43858064434928E-04 -1.92925770915813E-03
 -1.48215591904955E-02 -6.64922239382604E-02  6.37313947754368E-04  2.13069950928362E-03 -2.31327233694390E-03
 -2.42368310537117E-02 -1.04300594983380E-05 -1.23338503599614E-04  1.93307265754357E-03  1.48508952567999E-02
  6.66070569693037E-02  6.44135595017703E-04  2.24303625713252E-03 -2.31984845580665E-03 -2.43120004955095E-02
 -9.87847672019476E-06 -1.17666519118875E-04 -4.66916243013474E-04 -3.58319490926491E-03 -7.90994970064145E-03
 -3.78351422889983E-03 -1.12716291478558E-01  1.16583286548567E-03  2.91886494149298E-02  1.52266317146253E-04
  2.62876305966406E-02  4.69613650719753E-04  3.60393787175668E-03  7.99605339997016E-03 -3.78266256725641E-03
 -1.12747657645080E-01  1.16714067347501E-03  2.92016077567184E-02 -1.59428849855249E-04 -2.63885463102094E-02
  4.66297217326651E-04  3.57837994973783E-03  7.88500149264198E-03 -3.78190097424010E-03 -1.12671548119766E-01
  1.16513967826006E-03  2.91745820318596E-02  1.48827060009161E-04  2.62233353119025E-02 -4.70779807123683E-04
 -3.61294880711522E-03 -8.03464300522602E-03 -3.78325146043070E-03 -1.12783150261364E-01  1.16879587519897E-03
  2.92244700852850E-02 -1.63608942466571E-04 -2.64626553201493E-02  3.04023377937148E-02  2.43529401951186E-01
  5.05394359883404E-01  2.02287863191218E-01  1.53343947398651E-01 -3.04019947779788E-02 -2.43539491470726E-01
  5.05408429251647E-01  2.02279917257761E-01 -1.53334691832395E-01 -3.04030669571259E-02 -2.43534365150110E-01
  5.05394023707550E-01  2.02289300756138E-01  1.53340082322675E-01  3.04022950534225E-02  2.43545439887077E-01
  5.05414826926543E-01  2.02273542787574E-01 -1.53332869516346E-01  1.05464334573406E-01 -1.05485757832614E-01
 -1.05460220949929E-01  1.05491244933524E-01  1.35768871330847E-01 -1.35752738076767E-01 -1.35772946761975E-01
  1.35747805059039E-01 -6.73558224397279E-01  6.73542966376568E-01  6.73563710659730E-01 -6.73534585428553E-01
* ORBITAL    1  127
  5.12802831975792E-04  3.55411764013762E-03  1.25606136206729E-02 -1.41972362035850E-01 -2.16481276050030E-01
 -4.44650806848871E-07 -8.56776103519302E-06 -1.05121680832758E-04 -2.82323195619019E-05 -5.67892563444560E-07
 -1.08455083434069E-05 -1.54079772615506E-04 -2.40232761963011E-05  3.67830694355289E-05  4.11870735197617E-03
  9.69782024418304E-02  2.09042406336547E-02  1.57341570144625E-02  5.32879319972222E-02  3.07332024910803E-05
  8.75041010471168E-05  4.95771027887507E-03  2.62912974453074E-02  5.05874296574976E-05  4.09914043601727E-04
  1.41473474981373E-02  3.44254668089811E-02  5.14595188825746E-04  3.56713838410255E-03  1.26288590803806E-02
 -1.41628484407547E-01 -2.16590894807301E-01  4.63738556819105E-07  8.82772823449323E-06  1.51495217468218E-04
  3.21401843154055E-05  6.70674874953811E-07  1.34560826866539E-05  7.24053425027286E-05  1.75633899729413E-05
 -3.51127344684533E-05 -4.08431835193882E-03 -9.67524550745672E-02 -2.09004449588423E-02  1.56698252340513E-02
  5.32317330493554E-02  6.82831812194681E-05  4.18239839789947E-04  4.91819892922446E-03  2.61044310016633E-02
  3.32846391477573E-05  2.11342504792653E-04  1.40722994894648E-02  3.37743190118677E-02  5.54428213937272E-03
  4.20704777151648E-02  1.84124780276972E-01 -8.10415800500183E-04 -2.06226652326801E-02  1.81008116648984E-03
  7.12231684591331E-03  9.58149032679198E-06  1.81253028103710E-04  5.53819957842620E-03  4.20240271543107E-02
  1.83961575052128E-01  8.04964546724676E-04  2.06192450649118E-02 -1.79757620649249E-03 -7.02727457278068E-03
  1.65467805198542E-05  2.46649170520056E-04 -7.28793816517033E-04 -5.90833390281959E-03 -3.25419368561431E-02
  1.53081634798631E-03  4.05445278546859E-02  3.70166287512520E-03  6.94427556006705E-02 -2.98156395959739E-03
 -9.64908813808836E-02 -7.24803561110944E-04 -5.87782447300572E-03 -3.24435650354393E-02 -1.52298800378489E-03
 -4.04579031117533E-02 -3.69568812149103E-03 -6.93841857532616E-02 -2.98622055223250E-03 -9.65260910385408E-02
 -7.27021339021455E-04 -5.89511112209788E-03 -3.25235940564631E-02 -1.53158527978622E-03 -4.05893987473443E-02
 -3.69425265475492E-03 -6.93532617261256E-02  2.98481828233080E-03  9.65493431712228E-02 -7.22635726958680E-04
 -5.86132951448488E-03 -3.23914875844639E-02  1.52049932597913E-03  4.04485490142923E-02  3.69323120786211E-03
  6.93877840703476E-02  2.98837245708592E-03  9.65284815963529E-02 -6.49240954731809E-02 -5.22059722909505E-01
  1.56874546958223E-01 -3.91633073280939E-01  1.01263653490049E-01 -6.49292424746292E-02 -5.22114569780202E-01
 -1.56837261827680E-01  3.91606580068070E-01  1.01299845450017E-01 -6.49222233443670E-02 -5.22044826374616E-01
 -1.56869241203440E-01  3.91657947805508E-01 -1.01257318761570E-01 -6.49240435273287E-02 -5.22043504374285E-01
  1.56868221644120E-01 -3.91655907566699E-01 -1.01247446325149E-01  6.39434065909903E-01  6.39418350460590E-01
  6.39429917277668E-01  6.39429037447561E-01  1.45929658108983E-01  1.45921233866124E-01  1.45936738544263E-01
  1.45916669763401E-01  2.38471010319996E-01  2.38468228385722E-01  2.38454965569610E-01  2.38512100202408E-01
* ORBITAL    1  128
 -8.59789460654713E-06 -6.16456169378336E-05 -2.92506631890612E-04 -9.06302723209111E-04  7.55552105521535E-05
 -2.20718357938380E-03 -5.03495379800853E-02 -6.14617847555492E-01 -4.19369926150342E-02 -4.60431856849226E-04
 -1.16213724680060E-02 -1.28470259368102E-01 -2.64362092704629E-02  7.91492896400792E-06  1.42512554992561E-04
  4.45040795570759E-04  5.69539161828837E-05  6.31430405896465E-05  4.96953259134994E-04 -4.85798060366239E-02
 -1.00810897639618E-01 -9.22118167868315E-05 -7.75779777874673E-05 -4.99387464375093E-02 -1.17155831860761E-01
  7.21675019988788E-05  3.15670555611018E-04  5.34241764197791E-06  3.86305971184270E-05  1.93855615492240E-04
  9.10627536976270E-04  5.22319921977659E-05  2.20679678049522E-03  5.03434301898647E-02  6.14738534739150E-01
  4.19498389628327E-02  4.60354790359412E-04  1.16202944837939E-02  1.28445387783947E-01  2.64358469359213E-02
  6.38463655544614E-06  1.25298225504159E-04  6.49772612119939E-04  8.49027660909756E-05 -1.56221571126970E-04
 -1.08108494042865E-03 -4.85148020422968E-02 -1.00383298111313E-01  1.41883403848969E-04  1.24506332567717E-03
 -4.99376915471086E-02 -1.17086759262821E-01 -1.48169852841350E-04 -1.41821129774055E-03 -7.54336290790894E-06
 -5.77264129087941E-05 -2.26505265735553E-04  8.54027364103809E-06  1.26111577533890E-04 -1.12494425927536E-05
 -8.46220050508253E-05  5.58643710185015E-03  7.65909621334903E-02 -1.35206703422892E-05 -1.03609965166787E-04
 -3.88086034620632E-04 -2.07897006060019E-05 -2.78763530671548E-04  2.01690007984666E-05  1.01280546866388E-04
 -5.51034444660868E-03 -7.57336278967144E-02  5.39071653098728E-03  4.16001381958132E-02  2.14423307980937E-01
 -9.06686015400010E-03 -1.47246664669300E-01 -3.55335023899970E-03 -5.17751758919659E-02 -1.24020056477938E-02
 -2.12424105113105E-01 -5.39695117512021E-03 -4.16478443412895E-02 -2.14593661528412E-01 -9.07147626353270E-03
 -1.47203301366095E-01 -3.55629611369638E-03 -5.17856828078715E-02  1.24140590162033E-02  2.12557551943226E-01
  5.40089676596337E-03  4.16783713200291E-02  2.14737904135807E-01  9.06243404134610E-03  1.46939691698266E-01
  3.56306215488818E-03  5.19032506089959E-02  1.24355258674971E-02  2.12964258713622E-01 -5.38351360130414E-03
 -4.15444592307961E-02 -2.14186909853844E-01  9.06628498629820E-03  1.47380068892311E-01  3.54822143677584E-03
  5.17347835584909E-02 -1.23787748127820E-02 -2.12104226624217E-01  5.55070681801020E-02  4.52973442177692E-01
  7.24754778281880E-02  3.67274864669236E-01 -8.17905029615931E-02 -5.55090526215065E-02 -4.52974703757891E-01
[truncated: 44,329 more chars]
