# Supplementary material for: Stochastic-SplitGAS: A Quantum Monte Carlo Multi-Reference Perturbation Theory Based on the Imaginary-Time Evolution of Effective Hamiltonians
Source: J Chem Theory Comput. 2025 Dec 3;21(24):12523–44. doi: 10.1021/acs.jctc.5c01270 (PMC12746464; doi:10.1021/acs.jctc.5c01270)
Supplement: Supplementary file 2 [file ct5c01270_si_002.zip › suppmat_files/fe2s2_22in26_s5.FciDmp]

  &FCI NORB= 26,NELEC= 22,MS2=  4,
  ORBSYM= 1, 1, 1, 1, 1, 1, 1, 1, 1, 1, 1, 1, 1, 1, 1, 1, 1, 1, 1, 1, 1, 1, 1, 1, 1, 1,
  ISYM=0
 &END
    0.91958005887        1    1    1    1
   -0.70171730751E-05    2    1    1    1
    0.29739356477E-01    2    1    2    1
    0.80222986995        2    2    1    1
   -0.45464289091E-05    2    2    2    1
    0.80966988968        2    2    2    2
   -0.95327083044E-03    3    1    1    1
   -0.10519032913E-05    3    1    2    1
    0.34761568455E-03    3    1    2    2
    0.38286100638E-01    3    1    3    1
   -0.11701982347E-04    3    2    1    1
   -0.60902855770E-03    3    2    2    1
   -0.12607879033E-04    3    2    2    2
    0.37608755541E-04    3    2    3    1
    0.32614460271E-01    3    2    3    2
    0.84056366941        3    3    1    1
   -0.91142126486E-04    3    3    2    1
    0.79470255642        3    3    2    2
   -0.94062759655E-03    3    3    3    1
   -0.14142370551E-04    3    3    3    2
    0.91494146048        3    3    3    3
   -0.85707528338E-03    4    1    1    1
   -0.22580104467E-03    4    1    2    1
   -0.13885028999E-01    4    1    2    2
    0.51669615626E-04    4    1    3    1
   -0.21783455791E-02    4    1    3    2
    0.84721224086E-02    4    1    3    3
    0.29362223099E-01    4    1    4    1
    0.15003159305E-02    4    2    1    1
    0.67837363949E-02    4    2    2    1
    0.11056823863E-02    4    2    2    2
    0.11081398862E-01    4    2    3    1
    0.11182801054E-03    4    2    3    2
    0.94990516998E-03    4    2    3    3
    0.21508502944E-03    4    2    4    1
    0.28185116457E-01    4    2    4    2
    0.13601299260E-02    4    3    1    1
   -0.95283364876E-02    4    3    2    1
    0.88715902555E-03    4    3    2    2
   -0.48249475920E-02    4    3    3    1
    0.95505076188E-04    4    3    3    2
    0.15448898059E-02    4    3    3    3
    0.24364734814E-03    4    3    4    1
   -0.82866929350E-02    4    3    4    2
    0.27791230938E-01    4    3    4    3
    0.82883783145        4    4    1    1
   -0.52051917992E-03    4    4    2    1
    0.77600234018        4    4    2    2
   -0.13749518048E-02    4    4    3    1
    0.16298520662E-01    4    4    3    2
    0.83031826904        4    4    3    3
   -0.91284409358E-03    4    4    4    1
    0.96219736933E-03    4    4    4    2
    0.14204942703E-02    4    4    4    3
    0.85800621927        4    4    4    4
   -0.81064184207E-03    5    1    1    1
    0.20046316951E-03    5    1    2    1
   -0.13781776890E-01    5    1    2    2
    0.10795131749E-03    5    1    3    1
    0.21915944752E-02    5    1    3    2
    0.84681590891E-02    5    1    3    3
    0.97977906546E-02    5    1    4    1
    0.67710264874E-03    5    1    4    2
   -0.21864097177E-03    5    1    4    3
    0.36291854033E-02    5    1    4    4
    0.29271701027E-01    5    1    5    1
   -0.15219820391E-02    5    2    1    1
    0.67561020104E-02    5    2    2    1
   -0.11636161018E-02    5    2    2    2
   -0.11129922990E-01    5    2    3    1
    0.14843840498E-03    5    2    3    2
   -0.11372881511E-02    5    2    3    3
   -0.67423917112E-03    5    2    4    1
   -0.23106501494E-02    5    2    4    2
   -0.25366767587E-02    5    2    4    3
   -0.36318162806E-03    5    2    4    4
   -0.25243026948E-03    5    2    5    1
    0.28208273779E-01    5    2    5    2
    0.13376162412E-02    5    3    1    1
    0.95666361929E-02    5    3    2    1
    0.91687398146E-03    5    3    2    2
   -0.48000821335E-02    5    3    3    1
   -0.32933092499E-04    5    3    3    2
    0.16320810892E-02    5    3    3    3
   -0.17826688518E-03    5    3    4    1
    0.26083646058E-02    5    3    4    2
   -0.66080723505E-02    5    3    4    3
    0.17192260214E-02    5    3    4    4
    0.28220017822E-03    5    3    5    1
    0.82871538412E-02    5    3    5    2
    0.27848438892E-01    5    3    5    3
   -0.17939437547E-01    5    4    1    1
   -0.27979183257E-05    5    4    2    1
    0.85186541838E-02    5    4    2    2
    0.49378663589E-03    5    4    3    1
   -0.74592508897E-04    5    4    3    2
    0.14071704134E-01    5    4    3    3
   -0.26057800611E-02    5    4    4    1
   -0.27837107179E-03    5    4    4    2
   -0.62867177494E-04    5    4    4    3
    0.13853537238E-02    5    4    4    4
   -0.26155840673E-02    5    4    5    1
    0.23887684624E-03    5    4    5    2
    0.96847106825E-05    5    4    5    3
    0.36558306543E-01    5    4    5    4
    0.82899364046        5    5    1    1
    0.58748729260E-03    5    5    2    1
    0.77592349327        5    5    2    2
   -0.14516099929E-02    5    5    3    1
   -0.16322810267E-01    5    5    3    2
    0.83019883217        5    5    3    3
    0.36085600476E-02    5    5    4    1
    0.40501654812E-03    5    5    4    2
    0.14810991490E-02    5    5    4    3
    0.78324685606        5    5    4    4
   -0.86551257360E-03    5    5    5    1
   -0.10260547172E-02    5    5    5    2
    0.15070943117E-02    5    5    5    3
    0.13965335965E-02    5    5    5    4
    0.85797764950        5    5    5    5
   -0.22281595127        6    1    1    1
    0.84192914197E-04    6    1    2    1
   -0.18563036386        6    1    2    2
   -0.59827028397E-03    6    1    3    1
    0.72180452330E-05    6    1    3    2
   -0.19985528779        6    1    3    3
   -0.21719746052E-02    6    1    4    1
   -0.44381864980E-03    6    1    4    2
   -0.35346803191E-03    6    1    4    3
   -0.19657804638        6    1    4    4
   -0.21413316419E-02    6    1    5    1
    0.48313156508E-03    6    1    5    2
   -0.29937921037E-03    6    1    5    3
    0.60221439103E-02    6    1    5    4
   -0.19663785311        6    1    5    5
    0.11613082430        6    1    6    1
    0.15655646212E-02    6    2    1    1
   -0.10527554109E-01    6    2    2    1
    0.15869669320E-02    6    2    2    2
   -0.21514408475E-04    6    2    3    1
   -0.36185782936E-03    6    2    3    2
    0.15723023436E-02    6    2    3    3
    0.13883539134E-03    6    2    4    1
   -0.40485338037E-02    6    2    4    2
    0.36340109835E-02    6    2    4    3
    0.14647080098E-02    6    2    4    4
   -0.21892126763E-03    6    2    5    1
   -0.39639627496E-02    6    2    5    2
   -0.36315320264E-02    6    2    5    3
    0.15138077255E-04    6    2    5    4
    0.15313219556E-02    6    2    5    5
   -0.79404166385E-03    6    2    6    1
    0.11030120111E-01    6    2    6    2
   -0.97618947016E-02    6    3    1    1
    0.16002235564E-04    6    3    2    1
   -0.92011405699E-02    6    3    2    2
   -0.10938129679E-01    6    3    3    1
    0.64184876778E-04    6    3    3    2
   -0.10554671992E-01    6    3    3    3
   -0.85521383813E-04    6    3    4    1
   -0.29848140612E-02    6    3    4    2
   -0.40522337848E-03    6    3    4    3
   -0.92940490536E-02    6    3    4    4
   -0.93927763860E-04    6    3    5    1
    0.30230661895E-02    6    3    5    2
   -0.33661653321E-03    6    3    5    3
   -0.27149294162E-03    6    3    5    4
   -0.93553854076E-02    6    3    5    5
    0.47616281394E-02    6    3    6    1
   -0.43507117775E-04    6    3    6    2
    0.10276594979E-01    6    3    6    3
   -0.51561043385E-01    6    4    1    1
    0.27741197165E-03    6    4    2    1
   -0.45732626425E-01    6    4    2    2
    0.12607307521E-03    6    4    3    1
   -0.74017517304E-03    6    4    3    2
   -0.57612988514E-01    6    4    3    3
   -0.90845619090E-02    6    4    4    1
    0.11989293968E-03    6    4    4    2
   -0.60808778125E-03    6    4    4    3
   -0.56370629583E-01    6    4    4    4
   -0.30561265711E-02    6    4    5    1
    0.19541778807E-03    6    4    5    2
    0.38584626384E-04    6    4    5    3
   -0.24893246383E-02    6    4    5    4
   -0.51669409322E-01    6    4    5    5
    0.27086198271E-01    6    4    6    1
   -0.48127011422E-03    6    4    6    2
    0.12772679575E-02    6    4    6    3
    0.16848479181E-01    6    4    6    4
   -0.49965261476E-01    6    5    1    1
   -0.24009994396E-03    6    5    2    1
   -0.44323363862E-01    6    5    2    2
    0.44296329368E-04    6    5    3    1
    0.71426576687E-03    6    5    3    2
   -0.56043162666E-01    6    5    3    3
   -0.30406199561E-02    6    5    4    1
   -0.23247878528E-03    6    5    4    2
    0.61059788345E-04    6    5    4    3
   -0.50195717506E-01    6    5    4    4
   -0.90589783931E-02    6    5    5    1
    0.50664848037E-04    6    5    5    2
   -0.57734352734E-03    6    5    5    3
   -0.25761376889E-02    6    5    5    4
   -0.54720492701E-01    6    5    5    5
    0.26264297031E-01    6    5    6    1
    0.70058162303E-04    6    5    6    2
    0.12798395518E-02    6    5    6    3
    0.92517315175E-02    6    5    6    4
    0.16414411134E-01    6    5    6    5
    0.59831351260        6    6    1    1
   -0.23680925449E-03    6    6    2    1
    0.53637731391        6    6    2    2
    0.67970086480E-03    6    6    3    1
    0.22868200692E-05    6    6    3    2
    0.57172703418        6    6    3    3
    0.88602473461E-02    6    6    4    1
    0.13268713374E-02    6    6    4    2
    0.84328401459E-03    6    6    4    3
    0.55953016517        6    6    4    4
    0.87379182609E-02    6    6    5    1
   -0.15572847582E-02    6    6    5    2
    0.68715615330E-03    6    6    5    3
   -0.68590749364E-02    6    6    5    4
    0.55951680062        6    6    5    5
   -0.10412577407        6    6    6    1
    0.78384987608E-03    6    6    6    2
   -0.52366857711E-02    6    6    6    3
   -0.27516294183E-01    6    6    6    4
   -0.26726320404E-01    6    6    6    5
    0.46588804435        6    6    6    6
    0.13547502193E-01    7    1    1    1
   -0.22223819705E-04    7    1    2    1
    0.11369185024E-01    7    1    2    2
   -0.81301252828E-02    7    1    3    1
   -0.76927940411E-03    7    1    3    2
    0.11653798590E-01    7    1    3    3
    0.26941484896E-02    7    1    4    1
   -0.23953820460E-02    7    1    4    2
    0.11371819319E-02    7    1    4    3
    0.10651717595E-01    7    1    4    4
   -0.38347736772E-02    7    1    5    1
    0.22776300449E-02    7    1    5    2
    0.82653404036E-03    7    1    5    3
   -0.45332576121E-03    7    1    5    4
    0.13177284778E-01    7    1    5    5
   -0.65039737080E-02    7    1    6    1
    0.28647755558E-03    7    1    6    2
    0.66732660317E-02    7    1    6    3
   -0.43208600224E-02    7    1    6    4
    0.21558805559E-02    7    1    6    5
    0.60140719191E-02    7    1    6    6
    0.95359412090E-02    7    1    7    1
   -0.43497186319E-03    7    2    1    1
    0.57329810597E-03    7    2    2    1
   -0.53654856379E-03    7    2    2    2
    0.38942860518E-02    7    2    3    1
   -0.74602740820E-02    7    2    3    2
   -0.61325433999E-03    7    2    3    3
    0.61414417439E-03    7    2    4    1
    0.52517719394E-02    7    2    4    2
   -0.10267514897E-02    7    2    4    3
   -0.43370233525E-02    7    2    4    4
   -0.34156695900E-03    7    2    5    1
   -0.58612150754E-02    7    2    5    2
   -0.10354308364E-02    7    2    5    3
   -0.71470522134E-04    7    2    5    4
    0.30311936380E-02    7    2    5    5
   -0.16642169437E-03    7    2    6    1
    0.55002549783E-04    7    2    6    2
   -0.22499720799E-02    7    2    6    3
    0.13010335983E-04    7    2    6    4
   -0.77068763672E-04    7    2    6    5
   -0.37550355155E-03    7    2    6    6
   -0.10392643869E-02    7    2    7    1
    0.97485769453E-02    7    2    7    2
   -0.14311400015        7    3    1    1
   -0.26251294947E-02    7    3    2    1
   -0.13288060181        7    3    2    2
    0.85844247565E-03    7    3    3    1
   -0.36386402964E-04    7    3    3    2
   -0.16016077998        7    3    3    3
   -0.17009082615E-02    7    3    4    1
   -0.14331346469E-02    7    3    4    2
    0.45123793733E-02    7    3    4    3
   -0.14211961598        7    3    4    4
   -0.20025370051E-02    7    3    5    1
   -0.19165164407E-02    7    3    5    2
   -0.59185269606E-02    7    3    5    3
   -0.29720879227E-02    7    3    5    4
   -0.14193379816        7    3    5    5
    0.67881379411E-01    7    3    6    1
    0.25531140911E-02    7    3    6    2
    0.32052657880E-02    7    3    6    3
    0.20085175559E-01    7    3    6    4
    0.19992861761E-01    7    3    6    5
   -0.72375163587E-01    7    3    6    6
   -0.46506704496E-02    7    3    7    1
    0.14351359636E-03    7    3    7    2
    0.64296378910E-01    7    3    7    3
    0.10128491215        7    4    1    1
    0.19406601097E-02    7    4    2    1
    0.88462759653E-01    7    4    2    2
    0.94503369879E-03    7    4    3    1
    0.24787566448E-02    7    4    3    2
    0.95712802728E-01    7    4    3    3
    0.53915010503E-03    7    4    4    1
    0.19532528383E-02    7    4    4    2
   -0.61645723269E-02    7    4    4    3
    0.10248324953        7    4    4    4
    0.13170463065E-02    7    4    5    1
    0.42422117367E-03    7    4    5    2
    0.15339532619E-02    7    4    5    3
   -0.68118090686E-02    7    4    5    4
    0.91507424110E-01    7    4    5    5
   -0.48416120081E-01    7    4    6    1
   -0.16531817752E-02    7    4    6    2
   -0.15488258117E-02    7    4    6    3
   -0.13046107789E-01    7    4    6    4
   -0.10108195056E-01    7    4    6    5
    0.50164887171E-01    7    4    6    6
    0.27989651451E-02    7    4    7    1
   -0.40993913757E-03    7    4    7    2
   -0.35394233813E-01    7    4    7    3
    0.33077820692E-01    7    4    7    4
   -0.11854628446        7    5    1    1
   -0.19685595242E-02    7    5    2    1
   -0.10523236053        7    5    2    2
    0.12173456390E-02    7    5    3    1
    0.28156857204E-02    7    5    3    2
   -0.11335877807        7    5    3    3
   -0.78518677413E-03    7    5    4    1
   -0.48809963371E-03    7    5    4    2
    0.91163596717E-03    7    5    4    3
   -0.10810814804        7    5    4    4
    0.60755379623E-03    7    5    5    1
   -0.16852448152E-02    7    5    5    2
   -0.65652373749E-02    7    5    5    3
    0.57522265967E-02    7    5    5    4
   -0.12099437372        7    5    5    5
    0.55819064616E-01    7    5    6    1
    0.17225686163E-02    7    5    6    2
    0.27707328854E-02    7    5    6    3
    0.12345493728E-01    7    5    6    4
    0.14704898427E-01    7    5    6    5
   -0.58855711990E-01    7    5    6    6
   -0.40915296535E-02    7    5    7    1
   -0.54796267999E-03    7    5    7    2
    0.41708523313E-01    7    5    7    3
   -0.27594331627E-01    7    5    7    4
    0.41988843767E-01    7    5    7    5
   -0.53249985362E-02    7    6    1    1
    0.54951546814E-03    7    6    2    1
   -0.28995673662E-02    7    6    2    2
    0.10640218841E-01    7    6    3    1
   -0.86948114478E-03    7    6    3    2
   -0.16684742593E-02    7    6    3    3
   -0.32718831590E-02    7    6    4    1
    0.32728346950E-02    7    6    4    2
   -0.42160589635E-03    7    6    4    3
   -0.63297141652E-02    7    6    4    4
    0.43830462558E-02    7    6    5    1
   -0.28183257749E-02    7    6    5    2
    0.48060402767E-03    7    6    5    3
    0.12043806363E-02    7    6    5    4
    0.11041890171E-03    7    6    5    5
    0.12739267160E-02    7    6    6    1
    0.22161365858E-03    7    6    6    2
   -0.12651913727E-02    7    6    6    3
   -0.21888241917E-03    7    6    6    4
    0.47352572855E-03    7    6    6    5
   -0.20369852094E-02    7    6    6    6
   -0.13019273482E-03    7    6    7    1
    0.21870211029E-02    7    6    7    2
    0.46487244136E-03    7    6    7    3
    0.30286586214E-03    7    6    7    4
    0.14281331770E-02    7    6    7    5
    0.14846919960E-01    7    6    7    6
    0.54795612825        7    7    1    1
    0.69560026280E-02    7    7    2    1
    0.51477611685        7    7    2    2
   -0.27353023727E-02    7    7    3    1
   -0.88520124327E-03    7    7    3    2
    0.55649096103        7    7    3    3
    0.38237255663E-02    7    7    4    1
    0.39348083290E-02    7    7    4    2
   -0.97153133986E-02    7    7    4    3
    0.53467513178        7    7    4    4
    0.28686417154E-02    7    7    5    1
    0.38819520141E-02    7    7    5    2
    0.12710147877E-01    7    7    5    3
   -0.44102341669E-02    7    7    5    4
    0.53772146565        7    7    5    5
   -0.92329032392E-01    7    7    6    1
   -0.34804114422E-03    7    7    6    2
   -0.42561418192E-02    7    7    6    3
   -0.24845686922E-01    7    7    6    4
   -0.24706417580E-01    7    7    6    5
    0.42618011769        7    7    6    6
    0.50753707987E-02    7    7    7    1
   -0.11025149246E-02    7    7    7    2
   -0.66894064878E-01    7    7    7    3
    0.44351847062E-01    7    7    7    4
   -0.53182539072E-01    7    7    7    5
   -0.28366018157E-02    7    7    7    6
    0.43978103578        7    7    7    7
   -0.15331437093E-01    8    1    1    1
    0.19537931965E-03    8    1    2    1
   -0.12860201701E-01    8    1    2    2
    0.82604535937E-02    8    1    3    1
   -0.73989255021E-03    8    1    3    2
   -0.13240224081E-01    8    1    3    3
    0.37459993119E-02    8    1    4    1
    0.23495171366E-02    8    1    4    2
   -0.92259483860E-03    8    1    4    3
   -0.14711131478E-01    8    1    4    4
   -0.26416981917E-02    8    1    5    1
   -0.23926212959E-02    8    1    5    2
   -0.10851178394E-02    8    1    5    3
    0.51487131479E-03    8    1    5    4
   -0.12259947682E-01    8    1    5    5
    0.73501111499E-02    8    1    6    1
   -0.46814129825E-04    8    1    6    2
   -0.67756464709E-02    8    1    6    3
   -0.18041453898E-02    8    1    6    4
    0.43788188822E-02    8    1    6    5
   -0.68857819157E-02    8    1    6    6
   -0.23009645277E-02    8    1    7    1
    0.25971146723E-02    8    1    7    2
    0.49668128505E-02    8    1    7    3
   -0.23971436906E-02    8    1    7    4
    0.43650554564E-02    8    1    7    5
    0.15451678047E-02    8    1    7    6
   -0.66110350234E-02    8    1    7    7
    0.96918707378E-02    8    1    8    1
    0.40126566245E-02    8    2    1    1
   -0.65247822004E-03    8    2    2    1
    0.39510767080E-02    8    2    2    2
    0.38499559334E-02    8    2    3    1
    0.75941409239E-02    8    2    3    2
    0.37722131592E-02    8    2    3    3
   -0.45897671591E-03    8    2    4    1
    0.57084155300E-02    8    2    4    2
   -0.97784736030E-03    8    2    4    3
    0.73814240052E-02    8    2    4    4
    0.52678063079E-03    8    2    5    1
   -0.51917741301E-02    8    2    5    2
   -0.10049623946E-02    8    2    5    3
   -0.61906398952E-04    8    2    5    4
   -0.10838356774E-03    8    2    5    5
   -0.21959218223E-02    8    2    6    1
   -0.13536019074E-04    8    2    6    2
   -0.22042664929E-02    8    2    6    3
   -0.50488317757E-03    8    2    6    4
   -0.54608187835E-03    8    2    6    5
    0.18849299877E-02    8    2    6    6
   -0.24270262552E-02    8    2    7    1
   -0.86334692978E-03    8    2    7    2
   -0.10072127177E-02    8    2    7    3
    0.21552600521E-02    8    2    7    4
    0.85460392642E-03    8    2    7    5
   -0.48448769323E-03    8    2    7    6
    0.19169345732E-02    8    2    7    7
    0.87967851068E-03    8    2    8    1
    0.98136544424E-02    8    2    8    2
    0.14575208480        8    3    1    1
   -0.26155032467E-02    8    3    2    1
    0.13531746525        8    3    2    2
   -0.94647267102E-03    8    3    3    1
    0.18786750207E-03    8    3    3    2
    0.16306502898        8    3    3    3
    0.20078592173E-02    8    3    4    1
   -0.19498457327E-02    8    3    4    2
    0.57912544326E-02    8    3    4    3
    0.14463343516        8    3    4    4
    0.17387428609E-02    8    3    5    1
   -0.14071529511E-02    8    3    5    2
   -0.44088427561E-02    8    3    5    3
    0.29973006218E-02    8    3    5    4
    0.14453846967        8    3    5    5
   -0.69172499604E-01    8    3    6    1
    0.35687950263E-02    8    3    6    2
   -0.32732451149E-02    8    3    6    3
   -0.20889681600E-01    8    3    6    4
   -0.19889653526E-01    8    3    6    5
    0.73736281349E-01    8    3    6    6
    0.45967440684E-02    8    3    7    1
   -0.58466657792E-03    8    3    7    2
   -0.54098636688E-01    8    3    7    3
    0.28579522308E-01    8    3    7    4
   -0.35106666777E-01    8    3    7    5
   -0.10838601341E-02    8    3    7    6
    0.67811356003E-01    8    3    7    7
   -0.53901133334E-02    8    3    8    1
    0.15083124286E-02    8    3    8    2
    0.66249221373E-01    8    3    8    3
    0.11585320033        8    4    1    1
   -0.19333675140E-02    8    4    2    1
    0.10285987817        8    4    2    2
   -0.11376453717E-02    8    4    3    1
    0.27921463190E-02    8    4    3    2
    0.11072474295        8    4    3    3
   -0.69565370172E-03    8    4    4    1
   -0.14998660058E-02    8    4    4    2
    0.65972620680E-02    8    4    4    3
    0.11821967397        8    4    4    4
    0.75047618637E-03    8    4    5    1
   -0.49865598624E-03    8    4    5    2
   -0.89657545724E-03    8    4    5    3
   -0.56905896411E-02    8    4    5    4
    0.10557696468        8    4    5    5
   -0.54541625651E-01    8    4    6    1
    0.24189675443E-02    8    4    6    2
   -0.28112906260E-02    8    4    6    3
   -0.14799825105E-01    8    4    6    4
   -0.11581069979E-01    8    4    6    5
    0.57503928632E-01    8    4    6    6
    0.38084159659E-02    8    4    7    1
   -0.18582421967E-02    8    4    7    2
   -0.33477428671E-01    8    4    7    3
    0.27955385844E-01    8    4    7    4
   -0.28928447588E-01    8    4    7    5
   -0.13329363357E-03    8    4    7    6
    0.50887687893E-01    8    4    7    7
   -0.44809221750E-02    8    4    8    1
    0.17669453985E-02    8    4    8    2
    0.41487989564E-01    8    4    8    3
    0.40431215119E-01    8    4    8    4
   -0.99935988134E-01    8    5    1    1
    0.20260081252E-02    8    5    2    1
   -0.87247112341E-01    8    5    2    2
   -0.10391540868E-02    8    5    3    1
    0.24328208175E-02    8    5    3    2
   -0.94441943146E-01    8    5    3    3
   -0.13085737885E-02    8    5    4    1
    0.40177810867E-03    8    5    4    2
   -0.15541893381E-02    8    5    4    3
   -0.90244118407E-01    8    5    4    4
   -0.61118421420E-03    8    5    5    1
    0.21974756575E-02    8    5    5    2
    0.63637356931E-02    8    5    5    3
    0.66836789811E-02    8    5    5    4
   -0.10108858150        8    5    5    5
    0.47820483288E-01    8    5    6    1
   -0.24035086979E-02    8    5    6    2
    0.16231335218E-02    8    5    6    3
    0.10367823537E-01    8    5    6    4
    0.12496103529E-01    8    5    6    5
   -0.49565769847E-01    8    5    6    6
   -0.19469723994E-02    8    5    7    1
   -0.13305364717E-02    8    5    7    2
    0.27369299852E-01    8    5    7    3
   -0.22095996316E-01    8    5    7    4
    0.28157923514E-01    8    5    7    5
    0.14506973782E-02    8    5    7    6
   -0.43778170668E-01    8    5    7    7
    0.31293719103E-02    8    5    8    1
   -0.63241933915E-03    8    5    8    2
   -0.35540009583E-01    8    5    8    3
   -0.26638967085E-01    8    5    8    4
    0.32460233861E-01    8    5    8    5
    0.57620763417E-02    8    6    1    1
    0.26531643601E-03    8    6    2    1
    0.31764753209E-02    8    6    2    2
   -0.10741484790E-01    8    6    3    1
   -0.73892179821E-03    8    6    3    2
    0.19572079797E-02    8    6    3    3
   -0.42561824079E-02    8    6    4    1
   -0.28560871635E-02    8    6    4    2
   -0.43839813013E-03    8    6    4    3
    0.22896195381E-03    8    6    4    4
    0.32330914879E-02    8    6    5    1
    0.31181377058E-02    8    6    5    2
    0.32684243704E-03    8    6    5    3
   -0.11365050088E-02    8    6    5    4
    0.64936266420E-02    8    6    5    5
   -0.14051759103E-02    8    6    6    1
    0.30123945086E-03    8    6    6    2
    0.12323599145E-02    8    6    6    3
   -0.55785847170E-03    8    6    6    4
    0.22580370528E-03    8    6    6    5
    0.21036194499E-02    8    6    6    6
    0.15413212399E-02    8    6    7    1
    0.44131024844E-03    8    6    7    2
   -0.11009876386E-02    8    6    7    3
    0.15420313539E-02    8    6    7    4
   -0.19017667940E-03    8    6    7    5
    0.75040519248E-03    8    6    7    6
    0.17128980062E-02    8    6    7    7
   -0.16137090286E-03    8    6    8    1
   -0.21670711785E-02    8    6    8    2
    0.57242327180E-03    8    6    8    3
    0.14693907878E-02    8    6    8    4
    0.24814030475E-03    8    6    8    5
    0.14852913555E-01    8    6    8    6
    0.78428323571E-02    8    7    1    1
   -0.79868199637E-04    8    7    2    1
   -0.76448103212E-03    8    7    2    2
    0.14523089355E-02    8    7    3    1
   -0.20554104266E-03    8    7    3    2
   -0.14659804501E-01    8    7    3    3
   -0.69366324721E-03    8    7    4    1
    0.57998489562E-03    8    7    4    2
   -0.48174824275E-03    8    7    4    3
    0.34279127713E-02    8    7    4    4
   -0.64910823866E-03    8    7    5    1
   -0.69114794574E-03    8    7    5    2
   -0.88447034915E-03    8    7    5    3
   -0.10904901974E-01    8    7    5    4
    0.37503801861E-02    8    7    5    5
   -0.15969693267E-02    8    7    6    1
    0.48469356239E-04    8    7    6    2
   -0.10612602531E-03    8    7    6    3
    0.15089971111E-03    8    7    6    4
    0.13026497570E-03    8    7    6    5
    0.43297206826E-02    8    7    6    6
    0.51336536038E-04    8    7    7    1
    0.43897827820E-03    8    7    7    2
    0.15861944838E-02    8    7    7    3
    0.26597242567E-03    8    7    7    4
   -0.23532793732E-04    8    7    7    5
   -0.32806260602E-03    8    7    7    6
    0.29226970154E-02    8    7    7    7
   -0.48513118557E-04    8    7    8    1
    0.44174376945E-03    8    7    8    2
   -0.16006300077E-02    8    7    8    3
    0.69938314409E-05    8    7    8    4
   -0.32087908070E-03    8    7    8    5
    0.31280821660E-03    8    7    8    6
    0.17139025248E-01    8    7    8    7
    0.54762753169        8    8    1    1
   -0.70088141383E-02    8    8    2    1
    0.51472768676        8    8    2    2
   -0.26682214151E-02    8    8    3    1
    0.13271911294E-02    8    8    3    2
    0.55688747950        8    8    3    3
    0.27862169561E-02    8    8    4    1
   -0.36847722555E-02    8    8    4    2
    0.12565408141E-01    8    8    4    3
    0.53757254810        8    8    4    4
    0.39057569579E-02    8    8    5    1
   -0.41809356592E-02    8    8    5    2
   -0.97442943397E-02    8    8    5    3
   -0.40727185033E-02    8    8    5    4
    0.53414602937        8    8    5    5
   -0.92270835207E-01    8    8    6    1
    0.18008914142E-02    8    8    6    2
   -0.42763087182E-02    8    8    6    3
   -0.25468481347E-01    8    8    6    4
   -0.24145620381E-01    8    8    6    5
    0.42612737086        8    8    6    6
    0.58815560301E-02    8    8    7    1
   -0.14751218579E-03    8    8    7    2
   -0.66617766621E-01    8    8    7    3
    0.44444104279E-01    8    8    7    4
   -0.52018836155E-01    8    8    7    5
   -0.15481189561E-02    8    8    7    6
    0.40427778205        8    8    7    7
   -0.58521018568E-02    8    8    8    1
    0.10403846671E-02    8    8    8    2
    0.68130024913E-01    8    8    8    3
    0.51918605115E-01    8    8    8    4
   -0.43790969734E-01    8    8    8    5
    0.29790180273E-02    8    8    8    6
    0.28968297288E-02    8    8    8    7
    0.43938812884        8    8    8    8
   -0.19983666202E-02    9    1    1    1
   -0.10583930705E-01    9    1    2    1
   -0.16559570277E-02    9    1    2    2
    0.16510172749E-03    9    1    3    1
    0.12569197309E-03    9    1    3    2
   -0.17591398206E-02    9    1    3    3
    0.64484341463E-04    9    1    4    1
   -0.22388069273E-02    9    1    4    2
    0.32330672641E-02    9    1    4    3
   -0.16142791711E-02    9    1    4    4
   -0.94106973084E-04    9    1    5    1
   -0.23224083349E-02    9    1    5    2
   -0.32924742580E-02    9    1    5    3
    0.59106851693E-04    9    1    5    4
   -0.19387875897E-02    9    1    5    5
    0.96209202652E-03    9    1    6    1
    0.10011604226E-01    9    1    6    2
   -0.12016386077E-03    9    1    6    3
   -0.13021769931E-04    9    1    6    4
    0.44516575690E-03    9    1    6    5
   -0.90507480963E-03    9    1    6    6
    0.23175434707E-04    9    1    7    1
   -0.46295755582E-03    9    1    7    2
    0.31510339343E-02    9    1    7    3
   -0.19273906100E-02    9    1    7    4
    0.22847222027E-02    9    1    7    5
    0.13941668593E-03    9    1    7    6
   -0.24077187858E-02    9    1    7    7
    0.15952016619E-03    9    1    8    1
    0.59581761619E-03    9    1    8    2
    0.18896477341E-02    9    1    8    3
    0.12246359111E-02    9    1    8    4
   -0.11493353449E-02    9    1    8    5
    0.12591353542E-03    9    1    8    6
    0.14919492618E-04    9    1    8    7
    0.75112211792E-03    9    1    8    8
    0.10281767820E-01    9    1    9    1
   -0.21458619383        9    2    1    1
   -0.88741870354E-04    9    2    2    1
   -0.21642024403        9    2    2    2
   -0.34485682680E-03    9    2    3    1
    0.15794516853E-03    9    2    3    2
   -0.21155452313        9    2    3    3
    0.49757953866E-02    9    2    4    1
   -0.84746591250E-05    9    2    4    2
   -0.34485411208E-03    9    2    4    3
   -0.20662379431        9    2    4    4
    0.49503777241E-02    9    2    5    1
   -0.38592491456E-04    9    2    5    2
   -0.40010146483E-03    9    2    5    3
   -0.21009612340E-02    9    2    5    4
   -0.20675875985        9    2    5    5
    0.98365455846E-01    9    2    6    1
   -0.81526237375E-03    9    2    6    2
    0.46333223258E-02    9    2    6    3
    0.23674294005E-01    9    2    6    4
    0.22952581599E-01    9    2    6    5
   -0.10666742473        9    2    6    6
   -0.62838147254E-02    9    2    7    1
   -0.10558017099E-03    9    2    7    2
    0.70479763511E-01    9    2    7    3
   -0.45040118108E-01    9    2    7    4
    0.53814361266E-01    9    2    7    5
    0.10456247736E-02    9    2    7    6
   -0.99985226016E-01    9    2    7    7
    0.70274116371E-02    9    2    8    1
   -0.24513032937E-02    9    2    8    2
   -0.71685961130E-01    9    2    8    3
   -0.52489521537E-01    9    2    8    4
    0.44422634567E-01    9    2    8    5
   -0.11632948013E-02    9    2    8    6
   -0.26895071104E-02    9    2    8    7
   -0.99887474893E-01    9    2    8    8
    0.98782944803E-03    9    2    9    1
    0.12406683166        9    2    9    2
    0.29046309292E-02    9    3    1    1
    0.17988843703E-03    9    3    2    1
    0.26971651258E-02    9    3    2    2
   -0.11163051885E-03    9    3    3    1
   -0.11187757387E-01    9    3    3    2
    0.32533433878E-02    9    3    3    3
    0.78002184987E-03    9    3    4    1
   -0.15888599704E-03    9    3    4    2
   -0.38705923590E-05    9    3    4    3
   -0.27419021259E-02    9    3    4    4
   -0.70865792150E-03    9    3    5    1
   -0.11343421677E-03    9    3    5    2
   -0.80281628424E-05    9    3    5    3
    0.87117669458E-04    9    3    5    4
    0.85066371234E-02    9    3    5    5
   -0.13837093969E-02    9    3    6    1
    0.29295441932E-03    9    3    6    2
   -0.67987069986E-04    9    3    6    3
    0.80799097478E-04    9    3    6    4
   -0.86449370734E-03    9    3    6    5
    0.14646865424E-02    9    3    6    6
    0.83465043251E-03    9    3    7    1
    0.71083685841E-02    9    3    7    2
   -0.10774526691E-02    9    3    7    3
   -0.13505063876E-02    9    3    7    4
   -0.29941831008E-02    9    3    7    5
    0.49552954318E-03    9    3    7    6
    0.16149831216E-02    9    3    7    7
    0.52345844790E-03    9    3    8    1
   -0.72302333210E-02    9    3    8    2
    0.11066746862E-02    9    3    8    3
   -0.14584028579E-02    9    3    8    4
   -0.26073505579E-02    9    3    8    5
    0.55100321755E-03    9    3    8    6
   -0.60193440400E-05    9    3    8    7
    0.10443621085E-02    9    3    8    8
   -0.24613152280E-03    9    3    9    1
   -0.15809752272E-02    9    3    9    2
    0.11230883019E-01    9    3    9    3
   -0.11650163643E-03    9    4    1    1
   -0.24174157186E-02    9    4    2    1
    0.29860986087E-03    9    4    2    2
   -0.40077227252E-02    9    4    3    1
   -0.15604683800E-03    9    4    3    2
    0.64459260507E-04    9    4    3    3
   -0.21478361537E-03    9    4    4    1
   -0.10288444644E-01    9    4    4    2
    0.32199014742E-02    9    4    4    3
   -0.10556962796E-04    9    4    4    4
   -0.29782618255E-03    9    4    5    1
    0.14571774341E-02    9    4    5    2
   -0.10234815062E-02    9    4    5    3
    0.15979063596E-03    9    4    5    4
    0.18592379996E-03    9    4    5    5
    0.30575201288E-03    9    4    6    1
    0.41606801596E-02    9    4    6    2
    0.23946560938E-02    9    4    6    3
    0.12962847041E-04    9    4    6    4
    0.18826235058E-03    9    4    6    5
   -0.11434570920E-03    9    4    6    6
    0.21390834484E-02    9    4    7    1
   -0.44485902784E-02    9    4    7    2
    0.10255972706E-02    9    4    7    3
   -0.11523901940E-02    9    4    7    4
    0.83869224672E-04    9    4    7    5
   -0.74139046904E-03    9    4    7    6
   -0.17405321657E-02    9    4    7    7
   -0.20580032713E-02    9    4    8    1
   -0.47016468781E-02    9    4    8    2
    0.14813958786E-02    9    4    8    3
    0.11826256229E-02    9    4    8    4
   -0.38188109390E-03    9    4    8    5
    0.67965962001E-03    9    4    8    6
   -0.48266779865E-03    9    4    8    7
    0.17147082030E-02    9    4    8    8
    0.21497639527E-02    9    4    9    1
    0.26925746076E-03    9    4    9    2
   -0.16163748281E-03    9    4    9    3
    0.10174737681E-01    9    4    9    4
   -0.75764518221E-03    9    5    1    1
   -0.23369141614E-02    9    5    2    1
   -0.10564807012E-02    9    5    2    2
    0.39809624505E-02    9    5    3    1
   -0.14803482806E-03    9    5    3    2
   -0.98045949931E-03    9    5    3    3
    0.24091785258E-03    9    5    4    1
    0.14709415516E-02    9    5    4    2
    0.95280429125E-03    9    5    4    3
   -0.10728367484E-02    9    5    4    4
    0.67064624993E-04    9    5    5    1
   -0.10232995459E-01    9    5    5    2
   -0.29714980899E-02    9    5    5    3
   -0.18284031215E-03    9    5    5    4
   -0.93501652987E-03    9    5    5    5
    0.11662919868E-03    9    5    6    1
    0.40057924843E-02    9    5    6    2
   -0.24156556485E-02    9    5    6    3
   -0.22409755959E-04    9    5    6    4
    0.93922814958E-04    9    5    6    5
   -0.36965780654E-03    9    5    6    6
   -0.19297712510E-02    9    5    7    1
    0.48217570262E-02    9    5    7    2
    0.16473142826E-02    9    5    7    3
   -0.51876224225E-03    9    5    7    4
    0.14354897224E-02    9    5    7    5
    0.71477952592E-03    9    5    7    6
   -0.21995823052E-02    9    5    7    7
    0.21900531219E-02    9    5    8    1
    0.43617704338E-02    9    5    8    2
    0.51260917819E-03    9    5    8    3
   -0.17770671462E-03    9    5    8    4
   -0.10105136511E-02    9    5    8    5
   -0.73035450310E-03    9    5    8    6
    0.51990362482E-03    9    5    8    7
    0.13363999954E-02    9    5    8    8
    0.21615267864E-02    9    5    9    1
    0.22414921373E-03    9    5    9    2
   -0.18987052905E-03    9    5    9    3
   -0.11024180046E-04    9    5    9    4
    0.10076873512E-01    9    5    9    5
    0.58124946848E-03    9    6    1    1
    0.15069043263E-01    9    6    2    1
    0.63264078081E-04    9    6    2    2
   -0.17903404735E-03    9    6    3    1
    0.33076225600E-03    9    6    3    2
    0.26693723242E-03    9    6    3    3
   -0.14583129401E-03    9    6    4    1
    0.66196517341E-02    9    6    4    2
   -0.59275918283E-02    9    6    4    3
    0.71411095047E-03    9    6    4    4
    0.35671842654E-03    9    6    5    1
    0.66144989941E-02    9    6    5    2
    0.59399955755E-02    9    6    5    3
   -0.11798759950E-03    9    6    5    4
    0.45424663588E-04    9    6    5    5
   -0.13611592568E-03    9    6    6    1
   -0.26283940277E-02    9    6    6    2
    0.28845306376E-04    9    6    6    3
   -0.56947046262E-04    9    6    6    4
   -0.84089938352E-04    9    6    6    5
    0.16471693630E-03    9    6    6    6
    0.17120045430E-03    9    6    7    1
    0.14497872250E-03    9    6    7    2
   -0.12459723751E-02    9    6    7    3
    0.12581756557E-02    9    6    7    4
   -0.99689405243E-03    9    6    7    5
    0.78485194391E-03    9    6    7    6
    0.53176220564E-02    9    6    7    7
    0.17607323043E-03    9    6    8    1
   -0.16490428923E-03    9    6    8    2
   -0.10638782430E-02    9    6    8    3
   -0.90756339078E-03    9    6    8    4
    0.11802609180E-02    9    6    8    5
    0.71335015733E-03    9    6    8    6
    0.62673360767E-04    9    6    8    7
   -0.47495478466E-02    9    6    8    8
   -0.24770240733E-02    9    6    9    1
   -0.15395471766E-03    9    6    9    2
   -0.41205722041E-03    9    6    9    3
   -0.24233541284E-03    9    6    9    4
   -0.19242555267E-03    9    6    9    5
    0.17140923814E-01    9    6    9    6
   -0.10954381896E-02    9    7    1    1
   -0.72198584214E-03    9    7    2    1
   -0.97851769909E-03    9    7    2    2
   -0.56061294778E-02    9    7    3    1
    0.10720822981E-01    9    7    3    2
   -0.11773979890E-02    9    7    3    3
   -0.97673555570E-03    9    7    4    1
   -0.67550681716E-02    9    7    4    2
    0.15237755178E-02    9    7    4    3
    0.54128046080E-02    9    7    4    4
    0.46484568220E-03    9    7    5    1
    0.73013183304E-02    9    7    5    2
    0.13622934779E-02    9    7    5    3
   -0.66123292085E-04    9    7    5    4
   -0.66704137349E-02    9    7    5    5
    0.36728194802E-03    9    7    6    1
    0.12804516395E-03    9    7    6    2
    0.92205620392E-03    9    7    6    3
   -0.42504082913E-03    9    7    6    4
    0.38640772728E-03    9    7    6    5
   -0.11770874512E-02    9    7    6    6
    0.44520890495E-03    9    7    7    1
   -0.24337251106E-02    9    7    7    2
    0.17906602015E-03    9    7    7    3
   -0.73822254426E-04    9    7    7    4
    0.10376495141E-02    9    7    7    5
   -0.22916675889E-02    9    7    7    6
    0.81047808222E-04    9    7    7    7
   -0.54960937447E-03    9    7    8    1
   -0.11541026477E-02    9    7    8    2
   -0.12709192196E-03    9    7    8    3
    0.55676263114E-03    9    7    8    4
    0.13980599396E-02    9    7    8    5
    0.28218354769E-02    9    7    8    6
    0.45780135168E-03    9    7    8    7
    0.13730531892E-02    9    7    8    8
   -0.20142568990E-05    9    7    9    1
   -0.43837076320E-03    9    7    9    2
   -0.14017567759E-02    9    7    9    3
    0.14758303330E-02    9    7    9    4
   -0.21751790736E-02    9    7    9    5
   -0.26155670532E-03    9    7    9    6
    0.13914172177E-01    9    7    9    7
   -0.17243748516E-02    9    8    1    1
    0.70411948203E-03    9    8    2    1
   -0.21049986126E-02    9    8    2    2
   -0.57359586691E-02    9    8    3    1
   -0.10880655272E-01    9    8    3    2
   -0.11171506965E-02    9    8    3    3
    0.64038217705E-03    9    8    4    1
   -0.72070553853E-02    9    8    4    2
    0.15067270397E-02    9    8    4    3
   -0.72407067863E-02    9    8    4    4
   -0.70772556993E-03    9    8    5    1
    0.66558639166E-02    9    8    5    2
    0.13015520805E-02    9    8    5    3
    0.42266128540E-05    9    8    5    4
    0.50521433521E-02    9    8    5    5
    0.54952943368E-03    9    8    6    1
   -0.97033215877E-04    9    8    6    2
    0.95292190325E-03    9    8    6    3
    0.33579497888E-03    9    8    6    4
   -0.42125245035E-03    9    8    6    5
   -0.13669186919E-02    9    8    6    6
    0.56212282771E-03    9    8    7    1
   -0.11512512280E-02    9    8    7    2
    0.23124123175E-03    9    8    7    3
   -0.14913355997E-02    9    8    7    4
   -0.44757523179E-03    9    8    7    5
   -0.26671298033E-02    9    8    7    6
    0.11016716548E-02    9    8    7    7
   -0.44164338377E-03    9    8    8    1
   -0.24359539761E-02    9    8    8    2
   -0.28391731454E-03    9    8    8    3
   -0.12146489560E-02    9    8    8    4
    0.22110506523E-03    9    8    8    5
    0.22524470344E-02    9    8    8    6
    0.59369546241E-03    9    8    8    7
   -0.86886344671E-04    9    8    8    8
   -0.27287801914E-05    9    8    9    1
   -0.24383442953E-03    9    8    9    2
    0.14490050806E-02    9    8    9    3
    0.21839334173E-02    9    8    9    4
   -0.14325815241E-02    9    8    9    5
    0.33352509980E-03    9    8    9    6
   -0.16917685429E-02    9    8    9    7
    0.14039989429E-01    9    8    9    8
    0.56993787423        9    9    1    1
    0.30243015670E-03    9    9    2    1
    0.56795174127        9    9    2    2
   -0.23115326609E-03    9    9    3    1
   -0.45110429411E-03    9    9    3    2
    0.56502042560        9    9    3    3
   -0.71237481540E-02    9    9    4    1
    0.82339403872E-03    9    9    4    2
    0.37659167597E-03    9    9    4    3
    0.55234720974        9    9    4    4
   -0.71192066107E-02    9    9    5    1
   -0.58352395811E-03    9    9    5    2
    0.65704513838E-03    9    9    5    3
    0.48736988420E-02    9    9    5    4
    0.55279730106        9    9    5    5
   -0.99520360467E-01    9    9    6    1
    0.70398222032E-03    9    9    6    2
   -0.55584128192E-02    9    9    6    3
   -0.23994606598E-01    9    9    6    4
   -0.23235390191E-01    9    9    6    5
    0.42987533253        9    9    6    6
    0.57215328527E-02    9    9    7    1
   -0.95678537921E-03    9    9    7    2
   -0.71750906062E-01    9    9    7    3
    0.49972032949E-01    9    9    7    4
   -0.59553646033E-01    9    9    7    5
   -0.23869543133E-02    9    9    7    6
    0.41111030229        9    9    7    7
   -0.65305659973E-02    9    9    8    1
    0.12235267978E-02    9    9    8    2
    0.73042219958E-01    9    9    8    3
    0.58127543190E-01    9    9    8    4
   -0.49288010290E-01    9    9    8    5
    0.26381694844E-02    9    9    8    6
   -0.59151676541E-02    9    9    8    7
    0.41096899897        9    9    8    8
   -0.92811963681E-03    9    9    9    1
   -0.10726550511        9    9    9    2
    0.15041900155E-02    9    9    9    3
    0.81956320929E-03    9    9    9    4
   -0.11743155829E-02    9    9    9    5
    0.14448258928E-03    9    9    9    6
   -0.23792522052E-02    9    9    9    7
   -0.28501412093E-02    9    9    9    8
    0.47098681459        9    9    9    9
    0.69680847635E-01   10    1    1    1
    0.79478515772E-05   10    1    2    1
    0.62403039633E-01   10    1    2    2
    0.11629870393E-02   10    1    3    1
    0.36086507172E-07   10    1    3    2
    0.57343732274E-01   10    1    3    3
   -0.78816674799E-02   10    1    4    1
    0.24965943180E-03   10    1    4    2
   -0.24863067613E-04   10    1    4    3
    0.59513024017E-01   10    1    4    4
   -0.78300121131E-02   10    1    5    1
   -0.24014867717E-03   10    1    5    2
   -0.43712086202E-04   10    1    5    3
   -0.12503882757E-02   10    1    5    4
    0.59519503245E-01   10    1    5    5
   -0.30269216630E-01   10    1    6    1
    0.23170887245E-03   10    1    6    2
   -0.21677017029E-02   10    1    6    3
   -0.11425587602E-02   10    1    6    4
   -0.95770316656E-03   10    1    6    5
    0.31700309021E-01   10    1    6    6
    0.18338134991E-02   10    1    7    1
    0.11354108768E-03   10    1    7    2
   -0.18791854359E-01   10    1    7    3
    0.13264658857E-01   10    1    7    4
   -0.16275256701E-01   10    1    7    5
   -0.49341602617E-03   10    1    7    6
    0.28294034540E-01   10    1    7    7
   -0.20806617734E-02   10    1    8    1
    0.80991150695E-03   10    1    8    2
    0.19135194257E-01   10    1    8    3
    0.15965427972E-01   10    1    8    4
   -0.13047576324E-01   10    1    8    5
    0.52584359230E-03   10    1    8    6
    0.17057693414E-02   10    1    8    7
    0.28253240876E-01   10    1    8    8
   -0.27597394213E-03   10    1    9    1
   -0.33797866059E-01   10    1    9    2
    0.37502991187E-03   10    1    9    3
   -0.13157682093E-03   10    1    9    4
    0.10672174896E-03   10    1    9    5
    0.22668541024E-04   10    1    9    6
   -0.93464092621E-04   10    1    9    7
   -0.23227918499E-03   10    1    9    8
    0.33309113316E-01   10    1    9    9
    0.17940845425E-01   10    1   10    1
    0.60573578375E-04   10    2    1    1
   -0.19062359218E-03   10    2    2    1
    0.70952857268E-04   10    2    2    2
   -0.22856370029E-05   10    2    3    1
    0.86435255925E-03   10    2    3    2
    0.87373320612E-04   10    2    3    3
   -0.28490338181E-04   10    2    4    1
   -0.45976537676E-02   10    2    4    2
    0.17437694131E-02   10    2    4    3
    0.64142070839E-03   10    2    4    4
    0.20147441378E-04   10    2    5    1
   -0.45655200553E-02   10    2    5    2
   -0.17463654144E-02   10    2    5    3
    0.44525376371E-05   10    2    5    4
   -0.51086779334E-03   10    2    5    5
   -0.39352084817E-04   10    2    6    1
    0.26397072020E-02   10    2    6    2
    0.63809066272E-05   10    2    6    3
   -0.91961539229E-04   10    2    6    4
   -0.37395851127E-04   10    2    6    5
   -0.11516612337E-04   10    2    6    6
    0.21466344239E-04   10    2    7    1
   -0.38667397347E-03   10    2    7    2
    0.75152751362E-03   10    2    7    3
   -0.33343858051E-03   10    2    7    4
    0.39377199062E-03   10    2    7    5
   -0.25378290412E-03   10    2    7    6
   -0.24249556133E-02   10    2    7    7
    0.36963847672E-05   10    2    8    1
    0.39856490153E-03   10    2    8    2
    0.84250781400E-03   10    2    8    3
    0.30960690435E-03   10    2    8    4
   -0.48719268503E-03   10    2    8    5
   -0.29577395674E-03   10    2    8    6
    0.47748954642E-04   10    2    8    7
    0.24486153878E-02   10    2    8    8
    0.40880177386E-03   10    2    9    1
   -0.32346902963E-04   10    2    9    2
   -0.12717201072E-02   10    2    9    3
    0.58098251276E-02   10    2    9    4
    0.57567114447E-02   10    2    9    5
    0.12325125420E-02   10    2    9    6
   -0.41800866826E-03   10    2    9    7
    0.46737385679E-03   10    2    9    8
    0.35883563695E-04   10    2    9    9
    0.12394888778E-04   10    2   10    1
    0.88272947784E-02   10    2   10    2
    0.20235765140E-01   10    3    1    1
    0.15212086493E-05   10    3    2    1
    0.18855244316E-01   10    3    2    2
    0.54522271849E-02   10    3    3    1
   -0.55411838591E-05   10    3    3    2
    0.22485227701E-01   10    3    3    3
    0.24908995194E-03   10    3    4    1
    0.22904953207E-02   10    3    4    2
   -0.49367291027E-02   10    3    4    3
    0.19860107405E-01   10    3    4    4
    0.24860853902E-03   10    3    5    1
   -0.23008481094E-02   10    3    5    2
   -0.48974734003E-02   10    3    5    3
    0.49422252927E-03   10    3    5    4
    0.19861163394E-01   10    3    5    5
   -0.95719909660E-02   10    3    6    1
    0.57701393478E-04   10    3    6    2
   -0.31935964410E-02   10    3    6    3
   -0.25240765251E-02   10    3    6    4
   -0.24983731241E-02   10    3    6    5
    0.10370972739E-01   10    3    6    6
   -0.31196470015E-02   10    3    7    1
    0.19386193325E-02   10    3    7    2
   -0.74015627410E-02   10    3    7    3
    0.74933294562E-02   10    3    7    4
   -0.20593579091E-02   10    3    7    5
    0.78010766684E-04   10    3    7    6
    0.91736786172E-02   10    3    7    7
    0.30928633159E-02   10    3    8    1
    0.21188339295E-02   10    3    8    2
    0.75189372127E-02   10    3    8    3
    0.18931700827E-02   10    3    8    4
   -0.75297785235E-02   10    3    8    5
   -0.79210486146E-04   10    3    8    6
   -0.17294713305E-03   10    3    8    7
    0.91704411195E-02   10    3    8    8
   -0.11258804584E-04   10    3    9    1
   -0.99603892275E-02   10    3    9    2
    0.13878554223E-03   10    3    9    3
   -0.21954201202E-02   10    3    9    4
    0.20280278078E-02   10    3    9    5
    0.88720191232E-05   10    3    9    6
   -0.56675061283E-03   10    3    9    7
   -0.57210961546E-03   10    3    9    8
    0.10346140187E-01   10    3    9    9
    0.31048201446E-02   10    3   10    1
   -0.10713600564E-06   10    3   10    2
    0.88384268994E-02   10    3   10    3
   -0.12807122822       10    4    1    1
   -0.24944744495E-03   10    4    2    1
   -0.12320460414       10    4    2    2
   -0.12292690778E-03   10    4    3    1
   -0.35361031833E-02   10    4    3    2
   -0.13433010710       10    4    3    3
    0.35479416299E-02   10    4    4    1
   -0.20215796454E-03   10    4    4    2
    0.69194821249E-03   10    4    4    3
   -0.13903499367       10    4    4    4
    0.30963892179E-03   10    4    5    1
   -0.24621041596E-03   10    4    5    2
   -0.56992689391E-03   10    4    5    3
   -0.84154564779E-02   10    4    5    4
   -0.12323758254       10    4    5    5
    0.56706924847E-01   10    4    6    1
   -0.16645265153E-03   10    4    6    2
    0.29229328501E-02   10    4    6    3
    0.17123119509E-01   10    4    6    4
    0.15572806834E-01   10    4    6    5
   -0.65842574677E-01   10    4    6    6
   -0.26507969718E-02   10    4    7    1
    0.15872120183E-02   10    4    7    2
    0.45674648093E-01   10    4    7    3
   -0.30304902577E-01   10    4    7    4
    0.29543508742E-01   10    4    7    5
    0.27791846418E-03   10    4    7    6
   -0.59489441601E-01   10    4    7    7
    0.49985870254E-02   10    4    8    1
   -0.25723489811E-02   10    4    8    2
   -0.45502791899E-01   10    4    8    3
   -0.35286303141E-01   10    4    8    4
    0.23326973264E-01   10    4    8    5
   -0.10363866746E-02   10    4    8    6
    0.17722769049E-02   10    4    8    7
   -0.59702075285E-01   10    4    8    8
    0.66231364658E-03   10    4    9    1
    0.65010182519E-01   10    4    9    2
    0.13922102689E-02   10    4    9    3
    0.11368018740E-03   10    4    9    4
    0.54222000272E-03   10    4    9    5
   -0.21248540880E-03   10    4    9    6
   -0.64570536587E-03   10    4    9    7
    0.14639122580E-02   10    4    9    8
   -0.67374238169E-01   10    4    9    9
   -0.20041993960E-01   10    4   10    1
    0.70176557895E-04   10    4   10    2
   -0.67240267639E-02   10    4   10    3
    0.50364787765E-01   10    4   10    4
   -0.12723281139       10    5    1    1
    0.24352081804E-03   10    5    2    1
   -0.12242337171       10    5    2    2
   -0.11867373784E-03   10    5    3    1
    0.35563614757E-02   10    5    3    2
   -0.13348064961       10    5    3    3
    0.32206415160E-03   10    5    4    1
    0.23627440680E-03   10    5    4    2
   -0.51265828667E-03   10    5    4    3
   -0.12243805571       10    5    4    4
    0.35379071847E-02   10    5    5    1
    0.22831832388E-03   10    5    5    2
    0.67570588927E-03   10    5    5    3
   -0.84682394422E-02   10    5    5    4
   -0.13814100451       10    5    5    5
    0.56349540178E-01   10    5    6    1
   -0.76300661761E-03   10    5    6    2
    0.29214125080E-02   10    5    6    3
    0.15882007523E-01   10    5    6    4
    0.16532210574E-01   10    5    6    5
   -0.65418556042E-01   10    5    6    6
   -0.45624869160E-02   10    5    7    1
   -0.12156627375E-02   10    5    7    2
    0.44370205817E-01   10    5    7    3
   -0.23447541515E-01   10    5    7    4
    0.35891571083E-01   10    5    7    5
    0.95141540943E-03   10    5    7    6
   -0.59230895934E-01   10    5    7    7
    0.31050593901E-02   10    5    8    1
    0.26912692573E-03   10    5    8    2
   -0.46128642047E-01   10    5    8    3
   -0.28587177501E-01   10    5    8    4
    0.29696998511E-01   10    5    8    5
   -0.32517658539E-03   10    5    8    6
    0.17324906152E-02   10    5    8    7
   -0.59086063736E-01   10    5    8    8
    0.36973275359E-03   10    5    9    1
    0.64655884967E-01   10    5    9    2
   -0.32339602821E-02   10    5    9    3
   -0.26441036478E-03   10    5    9    4
    0.17547867866E-03   10    5    9    5
    0.10716501387E-03   10    5    9    6
    0.13311427886E-02   10    5    9    7
   -0.53238849998E-03   10    5    9    8
   -0.67025214731E-01   10    5    9    9
   -0.19913369563E-01   10    5   10    1
   -0.13992646622E-03   10    5   10    2
   -0.66869070360E-02   10    5   10    3
    0.42038266754E-01   10    5   10    4
    0.49840036689E-01   10    5   10    5
   -0.60811700107E-03   10    6    1    1
   -0.11730183917E-04   10    6    2    1
    0.38135397333E-02   10    6    2    2
   -0.18680101042E-02   10    6    3    1
    0.39422760078E-04   10    6    3    2
    0.16705184095E-01   10    6    3    3
    0.80583499326E-02   10    6    4    1
   -0.58974659678E-03   10    6    4    2
    0.35300748840E-03   10    6    4    3
    0.11833114512E-01   10    6    4    4
    0.80326789725E-02   10    6    5    1
    0.47724101101E-03   10    6    5    2
    0.38014874374E-03   10    6    5    3
    0.62240216984E-02   10    6    5    4
    0.11647772900E-01   10    6    5    5
   -0.11454926018E-02   10    6    6    1
   -0.24247619555E-04   10    6    6    2
   -0.37184212593E-04   10    6    6    3
   -0.22176109673E-02   10    6    6    4
   -0.21710357406E-02   10    6    6    5
    0.62388145281E-02   10    6    6    6
   -0.29951688202E-04   10    6    7    1
   -0.21289945815E-03   10    6    7    2
   -0.31831134193E-02   10    6    7    3
    0.12275433863E-02   10    6    7    4
   -0.14676083021E-02   10    6    7    5
   -0.11610120403E-04   10    6    7    6
    0.68252020347E-02   10    6    7    7
    0.11035512244E-04   10    6    8    1
   -0.19905449579E-03   10    6    8    2
    0.32633082245E-02   10    6    8    3
    0.14655799699E-02   10    6    8    4
   -0.12239335182E-02   10    6    8    5
    0.17176091875E-04   10    6    8    6
   -0.44923648719E-02   10    6    8    7
    0.68687578386E-02   10    6    8    8
   -0.28635141163E-04   10    6    9    1
   -0.36205820666E-03   10    6    9    2
    0.70691834731E-04   10    6    9    3
    0.16065689969E-03   10    6    9    4
   -0.23873028112E-03   10    6    9    5
   -0.10390436265E-03   10    6    9    6
    0.19206062831E-03   10    6    9    7
    0.24149068120E-03   10    6    9    8
    0.52110952363E-02   10    6    9    9
   -0.19542614575E-02   10    6   10    1
   -0.75588535832E-04   10    6   10    2
    0.44696256626E-03   10    6   10    3
   -0.31738630566E-02   10    6   10    4
   -0.31308247498E-02   10    6   10    5
    0.12665126355E-01   10    6   10    6
   -0.87476505449E-03   10    7    1    1
   -0.18944026763E-03   10    7    2    1
   -0.57091958798E-03   10    7    2    2
   -0.61947370274E-02   10    7    3    1
   -0.42902238779E-02   10    7    3    2
   -0.29774646802E-02   10    7    3    3
    0.41354321071E-03   10    7    4    1
   -0.30085354730E-02   10    7    4    2
    0.50969878588E-02   10    7    4    3
   -0.10645237100E-01   10    7    4    4
   -0.26256872757E-02   10    7    5    1
    0.23986802450E-02   10    7    5    2
    0.36366867390E-02   10    7    5    3
    0.38907373253E-03   10    7    5    4
    0.90439454849E-02   10    7    5    5
    0.21380377656E-03   10    7    6    1
    0.26189928997E-03   10    7    6    2
    0.28134718705E-03   10    7    6    3
   -0.29737619598E-03   10    7    6    4
    0.68963692600E-03   10    7    6    5
   -0.18024304903E-02   10    7    6    6
    0.15647168081E-02   10    7    7    1
    0.81596032625E-03   10    7    7    2
    0.25174040513E-03   10    7    7    3
   -0.56586998541E-03   10    7    7    4
   -0.34613779451E-03   10    7    7    5
    0.47273560235E-03   10    7    7    6
   -0.13841595065E-02   10    7    7    7
    0.10618505344E-02   10    7    8    1
   -0.18247269601E-02   10    7    8    2
   -0.29783007906E-03   10    7    8    3
    0.35378324436E-03   10    7    8    4
    0.66999063515E-03   10    7    8    5
    0.51360335585E-02   10    7    8    6
   -0.11821305333E-03   10    7    8    7
   -0.46007688502E-03   10    7    8    8
    0.16687690792E-03   10    7    9    1
   -0.80646424694E-04   10    7    9    2
    0.11368792043E-02   10    7    9    3
    0.63922449339E-03   10    7    9    4
   -0.49212445755E-03   10    7    9    5
   -0.28876275153E-03   10    7    9    6
    0.36915568984E-03   10    7    9    7
    0.41859617086E-02   10    7    9    8
   -0.49121462769E-03   10    7    9    9
    0.13390049072E-03   10    7   10    1
   -0.41010135200E-03   10    7   10    2
   -0.66796866644E-03   10    7   10    3
    0.11141859598E-02   10    7   10    4
   -0.84369435479E-03   10    7   10    5
   -0.85978167502E-04   10    7   10    6
    0.12512248688E-01   10    7   10    7
    0.63494506423E-03   10    8    1    1
   -0.20558441029E-03   10    8    2    1
    0.39982986436E-03   10    8    2    2
    0.62597864802E-02   10    8    3    1
   -0.41767122053E-02   10    8    3    2
    0.29393586398E-02   10    8    3    3
    0.26530273044E-02   10    8    4    1
    0.23026870422E-02   10    8    4    2
   -0.37345338990E-02   10    8    4    3
   -0.89962263256E-02   10    8    4    4
   -0.31518604119E-03   10    8    5    1
   -0.32111060501E-02   10    8    5    2
   -0.51986139544E-02   10    8    5    3
   -0.23644925238E-03   10    8    5    4
    0.10328882071E-01   10    8    5    5
   -0.17269751751E-03   10    8    6    1
    0.24895183839E-03   10    8    6    2
   -0.31741348301E-03   10    8    6    3
   -0.67967062161E-03   10    8    6    4
    0.30920855706E-03   10    8    6    5
    0.16550216831E-02   10    8    6    6
    0.10669550535E-02   10    8    7    1
    0.18202137057E-02   10    8    7    2
   -0.22834597428E-03   10    8    7    3
    0.63144166708E-03   10    8    7    4
    0.43255088484E-03   10    8    7    5
    0.51879983276E-02   10    8    7    6
    0.22052630935E-03   10    8    7    7
    0.15524108067E-02   10    8    8    1
   -0.85341958341E-03   10    8    8    2
    0.21753431376E-03   10    8    8    3
   -0.34618579528E-03   10    8    8    4
   -0.57044514418E-03   10    8    8    5
    0.41834473299E-03   10    8    8    6
    0.14838204503E-03   10    8    8    7
    0.12922341408E-02   10    8    8    8
    0.16329192168E-03   10    8    9    1
    0.10136493037E-03   10    8    9    2
    0.11328070617E-02   10    8    9    3
   -0.53674258564E-03   10    8    9    4
    0.61497225159E-03   10    8    9    5
   -0.46946511412E-03   10    8    9    6
   -0.41142409918E-02   10    8    9    7
   -0.39491440023E-03   10    8    9    8
    0.53958082025E-03   10    8    9    9
   -0.16615536068E-03   10    8   10    1
   -0.45673124759E-03   10    8   10    2
    0.67309930280E-03   10    8   10    3
    0.83306177380E-03   10    8   10    4
   -0.10783454432E-02   10    8   10    5
    0.14132357588E-03   10    8   10    6
    0.13700769580E-02   10    8   10    7
    0.12527145547E-01   10    8   10    8
    0.15011283622E-03   10    9    1    1
    0.12903133120E-02   10    9    2    1
    0.17354129291E-03   10    9    2    2
    0.11986308298E-03   10    9    3    1
   -0.15579698092E-02   10    9    3    2
    0.32987880363E-03   10    9    3    3
    0.41863637562E-04   10    9    4    1
    0.71754005734E-02   10    9    4    2
   -0.26152597771E-02   10    9    4    3
   -0.27179537628E-03   10    9    4    4
    0.12043838486E-03   10    9    5    1
    0.70173139210E-02   10    9    5    2
    0.24419709452E-02   10    9    5    3
    0.65561645131E-04   10    9    5    4
    0.81730058435E-03   10    9    5    5
   -0.68634799455E-04   10    9    6    1
    0.47778890465E-03   10    9    6    2
    0.46956154074E-05   10    9    6    3
    0.11863834800E-03   10    9    6    4
   -0.23100971187E-03   10    9    6    5
    0.21596100277E-04   10    9    6    6
    0.75520368003E-04   10    9    7    1
   -0.16925152894E-03   10    9    7    2
   -0.10728115035E-02   10    9    7    3
    0.10128966129E-02   10    9    7    4
   -0.12393436387E-02   10    9    7    5
    0.18094972541E-03   10    9    7    6
    0.45358236593E-03   10    9    7    7
    0.65731236971E-04   10    9    8    1
    0.18780434757E-03   10    9    8    2
   -0.92777440952E-03   10    9    8    3
   -0.12100446405E-02   10    9    8    4
    0.92672615493E-03   10    9    8    5
   -0.92137738780E-04   10    9    8    6
   -0.10043993563E-04   10    9    8    7
   -0.19317471414E-03   10    9    8    8
    0.69059031782E-03   10    9    9    1
   -0.69263994386E-04   10    9    9    2
   -0.48167997927E-03   10    9    9    3
    0.75942831844E-03   10    9    9    4
    0.81715371746E-03   10    9    9    5
    0.75117172637E-02   10    9    9    6
   -0.13895663699E-02   10    9    9    7
    0.13268350401E-02   10    9    9    8
    0.29580394053E-03   10    9    9    9
   -0.10050978144E-05   10    9   10    1
    0.30160598394E-02   10    9   10    2
    0.19609121900E-04   10    9   10    3
    0.15749538754E-03   10    9   10    4
   -0.28734749964E-03   10    9   10    5
   -0.85465160024E-04   10    9   10    6
   -0.31677597185E-03   10    9   10    7
   -0.37637080201E-03   10    9   10    8
    0.15573744118E-01   10    9   10    9
    0.48205334949       10   10    1    1
    0.23869217179E-04   10   10    2    1
    0.47642032557       10   10    2    2
    0.11343376804E-02   10   10    3    1
    0.29412341633E-05   10   10    3    2
    0.49272374377       10   10    3    3
   -0.75360997813E-02   10   10    4    1
    0.98793539128E-03   10   10    4    2
   -0.69566146577E-03   10   10    4    3
    0.48223599904       10   10    4    4
   -0.74690464648E-02   10   10    5    1
   -0.10128592137E-02   10   10    5    2
   -0.58695143972E-03   10   10    5    3
    0.15704486790E-01   10   10    5    4
    0.48205543975       10   10    5    5
   -0.76903318812E-01   10   10    6    1
    0.60465970260E-03   10   10    6    2
   -0.36210764985E-02   10   10    6    3
   -0.21702955471E-01   10   10    6    4
   -0.21120841921E-01   10   10    6    5
    0.37534963100       10   10    6    6
    0.44627444316E-02   10   10    7    1
   -0.25375507349E-03   10   10    7    2
   -0.54969209393E-01   10   10    7    3
    0.35340120453E-01   10   10    7    4
   -0.42005418373E-01   10   10    7    5
   -0.28800215623E-03   10   10    7    6
    0.37361505790       10   10    7    7
   -0.50724694669E-02   10   10    8    1
    0.14911119456E-02   10   10    8    2
    0.55984032129E-01   10   10    8    3
    0.41056960675E-01   10   10    8    4
   -0.34884209741E-01   10   10    8    5
    0.40295677956E-03   10   10    8    6
   -0.15659342404E-02   10   10    8    7
    0.37347650641       10   10    8    8
   -0.68803612724E-03   10   10    9    1
   -0.83561128437E-01   10   10    9    2
    0.11191785535E-02   10   10    9    3
    0.11547992567E-04   10   10    9    4
   -0.42338302627E-03   10   10    9    5
    0.29841910305E-04   10   10    9    6
   -0.32584436179E-03   10   10    9    7
   -0.63072944731E-03   10   10    9    8
    0.38701404153       10   10    9    9
    0.23234144716E-01   10   10   10    1
   -0.43280688307E-04   10   10   10    2
    0.77656872979E-02   10   10   10    3
   -0.50559633175E-01   10   10   10    4
   -0.50217145226E-01   10   10   10    5
    0.22402270456E-02   10   10   10    6
   -0.84053379612E-03   10   10   10    7
    0.74777388041E-03   10   10   10    8
    0.34895829902E-04   10   10   10    9
    0.37503337062       10   10   10   10
    0.10570838092E-01   11    1    1    1
   -0.30677925417E-05   11    1    2    1
    0.84757829146E-02   11    1    2    2
   -0.52514188422E-04   11    1    3    1
    0.14262217496E-06   11    1    3    2
    0.94624515311E-02   11    1    3    3
    0.17271894096E-03   11    1    4    1
    0.11308429262E-04   11    1    4    2
    0.23219672323E-04   11    1    4    3
    0.92442577385E-02   11    1    4    4
    0.17573206164E-03   11    1    5    1
   -0.13678769015E-04   11    1    5    2
    0.22695035318E-04   11    1    5    3
   -0.30527118481E-03   11    1    5    4
    0.92468723261E-02   11    1    5    5
   -0.31830789526E-02   11    1    6    1
    0.23557438764E-04   11    1    6    2
   -0.15880451370E-03   11    1    6    3
   -0.94306576770E-03   11    1    6    4
   -0.91926979841E-03   11    1    6    5
    0.59453155847E-02   11    1    6    6
    0.18623597480E-03   11    1    7    1
   -0.48292439699E-05   11    1    7    2
   -0.23360490222E-02   11    1    7    3
    0.14706636303E-02   11    1    7    4
   -0.17309359178E-02   11    1    7    5
   -0.12220515329E-03   11    1    7    6
    0.49485537429E-02   11    1    7    7
   -0.21199894414E-03   11    1    8    1
    0.57581855856E-04   11    1    8    2
    0.23808986803E-02   11    1    8    3
    0.16920144110E-02   11    1    8    4
   -0.14535753224E-02   11    1    8    5
    0.13092992623E-03   11    1    8    6
    0.26534544587E-03   11    1    8    7
    0.49355510035E-02   11    1    8    8
   -0.26850416626E-04   11    1    9    1
   -0.29743945768E-02   11    1    9    2
    0.47680772386E-04   11    1    9    3
   -0.41127584528E-05   11    1    9    4
   -0.12396912809E-04   11    1    9    5
    0.88388015417E-05   11    1    9    6
   -0.84420700364E-05   11    1    9    7
   -0.20942132718E-04   11    1    9    8
    0.53464247884E-02   11    1    9    9
    0.93531837472E-03   11    1   10    1
    0.26069651396E-06   11    1   10    2
    0.33261170324E-03   11    1   10    3
   -0.20164031106E-02   11    1   10    4
   -0.20031319889E-02   11    1   10    5
   -0.11474247433E-03   11    1   10    6
    0.61809144894E-05   11    1   10    7
   -0.97808188988E-05   11    1   10    8
   -0.20749327884E-05   11    1   10    9
    0.40497994594E-02   11    1   10   10
    0.37244283080E-03   11    1   11    1
   -0.65361141476E-04   11    2    1    1
    0.96443905568E-05   11    2    2    1
   -0.62428379013E-04   11    2    2    2
   -0.28676106573E-05   11    2    3    1
   -0.61657547634E-05   11    2    3    2
   -0.62254588476E-04   11    2    3    3
   -0.55961555880E-05   11    2    4    1
   -0.63632162368E-04   11    2    4    2
    0.23646958198E-03   11    2    4    3
    0.47359098566E-05   11    2    4    4
    0.64428757445E-05   11    2    5    1
   -0.57407452834E-04   11    2    5    2
   -0.23602950393E-03   11    2    5    3
   -0.18631425217E-06   11    2    5    4
   -0.13001312604E-03   11    2    5    5
    0.20124040585E-04   11    2    6    1
   -0.14583044237E-03   11    2    6    2
    0.48270141273E-05   11    2    6    3
    0.39090405526E-04   11    2    6    4
   -0.39998358655E-04   11    2    6    5
   -0.40153878302E-04   11    2    6    6
   -0.52197696722E-06   11    2    7    1
   -0.13589234969E-04   11    2    7    2
   -0.28986432780E-03   11    2    7    3
    0.15794544383E-03   11    2    7    4
   -0.27894340888E-03   11    2    7    5
   -0.95314409521E-04   11    2    7    6
   -0.10467495348E-02   11    2    7    7
    0.47546450615E-05   11    2    8    1
    0.69871139871E-05   11    2    8    2
   -0.31358249684E-03   11    2    8    3
   -0.30920321507E-03   11    2    8    4
    0.17499783940E-03   11    2    8    5
   -0.10408188940E-03   11    2    8    6
    0.15953057834E-04   11    2    8    7
    0.98139901185E-03   11    2    8    8
   -0.90040661382E-04   11    2    9    1
    0.16242245450E-04   11    2    9    2
   -0.80105550401E-04   11    2    9    3
    0.23831162843E-03   11    2    9    4
    0.24496499202E-03   11    2    9    5
    0.18427015565E-03   11    2    9    6
   -0.95251230968E-04   11    2    9    7
    0.11700239343E-03   11    2    9    8
   -0.35889175290E-04   11    2    9    9
   -0.67549073786E-05   11    2   10    1
    0.71617588688E-03   11    2   10    2
   -0.29420657280E-05   11    2   10    3
    0.55859749245E-04   11    2   10    4
   -0.32502932027E-04   11    2   10    5
   -0.17674004571E-04   11    2   10    6
   -0.93965501788E-04   11    2   10    7
   -0.11458723466E-03   11    2   10    8
    0.78494519301E-03   11    2   10    9
   -0.39497639670E-04   11    2   10   10
   -0.24648102045E-05   11    2   11    1
    0.47986301719E-03   11    2   11    2
   -0.52647742159E-03   11    3    1    1
    0.11229042889E-05   11    3    2    1
   -0.45502103603E-03   11    3    2    2
    0.60440367458E-03   11    3    3    1
   -0.25131191014E-05   11    3    3    2
   -0.60023532661E-03   11    3    3    3
   -0.12399223659E-04   11    3    4    1
    0.22485096007E-03   11    3    4    2
   -0.22457112811E-04   11    3    4    3
   -0.52425040231E-03   11    3    4    4
   -0.11071597323E-04   11    3    5    1
   -0.22409872605E-03   11    3    5    2
   -0.18000533738E-04   11    3    5    3
   -0.52763250744E-05   11    3    5    4
   -0.52166414281E-03   11    3    5    5
    0.14168707027E-03   11    3    6    1
   -0.30479718335E-05   11    3    6    2
   -0.37225600686E-03   11    3    6    3
    0.52471359070E-04   11    3    6    4
    0.47537230547E-04   11    3    6    5
   -0.28887506995E-03   11    3    6    6
   -0.33847164988E-03   11    3    7    1
    0.17683845822E-03   11    3    7    2
    0.17366782446E-03   11    3    7    3
   -0.33922271514E-04   11    3    7    4
    0.17883972530E-03   11    3    7    5
    0.86494006146E-04   11    3    7    6
   -0.25363850594E-03   11    3    7    7
    0.34541634178E-03   11    3    8    1
    0.17078360377E-03   11    3    8    2
   -0.18245412771E-03   11    3    8    3
   -0.17531572747E-03   11    3    8    4
    0.30330044892E-04   11    3    8    5
   -0.87366130487E-04   11    3    8    6
    0.45888499970E-04   11    3    8    7
   -0.25335282429E-03   11    3    8    8
    0.76290707107E-05   11    3    9    1
    0.15018833278E-03   11    3    9    2
   -0.63260391691E-05   11    3    9    3
   -0.21196105431E-03   11    3    9    4
    0.21173670817E-03   11    3    9    5
   -0.32107465869E-06   11    3    9    6
   -0.25390058071E-04   11    3    9    7
   -0.23075267761E-04   11    3    9    8
   -0.28526560758E-03   11    3    9    9
   -0.53736436916E-05   11    3   10    1
    0.11595420298E-05   11    3   10    2
    0.27954812410E-03   11    3   10    3
    0.11170050437E-03   11    3   10    4
    0.11234337874E-03   11    3   10    5
   -0.24393410090E-04   11    3   10    6
    0.51028003248E-04   11    3   10    7
   -0.51403686249E-04   11    3   10    8
    0.17905226439E-05   11    3   10    9
   -0.20867938155E-03   11    3   10   10
   -0.27836000399E-05   11    3   11    1
    0.11762173060E-05   11    3   11    2
    0.63783971227E-04   11    3   11    3
    0.13681318616E-02   11    4    1    1
   -0.25279448933E-05   11    4    2    1
    0.99599980466E-03   11    4    2    2
   -0.16186781781E-05   11    4    3    1
    0.82288019431E-04   11    4    3    2
    0.15548625820E-02   11    4    3    3
    0.42261422480E-03   11    4    4    1
    0.22257067188E-04   11    4    4    2
   -0.12330260566E-04   11    4    4    3
    0.14322367824E-02   11    4    4    4
    0.19488686830E-03   11    4    5    1
   -0.10749264539E-04   11    4    5    2
    0.31766498064E-05   11    4    5    3
    0.51506690461E-04   11    4    5    4
    0.13061277084E-02   11    4    5    5
   -0.55816058765E-03   11    4    6    1
   -0.18605981820E-04   11    4    6    2
   -0.16258473769E-04   11    4    6    3
   -0.30050228881E-03   11    4    6    4
   -0.13384547023E-03   11    4    6    5
    0.76515834621E-03   11    4    6    6
    0.56396538265E-04   11    4    7    1
   -0.82834981188E-04   11    4    7    2
   -0.25820712096E-03   11    4    7    3
    0.40658004230E-03   11    4    7    4
   -0.20087427291E-03   11    4    7    5
   -0.38311268828E-04   11    4    7    6
    0.59403571547E-03   11    4    7    7
    0.33880184525E-04   11    4    8    1
    0.87810745511E-04   11    4    8    2
    0.22865379133E-03   11    4    8    3
    0.37608362537E-03   11    4    8    4
   -0.19447715065E-03   11    4    8    5
   -0.36945868926E-04   11    4    8    6
   -0.13765513461E-03   11    4    8    7
    0.59461516549E-03   11    4    8    8
   -0.15553453489E-04   11    4    9    1
   -0.14535283272E-03   11    4    9    2
   -0.14776138939E-03   11    4    9    3
   -0.72354032039E-05   11    4    9    4
   -0.34431310718E-05   11    4    9    5
   -0.96956643177E-05   11    4    9    6
   -0.61046057246E-04   11    4    9    7
    0.25218987245E-04   11    4    9    8
    0.68094757861E-03   11    4    9    9
   -0.84033372398E-04   11    4   10    1
    0.10601649028E-04   11    4   10    2
    0.37454102980E-04   11    4   10    3
   -0.14559913140E-03   11    4   10    4
    0.28593112058E-04   11    4   10    5
    0.15072264060E-03   11    4   10    6
    0.17977154626E-04   11    4   10    7
    0.39377396328E-04   11    4   10    8
    0.10524853774E-04   11    4   10    9
    0.67368869061E-03   11    4   10   10
   -0.16646013038E-04   11    4   11    1
    0.51845700938E-05   11    4   11    2
   -0.64057977054E-05   11    4   11    3
    0.11102773590E-03   11    4   11    4
    0.14849958589E-02   11    5    1    1
   -0.16374821320E-05   11    5    2    1
    0.10973291707E-02   11    5    2    2
    0.25923475366E-05   11    5    3    1
   -0.85787103162E-04   11    5    3    2
    0.16627455110E-02   11    5    3    3
    0.19619330827E-03   11    5    4    1
    0.11734045748E-04   11    5    4    2
    0.46707473193E-05   11    5    4    3
    0.14095493832E-02   11    5    4    4
    0.42182486135E-03   11    5    5    1
   -0.31411895648E-04   11    5    5    2
   -0.15977784026E-04   11    5    5    3
    0.44786344553E-04   11    5    5    4
    0.15476587376E-02   11    5    5    5
   -0.58595974772E-03   11    5    6    1
    0.20620992747E-04   11    5    6    2
   -0.20117450591E-04   11    5    6    3
   -0.14387199779E-03   11    5    6    4
   -0.30200964088E-03   11    5    6    5
    0.83396935995E-03   11    5    6    6
   -0.37286058973E-04   11    5    7    1
    0.86752259746E-04   11    5    7    2
   -0.24355449952E-03   11    5    7    3
    0.21089400626E-03   11    5    7    4
   -0.40479308323E-03   11    5    7    5
    0.41638439389E-04   11    5    7    6
    0.64952035300E-03   11    5    7    7
   -0.60370785656E-04   11    5    8    1
   -0.79700734743E-04   11    5    8    2
    0.27886590660E-03   11    5    8    3
    0.20828623009E-03   11    5    8    4
   -0.41736639909E-03   11    5    8    5
    0.41251643586E-04   11    5    8    6
   -0.13283110517E-03   11    5    8    7
    0.67160078312E-03   11    5    8    8
    0.61880098901E-05   11    5    9    1
   -0.17991130515E-03   11    5    9    2
    0.15881876707E-03   11    5    9    3
    0.11624086507E-05   11    5    9    4
    0.75303904698E-05   11    5    9    5
    0.10250008007E-04   11    5    9    6
    0.21230819827E-04   11    5    9    7
   -0.60203039359E-04   11    5    9    8
    0.74368466677E-03   11    5    9    9
   -0.72346918819E-04   11    5   10    1
   -0.73601196536E-05   11    5   10    2
    0.43073707344E-04   11    5   10    3
    0.87459131005E-05   11    5   10    4
   -0.16694244629E-03   11    5   10    5
    0.15011200752E-03   11    5   10    6
   -0.39625166601E-04   11    5   10    7
   -0.14643905430E-04   11    5   10    8
   -0.42958334382E-05   11    5   10    9
    0.72295595035E-03   11    5   10   10
   -0.13648253716E-04   11    5   11    1
   -0.34594680617E-05   11    5   11    2
   -0.68848638111E-05   11    5   11    3
    0.32131964780E-04   11    5   11    4
    0.11102112685E-03   11    5   11    5
   -0.36849585451E-02   11    6    1    1
   -0.10219167718E-06   11    6    2    1
   -0.27207699911E-02   11    6    2    2
   -0.43482684215E-04   11    6    3    1
   -0.23776268027E-05   11    6    3    2
   -0.36390599636E-02   11    6    3    3
   -0.33819057247E-03   11    6    4    1
   -0.33017194521E-04   11    6    4    2
    0.55518615323E-05   11    6    4    3
   -0.33692710978E-02   11    6    4    4
   -0.33703691556E-03   11    6    5    1
    0.29974700078E-04   11    6    5    2
    0.20038124808E-05   11    6    5    3
    0.19413381770E-03   11    6    5    4
   -0.33640221557E-02   11    6    5    5
    0.13798237709E-02   11    6    6    1
   -0.10471252623E-04   11    6    6    2
    0.46730386089E-04   11    6    6    3
    0.41115480542E-03   11    6    6    4
    0.40357801402E-03   11    6    6    5
   -0.26702628805E-02   11    6    6    6
   -0.91889517385E-04   11    6    7    1
   -0.35704149939E-05   11    6    7    2
    0.89787882522E-03   11    6    7    3
   -0.61284671691E-03   11    6    7    4
    0.70559527830E-03   11    6    7    5
   -0.16603608924E-04   11    6    7    6
   -0.22727713338E-02   11    6    7    7
    0.10649547197E-03   11    6    8    1
   -0.30720309267E-04   11    6    8    2
   -0.91560211423E-03   11    6    8    3
   -0.68415148983E-03   11    6    8    4
    0.61013219644E-03   11    6    8    5
    0.22165599682E-04   11    6    8    6
    0.77173427126E-04   11    6    8    7
   -0.22699948782E-02   11    6    8    8
    0.10842388994E-04   11    6    9    1
    0.11756179617E-02   11    6    9    2
   -0.18489338649E-04   11    6    9    3
    0.24335352564E-05   11    6    9    4
    0.20158797049E-05   11    6    9    5
   -0.92975993567E-05   11    6    9    6
    0.56404934989E-04   11    6    9    7
    0.49734777509E-04   11    6    9    8
   -0.18129139328E-02   11    6    9    9
   -0.18037935584E-03   11    6   10    1
   -0.28624386893E-05   11    6   10    2
   -0.10254078039E-03   11    6   10    3
    0.67683262816E-03   11    6   10    4
    0.67391984433E-03   11    6   10    5
   -0.91165219877E-04   11    6   10    6
    0.76765905949E-04   11    6   10    7
   -0.62751496073E-04   11    6   10    8
   -0.58688782536E-05   11    6   10    9
   -0.13523802649E-02   11    6   10   10
    0.68444997279E-04   11    6   11    1
   -0.12944903384E-05   11    6   11    2
    0.51381934578E-05   11    6   11    3
   -0.36440565140E-05   11    6   11    4
   -0.25850757733E-05   11    6   11    5
    0.52695455097E-03   11    6   11    6
    0.58025019041E-03   11    7    1    1
    0.44722433958E-05   11    7    2    1
    0.53056656074E-03   11    7    2    2
   -0.58532084606E-03   11    7    3    1
    0.30737521013E-03   11    7    3    2
    0.62964266193E-03   11    7    3    3
    0.24352101876E-04   11    7    4    1
   -0.26625247765E-03   11    7    4    2
    0.12391433864E-03   11    7    4    3
    0.99208612056E-03   11    7    4    4
   -0.51301489939E-04   11    7    5    1
    0.29246298718E-03   11    7    5    2
    0.17906037575E-03   11    7    5    3
    0.22817070912E-04   11    7    5    4
    0.20067290821E-03   11    7    5    5
   -0.17523089793E-03   11    7    6    1
   -0.43981659372E-04   11    7    6    2
    0.43703678670E-04   11    7    6    3
    0.29153499021E-04   11    7    6    4
   -0.11665325138E-03   11    7    6    5
    0.33467791567E-03   11    7    6    6
   -0.15450520715E-03   11    7    7    1
   -0.24448386524E-03   11    7    7    2
   -0.76421306055E-04   11    7    7    3
   -0.98707121624E-04   11    7    7    4
   -0.23773593497E-03   11    7    7    5
   -0.77494758261E-03   11    7    7    6
    0.62331553554E-03   11    7    7    7
   -0.12056032156E-03   11    7    8    1
    0.11092579096E-03   11    7    8    2
    0.16281212694E-03   11    7    8    3
   -0.47586101474E-04   11    7    8    4
   -0.23794079859E-03   11    7    8    5
   -0.13919040980E-03   11    7    8    6
   -0.82200655923E-04   11    7    8    7
    0.31868056513E-03   11    7    8    8
   -0.23691425632E-04   11    7    9    1
   -0.16717529293E-03   11    7    9    2
    0.42793810041E-05   11    7    9    3
   -0.14014184958E-04   11    7    9    4
   -0.20105771402E-04   11    7    9    5
   -0.26407337948E-04   11    7    9    6
    0.47128107894E-03   11    7    9    7
    0.15199937698E-03   11    7    9    8
    0.40545750782E-03   11    7    9    9
    0.38016901088E-04   11    7   10    1
   -0.27630069013E-05   11    7   10    2
    0.91977286928E-04   11    7   10    3
   -0.40083417632E-04   11    7   10    4
   -0.14833796180E-03   11    7   10    5
    0.85568275759E-04   11    7   10    6
   -0.15824590098E-03   11    7   10    7
   -0.80902639786E-03   11    7   10    8
   -0.54669004708E-04   11    7   10    9
    0.27162737703E-03   11    7   10   10
    0.26441648595E-05   11    7   11    1
    0.94762273045E-05   11    7   11    2
    0.15191320818E-04   11    7   11    3
   -0.20620240065E-04   11    7   11    4
    0.28399001103E-04   11    7   11    5
   -0.29824457784E-04   11    7   11    6
    0.23366724021E-03   11    7   11    7
   -0.60274592616E-03   11    8    1    1
    0.15150131433E-06   11    8    2    1
   -0.55429586969E-03   11    8    2    2
    0.59486743951E-03   11    8    3    1
    0.30572888254E-03   11    8    3    2
   -0.65489410659E-03   11    8    3    3
    0.49025999907E-04   11    8    4    1
    0.28769128747E-03   11    8    4    2
   -0.17465701035E-03   11    8    4    3
   -0.22878871752E-03   11    8    4    4
   -0.22937844219E-04   11    8    5    1
   -0.27548542527E-03   11    8    5    2
   -0.12912405120E-03   11    8    5    3
   -0.25728524912E-04   11    8    5    4
   -0.10128553333E-02   11    8    5    5
    0.19500810945E-03   11    8    6    1
   -0.48536390785E-04   11    8    6    2
   -0.40171723353E-04   11    8    6    3
    0.12710688205E-03   11    8    6    4
   -0.23130124507E-04   11    8    6    5
   -0.33220414129E-03   11    8    6    6
   -0.12021311098E-03   11    8    7    1
   -0.10112662950E-03   11    8    7    2
    0.16889830347E-03   11    8    7    3
   -0.24809954602E-03   11    8    7    4
   -0.39346780720E-04   11    8    7    5
   -0.13520897028E-03   11    8    7    6
   -0.34704089201E-03   11    8    7    7
   -0.15091949905E-03   11    8    8    1
    0.24066329440E-03   11    8    8    2
   -0.88744766104E-04   11    8    8    3
   -0.23780493206E-03   11    8    8    4
   -0.88467599969E-04   11    8    8    5
   -0.77682892934E-03   11    8    8    6
    0.72119233842E-04   11    8    8    7
   -0.61437838635E-03   11    8    8    8
   -0.22300266159E-04   11    8    9    1
    0.18669212249E-03   11    8    9    2
    0.12800901608E-06   11    8    9    3
   -0.18596208165E-04   11    8    9    4
   -0.16574578863E-04   11    8    9    5
   -0.44579146532E-04   11    8    9    6
   -0.16709322729E-03   11    8    9    7
   -0.48477163927E-03   11    8    9    8
   -0.42838623915E-03   11    8    9    9
   -0.37982748141E-04   11    8   10    1
   -0.76027458326E-05   11    8   10    2
   -0.91983639538E-04   11    8   10    3
    0.15168703502E-03   11    8   10    4
    0.42095802940E-04   11    8   10    5
   -0.77170228253E-04   11    8   10    6
   -0.80824118706E-03   11    8   10    7
   -0.14215536793E-03   11    8   10    8
   -0.53619334564E-04   11    8   10    9
   -0.29825562511E-03   11    8   10   10
   -0.28666855970E-05   11    8   11    1
    0.58280517488E-05   11    8   11    2
   -0.16169132444E-04   11    8   11    3
   -0.26844034216E-04   11    8   11    4
    0.21692631545E-04   11    8   11    5
    0.34267936132E-04   11    8   11    6
    0.98642146688E-04   11    8   11    7
    0.23444363550E-03   11    8   11    8
   -0.52366866266E-04   11    9    1    1
    0.24555252283E-03   11    9    2    1
   -0.47128270005E-04   11    9    2    2
    0.11138076998E-04   11    9    3    1
   -0.20083016194E-04   11    9    3    2
   -0.54753237645E-04   11    9    3    3
   -0.97073416086E-05   11    9    4    1
    0.27683477776E-03   11    9    4    2
   -0.28870538367E-03   11    9    4    3
   -0.43796038133E-04   11    9    4    4
    0.65018028725E-05   11    9    5    1
    0.26504346221E-03   11    9    5    2
    0.28414964207E-03   11    9    5    3
    0.35192266413E-06   11    9    5    4
   -0.52903668195E-04   11    9    5    5
    0.70838863453E-05   11    9    6    1
    0.61335202290E-04   11    9    6    2
   -0.13027045895E-05   11    9    6    3
    0.15847503769E-04   11    9    6    4
   -0.10523406662E-04   11    9    6    5
   -0.49214975334E-04   11    9    6    6
   -0.17302486820E-04   11    9    7    1
   -0.22419981482E-04   11    9    7    2
   -0.14867574027E-05   11    9    7    3
   -0.32350691007E-04   11    9    7    4
   -0.18750604116E-04   11    9    7    5
   -0.13828235340E-04   11    9    7    6
    0.41943657310E-03   11    9    7    7
   -0.16231048062E-04   11    9    8    1
    0.27272140545E-04   11    9    8    2
   -0.92805445190E-05   11    9    8    3
   -0.25316340907E-04   11    9    8    4
   -0.27808798695E-04   11    9    8    5
   -0.31474764259E-04   11    9    8    6
   -0.60838228883E-05   11    9    8    7
   -0.50940638499E-03   11    9    8    8
    0.22300433582E-04   11    9    9    1
    0.44745215719E-05   11    9    9    2
   -0.41510811559E-05   11    9    9    3
    0.22459018205E-04   11    9    9    4
    0.23547222791E-04   11    9    9    5
    0.44108195732E-03   11    9    9    6
   -0.62365000432E-05   11    9    9    7
   -0.93076870934E-05   11    9    9    8
   -0.31649787521E-04   11    9    9    9
    0.71630411714E-06   11    9   10    1
    0.88648212420E-04   11    9   10    2
   -0.10334884780E-05   11    9   10    3
    0.18964862812E-04   11    9   10    4
   -0.16512739673E-04   11    9   10    5
   -0.17784890568E-05   11    9   10    6
   -0.81986996231E-04   11    9   10    7
   -0.81256387442E-04   11    9   10    8
    0.36483469142E-03   11    9   10    9
   -0.38292339167E-04   11    9   10   10
   -0.17556034471E-05   11    9   11    1
    0.12932037456E-03   11    9   11    2
   -0.95537379398E-07   11    9   11    3
    0.49010770665E-05   11    9   11    4
   -0.15866592069E-05   11    9   11    5
    0.45330389971E-05   11    9   11    6
    0.20780942325E-04   11    9   11    7
    0.20113431653E-04   11    9   11    8
    0.25321425359E-03   11    9   11    9
    0.85996874234E-02   11   10    1    1
   -0.20147421518E-05   11   10    2    1
    0.91503449921E-02   11   10    2    2
    0.66997959940E-04   11   10    3    1
    0.37041846165E-06   11   10    3    2
    0.92396050733E-02   11   10    3    3
   -0.34761236855E-03   11   10    4    1
    0.33967216625E-04   11   10    4    2
   -0.31756194164E-05   11   10    4    3
    0.87016026639E-02   11   10    4    4
   -0.34441624530E-03   11   10    5    1
   -0.36020906456E-04   11   10    5    2
   -0.38813452343E-05   11   10    5    3
    0.64146561658E-03   11   10    5    4
    0.86917200150E-02   11   10    5    5
   -0.94150893703E-03   11   10    6    1
    0.41629792908E-05   11   10    6    2
   -0.29959261229E-04   11   10    6    3
   -0.28376001133E-03   11   10    6    4
   -0.27772453176E-03   11   10    6    5
    0.67996173257E-02   11   10    6    6
    0.51913414323E-04   11   10    7    1
   -0.14455661659E-04   11   10    7    2
   -0.57944563372E-03   11   10    7    3
    0.53563970367E-03   11   10    7    4
   -0.60787006129E-03   11   10    7    5
    0.52362193555E-04   11   10    7    6
    0.65815277723E-02   11   10    7    7
   -0.60464628577E-04   11   10    8    1
    0.53549815148E-05   11   10    8    2
    0.58320583335E-03   11   10    8    3
    0.58557221155E-03   11   10    8    4
   -0.52573541418E-03   11   10    8    5
   -0.45676378526E-04   11   10    8    6
   -0.80039307873E-03   11   10    8    7
    0.66187040431E-02   11   10    8    8
   -0.94653517528E-05   11   10    9    1
   -0.91776905131E-03   11   10    9    2
    0.10985206109E-04   11   10    9    3
    0.11787909231E-04   11   10    9    4
   -0.14132026239E-04   11   10    9    5
   -0.59868270775E-05   11   10    9    6
   -0.71118991085E-04   11   10    9    7
   -0.82145993680E-04   11   10    9    8
    0.77131412268E-02   11   10    9    9
   -0.53974071467E-04   11   10   10    1
    0.28471533622E-05   11   10   10    2
    0.53768290313E-04   11   10   10    3
   -0.30652515419E-03   11   10   10    4
   -0.30503606631E-03   11   10   10    5
   -0.15820868266E-04   11   10   10    6
   -0.20101293488E-04   11   10   10    7
    0.51026396662E-05   11   10   10    8
    0.75078992575E-05   11   10   10    9
    0.72370486538E-02   11   10   10   10
   -0.16064191467E-04   11   10   11    1
    0.54200501855E-05   11   10   11    2
   -0.75063438898E-05   11   10   11    3
    0.26429522507E-04   11   10   11    4
    0.24169383345E-04   11   10   11    5
   -0.83363736640E-03   11   10   11    6
    0.70658209666E-04   11   10   11    7
   -0.80712655025E-04   11   10   11    8
   -0.97628611298E-05   11   10   11    9
    0.22113954918E-02   11   10   11   10
    0.20192294544       11   11    1    1
    0.10388603841E-04   11   11    2    1
    0.20370313101       11   11    2    2
    0.13134369653E-03   11   11    3    1
    0.32331187392E-05   11   11    3    2
    0.20019912726       11   11    3    3
   -0.32620360624E-02   11   11    4    1
    0.33480355353E-03   11   11    4    2
   -0.18990754421E-03   11   11    4    3
    0.20199868850       11   11    4    4
   -0.32443188580E-02   11   11    5    1
   -0.34513431193E-03   11   11    5    2
   -0.19730153209E-03   11   11    5    3
    0.56352218340E-03   11   11    5    4
    0.20199059860       11   11    5    5
   -0.43563103902E-02   11   11    6    1
    0.11248162235E-03   11   11    6    2
    0.58810730930E-03   11   11    6    3
   -0.52570111687E-02   11   11    6    4
   -0.52691808952E-02   11   11    6    5
    0.19551008605       11   11    6    6
    0.36557650649E-03   11   11    7    1
    0.50581784110E-03   11   11    7    2
   -0.18014491259E-02   11   11    7    3
   -0.25170867935E-02   11   11    7    4
    0.27850496313E-02   11   11    7    5
   -0.49974404085E-03   11   11    7    6
    0.20457392583       11   11    7    7
   -0.37593493547E-03   11   11    8    1
    0.68915281930E-03   11   11    8    2
    0.18130757053E-02   11   11    8    3
   -0.27781314424E-02   11   11    8    4
    0.24469284586E-02   11   11    8    5
    0.35015769184E-03   11   11    8    6
    0.17548417271E-01   11   11    8    7
    0.20406378780       11   11    8    8
   -0.24589499777E-04   11   11    9    1
   -0.75155393343E-02   11   11    9    2
    0.43350375974E-04   11   11    9    3
   -0.41716350459E-03   11   11    9    4
    0.29770439677E-03   11   11    9    5
    0.24027231202E-03   11   11    9    6
    0.23677315942E-02   11   11    9    7
    0.24843446625E-02   11   11    9    8
    0.18497372725       11   11    9    9
    0.18064002790E-02   11   11   10    1
    0.61850348242E-04   11   11   10    2
   -0.18696997014E-03   11   11   10    3
    0.48826898871E-03   11   11   10    4
    0.49967473576E-03   11   11   10    5
   -0.18797695559E-01   11   11   10    6
    0.10433644880E-02   11   11   10    7
   -0.11430066319E-02   11   11   10    8
   -0.12233578396E-03   11   11   10    9
    0.23582864155       11   11   10   10
    0.10558607073E-01   11   11   11    1
   -0.13315273087E-04   11   11   11    2
    0.38303833557E-03   11   11   11    3
   -0.21758049459E-02   11   11   11    4
   -0.20924284697E-02   11   11   11    5
    0.96342496398E-02   11   11   11    6
   -0.70456289165E-03   11   11   11    7
    0.65739377619E-03   11   11   11    8
   -0.46283420901E-04   11   11   11    9
   -0.12018924893E-01   11   11   11   10
    0.91967553886       11   11   11   11
    0.20658448828E-02   12    1    1    1
   -0.16366820484E-04   12    1    2    1
    0.13512022289E-02   12    1    2    2
   -0.89491627324E-04   12    1    3    1
    0.45167378008E-04   12    1    3    2
    0.20351007304E-02   12    1    3    3
    0.18545172203E-03   12    1    4    1
   -0.19337292194E-04   12    1    4    2
    0.24402988008E-04   12    1    4    3
    0.18748985685E-02   12    1    4    4
    0.68307006507E-03   12    1    5    1
    0.17041724876E-04   12    1    5    2
    0.70009384450E-05   12    1    5    3
   -0.12605969265E-03   12    1    5    4
    0.18314441831E-02   12    1    5    5
   -0.13759843112E-02   12    1    6    1
    0.25572502043E-04   12    1    6    2
   -0.69585315936E-04   12    1    6    3
   -0.39142524373E-03   12    1    6    4
   -0.35305834076E-03   12    1    6    5
    0.93414849120E-03   12    1    6    6
    0.10352917551E-03   12    1    7    1
    0.29589928358E-04   12    1    7    2
   -0.92735841939E-03   12    1    7    3
    0.61235056132E-03   12    1    7    4
   -0.59896084486E-03   12    1    7    5
    0.19936488239E-03   12    1    7    6
    0.65400801332E-03   12    1    7    7
   -0.43771596616E-04   12    1    8    1
    0.25362071045E-05   12    1    8    2
    0.91164035930E-03   12    1    8    3
    0.67633525774E-03   12    1    8    4
   -0.48988820002E-03   12    1    8    5
    0.28785365138E-03   12    1    8    6
    0.68540712137E-04   12    1    8    7
    0.79273433366E-03   12    1    8    8
    0.70013896686E-05   12    1    9    1
   -0.11062400400E-02   12    1    9    2
    0.19948720161E-04   12    1    9    3
   -0.31007814854E-05   12    1    9    4
    0.11306558388E-04   12    1    9    5
    0.21446135528E-04   12    1    9    6
    0.57911719439E-04   12    1    9    7
   -0.98302965956E-05   12    1    9    8
    0.48637686967E-03   12    1    9    9
    0.29890632790E-03   12    1   10    1
    0.19442078943E-05   12    1   10    2
    0.11939292847E-03   12    1   10    3
   -0.73342660964E-03   12    1   10    4
   -0.60991178524E-03   12    1   10    5
    0.20708480219E-03   12    1   10    6
    0.34446006697E-04   12    1   10    7
    0.49887836584E-04   12    1   10    8
    0.10255760295E-04   12    1   10    9
    0.35454385445E-03   12    1   10   10
    0.14177895624E-04   12    1   11    1
    0.15054275134E-05   12    1   11    2
   -0.48349089999E-05   12    1   11    3
    0.93697752765E-05   12    1   11    4
    0.34379956730E-04   12    1   11    5
   -0.35968288279E-04   12    1   11    6
   -0.33443911237E-05   12    1   11    7
   -0.13559676939E-04   12    1   11    8
    0.28413689986E-06   12    1   11    9
    0.15322427957E-04   12    1   11   10
   -0.14407509633E-02   12    1   11   11
    0.11024091702E-03   12    1   12    1
   -0.48249339227E-03   12    2    1    1
    0.69218994690E-05   12    2    2    1
   -0.45674610665E-03   12    2    2    2
   -0.24139530650E-03   12    2    3    1
   -0.48762401259E-04   12    2    3    2
   -0.43693569511E-03   12    2    3    3
   -0.14938586591E-05   12    2    4    1
   -0.15335968544E-03   12    2    4    2
    0.13631629522E-03   12    2    4    3
   -0.40351519183E-03   12    2    4    4
    0.79829672281E-05   12    2    5    1
    0.45575982756E-03   12    2    5    2
   -0.63121055707E-04   12    2    5    3
    0.97201243219E-05   12    2    5    4
   -0.47435348270E-03   12    2    5    5
    0.15241196827E-03   12    2    6    1
   -0.59596632479E-04   12    2    6    2
    0.51101718034E-04   12    2    6    3
    0.62416002904E-04   12    2    6    4
    0.29273580414E-05   12    2    6    5
   -0.26867793585E-03   12    2    6    6
    0.39345857264E-04   12    2    7    1
   -0.12224764626E-03   12    2    7    2
   -0.11505550773E-03   12    2    7    3
    0.28949847725E-04   12    2    7    4
   -0.14421932134E-03   12    2    7    5
   -0.81171299948E-04   12    2    7    6
   -0.83838202809E-03   12    2    7    7
   -0.37392022620E-04   12    2    8    1
   -0.76973556718E-04   12    2    8    2
   -0.32849841596E-03   12    2    8    3
   -0.28411979700E-03   12    2    8    4
    0.20241819138E-03   12    2    8    5
   -0.62793251685E-04   12    2    8    6
   -0.16177940957E-04   12    2    8    7
    0.39050836881E-03   12    2    8    8
   -0.50538520368E-04   12    2    9    1
    0.16805931514E-03   12    2    9    2
   -0.84344348551E-04   12    2    9    3
    0.29802442977E-03   12    2    9    4
    0.12746600083E-03   12    2    9    5
    0.34628926575E-03   12    2    9    6
    0.54206211401E-05   12    2    9    7
    0.21982230427E-03   12    2    9    8
   -0.27750130615E-03   12    2    9    9
   -0.59680980631E-04   12    2   10    1
    0.55718370534E-03   12    2   10    2
   -0.57507681259E-04   12    2   10    3
    0.14477488531E-03   12    2   10    4
    0.69455767441E-04   12    2   10    5
    0.22922299355E-06   12    2   10    6
   -0.91926804479E-04   12    2   10    7
   -0.10552377172E-03   12    2   10    8
    0.88814676483E-03   12    2   10    9
   -0.20018487411E-03   12    2   10   10
   -0.15499847767E-04   12    2   11    1
    0.28583306974E-03   12    2   11    2
    0.10387294845E-04   12    2   11    3
    0.25443540592E-05   12    2   11    4
   -0.23737474002E-05   12    2   11    5
   -0.50460110244E-05   12    2   11    6
    0.18544257872E-04   12    2   11    7
   -0.11802527937E-04   12    2   11    8
    0.85221133775E-04   12    2   11    9
    0.11998454137E-04   12    2   11   10
   -0.41875276953E-03   12    2   11   11
   -0.50288076936E-05   12    2   12    1
    0.38502305779E-03   12    2   12    2
   -0.14539120928E-02   12    3    1    1
    0.14709488212E-04   12    3    2    1
   -0.12653543597E-02   12    3    2    2
    0.54384440468E-04   12    3    3    1
   -0.68537903828E-05   12    3    3    2
   -0.15622485653E-02   12    3    3    3
   -0.34282718011E-04   12    3    4    1
    0.26306131706E-04   12    3    4    2
    0.96410051937E-06   12    3    4    3
   -0.13385396053E-02   12    3    4    4
   -0.24669330706E-04   12    3    5    1
    0.20463981955E-04   12    3    5    2
    0.35082093369E-03   12    3    5    3
   -0.15642095842E-04   12    3    5    4
   -0.14198732456E-02   12    3    5    5
    0.24712746569E-03   12    3    6    1
   -0.19337072550E-03   12    3    6    2
   -0.21731502832E-03   12    3    6    3
    0.11493467746E-03   12    3    6    4
    0.28108136066E-04   12    3    6    5
   -0.98098320271E-03   12    3    6    6
   -0.25429774487E-03   12    3    7    1
    0.86810414426E-04   12    3    7    2
   -0.89638265098E-04   12    3    7    3
    0.76632910333E-04   12    3    7    4
   -0.72225571152E-04   12    3    7    5
   -0.10489215257E-03   12    3    7    6
   -0.12515558110E-02   12    3    7    7
    0.24155398388E-03   12    3    8    1
    0.85996565057E-04   12    3    8    2
   -0.58367744480E-03   12    3    8    3
   -0.50989196369E-03   12    3    8    4
    0.31708387119E-03   12    3    8    5
   -0.38293246371E-04   12    3    8    6
   -0.21137111301E-04   12    3    8    7
   -0.40718208359E-03   12    3    8    8
   -0.11555723179E-03   12    3    9    1
    0.30054944960E-03   12    3    9    2
   -0.37881901754E-04   12    3    9    3
   -0.97643827992E-04   12    3    9    4
    0.18946585427E-03   12    3    9    5
    0.89351846466E-04   12    3    9    6
    0.51656335688E-04   12    3    9    7
    0.16424773406E-03   12    3    9    8
   -0.88758031745E-03   12    3    9    9
   -0.11436313073E-03   12    3   10    1
    0.28109432897E-03   12    3   10    2
    0.15475393825E-03   12    3   10    3
    0.25856504201E-03   12    3   10    4
    0.22464102396E-03   12    3   10    5
   -0.82338811393E-05   12    3   10    6
    0.10416305886E-03   12    3   10    7
   -0.25314846884E-03   12    3   10    8
    0.43839974526E-03   12    3   10    9
   -0.70881368075E-03   12    3   10   10
   -0.60328863219E-04   12    3   11    1
    0.25554037176E-03   12    3   11    2
    0.29044572912E-04   12    3   11    3
   -0.21025563633E-05   12    3   11    4
   -0.60412700818E-05   12    3   11    5
   -0.30961787701E-04   12    3   11    6
    0.34190900873E-04   12    3   11    7
   -0.24536911995E-04   12    3   11    8
    0.82646900760E-04   12    3   11    9
    0.45228241024E-04   12    3   11   10
   -0.20685328155E-02   12    3   11   11
    0.14367004703E-04   12    3   12    1
    0.17579876051E-03   12    3   12    2
    0.32100173201E-03   12    3   12    3
   -0.16771954652E-02   12    4    1    1
   -0.43133195682E-05   12    4    2    1
   -0.10572051878E-02   12    4    2    2
    0.66866534739E-05   12    4    3    1
   -0.32740549026E-04   12    4    3    2
   -0.96612802915E-03   12    4    3    3
    0.30329820979E-04   12    4    4    1
   -0.15540487766E-04   12    4    4    2
   -0.19559327102E-04   12    4    4    3
   -0.13766212707E-02   12    4    4    4
   -0.18998640534E-04   12    4    5    1
    0.97228847973E-05   12    4    5    2
   -0.12003924578E-04   12    4    5    3
    0.72748142828E-03   12    4    5    4
   -0.11905079982E-02   12    4    5    5
    0.53471908164E-03   12    4    6    1
   -0.15071807575E-04   12    4    6    2
    0.33088433990E-04   12    4    6    3
    0.21665798373E-04   12    4    6    4
    0.12943450982E-03   12    4    6    5
   -0.83384735806E-03   12    4    6    6
    0.33357525307E-04   12    4    7    1
    0.32707513149E-05   12    4    7    2
    0.41870069778E-03   12    4    7    3
   -0.22691336938E-03   12    4    7    4
    0.38210868950E-03   12    4    7    5
    0.13234575967E-03   12    4    7    6
   -0.76380695475E-03   12    4    7    7
    0.14100835725E-03   12    4    8    1
   -0.24725949350E-04   12    4    8    2
   -0.51131994235E-03   12    4    8    3
   -0.34676781647E-03   12    4    8    4
    0.35974142568E-03   12    4    8    5
    0.70876116613E-04   12    4    8    6
   -0.30964504641E-03   12    4    8    7
   -0.59320026368E-03   12    4    8    8
    0.93191976084E-06   12    4    9    1
    0.76991550377E-03   12    4    9    2
   -0.87017962011E-04   12    4    9    3
    0.13763669726E-04   12    4    9    4
    0.14303850839E-04   12    4    9    5
    0.78831830678E-05   12    4    9    6
   -0.53563134851E-04   12    4    9    7
    0.85232623256E-04   12    4    9    8
   -0.43831758697E-03   12    4    9    9
   -0.32317470089E-03   12    4   10    1
    0.43269344001E-04   12    4   10    2
   -0.52772926888E-04   12    4   10    3
    0.42890903221E-03   12    4   10    4
    0.42948700816E-03   12    4   10    5
    0.13473804282E-03   12    4   10    6
    0.10165252687E-03   12    4   10    7
    0.81631674836E-04   12    4   10    8
    0.61203975988E-04   12    4   10    9
   -0.13502530293E-03   12    4   10   10
   -0.57041257675E-04   12    4   11    1
    0.26066726790E-04   12    4   11    2
   -0.26237288331E-05   12    4   11    3
    0.38391247337E-04   12    4   11    4
    0.26337746546E-04   12    4   11    5
   -0.13698793262E-04   12    4   11    6
   -0.15768126027E-04   12    4   11    7
   -0.26082360950E-04   12    4   11    8
    0.64368107043E-05   12    4   11    9
    0.54132922202E-04   12    4   11   10
   -0.17114510447E-02   12    4   11   11
   -0.36814318920E-04   12    4   12    1
    0.18229028872E-04   12    4   12    2
    0.25942636377E-04   12    4   12    3
    0.16941823372E-03   12    4   12    4
    0.14723229045E-01   12    5    1    1
    0.56446744048E-05   12    5    2    1
    0.12799994352E-01   12    5    2    2
   -0.35674058545E-04   12    5    3    1
   -0.38779279547E-03   12    5    3    2
    0.14316318249E-01   12    5    3    3
    0.15404035906E-03   12    5    4    1
    0.19742914609E-04   12    5    4    2
    0.48447419890E-04   12    5    4    3
    0.13350046237E-01   12    5    4    4
    0.17446986843E-03   12    5    5    1
   -0.72711424785E-04   12    5    5    2
   -0.22064221797E-04   12    5    5    3
   -0.19647325528E-03   12    5    5    4
    0.14897512836E-01   12    5    5    5
   -0.33412935999E-02   12    5    6    1
    0.60241920685E-04   12    5    6    2
   -0.20182225645E-03   12    5    6    3
   -0.94218136787E-03   12    5    6    4
   -0.96558917727E-03   12    5    6    5
    0.92898352957E-02   12    5    6    6
    0.23327281323E-03   12    5    7    1
    0.11350084688E-03   12    5    7    2
   -0.25529152068E-02   12    5    7    3
    0.16829293691E-02   12    5    7    4
   -0.21111277670E-02   12    5    7    5
    0.73204777770E-04   12    5    7    6
    0.82658179706E-02   12    5    7    7
   -0.14902132257E-03   12    5    8    1
   -0.64456972721E-04   12    5    8    2
    0.25944950733E-02   12    5    8    3
    0.19257687253E-02   12    5    8    4
   -0.17704171041E-02   12    5    8    5
    0.37976644130E-03   12    5    8    6
    0.53031422650E-03   12    5    8    7
    0.83141679854E-02   12    5    8    8
   -0.38374878151E-05   12    5    9    1
   -0.35376156733E-02   12    5    9    2
    0.21083880628E-03   12    5    9    3
    0.60273644040E-05   12    5    9    4
    0.70398905760E-05   12    5    9    5
    0.36250853093E-04   12    5    9    6
   -0.58308906622E-04   12    5    9    7
    0.51914080197E-04   12    5    9    8
    0.86774259486E-02   12    5    9    9
    0.12517488243E-02   12    5   10    1
   -0.13649315401E-04   12    5   10    2
    0.38978213201E-03   12    5   10    3
   -0.22893184966E-02   12    5   10    4
   -0.25018438261E-02   12    5   10    5
    0.48769528764E-04   12    5   10    6
    0.18682547694E-03   12    5   10    7
    0.18770171672E-03   12    5   10    8
   -0.10000721321E-04   12    5   10    9
    0.68216536244E-02   12    5   10   10
    0.48464830266E-03   12    5   11    1
   -0.90574949644E-05   12    5   11    2
   -0.10418406666E-04   12    5   11    3
    0.36944944077E-04   12    5   11    4
    0.43252807209E-04   12    5   11    5
    0.19285694869E-03   12    5   11    6
   -0.14589014753E-04   12    5   11    7
   -0.10758937182E-04   12    5   11    8
   -0.20659816864E-05   12    5   11    9
   -0.18210899934E-03   12    5   11   10
    0.14742627877E-01   12    5   11   11
   -0.41931334977E-04   12    5   12    1
   -0.38352536150E-04   12    5   12    2
   -0.15517286896E-03   12    5   12    3
   -0.22970895130E-04   12    5   12    4
    0.11673856219E-02   12    5   12    5
   -0.40131781710E-02   12    6    1    1
    0.26485088183E-05   12    6    2    1
   -0.29851328408E-02   12    6    2    2
   -0.89946380901E-04   12    6    3    1
   -0.48097583416E-04   12    6    3    2
   -0.34278246758E-02   12    6    3    3
   -0.11449829638E-03   12    6    4    1
   -0.56593899950E-04   12    6    4    2
    0.33844551595E-04   12    6    4    3
   -0.34409595321E-02   12    6    4    4
   -0.71780938845E-04   12    6    5    1
    0.40109599615E-04   12    6    5    2
   -0.21231395216E-04   12    6    5    3
    0.30010513261E-03   12    6    5    4
   -0.32714063205E-02   12    6    5    5
    0.10429599655E-02   12    6    6    1
    0.20012027895E-04   12    6    6    2
    0.10207147276E-04   12    6    6    3
    0.27534705546E-03   12    6    6    4
    0.70276515527E-03   12    6    6    5
   -0.27597092052E-02   12    6    6    6
    0.15510483412E-03   12    6    7    1
    0.15072346700E-03   12    6    7    2
    0.78583211426E-03   12    6    7    3
   -0.25880890294E-03   12    6    7    4
    0.76280231006E-03   12    6    7    5
    0.55758825126E-03   12    6    7    6
   -0.23786525611E-02   12    6    7    7
    0.35451944512E-03   12    6    8    1
   -0.18020156364E-03   12    6    8    2
   -0.94642611571E-03   12    6    8    3
   -0.40861804993E-03   12    6    8    4
    0.74597917322E-03   12    6    8    5
    0.62567419456E-03   12    6    8    6
   -0.24892928188E-03   12    6    8    7
   -0.19997731548E-02   12    6    8    8
    0.19886772631E-04   12    6    9    1
    0.11933231861E-02   12    6    9    2
   -0.36844160076E-04   12    6    9    3
    0.95159214315E-05   12    6    9    4
    0.21144786784E-04   12    6    9    5
    0.52732991384E-04   12    6    9    6
    0.83791833834E-04   12    6    9    7
    0.36214921856E-04   12    6    9    8
   -0.18306979187E-02   12    6    9    9
   -0.16881043461E-03   12    6   10    1
   -0.27957102390E-05   12    6   10    2
   -0.90709471032E-04   12    6   10    3
    0.62485459959E-03   12    6   10    4
    0.83091434220E-03   12    6   10    5
    0.42638081684E-03   12    6   10    6
    0.53091931697E-03   12    6   10    7
    0.39702066162E-03   12    6   10    8
    0.35724804104E-04   12    6   10    9
   -0.12542676086E-02   12    6   10   10
    0.33939258124E-04   12    6   11    1
    0.21930155823E-04   12    6   11    2
    0.73211426086E-05   12    6   11    3
   -0.48335521616E-04   12    6   11    4
   -0.13538134914E-04   12    6   11    5
    0.17695582222E-03   12    6   11    6
   -0.56397500903E-04   12    6   11    7
   -0.55888824380E-04   12    6   11    8
    0.45979646521E-05   12    6   11    9
   -0.27059752749E-03   12    6   11   10
    0.71883221971E-02   12    6   11   11
   -0.16864955879E-04   12    6   12    1
    0.75940740914E-05   12    6   12    2
    0.19985103680E-04   12    6   12    3
    0.51117210382E-04   12    6   12    4
    0.48787679428E-04   12    6   12    5
    0.48321168450E-03   12    6   12    6
    0.19888458307E-02   12    7    1    1
   -0.10614515765E-03   12    7    2    1
    0.13518797960E-02   12    7    2    2
   -0.54451904617E-03   12    7    3    1
    0.39354633619E-04   12    7    3    2
    0.17547687870E-02   12    7    3    3
    0.14310064891E-03   12    7    4    1
   -0.28756775689E-03   12    7    4    2
    0.27887461737E-03   12    7    4    3
    0.17078286848E-02   12    7    4    4
    0.45243784941E-04   12    7    5    1
    0.17586181591E-03   12    7    5    2
    0.44383379321E-04   12    7    5    3
   -0.70133681913E-04   12    7    5    4
    0.16873971071E-02   12    7    5    5
    0.28134946831E-03   12    7    6    1
   -0.66699977679E-04   12    7    6    2
   -0.57627352946E-04   12    7    6    3
    0.69019412396E-04   12    7    6    4
    0.10420848520E-03   12    7    6    5
    0.19029266215E-02   12    7    6    6
   -0.14371047144E-03   12    7    7    1
   -0.10023518151E-03   12    7    7    2
   -0.10062898862E-03   12    7    7    3
    0.21221684638E-04   12    7    7    4
    0.16111789303E-03   12    7    7    5
   -0.42808795402E-03   12    7    7    6
    0.16822504483E-02   12    7    7    7
    0.12108276842E-03   12    7    8    1
    0.33671496237E-04   12    7    8    2
   -0.29569424308E-04   12    7    8    3
   -0.84524906491E-04   12    7    8    4
    0.16001159867E-03   12    7    8    5
    0.35906629466E-03   12    7    8    6
    0.21163481938E-03   12    7    8    7
    0.16840766561E-02   12    7    8    8
   -0.61606251377E-04   12    7    9    1
   -0.95008511052E-04   12    7    9    2
   -0.49204964767E-04   12    7    9    3
   -0.48965974447E-04   12    7    9    4
    0.63009650710E-05   12    7    9    5
   -0.11091115948E-03   12    7    9    6
    0.32293004829E-03   12    7    9    7
    0.29561449898E-03   12    7    9    8
    0.13725856244E-02   12    7    9    9
    0.18738854073E-03   12    7   10    1
   -0.15741299508E-04   12    7   10    2
    0.19880401901E-03   12    7   10    3
   -0.25914867753E-03   12    7   10    4
   -0.14277286597E-03   12    7   10    5
    0.27298079028E-03   12    7   10    6
    0.59522221092E-03   12    7   10    7
   -0.29043486407E-03   12    7   10    8
   -0.58202385229E-04   12    7   10    9
    0.29115321523E-03   12    7   10   10
   -0.57339615632E-05   12    7   11    1
    0.13117710365E-03   12    7   11    2
    0.88392690241E-05   12    7   11    3
    0.62549381302E-04   12    7   11    4
    0.64436968983E-04   12    7   11    5
    0.85912432152E-04   12    7   11    6
    0.61638103785E-04   12    7   11    7
   -0.49267781570E-04   12    7   11    8
    0.86990585398E-04   12    7   11    9
   -0.66374992988E-04   12    7   11   10
   -0.57602857866E-02   12    7   11   11
    0.12752184368E-04   12    7   12    1
    0.71920799981E-04   12    7   12    2
    0.15006685753E-03   12    7   12    3
   -0.18004970416E-04   12    7   12    4
    0.24604037653E-03   12    7   12    5
   -0.14206964161E-03   12    7   12    6
    0.83889367398E-03   12    7   12    7
    0.24415903210E-02   12    8    1    1
    0.90841634331E-04   12    8    2    1
    0.17329915108E-02   12    8    2    2
    0.48602325260E-03   12    8    3    1
    0.54724247670E-05   12    8    3    2
    0.23176859234E-02   12    8    3    3
    0.23960548706E-03   12    8    4    1
    0.26507281040E-03   12    8    4    2
   -0.24015507927E-03   12    8    4    3
    0.20293302877E-02   12    8    4    4
    0.14140931076E-03   12    8    5    1
   -0.20075093872E-03   12    8    5    2
   -0.53583210104E-04   12    8    5    3
   -0.72253711600E-04   12    8    5    4
    0.21545021792E-02   12    8    5    5
    0.36535838405E-03   12    8    6    1
    0.32054992487E-04   12    8    6    2
   -0.74873649888E-05   12    8    6    3
    0.97336535726E-04   12    8    6    4
    0.20263299564E-03   12    8    6    5
    0.25506313399E-02   12    8    6    6
    0.96657482551E-04   12    8    7    1
   -0.57901448372E-04   12    8    7    2
    0.53812843443E-04   12    8    7    3
   -0.37872337276E-04   12    8    7    4
    0.14878890837E-03   12    8    7    5
    0.32318929084E-03   12    8    7    6
    0.19693047448E-02   12    8    7    7
   -0.69994356846E-04   12    8    8    1
    0.56977222792E-04   12    8    8    2
    0.34917332355E-04   12    8    8    3
    0.13102722003E-03   12    8    8    4
    0.20342377096E-03   12    8    8    5
   -0.26352497788E-03   12    8    8    6
    0.15687275691E-03   12    8    8    7
    0.20225054604E-02   12    8    8    8
    0.62164114517E-04   12    8    9    1
   -0.42101689154E-04   12    8    9    2
   -0.37664494556E-04   12    8    9    3
    0.47236668146E-04   12    8    9    4
   -0.33393880705E-04   12    8    9    5
    0.54413490212E-04   12    8    9    6
   -0.33477894324E-03   12    8    9    7
   -0.28975136631E-03   12    8    9    8
    0.18483846953E-02   12    8    9    9
    0.23432605017E-03   12    8   10    1
   -0.56849258363E-04   12    8   10    2
   -0.15146307024E-03   12    8   10    3
   -0.33804091340E-03   12    8   10    4
   -0.17394493650E-03   12    8   10    5
    0.30808659345E-03   12    8   10    6
   -0.25825606771E-03   12    8   10    7
    0.73799325062E-03   12    8   10    8
   -0.34218694572E-04   12    8   10    9
    0.50988437282E-03   12    8   10   10
   -0.76218408295E-06   12    8   11    1
   -0.14858387887E-03   12    8   11    2
   -0.31209723951E-04   12    8   11    3
    0.55946609756E-04   12    8   11    4
    0.66944618965E-04   12    8   11    5
    0.69502106588E-04   12    8   11    6
   -0.66524163941E-04   12    8   11    7
    0.61656216651E-04   12    8   11    8
   -0.95950834231E-04   12    8   11    9
   -0.71729965969E-04   12    8   11   10
   -0.62066112830E-02   12    8   11   11
   -0.57696060881E-05   12    8   12    1
   -0.86854441276E-04   12    8   12    2
   -0.25205406906E-03   12    8   12    3
   -0.59738808230E-04   12    8   12    4
    0.27837339628E-03   12    8   12    5
   -0.19818209797E-03   12    8   12    6
    0.37183059269E-03   12    8   12    7
    0.91746010999E-03   12    8   12    8
    0.27867868764E-03   12    9    1    1
    0.99165249325E-04   12    9    2    1
    0.23937206200E-03   12    9    2    2
   -0.79916807474E-04   12    9    3    1
   -0.81395322819E-04   12    9    3    2
    0.28498441854E-03   12    9    3    3
   -0.14695669356E-06   12    9    4    1
    0.21393219520E-03   12    9    4    2
   -0.15000115217E-03   12    9    4    3
    0.24258258117E-03   12    9    4    4
    0.81538820342E-05   12    9    5    1
    0.28136957070E-03   12    9    5    2
    0.17280840448E-03   12    9    5    3
    0.51681095836E-05   12    9    5    4
    0.30173466012E-03   12    9    5    5
   -0.98679123146E-04   12    9    6    1
    0.18438512247E-03   12    9    6    2
   -0.92410344994E-04   12    9    6    3
   -0.11876028823E-04   12    9    6    4
   -0.20268516247E-04   12    9    6    5
    0.15126127657E-03   12    9    6    6
   -0.70891491903E-04   12    9    7    1
    0.56645003129E-04   12    9    7    2
   -0.70766660611E-04   12    9    7    3
    0.75826450692E-04   12    9    7    4
   -0.87774936091E-04   12    9    7    5
   -0.92741678198E-04   12    9    7    6
    0.29294656640E-03   12    9    7    7
    0.89651580740E-04   12    9    8    1
    0.13077716514E-03   12    9    8    2
    0.53266360616E-04   12    9    8    3
    0.33074331931E-04   12    9    8    4
   -0.23249509375E-04   12    9    8    5
    0.12046527498E-03   12    9    8    6
   -0.29202369418E-04   12    9    8    7
    0.64008686503E-04   12    9    8    8
    0.78973388911E-04   12    9    9    1
   -0.11790351151E-03   12    9    9    2
   -0.93071247252E-04   12    9    9    3
    0.14592653053E-03   12    9    9    4
    0.41807504819E-03   12    9    9    5
    0.58873205008E-03   12    9    9    6
    0.72959734225E-04   12    9    9    7
    0.31861521584E-03   12    9    9    8
    0.20844627001E-03   12    9    9    9
    0.60692590224E-04   12    9   10    1
    0.48479685914E-03   12    9   10    2
    0.99903234313E-04   12    9   10    3
   -0.58941301687E-04   12    9   10    4
   -0.95847803701E-04   12    9   10    5
    0.41241332902E-04   12    9   10    6
    0.46650209930E-04   12    9   10    7
   -0.97720140935E-04   12    9   10    8
    0.10832800410E-02   12    9   10    9
    0.68298924072E-04   12    9   10   10
    0.16920555069E-04   12    9   11    1
    0.10914515885E-03   12    9   11    2
    0.13537881846E-04   12    9   11    3
   -0.11599914987E-05   12    9   11    4
   -0.68795319616E-06   12    9   11    5
    0.14139870020E-04   12    9   11    6
    0.18403335480E-04   12    9   11    7
   -0.31909266612E-04   12    9   11    8
    0.95218325597E-04   12    9   11    9
   -0.18452783622E-04   12    9   11   10
    0.60220060726E-03   12    9   11   11
   -0.59955002769E-05   12    9   12    1
    0.15871431871E-03   12    9   12    2
    0.58940945587E-04   12    9   12    3
    0.75745353167E-05   12    9   12    4
    0.35307016821E-04   12    9   12    5
    0.25313270504E-04   12    9   12    6
    0.45237775908E-04   12    9   12    7
   -0.10190182602E-04   12    9   12    8
    0.31909788075E-03   12    9   12    9
    0.11759746356E-01   12   10    1    1
    0.73905736537E-05   12   10    2    1
    0.10981303753E-01   12   10    2    2
    0.40261648824E-04   12   10    3    1
    0.87125453535E-04   12   10    3    2
    0.11971785561E-01   12   10    3    3
   -0.19404456330E-03   12   10    4    1
    0.66971882538E-04   12   10    4    2
   -0.14235456857E-04   12   10    4    3
    0.11411579143E-01   12   10    4    4
   -0.79633996824E-04   12   10    5    1
   -0.39860877342E-04   12   10    5    2
    0.31884920136E-04   12   10    5    3
    0.40045874914E-03   12   10    5    4
    0.11072134006E-01   12   10    5    5
   -0.12312534543E-02   12   10    6    1
   -0.61454702742E-05   12   10    6    2
   -0.11036614771E-03   12   10    6    3
   -0.21934175546E-03   12   10    6    4
   -0.20083146184E-03   12   10    6    5
    0.93492807333E-02   12   10    6    6
    0.23510298185E-04   12   10    7    1
   -0.15995294717E-03   12   10    7    2
   -0.99405491669E-03   12   10    7    3
    0.77625753587E-03   12   10    7    4
   -0.11679251135E-02   12   10    7    5
   -0.87483529978E-04   12   10    7    6
    0.85982305506E-02   12   10    7    7
   -0.11788750767E-03   12   10    8    1
    0.63484292870E-04   12   10    8    2
    0.10896568313E-02   12   10    8    3
    0.94093809431E-03   12   10    8    4
   -0.10108735416E-02   12   10    8    5
   -0.42878456188E-04   12   10    8    6
   -0.58088534535E-03   12   10    8    7
    0.84714630878E-02   12   10    8    8
   -0.87836750713E-05   12   10    9    1
   -0.13895257888E-02   12   10    9    2
    0.43968440983E-04   12   10    9    3
    0.34558130148E-04   12   10    9    4
   -0.55699248525E-04   12   10    9    5
    0.73467641423E-05   12   10    9    6
   -0.10189305020E-03   12   10    9    7
   -0.19789538912E-03   12   10    9    8
    0.10072430437E-01   12   10    9    9
    0.60128089126E-03   12   10   10    1
    0.85647184354E-05   12   10   10    2
    0.14640299628E-03   12   10   10    3
   -0.10360122549E-02   12   10   10    4
   -0.10835512229E-02   12   10   10    5
    0.64674647965E-03   12   10   10    6
   -0.54251977983E-03   12   10   10    7
   -0.37214523645E-03   12   10   10    8
   -0.18437189448E-04   12   10   10    9
    0.68184124820E-02   12   10   10   10
    0.70586504106E-04   12   10   11    1
   -0.10820222299E-04   12   10   11    2
   -0.68758488347E-05   12   10   11    3
    0.10993032143E-03   12   10   11    4
    0.11870182392E-04   12   10   11    5
   -0.31795137803E-03   12   10   11    6
    0.61882948901E-04   12   10   11    7
   -0.10385613637E-04   12   10   11    8
   -0.20126971772E-05   12   10   11    9
    0.91189584327E-03   12   10   11   10
   -0.12404459693E-01   12   10   11   11
    0.10219664050E-03   12   10   12    1
   -0.12395124543E-04   12   10   12    2
   -0.52942075766E-04   12   10   12    3
   -0.48930611274E-04   12   10   12    4
    0.38314363045E-03   12   10   12    5
   -0.70310907766E-03   12   10   12    6
    0.39774888523E-03   12   10   12    7
    0.43709231880E-03   12   10   12    8
   -0.33992308118E-04   12   10   12    9
    0.30895456386E-02   12   10   12   10
    0.32336647346E-02   12   11    1    1
   -0.25142903055E-05   12   11    2    1
    0.33445152182E-02   12   11    2    2
    0.81245512719E-05   12   11    3    1
    0.51254140988E-04   12   11    3    2
    0.31933189372E-02   12   11    3    3
   -0.10562300387E-03   12   11    4    1
    0.77112939026E-05   12   11    4    2
   -0.82904280329E-05   12   11    4    3
    0.32024516420E-02   12   11    4    4
   -0.68106039511E-04   12   11    5    1
   -0.87868328564E-05   12   11    5    2
   -0.12265440715E-04   12   11    5    3
    0.94626364061E-04   12   11    5    4
    0.31489727610E-02   12   11    5    5
   -0.20885170690E-03   12   11    6    1
    0.38718904838E-06   12   11    6    2
    0.92476639404E-05   12   11    6    3
   -0.19621929384E-03   12   11    6    4
   -0.17658852512E-03   12   11    6    5
    0.27755184906E-02   12   11    6    6
    0.16873577482E-04   12   11    7    1
    0.15641922560E-04   12   11    7    2
   -0.13425972391E-03   12   11    7    3
    0.66389665746E-04   12   11    7    4
   -0.11618632847E-03   12   11    7    5
    0.22014281736E-04   12   11    7    6
    0.25868873200E-02   12   11    7    7
   -0.15521199619E-04   12   11    8    1
    0.76353383981E-05   12   11    8    2
    0.13993821753E-03   12   11    8    3
    0.64027425156E-04   12   11    8    4
   -0.10645277336E-03   12   11    8    5
    0.32599643220E-04   12   11    8    6
   -0.20665948165E-04   12   11    8    7
    0.25905015311E-02   12   11    8    8
   -0.49479530292E-06   12   11    9    1
   -0.23257204626E-03   12   11    9    2
    0.21398951220E-04   12   11    9    3
   -0.80696519544E-05   12   11    9    4
    0.50516026109E-05   12   11    9    5
    0.71997272203E-05   12   11    9    6
    0.52554009962E-04   12   11    9    7
   -0.16043393981E-04   12   11    9    8
    0.27695541646E-02   12   11    9    9
   -0.82383925240E-04   12   11   10    1
    0.79143107192E-05   12   11   10    2
    0.18396900593E-04   12   11   10    3
    0.35399049899E-04   12   11   10    4
   -0.50148396889E-04   12   11   10    5
   -0.42913555325E-03   12   11   10    6
   -0.65104035863E-04   12   11   10    7
   -0.10762386764E-03   12   11   10    8
   -0.70277009446E-06   12   11   10    9
    0.33137501704E-02   12   11   10   10
   -0.17468684319E-03   12   11   11    1
   -0.93157897997E-06   12   11   11    2
   -0.13703863235E-03   12   11   11    3
    0.18459237311E-03   12   11   11    4
    0.68400874289E-03   12   11   11    5
    0.45787642157E-03   12   11   11    6
   -0.15093331271E-03   12   11   11    7
   -0.16164745352E-03   12   11   11    8
    0.14359746169E-04   12   11   11    9
   -0.84159832279E-03   12   11   11   10
    0.75338914346E-03   12   11   11   11
    0.41979839523E-03   12   11   12    1
    0.30938420313E-04   12   11   12    2
    0.32558116866E-04   12   11   12    3
   -0.32464326378E-04   12   11   12    4
   -0.17661661215E-03   12   11   12    5
    0.31749818935E-03   12   11   12    6
   -0.13510608214E-03   12   11   12    7
   -0.86207438160E-04   12   11   12    8
   -0.10466145593E-05   12   11   12    9
   -0.27008648337E-03   12   11   12   10
    0.29184650808E-01   12   11   12   11
    0.20193405636       12   12    1    1
   -0.10381176687E-03   12   12    2    1
    0.20430297358       12   12    2    2
    0.16197580819E-03   12   12    3    1
    0.15694546347E-03   12   12    3    2
    0.20097246232       12   12    3    3
   -0.32269390897E-02   12   12    4    1
    0.30612629775E-03   12   12    4    2
   -0.10463801177E-03   12   12    4    3
    0.20263937360       12   12    4    4
   -0.31566480053E-02   12   12    5    1
   -0.38043531569E-03   12   12    5    2
   -0.32935695294E-03   12   12    5    3
    0.82758057457E-03   12   12    5    4
    0.20245475525       12   12    5    5
   -0.43963915838E-02   12   12    6    1
    0.39922467929E-04   12   12    6    2
    0.61578501803E-03   12   12    6    3
   -0.49118824709E-02   12   12    6    4
   -0.50548724209E-02   12   12    6    5
    0.19511722558       12   12    6    6
    0.32054027558E-03   12   12    7    1
    0.42474802001E-03   12   12    7    2
   -0.15210787155E-02   12   12    7    3
   -0.26499615055E-02   12   12    7    4
    0.25422182967E-02   12   12    7    5
   -0.58273953916E-03   12   12    7    6
    0.20485926052       12   12    7    7
   -0.43779831198E-03   12   12    8    1
    0.73396086612E-03   12   12    8    2
    0.13526219313E-02   12   12    8    3
   -0.30547208340E-02   12   12    8    4
    0.23507133590E-02   12   12    8    5
   -0.59661675371E-04   12   12    8    6
    0.16557774424E-01   12   12    8    7
    0.20485570173       12   12    8    8
   -0.80118117208E-04   12   12    9    1
   -0.70505641465E-02   12   12    9    2
    0.78689402335E-04   12   12    9    3
   -0.35720878602E-03   12   12    9    4
    0.34119144731E-03   12   12    9    5
    0.17522172522E-03   12   12    9    6
    0.23578671931E-02   12   12    9    7
    0.23496851633E-02   12   12    9    8
    0.18595198818       12   12    9    9
    0.15845778663E-02   12   12   10    1
    0.17396184487E-03   12   12   10    2
   -0.23728220298E-03   12   12   10    3
    0.73729074181E-03   12   12   10    4
    0.68491157890E-03   12   12   10    5
   -0.17364907090E-01   12   12   10    6
    0.43746626731E-03   12   12   10    7
   -0.14555311178E-02   12   12   10    8
   -0.19047950975E-04   12   12   10    9
    0.23550805099       12   12   10   10
    0.92404384544E-02   12   12   11    1
    0.55687092223E-04   12   12   11    2
    0.33785367560E-03   12   12   11    3
   -0.19753308103E-02   12   12   11    4
   -0.18586883672E-02   12   12   11    5
    0.80183408935E-02   12   12   11    6
   -0.61541777294E-03   12   12   11    7
    0.49417850680E-03   12   12   11    8
    0.15336715505E-04   12   12   11    9
   -0.97764790886E-02   12   12   11   10
    0.82919700450       12   12   11   11
   -0.15017089664E-02   12   12   12    1
   -0.32716644441E-03   12   12   12    2
   -0.20801383389E-02   12   12   12    3
   -0.14098638280E-02   12   12   12    4
    0.14915231325E-01   12   12   12    5
    0.80622004191E-02   12   12   12    6
   -0.62257013183E-02   12   12   12    7
   -0.67373361352E-02   12   12   12    8
    0.60332757365E-03   12   12   12    9
   -0.13622596259E-01   12   12   12   10
    0.80992571397E-03   12   12   12   11
    0.85794780380       12   12   12   12
    0.48018603885E-03   13    1    1    1
   -0.23340633510E-05   13    1    2    1
    0.31316105621E-03   13    1    2    2
    0.50887340377E-03   13    1    3    1
    0.18218697046E-05   13    1    3    2
    0.47932271658E-03   13    1    3    3
    0.12421466064E-03   13    1    4    1
    0.17455568194E-03   13    1    4    2
   -0.67082202271E-04   13    1    4    3
    0.42773193929E-03   13    1    4    4
    0.13810860978E-03   13    1    5    1
   -0.17647582930E-03   13    1    5    2
   -0.68547128823E-04   13    1    5    3
   -0.30309474431E-04   13    1    5    4
    0.42539505422E-03   13    1    5    5
   -0.22092647185E-03   13    1    6    1
    0.21742452684E-05   13    1    6    2
    0.41332512121E-04   13    1    6    3
   -0.61880514185E-04   13    1    6    4
   -0.59455987258E-04   13    1    6    5
    0.34297860310E-03   13    1    6    6
    0.61701824290E-04   13    1    7    1
   -0.85070910993E-05   13    1    7    2
   -0.16290622305E-03   13    1    7    3
    0.10333213811E-03   13    1    7    4
   -0.10584673500E-03   13    1    7    5
    0.24255634415E-03   13    1    7    6
    0.17318237329E-03   13    1    7    7
   -0.62350252000E-04   13    1    8    1
   -0.57388499839E-05   13    1    8    2
    0.16433334831E-03   13    1    8    3
    0.10506675589E-03   13    1    8    4
   -0.98555238204E-04   13    1    8    5
   -0.23092349746E-03   13    1    8    6
    0.44637125872E-04   13    1    8    7
    0.18200646439E-03   13    1    8    8
   -0.23458195976E-05   13    1    9    1
   -0.19238118777E-03   13    1    9    2
    0.33099277995E-05   13    1    9    3
    0.71696845835E-05   13    1    9    4
   -0.77399457354E-05   13    1    9    5
   -0.30212719953E-05   13    1    9    6
   -0.14002417230E-03   13    1    9    7
   -0.14292569021E-03   13    1    9    8
    0.14609769945E-03   13    1    9    9
    0.44064844842E-04   13    1   10    1
    0.16118993140E-06   13    1   10    2
    0.11411291372E-04   13    1   10    3
   -0.11909848856E-03   13    1   10    4
   -0.11551333860E-03   13    1   10    5
    0.28001965815E-04   13    1   10    6
   -0.13630852029E-03   13    1   10    7
    0.13998538491E-03   13    1   10    8
    0.33935485058E-05   13    1   10    9
    0.12819742955E-03   13    1   10   10
    0.51095747641E-06   13    1   11    1
    0.21958078339E-06   13    1   11    2
    0.83997173512E-05   13    1   11    3
    0.46420337372E-05   13    1   11    4
    0.53877200867E-05   13    1   11    5
   -0.13876818051E-04   13    1   11    6
   -0.18196771868E-04   13    1   11    7
    0.17746487288E-04   13    1   11    8
    0.48493196849E-06   13    1   11    9
    0.11289879784E-04   13    1   11   10
   -0.43006938199E-03   13    1   11   11
    0.66105384873E-05   13    1   12    1
    0.22156984742E-04   13    1   12    2
   -0.99513395215E-05   13    1   12    3
   -0.26538011799E-05   13    1   12    4
   -0.39529023222E-05   13    1   12    5
   -0.11928299643E-04   13    1   12    6
   -0.11515878431E-04   13    1   12    7
    0.26287321618E-04   13    1   12    8
    0.18696409942E-04   13    1   12    9
    0.99473706394E-05   13    1   12   10
    0.53477611530E-05   13    1   12   11
   -0.43702569151E-03   13    1   12   12
    0.63695803402E-04   13    1   13    1
   -0.43704967916E-04   13    2    1    1
    0.25713755828E-04   13    2    2    1
   -0.42245941125E-04   13    2    2    2
   -0.64075473509E-05   13    2    3    1
    0.33171202741E-03   13    2    3    2
   -0.41951018645E-04   13    2    3    3
   -0.21638505059E-04   13    2    4    1
    0.49926386270E-04   13    2    4    2
   -0.29728757713E-05   13    2    4    3
    0.19510379690E-03   13    2    4    4
    0.22724496569E-04   13    2    5    1
    0.67438274262E-04   13    2    5    2
    0.58920890724E-05   13    2    5    3
   -0.11710780033E-05   13    2    5    4
   -0.27671600257E-03   13    2    5    5
    0.11946455666E-04   13    2    6    1
   -0.19371000936E-05   13    2    6    2
    0.96430981477E-06   13    2    6    3
   -0.11065938315E-04   13    2    6    4
    0.15453265696E-04   13    2    6    5
   -0.28807478776E-04   13    2    6    6
    0.35963040897E-04   13    2    7    1
    0.37122127920E-04   13    2    7    2
   -0.38891011287E-04   13    2    7    3
    0.48318940990E-04   13    2    7    4
   -0.40468201746E-05   13    2    7    5
    0.97759298715E-04   13    2    7    6
   -0.16938946969E-03   13    2    7    7
    0.35073712998E-04   13    2    8    1
   -0.43573645646E-04   13    2    8    2
   -0.56717513737E-04   13    2    8    3
   -0.18214301860E-04   13    2    8    4
    0.60163784925E-04   13    2    8    5
    0.10081981090E-03   13    2    8    6
   -0.21551239697E-05   13    2    8    7
    0.13171676325E-03   13    2    8    8
   -0.77228984917E-05   13    2    9    1
    0.12885592399E-04   13    2    9    2
    0.72616450885E-05   13    2    9    3
    0.22912034576E-04   13    2    9    4
    0.19620475830E-04   13    2    9    5
    0.96280305056E-04   13    2    9    6
    0.17503921937E-03   13    2    9    7
   -0.16712082323E-03   13    2    9    8
   -0.32775652557E-04   13    2    9    9
   -0.47522733788E-05   13    2   10    1
    0.64447662717E-04   13    2   10    2
   -0.34847425588E-05   13    2   10    3
   -0.38720100289E-04   13    2   10    4
    0.56213658532E-04   13    2   10    5
   -0.21548522745E-05   13    2   10    6
    0.19999072138E-05   13    2   10    7
    0.22331638111E-05   13    2   10    8
    0.12017983005E-03   13    2   10    9
   -0.19195679320E-04   13    2   10   10
   -0.98793899787E-06   13    2   11    1
    0.38521439158E-04   13    2   11    2
    0.70264872269E-07   13    2   11    3
   -0.18695006441E-04   13    2   11    4
    0.18795970067E-04   13    2   11    5
   -0.67189806705E-06   13    2   11    6
    0.10890158054E-04   13    2   11    7
    0.99096293265E-05   13    2   11    8
    0.12878295465E-04   13    2   11    9
    0.12094186026E-05   13    2   11   10
   -0.19914153945E-04   13    2   11   11
    0.37178103621E-04   13    2   12    1
    0.30516844558E-04   13    2   12    2
    0.16948172671E-04   13    2   12    3
    0.59450010181E-06   13    2   12    4
    0.45686942049E-04   13    2   12    5
    0.26184294515E-04   13    2   12    6
    0.25854861529E-04   13    2   12    7
    0.11072208019E-05   13    2   12    8
    0.12652960605E-04   13    2   12    9
    0.47553060885E-04   13    2   12   10
    0.83296628348E-06   13    2   12   11
    0.47769201581E-03   13    2   12   12
    0.16675467817E-05   13    2   13    1
    0.16883870969E-03   13    2   13    2
    0.78779066858E-02   13    3    1    1
    0.14864317905E-06   13    3    2    1
    0.68523863810E-02   13    3    2    2
   -0.32891611374E-04   13    3    3    1
   -0.18573237386E-05   13    3    3    2
    0.84873226430E-02   13    3    3    3
    0.15468958247E-03   13    3    4    1
    0.21540835419E-05   13    3    4    2
    0.75533229834E-04   13    3    4    3
    0.74782257064E-02   13    3    4    4
    0.15353895558E-03   13    3    5    1
   -0.28538453439E-05   13    3    5    2
    0.88291936267E-04   13    3    5    3
    0.14404055009E-03   13    3    5    4
    0.74774006073E-02   13    3    5    5
   -0.15511258485E-02   13    3    6    1
    0.65421414593E-05   13    3    6    2
   -0.14718555070E-03   13    3    6    3
   -0.41642967761E-03   13    3    6    4
   -0.40299182331E-03   13    3    6    5
    0.51392594494E-02   13    3    6    6
    0.48063590684E-04   13    3    7    1
   -0.63495218871E-05   13    3    7    2
   -0.13384891920E-02   13    3    7    3
    0.94114260864E-03   13    3    7    4
   -0.11154810836E-02   13    3    7    5
   -0.84292485553E-04   13    3    7    6
    0.44405063565E-02   13    3    7    7
   -0.62031160871E-04   13    3    8    1
    0.31355013982E-04   13    3    8    2
    0.13472350489E-02   13    3    8    3
    0.10788401332E-02   13    3    8    4
   -0.91939016785E-03   13    3    8    5
    0.88383519556E-04   13    3    8    6
   -0.16488505713E-03   13    3    8    7
    0.44594486955E-02   13    3    8    8
   -0.16723719217E-04   13    3    9    1
   -0.18353074788E-02   13    3    9    2
    0.26412169356E-04   13    3    9    3
   -0.80839160338E-05   13    3    9    4
    0.18682987467E-05   13    3    9    5
    0.64584748324E-05   13    3    9    6
   -0.98725646983E-06   13    3    9    7
   -0.14905325231E-05   13    3    9    8
    0.48755082700E-02   13    3    9    9
    0.77018071742E-03   13    3   10    1
    0.52989707745E-05   13    3   10    2
    0.24747625372E-03   13    3   10    3
   -0.14245465190E-02   13    3   10    4
   -0.14175998115E-02   13    3   10    5
    0.19458505939E-03   13    3   10    6
    0.19130286292E-04   13    3   10    7
   -0.21690142201E-04   13    3   10    8
    0.11326199904E-04   13    3   10    9
    0.33273530883E-02   13    3   10   10
    0.28096811255E-03   13    3   11    1
    0.37994640734E-05   13    3   11    2
   -0.49906110829E-05   13    3   11    3
    0.26678418218E-04   13    3   11    4
    0.29950010733E-04   13    3   11    5
    0.15951867574E-03   13    3   11    6
    0.29049636282E-05   13    3   11    7
    0.14111772538E-05   13    3   11    8
    0.28671353542E-05   13    3   11    9
   -0.21819128774E-03   13    3   11   10
    0.78848779485E-02   13    3   11   11
   -0.28720342822E-04   13    3   12    1
   -0.12131064108E-04   13    3   12    2
   -0.87158364560E-04   13    3   12    3
   -0.48798239862E-04   13    3   12    4
    0.65973919033E-03   13    3   12    5
    0.23324562231E-04   13    3   12    6
    0.23693037962E-03   13    3   12    7
    0.24758254539E-03   13    3   12    8
    0.33054785770E-04   13    3   12    9
    0.21904184390E-03   13    3   12   10
   -0.15404175800E-03   13    3   12   11
    0.74846681453E-02   13    3   12   12
   -0.74478767283E-06   13    3   13    1
   -0.90150146014E-06   13    3   13    2
    0.54922376420E-03   13    3   13    3
    0.17085790140E-02   13    4    1    1
    0.10848783808E-03   13    4    2    1
    0.15509320736E-02   13    4    2    2
   -0.31761877068E-04   13    4    3    1
    0.36238142758E-04   13    4    3    2
    0.17855623510E-02   13    4    3    3
    0.31473385816E-04   13    4    4    1
    0.37852106801E-04   13    4    4    2
    0.39295442618E-04   13    4    4    3
    0.17303733945E-02   13    4    4    4
    0.16211489124E-04   13    4    5    1
    0.36564482566E-04   13    4    5    2
    0.16638106443E-03   13    4    5    3
    0.10346873420E-03   13    4    5    4
    0.16649771857E-02   13    4    5    5
   -0.37688749780E-03   13    4    6    1
    0.14741903382E-03   13    4    6    2
   -0.79355419878E-05   13    4    6    3
   -0.14808203711E-03   13    4    6    4
   -0.64297627268E-04   13    4    6    5
    0.11187178006E-02   13    4    6    6
    0.56033849105E-04   13    4    7    1
   -0.13885179876E-04   13    4    7    2
   -0.72526337614E-05   13    4    7    3
    0.58506219163E-04   13    4    7    4
    0.20182792400E-04   13    4    7    5
    0.94311040548E-04   13    4    7    6
    0.15645299775E-02   13    4    7    7
   -0.54775003268E-04   13    4    8    1
   -0.30342854868E-05   13    4    8    2
    0.61277594020E-03   13    4    8    3
    0.50872317766E-03   13    4    8    4
   -0.36121837716E-03   13    4    8    5
    0.82854775540E-05   13    4    8    6
   -0.24566623962E-04   13    4    8    7
    0.34488750450E-03   13    4    8    8
    0.72962060589E-04   13    4    9    1
   -0.41025169636E-03   13    4    9    2
    0.37587973964E-04   13    4    9    3
   -0.38989516665E-04   13    4    9    4
   -0.10704723630E-03   13    4    9    5
   -0.28848390095E-04   13    4    9    6
    0.31068606634E-06   13    4    9    7
   -0.13131021624E-03   13    4    9    8
    0.10585600914E-02   13    4    9    9
    0.14478351267E-03   13    4   10    1
   -0.33553000477E-03   13    4   10    2
   -0.33909781238E-05   13    4   10    3
   -0.34789635331E-03   13    4   10    4
   -0.27070873149E-03   13    4   10    5
    0.57454354496E-04   13    4   10    6
    0.39552596657E-04   13    4   10    7
    0.65781168646E-04   13    4   10    8
   -0.43855048714E-03   13    4   10    9
    0.80777922285E-03   13    4   10   10
    0.49205950612E-04   13    4   11    1
   -0.25143356118E-03   13    4   11    2
    0.87117032126E-05   13    4   11    3
    0.83718044531E-05   13    4   11    4
    0.10585816437E-04   13    4   11    5
    0.19570002947E-04   13    4   11    6
   -0.92978966574E-05   13    4   11    7
    0.66561097591E-05   13    4   11    8
   -0.57482662192E-04   13    4   11    9
   -0.24556958355E-04   13    4   11   10
    0.11414510554E-02   13    4   11   11
   -0.60973483878E-05   13    4   12    1
   -0.15052621084E-03   13    4   12    2
   -0.22140667772E-03   13    4   12    3
   -0.23206468838E-04   13    4   12    4
    0.11097776759E-03   13    4   12    5
   -0.25072355185E-04   13    4   12    6
   -0.91471866933E-04   13    4   12    7
    0.17779798706E-03   13    4   12    8
   -0.57044185354E-04   13    4   12    9
    0.58810381631E-04   13    4   12   10
   -0.29503032581E-04   13    4   12   11
    0.10607750379E-02   13    4   12   12
   -0.27670824211E-04   13    4   13    1
   -0.21846463414E-04   13    4   13    2
    0.70594601137E-04   13    4   13    3
    0.31113014149E-03   13    4   13    4
    0.21532191750E-02   13    5    1    1
   -0.10978785009E-03   13    5    2    1
    0.19276065705E-02   13    5    2    2
   -0.32220828216E-04   13    5    3    1
   -0.47155548387E-04   13    5    3    2
    0.22036985919E-02   13    5    3    3
    0.20817833163E-04   13    5    4    1
   -0.35916098688E-04   13    5    4    2
    0.16788655570E-03   13    5    4    3
    0.20601824141E-02   13    5    4    4
    0.35068331760E-04   13    5    5    1
   -0.43703922158E-04   13    5    5    2
    0.37777605439E-04   13    5    5    3
    0.79909991012E-04   13    5    5    4
    0.21697322692E-02   13    5    5    5
   -0.48038708197E-03   13    5    6    1
   -0.14056966992E-03   13    5    6    2
   -0.84219531498E-05   13    5    6    3
   -0.10220955573E-03   13    5    6    4
   -0.17704245477E-03   13    5    6    5
    0.13912223892E-02   13    5    6    6
    0.58158842523E-04   13    5    7    1
   -0.11622313350E-04   13    5    7    2
   -0.69464492989E-03   13    5    7    3
    0.41990669507E-03   13    5    7    4
   -0.57876046129E-03   13    5    7    5
    0.60948589503E-06   13    5    7    6
    0.57930666931E-03   13    5    7    7
   -0.59778165890E-04   13    5    8    1
   -0.10153690703E-04   13    5    8    2
    0.96522002540E-04   13    5    8    3
    0.31427632335E-04   13    5    8    4
   -0.10730303695E-03   13    5    8    5
   -0.84444334496E-04   13    5    8    6
    0.16248399140E-04   13    5    8    7
    0.18163165200E-02   13    5    8    8
   -0.81525285599E-04   13    5    9    1
   -0.53383579575E-03   13    5    9    2
   -0.21297096497E-04   13    5    9    3
    0.98244227218E-04   13    5    9    4
    0.46254749773E-04   13    5    9    5
    0.30700528461E-04   13    5    9    6
   -0.12391491349E-03   13    5    9    7
    0.11514309310E-04   13    5    9    8
    0.13085305713E-02   13    5    9    9
    0.18773832734E-03   13    5   10    1
    0.33881312559E-03   13    5   10    2
    0.77257429330E-05   13    5   10    3
   -0.34850931394E-03   13    5   10    4
   -0.42911928583E-03   13    5   10    5
    0.36019401079E-04   13    5   10    6
   -0.49238125283E-04   13    5   10    7
   -0.43207629956E-04   13    5   10    8
    0.44389934884E-03   13    5   10    9
    0.98224569640E-03   13    5   10   10
    0.62733542732E-04   13    5   11    1
    0.25259127384E-03   13    5   11    2
    0.10278546587E-04   13    5   11    3
    0.11903247672E-04   13    5   11    4
    0.11028424416E-04   13    5   11    5
    0.25039907047E-04   13    5   11    6
   -0.41645499503E-05   13    5   11    7
    0.69658111401E-05   13    5   11    8
    0.58281173870E-04   13    5   11    9
   -0.26890943896E-04   13    5   11   10
    0.15941406664E-02   13    5   11   11
   -0.24553436587E-05   13    5   12    1
    0.16670648193E-03   13    5   12    2
    0.22711665475E-03   13    5   12    3
    0.23824086837E-04   13    5   12    4
    0.15221986439E-03   13    5   12    5
    0.17389891644E-04   13    5   12    6
    0.15976035075E-03   13    5   12    7
   -0.87390751294E-04   13    5   12    8
    0.32332665571E-04   13    5   12    9
    0.65380375109E-04   13    5   12   10
   -0.23631640466E-04   13    5   12   11
    0.15456465603E-02   13    5   12   12
   -0.27395990989E-04   13    5   13    1
    0.22838895623E-04   13    5   13    2
    0.10027558073E-03   13    5   13    3
   -0.15120176961E-03   13    5   13    4
    0.32205633830E-03   13    5   13    5
    0.24113446645E-03   13    6    1    1
    0.17004057661E-05   13    6    2    1
    0.25338734475E-03   13    6    2    2
    0.24496518184E-03   13    6    3    1
   -0.27610545584E-05   13    6    3    2
    0.34809901335E-03   13    6    3    3
    0.34321548579E-04   13    6    4    1
    0.10938300234E-03   13    6    4    2
   -0.19077296288E-04   13    6    4    3
    0.27182961552E-03   13    6    4    4
    0.35643305109E-04   13    6    5    1
   -0.10967770637E-03   13    6    5    2
   -0.16001297283E-04   13    6    5    3
    0.51244200274E-04   13    6    5    4
    0.27812017763E-03   13    6    5    5
    0.16738746518E-03   13    6    6    1
   -0.31800633853E-06   13    6    6    2
    0.20758593063E-03   13    6    6    3
    0.10899868165E-03   13    6    6    4
    0.12049375341E-03   13    6    6    5
    0.46784814514E-03   13    6    6    6
    0.18127848787E-03   13    6    7    1
   -0.32251077645E-04   13    6    7    2
    0.88995978138E-04   13    6    7    3
    0.54400755102E-05   13    6    7    4
    0.53955037275E-04   13    6    7    5
    0.41491445163E-03   13    6    7    6
    0.29010187138E-03   13    6    7    7
   -0.17030338230E-03   13    6    8    1
   -0.38856179430E-04   13    6    8    2
   -0.88234710216E-04   13    6    8    3
   -0.40377929434E-04   13    6    8    4
    0.58520722458E-05   13    6    8    5
   -0.38727973449E-03   13    6    8    6
   -0.89052611607E-04   13    6    8    7
    0.29595013609E-03   13    6    8    8
   -0.21639506834E-05   13    6    9    1
    0.99397214093E-04   13    6    9    2
   -0.25388177035E-05   13    6    9    3
    0.67847305754E-04   13    6    9    4
   -0.69931669798E-04   13    6    9    5
   -0.74214366071E-05   13    6    9    6
   -0.21863534008E-03   13    6    9    7
   -0.21522741578E-03   13    6    9    8
    0.36631674844E-03   13    6    9    9
    0.24162567806E-04   13    6   10    1
   -0.48190176708E-05   13    6   10    2
   -0.88930236008E-04   13    6   10    3
    0.29702183195E-04   13    6   10    4
    0.33689023902E-04   13    6   10    5
    0.14762509452E-03   13    6   10    6
   -0.13342490272E-03   13    6   10    7
    0.16096737775E-03   13    6   10    8
   -0.23954157546E-06   13    6   10    9
    0.16641259985E-03   13    6   10   10
   -0.10380782377E-04   13    6   11    1
   -0.25790405901E-05   13    6   11    2
    0.24306550036E-04   13    6   11    3
    0.88783148431E-05   13    6   11    4
    0.10274616189E-04   13    6   11    5
   -0.74581064205E-05   13    6   11    6
   -0.28683918281E-04   13    6   11    7
    0.26178806547E-04   13    6   11    8
   -0.13729522209E-05   13    6   11    9
    0.10521396939E-04   13    6   11   10
   -0.11292168769E-02   13    6   11   11
   -0.46058296814E-05   13    6   12    1
    0.27696922072E-05   13    6   12    2
   -0.26088881877E-04   13    6   12    3
   -0.36076787552E-05   13    6   12    4
    0.13691152981E-04   13    6   12    5
   -0.13040363215E-04   13    6   12    6
   -0.16705874679E-04   13    6   12    7
    0.94613872111E-04   13    6   12    8
   -0.31142992952E-04   13    6   12    9
    0.70484526007E-04   13    6   12   10
   -0.15188476853E-04   13    6   12   11
   -0.10936359878E-02   13    6   12   12
    0.86370837692E-05   13    6   13    1
   -0.33453910032E-06   13    6   13    2
    0.15139101046E-04   13    6   13    3
    0.52904313015E-04   13    6   13    4
    0.50197420873E-04   13    6   13    5
    0.15620365091E-03   13    6   13    6
    0.52485381800E-02   13    7    1    1
   -0.16089674202E-03   13    7    2    1
    0.44614336547E-02   13    7    2    2
   -0.11830866747E-03   13    7    3    1
    0.50979443486E-05   13    7    3    2
    0.54235874166E-02   13    7    3    3
    0.16591288644E-03   13    7    4    1
   -0.10262105563E-03   13    7    4    2
    0.21466998276E-03   13    7    4    3
    0.49409615761E-02   13    7    4    4
    0.16108809972E-03   13    7    5    1
   -0.38197990836E-04   13    7    5    2
   -0.12213845586E-03   13    7    5    3
    0.70297304838E-04   13    7    5    4
    0.48401367790E-02   13    7    5    5
   -0.30906446157E-03   13    7    6    1
   -0.11605091017E-03   13    7    6    2
   -0.57674008839E-04   13    7    6    3
    0.67085521193E-04   13    7    6    4
    0.25780430490E-04   13    7    6    5
    0.44834563191E-02   13    7    6    6
   -0.26177819239E-04   13    7    7    1
   -0.69753147559E-04   13    7    7    2
   -0.45580565162E-03   13    7    7    3
    0.54619414392E-03   13    7    7    4
   -0.65962330365E-03   13    7    7    5
   -0.11846274446E-03   13    7    7    6
    0.37180692054E-02   13    7    7    7
    0.14988891983E-04   13    7    8    1
    0.53957819535E-05   13    7    8    2
    0.10339321939E-04   13    7    8    3
    0.26896245270E-03   13    7    8    4
   -0.29528287529E-03   13    7    8    5
    0.16604893642E-04   13    7    8    6
   -0.66917744346E-03   13    7    8    7
    0.44373694587E-02   13    7    8    8
   -0.82021794705E-04   13    7    9    1
   -0.52698976464E-03   13    7    9    2
   -0.50036502705E-04   13    7    9    3
    0.62192964383E-04   13    7    9    4
    0.44081913964E-04   13    7    9    5
    0.52113073640E-05   13    7    9    6
   -0.70368347182E-04   13    7    9    7
    0.51014486690E-04   13    7    9    8
    0.43694139377E-02   13    7    9    9
    0.33921353430E-03   13    7   10    1
    0.31483830064E-03   13    7   10    2
    0.11585105280E-03   13    7   10    3
   -0.56401819491E-03   13    7   10    4
   -0.59572851355E-03   13    7   10    5
    0.63599565289E-03   13    7   10    6
   -0.20088253235E-04   13    7   10    7
   -0.70721552315E-04   13    7   10    8
    0.39097278814E-03   13    7   10    9
    0.21075570288E-02   13    7   10   10
    0.23379353180E-05   13    7   11    1
    0.28340474430E-03   13    7   11    2
   -0.81659723742E-05   13    7   11    3
    0.52803966739E-04   13    7   11    4
    0.45707598645E-04   13    7   11    5
   -0.83483795546E-04   13    7   11    6
    0.36293633067E-04   13    7   11    7
   -0.16945010348E-04   13    7   11    8
    0.14088248298E-03   13    7   11    9
    0.18698500238E-03   13    7   11   10
   -0.81019459195E-02   13    7   11   11
    0.60399288919E-06   13    7   12    1
    0.18212853071E-03   13    7   12    2
    0.24565179029E-03   13    7   12    3
    0.15803859615E-04   13    7   12    4
    0.19833434300E-03   13    7   12    5
   -0.11759670119E-03   13    7   12    6
    0.51022567079E-03   13    7   12    7
    0.12633067073E-03   13    7   12    8
    0.80353600501E-04   13    7   12    9
    0.64958561914E-03   13    7   12   10
    0.78641073690E-04   13    7   12   11
   -0.80917319116E-02   13    7   12   12
    0.51576235998E-05   13    7   13    1
    0.30680795036E-04   13    7   13    2
    0.23000205669E-03   13    7   13    3
   -0.22548762796E-03   13    7   13    4
    0.29522688396E-03   13    7   13    5
    0.42364424090E-04   13    7   13    6
    0.89732633977E-03   13    7   13    7
   -0.52074166977E-02   13    8    1    1
   -0.15357637493E-03   13    8    2    1
   -0.44434617848E-02   13    8    2    2
    0.11885153258E-03   13    8    3    1
    0.49128030849E-06   13    8    3    2
   -0.53908981643E-02   13    8    3    3
   -0.15765887322E-03   13    8    4    1
   -0.33885821932E-04   13    8    4    2
    0.11736188701E-03   13    8    4    3
   -0.48160724425E-02   13    8    4    4
   -0.15957945962E-03   13    8    5    1
   -0.10039299451E-03   13    8    5    2
   -0.21110814875E-03   13    8    5    3
   -0.74448682554E-04   13    8    5    4
   -0.49070542854E-02   13    8    5    5
    0.33371116050E-03   13    8    6    1
   -0.11323909124E-03   13    8    6    2
    0.63714922606E-04   13    8    6    3
   -0.20335861837E-04   13    8    6    4
   -0.70259048204E-04   13    8    6    5
   -0.44310952816E-02   13    8    6    6
    0.18072058261E-04   13    8    7    1
   -0.44177955633E-06   13    8    7    2
    0.98251608513E-05   13    8    7    3
   -0.31356817629E-03   13    8    7    4
    0.29576047597E-03   13    8    7    5
    0.16096948829E-04   13    8    7    6
   -0.43833733654E-02   13    8    7    7
   -0.17261765494E-04   13    8    8    1
    0.55566187765E-04   13    8    8    2
   -0.45888939402E-03   13    8    8    3
   -0.66211333540E-03   13    8    8    4
    0.55211366391E-03   13    8    8    5
   -0.12581016869E-03   13    8    8    6
    0.69839543246E-03   13    8    8    7
   -0.36922184705E-02   13    8    8    8
   -0.71749100908E-04   13    8    9    1
    0.52783649331E-03   13    8    9    2
   -0.61596361167E-04   13    8    9    3
    0.40289763051E-04   13    8    9    4
    0.66696706540E-04   13    8    9    5
    0.11171601776E-04   13    8    9    6
   -0.48997021449E-04   13    8    9    7
    0.74152231821E-04   13    8    9    8
   -0.43434137165E-02   13    8    9    9
   -0.33371530782E-03   13    8   10    1
    0.31613755519E-03   13    8   10    2
   -0.11819222096E-03   13    8   10    3
    0.59223604503E-03   13    8   10    4
    0.55620133348E-03   13    8   10    5
   -0.64626199502E-03   13    8   10    6
   -0.61456341917E-04   13    8   10    7
   -0.28931484418E-04   13    8   10    8
    0.37860434007E-03   13    8   10    9
   -0.21311576875E-02   13    8   10   10
   -0.47116265827E-05   13    8   11    1
    0.27556012621E-03   13    8   11    2
    0.10081585813E-04   13    8   11    3
   -0.39382555351E-04   13    8   11    4
   -0.49227560907E-04   13    8   11    5
    0.87083224522E-04   13    8   11    6
   -0.17830809751E-04   13    8   11    7
    0.28783976062E-04   13    8   11    8
    0.13454629123E-03   13    8   11    9
   -0.18725301948E-03   13    8   11   10
    0.78542974584E-02   13    8   11   11
    0.93932561930E-05   13    8   12    1
    0.17763859536E-03   13    8   12    2
    0.27076675117E-03   13    8   12    3
    0.38843379410E-04   13    8   12    4
   -0.18003758575E-03   13    8   12    5
    0.16420324068E-03   13    8   12    6
   -0.99970563514E-04   13    8   12    7
   -0.51012335810E-03   13    8   12    8
    0.44541705580E-04   13    8   12    9
   -0.60972646178E-03   13    8   12   10
   -0.11944007272E-03   13    8   12   11
    0.78958447263E-02   13    8   12   12
   -0.44910845175E-05   13    8   13    1
    0.30742786512E-04   13    8   13    2
   -0.20934955583E-03   13    8   13    3
   -0.27546386840E-03   13    8   13    4
    0.21517000153E-03   13    8   13    5
   -0.46475408343E-04   13    8   13    6
   -0.42160994949E-04   13    8   13    7
    0.84720484211E-03   13    8   13    8
   -0.10480580626E-03   13    9    1    1
   -0.23459867717E-05   13    9    2    1
   -0.89030002423E-04   13    9    2    2
    0.14676032477E-05   13    9    3    1
    0.23841923725E-03   13    9    3    2
   -0.10736935922E-03   13    9    3    3
   -0.14564486732E-04   13    9    4    1
    0.32710651057E-04   13    9    4    2
   -0.14958100987E-04   13    9    4    3
    0.13457805939E-03   13    9    4    4
    0.86503224703E-05   13    9    5    1
    0.32936024673E-04   13    9    5    2
    0.14707815925E-04   13    9    5    3
   -0.17756990700E-05   13    9    5    4
   -0.32882200306E-03   13    9    5    5
    0.37835108589E-05   13    9    6    1
    0.25224474748E-04   13    9    6    2
   -0.10153160043E-05   13    9    6    3
    0.46513789864E-04   13    9    6    4
   -0.48175124862E-04   13    9    6    5
   -0.90727246990E-04   13    9    6    6
   -0.50239644612E-04   13    9    7    1
    0.86876096369E-04   13    9    7    2
    0.62289756422E-05   13    9    7    3
   -0.11743986228E-03   13    9    7    4
   -0.12497839471E-03   13    9    7    5
   -0.15665211057E-03   13    9    7    6
   -0.70540560987E-04   13    9    7    7
   -0.48366938279E-04   13    9    8    1
   -0.81757373203E-04   13    9    8    2
   -0.38307482490E-05   13    9    8    3
   -0.13948318255E-03   13    9    8    4
   -0.10235976220E-03   13    9    8    5
   -0.15383110433E-03   13    9    8    6
    0.46139172906E-05   13    9    8    7
   -0.78840110594E-04   13    9    8    8
   -0.63550077617E-05   13    9    9    1
    0.42314788467E-05   13    9    9    2
    0.24521063604E-03   13    9    9    3
    0.36185321813E-04   13    9    9    4
    0.44031214816E-04   13    9    9    5
    0.88120892125E-04   13    9    9    6
    0.38490438264E-03   13    9    9    7
   -0.38169427409E-03   13    9    9    8
   -0.10391094809E-03   13    9    9    9
   -0.48804044568E-05   13    9   10    1
    0.69541787699E-04   13    9   10    2
    0.43708807873E-06   13    9   10    3
    0.40235417126E-04   13    9   10    4
   -0.21744790296E-04   13    9   10    5
   -0.11267840844E-04   13    9   10    6
   -0.25763476828E-03   13    9   10    7
   -0.25953436808E-03   13    9   10    8
    0.10441898397E-03   13    9   10    9
   -0.46113304489E-04   13    9   10   10
    0.37233441044E-06   13    9   11    1
    0.33672916239E-04   13    9   11    2
    0.95289742046E-06   13    9   11    3
    0.93592748605E-05   13    9   11    4
   -0.11152793263E-04   13    9   11    5
    0.26333221072E-06   13    9   11    6
    0.63383542726E-04   13    9   11    7
    0.63038416149E-04   13    9   11    8
    0.35119708701E-04   13    9   11    9
   -0.23761606617E-05   13    9   11   10
    0.16765599040E-03   13    9   11   11
    0.27406153592E-04   13    9   12    1
    0.24405511967E-04   13    9   12    2
    0.26745879787E-04   13    9   12    3
   -0.26324567701E-04   13    9   12    4
    0.47769131285E-05   13    9   12    5
   -0.88248250405E-04   13    9   12    6
    0.23497975460E-04   13    9   12    7
   -0.25984889274E-04   13    9   12    8
    0.10651301250E-04   13    9   12    9
    0.23555543901E-03   13    9   12   10
   -0.15181280309E-03   13    9   12   11
   -0.25774321668E-04   13    9   12   12
    0.73610830681E-06   13    9   13    1
    0.82229489178E-04   13    9   13    2
   -0.29383793441E-05   13    9   13    3
   -0.23413210230E-04   13    9   13    4
    0.22188538263E-04   13    9   13    5
   -0.52127858271E-05   13    9   13    6
    0.41439834959E-04   13    9   13    7
    0.57275005209E-04   13    9   13    8
    0.30718007174E-03   13    9   13    9
    0.14661013976E-02   13   10    1    1
   -0.21641678905E-05   13   10    2    1
    0.13535063984E-02   13   10    2    2
   -0.15426658645E-03   13   10    3    1
    0.20932945012E-05   13   10    3    2
    0.14814299218E-02   13   10    3    3
   -0.26491537195E-04   13   10    4    1
   -0.13739002704E-03   13   10    4    2
    0.40619872842E-04   13   10    4    3
    0.13924682653E-02   13   10    4    4
   -0.23874621588E-04   13   10    5    1
    0.13654529435E-03   13   10    5    2
    0.37277107372E-04   13   10    5    3
    0.52679177046E-04   13   10    5    4
    0.13805039065E-02   13   10    5    5
   -0.12338737733E-03   13   10    6    1
   -0.27210456583E-05   13   10    6    2
   -0.71485198302E-04   13   10    6    3
   -0.70511011376E-05   13   10    6    4
   -0.87997458123E-05   13   10    6    5
    0.11669968050E-02   13   10    6    6
   -0.82848301896E-04   13   10    7    1
    0.57722173830E-04   13   10    7    2
   -0.10081477612E-03   13   10    7    3
    0.11952009242E-03   13   10    7    4
   -0.11725818595E-03   13   10    7    5
   -0.14736650311E-03   13   10    7    6
    0.10961352275E-02   13   10    7    7
    0.78997617524E-04   13   10    8    1
    0.66699408609E-04   13   10    8    2
    0.10013807665E-03   13   10    8    3
    0.10434020278E-03   13   10    8    4
   -0.12600470062E-03   13   10    8    5
    0.13835447481E-03   13   10    8    6
   -0.99655561041E-04   13   10    8    7
    0.10953706216E-02   13   10    8    8
   -0.58616065983E-06   13   10    9    1
   -0.12573226737E-03   13   10    9    2
    0.20810422323E-05   13   10    9    3
   -0.93066385461E-04   13   10    9    4
    0.93148672374E-04   13   10    9    5
   -0.13200152902E-05   13   10    9    6
    0.22950660663E-03   13   10    9    7
    0.22218139711E-03   13   10    9    8
    0.13360745336E-02   13   10    9    9
    0.81215854475E-04   13   10   10    1
    0.22263985354E-05   13   10   10    2
    0.13867666006E-03   13   10   10    3
   -0.10695299792E-03   13   10   10    4
   -0.10827823566E-03   13   10   10    5
    0.13018851499E-03   13   10   10    6
    0.17047205459E-03   13   10   10    7
   -0.20192281154E-03   13   10   10    8
   -0.29350998471E-05   13   10   10    9
    0.80416981514E-03   13   10   10   10
    0.29815887034E-04   13   10   11    1
    0.22695534723E-05   13   10   11    2
   -0.81770379620E-04   13   10   11    3
   -0.82782442629E-05   13   10   11    4
   -0.11297484224E-04   13   10   11    5
   -0.30327976087E-04   13   10   11    6
    0.11539061939E-04   13   10   11    7
   -0.94070048389E-05   13   10   11    8
    0.18352263982E-05   13   10   11    9
    0.11440147957E-03   13   10   11   10
   -0.52498594268E-03   13   10   11   11
   -0.17114373118E-06   13   10   12    1
    0.56059476058E-04   13   10   12    2
    0.46329256458E-04   13   10   12    3
    0.83314216846E-05   13   10   12    4
    0.80097590480E-04   13   10   12    5
   -0.10574503044E-04   13   10   12    6
    0.12606522825E-03   13   10   12    7
   -0.36857287510E-04   13   10   12    8
    0.11902239841E-03   13   10   12    9
    0.24854954357E-03   13   10   12   10
    0.61858928532E-04   13   10   12   11
   -0.59416681632E-03   13   10   12   12
    0.78414364244E-04   13   10   13    1
    0.50376088267E-05   13   10   13    2
    0.71940670997E-04   13   10   13    3
   -0.90320468019E-04   13   10   13    4
   -0.86389906094E-04   13   10   13    5
   -0.23738452490E-03   13   10   13    6
    0.12459413859E-03   13   10   13    7
   -0.11703010631E-03   13   10   13    8
    0.84772383007E-05   13   10   13    9
    0.11024147430E-02   13   10   13   10
    0.15119153060E-03   13   11    1    1
    0.13977450541E-05   13   11    2    1
    0.18555927436E-03   13   11    2    2
   -0.37283743547E-04   13   11    3    1
    0.56393939184E-06   13   11    3    2
    0.15675800218E-03   13   11    3    3
   -0.82004224125E-05   13   11    4    1
    0.11617248714E-04   13   11    4    2
    0.56606532666E-04   13   11    4    3
    0.17697775752E-03   13   11    4    4
   -0.73691676261E-05   13   11    5    1
   -0.11141640276E-04   13   11    5    2
    0.59259306859E-04   13   11    5    3
    0.27299250006E-04   13   11    5    4
    0.17729661769E-03   13   11    5    5
   -0.29144921003E-04   13   11    6    1
    0.42670794308E-06   13   11    6    2
    0.16537155615E-04   13   11    6    3
    0.31602576215E-05   13   11    6    4
    0.47458953706E-05   13   11    6    5
    0.96156553877E-04   13   11    6    6
   -0.22780056196E-04   13   11    7    1
    0.36926346555E-05   13   11    7    2
   -0.10917426181E-04   13   11    7    3
    0.55989156141E-04   13   11    7    4
    0.23673666138E-04   13   11    7    5
   -0.43567094963E-05   13   11    7    6
    0.75883284387E-04   13   11    7    7
    0.22841628404E-04   13   11    8    1
    0.39442002422E-05   13   11    8    2
    0.14873136511E-04   13   11    8    3
   -0.22245353400E-04   13   11    8    4
   -0.58352021493E-04   13   11    8    5
    0.76150155242E-05   13   11    8    6
   -0.70173211581E-04   13   11    8    7
    0.70283601322E-04   13   11    8    8
    0.10373523929E-05   13   11    9    1
   -0.13216884318E-05   13   11    9    2
    0.11719895888E-05   13   11    9    3
    0.48197605223E-04   13   11    9    4
   -0.51330234760E-04   13   11    9    5
    0.10990801797E-06   13   11    9    6
   -0.83083980905E-04   13   11    9    7
   -0.82232594720E-04   13   11    9    8
    0.15417781948E-03   13   11    9    9
   -0.10445391581E-04   13   11   10    1
   -0.11426303797E-05   13   11   10    2
   -0.10761355583E-03   13   11   10    3
   -0.18986987494E-04   13   11   10    4
   -0.21530787537E-04   13   11   10    5
    0.14686458318E-06   13   11   10    6
    0.36384899174E-04   13   11   10    7
   -0.39342024258E-04   13   11   10    8
   -0.24547754702E-05   13   11   10    9
    0.17955734503E-03   13   11   10   10
   -0.46921552700E-04   13   11   11    1
   -0.20872285661E-05   13   11   11    2
    0.50949410085E-03   13   11   11    3
    0.77940388129E-04   13   11   11    4
    0.92956761695E-04   13   11   11    5
   -0.82586203046E-04   13   11   11    6
   -0.41058733995E-03   13   11   11    7
    0.40455139870E-03   13   11   11    8
    0.67954888595E-05   13   11   11    9
   -0.15691433472E-05   13   11   11   10
   -0.92936580571E-03   13   11   11   11
   -0.37682227357E-05   13   11   12    1
   -0.39229117280E-03   13   11   12    2
    0.31394363841E-04   13   11   12    3
    0.11615349084E-05   13   11   12    4
   -0.31743036119E-04   13   11   12    5
   -0.32063936959E-04   13   11   12    6
   -0.74213986346E-04   13   11   12    7
    0.59393508264E-04   13   11   12    8
    0.11957929270E-03   13   11   12    9
    0.42762818232E-04   13   11   12   10
   -0.28061131508E-03   13   11   12   11
   -0.17780884297E-02   13   11   12   12
    0.60498828548E-03   13   11   13    1
   -0.10683257776E-04   13   11   13    2
   -0.37311266649E-04   13   11   13    3
   -0.55870191922E-04   13   11   13    4
   -0.55868739598E-04   13   11   13    5
    0.64686993462E-03   13   11   13    6
   -0.32686401880E-04   13   11   13    7
    0.28932605684E-04   13   11   13    8
   -0.88465795331E-06   13   11   13    9
   -0.62338131009E-03   13   11   13   10
    0.38300458278E-01   13   11   13   11
    0.22578723654E-03   13   12    1    1
    0.46185569712E-03   13   12    2    1
    0.23722335820E-03   13   12    2    2
   -0.57049090132E-04   13   12    3    1
   -0.82491489756E-05   13   12    3    2
    0.21256313057E-03   13   12    3    3
   -0.36669180127E-05   13   12    4    1
    0.10767878680E-03   13   12    4    2
   -0.39818186533E-03   13   12    4    3
    0.14878814852E-03   13   12    4    4
   -0.11443251225E-04   13   12    5    1
    0.15473111241E-03   13   12    5    2
    0.51331027523E-03   13   12    5    3
    0.28069676595E-04   13   12    5    4
    0.33730039641E-03   13   12    5    5
   -0.36115182888E-04   13   12    6    1
    0.18784797412E-03   13   12    6    2
   -0.30020321425E-04   13   12    6    3
   -0.47761047390E-04   13   12    6    4
    0.46487894374E-04   13   12    6    5
    0.14705071256E-03   13   12    6    6
   -0.28909497073E-04   13   12    7    1
    0.26057849943E-04   13   12    7    2
    0.49915312903E-03   13   12    7    3
   -0.23592300439E-03   13   12    7    4
    0.39780971969E-03   13   12    7    5
    0.39850934514E-04   13   12    7    6
    0.15780880817E-02   13   12    7    7
    0.29566234808E-04   13   12    8    1
    0.86355416279E-05   13   12    8    2
    0.53775383609E-03   13   12    8    3
    0.38841046451E-03   13   12    8    4
   -0.33622288850E-03   13   12    8    5
    0.15060443701E-03   13   12    8    6
   -0.56832834486E-04   13   12    8    7
   -0.12696898649E-02   13   12    8    8
    0.18739936650E-03   13   12    9    1
   -0.13012980888E-04   13   12    9    2
    0.98632127542E-04   13   12    9    3
   -0.20941306573E-03   13   12    9    4
   -0.24028871332E-03   13   12    9    5
    0.17382622427E-03   13   12    9    6
    0.90964688744E-04   13   12    9    7
   -0.10470508388E-03   13   12    9    8
    0.20564822288E-03   13   12    9    9
   -0.75093960271E-05   13   12   10    1
   -0.36145729854E-03   13   12   10    2
    0.44369066592E-04   13   12   10    3
   -0.17365897928E-04   13   12   10    4
    0.32977850193E-04   13   12   10    5
    0.46526339119E-04   13   12   10    6
    0.17045936663E-03   13   12   10    7
   -0.51008902091E-04   13   12   10    8
   -0.46141179988E-03   13   12   10    9
    0.19996132087E-03   13   12   10   10
   -0.22224321459E-04   13   12   11    1
   -0.10224877074E-03   13   12   11    2
    0.65336038705E-04   13   12   11    3
    0.22910040951E-04   13   12   11    4
    0.94195077217E-05   13   12   11    5
   -0.26840741806E-04   13   12   11    6
   -0.68361286366E-04   13   12   11    7
    0.17712784958E-04   13   12   11    8
   -0.33913507620E-03   13   12   11    9
    0.33295552331E-04   13   12   11   10
   -0.13969149367E-02   13   12   11   11
   -0.12981403418E-04   13   12   12    1
   -0.43660733061E-03   13   12   12    2
    0.39771010993E-04   13   12   12    3
    0.88674316524E-06   13   12   12    4
    0.36324573826E-04   13   12   12    5
   -0.95588112229E-04   13   12   12    6
   -0.45407251354E-03   13   12   12    7
    0.47312513989E-03   13   12   12    8
    0.13955907876E-03   13   12   12    9
    0.59018105156E-04   13   12   12   10
    0.45544766748E-03   13   12   12   11
   -0.18799928719E-02   13   12   12   12
    0.18455766805E-04   13   12   13    1
   -0.28059440758E-04   13   12   13    2
   -0.10125648231E-03   13   12   13    3
   -0.30603519932E-05   13   12   13    4
    0.35042322169E-03   13   12   13    5
    0.38360174462E-03   13   12   13    6
   -0.45272220533E-03   13   12   13    7
   -0.48426343518E-03   13   12   13    8
    0.45150250854E-04   13   12   13    9
   -0.59234177392E-03   13   12   13   10
    0.47494535895E-02   13   12   13   11
    0.27899520430E-01   13   12   13   12
    0.20018042197       13   13    1    1
    0.37286188146E-04   13   13    2    1
    0.20279583281       13   13    2    2
    0.14127721596E-03   13   13    3    1
    0.20735171040E-05   13   13    3    2
    0.19941486439       13   13    3    3
   -0.32193415215E-02   13   13    4    1
    0.32618693065E-03   13   13    4    2
   -0.21074563837E-03   13   13    4    3
    0.20101621378       13   13    4    4
   -0.32019892939E-02   13   13    5    1
   -0.32205859825E-03   13   13    5    2
   -0.16485677677E-03   13   13    5    3
    0.83530524630E-03   13   13    5    4
    0.20101695985       13   13    5    5
   -0.41706229313E-02   13   13    6    1
    0.11693232569E-03   13   13    6    2
    0.62328431944E-03   13   13    6    3
   -0.48443638769E-02   13   13    6    4
   -0.48553123220E-02   13   13    6    5
    0.19377818099       13   13    6    6
    0.34808070979E-03   13   13    7    1
    0.51534706137E-03   13   13    7    2
   -0.11192073369E-02   13   13    7    3
   -0.27614160646E-02   13   13    7    4
    0.30965381683E-02   13   13    7    5
   -0.33256059618E-03   13   13    7    6
    0.20431861445       13   13    7    7
   -0.35715489352E-03   13   13    8    1
    0.68196115445E-03   13   13    8    2
    0.11783606968E-02   13   13    8    3
   -0.30340596548E-02   13   13    8    4
    0.26599650806E-02   13   13    8    5
    0.18347365518E-03   13   13    8    6
    0.16603932785E-01   13   13    8    7
    0.20367201709       13   13    8    8
   -0.13163951988E-04   13   13    9    1
   -0.66761831154E-02   13   13    9    2
    0.35861766558E-04   13   13    9    3
   -0.41584800308E-03   13   13    9    4
    0.27898903105E-03   13   13    9    5
    0.22767962831E-03   13   13    9    6
    0.23470614414E-02   13   13    9    7
    0.24711576517E-02   13   13    9    8
    0.18495117777       13   13    9    9
    0.16675934796E-02   13   13   10    1
    0.43080961124E-04   13   13   10    2
   -0.20636296769E-03   13   13   10    3
    0.65226353874E-03   13   13   10    4
    0.66627504223E-03   13   13   10    5
   -0.17286127115E-01   13   13   10    6
    0.97440008126E-03   13   13   10    7
   -0.10495728885E-02   13   13   10    8
   -0.12759696090E-03   13   13   10    9
    0.23512857671       13   13   10   10
    0.94519923758E-02   13   13   11    1
   -0.15061648180E-04   13   13   11    2
    0.39468743576E-03   13   13   11    3
   -0.21328853258E-02   13   13   11    4
   -0.20610264249E-02   13   13   11    5
    0.80974204564E-02   13   13   11    6
   -0.60691021785E-03   13   13   11    7
    0.55273172886E-03   13   13   11    8
   -0.64502913015E-04   13   13   11    9
   -0.98049341808E-02   13   13   11   10
    0.84055499499       13   13   11   11
   -0.16174565972E-02   13   13   12    1
   -0.40164355624E-03   13   13   12    2
   -0.21409243993E-02   13   13   12    3
   -0.99657395543E-03   13   13   12    4
    0.14337146355E-01   13   13   12    5
    0.79168584791E-02   13   13   12    6
   -0.57642499619E-02   13   13   12    7
   -0.61820572907E-02   13   13   12    8
    0.59492085022E-03   13   13   12    9
   -0.13878975537E-01   13   13   12   10
   -0.84217761782E-02   13   13   12   11
    0.83006523572       13   13   12   12
   -0.49295317615E-03   13   13   13    1
   -0.21047947210E-04   13   13   13    2
    0.84931939423E-02   13   13   13    3
    0.12505183578E-02   13   13   13    4
    0.16948580638E-02   13   13   13    5
   -0.11373222028E-02   13   13   13    6
   -0.91111229155E-02   13   13   13    7
    0.88231181501E-02   13   13   13    8
    0.19253239248E-03   13   13   13    9
   -0.88414044043E-03   13   13   13   10
   -0.91460194805E-03   13   13   13   11
   -0.20099323108E-02   13   13   13   12
    0.91488583921       13   13   13   13
    0.45313443451E-04   14    1    1    1
   -0.43350748702E-03   14    1    2    1
    0.34042613322E-04   14    1    2    2
   -0.79680805237E-06   14    1    3    1
    0.12119655069E-04   14    1    3    2
    0.48848161052E-04   14    1    3    3
    0.52754573558E-05   14    1    4    1
   -0.73452721381E-04   14    1    4    2
   -0.10213223475E-03   14    1    4    3
   -0.25768202249E-04   14    1    4    4
    0.11157736804E-04   14    1    5    1
   -0.72693361889E-04   14    1    5    2
    0.10256393204E-03   14    1    5    3
   -0.76414460411E-06   14    1    5    4
    0.11143103713E-03   14    1    5    5
   -0.30139487499E-04   14    1    6    1
    0.26529109147E-03   14    1    6    2
   -0.60854217576E-05   14    1    6    3
   -0.49963120543E-04   14    1    6    4
    0.45348986743E-04   14    1    6    5
    0.28889751511E-04   14    1    6    6
   -0.15600374643E-05   14    1    7    1
    0.14996411284E-04   14    1    7    2
    0.44660628742E-03   14    1    7    3
   -0.23734873313E-03   14    1    7    4
    0.37246073231E-03   14    1    7    5
    0.88497731224E-04   14    1    7    6
    0.96789677490E-03   14    1    7    7
   -0.95034466035E-05   14    1    8    1
   -0.80371323746E-05   14    1    8    2
    0.47637707861E-03   14    1    8    3
    0.40398296760E-03   14    1    8    4
   -0.25961480661E-03   14    1    8    5
    0.10319347033E-03   14    1    8    6
   -0.14198552646E-04   14    1    8    7
   -0.92148588857E-03   14    1    8    8
    0.17315457075E-03   14    1    9    1
   -0.18186828641E-04   14    1    9    2
    0.88162278830E-04   14    1    9    3
   -0.15132888886E-03   14    1    9    4
   -0.16230751975E-03   14    1    9    5
   -0.43864804404E-03   14    1    9    6
    0.11209855457E-03   14    1    9    7
   -0.12944707798E-03   14    1    9    8
    0.42377385520E-05   14    1    9    9
    0.57735935321E-05   14    1   10    1
   -0.63965460284E-03   14    1   10    2
    0.27806421759E-05   14    1   10    3
   -0.48329774965E-04   14    1   10    4
    0.26325530140E-04   14    1   10    5
    0.19884339205E-04   14    1   10    6
    0.94944140506E-04   14    1   10    7
    0.11509141398E-03   14    1   10    8
   -0.75111625051E-03   14    1   10    9
    0.28166524205E-04   14    1   10   10
    0.80643113559E-06   14    1   11    1
   -0.42577788584E-03   14    1   11    2
   -0.11356924023E-05   14    1   11    3
   -0.50196508830E-05   14    1   11    4
    0.33286661784E-05   14    1   11    5
   -0.34786949987E-06   14    1   11    6
   -0.78414498527E-05   14    1   11    7
   -0.41837007439E-05   14    1   11    8
   -0.13253289268E-03   14    1   11    9
   -0.24598827999E-05   14    1   11   10
   -0.50738647345E-04   14    1   11   11
   -0.76312800254E-06   14    1   12    1
   -0.22093428315E-03   14    1   12    2
   -0.25352913479E-03   14    1   12    3
   -0.25736238291E-04   14    1   12    4
    0.30842389237E-05   14    1   12    5
   -0.24334474838E-04   14    1   12    6
   -0.13051568857E-03   14    1   12    7
    0.14997343762E-03   14    1   12    8
   -0.68404004036E-04   14    1   12    9
    0.13731164194E-04   14    1   12   10
   -0.58305125711E-06   14    1   12   11
   -0.12366501510E-03   14    1   12   12
   -0.43899912589E-07   14    1   13    1
   -0.29633220116E-04   14    1   13    2
   -0.67992405367E-05   14    1   13    3
    0.25222902589E-03   14    1   13    4
   -0.25455403798E-03   14    1   13    5
    0.23245451669E-05   14    1   13    6
   -0.29119471033E-03   14    1   13    7
   -0.28123477352E-03   14    1   13    8
   -0.26934535128E-04   14    1   13    9
   -0.26587293583E-05   14    1   13   10
    0.23287020948E-06   14    1   13   11
    0.23794896456E-03   14    1   13   12
   -0.39338662926E-04   14    1   13   13
    0.48014224183E-03   14    1   14    1
   -0.14083403649E-01   14    2    1    1
   -0.11789341225E-05   14    2    2    1
   -0.13329784857E-01   14    2    2    2
   -0.83071745977E-05   14    2    3    1
   -0.20919828735E-06   14    2    3    2
   -0.13451106307E-01   14    2    3    3
    0.29467133331E-03   14    2    4    1
   -0.41761951288E-04   14    2    4    2
   -0.15569456106E-04   14    2    4    3
   -0.13118679383E-01   14    2    4    4
    0.29386150603E-03   14    2    5    1
    0.45801191349E-04   14    2    5    2
   -0.21902656886E-04   14    2    5    3
   -0.57492693243E-04   14    2    5    4
   -0.13120286977E-01   14    2    5    5
    0.34937714154E-02   14    2    6    1
   -0.25358836192E-04   14    2    6    2
    0.24940300298E-03   14    2    6    3
    0.79430616950E-03   14    2    6    4
    0.76316753149E-03   14    2    6    5
   -0.81285461906E-02   14    2    6    6
   -0.20224203195E-03   14    2    7    1
    0.30548689248E-04   14    2    7    2
    0.28208346513E-02   14    2    7    3
   -0.19281240776E-02   14    2    7    4
    0.23091619423E-02   14    2    7    5
    0.15800895874E-03   14    2    7    6
   -0.66655418334E-02   14    2    7    7
    0.23324328678E-03   14    2    8    1
   -0.52462498808E-04   14    2    8    2
   -0.28764047179E-02   14    2    8    3
   -0.22637496428E-02   14    2    8    4
    0.19019747080E-02   14    2    8    5
   -0.17181493319E-03   14    2    8    6
    0.34918420868E-04   14    2    8    7
   -0.66525317822E-02   14    2    8    8
    0.32022460013E-04   14    2    9    1
    0.39715646548E-02   14    2    9    2
   -0.58633704139E-04   14    2    9    3
   -0.24751494069E-04   14    2    9    4
    0.45667569340E-04   14    2    9    5
    0.73439619265E-05   14    2    9    6
    0.10355541934E-03   14    2    9    7
    0.15008423792E-03   14    2    9    8
   -0.90702039238E-02   14    2    9    9
   -0.17187445046E-02   14    2   10    1
    0.76830265618E-05   14    2   10    2
   -0.44355916843E-03   14    2   10    3
    0.28986238112E-02   14    2   10    4
    0.28816547651E-02   14    2   10    5
   -0.20652980842E-03   14    2   10    6
   -0.13754423748E-05   14    2   10    7
   -0.28459841038E-05   14    2   10    8
    0.95942200798E-05   14    2   10    9
   -0.51585735952E-02   14    2   10   10
   -0.58046140980E-03   14    2   11    1
    0.74658479347E-05   14    2   11    2
    0.13728895371E-04   14    2   11    3
   -0.29503319765E-04   14    2   11    4
   -0.34940423380E-04   14    2   11    5
   -0.29659803213E-03   14    2   11    6
    0.54381969943E-05   14    2   11    7
   -0.11682919331E-04   14    2   11    8
   -0.10063470003E-05   14    2   11    9
    0.40994845795E-03   14    2   11   10
   -0.14078377856E-01   14    2   11   11
    0.33361148864E-04   14    2   12    1
    0.34926038416E-04   14    2   12    2
    0.14450545380E-03   14    2   12    3
    0.57516092622E-04   14    2   12    4
   -0.10054078124E-02   14    2   12    5
   -0.80953398913E-04   14    2   12    6
   -0.22067188121E-03   14    2   12    7
   -0.27149840375E-03   14    2   12    8
   -0.39382694995E-04   14    2   12    9
   -0.26793784233E-03   14    2   12   10
   -0.28944332540E-03   14    2   12   11
   -0.13110074787E-01   14    2   12   12
    0.63967732487E-05   14    2   13    1
    0.30829971110E-05   14    2   13    2
   -0.71385760374E-03   14    2   13    3
   -0.12032937353E-03   14    2   13    4
   -0.14605461363E-03   14    2   13    5
   -0.24627771933E-04   14    2   13    6
   -0.22769752760E-03   14    2   13    7
    0.22279232929E-03   14    2   13    8
    0.40939306543E-05   14    2   13    9
   -0.67941948365E-04   14    2   13   10
   -0.13009842831E-04   14    2   13   11
    0.16634981713E-04   14    2   13   12
   -0.13444341825E-01   14    2   13   13
    0.39557691090E-06   14    2   14    1
    0.16368082307E-02   14    2   14    2
   -0.17558106149E-04   14    3    1    1
    0.56390220797E-04   14    3    2    1
   -0.14117073638E-04   14    3    2    2
    0.43669937426E-05   14    3    3    1
   -0.81453637169E-03   14    3    3    2
   -0.18311169125E-04   14    3    3    3
   -0.12295418879E-05   14    3    4    1
    0.16299204384E-04   14    3    4    2
   -0.38509551482E-04   14    3    4    3
   -0.51002840780E-03   14    3    4    4
    0.26611369862E-06   14    3    5    1
    0.97386246114E-05   14    3    5    2
    0.38376916289E-04   14    3    5    3
    0.23023341934E-05   14    3    5    4
    0.47799954035E-03   14    3    5    5
    0.76824573302E-06   14    3    6    1
    0.23999371995E-04   14    3    6    2
   -0.74011544449E-05   14    3    6    3
   -0.25148619905E-04   14    3    6    4
    0.26928423764E-04   14    3    6    5
   -0.14108774075E-04   14    3    6    6
    0.81811872036E-04   14    3    7    1
    0.87214217324E-04   14    3    7    2
    0.19136178919E-04   14    3    7    3
   -0.44372120033E-04   14    3    7    4
   -0.25105265802E-04   14    3    7    5
    0.96249332341E-04   14    3    7    6
    0.61177235524E-04   14    3    7    7
    0.89247828188E-04   14    3    8    1
   -0.84325018558E-04   14    3    8    2
    0.12084128264E-04   14    3    8    3
   -0.30840530434E-04   14    3    8    4
   -0.42577143495E-04   14    3    8    5
    0.90381357618E-04   14    3    8    6
    0.53974115476E-05   14    3    8    7
   -0.93815950063E-04   14    3    8    8
    0.25254702286E-04   14    3    9    1
    0.10749303439E-05   14    3    9    2
    0.11524906967E-03   14    3    9    3
   -0.11531933110E-05   14    3    9    4
    0.44492142356E-05   14    3    9    5
    0.18184447387E-04   14    3    9    6
   -0.33220260034E-03   14    3    9    7
    0.33810852373E-03   14    3    9    8
    0.36187599987E-05   14    3    9    9
   -0.14986696424E-05   14    3   10    1
   -0.31537827727E-04   14    3   10    2
    0.25080082043E-05   14    3   10    3
    0.10805058455E-03   14    3   10    4
   -0.10284581502E-03   14    3   10    5
    0.84956234042E-06   14    3   10    6
    0.29949602535E-04   14    3   10    7
    0.26380273092E-04   14    3   10    8
    0.17727157766E-04   14    3   10    9
   -0.73986516712E-05   14    3   10   10
   -0.11675942040E-05   14    3   11    1
   -0.25359159944E-04   14    3   11    2
    0.10778851179E-05   14    3   11    3
    0.36497411641E-04   14    3   11    4
   -0.36724268209E-04   14    3   11    5
   -0.52371636187E-06   14    3   11    6
   -0.42302950388E-04   14    3   11    7
   -0.42605379488E-04   14    3   11    8
   -0.12724051243E-04   14    3   11    9
    0.96752079963E-06   14    3   11   10
   -0.46182794405E-04   14    3   11   11
   -0.19036322173E-04   14    3   12    1
   -0.57428430435E-05   14    3   12    2
   -0.19943596081E-04   14    3   12    3
    0.10165281721E-05   14    3   12    4
    0.46125444897E-04   14    3   12    5
   -0.24862931985E-04   14    3   12    6
    0.12787667851E-05   14    3   12    7
    0.27135016673E-04   14    3   12    8
   -0.25435834089E-05   14    3   12    9
    0.85853926972E-04   14    3   12   10
   -0.22635376427E-04   14    3   12   11
   -0.27874100406E-03   14    3   12   12
   -0.64788243568E-06   14    3   13    1
   -0.71976574692E-04   14    3   13    2
   -0.21762337189E-05   14    3   13    3
    0.13657438276E-04   14    3   13    4
   -0.12677644583E-04   14    3   13    5
   -0.81360190278E-06   14    3   13    6
   -0.20536621468E-04   14    3   13    7
   -0.17867417186E-04   14    3   13    8
   -0.16442691852E-04   14    3   13    9
    0.32696643947E-05   14    3   13   10
   -0.18014370247E-05   14    3   13   11
   -0.12768131928E-04   14    3   13   12
   -0.47209022059E-04   14    3   13   13
    0.34909561903E-04   14    3   14    1
    0.29708572264E-05   14    3   14    2
    0.16820191415E-03   14    3   14    3
   -0.46208909276E-03   14    4    1    1
   -0.35383063192E-03   14    4    2    1
   -0.38496930278E-03   14    4    2    2
   -0.38876349671E-03   14    4    3    1
   -0.73725230396E-05   14    4    3    2
   -0.40659077977E-03   14    4    3    3
   -0.21578407795E-04   14    4    4    1
   -0.76412208628E-03   14    4    4    2
    0.43967652595E-03   14    4    4    3
   -0.36955640071E-03   14    4    4    4
   -0.19421054386E-04   14    4    5    1
    0.69042370452E-04   14    4    5    2
   -0.24270492745E-03   14    4    5    3
    0.41380867368E-04   14    4    5    4
   -0.42974401898E-03   14    4    5    5
    0.10353670547E-03   14    4    6    1
   -0.88660340916E-04   14    4    6    2
    0.43367621008E-05   14    4    6    3
    0.38500095134E-04   14    4    6    4
    0.19885564289E-05   14    4    6    5
   -0.31135649993E-03   14    4    6    6
   -0.11485851889E-04   14    4    7    1
   -0.63966346976E-04   14    4    7    2
   -0.15978352892E-03   14    4    7    3
    0.32219798835E-04   14    4    7    4
   -0.11746040919E-03   14    4    7    5
   -0.19006402903E-03   14    4    7    6
   -0.83219055918E-03   14    4    7    7
    0.34262210172E-04   14    4    8    1
   -0.65284122902E-04   14    4    8    2
   -0.32181081795E-03   14    4    8    3
   -0.27815131858E-03   14    4    8    4
    0.15638332358E-03   14    4    8    5
    0.10186764842E-03   14    4    8    6
   -0.23700159799E-04   14    4    8    7
    0.43320519012E-03   14    4    8    8
   -0.69744578656E-04   14    4    9    1
    0.10483695855E-03   14    4    9    2
   -0.39506759703E-04   14    4    9    3
    0.17575015269E-03   14    4    9    4
    0.73969518271E-04   14    4    9    5
   -0.18840383060E-03   14    4    9    6
    0.19810788324E-03   14    4    9    7
    0.29552753117E-03   14    4    9    8
   -0.27845367754E-03   14    4    9    9
   -0.51343947887E-04   14    4   10    1
    0.32671933971E-03   14    4   10    2
    0.49352037920E-04   14    4   10    3
    0.12956029462E-03   14    4   10    4
    0.54897945507E-04   14    4   10    5
    0.26269428689E-04   14    4   10    6
    0.12306108874E-03   14    4   10    7
   -0.25364066344E-03   14    4   10    8
    0.14881847279E-03   14    4   10    9
   -0.17731318594E-03   14    4   10   10
   -0.18275046728E-04   14    4   11    1
    0.22576934061E-03   14    4   11    2
    0.22696343672E-04   14    4   11    3
    0.93432676865E-05   14    4   11    4
   -0.13250743507E-05   14    4   11    5
   -0.34738325483E-05   14    4   11    6
    0.34264100446E-04   14    4   11    7
   -0.36823998014E-04   14    4   11    8
    0.93790929302E-04   14    4   11    9
    0.10945067403E-04   14    4   11   10
   -0.51483594735E-03   14    4   11   11
    0.21616336094E-05   14    4   12    1
    0.17872295417E-03   14    4   12    2
    0.15687081619E-03   14    4   12    3
    0.18809625498E-04   14    4   12    4
   -0.30881840378E-04   14    4   12    5
    0.15296827146E-04   14    4   12    6
    0.10229036987E-03   14    4   12    7
   -0.11848149607E-03   14    4   12    8
    0.77726126515E-04   14    4   12    9
   -0.18094726499E-04   14    4   12   10
    0.10215561031E-05   14    4   12   11
   -0.42638700352E-03   14    4   12   12
    0.95554530274E-05   14    4   13    1
    0.10666107074E-04   14    4   13    2
   -0.15026100080E-04   14    4   13    3
   -0.17680175213E-03   14    4   13    4
    0.14700044058E-03   14    4   13    5
    0.27468358181E-05   14    4   13    6
    0.20896334070E-03   14    4   13    7
    0.21149061556E-03   14    4   13    8
    0.21387104848E-04   14    4   13    9
   -0.46808180950E-04   14    4   13   10
   -0.24202884211E-03   14    4   13   11
   -0.13694328948E-03   14    4   13   12
   -0.46865619941E-03   14    4   13   13
   -0.29083380197E-03   14    4   14    1
    0.41999335940E-04   14    4   14    2
   -0.29006652354E-04   14    4   14    3
    0.39327185084E-03   14    4   14    4
    0.63069742268E-03   14    5    1    1
   -0.35104961560E-03   14    5    2    1
    0.52795512141E-03   14    5    2    2
    0.38938162466E-03   14    5    3    1
   -0.16092687218E-04   14    5    3    2
    0.57583855741E-03   14    5    3    3
    0.22012165883E-04   14    5    4    1
    0.69655752051E-04   14    5    4    2
    0.23890586613E-03   14    5    4    3
    0.57211090295E-03   14    5    4    4
    0.27586256966E-04   14    5    5    1
   -0.76552108495E-03   14    5    5    2
   -0.43900663701E-03   14    5    5    3
   -0.40641840010E-04   14    5    5    4
    0.54209238224E-03   14    5    5    5
   -0.12780965500E-03   14    5    6    1
   -0.86488371068E-04   14    5    6    2
   -0.11575627263E-05   14    5    6    3
   -0.17794120177E-04   14    5    6    4
   -0.57478594586E-04   14    5    6    5
    0.43431496668E-03   14    5    6    6
    0.31390300462E-04   14    5    7    1
    0.62863578956E-04   14    5    7    2
   -0.33914829992E-03   14    5    7    3
    0.16773618101E-03   14    5    7    4
   -0.28828774663E-03   14    5    7    5
    0.10345210466E-03   14    5    7    6
   -0.32795615434E-03   14    5    7    7
   -0.11394311767E-04   14    5    8    1
    0.60785419117E-04   14    5    8    2
   -0.13453638553E-03   14    5    8    3
   -0.10624944370E-03   14    5    8    4
    0.15713751690E-04   14    5    8    5
   -0.18346326216E-03   14    5    8    6
    0.52174621988E-04   14    5    8    7
    0.93804146244E-03   14    5    8    8
   -0.71321942375E-04   14    5    9    1
   -0.13356428319E-03   14    5    9    2
   -0.31504650432E-04   14    5    9    3
    0.67290763764E-04   14    5    9    4
    0.18060761115E-03   14    5    9    5
   -0.18910048320E-03   14    5    9    6
   -0.28783089390E-03   14    5    9    7
   -0.18627536767E-03   14    5    9    8
    0.37652633822E-03   14    5    9    9
    0.60283789164E-04   14    5   10    1
    0.32351661444E-03   14    5   10    2
   -0.46927164257E-04   14    5   10    3
   -0.73389303372E-04   14    5   10    4
   -0.15162992349E-03   14    5   10    5
   -0.42504463459E-04   14    5   10    6
   -0.24215058566E-03   14    5   10    7
    0.12067990445E-03   14    5   10    8
    0.15370982992E-03   14    5   10    9
    0.25176058238E-03   14    5   10   10
    0.24221065047E-04   14    5   11    1
    0.22294824860E-03   14    5   11    2
   -0.21766600540E-04   14    5   11    3
    0.39899979158E-05   14    5   11    4
   -0.58431263028E-05   14    5   11    5
    0.58896550799E-05   14    5   11    6
   -0.33707403854E-04   14    5   11    7
    0.32895704245E-04   14    5   11    8
    0.94440249616E-04   14    5   11    9
   -0.90233318078E-05   14    5   11   10
    0.81599530818E-03   14    5   11   11
    0.75984266243E-07   14    5   12    1
    0.71872854897E-04   14    5   12    2
    0.16637298904E-03   14    5   12    3
    0.11220348023E-04   14    5   12    4
    0.50435263790E-04   14    5   12    5
    0.22163962171E-04   14    5   12    6
    0.10597036937E-03   14    5   12    7
   -0.96224637457E-04   14    5   12    8
    0.36997751862E-04   14    5   12    9
    0.41474987471E-05   14    5   12   10
    0.73573211260E-05   14    5   12   11
    0.79641097410E-03   14    5   12   12
   -0.95010518075E-05   14    5   13    1
    0.81834795020E-05   14    5   13    2
    0.32426295609E-04   14    5   13    3
   -0.14318349151E-03   14    5   13    4
    0.18024662438E-03   14    5   13    5
   -0.66157854048E-05   14    5   13    6
    0.21873513705E-03   14    5   13    7
    0.19884407718E-03   14    5   13    8
    0.20100987861E-04   14    5   13    9
    0.52781627115E-04   14    5   13   10
    0.23994477926E-03   14    5   13   11
   -0.65029927642E-04   14    5   13   12
    0.76513190678E-03   14    5   13   13
   -0.28848129013E-03   14    5   14    1
   -0.54909394217E-04   14    5   14    2
   -0.26822680769E-04   14    5   14    3
    0.22135304466E-03   14    5   14    4
    0.39139586664E-03   14    5   14    5
   -0.21455830624E-04   14    6    1    1
   -0.35206344104E-04   14    6    2    1
   -0.77962264235E-05   14    6    2    2
   -0.37496712433E-05   14    6    3    1
   -0.13976189613E-05   14    6    3    2
   -0.12624780508E-04   14    6    3    3
    0.27910902661E-05   14    6    4    1
   -0.82647158105E-04   14    6    4    2
   -0.77588501171E-04   14    6    4    3
   -0.73892387454E-04   14    6    4    4
   -0.18950021741E-05   14    6    5    1
   -0.78750250328E-04   14    6    5    2
    0.78946520699E-04   14    6    5    3
    0.45868387515E-05   14    6    5    4
    0.46515243817E-04   14    6    5    5
    0.24703349655E-04   14    6    6    1
   -0.19336632860E-03   14    6    6    2
   -0.30196620109E-05   14    6    6    3
   -0.23244020532E-04   14    6    6    4
    0.50943269746E-04   14    6    6    5
    0.94499607176E-05   14    6    6    6
    0.89755468386E-05   14    6    7    1
    0.26459622274E-04   14    6    7    2
    0.19398613957E-03   14    6    7    3
   -0.95822548493E-04   14    6    7    4
    0.19516637258E-03   14    6    7    5
    0.59750062796E-04   14    6    7    6
    0.48521279819E-03   14    6    7    7
    0.19682575035E-04   14    6    8    1
   -0.26236491280E-04   14    6    8    2
    0.15572181053E-03   14    6    8    3
    0.18106347097E-03   14    6    8    4
   -0.74607808740E-04   14    6    8    5
    0.82238357187E-04   14    6    8    6
   -0.15456462550E-04   14    6    8    7
   -0.47270882615E-03   14    6    8    8
   -0.25536737183E-03   14    6    9    1
    0.29512107248E-04   14    6    9    2
    0.44578687383E-04   14    6    9    3
   -0.22372904188E-03   14    6    9    4
   -0.22574756484E-03   14    6    9    5
   -0.67262230969E-03   14    6    9    6
    0.66008669662E-04   14    6    9    7
   -0.72828783612E-04   14    6    9    8
    0.12933557443E-04   14    6    9    9
   -0.31281674599E-05   14    6   10    1
   -0.48459424184E-03   14    6   10    2
    0.42099689099E-06   14    6   10    3
   -0.15900181578E-04   14    6   10    4
    0.42628427271E-04   14    6   10    5
    0.23891534713E-04   14    6   10    6
    0.73039815407E-04   14    6   10    7
    0.86156358114E-04   14    6   10    8
   -0.74515583209E-03   14    6   10    9
    0.11272762740E-04   14    6   10   10
    0.17043568359E-05   14    6   11    1
   -0.27814715412E-03   14    6   11    2
   -0.34953715642E-06   14    6   11    3
    0.19231593969E-06   14    6   11    4
   -0.32504311807E-05   14    6   11    5
    0.17536007172E-05   14    6   11    6
   -0.12792748836E-04   14    6   11    7
   -0.97605476477E-05   14    6   11    8
   -0.14889045564E-03   14    6   11    9
   -0.11865056867E-05   14    6   11   10
    0.56430015563E-04   14    6   11   11
   -0.49120966234E-05   14    6   12    1
   -0.16952682077E-03   14    6   12    2
   -0.17387561498E-03   14    6   12    3
   -0.16150345052E-04   14    6   12    4
    0.13529401541E-04   14    6   12    5
   -0.11385327978E-04   14    6   12    6
   -0.97616591969E-04   14    6   12    7
    0.11044972728E-03   14    6   12    8
   -0.11126155362E-03   14    6   12    9
    0.18138607915E-04   14    6   12   10
    0.37928894340E-05   14    6   12   11
    0.41575761112E-04   14    6   12   12
    0.86207724421E-07   14    6   13    1
   -0.23255186244E-04   14    6   13    2
   -0.25461642981E-05   14    6   13    3
    0.16088010975E-03   14    6   13    4
   -0.16283499145E-03   14    6   13    5
    0.17604411586E-05   14    6   13    6
   -0.20332133776E-03   14    6   13    7
   -0.19784497007E-03   14    6   13    8
   -0.37950289288E-04   14    6   13    9
    0.15965696799E-05   14    6   13   10
    0.22446370158E-05   14    6   13   11
    0.14593135163E-03   14    6   13   12
    0.76854074770E-04   14    6   13   13
    0.28932222829E-03   14    6   14    1
   -0.44933404686E-05   14    6   14    2
    0.34081250010E-04   14    6   14    3
   -0.18560734790E-03   14    6   14    4
   -0.18487678221E-03   14    6   14    5
    0.41479851247E-03   14    6   14    6
   -0.17190486011E-03   14    7    1    1
    0.24322111809E-05   14    7    2    1
   -0.19988662372E-03   14    7    2    2
    0.25610102168E-03   14    7    3    1
   -0.15435552885E-03   14    7    3    2
   -0.20736096950E-03   14    7    3    3
    0.79050281550E-06   14    7    4    1
    0.13663820118E-03   14    7    4    2
   -0.56081996532E-04   14    7    4    3
   -0.33674184217E-03   14    7    4    4
    0.43297803068E-04   14    7    5    1
   -0.13910515346E-03   14    7    5    2
   -0.80758904451E-04   14    7    5    3
   -0.22204960711E-04   14    7    5    4
   -0.88284369702E-04   14    7    5    5
    0.89107418764E-04   14    7    6    1
    0.31686265409E-04   14    7    6    2
    0.14199671129E-03   14    7    6    3
   -0.72281589054E-04   14    7    6    4
    0.12832291902E-03   14    7    6    5
   -0.29140965737E-04   14    7    6    6
    0.27515454321E-03   14    7    7    1
   -0.11297968979E-03   14    7    7    2
   -0.25652675390E-04   14    7    7    3
    0.12089145943E-03   14    7    7    4
    0.10689780939E-03   14    7    7    5
    0.53460594635E-03   14    7    7    6
   -0.34627537965E-03   14    7    7    7
   -0.55528338463E-04   14    7    8    1
   -0.69538714637E-04   14    7    8    2
   -0.38247095289E-04   14    7    8    3
    0.85434224153E-04   14    7    8    4
    0.15209676095E-03   14    7    8    5
    0.79216053990E-05   14    7    8    6
    0.36188984843E-04   14    7    8    7
   -0.97513144276E-04   14    7    8    8
    0.36057064588E-04   14    7    9    1
    0.81230270884E-04   14    7    9    2
   -0.25721282310E-03   14    7    9    3
    0.20637031502E-03   14    7    9    4
   -0.16728233792E-03   14    7    9    5
    0.65099676921E-04   14    7    9    6
   -0.67936267041E-03   14    7    9    7
   -0.14508909523E-03   14    7    9    8
   -0.85959585770E-04   14    7    9    9
   -0.32700614180E-05   14    7   10    1
    0.48168861569E-04   14    7   10    2
   -0.21081117499E-03   14    7   10    3
   -0.27719507780E-04   14    7   10    4
   -0.33603263529E-05   14    7   10    5
   -0.55718693307E-04   14    7   10    6
   -0.78003777385E-04   14    7   10    7
    0.40640155765E-03   14    7   10    8
    0.10310245501E-03   14    7   10    9
   -0.16560265977E-03   14    7   10   10
    0.19009009888E-04   14    7   11    1
    0.12615653074E-04   14    7   11    2
   -0.33526721361E-04   14    7   11    3
    0.17929823600E-04   14    7   11    4
   -0.39584977398E-04   14    7   11    5
    0.11112875089E-04   14    7   11    6
   -0.14427020278E-03   14    7   11    7
   -0.11026629311E-04   14    7   11    8
   -0.18478450383E-05   14    7   11    9
   -0.52515405455E-04   14    7   11   10
    0.13216383230E-02   14    7   11   11
   -0.85965422464E-05   14    7   12    1
   -0.22625423433E-04   14    7   12    2
   -0.44170237474E-05   14    7   12    3
    0.66527921992E-05   14    7   12    4
    0.68451234932E-04   14    7   12    5
    0.43910414666E-04   14    7   12    6
   -0.36806442556E-04   14    7   12    7
    0.18072475454E-04   14    7   12    8
   -0.65243676920E-04   14    7   12    9
    0.39957918139E-04   14    7   12   10
    0.38100959821E-04   14    7   12   11
    0.13903549666E-02   14    7   12   12
   -0.30560352194E-04   14    7   13    1
   -0.12284831154E-04   14    7   13    2
    0.12054898123E-04   14    7   13    3
    0.45052653343E-04   14    7   13    4
    0.67979386116E-04   14    7   13    5
    0.36924740062E-04   14    7   13    6
   -0.10724153039E-04   14    7   13    7
    0.29269301519E-04   14    7   13    8
   -0.66971057911E-04   14    7   13    9
   -0.57699066045E-04   14    7   13   10
   -0.78147254969E-04   14    7   13   11
   -0.38731255376E-04   14    7   13   12
    0.12898083643E-02   14    7   13   13
   -0.12538465554E-04   14    7   14    1
   -0.35715089019E-04   14    7   14    2
    0.86282420766E-04   14    7   14    3
   -0.72256018325E-04   14    7   14    4
    0.10517606260E-03   14    7   14    5
   -0.78523376532E-05   14    7   14    6
    0.37756711060E-03   14    7   14    7
    0.28673399966E-04   14    8    1    1
    0.26445845138E-06   14    8    2    1
   -0.20607299277E-04   14    8    2    2
    0.26865981844E-03   14    8    3    1
    0.15536414619E-03   14    8    3    2
   -0.10025123798E-04   14    8    3    3
    0.47896215280E-04   14    8    4    1
    0.14330024729E-03   14    8    4    2
   -0.87430623791E-04   14    8    4    3
    0.92107011364E-04   14    8    4    4
    0.18375895684E-05   14    8    5    1
   -0.14238884048E-03   14    8    5    2
   -0.56479450005E-04   14    8    5    3
   -0.22390745241E-04   14    8    5    4
   -0.14854561514E-03   14    8    5    5
    0.86754727453E-04   14    8    6    1
   -0.31646109164E-04   14    8    6    2
    0.13589000765E-03   14    8    6    3
    0.12769722646E-03   14    8    6    4
   -0.66382473684E-04   14    8    6    5
    0.14851473243E-03   14    8    6    6
    0.50630861587E-04   14    8    7    1
   -0.68088826569E-04   14    8    7    2
    0.41236764597E-04   14    8    7    3
   -0.14136296020E-03   14    8    7    4
   -0.95253263004E-04   14    8    7    5
   -0.67329324979E-05   14    8    7    6
    0.56421412599E-04   14    8    7    7
   -0.27404063735E-03   14    8    8    1
   -0.10998644867E-03   14    8    8    2
    0.32610788528E-04   14    8    8    3
   -0.86750819305E-04   14    8    8    4
   -0.12339113784E-03   14    8    8    5
   -0.53293297258E-03   14    8    8    6
    0.12903056026E-04   14    8    8    7
   -0.18573645119E-03   14    8    8    8
   -0.41681100864E-04   14    8    9    1
    0.80617231661E-04   14    8    9    2
    0.26073250931E-03   14    8    9    3
    0.16236695500E-03   14    8    9    4
   -0.20766965265E-03   14    8    9    5
   -0.75078761718E-04   14    8    9    6
   -0.15548120124E-03   14    8    9    7
   -0.69287293984E-03   14    8    9    8
    0.79511954191E-04   14    8    9    9
    0.61203164920E-05   14    8   10    1
   -0.57557604591E-04   14    8   10    2
   -0.20716389163E-03   14    8   10    3
   -0.19588296027E-04   14    8   10    4
   -0.41112701885E-04   14    8   10    5
   -0.33934308171E-04   14    8   10    6
   -0.40639335317E-03   14    8   10    7
    0.10228044555E-03   14    8   10    8
   -0.10537931562E-03   14    8   10    9
   -0.76605659394E-04   14    8   10   10
    0.21409657421E-04   14    8   11    1
   -0.19401056757E-04   14    8   11    2
   -0.34345529528E-04   14    8   11    3
   -0.39869069686E-04   14    8   11    4
    0.19491172597E-04   14    8   11    5
    0.90702778295E-05   14    8   11    6
    0.12602239332E-04   14    8   11    7
    0.14622261990E-03   14    8   11    8
    0.58349494614E-06   14    8   11    9
   -0.47316850999E-04   14    8   11   10
    0.11067782317E-02   14    8   11   11
    0.40529685901E-05   14    8   12    1
   -0.51668886116E-04   14    8   12    2
   -0.17459342772E-04   14    8   12    3
   -0.24910836959E-04   14    8   12    4
   -0.40150433633E-05   14    8   12    5
   -0.21802790270E-04   14    8   12    6
   -0.59177742603E-04   14    8   12    7
    0.79585998245E-05   14    8   12    8
   -0.10250382607E-03   14    8   12    9
    0.69622297260E-05   14    8   12   10
   -0.14783907815E-04   14    8   12   11
    0.92425258603E-03   14    8   12   12
   -0.29478153398E-04   14    8   13    1
    0.10107934256E-04   14    8   13    2
    0.18525462280E-04   14    8   13    3
    0.69801581960E-04   14    8   13    4
    0.42035725064E-04   14    8   13    5
    0.37677814353E-04   14    8   13    6
   -0.20661267706E-04   14    8   13    7
   -0.85950821565E-05   14    8   13    8
    0.62931525506E-04   14    8   13    9
   -0.58676627780E-04   14    8   13   10
   -0.75735492882E-04   14    8   13   11
   -0.49015279381E-04   14    8   13   12
    0.10715884160E-02   14    8   13   13
    0.18660518260E-04   14    8   14    1
   -0.48834082649E-04   14    8   14    2
   -0.86495499163E-04   14    8   14    3
   -0.10619963452E-03   14    8   14    4
    0.67501511958E-04   14    8   14    5
    0.10996586063E-04   14    8   14    6
    0.11485977968E-03   14    8   14    7
    0.37448229087E-03   14    8   14    8
   -0.10998576390E-01   14    9    1    1
    0.26859543796E-05   14    9    2    1
   -0.10277509001E-01   14    9    2    2
    0.56613900916E-04   14    9    3    1
    0.16735384078E-05   14    9    3    2
   -0.10761500979E-01   14    9    3    3
    0.13952912654E-05   14    9    4    1
   -0.14454025671E-04   14    9    4    2
   -0.30823851458E-04   14    9    4    3
   -0.10284266205E-01   14    9    4    4
    0.10313964440E-05   14    9    5    1
    0.23191148252E-04   14    9    5    2
   -0.23012263478E-04   14    9    5    3
   -0.55531924681E-04   14    9    5    4
   -0.10285933280E-01   14    9    5    5
    0.15940901182E-03   14    9    6    1
    0.58178572248E-05   14    9    6    2
    0.59804657891E-04   14    9    6    3
    0.52935460274E-04   14    9    6    4
    0.45105653702E-04   14    9    6    5
   -0.92196880008E-02   14    9    6    6
    0.22443018683E-04   14    9    7    1
    0.52416918335E-04   14    9    7    2
    0.26849913518E-03   14    9    7    3
   -0.35312088673E-03   14    9    7    4
    0.41141866672E-03   14    9    7    5
    0.69959591476E-04   14    9    7    6
   -0.84760814817E-02   14    9    7    7
   -0.22131478303E-04   14    9    8    1
    0.55750373259E-04   14    9    8    2
   -0.26848171949E-03   14    9    8    3
   -0.40448449628E-03   14    9    8    4
    0.34126364243E-03   14    9    8    5
   -0.90133683566E-04   14    9    8    6
    0.38740223544E-03   14    9    8    7
   -0.85028233723E-02   14    9    8    8
   -0.25012667991E-07   14    9    9    1
   -0.17645169118E-03   14    9    9    2
   -0.40082877889E-06   14    9    9    3
   -0.33785112826E-04   14    9    9    4
    0.36629525619E-04   14    9    9    5
    0.10421650121E-04   14    9    9    6
    0.71334976885E-04   14    9    9    7
    0.10160051517E-03   14    9    9    8
   -0.10485676668E-01   14    9    9    9
   -0.18141043328E-03   14    9   10    1
    0.54315662226E-05   14    9   10    2
   -0.71759572870E-04   14    9   10    3
    0.41479799408E-03   14    9   10    4
    0.41235441917E-03   14    9   10    5
   -0.70379951762E-03   14    9   10    6
    0.44774111516E-04   14    9   10    7
   -0.49289753346E-04   14    9   10    8
    0.11709349902E-05   14    9   10    9
   -0.61066716626E-02   14    9   10   10
    0.30412079444E-04   14    9   11    1
   -0.15883645412E-05   14    9   11    2
    0.14750391934E-04   14    9   11    3
   -0.81049457044E-04   14    9   11    4
   -0.80576025660E-04   14    9   11    5
    0.25805972913E-03   14    9   11    6
   -0.40506389718E-04   14    9   11    7
    0.39225192689E-04   14    9   11    8
   -0.13450180558E-06   14    9   11    9
   -0.89072259010E-03   14    9   11   10
    0.18563767101E-01   14    9   11   11
    0.15708502662E-04   14    9   12    1
   -0.57183697106E-05   14    9   12    2
    0.53045942782E-05   14    9   12    3
   -0.40372720579E-04   14    9   12    4
   -0.12071508134E-03   14    9   12    5
    0.35655060011E-03   14    9   12    6
   -0.47406740607E-03   14    9   12    7
   -0.52361934436E-03   14    9   12    8
    0.67279226385E-05   14    9   12    9
   -0.12015567485E-02   14    9   12   10
    0.17733329188E-03   14    9   12   11
    0.18001619374E-01   14    9   12   12
   -0.93668505127E-05   14    9   13    1
    0.83524526142E-06   14    9   13    2
   -0.11450031918E-03   14    9   13    3
   -0.27378642910E-04   14    9   13    4
   -0.33194944407E-04   14    9   13    5
   -0.78908930876E-04   14    9   13    6
   -0.64424478952E-03   14    9   13    7
    0.61907760846E-03   14    9   13    8
    0.14368349307E-04   14    9   13    9
   -0.12381081466E-03   14    9   13   10
    0.53679175116E-04   14    9   13   11
   -0.28365058857E-04   14    9   13   12
    0.18933522546E-01   14    9   13   13
    0.33178589536E-05   14    9   14    1
    0.20127384056E-03   14    9   14    2
   -0.12558592570E-05   14    9   14    3
   -0.26740308752E-05   14    9   14    4
   -0.16947008905E-05   14    9   14    5
    0.12561669955E-05   14    9   14    6
    0.67979459314E-04   14    9   14    7
    0.45513711108E-04   14    9   14    8
    0.18346926342E-02   14    9   14    9
    0.16418296567E-03   14   10    1    1
   -0.11868176064E-02   14   10    2    1
    0.14969353715E-03   14   10    2    2
   -0.62488727317E-06   14   10    3    1
    0.81710419029E-04   14   10    3    2
    0.17212907921E-03   14   10    3    3
   -0.19732842140E-04   14   10    4    1
   -0.48436154913E-03   14   10    4    2
    0.10417450408E-02   14   10    4    3
    0.39002932978E-03   14   10    4    4
    0.13895588146E-04   14   10    5    1
   -0.48287465891E-03   14   10    5    2
   -0.10440774351E-02   14   10    5    3
    0.65935912683E-05   14   10    5    4
   -0.89099375378E-04   14   10    5    5
   -0.18155231069E-04   14   10    6    1
   -0.68901488301E-03   14   10    6    2
    0.96738294912E-05   14   10    6    3
    0.10879238974E-03   14   10    6    4
   -0.13694973268E-03   14   10    6    5
    0.13347871441E-03   14   10    6    6
    0.13593813268E-05   14   10    7    1
   -0.23239291856E-04   14   10    7    2
   -0.12304874769E-02   14   10    7    3
    0.66895249835E-03   14   10    7    4
   -0.10320419317E-02   14   10    7    5
   -0.26052738327E-03   14   10    7    6
   -0.30449795104E-02   14   10    7    7
    0.12459597666E-04   14   10    8    1
    0.45662215105E-05   14   10    8    2
   -0.11737377277E-02   14   10    8    3
   -0.10061808159E-02   14   10    8    4
    0.63849628569E-03   14   10    8    5
   -0.25805946679E-03   14   10    8    6
    0.35174180246E-04   14   10    8    7
    0.32571891969E-02   14   10    8    8
   -0.40724619163E-03   14   10    9    1
   -0.41141422836E-04   14   10    9    2
   -0.16335337698E-03   14   10    9    3
    0.23244345419E-03   14   10    9    4
    0.26281668652E-03   14   10    9    5
   -0.70733039339E-03   14   10    9    6
   -0.14889495259E-03   14   10    9    7
    0.19027071116E-03   14   10    9    8
    0.12281979181E-03   14   10    9    9
    0.15090375307E-04   14   10   10    1
    0.13760961101E-02   14   10   10    2
    0.11051378053E-05   14   10   10    3
    0.69883296054E-04   14   10   10    4
   -0.13015273544E-03   14   10   10    5
   -0.26070863123E-04   14   10   10    6
   -0.23445898318E-03   14   10   10    7
   -0.27436526164E-03   14   10   10    8
    0.13549587207E-02   14   10   10    9
    0.32358402327E-04   14   10   10   10
   -0.22699483364E-05   14   10   11    1
    0.98987388530E-03   14   10   11    2
    0.23208809542E-05   14   10   11    3
    0.96997206113E-05   14   10   11    4
    0.54973501761E-06   14   10   11    5
   -0.29543656929E-05   14   10   11    6
   -0.26051361471E-05   14   10   11    7
   -0.13164323408E-04   14   10   11    8
    0.12583517622E-03   14   10   11    9
    0.19042095517E-04   14   10   11   10
   -0.26892202825E-03   14   10   11   11
    0.13987334847E-04   14   10   12    1
    0.63828156848E-03   14   10   12    2
    0.65819366745E-03   14   10   12    3
    0.57737674662E-04   14   10   12    4
   -0.17116521762E-04   14   10   12    5
    0.66598934033E-04   14   10   12    6
    0.42386612698E-03   14   10   12    7
   -0.38964094497E-03   14   10   12    8
    0.19754668625E-03   14   10   12    9
   -0.19746683093E-05   14   10   12   10
    0.13856536213E-04   14   10   12   11
   -0.39084764317E-04   14   10   12   12
   -0.20192435398E-06   14   10   13    1
    0.85560972356E-04   14   10   13    2
    0.19728134563E-04   14   10   13    3
   -0.63400727740E-03   14   10   13    4
    0.64264877679E-03   14   10   13    5
   -0.22328010266E-05   14   10   13    6
    0.68687648521E-03   14   10   13    7
    0.63697950980E-03   14   10   13    8
    0.75461601130E-04   14   10   13    9
    0.77903101808E-06   14   10   13   10
   -0.17591813559E-04   14   10   13   11
   -0.81993901906E-03   14   10   13   12
   -0.34297706301E-03   14   10   13   13
   -0.10175800140E-02   14   10   14    1
    0.20044726468E-05   14   10   14    2
   -0.94406612496E-04   14   10   14    3
    0.74331125403E-03   14   10   14    4
    0.73650166681E-03   14   10   14    5
   -0.92462761969E-03   14   10   14    6
    0.55132156131E-04   14   10   14    7
   -0.69129408375E-04   14   10   14    8
   -0.27413119993E-04   14   10   14    9
    0.45462863551E-02   14   10   14   10
    0.68277302911E-04   14   11    1    1
   -0.61900817232E-03   14   11    2    1
    0.74047843636E-04   14   11    2    2
   -0.13666779385E-06   14   11    3    1
    0.23360542060E-04   14   11    3    2
    0.72356826016E-04   14   11    3    3
   -0.10210507102E-04   14   11    4    1
   -0.16004172495E-03   14   11    4    2
    0.45999664389E-03   14   11    4    3
    0.16880450657E-03   14   11    4    4
    0.47442051432E-05   14   11    5    1
   -0.16024619578E-03   14   11    5    2
   -0.46164908860E-03   14   11    5    3
    0.33770749257E-05   14   11    5    4
   -0.35069895544E-04   14   11    5    5
   -0.29474211143E-05   14   11    6    1
   -0.24147914381E-03   14   11    6    2
    0.53034246988E-05   14   11    6    3
    0.44391795662E-04   14   11    6    4
   -0.60669680535E-04   14   11    6    5
    0.59653994001E-04   14   11    6    6
   -0.16024742420E-04   14   11    7    1
   -0.23457053930E-04   14   11    7    2
   -0.48267599120E-03   14   11    7    3
    0.25493032473E-03   14   11    7    4
   -0.39394234215E-03   14   11    7    5
   -0.13343353080E-03   14   11    7    6
   -0.13309474413E-02   14   11    7    7
   -0.11071602390E-04   14   11    8    1
    0.17067745922E-04   14   11    8    2
   -0.47242678577E-03   14   11    8    3
   -0.39787608730E-03   14   11    8    4
    0.25048595346E-03   14   11    8    5
   -0.13182406706E-03   14   11    8    6
    0.15400843026E-04   14   11    8    7
    0.14377545307E-02   14   11    8    8
   -0.24435072168E-03   14   11    9    1
   -0.97368691630E-05   14   11    9    2
   -0.89219487416E-04   14   11    9    3
    0.22376708661E-03   14   11    9    4
    0.23537420897E-03   14   11    9    5
   -0.37266289864E-03   14   11    9    6
   -0.70996754622E-04   14   11    9    7
    0.89660992595E-04   14   11    9    8
    0.52884321012E-04   14   11    9    9
   -0.36250291067E-05   14   11   10    1
    0.45913427067E-03   14   11   10    2
   -0.11472257181E-05   14   11   10    3
    0.26350037436E-04   14   11   10    4
   -0.28101349268E-04   14   11   10    5
   -0.17800013415E-04   14   11   10    6
   -0.11796640171E-03   14   11   10    7
   -0.13810092773E-03   14   11   10    8
    0.42644986531E-03   14   11   10    9
    0.53411489728E-04   14   11   10   10
   -0.83131139812E-05   14   11   11    1
   -0.43346843761E-03   14   11   11    2
   -0.22452702131E-05   14   11   11    3
   -0.10587574152E-04   14   11   11    4
    0.33773704725E-04   14   11   11    5
    0.49705869232E-05   14   11   11    6
    0.72310791734E-04   14   11   11    7
    0.59493408680E-04   14   11   11    8
    0.79825659135E-03   14   11   11    9
   -0.16245946736E-04   14   11   11   10
   -0.12252599487E-03   14   11   11   11
    0.65213805833E-05   14   11   12    1
    0.34826994308E-03   14   11   12    2
    0.10984102855E-03   14   11   12    3
    0.74210220137E-05   14   11   12    4
   -0.48085004902E-05   14   11   12    5
    0.32487968980E-04   14   11   12    6
    0.19752108306E-03   14   11   12    7
   -0.25165415689E-03   14   11   12    8
   -0.15451305542E-03   14   11   12    9
    0.17302186435E-04   14   11   12   10
   -0.64387035871E-04   14   11   12   11
    0.91451922616E-03   14   11   12   12
    0.17926332316E-05   14   11   13    1
    0.59629504434E-04   14   11   13    2
   -0.19029949079E-05   14   11   13    3
    0.15540807972E-04   14   11   13    4
   -0.15939345856E-04   14   11   13    5
   -0.45665823533E-05   14   11   13    6
    0.33025805408E-03   14   11   13    7
    0.31216998950E-03   14   11   13    8
   -0.84697042061E-05   14   11   13    9
    0.18004074674E-04   14   11   13   10
   -0.47677270495E-05   14   11   13   11
   -0.95685856023E-02   14   11   13   12
   -0.76094285357E-03   14   11   13   13
    0.76362522112E-05   14   11   14    1
    0.42793689194E-05   14   11   14    2
    0.25519533671E-04   14   11   14    3
   -0.98695680386E-05   14   11   14    4
   -0.75926033265E-05   14   11   14    5
    0.23808206333E-03   14   11   14    6
   -0.32174221825E-04   14   11   14    7
    0.27815491101E-04   14   11   14    8
   -0.75454345975E-05   14   11   14    9
    0.39223077277E-03   14   11   14   10
    0.29722312838E-01   14   11   14   11
    0.31568314716E-03   14   12    1    1
    0.15954151842E-03   14   12    2    1
    0.31855971639E-03   14   12    2    2
    0.11805935072E-04   14   12    3    1
    0.23330868990E-04   14   12    3    2
    0.30072137695E-03   14   12    3    3
   -0.60529997338E-05   14   12    4    1
    0.90919907612E-04   14   12    4    2
   -0.10554495689E-03   14   12    4    3
    0.29667215150E-03   14   12    4    4
   -0.70891615352E-05   14   12    5    1
   -0.14365955353E-03   14   12    5    2
    0.15444005780E-03   14   12    5    3
    0.25403373512E-05   14   12    5    4
    0.35070418674E-03   14   12    5    5
   -0.23502240608E-04   14   12    6    1
    0.52913444021E-04   14   12    6    2
   -0.17977974533E-05   14   12    6    3
   -0.20337568365E-04   14   12    6    4
    0.16337801210E-04   14   12    6    5
    0.28774614064E-03   14   12    6    6
    0.52525079555E-05   14   12    7    1
   -0.52022328878E-04   14   12    7    2
    0.15235783668E-03   14   12    7    3
   -0.58997030552E-04   14   12    7    4
    0.16214016601E-03   14   12    7    5
    0.66405470340E-04   14   12    7    6
    0.68196758524E-03   14   12    7    7
    0.34576352185E-05   14   12    8    1
   -0.74603136860E-04   14   12    8    2
    0.19417449749E-03   14   12    8    3
    0.96235914744E-04   14   12    8    4
   -0.13526637866E-03   14   12    8    5
    0.16319102586E-05   14   12    8    6
    0.16602591285E-04   14   12    8    7
   -0.16030656714E-03   14   12    8    8
    0.93960196849E-04   14   12    9    1
   -0.27883508542E-04   14   12    9    2
    0.47304314311E-04   14   12    9    3
   -0.25066225470E-04   14   12    9    4
   -0.18665686200E-03   14   12    9    5
    0.13726688652E-04   14   12    9    6
   -0.16977976718E-03   14   12    9    7
   -0.27260842348E-03   14   12    9    8
    0.24990240516E-03   14   12    9    9
    0.11475679444E-04   14   12   10    1
   -0.15822933218E-03   14   12   10    2
   -0.74076501183E-05   14   12   10    3
   -0.27781038427E-04   14   12   10    4
   -0.12926407286E-04   14   12   10    5
   -0.25221935954E-04   14   12   10    6
    0.79654154253E-04   14   12   10    7
    0.69273918704E-06   14   12   10    8
   -0.29477849128E-03   14   12   10    9
    0.37503386269E-03   14   12   10   10
    0.18281370971E-04   14   12   11    1
    0.71845793915E-04   14   12   11    2
    0.17754042085E-03   14   12   11    3
    0.11436949916E-04   14   12   11    4
    0.10410097292E-04   14   12   11    5
   -0.34829084936E-06   14   12   11    6
   -0.13658531451E-03   14   12   11    7
    0.99416517392E-04   14   12   11    8
   -0.17598224747E-03   14   12   11    9
   -0.99235985596E-05   14   12   11   10
    0.14788514511E-02   14   12   11   11
   -0.38289733852E-04   14   12   12    1
   -0.76558275310E-03   14   12   12    2
   -0.44882622487E-04   14   12   12    3
   -0.18531189061E-04   14   12   12    4
    0.10241016541E-03   14   12   12    5
   -0.56707918516E-05   14   12   12    6
   -0.11297608341E-03   14   12   12    7
    0.22445587954E-03   14   12   12    8
    0.76290251675E-03   14   12   12    9
   -0.81421875137E-04   14   12   12   10
   -0.45380848958E-03   14   12   12   11
    0.12478208564E-02   14   12   12   12
    0.22548163663E-03   14   12   13    1
   -0.70098246306E-05   14   12   13    2
    0.84843323762E-05   14   12   13    3
   -0.25695003476E-04   14   12   13    4
    0.22007932763E-04   14   12   13    5
    0.19930626818E-03   14   12   13    6
   -0.13694612017E-03   14   12   13    7
   -0.83342972909E-04   14   12   13    8
    0.14077739273E-04   14   12   13    9
   -0.15638413430E-03   14   12   13   10
    0.11181137800E-01   14   12   13   11
    0.82706854098E-02   14   12   13   12
    0.19499772008E-02   14   12   13   13
    0.60273356845E-04   14   12   14    1
   -0.49187113477E-04   14   12   14    2
   -0.68960749007E-04   14   12   14    3
   -0.15567724292E-03   14   12   14    4
    0.45736805792E-03   14   12   14    5
    0.19912239438E-03   14   12   14    6
   -0.19775872472E-03   14   12   14    7
   -0.24496767915E-03   14   12   14    8
    0.78172154059E-04   14   12   14    9
   -0.51961838307E-03   14   12   14   10
   -0.67204606324E-02   14   12   14   11
    0.28258877303E-01   14   12   14   12
    0.12561573441E-04   14   13    1    1
    0.19980654622E-04   14   13    2    1
    0.13917946821E-04   14   13    2    2
   -0.36414355485E-06   14   13    3    1
   -0.20866845022E-03   14   13    3    2
    0.12272595443E-04   14   13    3    3
    0.49963234062E-04   14   13    4    1
   -0.16302028235E-04   14   13    4    2
   -0.10561740233E-04   14   13    4    3
   -0.14085237315E-03   14   13    4    4
   -0.50869763080E-04   14   13    5    1
   -0.22854833597E-04   14   13    5    2
    0.12763830063E-04   14   13    5    3
    0.11466061992E-05   14   13    5    4
    0.16753814645E-03   14   13    5    5
   -0.10083146019E-05   14   13    6    1
    0.45337411505E-05   14   13    6    2
   -0.67676938028E-06   14   13    6    3
   -0.46603414014E-05   14   13    6    4
    0.23114981513E-05   14   13    6    5
    0.81740662555E-05   14   13    6    6
   -0.21711686002E-04   14   13    7    1
   -0.29763625470E-04   14   13    7    2
   -0.48515316092E-05   14   13    7    3
    0.14229560821E-03   14   13    7    4
    0.16404289780E-03   14   13    7    5
    0.82289739991E-04   14   13    7    6
    0.12256467384E-04   14   13    7    7
   -0.20791051029E-04   14   13    8    1
    0.25999536373E-04   14   13    8    2
   -0.56142957927E-06   14   13    8    3
    0.16143049541E-03   14   13    8    4
    0.13605522408E-03   14   13    8    5
    0.81127199217E-04   14   13    8    6
    0.33303577439E-06   14   13    8    7
   -0.87454891043E-05   14   13    8    8
    0.14778214926E-04   14   13    9    1
    0.72496381658E-09   14   13    9    2
   -0.10190634167E-03   14   13    9    3
   -0.62524207773E-05   14   13    9    4
   -0.12729977174E-04   14   13    9    5
   -0.23208602105E-04   14   13    9    6
   -0.19499975124E-03   14   13    9    7
    0.18165044280E-03   14   13    9    8
    0.17915862821E-04   14   13    9    9
   -0.19075401035E-05   14   13   10    1
   -0.20512433698E-04   14   13   10    2
    0.85398586164E-07   14   13   10    3
   -0.97436178580E-04   14   13   10    4
    0.98657118912E-04   14   13   10    5
    0.31049615034E-05   14   13   10    6
    0.30910120725E-03   14   13   10    7
    0.30262636039E-03   14   13   10    8
    0.89669605633E-05   14   13   10    9
   -0.43530075150E-05   14   13   10   10
   -0.50414465512E-06   14   13   11    1
    0.14289934739E-04   14   13   11    2
    0.58202013129E-05   14   13   11    3
    0.46202983975E-04   14   13   11    4
   -0.45351792713E-04   14   13   11    5
   -0.42578800577E-05   14   13   11    6
    0.74869899750E-04   14   13   11    7
    0.82594202625E-04   14   13   11    8
   -0.58000768902E-05   14   13   11    9
    0.79240609591E-05   14   13   11   10
   -0.64044961280E-04   14   13   11   11
    0.85142769929E-04   14   13   12    1
    0.12950502381E-04   14   13   12    2
    0.41296426151E-04   14   13   12    3
    0.27279031218E-04   14   13   12    4
   -0.38894696490E-03   14   13   12    5
   -0.35041173991E-03   14   13   12    6
    0.14115693038E-03   14   13   12    7
    0.12057971883E-03   14   13   12    8
   -0.43317583833E-05   14   13   12    9
    0.65451923941E-03   14   13   12   10
   -0.22398735826E-02   14   13   12   11
   -0.16349601528E-01   14   13   12   12
    0.69482182256E-05   14   13   13    1
   -0.81364922440E-03   14   13   13    2
   -0.17550045571E-05   14   13   13    3
   -0.17851726918E-04   14   13   13    4
    0.17016846530E-04   14   13   13    5
   -0.18140380733E-05   14   13   13    6
    0.81909823749E-04   14   13   13    7
    0.70513054650E-04   14   13   13    8
    0.89657982053E-03   14   13   13    9
    0.15809103579E-05   14   13   13   10
    0.30937116472E-03   14   13   13   11
   -0.25886077981E-03   14   13   13   12
   -0.67223320510E-04   14   13   13   13
   -0.31221159009E-05   14   13   14    1
    0.11608429574E-05   14   13   14    2
    0.33183499966E-03   14   13   14    3
    0.40962778650E-04   14   13   14    4
    0.50423464507E-04   14   13   14    5
   -0.79567918944E-04   14   13   14    6
   -0.37841439998E-03   14   13   14    7
    0.37245138772E-03   14   13   14    8
    0.63644320052E-05   14   13   14    9
   -0.27503122068E-04   14   13   14   10
   -0.67374351513E-03   14   13   14   11
   -0.32907944786E-03   14   13   14   12
    0.32597619831E-01   14   13   14   13
    0.20368852524       14   14    1    1
    0.24691077750E-04   14   14    2    1
    0.20695185806       14   14    2    2
    0.16928415046E-03   14   14    3    1
    0.35590486567E-05   14   14    3    2
    0.20280022010       14   14    3    3
   -0.33745380894E-02   14   14    4    1
    0.34610083874E-03   14   14    4    2
   -0.22173092800E-03   14   14    4    3
    0.20436206372       14   14    4    4
   -0.33545782627E-02   14   14    5    1
   -0.35224261035E-03   14   14    5    2
   -0.20445507173E-03   14   14    5    3
    0.10284805808E-02   14   14    5    4
    0.20435258363       14   14    5    5
   -0.45040596575E-02   14   14    6    1
    0.11615595225E-03   14   14    6    2
    0.64093992868E-03   14   14    6    3
   -0.51184007860E-02   14   14    6    4
   -0.51301930641E-02   14   14    6    5
    0.19615682085       14   14    6    6
    0.37795454690E-03   14   14    7    1
    0.51202653663E-03   14   14    7    2
   -0.13655178984E-02   14   14    7    3
   -0.24930333171E-02   14   14    7    4
    0.28087114617E-02   14   14    7    5
   -0.29561705784E-03   14   14    7    6
    0.20611215724       14   14    7    7
   -0.38666020086E-03   14   14    8    1
    0.67838752689E-03   14   14    8    2
    0.13962478106E-02   14   14    8    3
   -0.27806047469E-02   14   14    8    4
    0.24120689136E-02   14   14    8    5
    0.15762074682E-03   14   14    8    6
    0.15954910406E-01   14   14    8    7
    0.20557645406       14   14    8    8
   -0.18301288868E-04   14   14    9    1
   -0.68809842990E-02   14   14    9    2
    0.37607484924E-04   14   14    9    3
   -0.40909540974E-03   14   14    9    4
    0.28115540884E-03   14   14    9    5
    0.22109820250E-03   14   14    9    6
    0.22831798202E-02   14   14    9    7
    0.23915177162E-02   14   14    9    8
    0.18796870020       14   14    9    9
    0.10177318960E-02   14   14   10    1
    0.49783434777E-04   14   14   10    2
   -0.25675477701E-03   14   14   10    3
    0.10231503409E-02   14   14   10    4
    0.10358549702E-02   14   14   10    5
   -0.17427691211E-01   14   14   10    6
    0.91801257860E-03   14   14   10    7
   -0.10139125628E-02   14   14   10    8
   -0.11706743065E-03   14   14   10    9
    0.23754996994       14   14   10   10
    0.84662723166E-02   14   14   11    1
   -0.12019332076E-04   14   14   11    2
    0.23847517744E-03   14   14   11    3
   -0.14384861376E-02   14   14   11    4
   -0.13718810681E-02   14   14   11    5
    0.84556543758E-02   14   14   11    6
   -0.61463841384E-03   14   14   11    7
    0.57247035158E-03   14   14   11    8
   -0.37848740178E-04   14   14   11    9
   -0.10901546714E-01   14   14   11   10
    0.80230801022       14   14   11   11
   -0.10585431544E-02   14   14   12    1
   -0.35958416587E-03   14   14   12    2
   -0.18623252471E-02   14   14   12    3
   -0.10870942070E-02   14   14   12    4
    0.12816733501E-01   14   14   12    5
    0.71984820393E-02   14   14   12    6
   -0.55007112047E-02   14   14   12    7
   -0.59145453945E-02   14   14   12    8
    0.51417882862E-03   14   14   12    9
   -0.12599574088E-01   14   14   12   10
    0.13660402256E-01   14   14   12   11
    0.77577964148       14   14   12   12
   -0.36761432608E-03   14   14   13    1
   -0.17268134047E-04   14   14   13    2
    0.68574079629E-02   14   14   13    3
    0.10021209084E-02   14   14   13    4
    0.13872290946E-02   14   14   13    5
   -0.10417183263E-02   14   14   13    6
   -0.78647302574E-02   14   14   13    7
    0.76167126326E-02   14   14   13    8
    0.16331995324E-03   14   14   13    9
   -0.66283108036E-03   14   14   13   10
    0.49166544883E-03   14   14   13   11
   -0.93428921401E-03   14   14   13   12
    0.79471572920       14   14   13   13
   -0.34807659418E-04   14   14   14    1
   -0.13322060853E-01   14   14   14    2
   -0.43682477601E-04   14   14   14    3
   -0.49050527618E-03   14   14   14    4
    0.77558019767E-03   14   14   14    5
    0.59144523342E-04   14   14   14    6
    0.12903557630E-02   14   14   14    7
    0.10598734227E-02   14   14   14    8
    0.19196690463E-01   14   14   14    9
   -0.30064257802E-03   14   14   14   10
   -0.11997749133E-03   14   14   14   11
    0.13853730277E-02   14   14   14   12
   -0.54047370204E-04   14   14   14   13
    0.80968073994       14   14   14   14
   -0.21593829411E-02   15    1    1    1
   -0.24569365331E-04   15    1    2    1
   -0.14259015278E-02   15    1    2    2
    0.78986967940E-04   15    1    3    1
    0.45457453052E-04   15    1    3    2
   -0.21191396458E-02   15    1    3    3
   -0.68758764692E-03   15    1    4    1
    0.12276007099E-04   15    1    4    2
   -0.65884667080E-05   15    1    4    3
   -0.19138006808E-02   15    1    4    4
   -0.19044052043E-03   15    1    5    1
   -0.16706589554E-04   15    1    5    2
   -0.22042081521E-04   15    1    5    3
    0.13029627691E-03   15    1    5    4
   -0.19580166438E-02   15    1    5    5
    0.14094707183E-02   15    1    6    1
    0.14097806789E-04   15    1    6    2
    0.66896702005E-04   15    1    6    3
    0.36900497658E-03   15    1    6    4
    0.38783745665E-03   15    1    6    5
   -0.99732219621E-03   15    1    6    6
   -0.38611960366E-04   15    1    7    1
    0.19014872062E-04   15    1    7    2
    0.92500319711E-03   15    1    7    3
   -0.51550993064E-03   15    1    7    4
    0.71549969464E-03   15    1    7    5
    0.27967468440E-03   15    1    7    6
   -0.82267945854E-03   15    1    7    7
    0.11604167151E-03   15    1    8    1
   -0.51790147173E-04   15    1    8    2
   -0.95553650869E-03   15    1    8    3
   -0.59344252399E-03   15    1    8    4
    0.61165010352E-03   15    1    8    5
    0.19756851905E-03   15    1    8    6
   -0.70606400273E-04   15    1    8    7
   -0.71445120094E-03   15    1    8    8
    0.35098723818E-04   15    1    9    1
    0.11379152833E-02   15    1    9    2
   -0.16009035634E-04   15    1    9    3
    0.14186593059E-04   15    1    9    4
    0.89803641887E-06   15    1    9    5
    0.25919326140E-05   15    1    9    6
    0.21106578350E-04   15    1    9    7
   -0.56008760398E-04   15    1    9    8
   -0.53267056909E-03   15    1    9    9
   -0.30915207463E-03   15    1   10    1
   -0.10621775712E-04   15    1   10    2
   -0.12316511555E-03   15    1   10    3
    0.63242385198E-03   15    1   10    4
    0.74604678176E-03   15    1   10    5
   -0.20790558937E-03   15    1   10    6
    0.51490865112E-04   15    1   10    7
    0.31310709501E-04   15    1   10    8
   -0.72140655335E-05   15    1   10    9
   -0.39481671093E-03   15    1   10   10
   -0.15777201207E-04   15    1   11    1
   -0.62641509071E-05   15    1   11    2
    0.46151498300E-05   15    1   11    3
   -0.34342422165E-04   15    1   11    4
   -0.96438361942E-05   15    1   11    5
    0.36507219301E-04   15    1   11    6
   -0.12555827194E-04   15    1   11    7
   -0.29069527634E-05   15    1   11    8
   -0.26108930672E-05   15    1   11    9
   -0.16188288913E-04   15    1   11   10
    0.13865702632E-02   15    1   11   11
   -0.31961340054E-04   15    1   12    1
   -0.41290294868E-05   15    1   12    2
   -0.12415394619E-04   15    1   12    3
    0.26994519713E-04   15    1   12    4
    0.39206042001E-04   15    1   12    5
    0.25621020421E-04   15    1   12    6
    0.34242147539E-05   15    1   12    7
    0.10013855952E-04   15    1   12    8
   -0.72115060097E-06   15    1   12    9
    0.70438131163E-05   15    1   12   10
   -0.19573056809E-03   15    1   12   11
    0.13203762448E-02   15    1   12   12
   -0.62324032129E-05   15    1   13    1
    0.36266447170E-04   15    1   13    2
    0.28327341029E-04   15    1   13    3
    0.74718721896E-05   15    1   13    4
    0.20958398459E-05   15    1   13    5
    0.42795176901E-05   15    1   13    6
    0.47037770637E-05   15    1   13    7
   -0.56915809627E-05   15    1   13    8
    0.26725658619E-04   15    1   13    9
    0.11104697389E-05   15    1   13   10
   -0.50316346869E-05   15    1   13   11
   -0.90529353466E-05   15    1   13   12
    0.15691132188E-02   15    1   13   13
    0.53576790861E-05   15    1   14    1
   -0.32134153345E-04   15    1   14    2
   -0.18730318131E-04   15    1   14    3
   -0.38726613997E-05   15    1   14    4
   -0.13885790978E-05   15    1   14    5
    0.16969911739E-05   15    1   14    6
   -0.46516846300E-05   15    1   14    7
    0.11141541219E-04   15    1   14    8
   -0.16745255972E-04   15    1   14    9
   -0.64086294043E-05   15    1   14   10
   -0.66664385016E-05   15    1   14   11
    0.12580528704E-04   15    1   14   12
    0.83417102208E-04   15    1   14   13
    0.10068820418E-02   15    1   14   14
    0.11126955710E-03   15    1   15    1
   -0.77199847420E-03   15    2    1    1
   -0.10227236696E-04   15    2    2    1
   -0.73450313264E-03   15    2    2    2
   -0.23961034589E-03   15    2    3    1
    0.43123359467E-04   15    2    3    2
   -0.71528398037E-03   15    2    3    3
    0.15828039818E-04   15    2    4    1
   -0.45823388136E-03   15    2    4    2
   -0.63319471645E-04   15    2    4    3
   -0.74773955409E-03   15    2    4    4
    0.38705642520E-05   15    2    5    1
    0.15063287527E-03   15    2    5    2
    0.13587386727E-03   15    2    5    3
    0.75639131016E-05   15    2    5    4
   -0.66882327514E-03   15    2    5    5
    0.22368814776E-03   15    2    6    1
    0.61709659644E-04   15    2    6    2
    0.49878768513E-04   15    2    6    3
    0.27672730687E-04   15    2    6    4
    0.87154065088E-04   15    2    6    5
   -0.42374131174E-03   15    2    6    6
    0.33206894286E-04   15    2    7    1
   -0.71917041696E-04   15    2    7    2
    0.39635081304E-03   15    2    7    3
   -0.24944526430E-03   15    2    7    4
    0.33265342951E-03   15    2    7    5
    0.49296241185E-04   15    2    7    6
    0.27462652290E-03   15    2    7    7
   -0.36471517629E-04   15    2    8    1
   -0.11950026258E-03   15    2    8    2
    0.56860342812E-04   15    2    8    3
    0.10826790603E-03   15    2    8    4
    0.93357596715E-05   15    2    8    5
    0.85349188504E-04   15    2    8    6
   -0.32467871853E-04   15    2    8    7
   -0.99163168611E-03   15    2    8    8
    0.55298444930E-04   15    2    9    1
    0.25656183371E-03   15    2    9    2
    0.79464813468E-04   15    2    9    3
   -0.12616168118E-03   15    2    9    4
   -0.30365661405E-03   15    2    9    5
   -0.35517138988E-03   15    2    9    6
    0.20819156249E-03   15    2    9    7
   -0.20762864108E-05   15    2    9    8
   -0.48483077046E-03   15    2    9    9
   -0.95365959593E-04   15    2   10    1
   -0.56791210304E-03   15    2   10    2
   -0.65332516991E-04   15    2   10    3
    0.13450821839E-03   15    2   10    4
    0.20712965207E-03   15    2   10    5
    0.26872515191E-04   15    2   10    6
    0.87683595818E-04   15    2   10    7
    0.10889224607E-03   15    2   10    8
   -0.90618253122E-03   15    2   10    9
   -0.27842438931E-03   15    2   10   10
   -0.24034021793E-04   15    2   11    1
   -0.29164810390E-03   15    2   11    2
    0.91498589699E-05   15    2   11    3
   -0.38818665795E-05   15    2   11    4
   -0.79968898342E-06   15    2   11    5
   -0.84405244430E-05   15    2   11    6
    0.88067224047E-05   15    2   11    7
   -0.16773865727E-04   15    2   11    8
   -0.87727905488E-04   15    2   11    9
    0.11927285264E-04   15    2   11   10
   -0.58759225566E-03   15    2   11   11
   -0.10646149088E-05   15    2   12    1
   -0.22045782492E-03   15    2   12    2
   -0.14642995640E-03   15    2   12    3
   -0.12399561620E-04   15    2   12    4
   -0.37056415534E-04   15    2   12    5
   -0.12780985064E-04   15    2   12    6
   -0.80104813285E-04   15    2   12    7
    0.73362159072E-04   15    2   12    8
   -0.12492594203E-03   15    2   12    9
   -0.88782209710E-05   15    2   12   10
    0.24661099493E-04   15    2   12   11
   -0.55418747520E-03   15    2   12   12
    0.21750666148E-04   15    2   13    1
   -0.30921926609E-04   15    2   13    2
   -0.31407922461E-04   15    2   13    3
    0.16828876692E-03   15    2   13    4
   -0.15905869982E-03   15    2   13    5
    0.53423237457E-05   15    2   13    6
   -0.19348703299E-03   15    2   13    7
   -0.17527860793E-03   15    2   13    8
   -0.24864846763E-04   15    2   13    9
    0.51206748022E-04   15    2   13   10
   -0.38591748805E-03   15    2   13   11
    0.24731252146E-03   15    2   13   12
   -0.51646715194E-03   15    2   13   13
    0.22632535513E-03   15    2   14    1
    0.54496415101E-04   15    2   14    2
    0.83781073536E-05   15    2   14    3
   -0.76555933502E-04   15    2   14    4
   -0.18124162016E-03   15    2   14    5
    0.17400079492E-03   15    2   14    6
   -0.48721159966E-04   15    2   14    7
   -0.19005826297E-04   15    2   14    8
    0.16954586724E-05   15    2   14    9
   -0.65409374207E-03   15    2   14   10
   -0.35478617994E-03   15    2   14   11
   -0.68456782586E-04   15    2   14   12
   -0.11970222637E-04   15    2   14   13
   -0.48871191033E-03   15    2   14   14
    0.77704205753E-05   15    2   15    1
    0.39667506932E-03   15    2   15    2
    0.12738603665E-02   15    3    1    1
    0.16208564706E-04   15    3    2    1
    0.11125061215E-02   15    3    2    2
   -0.53276658896E-04   15    3    3    1
   -0.25974873927E-04   15    3    3    2
    0.13756071847E-02   15    3    3    3
    0.22308985098E-04   15    3    4    1
    0.22034913576E-04   15    3    4    2
   -0.35620152855E-03   15    3    4    3
    0.12409308896E-02   15    3    4    4
    0.30503052326E-04   15    3    5    1
    0.24913179230E-04   15    3    5    2
   -0.31588166119E-05   15    3    5    3
    0.14704921487E-04   15    3    5    4
    0.11828534710E-02   15    3    5    5
   -0.21471277771E-03   15    3    6    1
   -0.18599607397E-03   15    3    6    2
    0.22810844460E-03   15    3    6    3
   -0.30167813509E-04   15    3    6    4
   -0.10634765081E-03   15    3    6    5
    0.85790409982E-03   15    3    6    6
    0.23422290311E-03   15    3    7    1
   -0.95031759897E-04   15    3    7    2
   -0.55238425739E-03   15    3    7    3
    0.29731374178E-03   15    3    7    4
   -0.48883098149E-03   15    3    7    5
   -0.27856514506E-04   15    3    7    6
    0.30489730963E-03   15    3    7    7
   -0.25525591789E-03   15    3    8    1
   -0.85920038830E-04   15    3    8    2
   -0.10292700939E-03   15    3    8    3
   -0.10253758301E-03   15    3    8    4
    0.10019391282E-03   15    3    8    5
   -0.10778757926E-03   15    3    8    6
    0.33221871013E-04   15    3    8    7
    0.11466140589E-02   15    3    8    8
   -0.12748109871E-03   15    3    9    1
   -0.26943299013E-03   15    3    9    2
   -0.21854521110E-04   15    3    9    3
    0.18050729239E-03   15    3    9    4
   -0.89313172296E-04   15    3    9    5
    0.91380490147E-04   15    3    9    6
   -0.16660382355E-03   15    3    9    7
   -0.38769235020E-04   15    3    9    8
    0.78199835039E-03   15    3    9    9
    0.95981567357E-04   15    3   10    1
    0.27854054110E-03   15    3   10    2
   -0.16240791388E-03   15    3   10    3
   -0.19508427628E-03   15    3   10    4
   -0.23352080286E-03   15    3   10    5
   -0.11377954433E-04   15    3   10    6
   -0.24141334541E-03   15    3   10    7
    0.99134556097E-04   15    3   10    8
    0.44363222824E-03   15    3   10    9
    0.61736919702E-03   15    3   10   10
    0.51100234847E-04   15    3   11    1
    0.25138676346E-03   15    3   11    2
   -0.27537097137E-04   15    3   11    3
    0.74108479324E-05   15    3   11    4
    0.31565315505E-05   15    3   11    5
    0.25058356428E-04   15    3   11    6
   -0.21672234622E-04   15    3   11    7
    0.31705111799E-04   15    3   11    8
    0.82451256765E-04   15    3   11    9
   -0.33194798238E-04   15    3   11   10
    0.17918357749E-02   15    3   11   11
   -0.74777392990E-05   15    3   12    1
    0.14325476196E-03   15    3   12    2
    0.15136844380E-03   15    3   12    3
    0.26589685738E-04   15    3   12    4
    0.10777274816E-03   15    3   12    5
    0.18324052559E-04   15    3   12    6
    0.99309173499E-04   15    3   12    7
   -0.67033325570E-04   15    3   12    8
    0.41628364169E-04   15    3   12    9
    0.22891749982E-04   15    3   12   10
   -0.15449886192E-04   15    3   12   11
    0.17367909401E-02   15    3   12   12
    0.10606044132E-04   15    3   13    1
    0.14476914686E-04   15    3   13    2
    0.82817265705E-04   15    3   13    3
   -0.22924732174E-03   15    3   13    4
    0.22108191495E-03   15    3   13    5
    0.21910891574E-04   15    3   13    6
    0.27415987250E-03   15    3   13    7
    0.23850191802E-03   15    3   13    8
    0.25302057660E-04   15    3   13    9
   -0.45354001773E-04   15    3   13   10
   -0.33097806663E-04   15    3   13   11
   -0.16932006255E-03   15    3   13   12
    0.18471258184E-02   15    3   13   13
   -0.25080142525E-03   15    3   14    1
   -0.12160980758E-03   15    3   14    2
   -0.19472304065E-04   15    3   14    3
    0.16878189031E-03   15    3   14    4
    0.15414892103E-03   15    3   14    5
   -0.17079369383E-03   15    3   14    6
    0.11575011485E-04   15    3   14    7
    0.84168835412E-06   15    3   14    8
   -0.81508376945E-05   15    3   14    9
    0.64986111398E-03   15    3   14   10
    0.10765425861E-03   15    3   14   11
   -0.36308431904E-04   15    3   14   12
    0.40398635678E-04   15    3   14   13
    0.16176698197E-02   15    3   14   14
    0.77964856057E-05   15    3   15    1
   -0.17901798563E-03   15    3   15    2
    0.31166215876E-03   15    3   15    3
   -0.14785759248E-01   15    4    1    1
   -0.39115156071E-05   15    4    2    1
   -0.12864830707E-01   15    4    2    2
    0.27571361779E-04   15    4    3    1
   -0.38644691239E-03   15    4    3    2
   -0.14393415064E-01   15    4    3    3
   -0.17764405583E-03   15    4    4    1
   -0.85969449570E-04   15    4    4    2
    0.29729080841E-04   15    4    4    3
   -0.14961037862E-01   15    4    4    4
   -0.15337737599E-03   15    4    5    1
    0.19830401289E-04   15    4    5    2
   -0.60722466361E-04   15    4    5    3
    0.18863467131E-03   15    4    5    4
   -0.13422055025E-01   15    4    5    5
    0.33499020420E-02   15    4    6    1
    0.74830069989E-05   15    4    6    2
    0.19771911558E-03   15    4    6    3
    0.99959789649E-03   15    4    6    4
    0.91712242165E-03   15    4    6    5
   -0.93408251532E-02   15    4    6    6
   -0.12211316892E-03   15    4    7    1
    0.13522523601E-03   15    4    7    2
    0.25505140166E-02   15    4    7    3
   -0.17943923409E-02   15    4    7    4
    0.19701746367E-02   15    4    7    5
    0.36924605408E-03   15    4    7    6
   -0.83960123464E-02   15    4    7    7
    0.26117898486E-03   15    4    8    1
   -0.18967274032E-03   15    4    8    2
   -0.26209836069E-02   15    4    8    3
   -0.20791478549E-02   15    4    8    4
    0.16716791332E-02   15    4    8    5
    0.67342631428E-04   15    4    8    6
   -0.52106079093E-03   15    4    8    7
   -0.82604977613E-02   15    4    8    8
    0.53056864519E-04   15    4    9    1
    0.35417872943E-02   15    4    9    2
    0.10548689800E-03   15    4    9    3
    0.28284676041E-04   15    4    9    4
    0.26943584762E-04   15    4    9    5
    0.58544014005E-05   15    4    9    6
   -0.57906736563E-04   15    4    9    7
    0.85379335332E-04   15    4    9    8
   -0.87205834488E-02   15    4    9    9
   -0.12541859901E-02   15    4   10    1
   -0.23943004386E-05   15    4   10    2
   -0.38969763110E-03   15    4   10    3
    0.25266053766E-02   15    4   10    4
    0.22829976176E-02   15    4   10    5
   -0.52826047468E-04   15    4   10    6
    0.19387512046E-03   15    4   10    7
    0.18172238923E-03   15    4   10    8
   -0.57687678187E-05   15    4   10    9
   -0.68611675262E-02   15    4   10   10
   -0.48656734661E-03   15    4   11    1
    0.52668040107E-05   15    4   11    2
    0.11041709056E-04   15    4   11    3
   -0.38393987428E-04   15    4   11    4
   -0.42692372198E-04   15    4   11    5
   -0.19446608069E-03   15    4   11    6
   -0.13851411453E-04   15    4   11    7
   -0.18827503756E-04   15    4   11    8
    0.72265793164E-06   15    4   11    9
    0.18436861331E-03   15    4   11   10
   -0.14798203044E-01   15    4   11   11
    0.41546218537E-04   15    4   12    1
    0.25288293324E-04   15    4   12    2
    0.13251865957E-03   15    4   12    3
    0.23133354281E-04   15    4   12    4
   -0.90854221401E-03   15    4   12    5
   -0.97718900568E-05   15    4   12    6
   -0.17901059661E-03   15    4   12    7
   -0.20995736524E-03   15    4   12    8
   -0.34075264580E-04   15    4   12    9
   -0.24912204422E-03   15    4   12   10
    0.15655057088E-03   15    4   12   11
   -0.13431686548E-01   15    4   12   12
    0.48475439763E-05   15    4   13    1
    0.50694597275E-04   15    4   13    2
   -0.66383970527E-03   15    4   13    3
   -0.12999858846E-03   15    4   13    4
   -0.13140280089E-03   15    4   13    5
   -0.13556805445E-04   15    4   13    6
   -0.18101172843E-03   15    4   13    7
    0.20088051702E-03   15    4   13    8
    0.12142386696E-04   15    4   13    9
   -0.74290857384E-04   15    4   13   10
    0.27223313591E-04   15    4   13   11
    0.71280372669E-04   15    4   13   12
   -0.14401358105E-01   15    4   13   13
   -0.39415689053E-05   15    4   14    1
    0.10112218044E-02   15    4   14    2
    0.50620585165E-04   15    4   14    3
    0.41212366034E-04   15    4   14    4
   -0.38883475859E-04   15    4   14    5
    0.30824334074E-05   15    4   14    6
    0.10538302228E-04   15    4   14    7
   -0.79268155623E-04   15    4   14    8
    0.12070943976E-03   15    4   14    9
   -0.26045210604E-05   15    4   14   10
    0.94513894854E-05   15    4   14   11
   -0.19479676036E-04   15    4   14   12
   -0.38660549072E-03   15    4   14   13
   -0.12872156200E-01   15    4   14   14
   -0.40948890189E-04   15    4   15    1
    0.49261573470E-04   15    4   15    2
   -0.12823608742E-03   15    4   15    3
    0.11813309090E-02   15    4   15    4
    0.15645785046E-02   15    5    1    1
   -0.79722947455E-05   15    5    2    1
    0.95589505701E-03   15    5    2    2
    0.14902540123E-05   15    5    3    1
   -0.28441325683E-04   15    5    3    2
    0.84952776030E-03   15    5    3    3
    0.18730762747E-04   15    5    4    1
    0.12186217213E-04   15    5    4    2
    0.12826918720E-04   15    5    4    3
    0.10811633058E-02   15    5    4    4
   -0.33127567398E-04   15    5    5    1
   -0.29288418708E-04   15    5    5    2
    0.93850914837E-05   15    5    5    3
   -0.73238150362E-03   15    5    5    4
    0.12622632874E-02   15    5    5    5
   -0.51431040994E-03   15    5    6    1
   -0.23393870572E-05   15    5    6    2
   -0.31281817883E-04   15    5    6    3
   -0.12765773933E-03   15    5    6    4
   -0.10756284312E-04   15    5    6    5
    0.75605084856E-03   15    5    6    6
    0.13574748517E-03   15    5    7    1
    0.79523030960E-05   15    5    7    2
   -0.48292234456E-03   15    5    7    3
    0.35089370326E-03   15    5    7    4
   -0.33843975566E-03   15    5    7    5
    0.68926901727E-04   15    5    7    6
    0.53677908721E-03   15    5    7    7
    0.27890964276E-04   15    5    8    1
    0.14145498233E-04   15    5    8    2
    0.41294369675E-03   15    5    8    3
    0.36307600552E-03   15    5    8    4
   -0.21462637814E-03   15    5    8    5
    0.12229811938E-03   15    5    8    6
    0.30979754071E-03   15    5    8    7
    0.67756242063E-03   15    5    8    8
   -0.96706736090E-05   15    5    9    1
   -0.74308958601E-03   15    5    9    2
   -0.69121115446E-04   15    5    9    3
    0.97387272499E-05   15    5    9    4
    0.13755017988E-04   15    5    9    5
    0.10070918242E-04   15    5    9    6
   -0.85306958975E-04   15    5    9    7
    0.50450260955E-04   15    5    9    8
    0.37796275037E-03   15    5    9    9
    0.31338007703E-03   15    5   10    1
    0.41579207709E-04   15    5   10    2
    0.47406106542E-04   15    5   10    3
   -0.41450490859E-03   15    5   10    4
   -0.40779087808E-03   15    5   10    5
   -0.13831594197E-03   15    5   10    6
    0.74408014721E-04   15    5   10    7
    0.10043025748E-03   15    5   10    8
    0.48796751606E-04   15    5   10    9
    0.74846558609E-04   15    5   10   10
    0.51625475846E-04   15    5   11    1
    0.23500452222E-04   15    5   11    2
    0.21905541293E-05   15    5   11    3
   -0.27424858973E-04   15    5   11    4
   -0.37659366810E-04   15    5   11    5
    0.11115430330E-04   15    5   11    6
   -0.26091891026E-04   15    5   11    7
   -0.15217833607E-04   15    5   11    8
    0.65334059853E-05   15    5   11    9
   -0.49978824298E-04   15    5   11   10
    0.15068609580E-02   15    5   11   11
    0.27159244275E-04   15    5   12    1
    0.10356202565E-04   15    5   12    2
    0.23926903673E-04   15    5   12    3
   -0.10242430094E-03   15    5   12    4
    0.10999879707E-04   15    5   12    5
    0.24247379642E-04   15    5   12    6
    0.87434812249E-05   15    5   12    7
   -0.58538397284E-05   15    5   12    8
    0.10300567063E-04   15    5   12    9
   -0.36571473758E-04   15    5   12   10
   -0.17976050971E-04   15    5   12   11
    0.10324321489E-02   15    5   12   12
    0.31721480992E-05   15    5   13    1
   -0.10715773059E-05   15    5   13    2
    0.42606933581E-04   15    5   13    3
   -0.26815568546E-04   15    5   13    4
    0.22436433627E-04   15    5   13    5
    0.42906009054E-05   15    5   13    6
    0.37080335791E-04   15    5   13    7
    0.14095273521E-04   15    5   13    8
   -0.27251906625E-04   15    5   13    9
   -0.77995119496E-05   15    5   13   10
    0.41412523918E-05   15    5   13   11
   -0.55606713643E-05   15    5   13   12
    0.79533044438E-03   15    5   13   13
   -0.23587868619E-04   15    5   14    1
   -0.46086419226E-04   15    5   14    2
    0.30886972961E-07   15    5   14    3
    0.10677505259E-04   15    5   14    4
    0.18393655757E-04   15    5   14    5
   -0.16769857264E-04   15    5   14    6
    0.23498334385E-04   15    5   14    7
   -0.77919799099E-05   15    5   14    8
    0.38645515446E-04   15    5   14    9
    0.54624906766E-04   15    5   14   10
    0.47991725106E-05   15    5   14   11
    0.97170232553E-05   15    5   14   12
    0.32468349396E-04   15    5   14   13
    0.90742331142E-03   15    5   14   14
   -0.38975890966E-04   15    5   15    1
   -0.18677707588E-04   15    5   15    2
    0.20519084175E-04   15    5   15    3
   -0.11229457245E-04   15    5   15    4
    0.16903894285E-03   15    5   15    5
    0.40214832144E-02   15    6    1    1
    0.61376352056E-05   15    6    2    1
    0.29961054626E-02   15    6    2    2
    0.82547208859E-04   15    6    3    1
   -0.49161354484E-04   15    6    3    2
    0.34230245799E-02   15    6    3    3
    0.66680677928E-04   15    6    4    1
    0.41625921413E-04   15    6    4    2
    0.14673648069E-04   15    6    4    3
    0.32706957855E-02   15    6    4    4
    0.10608423226E-03   15    6    5    1
   -0.49273293109E-04   15    6    5    2
   -0.27904222376E-04   15    6    5    3
   -0.30430956187E-03   15    6    5    4
    0.34473740345E-02   15    6    5    5
   -0.10678807536E-02   15    6    6    1
    0.39721623136E-04   15    6    6    2
   -0.17942769809E-04   15    6    6    3
   -0.72157959598E-03   15    6    6    4
   -0.28249856515E-03   15    6    6    5
    0.27255758891E-02   15    6    6    6
    0.34251837310E-03   15    6    7    1
    0.14669886978E-03   15    6    7    2
   -0.93502143682E-03   15    6    7    3
    0.75399608476E-03   15    6    7    4
   -0.42518564226E-03   15    6    7    5
    0.60866790474E-03   15    6    7    6
    0.20203331162E-02   15    6    7    7
    0.14081019667E-03   15    6    8    1
   -0.12500869229E-03   15    6    8    2
    0.82071642118E-03   15    6    8    3
    0.75335135524E-03   15    6    8    4
   -0.26958719501E-03   15    6    8    5
    0.55877545508E-03   15    6    8    6
    0.26114120674E-03   15    6    8    7
    0.23452631613E-02   15    6    8    8
   -0.19522440066E-05   15    6    9    1
   -0.12126806422E-02   15    6    9    2
   -0.29862553943E-05   15    6    9    3
    0.91532557594E-05   15    6    9    4
    0.44162096245E-05   15    6    9    5
    0.69075882587E-04   15    6    9    6
   -0.28401250994E-04   15    6    9    7
   -0.68155009768E-04   15    6    9    8
    0.18259635922E-02   15    6    9    9
    0.16656797493E-03   15    6   10    1
   -0.24795146027E-05   15    6   10    2
    0.88328371711E-04   15    6   10    3
   -0.83831059993E-03   15    6   10    4
   -0.62496342187E-03   15    6   10    5
   -0.45056221014E-03   15    6   10    6
    0.39036635814E-03   15    6   10    7
    0.51287011190E-03   15    6   10    8
    0.36445854829E-04   15    6   10    9
    0.12695612611E-02   15    6   10   10
   -0.31963196686E-04   15    6   11    1
    0.13888713745E-04   15    6   11    2
   -0.78818302084E-05   15    6   11    3
    0.11391244060E-04   15    6   11    4
    0.46581031600E-04   15    6   11    5
   -0.17869107774E-03   15    6   11    6
   -0.53864461136E-04   15    6   11    7
   -0.56359555149E-04   15    6   11    8
    0.18750835906E-05   15    6   11    9
    0.27403085963E-03   15    6   11   10
   -0.69667080179E-02   15    6   11   11
    0.26185258446E-04   15    6   12    1
    0.75083139901E-05   15    6   12    2
    0.16113648297E-04   15    6   12    3
    0.24423050899E-04   15    6   12    4
   -0.12515859518E-04   15    6   12    5
   -0.98305471556E-04   15    6   12    6
    0.13515650011E-03   15    6   12    7
    0.13642903127E-03   15    6   12    8
    0.48893613728E-06   15    6   12    9
    0.14389429128E-03   15    6   12   10
    0.69645768520E-04   15    6   12   11
   -0.68957049122E-02   15    6   12   12
    0.11911993793E-04   15    6   13    1
    0.25030703974E-04   15    6   13    2
   -0.26955967494E-04   15    6   13    3
   -0.11073943866E-04   15    6   13    4
    0.19570832530E-04   15    6   13    5
    0.19272154575E-04   15    6   13    6
    0.15908210079E-03   15    6   13    7
   -0.11139764196E-03   15    6   13    8
   -0.93659829425E-04   15    6   13    9
    0.12479451815E-06   15    6   13   10
    0.24331144038E-04   15    6   13   11
    0.36458750921E-06   15    6   13   12
   -0.77154809026E-02   15    6   13   13
   -0.14783174488E-04   15    6   14    1
    0.85082489667E-04   15    6   14    2
   -0.23070306982E-04   15    6   14    3
    0.15027286408E-04   15    6   14    4
    0.77152834307E-05   15    6   14    5
   -0.10919121257E-04   15    6   14    6
    0.16069393249E-04   15    6   14    7
   -0.39171095018E-04   15    6   14    8
   -0.34688244796E-03   15    6   14    9
    0.56849843241E-04   15    6   14   10
    0.28118280342E-04   15    6   14   11
    0.12800970740E-04   15    6   14   12
   -0.33561312662E-03   15    6   14   13
   -0.70097440466E-02   15    6   14   14
   -0.17494100527E-04   15    6   15    1
   -0.50366658947E-05   15    6   15    2
    0.14018753974E-04   15    6   15    3
    0.51802341174E-04   15    6   15    4
    0.51049110591E-04   15    6   15    5
    0.47206015731E-03   15    6   15    6
    0.23248080481E-02   15    7    1    1
   -0.90926435374E-04   15    7    2    1
    0.16302598800E-02   15    7    2    2
    0.48785113565E-03   15    7    3    1
   -0.35605026080E-05   15    7    3    2
    0.21890178767E-02   15    7    3    3
    0.13540776729E-03   15    7    4    1
    0.19616725111E-03   15    7    4    2
   -0.56122416268E-04   15    7    4    3
    0.20412459188E-02   15    7    4    4
    0.23792407226E-03   15    7    5    1
   -0.27059410478E-03   15    7    5    2
   -0.24077873657E-03   15    7    5    3
   -0.77584716816E-04   15    7    5    4
    0.19137800059E-02   15    7    5    5
    0.37754988550E-03   15    7    6    1
   -0.35837360671E-04   15    7    6    2
   -0.42628087162E-05   15    7    6    3
    0.19929721514E-03   15    7    6    4
    0.95273480984E-04   15    7    6    5
    0.24537844229E-02   15    7    6    6
    0.71540272907E-04   15    7    7    1
    0.57335872306E-04   15    7    7    2
   -0.25695898028E-04   15    7    7    3
   -0.21628371633E-03   15    7    7    4
   -0.10975813538E-03   15    7    7    5
    0.27015974396E-03   15    7    7    6
    0.19205602372E-02   15    7    7    7
   -0.93105135043E-04   15    7    8    1
   -0.61258138128E-04   15    7    8    2
   -0.59738635113E-04   15    7    8    3
   -0.15474060292E-03   15    7    8    4
    0.52887672026E-04   15    7    8    5
   -0.31387004230E-03   15    7    8    6
    0.17723823658E-03   15    7    8    7
    0.18936631038E-02   15    7    8    8
   -0.58918523922E-04   15    7    9    1
   -0.30196408145E-04   15    7    9    2
    0.33242134684E-04   15    7    9    3
    0.33414195114E-04   15    7    9    4
   -0.47870460648E-04   15    7    9    5
   -0.62541423077E-04   15    7    9    6
   -0.29603334410E-03   15    7    9    7
   -0.33431394440E-03   15    7    9    8
    0.17475079423E-02   15    7    9    9
    0.22349380831E-03   15    7   10    1
    0.43255842288E-04   15    7   10    2
   -0.15644301049E-03   15    7   10    3
   -0.16000486128E-03   15    7   10    4
   -0.32413325253E-03   15    7   10    5
    0.28410677684E-03   15    7   10    6
   -0.72913925243E-03   15    7   10    7
    0.26656165053E-03   15    7   10    8
    0.39651907099E-04   15    7   10    9
    0.46712830923E-03   15    7   10   10
   -0.20493977457E-07   15    7   11    1
    0.13744435469E-03   15    7   11    2
   -0.30018922466E-04   15    7   11    3
    0.64841207379E-04   15    7   11    4
    0.56053812488E-04   15    7   11    5
    0.70143427980E-04   15    7   11    6
   -0.52401031234E-04   15    7   11    7
    0.72726854460E-04   15    7   11    8
    0.10015256832E-03   15    7   11    9
   -0.71760577447E-04   15    7   11   10
   -0.59248755341E-02   15    7   11   11
   -0.73350871240E-05   15    7   12    1
    0.70771402849E-04   15    7   12    2
    0.55689071924E-04   15    7   12    3
    0.39165586361E-05   15    7   12    4
    0.19959907834E-03   15    7   12    5
   -0.14035907099E-03   15    7   12    6
    0.45248859086E-03   15    7   12    7
    0.38444048100E-03   15    7   12    8
    0.48405801899E-05   15    7   12    9
    0.35676624954E-03   15    7   12   10
   -0.35069746759E-04   15    7   12   11
   -0.56145945541E-02   15    7   12   12
    0.25556833239E-04   15    7   13    1
   -0.42466201406E-05   15    7   13    2
    0.24987837578E-03   15    7   13    3
   -0.85830384659E-04   15    7   13    4
    0.17770279798E-03   15    7   13    5
    0.91537000991E-04   15    7   13    6
    0.51900895928E-03   15    7   13    7
   -0.11470460076E-03   15    7   13    8
    0.87993363639E-05   15    7   13    9
   -0.39725540088E-04   15    7   13   10
    0.63908804115E-04   15    7   13   11
   -0.18887036673E-03   15    7   13   12
   -0.59240471640E-02   15    7   13   13
   -0.14192421578E-03   15    7   14    1
   -0.26565125988E-03   15    7   14    2
   -0.29405438910E-04   15    7   14    3
    0.93907665446E-04   15    7   14    4
    0.11385654022E-03   15    7   14    5
   -0.10722347198E-03   15    7   14    6
   -0.56543448216E-05   15    7   14    7
    0.26442496661E-04   15    7   14    8
   -0.50992644713E-03   15    7   14    9
    0.39227998436E-03   15    7   14   10
    0.24050545125E-03   15    7   14   11
   -0.49962207315E-04   15    7   14   12
   -0.12503075614E-03   15    7   14   13
   -0.56659641621E-02   15    7   14   14
    0.29563908683E-05   15    7   15    1
   -0.88994840249E-04   15    7   15    2
    0.23553817472E-03   15    7   15    3
   -0.27395671064E-03   15    7   15    4
    0.58566397715E-04   15    7   15    5
    0.17586223109E-03   15    7   15    6
    0.88633934970E-03   15    7   15    7
    0.20829312074E-02   15    8    1    1
    0.11483978613E-03   15    8    2    1
    0.14372623916E-02   15    8    2    2
   -0.55088341438E-03   15    8    3    1
   -0.38564112846E-04   15    8    3    2
    0.18497570455E-02   15    8    3    3
    0.48513984145E-04   15    8    4    1
   -0.16999911919E-03   15    8    4    2
    0.37681562787E-04   15    8    4    3
    0.17751910870E-02   15    8    4    4
    0.14041964235E-03   15    8    5    1
    0.29788494660E-03   15    8    5    2
    0.29253690745E-03   15    8    5    3
   -0.68975402156E-04   15    8    5    4
    0.17963596422E-02   15    8    5    5
    0.25602555871E-03   15    8    6    1
    0.73708455816E-04   15    8    6    2
   -0.56432013990E-04   15    8    6    3
    0.10083309982E-03   15    8    6    4
    0.63422148265E-04   15    8    6    5
    0.19642160896E-02   15    8    6    6
   -0.11374514214E-03   15    8    7    1
    0.30565497996E-04   15    8    7    2
    0.26657757241E-04   15    8    7    3
   -0.14978862896E-03   15    8    7    4
    0.75223646664E-04   15    8    7    5
   -0.35390778866E-03   15    8    7    6
    0.17810036960E-02   15    8    7    7
    0.13913978118E-03   15    8    8    1
   -0.10349432957E-03   15    8    8    2
    0.12569825661E-03   15    8    8    3
   -0.13078354063E-03   15    8    8    4
   -0.47181681168E-04   15    8    8    5
    0.42764821045E-03   15    8    8    6
    0.19269275606E-03   15    8    8    7
    0.16925723638E-02   15    8    8    8
    0.74559995157E-04   15    8    9    1
   -0.11324921612E-03   15    8    9    2
    0.56787955169E-04   15    8    9    3
   -0.49820829884E-06   15    8    9    4
    0.41932908421E-04   15    8    9    5
    0.14104239004E-03   15    8    9    6
    0.30002996077E-03   15    8    9    7
    0.31232375913E-03   15    8    9    8
    0.14550433791E-02   15    8    9    9
    0.19138719065E-03   15    8   10    1
    0.70479638999E-05   15    8   10    2
    0.20130558341E-03   15    8   10    3
   -0.16000132132E-03   15    8   10    4
   -0.26951438568E-03   15    8   10    5
    0.27765684872E-03   15    8   10    6
    0.28623469563E-03   15    8   10    7
   -0.59803183111E-03   15    8   10    8
    0.43053817979E-04   15    8   10    9
    0.33530717946E-03   15    8   10   10
   -0.50630097425E-05   15    8   11    1
   -0.14251018304E-03   15    8   11    2
    0.72336244092E-05   15    8   11    3
    0.61040115226E-04   15    8   11    4
    0.62796851034E-04   15    8   11    5
    0.80354846001E-04   15    8   11    6
    0.55324098326E-04   15    8   11    7
   -0.51287292973E-04   15    8   11    8
   -0.83332740215E-04   15    8   11    9
   -0.60983748541E-04   15    8   11   10
   -0.58553592738E-02   15    8   11   11
   -0.47072863483E-05   15    8   12    1
   -0.79371420894E-04   15    8   12    2
   -0.11367253930E-03   15    8   12    3
   -0.13550486883E-04   15    8   12    4
    0.17979611782E-03   15    8   12    5
   -0.15023886254E-03   15    8   12    6
    0.35789792579E-03   15    8   12    7
    0.47074655091E-03   15    8   12    8
    0.75957784383E-05   15    8   12    9
    0.29520748625E-03   15    8   12   10
   -0.91925505808E-05   15    8   12   11
   -0.56157940521E-02   15    8   12   12
   -0.13201373663E-04   15    8   13    1
   -0.27134722573E-04   15    8   13    2
    0.22956728754E-03   15    8   13    3
    0.16126159117E-03   15    8   13    4
   -0.94446353699E-04   15    8   13    5
   -0.14638775077E-04   15    8   13    6
    0.10425194288E-03   15    8   13    7
   -0.49498471693E-03   15    8   13    8
   -0.36050103640E-04   15    8   13    9
    0.12488402186E-03   15    8   13   10
   -0.78705771182E-04   15    8   13   11
    0.22752697505E-03   15    8   13   12
   -0.58583470834E-02   15    8   13   13
    0.14082986260E-03   15    8   14    1
   -0.22070043251E-03   15    8   14    2
   -0.20309926941E-05   15    8   14    3
   -0.11371145747E-03   15    8   14    4
   -0.10602383860E-03   15    8   14    5
    0.10220878535E-03   15    8   14    6
   -0.62691841953E-04   15    8   14    7
   -0.24803143423E-04   15    8   14    8
   -0.47403355911E-03   15    8   14    9
   -0.43339974589E-03   15    8   14   10
   -0.20996881857E-03   15    8   14   11
    0.71521542075E-04   15    8   14   12
   -0.14517507676E-03   15    8   14   13
   -0.55795442241E-02   15    8   14   14
   -0.89569743448E-05   15    8   15    1
    0.74659235140E-04   15    8   15    2
   -0.16553591559E-03   15    8   15    3
   -0.25116187008E-03   15    8   15    4
    0.17248006685E-04   15    8   15    5
    0.13400825918E-03   15    8   15    6
    0.35819184116E-03   15    8   15    7
    0.84578841693E-03   15    8   15    8
    0.12103763130E-03   15    9    1    1
   -0.92742838765E-04   15    9    2    1
    0.87072836925E-04   15    9    2    2
   -0.98227359390E-04   15    9    3    1
    0.73015077819E-04   15    9    3    2
    0.12116848638E-03   15    9    3    3
    0.73418530293E-05   15    9    4    1
   -0.29301947408E-03   15    9    4    2
    0.17389275107E-03   15    9    4    3
    0.13766065350E-03   15    9    4    4
   -0.23116676022E-05   15    9    5    1
   -0.20410220463E-03   15    9    5    2
   -0.14043209171E-03   15    9    5    3
   -0.11383257057E-05   15    9    5    4
    0.96508166289E-04   15    9    5    5
   -0.11559666757E-03   15    9    6    1
   -0.18492795595E-03   15    9    6    2
   -0.93516362578E-04   15    9    6    3
   -0.27134494008E-04   15    9    6    4
   -0.11084598914E-04   15    9    6    5
    0.21028162607E-04   15    9    6    6
   -0.87276800276E-04   15    9    7    1
    0.13017492950E-03   15    9    7    2
   -0.59330227808E-04   15    9    7    3
    0.23634906115E-04   15    9    7    4
   -0.27793263713E-04   15    9    7    5
   -0.13125903809E-03   15    9    7    6
   -0.58920048603E-04   15    9    7    7
    0.79725647225E-04   15    9    8    1
    0.56157350808E-04   15    9    8    2
    0.81941116017E-04   15    9    8    3
    0.10134390218E-03   15    9    8    4
   -0.68561309963E-04   15    9    8    5
    0.13010323148E-03   15    9    8    6
   -0.14117367042E-04   15    9    8    7
    0.15745646646E-03   15    9    8    8
   -0.75867819880E-04   15    9    9    1
   -0.15030112920E-03   15    9    9    2
    0.89947993513E-04   15    9    9    3
   -0.42392528764E-03   15    9    9    4
   -0.14763251365E-03   15    9    9    5
   -0.58908441608E-03   15    9    9    6
    0.32173571333E-03   15    9    9    7
    0.93000097359E-04   15    9    9    8
   -0.12589751750E-04   15    9    9    9
    0.57597014423E-04   15    9   10    1
   -0.49395501656E-03   15    9   10    2
    0.10685543955E-03   15    9   10    3
   -0.99909695279E-04   15    9   10    4
   -0.55278748289E-04   15    9   10    5
    0.46259982671E-04   15    9   10    6
    0.11268262613E-03   15    9   10    7
   -0.28295363769E-04   15    9   10    8
   -0.11003492781E-02   15    9   10    9
   -0.17123418827E-04   15    9   10   10
    0.14347095076E-04   15    9   11    1
   -0.11768726544E-03   15    9   11    2
    0.13667360981E-04   15    9   11    3
   -0.29581548507E-05   15    9   11    4
   -0.11300671704E-05   15    9   11    5
    0.16554087935E-04   15    9   11    6
    0.28942218110E-04   15    9   11    7
   -0.20449406860E-04   15    9   11    8
   -0.10235308884E-03   15    9   11    9
   -0.31291745686E-04   15    9   11   10
    0.70513406204E-03   15    9   11   11
   -0.29395808027E-06   15    9   12    1
   -0.12743512157E-03   15    9   12    2
   -0.47659893460E-04   15    9   12    3
   -0.11029780917E-04   15    9   12    4
    0.28588539527E-04   15    9   12    5
    0.63308739995E-05   15    9   12    6
    0.47974005289E-06   15    9   12    7
    0.59834548820E-05   15    9   12    8
   -0.18587186069E-03   15    9   12    9
   -0.84953629313E-05   15    9   12   10
   -0.26024445048E-04   15    9   12   11
    0.60298605445E-03   15    9   12   12
    0.17741521315E-04   15    9   13    1
   -0.13562386981E-04   15    9   13    2
    0.24462244690E-04   15    9   13    3
    0.36571835438E-04   15    9   13    4
   -0.64371917871E-04   15    9   13    5
   -0.32475862848E-04   15    9   13    6
   -0.66392733120E-04   15    9   13    7
   -0.80281625240E-04   15    9   13    8
   -0.19523984887E-04   15    9   13    9
    0.11849822613E-03   15    9   13   10
    0.11579951528E-03   15    9   13   11
   -0.19868453371E-04   15    9   13   12
    0.66593366089E-03   15    9   13   13
    0.75942530568E-04   15    9   14    1
   -0.32120552577E-04   15    9   14    2
    0.29036477054E-05   15    9   14    3
   -0.42948178729E-04   15    9   14    4
   -0.83272304360E-04   15    9   14    5
    0.12033032563E-03   15    9   14    6
   -0.99570181597E-04   15    9   14    7
   -0.63471156955E-04   15    9   14    8
    0.27420205189E-04   15    9   14    9
   -0.22296945740E-03   15    9   14   10
    0.14568919132E-03   15    9   14   11
   -0.16091122318E-03   15    9   14   12
   -0.11773574156E-04   15    9   14   13
    0.60528647162E-03   15    9   14   14
    0.44704398028E-05   15    9   15    1
    0.16687351363E-03   15    9   15    2
   -0.69517832968E-04   15    9   15    3
   -0.28142384270E-04   15    9   15    4
   -0.62758023557E-05   15    9   15    5
   -0.20657450968E-04   15    9   15    6
   -0.26402383875E-04   15    9   15    7
    0.48477619063E-04   15    9   15    8
    0.32724105687E-03   15    9   15    9
   -0.12016045152E-01   15   10    1    1
   -0.10518434545E-04   15   10    2    1
   -0.11223076420E-01   15   10    2    2
   -0.38169890957E-04   15   10    3    1
    0.87769190416E-04   15   10    3    2
   -0.12226087058E-01   15   10    3    3
    0.85631825977E-04   15   10    4    1
   -0.43104859194E-04   15   10    4    2
   -0.13111327024E-04   15   10    4    3
   -0.11318634430E-01   15   10    4    4
    0.19779259946E-03   15   10    5    1
    0.60735298047E-04   15   10    5    2
   -0.63725139166E-05   15   10    5    3
   -0.40728969591E-03   15   10    5    4
   -0.11655161493E-01   15   10    5    5
    0.12589221853E-02   15   10    6    1
   -0.25071568074E-04   15   10    6    2
    0.11407325159E-03   15   10    6    3
    0.22385420543E-03   15   10    6    4
    0.21132079569E-03   15   10    6    5
   -0.95535428997E-02   15   10    6    6
   -0.10436414852E-03   15   10    7    1
   -0.31439151989E-04   15   10    7    2
    0.10716380063E-02   15   10    7    3
   -0.10316591980E-02   15   10    7    4
    0.96691555262E-03   15   10    7    5
   -0.53173894433E-04   15   10    7    6
   -0.86931259601E-02   15   10    7    7
    0.38164115919E-04   15   10    8    1
    0.12980251073E-03   15   10    8    2
   -0.10527553467E-02   15   10    8    3
   -0.11760858037E-02   15   10    8    4
    0.79457611816E-03   15   10    8    5
   -0.10924901809E-03   15   10    8    6
    0.58127648059E-03   15   10    8    7
   -0.87526776030E-02   15   10    8    8
    0.97548748170E-05   15   10    9    1
    0.14213251675E-02   15   10    9    2
    0.24060740258E-06   15   10    9    3
   -0.48765226991E-04   15   10    9    4
    0.39618270773E-04   15   10    9    5
    0.93655647108E-05   15   10    9    6
    0.16945025306E-03   15   10    9    7
    0.12418186014E-03   15   10    9    8
   -0.10291761697E-01   15   10    9    9
   -0.61376556610E-03   15   10   10    1
    0.40829445512E-04   15   10   10    2
   -0.14983113148E-03   15   10   10    3
    0.11092846597E-02   15   10   10    4
    0.10501045066E-02   15   10   10    5
   -0.64245533484E-03   15   10   10    6
   -0.37377868215E-03   15   10   10    7
   -0.53035234091E-03   15   10   10    8
   -0.86363900335E-05   15   10   10    9
   -0.69989978220E-02   15   10   10   10
   -0.87225390780E-04   15   10   11    1
    0.51290059076E-05   15   10   11    2
    0.90470254426E-05   15   10   11    3
   -0.44908717224E-05   15   10   11    4
   -0.10563867739E-03   15   10   11    5
    0.31472070138E-03   15   10   11    6
   -0.12198898654E-04   15   10   11    7
    0.62284343745E-04   15   10   11    8
    0.34877966264E-05   15   10   11    9
   -0.91294448640E-03   15   10   11   10
    0.11484775987E-01   15   10   11   11
    0.83123598466E-05   15   10   12    1
    0.80014885352E-05   15   10   12    2
    0.36034169401E-04   15   10   12    3
   -0.28657700925E-04   15   10   12    4
   -0.26965548308E-03   15   10   12    5
    0.14001185768E-03   15   10   12    6
   -0.26587374283E-03   15   10   12    7
   -0.35977253960E-03   15   10   12    8
   -0.24651220285E-04   15   10   12    9
   -0.14186793820E-02   15   10   12   10
   -0.34018425989E-03   15   10   12   11
    0.11429052708E-01   15   10   12   12
   -0.91074000795E-05   15   10   13    1
    0.50808159502E-04   15   10   13    2
   -0.23042699833E-03   15   10   13    3
   -0.64484409377E-04   15   10   13    4
   -0.56986797755E-04   15   10   13    5
   -0.81137768615E-04   15   10   13    6
   -0.61168113983E-03   15   10   13    7
    0.64509304009E-03   15   10   13    8
    0.25904435202E-03   15   10   13    9
   -0.22912647606E-03   15   10   13   10
   -0.46023768354E-04   15   10   13   11
   -0.55701087504E-04   15   10   13   12
    0.13034777974E-01   15   10   13   13
   -0.32630748781E-05   15   10   14    1
    0.28899344629E-03   15   10   14    2
    0.84186676666E-04   15   10   14    3
    0.10732771408E-04   15   10   14    4
   -0.11601107951E-04   15   10   14    5
    0.41558740828E-05   15   10   14    6
    0.18355110112E-04   15   10   14    7
   -0.65547621425E-04   15   10   14    8
    0.11850910411E-02   15   10   14    9
   -0.78299581010E-05   15   10   14   10
    0.21700727466E-04   15   10   14   11
   -0.22429834156E-04   15   10   14   12
    0.61460175409E-03   15   10   14   13
    0.11816800554E-01   15   10   14   14
    0.98662194389E-04   15   10   15    1
    0.12965327342E-04   15   10   15    2
   -0.38832973872E-04   15   10   15    3
    0.40955390704E-03   15   10   15    4
   -0.50952188065E-04   15   10   15    5
   -0.67635095058E-03   15   10   15    6
   -0.40064601910E-03   15   10   15    7
   -0.39441896265E-03   15   10   15    8
    0.34115347594E-04   15   10   15    9
    0.30952331199E-02   15   10   15   10
   -0.32667047418E-02   15   11    1    1
   -0.15128668534E-04   15   11    2    1
   -0.33802209219E-02   15   11    2    2
   -0.70896233912E-05   15   11    3    1
    0.50218812110E-04   15   11    3    2
   -0.32246081603E-02   15   11    3    3
    0.70842729995E-04   15   11    4    1
   -0.11644523934E-04   15   11    4    2
    0.20629530050E-04   15   11    4    3
   -0.31815377560E-02   15   11    4    4
    0.10646998094E-03   15   11    5    1
    0.47427125966E-05   15   11    5    2
   -0.21955060868E-05   15   11    5    3
   -0.97116256006E-04   15   11    5    4
   -0.32350498835E-02   15   11    5    5
    0.21074500516E-03   15   11    6    1
   -0.11181068780E-04   15   11    6    2
   -0.93583805749E-05   15   11    6    3
    0.18082447818E-03   15   11    6    4
    0.19697152812E-03   15   11    6    5
   -0.28050396657E-02   15   11    6    6
   -0.13730694198E-04   15   11    7    1
   -0.29633951605E-05   15   11    7    2
    0.13013164957E-03   15   11    7    3
   -0.10360981496E-03   15   11    7    4
    0.61200381450E-04   15   11    7    5
    0.27652334790E-04   15   11    7    6
   -0.26379056755E-02   15   11    7    7
    0.17707092516E-04   15   11    8    1
   -0.21508244367E-04   15   11    8    2
   -0.14892004648E-03   15   11    8    3
   -0.11989921916E-03   15   11    8    4
    0.74789715930E-04   15   11    8    5
    0.13178742538E-04   15   11    8    6
    0.23734958963E-04   15   11    8    7
   -0.25778303554E-02   15   11    8    8
   -0.35230668049E-05   15   11    9    1
    0.23378292297E-03   15   11    9    2
    0.13442680366E-04   15   11    9    3
    0.11127971498E-04   15   11    9    4
    0.14942308285E-05   15   11    9    5
   -0.69623306451E-05   15   11    9    6
    0.12808705448E-04   15   11    9    7
   -0.43745707832E-04   15   11    9    8
   -0.28020231927E-02   15   11    9    9
    0.83613310151E-04   15   11   10    1
    0.14779659612E-04   15   11   10    2
   -0.15071131335E-04   15   11   10    3
    0.51701917547E-04   15   11   10    4
   -0.35407849986E-04   15   11   10    5
    0.43701056217E-03   15   11   10    6
   -0.98598837392E-04   15   11   10    7
   -0.52595724984E-04   15   11   10    8
    0.10543768135E-04   15   11   10    9
   -0.33513973407E-02   15   11   10   10
    0.17427246494E-03   15   11   11    1
   -0.15335944082E-05   15   11   11    2
    0.12330434276E-03   15   11   11    3
   -0.69017462591E-03   15   11   11    4
   -0.19442557234E-03   15   11   11    5
   -0.45613866570E-03   15   11   11    6
   -0.14777353967E-03   15   11   11    7
   -0.15810488036E-03   15   11   11    8
    0.13813294595E-04   15   11   11    9
    0.82427107090E-03   15   11   11   10
   -0.84266966699E-03   15   11   11   11
   -0.19572625605E-03   15   11   12    1
   -0.16551042809E-04   15   11   12    2
   -0.18718126235E-04   15   11   12    3
   -0.19556168401E-04   15   11   12    4
    0.15529130397E-03   15   11   12    5
    0.70715389009E-04   15   11   12    6
    0.25991427697E-04   15   11   12    7
    0.32797864877E-04   15   11   12    8
    0.34936112129E-04   15   11   12    9
   -0.34747523590E-03   15   11   12   10
   -0.97901471717E-02   15   11   12   11
    0.36810072250E-02   15   11   12   12
   -0.13931512081E-04   15   11   13    1
   -0.69028203525E-06   15   11   13    2
    0.15512591189E-03   15   11   13    3
    0.20064275228E-04   15   11   13    4
    0.33861284091E-04   15   11   13    5
    0.11739414728E-04   15   11   13    6
   -0.10909228785E-03   15   11   13    7
    0.91469408040E-04   15   11   13    8
   -0.14464591566E-03   15   11   13    9
   -0.66348133478E-04   15   11   13   10
   -0.16618232860E-03   15   11   13   11
   -0.44187911298E-04   15   11   13   12
    0.85056166129E-02   15   11   13   13
   -0.13696671832E-04   15   11   14    1
    0.29697511869E-03   15   11   14    2
   -0.22010547197E-04   15   11   14    3
    0.16778479240E-04   15   11   14    4
   -0.17997872479E-05   15   11   14    5
    0.45398848555E-05   15   11   14    6
    0.90794752925E-05   15   11   14    7
   -0.33217855114E-04   15   11   14    8
   -0.18508952393E-03   15   11   14    9
    0.25056039023E-04   15   11   14   10
   -0.26784098580E-03   15   11   14   11
    0.71047354033E-03   15   11   14   12
   -0.21643915149E-02   15   11   14   13
   -0.13943281342E-01   15   11   14   14
    0.42448313643E-03   15   11   15    1
   -0.23106222111E-04   15   11   15    2
    0.30182831248E-04   15   11   15    3
   -0.17939106288E-03   15   11   15    4
   -0.32068809671E-04   15   11   15    5
    0.31628510589E-03   15   11   15    6
    0.91005495037E-04   15   11   15    7
    0.12141284222E-03   15   11   15    8
   -0.58976118614E-05   15   11   15    9
   -0.26438315310E-03   15   11   15   10
    0.29457176181E-01   15   11   15   11
   -0.55913016751E-03   15   12    1    1
   -0.79841661653E-05   15   12    2    1
   -0.10235915019E-02   15   12    2    2
   -0.28654027916E-04   15   12    3    1
   -0.14015100858E-05   15   12    3    2
   -0.83047911544E-03   15   12    3    3
    0.96145489665E-04   15   12    4    1
   -0.62263299082E-05   15   12    4    2
    0.41234887568E-04   15   12    4    3
   -0.82898379360E-03   15   12    4    4
    0.94778365801E-04   15   12    5    1
   -0.42911912661E-06   15   12    5    2
    0.23798006575E-04   15   12    5    3
   -0.33097989727E-03   15   12    5    4
   -0.82800609805E-03   15   12    5    5
    0.66605992934E-04   15   12    6    1
   -0.19801626781E-05   15   12    6    2
   -0.16320924811E-04   15   12    6    3
   -0.30645053468E-04   15   12    6    4
   -0.32133222637E-04   15   12    6    5
   -0.24067703047E-03   15   12    6    6
   -0.82657066223E-05   15   12    7    1
   -0.57033488847E-05   15   12    7    2
   -0.10415008201E-03   15   12    7    3
   -0.50943255966E-04   15   12    7    4
    0.50142629053E-04   15   12    7    5
   -0.57327351213E-04   15   12    7    6
   -0.33334257089E-03   15   12    7    7
    0.99163979032E-05   15   12    8    1
   -0.24134045869E-05   15   12    8    2
    0.86908564437E-04   15   12    8    3
   -0.60345640519E-04   15   12    8    4
    0.62343082735E-04   15   12    8    5
    0.53405790123E-04   15   12    8    6
    0.56174795765E-03   15   12    8    7
   -0.29643793133E-03   15   12    8    8
   -0.18973221669E-05   15   12    9    1
   -0.27826757874E-03   15   12    9    2
   -0.38101650021E-06   15   12    9    3
   -0.11040037974E-04   15   12    9    4
    0.15752740928E-04   15   12    9    5
    0.54278384607E-05   15   12    9    6
    0.23584139498E-04   15   12    9    7
    0.31049719229E-04   15   12    9    8
   -0.12247170370E-02   15   12    9    9
    0.10284315742E-03   15   12   10    1
    0.31836000050E-05   15   12   10    2
    0.99965608261E-05   15   12   10    3
   -0.38473609375E-04   15   12   10    4
   -0.38106567877E-04   15   12   10    5
   -0.33002300829E-03   15   12   10    6
    0.46200055580E-04   15   12   10    7
   -0.32725945877E-04   15   12   10    8
   -0.34373617719E-05   15   12   10    9
   -0.13756247330E-02   15   12   10   10
    0.30415337810E-03   15   12   11    1
    0.42460318357E-05   15   12   11    2
    0.29520691763E-04   15   12   11    3
   -0.12958721120E-03   15   12   11    4
   -0.12746127308E-03   15   12   11    5
    0.19014201989E-03   15   12   11    6
   -0.14005187395E-04   15   12   11    7
    0.14544941644E-04   15   12   11    8
   -0.31263856470E-06   15   12   11    9
   -0.26708917327E-03   15   12   11   10
    0.17939352591E-01   15   12   11   11
    0.45030073842E-04   15   12   12    1
   -0.35706711944E-04   15   12   12    2
    0.92615734773E-04   15   12   12    3
   -0.73081315143E-03   15   12   12    4
    0.18813799027E-03   15   12   12    5
   -0.69267949744E-03   15   12   12    6
   -0.23312256410E-03   15   12   12    7
   -0.26439542058E-03   15   12   12    8
    0.35392011672E-04   15   12   12    9
    0.11835266309E-02   15   12   12   10
   -0.26395768750E-02   15   12   12   11
   -0.13864827937E-02   15   12   12   12
    0.55334469064E-05   15   12   13    1
   -0.67278380541E-05   15   12   13    2
   -0.14376521922E-03   15   12   13    3
   -0.22990912616E-04   15   12   13    4
   -0.84714088452E-05   15   12   13    5
   -0.16592927203E-04   15   12   13    6
    0.17337389175E-03   15   12   13    7
   -0.16807718874E-03   15   12   13    8
   -0.37802351637E-06   15   12   13    9
    0.10303816535E-03   15   12   13   10
   -0.34562826823E-03   15   12   13   11
    0.24037922544E-03   15   12   13   12
   -0.14068688845E-01   15   12   13   13
   -0.37684547102E-05   15   12   14    1
    0.56567213477E-04   15   12   14    2
    0.36609556365E-05   15   12   14    3
   -0.89887496638E-05   15   12   14    4
    0.95057408277E-05   15   12   14    5
   -0.10123419839E-04   15   12   14    6
   -0.62693475173E-05   15   12   14    7
    0.91031793505E-06   15   12   14    8
   -0.55177169065E-03   15   12   14    9
    0.30325149359E-04   15   12   14   10
   -0.32433616568E-05   15   12   14   11
    0.11080875720E-03   15   12   14   12
    0.23070948823E-03   15   12   14   13
   -0.84844748164E-02   15   12   14   14
   -0.47463554457E-04   15   12   15    1
   -0.42307683629E-04   15   12   15    2
   -0.92424031028E-04   15   12   15    3
   -0.19764253216E-03   15   12   15    4
    0.72882790906E-03   15   12   15    5
    0.70521000535E-03   15   12   15    6
   -0.25978340777E-03   15   12   15    7
   -0.24421367041E-03   15   12   15    8
    0.34606044362E-04   15   12   15    9
   -0.12445248083E-02   15   12   15   10
    0.26136381542E-02   15   12   15   11
    0.36536979430E-01   15   12   15   12
   -0.19862606874E-03   15   13    1    1
    0.45911152838E-03   15   13    2    1
   -0.22897311440E-03   15   13    2    2
    0.58488331398E-04   15   13    3    1
   -0.15618320239E-04   15   13    3    2
   -0.20258411313E-03   15   13    3    3
    0.17488759277E-04   15   13    4    1
    0.15526853855E-03   15   13    4    2
   -0.51032259356E-03   15   13    4    3
   -0.32323813152E-03   15   13    4    4
    0.66810695466E-05   15   13    5    1
    0.10504601112E-03   15   13    5    2
    0.39618002794E-03   15   13    5    3
   -0.38165817835E-04   15   13    5    4
   -0.12751005739E-03   15   13    5    5
    0.29521022934E-04   15   13    6    1
    0.18738634441E-03   15   13    6    2
    0.19148304142E-04   15   13    6    3
   -0.41716183967E-04   15   13    6    4
    0.53448407579E-04   15   13    6    5
   -0.12405743041E-03   15   13    6    6
    0.35211871868E-04   15   13    7    1
   -0.31897842660E-05   15   13    7    2
    0.53007658822E-03   15   13    7    3
   -0.32442641339E-03   15   13    7    4
    0.38083709173E-03   15   13    7    5
    0.15204778825E-03   15   13    7    6
    0.12736155861E-02   15   13    7    7
   -0.33341971475E-04   15   13    8    1
   -0.22740904480E-04   15   13    8    2
    0.49732051725E-03   15   13    8    3
    0.41666767721E-03   15   13    8    4
   -0.22999795889E-03   15   13    8    5
    0.48259243819E-04   15   13    8    6
    0.29841411072E-04   15   13    8    7
   -0.15528667918E-02   15   13    8    8
    0.18580827466E-03   15   13    9    1
    0.69883893744E-05   15   13    9    2
    0.93789265445E-04   15   13    9    3
   -0.22579351912E-03   15   13    9    4
   -0.21831183777E-03   15   13    9    5
    0.17201730069E-03   15   13    9    6
    0.74804866501E-04   15   13    9    7
   -0.10832674344E-03   15   13    9    8
   -0.20762000257E-03   15   13    9    9
    0.81621781135E-05   15   13   10    1
   -0.35929155133E-03   15   13   10    2
   -0.41332584268E-04   15   13   10    3
   -0.30790306342E-04   15   13   10    4
    0.23701594447E-04   15   13   10    5
   -0.30431959947E-04   15   13   10    6
   -0.53344677155E-04   15   13   10    7
    0.20849578316E-03   15   13   10    8
   -0.45232484595E-03   15   13   10    9
   -0.19979040413E-03   15   13   10   10
    0.26166304689E-04   15   13   11    1
   -0.10216611939E-03   15   13   11    2
   -0.69249924643E-04   15   13   11    3
   -0.89745738210E-05   15   13   11    4
   -0.25705510759E-04   15   13   11    5
    0.31492856659E-04   15   13   11    6
    0.15671587468E-04   15   13   11    7
   -0.60488602753E-04   15   13   11    8
   -0.33819881161E-03   15   13   11    9
   -0.43715719899E-04   15   13   11   10
    0.14746280813E-02   15   13   11   11
   -0.39515570724E-05   15   13   12    1
   -0.23364528758E-03   15   13   12    2
   -0.16475405745E-03   15   13   12    3
   -0.19375038874E-04   15   13   12    4
    0.45410449351E-04   15   13   12    5
   -0.39817993610E-04   15   13   12    6
   -0.20851253803E-03   15   13   12    7
    0.20310635617E-03   15   13   12    8
    0.23182406971E-04   15   13   12    9
    0.23517902311E-04   15   13   12   10
    0.28894606171E-03   15   13   12   11
    0.68497108617E-03   15   13   12   12
   -0.22290817309E-04   15   13   13    1
   -0.48194328625E-04   15   13   13    2
    0.65998851176E-04   15   13   13    3
   -0.35681225546E-03   15   13   13    4
   -0.63821317109E-05   15   13   13    5
   -0.37376821146E-03   15   13   13    6
   -0.46915423060E-03   15   13   13    7
   -0.45803528151E-03   15   13   13    8
    0.54876866452E-04   15   13   13    9
    0.55344768782E-03   15   13   13   10
   -0.48364487566E-02   15   13   13   11
    0.66121068945E-02   15   13   13   12
    0.12380458099E-02   15   13   13   13
    0.23705258894E-03   15   13   14    1
   -0.18195079536E-04   15   13   14    2
   -0.31587315986E-05   15   13   14    3
   -0.63070725915E-04   15   13   14    4
   -0.13597380809E-03   15   13   14    5
    0.14354372380E-03   15   13   14    6
    0.48936583806E-04   15   13   14    7
    0.47714018357E-04   15   13   14    8
    0.74164247220E-05   15   13   14    9
   -0.81005868858E-03   15   13   14   10
   -0.94884789471E-02   15   13   14   11
    0.24680990544E-02   15   13   14   12
    0.25555097456E-03   15   13   14   13
    0.72755430261E-03   15   13   14   14
   -0.10574477036E-04   15   13   15    1
    0.43942308279E-03   15   13   15    2
    0.38540170745E-04   15   13   15    3
    0.16324971831E-04   15   13   15    4
    0.28224376262E-04   15   13   15    5
   -0.71741802373E-04   15   13   15    6
   -0.47843307026E-03   15   13   15    7
    0.44957727647E-03   15   13   15    8
   -0.12060284621E-03   15   13   15    9
    0.79818670810E-05   15   13   15   10
    0.13970103643E-03   15   13   15   11
    0.34775937933E-03   15   13   15   12
    0.27740940272E-01   15   13   15   13
    0.35244554318E-03   15   14    1    1
   -0.16269875138E-03   15   14    2    1
    0.36306372134E-03   15   14    2    2
    0.10768187916E-04   15   14    3    1
   -0.15462418731E-04   15   14    3    2
    0.33519282831E-03   15   14    3    3
   -0.11153835883E-04   15   14    4    1
    0.14236399271E-03   15   14    4    2
    0.15749131375E-03   15   14    4    3
    0.38761821142E-03   15   14    4    4
   -0.64398499837E-05   15   14    5    1
   -0.89618484740E-04   15   14    5    2
   -0.10869446221E-03   15   14    5    3
    0.10610476064E-05   15   14    5    4
    0.32275966747E-03   15   14    5    5
   -0.23253499432E-04   15   14    6    1
   -0.52595778900E-04   15   14    6    2
    0.24625222944E-05   15   14    6    3
    0.87874781148E-05   15   14    6    4
   -0.29450428780E-04   15   14    6    5
    0.31396764877E-03   15   14    6    6
   -0.65190130253E-05   15   14    7    1
   -0.77749440716E-04   15   14    7    2
   -0.20072988132E-03   15   14    7    3
    0.13260998505E-03   15   14    7    4
   -0.10380367120E-03   15   14    7    5
   -0.71085792553E-05   15   14    7    6
   -0.15289164692E-03   15   14    7    7
   -0.32507067588E-05   15   14    8    1
   -0.50402306914E-04   15   14    8    2
   -0.15163108377E-03   15   14    8    3
   -0.17779775431E-03   15   14    8    4
    0.53590629150E-04   15   14    8    5
   -0.72477920987E-04   15   14    8    6
    0.28275636307E-04   15   14    8    7
    0.71965025335E-03   15   14    8    8
   -0.96276622472E-04   15   14    9    1
   -0.34177410714E-04   15   14    9    2
   -0.43748425093E-04   15   14    9    3
    0.18144579022E-03   15   14    9    4
    0.30034410033E-04   15   14    9    5
   -0.10862342664E-04   15   14    9    6
   -0.26083690021E-03   15   14    9    7
   -0.16065092180E-03   15   14    9    8
    0.27787316988E-03   15   14    9    9
    0.22875345372E-05   15   14   10    1
    0.16032931547E-03   15   14   10    2
   -0.90749687494E-05   15   14   10    3
   -0.59529998843E-05   15   14   10    4
   -0.27873299462E-04   15   14   10    5
   -0.46966077869E-04   15   14   10    6
   -0.52433883121E-05   15   14   10    7
   -0.10902630715E-03   15   14   10    8
    0.29321869673E-03   15   14   10    9
    0.38828675216E-03   15   14   10   10
    0.82948069307E-05   15   14   11    1
   -0.73218428146E-04   15   14   11    2
    0.17377188942E-03   15   14   11    3
    0.16988776816E-04   15   14   11    4
    0.23201926982E-04   15   14   11    5
    0.12549485304E-04   15   14   11    6
   -0.96563408231E-04   15   14   11    7
    0.13040756908E-03   15   14   11    8
    0.18325385153E-03   15   14   11    9
   -0.39623868183E-04   15   14   11   10
    0.13719345366E-02   15   14   11   11
   -0.10335228251E-04   15   14   12    1
   -0.68958562027E-04   15   14   12    2
    0.36955084709E-04   15   14   12    3
   -0.13661252465E-04   15   14   12    4
    0.19977207302E-04   15   14   12    5
   -0.11061880714E-04   15   14   12    6
    0.71074468087E-04   15   14   12    7
   -0.65294965527E-04   15   14   12    8
   -0.16398334574E-03   15   14   12    9
    0.95393207443E-05   15   14   12   10
   -0.72588863640E-03   15   14   12   11
    0.49510122311E-03   15   14   12   12
    0.22473853581E-03   15   14   13    1
    0.16879327946E-04   15   14   13    2
   -0.40298901764E-05   15   14   13    3
    0.19016401464E-04   15   14   13    4
   -0.26598303807E-04   15   14   13    5
    0.19514055402E-03   15   14   13    6
    0.10056414607E-03   15   14   13    7
    0.12091135811E-03   15   14   13    8
   -0.24937600911E-04   15   14   13    9
   -0.13767506847E-03   15   14   13   10
    0.11027688086E-01   15   14   13   11
   -0.26999873488E-02   15   14   13   12
    0.39871400989E-03   15   14   13   13
   -0.65188957907E-04   15   14   14    1
   -0.37381717429E-04   15   14   14    2
    0.51857195882E-04   15   14   14    3
   -0.45678367025E-03   15   14   14    4
    0.14928717439E-03   15   14   14    5
   -0.19104146913E-03   15   14   14    6
   -0.23279470352E-03   15   14   14    7
   -0.20327987797E-03   15   14   14    8
    0.60928132876E-04   15   14   14    9
    0.48061610026E-03   15   14   14   10
    0.68210439811E-02   15   14   14   11
    0.22993520264E-02   15   14   14   12
    0.35873469709E-04   15   14   14   13
    0.87510472997E-03   15   14   14   14
    0.17609809188E-04   15   14   15    1
   -0.76424318653E-03   15   14   15    2
    0.37665053638E-04   15   14   15    3
   -0.63339539195E-04   15   14   15    4
    0.30451449917E-04   15   14   15    5
    0.27424747801E-04   15   14   15    6
    0.23892311014E-03   15   14   15    7
   -0.12001618777E-03   15   14   15    8
    0.75990598883E-03   15   14   15    9
    0.28660314353E-04   15   14   15   10
    0.14997888978E-03   15   14   15   11
    0.45169179944E-03   15   14   15   12
   -0.82859894554E-02   15   14   15   13
    0.28171137258E-01   15   14   15   14
    0.20199720219       15   15    1    1
    0.10096083353E-03   15   15    2    1
    0.20438194885       15   15    2    2
    0.16029671972E-03   15   15    3    1
   -0.15130705098E-03   15   15    3    2
    0.20104019723       15   15    3    3
   -0.31790108227E-02   15   15    4    1
    0.37048458399E-03   15   15    4    2
   -0.29768067212E-03   15   15    4    3
    0.20254477833       15   15    4    4
   -0.32128283386E-02   15   15    5    1
   -0.32473329975E-03   15   15    5    2
   -0.13065619907E-03   15   15    5    3
    0.83816210786E-03   15   15    5    4
    0.20269553850       15   15    5    5
   -0.44027426078E-02   15   15    6    1
    0.16828087538E-03   15   15    6    2
    0.61048265583E-03   15   15    6    3
   -0.50393516686E-02   15   15    6    4
   -0.49295698563E-02   15   15    6    5
    0.19515349054       15   15    6    6
    0.42664813291E-03   15   15    7    1
    0.55600595315E-03   15   15    7    2
   -0.13732225083E-02   15   15    7    3
   -0.23953684051E-02   15   15    7    4
    0.30456330666E-02   15   15    7    5
   -0.10319746958E-03   15   15    7    6
    0.20530139599       15   15    7    7
   -0.33211732683E-03   15   15    8    1
    0.59675694135E-03   15   15    8    2
    0.14984050683E-02   15   15    8    3
   -0.25553746265E-02   15   15    8    4
    0.25890660466E-02   15   15    8    5
    0.42316389105E-03   15   15    8    6
    0.16532667121E-01   15   15    8    7
    0.20448717420       15   15    8    8
    0.17947574753E-04   15   15    9    1
   -0.70455971998E-02   15   15    9    2
   -0.12624484148E-04   15   15    9    3
   -0.43352980545E-03   15   15    9    4
    0.25076837538E-03   15   15    9    5
    0.25909242261E-03   15   15    9    6
    0.22050671368E-02   15   15    9    7
    0.24746101722E-02   15   15    9    8
    0.18603496375       15   15    9    9
    0.15779531314E-02   15   15   10    1
   -0.30792998395E-04   15   15   10    2
   -0.23782969233E-03   15   15   10    3
    0.67736709927E-03   15   15   10    4
    0.74842180400E-03   15   15   10    5
   -0.17348575133E-01   15   15   10    6
    0.13682631211E-02   15   15   10    7
   -0.53215191981E-03   15   15   10    8
   -0.15875679408E-03   15   15   10    9
    0.23556512697       15   15   10   10
    0.92307388990E-02   15   15   11    1
   -0.75460702146E-04   15   15   11    2
    0.34798023661E-03   15   15   11    3
   -0.19252864891E-02   15   15   11    4
   -0.18975731840E-02   15   15   11    5
    0.80110785742E-02   15   15   11    6
   -0.55232727759E-03   15   15   11    7
    0.56967404889E-03   15   15   11    8
   -0.86669693012E-04   15   15   11    9
   -0.97635433802E-02   15   15   11   10
    0.82868522378       15   15   11   11
   -0.13685521619E-02   15   15   12    1
   -0.37642367152E-03   15   15   12    2
   -0.19902245513E-02   15   15   12    3
   -0.12184250949E-02   15   15   12    4
    0.13367424343E-01   15   15   12    5
    0.71021367477E-02   15   15   12    6
   -0.55016950944E-02   15   15   12    7
   -0.59021063928E-02   15   15   12    8
    0.49803719184E-03   15   15   12    9
   -0.12259084960E-01   15   15   12   10
   -0.36916581583E-02   15   15   12   11
    0.78327536410       15   15   12   12
   -0.42364499173E-03   15   15   13    1
   -0.51068577083E-03   15   15   13    2
    0.74840858856E-02   15   15   13    3
    0.11225959359E-02   15   15   13    4
    0.14691096569E-02   15   15   13    5
   -0.10882010287E-02   15   15   13    6
   -0.81233235530E-02   15   15   13    7
    0.78666270343E-02   15   15   13    8
    0.36183751417E-03   15   15   13    9
   -0.60947813458E-03   15   15   13   10
   -0.11403915054E-02   15   15   13   11
   -0.26834940279E-02   15   15   13   12
    0.83037693900       15   15   13   13
    0.15174447216E-04   15   15   14    1
   -0.13112783616E-01   15   15   14    2
    0.19173546838E-03   15   15   14    3
   -0.50050725037E-03   15   15   14    4
    0.71860574399E-03   15   15   14    5
    0.79842934767E-04   15   15   14    6
    0.11401928490E-02   15   15   14    7
    0.11870630613E-02   15   15   14    8
    0.18024734715E-01   15   15   14    9
   -0.47417506107E-03   15   15   14   10
   -0.46621156828E-03   15   15   14   11
    0.20067984994E-03   15   15   14   12
    0.16227584928E-01   15   15   14   13
    0.77606419193       15   15   14   14
    0.14488514104E-02   15   15   15    1
   -0.50567268086E-03   15   15   15    2
    0.18168772479E-02   15   15   15    3
   -0.14973182838E-01   15   15   15    4
    0.12034648780E-02   15   15   15    5
   -0.78370895048E-02   15   15   15    6
   -0.64359000428E-02   15   15   15    7
   -0.63437607066E-02   15   15   15    8
    0.69940992066E-03   15   15   15    9
    0.12705207006E-01   15   15   15   10
   -0.90198126749E-03   15   15   15   11
   -0.13683738871E-02   15   15   15   12
    0.11189310407E-02   15   15   15   13
    0.74574047056E-03   15   15   15   14
    0.85798813087       15   15   15   15
   -0.56845273846E-03   16    1    1    1
   -0.68696750627E-04   16    1    2    1
   -0.49869082944E-03   16    1    2    2
   -0.40603439620E-03   16    1    3    1
   -0.79017651563E-04   16    1    3    2
   -0.48161248629E-03   16    1    3    3
    0.15215036592E-03   16    1    4    1
   -0.13429627099E-03   16    1    4    2
    0.66290346150E-04   16    1    4    3
   -0.49583071041E-03   16    1    4    4
   -0.15917467476E-03   16    1    5    1
    0.96856502882E-04   16    1    5    2
    0.15328476646E-04   16    1    5    3
    0.94896611269E-05   16    1    5    4
   -0.42538317856E-03   16    1    5    5
   -0.35553472282E-05   16    1    6    1
    0.63415863760E-04   16    1    6    2
    0.16817333757E-03   16    1    6    3
   -0.36356098450E-03   16    1    6    4
    0.26813175539E-03   16    1    6    5
   -0.38595349960E-03   16    1    6    6
    0.42573854999E-03   16    1    7    1
   -0.52035577565E-04   16    1    7    2
    0.83618571331E-06   16    1    7    3
   -0.11025952619E-03   16    1    7    4
   -0.67874654602E-04   16    1    7    5
   -0.18878295916E-03   16    1    7    6
   -0.29474224996E-03   16    1    7    7
    0.18420972236E-03   16    1    8    1
   -0.77288542639E-04   16    1    8    2
    0.41903416350E-04   16    1    8    3
   -0.93279833242E-04   16    1    8    4
   -0.49464981110E-05   16    1    8    5
    0.10168745001E-04   16    1    8    6
    0.32779085378E-04   16    1    8    7
   -0.26534226283E-03   16    1    8    8
    0.58809552579E-04   16    1    9    1
    0.38151936334E-04   16    1    9    2
    0.49120305740E-04   16    1    9    3
    0.54673700731E-04   16    1    9    4
   -0.24216909098E-04   16    1    9    5
   -0.22736633515E-04   16    1    9    6
    0.10120530750E-03   16    1    9    7
    0.75613547548E-04   16    1    9    8
   -0.39976017620E-03   16    1    9    9
   -0.74130861393E-04   16    1   10    1
    0.22475683344E-04   16    1   10    2
   -0.62881663364E-04   16    1   10    3
    0.14906200402E-03   16    1   10    4
   -0.62537668328E-04   16    1   10    5
   -0.32175558893E-04   16    1   10    6
   -0.55306905152E-04   16    1   10    7
   -0.16539017025E-03   16    1   10    8
    0.10141582506E-04   16    1   10    9
   -0.19313663188E-03   16    1   10   10
    0.37858626892E-05   16    1   11    1
    0.84906493750E-05   16    1   11    2
   -0.17924541732E-04   16    1   11    3
    0.35638756621E-05   16    1   11    4
   -0.12643451616E-04   16    1   11    5
    0.65180294790E-05   16    1   11    6
    0.38373727449E-04   16    1   11    7
    0.46216731659E-05   16    1   11    8
    0.69929612667E-05   16    1   11    9
   -0.14028111314E-04   16    1   11   10
    0.61657631481E-03   16    1   11   11
    0.22168057534E-04   16    1   12    1
    0.34455629488E-04   16    1   12    2
    0.10124257303E-04   16    1   12    3
   -0.15395298343E-04   16    1   12    4
    0.14398085245E-04   16    1   12    5
   -0.14854816891E-04   16    1   12    6
    0.15292120979E-05   16    1   12    7
   -0.40376149475E-04   16    1   12    8
    0.77109335695E-05   16    1   12    9
    0.73852034939E-04   16    1   12   10
   -0.12662062994E-04   16    1   12   11
    0.10312247895E-02   16    1   12   12
    0.16392849625E-04   16    1   13    1
    0.43703708251E-04   16    1   13    2
    0.22610652137E-05   16    1   13    3
   -0.34824401051E-04   16    1   13    4
   -0.20679395921E-04   16    1   13    5
   -0.31089084037E-04   16    1   13    6
   -0.64389232535E-05   16    1   13    7
    0.23071023413E-04   16    1   13    8
    0.58605943181E-04   16    1   13    9
    0.83481883683E-04   16    1   13   10
   -0.59162577789E-03   16    1   13   11
   -0.11591886642E-03   16    1   13   12
    0.65940061758E-03   16    1   13   13
   -0.99107190387E-05   16    1   14    1
    0.75559655497E-05   16    1   14    2
   -0.10499768333E-04   16    1   14    3
    0.19123547864E-04   16    1   14    4
   -0.85144056256E-05   16    1   14    5
   -0.71819608130E-05   16    1   14    6
   -0.29029772799E-04   16    1   14    7
   -0.16917312817E-04   16    1   14    8
    0.32457298207E-04   16    1   14    9
    0.16939179460E-04   16    1   14   10
   -0.10002996847E-05   16    1   14   11
   -0.26220570661E-03   16    1   14   12
   -0.31475858538E-03   16    1   14   13
    0.56470376282E-03   16    1   14   14
    0.26108878067E-04   16    1   15    1
    0.33160426377E-04   16    1   15    2
   -0.30593520622E-05   16    1   15    3
    0.15290677232E-04   16    1   15    4
   -0.25239847779E-04   16    1   15    5
   -0.33741875118E-04   16    1   15    6
   -0.20792607310E-04   16    1   15    7
    0.81992309466E-05   16    1   15    8
    0.17197683525E-04   16    1   15    9
    0.14111771499E-03   16    1   15   10
   -0.46519895235E-04   16    1   15   11
   -0.31781592333E-04   16    1   15   12
    0.17021829754E-03   16    1   15   13
   -0.28284700787E-03   16    1   15   14
    0.22799583093E-03   16    1   15   15
    0.23311711005E-03   16    1   16    1
   -0.11705469728E-02   16    2    1    1
   -0.24310188993E-04   16    2    2    1
   -0.11316349816E-02   16    2    2    2
    0.77221184875E-04   16    2    3    1
   -0.37344250720E-03   16    2    3    2
   -0.11363035570E-02   16    2    3    3
    0.37101151810E-04   16    2    4    1
    0.20181278194E-03   16    2    4    2
   -0.48040692318E-04   16    2    4    3
   -0.12503018254E-02   16    2    4    4
   -0.10114201870E-04   16    2    5    1
   -0.24060014947E-03   16    2    5    2
   -0.45332311406E-04   16    2    5    3
    0.32663850875E-05   16    2    5    4
   -0.99278164745E-03   16    2    5    5
    0.58812955216E-03   16    2    6    1
    0.18650579239E-04   16    2    6    2
   -0.21179425004E-03   16    2    6    3
    0.15413458753E-03   16    2    6    4
    0.11281296627E-03   16    2    6    5
   -0.60035863418E-03   16    2    6    6
   -0.23554596084E-03   16    2    7    1
    0.53122749944E-03   16    2    7    2
    0.52744561975E-03   16    2    7    3
   -0.35678053439E-03   16    2    7    4
    0.34899352294E-03   16    2    7    5
   -0.11899023707E-04   16    2    7    6
   -0.46178765716E-03   16    2    7    7
    0.25350274929E-03   16    2    8    1
    0.30770930806E-03   16    2    8    2
   -0.45263645291E-03   16    2    8    3
   -0.42714052298E-03   16    2    8    4
    0.16291821013E-03   16    2    8    5
    0.10755664058E-04   16    2    8    6
    0.72159962391E-05   16    2    8    7
   -0.53422957932E-03   16    2    8    8
    0.19368401813E-04   16    2    9    1
    0.77333585155E-03   16    2    9    2
    0.16168040636E-03   16    2    9    3
   -0.51774257734E-03   16    2    9    4
    0.51217245488E-03   16    2    9    5
   -0.35930372851E-04   16    2    9    6
   -0.36696315612E-04   16    2    9    7
    0.12008225832E-03   16    2    9    8
   -0.61108147751E-03   16    2    9    9
   -0.21067154394E-03   16    2   10    1
   -0.36187723829E-04   16    2   10    2
    0.16434310648E-03   16    2   10    3
    0.49121215303E-03   16    2   10    4
    0.41014354243E-03   16    2   10    5
   -0.12520164913E-04   16    2   10    6
   -0.52417668430E-04   16    2   10    7
   -0.29085269749E-04   16    2   10    8
   -0.35627820094E-04   16    2   10    9
   -0.33773187547E-03   16    2   10   10
   -0.18363923590E-04   16    2   11    1
   -0.18597097685E-04   16    2   11    2
    0.29956407438E-04   16    2   11    3
   -0.93897158896E-05   16    2   11    4
    0.46866101402E-05   16    2   11    5
    0.60974085665E-05   16    2   11    6
    0.28610235711E-04   16    2   11    7
   -0.16399278212E-04   16    2   11    8
   -0.67151183989E-05   16    2   11    9
    0.10313322717E-04   16    2   11   10
    0.92209721490E-04   16    2   11   11
    0.18589421038E-04   16    2   12    1
    0.66949679998E-04   16    2   12    2
    0.40910530342E-04   16    2   12    3
   -0.70317223184E-05   16    2   12    4
    0.12308276643E-04   16    2   12    5
    0.48207941634E-05   16    2   12    6
    0.29701797326E-04   16    2   12    7
   -0.18030130022E-04   16    2   12    8
    0.45994206907E-04   16    2   12    9
    0.69307479343E-04   16    2   12   10
    0.43385292414E-05   16    2   12   11
    0.26533258720E-03   16    2   12   12
    0.34566839123E-04   16    2   13    1
    0.88517096819E-04   16    2   13    2
   -0.11595400852E-04   16    2   13    3
    0.28823160976E-06   16    2   13    4
   -0.15857108976E-04   16    2   13    5
   -0.23884972593E-04   16    2   13    6
   -0.95740676485E-05   16    2   13    7
   -0.24418124408E-05   16    2   13    8
    0.58890056231E-04   16    2   13    9
    0.14114914952E-03   16    2   13   10
   -0.26795013095E-03   16    2   13   11
   -0.51142056296E-04   16    2   13   12
    0.12363294855E-03   16    2   13   13
    0.18750493666E-04   16    2   14    1
    0.35597491073E-04   16    2   14    2
   -0.10288577018E-04   16    2   14    3
    0.18875412184E-04   16    2   14    4
   -0.51047952302E-04   16    2   14    5
    0.13151204842E-04   16    2   14    6
   -0.10026216701E-03   16    2   14    7
   -0.72941450501E-04   16    2   14    8
   -0.50964897352E-05   16    2   14    9
   -0.36217096300E-04   16    2   14   10
    0.49939824134E-06   16    2   14   11
   -0.13785121528E-03   16    2   14   12
   -0.16176172631E-03   16    2   14   13
    0.12015054861E-03   16    2   14   14
    0.38956426615E-04   16    2   15    1
    0.10627963555E-03   16    2   15    2
   -0.69985038268E-04   16    2   15    3
    0.69789788943E-04   16    2   15    4
   -0.25304899229E-04   16    2   15    5
   -0.23224539429E-04   16    2   15    6
   -0.57812221687E-04   16    2   15    7
    0.61124569889E-05   16    2   15    8
    0.67766179782E-04   16    2   15    9
    0.11684650053E-03   16    2   15   10
   -0.42423113301E-04   16    2   15   11
   -0.23777910525E-04   16    2   15   12
    0.83784260367E-04   16    2   15   13
   -0.14093280700E-03   16    2   15   14
    0.65901773059E-05   16    2   15   15
    0.14453038436E-03   16    2   16    1
    0.37591973536E-03   16    2   16    2
   -0.79435538872E-02   16    3    1    1
   -0.32072325388E-03   16    3    2    1
   -0.77063887115E-02   16    3    2    2
   -0.25613456786E-04   16    3    3    1
   -0.71064161463E-04   16    3    3    2
   -0.89292028151E-02   16    3    3    3
   -0.86974692287E-04   16    3    4    1
   -0.12587274956E-03   16    3    4    2
    0.45538307474E-03   16    3    4    3
   -0.79518475850E-02   16    3    4    4
   -0.11428931338E-03   16    3    5    1
   -0.93020296823E-04   16    3    5    2
   -0.48076756574E-03   16    3    5    3
   -0.17020986377E-03   16    3    5    4
   -0.79719938434E-02   16    3    5    5
    0.23550277185E-02   16    3    6    1
    0.14901048351E-03   16    3    6    2
    0.66142506168E-04   16    3    6    3
    0.64712881923E-03   16    3    6    4
    0.59205379881E-03   16    3    6    5
   -0.48742925366E-02   16    3    6    6
   -0.18586651078E-03   16    3    7    1
    0.44569860964E-04   16    3    7    2
    0.20043534224E-02   16    3    7    3
   -0.12920887557E-02   16    3    7    4
    0.13618247021E-02   16    3    7    5
   -0.13393834838E-03   16    3    7    6
   -0.55705016702E-02   16    3    7    7
    0.19256219489E-03   16    3    8    1
   -0.29070477528E-04   16    3    8    2
   -0.16356378889E-02   16    3    8    3
   -0.11789262772E-02   16    3    8    4
    0.85543405537E-03   16    3    8    5
   -0.51693487262E-04   16    3    8    6
    0.46847126705E-03   16    3    8    7
   -0.41872821068E-02   16    3    8    8
    0.19928129458E-03   16    3    9    1
    0.23336132647E-02   16    3    9    2
   -0.27986283967E-04   16    3    9    3
    0.21790496039E-03   16    3    9    4
    0.27778300940E-03   16    3    9    5
    0.19187652928E-04   16    3    9    6
   -0.31343420675E-04   16    3    9    7
    0.16654339305E-03   16    3    9    8
   -0.50685780547E-02   16    3    9    9
   -0.46058816792E-03   16    3   10    1
    0.55536561091E-03   16    3   10    2
   -0.21176817523E-03   16    3   10    3
    0.14866952951E-02   16    3   10    4
    0.13063679000E-02   16    3   10    5
   -0.38881684338E-03   16    3   10    6
    0.44596613907E-04   16    3   10    7
   -0.10784024271E-03   16    3   10    8
    0.53524356497E-03   16    3   10    9
   -0.41459566485E-02   16    3   10   10
    0.31377636124E-05   16    3   11    1
    0.28553946919E-03   16    3   11    2
    0.44182915883E-05   16    3   11    3
    0.53164797879E-05   16    3   11    4
    0.56285915438E-05   16    3   11    5
    0.20789183045E-03   16    3   11    6
   -0.69286263964E-05   16    3   11    7
    0.20546186756E-04   16    3   11    8
    0.92303327536E-04   16    3   11    9
   -0.45672885491E-03   16    3   11   10
    0.52282856995E-02   16    3   11   11
   -0.45051530460E-04   16    3   12    1
    0.20194673276E-03   16    3   12    2
    0.21792914632E-03   16    3   12    3
    0.15627751802E-04   16    3   12    4
    0.17521114171E-03   16    3   12    5
    0.90346758975E-04   16    3   12    6
    0.30466993296E-03   16    3   12    7
   -0.48040090331E-04   16    3   12    8
    0.86915955134E-04   16    3   12    9
   -0.19603776346E-03   16    3   12   10
   -0.16185263330E-03   16    3   12   11
    0.49269100490E-02   16    3   12   12
   -0.74182081197E-05   16    3   13    1
    0.22863348576E-04   16    3   13    2
    0.22465935950E-03   16    3   13    3
   -0.24316608289E-03   16    3   13    4
    0.27629138899E-03   16    3   13    5
   -0.93620253212E-05   16    3   13    6
    0.33435149923E-03   16    3   13    7
    0.30086701238E-03   16    3   13    8
    0.35241496864E-04   16    3   13    9
    0.13388137370E-04   16    3   13   10
   -0.11511182219E-03   16    3   13   11
   -0.22010138930E-03   16    3   13   12
    0.53949625001E-02   16    3   13   13
   -0.28050143131E-03   16    3   14    1
   -0.22268953015E-03   16    3   14    2
   -0.26936848670E-04   16    3   14    3
    0.18070059338E-03   16    3   14    4
    0.18822065024E-03   16    3   14    5
   -0.19475113559E-03   16    3   14    6
    0.97913877208E-05   16    3   14    7
   -0.19418246406E-06   16    3   14    8
    0.22782832343E-03   16    3   14    9
    0.70655848506E-03   16    3   14   10
    0.15139621388E-03   16    3   14   11
   -0.93236583308E-04   16    3   14   12
   -0.17572288887E-05   16    3   14   13
    0.44481426685E-02   16    3   14   14
    0.42258963052E-04   16    3   15    1
   -0.21718778236E-03   16    3   15    2
    0.28002932345E-03   16    3   15    3
   -0.19639823079E-03   16    3   15    4
    0.35537280709E-04   16    3   15    5
   -0.48919912507E-04   16    3   15    6
    0.32260570923E-03   16    3   15    7
   -0.13246875951E-04   16    3   15    8
   -0.64502627543E-04   16    3   15    9
    0.15920622513E-03   16    3   15   10
    0.16205334985E-03   16    3   15   11
   -0.69576591946E-04   16    3   15   12
   -0.12543376008E-03   16    3   15   13
    0.34935533972E-04   16    3   15   14
    0.48346464498E-02   16    3   15   15
    0.33647642134E-04   16    3   16    1
   -0.11051745419E-05   16    3   16    2
    0.86765414931E-03   16    3   16    3
    0.57698392925E-02   16    4    1    1
    0.20584272523E-03   16    4    2    1
    0.54998099692E-02   16    4    2    2
    0.73520802843E-04   16    4    3    1
    0.14039726269E-03   16    4    3    2
    0.57755180197E-02   16    4    3    3
   -0.12272837257E-03   16    4    4    1
    0.11778218058E-03   16    4    4    2
   -0.44886153394E-03   16    4    4    3
    0.62476051907E-02   16    4    4    4
   -0.13334627846E-04   16    4    5    1
    0.76666802135E-04   16    4    5    2
    0.21782346497E-03   16    4    5    3
   -0.24162719626E-03   16    4    5    4
    0.55229196776E-02   16    4    5    5
   -0.45654700929E-02   16    4    6    1
    0.72782523220E-04   16    4    6    2
   -0.11842722444E-03   16    4    6    3
   -0.12674432651E-02   16    4    6    4
   -0.94776544662E-03   16    4    6    5
    0.23148953420E-02   16    4    6    6
    0.29121727390E-03   16    4    7    1
   -0.14935610045E-03   16    4    7    2
   -0.26452170666E-02   16    4    7    3
    0.24905707403E-02   16    4    7    4
   -0.21901918829E-02   16    4    7    5
    0.89597982771E-04   16    4    7    6
    0.31001549564E-02   16    4    7    7
   -0.36516194034E-03   16    4    8    1
    0.20909374841E-03   16    4    8    2
    0.29285838500E-02   16    4    8    3
    0.28360230659E-02   16    4    8    4
   -0.21232748718E-02   16    4    8    5
   -0.14414834850E-04   16    4    8    6
   -0.14264486000E-04   16    4    8    7
    0.20249368797E-02   16    4    8    8
   -0.58623022997E-04   16    4    9    1
   -0.40879901580E-02   16    4    9    2
   -0.16626095127E-03   16    4    9    3
    0.16419046488E-04   16    4    9    4
   -0.85252049439E-04   16    4    9    5
    0.69276014050E-04   16    4    9    6
   -0.76020142136E-05   16    4    9    7
   -0.14643643526E-03   16    4    9    8
    0.25021817556E-02   16    4    9    9
    0.97066421388E-03   16    4   10    1
   -0.21959901957E-03   16    4   10    2
    0.35337111726E-03   16    4   10    3
   -0.24311610526E-02   16    4   10    4
   -0.18402322536E-02   16    4   10    5
    0.66381584971E-04   16    4   10    6
   -0.34144595134E-03   16    4   10    7
   -0.10126801961E-03   16    4   10    8
   -0.23944752455E-03   16    4   10    9
    0.25324824642E-02   16    4   10   10
    0.54217415147E-05   16    4   11    1
   -0.13497606196E-03   16    4   11    2
    0.13640937172E-04   16    4   11    3
    0.93316355100E-05   16    4   11    4
   -0.35410399483E-05   16    4   11    5
   -0.14556882765E-03   16    4   11    6
   -0.21850062778E-05   16    4   11    7
    0.84155200023E-05   16    4   11    8
   -0.13907695315E-05   16    4   11    9
    0.18483717440E-03   16    4   11   10
   -0.20558656929E-02   16    4   11   11
    0.59796957428E-04   16    4   12    1
   -0.10407679301E-03   16    4   12    2
   -0.90346858145E-04   16    4   12    3
    0.17377933281E-04   16    4   12    4
   -0.17609245991E-03   16    4   12    5
   -0.31980248381E-04   16    4   12    6
   -0.30463247955E-03   16    4   12    7
   -0.13794214782E-03   16    4   12    8
   -0.34810352027E-04   16    4   12    9
   -0.95316785715E-04   16    4   12   10
    0.13310144624E-03   16    4   12   11
   -0.17801880414E-02   16    4   12   12
   -0.98765028981E-05   16    4   13    1
    0.10256449901E-05   16    4   13    2
   -0.23546407603E-03   16    4   13    3
    0.16101377775E-03   16    4   13    4
   -0.10895222670E-03   16    4   13    5
    0.27057106630E-04   16    4   13    6
   -0.31524707772E-03   16    4   13    7
   -0.83704650884E-05   16    4   13    8
   -0.15742292488E-04   16    4   13    9
   -0.14422474323E-03   16    4   13   10
    0.54893284265E-03   16    4   13   11
    0.28293741458E-03   16    4   13   12
   -0.18065693570E-02   16    4   13   13
    0.13782770021E-03   16    4   14    1
    0.21923169864E-03   16    4   14    2
    0.25349307629E-04   16    4   14    3
   -0.74508795428E-04   16    4   14    4
   -0.81565433040E-04   16    4   14    5
    0.84217687170E-04   16    4   14    6
    0.29796943241E-04   16    4   14    7
    0.29398565556E-05   16    4   14    8
    0.14632866566E-03   16    4   14    9
   -0.41089148078E-03   16    4   14   10
   -0.10512383573E-03   16    4   14   11
    0.28870842446E-03   16    4   14   12
    0.44574257847E-04   16    4   14   13
   -0.14087275369E-02   16    4   14   14
   -0.61908681506E-04   16    4   15    1
    0.11036195875E-03   16    4   15    2
   -0.15605647610E-03   16    4   15    3
    0.24765788566E-03   16    4   15    4
   -0.10089154442E-04   16    4   15    5
    0.95053224501E-05   16    4   15    6
   -0.30670507484E-03   16    4   15    7
   -0.19160730348E-03   16    4   15    8
    0.21574778363E-05   16    4   15    9
    0.25433007153E-03   16    4   15   10
   -0.52422305191E-04   16    4   15   11
   -0.68485844962E-04   16    4   15   12
   -0.44702821178E-04   16    4   15   13
    0.17306682180E-03   16    4   15   14
   -0.17446735134E-02   16    4   15   15
   -0.54111189731E-04   16    4   16    1
   -0.31504423213E-04   16    4   16    2
   -0.49824548442E-03   16    4   16    3
    0.83291832424E-03   16    4   16    4
   -0.61515612708E-02   16    5    1    1
   -0.24635501070E-03   16    5    2    1
   -0.58753074660E-02   16    5    2    2
    0.64747907601E-04   16    5    3    1
    0.12508521174E-03   16    5    3    2
   -0.61364626446E-02   16    5    3    3
    0.38489995223E-04   16    5    4    1
   -0.52497873897E-04   16    5    4    2
    0.19749304725E-03   16    5    4    3
   -0.58417595538E-02   16    5    4    4
    0.95209395724E-04   16    5    5    1
   -0.22997562845E-03   16    5    5    2
   -0.47693804675E-03   16    5    5    3
    0.26004029305E-03   16    5    5    4
   -0.66768518141E-02   16    5    5    5
    0.44642900119E-02   16    5    6    1
   -0.42555173985E-04   16    5    6    2
    0.12387523527E-03   16    5    6    3
    0.10217589886E-02   16    5    6    4
    0.11660354011E-02   16    5    6    5
   -0.27096637628E-02   16    5    6    6
   -0.31827323762E-03   16    5    7    1
   -0.75401831389E-04   16    5    7    2
    0.26392004409E-02   16    5    7    3
   -0.19728223382E-02   16    5    7    4
    0.26684009026E-02   16    5    7    5
   -0.58702820153E-04   16    5    7    6
   -0.35956671033E-02   16    5    7    7
    0.29766822804E-03   16    5    8    1
    0.72111583417E-04   16    5    8    2
   -0.28730052583E-02   16    5    8    3
   -0.23939358103E-02   16    5    8    4
    0.23354956170E-02   16    5    8    5
   -0.95972149596E-04   16    5    8    6
   -0.64708461900E-05   16    5    8    7
   -0.24361455582E-02   16    5    8    8
    0.78779785612E-04   16    5    9    1
    0.40995699010E-02   16    5    9    2
   -0.28218418447E-03   16    5    9    3
    0.52231808590E-04   16    5    9    4
    0.10406141518E-03   16    5    9    5
   -0.87762621321E-04   16    5    9    6
   -0.86972555776E-04   16    5    9    7
   -0.98786724549E-04   16    5    9    8
   -0.28698705977E-02   16    5    9    9
   -0.94294074788E-03   16    5   10    1
    0.32005918351E-03   16    5   10    2
   -0.30265868486E-03   16    5   10    3
    0.19033479615E-02   16    5   10    4
    0.22638941318E-02   16    5   10    5
   -0.47777042275E-04   16    5   10    6
   -0.40443917883E-03   16    5   10    7
   -0.22315811811E-03   16    5   10    8
    0.20593922086E-03   16    5   10    9
   -0.28826841218E-02   16    5   10   10
   -0.12025201802E-05   16    5   11    1
    0.14739697189E-03   16    5   11    2
    0.24910537257E-04   16    5   11    3
    0.91620518052E-05   16    5   11    4
    0.27656227574E-05   16    5   11    5
    0.17093909952E-03   16    5   11    6
   -0.19570603280E-04   16    5   11    7
    0.40204947520E-04   16    5   11    8
    0.12848602403E-04   16    5   11    9
   -0.26343582347E-03   16    5   11   10
    0.23828571361E-02   16    5   11   11
   -0.63845459449E-04   16    5   12    1
    0.98399218295E-04   16    5   12    2
    0.84480284737E-04   16    5   12    3
    0.50909191661E-05   16    5   12    4
    0.27227786762E-03   16    5   12    5
    0.12913495002E-04   16    5   12    6
    0.31271444818E-03   16    5   12    7
    0.20858601208E-03   16    5   12    8
    0.22442220719E-04   16    5   12    9
    0.25789666271E-03   16    5   12   10
   -0.14708727495E-03   16    5   12   11
    0.20902448148E-02   16    5   12   12
   -0.28720016747E-04   16    5   13    1
    0.28900951812E-04   16    5   13    2
    0.25333065484E-03   16    5   13    3
   -0.64766577961E-04   16    5   13    4
    0.25031350167E-03   16    5   13    5
    0.76139208690E-04   16    5   13    6
    0.34121393991E-03   16    5   13    7
    0.45323169524E-04   16    5   13    8
    0.86607478161E-05   16    5   13    9
   -0.82224604274E-04   16    5   13   10
    0.49017779255E-03   16    5   13   11
    0.47082624971E-04   16    5   13   12
    0.22549908381E-02   16    5   13   13
   -0.14682966926E-03   16    5   14    1
   -0.26774354970E-03   16    5   14    2
    0.34479965210E-05   16    5   14    3
    0.75393149845E-04   16    5   14    4
    0.93202573280E-04   16    5   14    5
   -0.87993726022E-04   16    5   14    6
    0.56063192764E-04   16    5   14    7
    0.23054769544E-04   16    5   14    8
   -0.11262239318E-03   16    5   14    9
    0.40411738648E-03   16    5   14   10
    0.88274511222E-04   16    5   14   11
    0.20340649446E-03   16    5   14   12
    0.15019121911E-04   16    5   14   13
    0.16774498906E-02   16    5   14   14
    0.57211414851E-04   16    5   15    1
   -0.12057299989E-03   16    5   15    2
    0.17509231534E-03   16    5   15    3
   -0.20585308652E-03   16    5   15    4
    0.55665521740E-04   16    5   15    5
   -0.15706974431E-04   16    5   15    6
    0.38112415270E-03   16    5   15    7
    0.13470349626E-03   16    5   15    8
   -0.31388715840E-04   16    5   15    9
   -0.84692438411E-04   16    5   15   10
    0.23818318228E-03   16    5   15   11
    0.78857462724E-04   16    5   15   12
   -0.24430320639E-03   16    5   15   13
    0.26711380914E-03   16    5   15   14
    0.19860601100E-02   16    5   15   15
   -0.59363080089E-04   16    5   16    1
   -0.99573915288E-06   16    5   16    2
    0.51647509526E-03   16    5   16    3
   -0.46384024488E-03   16    5   16    4
    0.91596987200E-03   16    5   16    5
   -0.13204548716E-03   16    6    1    1
    0.11354148264E-03   16    6    2    1
    0.21600497583E-05   16    6    2    2
    0.21955516969E-03   16    6    3    1
   -0.24715384408E-03   16    6    3    2
   -0.19472002126E-03   16    6    3    3
   -0.50094726563E-03   16    6    4    1
    0.14094738644E-03   16    6    4    2
   -0.56573262243E-04   16    6    4    3
   -0.74212103570E-03   16    6    4    4
    0.29422522655E-03   16    6    5    1
   -0.44344215590E-04   16    6    5    2
    0.35592265852E-04   16    6    5    3
    0.22459557107E-04   16    6    5    4
    0.48277247600E-03   16    6    5    5
    0.94129318741E-04   16    6    6    1
   -0.75249871151E-04   16    6    6    2
   -0.81990439255E-04   16    6    6    3
    0.82280999530E-04   16    6    6    4
   -0.17379546646E-03   16    6    6    5
   -0.36192124943E-04   16    6    6    6
   -0.90937134051E-04   16    6    7    1
    0.33905046823E-04   16    6    7    2
   -0.36286560195E-04   16    6    7    3
    0.92238709515E-04   16    6    7    4
    0.18222063943E-03   16    6    7    5
    0.37744002655E-03   16    6    7    6
   -0.10127497472E-04   16    6    7    7
    0.16659430198E-04   16    6    8    1
    0.39894572195E-05   16    6    8    2
   -0.15426329663E-03   16    6    8    3
   -0.11270814183E-04   16    6    8    4
    0.25156922674E-03   16    6    8    5
    0.16292127385E-03   16    6    8    6
    0.16552238183E-03   16    6    8    7
    0.90582009098E-04   16    6    8    8
   -0.49950987966E-04   16    6    9    1
   -0.20015345537E-05   16    6    9    2
   -0.72212355912E-04   16    6    9    3
    0.11701287337E-05   16    6    9    4
    0.12384653732E-04   16    6    9    5
    0.81162023746E-04   16    6    9    6
   -0.30342788098E-03   16    6    9    7
    0.15121493215E-03   16    6    9    8
   -0.10091333538E-03   16    6    9    9
   -0.27626596139E-04   16    6   10    1
    0.43642822607E-04   16    6   10    2
   -0.12397494057E-04   16    6   10    3
    0.29400886301E-04   16    6   10    4
    0.17131329799E-03   16    6   10    5
   -0.25327620670E-03   16    6   10    6
    0.42114512084E-03   16    6   10    7
    0.48377663833E-03   16    6   10    8
    0.17420321703E-03   16    6   10    9
    0.30751387237E-03   16    6   10   10
    0.69515225907E-05   16    6   11    1
    0.39737609141E-04   16    6   11    2
    0.25162776556E-04   16    6   11    3
   -0.13053515563E-04   16    6   11    4
    0.17886835723E-04   16    6   11    5
   -0.92305913672E-05   16    6   11    6
   -0.10822835206E-04   16    6   11    7
    0.11608575201E-04   16    6   11    8
    0.20045206834E-04   16    6   11    9
    0.27651707699E-04   16    6   11   10
    0.10152587386E-02   16    6   11   11
    0.96014276061E-06   16    6   12    1
    0.27119316028E-04   16    6   12    2
    0.25261693227E-04   16    6   12    3
    0.29548577530E-04   16    6   12    4
    0.63714105741E-05   16    6   12    5
    0.66295967630E-04   16    6   12    6
    0.21134239619E-04   16    6   12    7
    0.13945194771E-04   16    6   12    8
    0.18094737994E-04   16    6   12    9
   -0.18264260617E-03   16    6   12   10
   -0.39361746370E-04   16    6   12   11
    0.81544266037E-05   16    6   12   12
    0.21874696759E-05   16    6   13    1
    0.15466745919E-05   16    6   13    2
    0.12577299923E-04   16    6   13    3
   -0.46476520002E-05   16    6   13    4
    0.60925838499E-04   16    6   13    5
    0.46681029361E-04   16    6   13    6
    0.32012147717E-04   16    6   13    7
    0.45199855065E-04   16    6   13    8
   -0.32488193137E-04   16    6   13    9
   -0.10530959298E-03   16    6   13   10
    0.49055113822E-03   16    6   13   11
   -0.13387444044E-03   16    6   13   12
    0.99488576103E-03   16    6   13   13
   -0.40929389042E-04   16    6   14    1
   -0.10058592654E-04   16    6   14    2
   -0.11766112495E-04   16    6   14    3
    0.28407012898E-04   16    6   14    4
    0.17867976097E-04   16    6   14    5
   -0.38569826655E-04   16    6   14    6
    0.14418313466E-04   16    6   14    7
    0.77881427952E-05   16    6   14    8
    0.31555473660E-05   16    6   14    9
    0.11549216687E-03   16    6   14   10
    0.40305450904E-04   16    6   14   11
    0.17840313136E-03   16    6   14   12
    0.64763889894E-03   16    6   14   13
    0.99225386538E-03   16    6   14   14
    0.12836327539E-04   16    6   15    1
   -0.24557176331E-04   16    6   15    2
    0.50259469008E-04   16    6   15    3
   -0.51966878365E-04   16    6   15    4
    0.32335961186E-04   16    6   15    5
    0.11107203091E-03   16    6   15    6
    0.19627388976E-04   16    6   15    7
   -0.56434223057E-04   16    6   15    8
   -0.19864558379E-04   16    6   15    9
   -0.25665609049E-03   16    6   15   10
   -0.11034930901E-03   16    6   15   11
   -0.25727439598E-04   16    6   15   12
   -0.22360787425E-04   16    6   15   13
    0.27618850108E-03   16    6   15   14
    0.19327283260E-02   16    6   15   15
   -0.10763276340E-03   16    6   16    1
   -0.68220598387E-04   16    6   16    2
    0.62359737712E-04   16    6   16    3
   -0.97008295565E-05   16    6   16    4
    0.52805937172E-04   16    6   16    5
    0.51393507480E-03   16    6   16    6
    0.19085333762E-01   16    7    1    1
    0.16579889166E-05   16    7    2    1
    0.16291318647E-01   16    7    2    2
   -0.20818938788E-03   16    7    3    1
    0.10877898286E-03   16    7    3    2
    0.18431012732E-01   16    7    3    3
    0.26186248138E-03   16    7    4    1
   -0.91123954527E-05   16    7    4    2
   -0.17108737290E-03   16    7    4    3
    0.18092487078E-01   16    7    4    4
    0.24375389628E-03   16    7    5    1
    0.14906519793E-03   16    7    5    2
    0.32884060472E-03   16    7    5    3
   -0.69595535786E-03   16    7    5    4
    0.17777088983E-01   16    7    5    5
   -0.61469313665E-02   16    7    6    1
   -0.33592181308E-03   16    7    6    2
   -0.35643855121E-03   16    7    6    3
   -0.13334168926E-02   16    7    6    4
   -0.14671578197E-02   16    7    6    5
    0.10935657819E-01   16    7    6    6
    0.31249172478E-03   16    7    7    1
   -0.17747260022E-03   16    7    7    2
   -0.53219293553E-02   16    7    7    3
    0.39615133559E-02   16    7    7    4
   -0.48571646109E-02   16    7    7    5
   -0.47083201441E-03   16    7    7    6
    0.80051065406E-02   16    7    7    7
   -0.44652356084E-03   16    7    8    1
    0.10883575423E-03   16    7    8    2
    0.40662126460E-02   16    7    8    3
    0.34631898456E-02   16    7    8    4
   -0.31800977885E-02   16    7    8    5
    0.67149569549E-04   16    7    8    6
   -0.84718754744E-03   16    7    8    7
    0.93293777784E-02   16    7    8    8
   -0.29733377466E-03   16    7    9    1
   -0.60458944674E-02   16    7    9    2
   -0.17144199235E-04   16    7    9    3
    0.16044487421E-03   16    7    9    4
    0.13181288138E-05   16    7    9    5
    0.24230937858E-03   16    7    9    6
   -0.22785960109E-03   16    7    9    7
   -0.79424984762E-04   16    7    9    8
    0.11520738469E-01   16    7    9    9
    0.22892816588E-02   16    7   10    1
    0.55114795739E-03   16    7   10    2
    0.73245885303E-03   16    7   10    3
   -0.45710127646E-02   16    7   10    4
   -0.46559417154E-02   16    7   10    5
    0.47749165857E-03   16    7   10    6
   -0.24042570701E-03   16    7   10    7
   -0.30852493872E-03   16    7   10    8
    0.96078604478E-03   16    7   10    9
    0.61335803063E-02   16    7   10   10
    0.68154497142E-03   16    7   11    1
    0.47202590445E-03   16    7   11    2
   -0.15797892986E-04   16    7   11    3
    0.19518494986E-04   16    7   11    4
    0.10925983601E-04   16    7   11    5
    0.34165636008E-03   16    7   11    6
    0.21629016783E-04   16    7   11    7
    0.23122395395E-04   16    7   11    8
    0.13999680737E-03   16    7   11    9
   -0.49298259742E-03   16    7   11   10
    0.19015653695E-01   16    7   11   11
   -0.15373571667E-04   16    7   12    1
    0.25821918045E-03   16    7   12    2
    0.27409822710E-03   16    7   12    3
   -0.14065036709E-03   16    7   12    4
    0.12077473027E-02   16    7   12    5
    0.19810416891E-03   16    7   12    6
    0.46955370406E-03   16    7   12    7
   -0.53344763460E-04   16    7   12    8
    0.16722013661E-03   16    7   12    9
    0.17125729723E-03   16    7   12   10
   -0.25843974014E-03   16    7   12   11
    0.18059482992E-01   16    7   12   12
   -0.76931794743E-05   16    7   13    1
    0.39346187831E-04   16    7   13    2
    0.95117699191E-03   16    7   13    3
   -0.30223305788E-03   16    7   13    4
    0.61329757812E-03   16    7   13    5
    0.20437168868E-04   16    7   13    6
    0.81579549779E-03   16    7   13    7
    0.19827445389E-03   16    7   13    8
    0.66256012198E-04   16    7   13    9
    0.97388194385E-04   16    7   13   10
   -0.20664733255E-03   16    7   13   11
    0.18759572812E-03   16    7   13   12
    0.18390503632E-01   16    7   13   13
   -0.47787778262E-03   16    7   14    1
   -0.14685954564E-02   16    7   14    2
   -0.39135292837E-04   16    7   14    3
    0.25546170639E-03   16    7   14    4
    0.34695836350E-03   16    7   14    5
   -0.30803989075E-03   16    7   14    6
    0.63267597468E-04   16    7   14    7
    0.57864910445E-04   16    7   14    8
    0.11371846181E-03   16    7   14    9
    0.12451949452E-02   16    7   14   10
   -0.17339350359E-04   16    7   14   11
    0.61273245742E-05   16    7   14   12
   -0.13227123736E-03   16    7   14   13
    0.16228671351E-01   16    7   14   14
    0.43104276999E-05   16    7   15    1
   -0.35092669846E-03   16    7   15    2
    0.57641498483E-03   16    7   15    3
   -0.12132352583E-02   16    7   15    4
    0.21530473587E-03   16    7   15    5
   -0.16835113191E-03   16    7   15    6
    0.56510727562E-03   16    7   15    7
   -0.76807664448E-04   16    7   15    8
   -0.67022433982E-04   16    7   15    9
   -0.13424082262E-03   16    7   15   10
    0.25562295459E-03   16    7   15   11
    0.68151248003E-03   16    7   15   12
    0.33435981229E-03   16    7   15   13
   -0.15821441911E-03   16    7   15   14
    0.17668520098E-01   16    7   15   15
    0.26481025166E-04   16    7   16    1
   -0.64220188070E-04   16    7   16    2
    0.80079325026E-03   16    7   16    3
   -0.47859260246E-03   16    7   16    4
    0.57968779074E-03   16    7   16    5
   -0.73968116069E-05   16    7   16    6
    0.37331712410E-02   16    7   16    7
    0.12551529872E-01   16    8    1    1
   -0.31578658773E-03   16    8    2    1
    0.10705576115E-01   16    8    2    2
    0.12251745435E-05   16    8    3    1
    0.25380296576E-04   16    8    3    2
    0.11423457472E-01   16    8    3    3
    0.93544518658E-04   16    8    4    1
   -0.16435159969E-03   16    8    4    2
    0.56894823782E-03   16    8    4    3
    0.11833604949E-01   16    8    4    4
    0.15047345116E-03   16    8    5    1
   -0.20262951070E-03   16    8    5    2
   -0.52739002837E-03   16    8    5    3
   -0.86696224797E-03   16    8    5    4
    0.11622155391E-01   16    8    5    5
   -0.39325932283E-02   16    8    6    1
    0.71587296383E-04   16    8    6    2
   -0.22233209346E-03   16    8    6    3
   -0.83922645201E-03   16    8    6    4
   -0.79551278263E-03   16    8    6    5
    0.69615024721E-02   16    8    6    6
    0.23782491554E-03   16    8    7    1
   -0.24889405909E-04   16    8    7    2
   -0.26765120207E-02   16    8    7    3
    0.22570778723E-02   16    8    7    4
   -0.26197858963E-02   16    8    7    5
   -0.14391198436E-03   16    8    7    6
    0.46482834586E-02   16    8    7    7
   -0.25342792120E-03   16    8    8    1
    0.13593522326E-04   16    8    8    2
    0.27237393817E-02   16    8    8    3
    0.26196253382E-02   16    8    8    4
   -0.23026455366E-02   16    8    8    5
    0.12408752670E-03   16    8    8    6
   -0.32713497674E-03   16    8    8    7
    0.60937385861E-02   16    8    8    8
    0.37917529100E-04   16    8    9    1
   -0.36407314870E-02   16    8    9    2
    0.74719801755E-04   16    8    9    3
    0.44506390182E-04   16    8    9    4
   -0.48713853163E-04   16    8    9    5
   -0.27218291324E-03   16    8    9    6
   -0.12791615149E-03   16    8    9    7
   -0.20675466195E-03   16    8    9    8
    0.73894086710E-02   16    8    9    9
    0.13476338041E-02   16    8   10    1
    0.89190680071E-04   16    8   10    2
    0.43770783684E-03   16    8   10    3
   -0.27418039900E-02   16    8   10    4
   -0.27351709614E-02   16    8   10    5
    0.15227637467E-03   16    8   10    6
   -0.40712427150E-04   16    8   10    7
   -0.26867550777E-04   16    8   10    8
   -0.14800382013E-03   16    8   10    9
    0.40426171861E-02   16    8   10   10
    0.40385215723E-03   16    8   11    1
   -0.79962564139E-05   16    8   11    2
   -0.56434056285E-05   16    8   11    3
    0.79932064382E-06   16    8   11    4
    0.14916851501E-05   16    8   11    5
    0.22195879561E-03   16    8   11    6
   -0.13537524541E-04   16    8   11    7
    0.12511626828E-04   16    8   11    8
   -0.68392153190E-04   16    8   11    9
   -0.27459129272E-03   16    8   11   10
    0.12647518001E-01   16    8   11   11
   -0.22300544672E-05   16    8   12    1
   -0.25385562834E-04   16    8   12    2
   -0.97671424368E-04   16    8   12    3
   -0.11801362980E-03   16    8   12    4
    0.61691419022E-03   16    8   12    5
    0.12219391294E-03   16    8   12    6
   -0.42615789700E-04   16    8   12    7
    0.83823899080E-04   16    8   12    8
    0.13491271143E-04   16    8   12    9
   -0.12411963916E-03   16    8   12   10
   -0.15112778947E-03   16    8   12   11
    0.11666407985E-01   16    8   12   12
   -0.98210695054E-06   16    8   13    1
    0.23555700505E-05   16    8   13    2
    0.41456406407E-03   16    8   13    3
    0.50450793806E-04   16    8   13    4
    0.97637614118E-04   16    8   13    5
   -0.69401376658E-06   16    8   13    6
   -0.55412867684E-05   16    8   13    7
   -0.19772987009E-04   16    8   13    8
    0.91872357635E-05   16    8   13    9
    0.60525521836E-05   16    8   13   10
    0.57328483974E-05   16    8   13   11
    0.52787910795E-03   16    8   13   12
    0.11538284113E-01   16    8   13   13
   -0.33056037358E-05   16    8   14    1
   -0.74449241477E-03   16    8   14    2
    0.62279728805E-05   16    8   14    3
   -0.18711398639E-04   16    8   14    4
    0.36748460255E-04   16    8   14    5
    0.31874918040E-04   16    8   14    6
    0.41551358047E-04   16    8   14    7
    0.36467289918E-04   16    8   14    8
    0.18870003920E-03   16    8   14    9
   -0.54678187685E-04   16    8   14   10
   -0.31817211731E-03   16    8   14   11
    0.19425864518E-03   16    8   14   12
    0.53170153948E-04   16    8   14   13
    0.10806945998E-01   16    8   14   14
    0.13525381197E-05   16    8   15    1
   -0.24982623340E-04   16    8   15    2
    0.50211228166E-04   16    8   15    3
   -0.60917690013E-03   16    8   15    4
    0.10999867120E-03   16    8   15    5
   -0.14173488948E-03   16    8   15    6
   -0.15999442921E-04   16    8   15    7
    0.56040792450E-04   16    8   15    8
    0.44361891617E-04   16    8   15    9
    0.13241692219E-03   16    8   15   10
    0.84803509006E-04   16    8   15   11
    0.86008950991E-03   16    8   15   12
    0.57807590149E-03   16    8   15   13
   -0.17103720449E-03   16    8   15   14
    0.11940563141E-01   16    8   15   15
   -0.58593160738E-05   16    8   16    1
   -0.30556062980E-04   16    8   16    2
    0.19148631220E-04   16    8   16    3
   -0.53719673954E-04   16    8   16    4
    0.80055307659E-04   16    8   16    5
   -0.45234854325E-04   16    8   16    6
    0.15491976815E-02   16    8   16    7
    0.12877932306E-02   16    8   16    8
    0.22204837326E-02   16    9    1    1
    0.63540733485E-05   16    9    2    1
    0.22575181466E-02   16    9    2    2
   -0.77658720306E-03   16    9    3    1
    0.23428873048E-03   16    9    3    2
    0.22212145879E-02   16    9    3    3
   -0.11751641052E-03   16    9    4    1
   -0.87628415123E-03   16    9    4    2
    0.18434465162E-03   16    9    4    3
    0.23613396017E-02   16    9    4    4
   -0.57948304113E-04   16    9    5    1
    0.90375341402E-03   16    9    5    2
    0.22245164818E-03   16    9    5    3
    0.59296003860E-04   16    9    5    4
    0.19848613333E-02   16    9    5    5
   -0.72026720961E-03   16    9    6    1
   -0.37156963384E-04   16    9    6    2
    0.25413101056E-04   16    9    6    3
   -0.15182048705E-03   16    9    6    4
   -0.17863610101E-03   16    9    6    5
    0.11412908607E-02   16    9    6    6
    0.42330149646E-04   16    9    7    1
   -0.23477579117E-03   16    9    7    2
   -0.51640067898E-03   16    9    7    3
    0.29505683248E-03   16    9    7    4
   -0.47371220830E-03   16    9    7    5
   -0.45833409304E-03   16    9    7    6
    0.12136731323E-02   16    9    7    7
   -0.11947159005E-03   16    9    8    1
   -0.26575783134E-04   16    9    8    2
    0.55190679842E-03   16    9    8    3
    0.36855342900E-03   16    9    8    4
   -0.41490919009E-03   16    9    8    5
    0.23843136495E-03   16    9    8    6
   -0.14230276806E-03   16    9    8    7
    0.10890159872E-02   16    9    8    8
   -0.39621234192E-04   16    9    9    1
   -0.82160831780E-03   16    9    9    2
   -0.14755209745E-04   16    9    9    3
    0.12975637453E-03   16    9    9    4
   -0.21926837999E-03   16    9    9    5
   -0.46647170288E-04   16    9    9    6
    0.93395739288E-03   16    9    9    7
    0.54629594935E-03   16    9    9    8
    0.14524713605E-02   16    9    9    9
    0.24039969663E-03   16    9   10    1
   -0.34456239153E-04   16    9   10    2
    0.10487465312E-03   16    9   10    3
   -0.52131870051E-03   16    9   10    4
   -0.44727539690E-03   16    9   10    5
    0.12627062980E-03   16    9   10    6
    0.22807306957E-03   16    9   10    7
   -0.55596800120E-03   16    9   10    8
   -0.12744966289E-03   16    9   10    9
    0.92181168925E-03   16    9   10   10
    0.35351581650E-04   16    9   11    1
   -0.55038522283E-05   16    9   11    2
   -0.78514080235E-05   16    9   11    3
    0.37562889822E-04   16    9   11    4
   -0.23851942419E-04   16    9   11    5
    0.12168373645E-04   16    9   11    6
    0.45814680863E-04   16    9   11    7
   -0.47303982044E-04   16    9   11    8
    0.94746811049E-05   16    9   11    9
    0.15766349353E-04   16    9   11   10
   -0.13023949409E-04   16    9   11   11
    0.13841263102E-04   16    9   12    1
    0.53338118557E-04   16    9   12    2
    0.17466599617E-04   16    9   12    3
   -0.28148386248E-04   16    9   12    4
    0.10129296797E-03   16    9   12    5
   -0.29770030142E-04   16    9   12    6
    0.90249820679E-04   16    9   12    7
   -0.18316300251E-04   16    9   12    8
    0.20123278246E-04   16    9   12    9
    0.17128376571E-03   16    9   12   10
    0.36083481939E-04   16    9   12   11
    0.30727248236E-03   16    9   12   12
   -0.11140029919E-05   16    9   13    1
    0.58595230108E-04   16    9   13    2
    0.50553840799E-04   16    9   13    3
   -0.73921466407E-05   16    9   13    4
    0.56499246675E-05   16    9   13    5
   -0.23962946469E-04   16    9   13    6
    0.59569838866E-04   16    9   13    7
   -0.15789108466E-04   16    9   13    8
    0.15240603166E-03   16    9   13    9
    0.11366300488E-03   16    9   13   10
   -0.52051397973E-03   16    9   13   11
   -0.93326281771E-04   16    9   13   12
    0.51168001620E-04   16    9   13   13
    0.24072116490E-05   16    9   14    1
   -0.75254014070E-04   16    9   14    2
    0.37166384536E-04   16    9   14    3
    0.54954895788E-04   16    9   14    4
   -0.47326220506E-04   16    9   14    5
    0.85335047392E-05   16    9   14    6
   -0.32129753871E-04   16    9   14    7
   -0.50290554146E-04   16    9   14    8
   -0.52267114881E-04   16    9   14    9
   -0.26833992735E-04   16    9   14   10
    0.43756468779E-04   16    9   14   11
   -0.46474762555E-03   16    9   14   12
   -0.50077106167E-03   16    9   14   13
    0.54483868613E-04   16    9   14   14
    0.95535570709E-05   16    9   15    1
    0.69019798601E-04   16    9   15    2
   -0.18853594654E-04   16    9   15    3
   -0.15710340058E-04   16    9   15    4
   -0.31034449705E-04   16    9   15    5
   -0.39339717352E-04   16    9   15    6
   -0.32980352255E-04   16    9   15    7
    0.53217949367E-04   16    9   15    8
    0.58950908713E-04   16    9   15    9
    0.14005167404E-03   16    9   15   10
   -0.52258760650E-04   16    9   15   11
   -0.67438954526E-04   16    9   15   12
    0.12723286155E-03   16    9   15   13
   -0.49615796004E-03   16    9   15   14
   -0.25189133251E-03   16    9   15   15
    0.17753806199E-03   16    9   16    1
    0.19650984167E-03   16    9   16    2
    0.95700286188E-05   16    9   16    3
   -0.43401125773E-04   16    9   16    4
   -0.65314386685E-04   16    9   16    5
   -0.16340772166E-03   16    9   16    6
    0.20260850672E-03   16    9   16    7
    0.10494228995E-03   16    9   16    8
    0.65377229946E-03   16    9   16    9
   -0.17202446434E-02   16   10    1    1
    0.82361855184E-05   16   10    2    1
   -0.15653953023E-02   16   10    2    2
   -0.13306603735E-03   16   10    3    1
   -0.45593580062E-05   16   10    3    2
   -0.15839310133E-02   16   10    3    3
    0.71711069864E-04   16   10    4    1
   -0.10113093120E-03   16   10    4    2
    0.17907882092E-04   16   10    4    3
   -0.18644437545E-02   16   10    4    4
   -0.53434252176E-04   16   10    5    1
    0.20664240162E-03   16   10    5    2
    0.85796313015E-04   16   10    5    3
    0.52330378694E-04   16   10    5    4
   -0.13592411605E-02   16   10    5    5
    0.21962910972E-03   16   10    6    1
   -0.48260234755E-04   16   10    6    2
    0.30896440928E-05   16   10    6    3
    0.37378416469E-03   16   10    6    4
   -0.11958655904E-03   16   10    6    5
   -0.14045593976E-02   16   10    6    6
   -0.28253646388E-03   16   10    7    1
   -0.14435820158E-03   16   10    7    2
    0.45289369156E-03   16   10    7    3
   -0.12349687691E-02   16   10    7    4
   -0.88890115728E-03   16   10    7    5
   -0.11431303603E-02   16   10    7    6
   -0.72666294251E-03   16   10    7    7
   -0.26582505121E-03   16   10    8    1
    0.19116694385E-03   16   10    8    2
    0.56484226767E-04   16   10    8    3
   -0.90520075560E-03   16   10    8    4
   -0.90062493805E-03   16   10    8    5
   -0.93463879529E-03   16   10    8    6
   -0.17695796271E-03   16   10    8    7
   -0.18044423794E-02   16   10    8    8
   -0.30170599342E-04   16   10    9    1
    0.29272126834E-03   16   10    9    2
    0.43459619454E-03   16   10    9    3
   -0.14397771783E-03   16   10    9    4
   -0.12596068060E-04   16   10    9    5
   -0.78319252584E-04   16   10    9    6
    0.52022673862E-03   16   10    9    7
   -0.11243907674E-04   16   10    9    8
   -0.11718571011E-02   16   10    9    9
   -0.35447116742E-04   16   10   10    1
   -0.93996517932E-04   16   10   10    2
   -0.72318355190E-04   16   10   10    3
    0.71407635481E-03   16   10   10    4
   -0.50643426031E-03   16   10   10    5
    0.19650530123E-03   16   10   10    6
   -0.20566828786E-02   16   10   10    7
   -0.21000425725E-02   16   10   10    8
   -0.29220628030E-03   16   10   10    9
   -0.13277371086E-02   16   10   10   10
   -0.14490256356E-04   16   10   11    1
   -0.41501881030E-04   16   10   11    2
   -0.10847491805E-03   16   10   11    3
    0.82813231724E-04   16   10   11    4
   -0.11195226331E-03   16   10   11    5
    0.47347296469E-04   16   10   11    6
    0.14435059115E-03   16   10   11    7
    0.11475242339E-03   16   10   11    8
    0.20011682109E-04   16   10   11    9
   -0.10134223472E-03   16   10   11   10
   -0.60400588878E-03   16   10   11   11
    0.17841815332E-04   16   10   12    1
    0.30410346066E-04   16   10   12    2
   -0.47476107301E-05   16   10   12    3
   -0.99872774069E-04   16   10   12    4
    0.20529741594E-03   16   10   12    5
   -0.38717284856E-03   16   10   12    6
   -0.19857551800E-05   16   10   12    7
   -0.11605312024E-03   16   10   12    8
   -0.21172853450E-04   16   10   12    9
    0.10979624235E-02   16   10   12   10
    0.20569185376E-03   16   10   12   11
    0.26004069832E-02   16   10   12   12
    0.53320446842E-05   16   10   13    1
    0.71694123051E-04   16   10   13    2
    0.21822980470E-04   16   10   13    3
   -0.56035234863E-04   16   10   13    4
   -0.71832536658E-04   16   10   13    5
   -0.17246834687E-03   16   10   13    6
    0.67802201779E-05   16   10   13    7
   -0.23930879567E-04   16   10   13    8
    0.34673402919E-03   16   10   13    9
    0.70125297254E-03   16   10   13   10
   -0.25202647486E-02   16   10   13   11
   -0.38466855557E-03   16   10   13   12
   -0.40439513871E-03   16   10   13   13
    0.45198799625E-04   16   10   14    1
   -0.73653902184E-05   16   10   14    2
    0.15845918340E-03   16   10   14    3
   -0.69715182490E-04   16   10   14    4
    0.49642182513E-05   16   10   14    5
    0.54474399627E-04   16   10   14    6
   -0.20424373879E-04   16   10   14    7
    0.26354312191E-05   16   10   14    8
    0.37829796805E-04   16   10   14    9
   -0.20105877826E-03   16   10   14   10
   -0.51921943179E-04   16   10   14   11
   -0.12631014522E-02   16   10   14   12
   -0.23480342748E-02   16   10   14   13
   -0.63179448947E-03   16   10   14   14
    0.22359692273E-04   16   10   15    1
    0.10362509272E-03   16   10   15    2
   -0.85975330394E-04   16   10   15    3
    0.24573869414E-03   16   10   15    4
   -0.11841353585E-03   16   10   15    5
   -0.48819210643E-03   16   10   15    6
    0.48265508697E-04   16   10   15    7
    0.14530952915E-03   16   10   15    8
    0.90958603363E-04   16   10   15    9
    0.13116530685E-02   16   10   15   10
    0.21687863621E-03   16   10   15   11
   -0.12069196226E-03   16   10   15   12
    0.84830012362E-03   16   10   15   13
   -0.15324139938E-02   16   10   15   14
   -0.33073285416E-02   16   10   15   15
    0.68845591342E-03   16   10   16    1
    0.54040585289E-03   16   10   16    2
    0.15620336097E-04   16   10   16    3
    0.22808432414E-04   16   10   16    4
    0.71946692311E-04   16   10   16    5
   -0.11707260223E-02   16   10   16    6
    0.22733101820E-03   16   10   16    7
    0.43011024811E-04   16   10   16    8
    0.92974055282E-03   16   10   16    9
    0.61491686674E-02   16   10   16   10
    0.34363106876E-03   16   11    1    1
    0.12938943736E-04   16   11    2    1
    0.35281853395E-03   16   11    2    2
   -0.22798035254E-04   16   11    3    1
    0.21584217141E-04   16   11    3    2
    0.32593999400E-03   16   11    3    3
   -0.16428268666E-04   16   11    4    1
    0.41010876935E-05   16   11    4    2
    0.32564942946E-04   16   11    4    3
    0.30079879362E-03   16   11    4    4
   -0.13233079985E-04   16   11    5    1
    0.43253985174E-05   16   11    5    2
    0.31334710332E-04   16   11    5    3
    0.85950154553E-05   16   11    5    4
    0.40463634956E-03   16   11    5    5
   -0.33462025570E-04   16   11    6    1
    0.21520297032E-04   16   11    6    2
    0.67157876144E-05   16   11    6    3
   -0.78456355238E-04   16   11    6    4
    0.56780940450E-04   16   11    6    5
    0.32273118040E-03   16   11    6    6
    0.10327496303E-03   16   11    7    1
    0.87437265180E-04   16   11    7    2
   -0.46600485593E-04   16   11    7    3
    0.14582213577E-03   16   11    7    4
    0.12368087541E-03   16   11    7    5
    0.29970638164E-03   16   11    7    6
    0.28980122334E-03   16   11    7    7
    0.78665558388E-04   16   11    8    1
   -0.61097257909E-04   16   11    8    2
   -0.79711004773E-05   16   11    8    3
    0.76377079156E-04   16   11    8    4
    0.95673003810E-04   16   11    8    5
    0.28118061885E-03   16   11    8    6
    0.81301079644E-04   16   11    8    7
    0.42605901676E-03   16   11    8    8
    0.16577531155E-04   16   11    9    1
   -0.18319326325E-04   16   11    9    2
   -0.25192345022E-04   16   11    9    3
    0.40333644260E-04   16   11    9    4
   -0.25451053606E-04   16   11    9    5
    0.38174882632E-04   16   11    9    6
   -0.54123920060E-04   16   11    9    7
   -0.30547191110E-04   16   11    9    8
    0.32683837347E-03   16   11    9    9
    0.38183883740E-04   16   11   10    1
   -0.22639718302E-05   16   11   10    2
   -0.44404422322E-04   16   11   10    3
   -0.16823259812E-04   16   11   10    4
   -0.41251379364E-04   16   11   10    5
   -0.10770545269E-03   16   11   10    6
    0.30548157967E-03   16   11   10    7
    0.20481976679E-03   16   11   10    8
    0.32859249394E-04   16   11   10    9
    0.63318058768E-03   16   11   10   10
    0.20275154986E-03   16   11   11    1
    0.63302197997E-05   16   11   11    2
    0.60984471927E-04   16   11   11    3
   -0.11236630682E-03   16   11   11    4
   -0.43221328957E-04   16   11   11    5
    0.11408152111E-03   16   11   11    6
    0.41792075949E-03   16   11   11    7
    0.18778416481E-03   16   11   11    8
   -0.23751999058E-04   16   11   11    9
   -0.24146671900E-03   16   11   11   10
    0.14681450360E-01   16   11   11   11
   -0.52872895606E-04   16   11   12    1
   -0.85578445179E-05   16   11   12    2
   -0.58959092404E-04   16   11   12    3
    0.23384183940E-04   16   11   12    4
    0.13707198622E-03   16   11   12    5
    0.27832313596E-03   16   11   12    6
   -0.31285666062E-03   16   11   12    7
   -0.28530064722E-03   16   11   12    8
   -0.12069559449E-03   16   11   12    9
   -0.31152160124E-03   16   11   12   10
   -0.25580285042E-02   16   11   12   11
    0.11763635233E-01   16   11   12   12
   -0.34217884006E-03   16   11   13    1
   -0.87910226992E-04   16   11   13    2
    0.60796011545E-04   16   11   13    3
    0.25262195138E-03   16   11   13    4
    0.24372894984E-03   16   11   13    5
    0.21677030139E-03   16   11   13    6
   -0.20965536373E-03   16   11   13    7
    0.18413435926E-03   16   11   13    8
   -0.17347101268E-03   16   11   13    9
   -0.11911637196E-02   16   11   13   10
   -0.82793527169E-02   16   11   13   11
   -0.11201967543E-02   16   11   13   12
    0.12633238614E-01   16   11   13   13
   -0.23985804644E-05   16   11   14    1
   -0.22337940188E-03   16   11   14    2
   -0.36311737134E-04   16   11   14    3
    0.41101834361E-04   16   11   14    4
   -0.33578373509E-04   16   11   14    5
   -0.50845981961E-05   16   11   14    6
    0.24394110481E-03   16   11   14    7
    0.25043225755E-03   16   11   14    8
    0.44364709036E-03   16   11   14    9
    0.70795929976E-05   16   11   14   10
   -0.72586491321E-04   16   11   14   11
   -0.24404567789E-02   16   11   14   12
    0.67812715142E-03   16   11   14   13
    0.12323045449E-01   16   11   14   14
   -0.33727374717E-04   16   11   15    1
   -0.32980266051E-04   16   11   15    2
    0.55405201536E-04   16   11   15    3
   -0.25348935587E-03   16   11   15    4
    0.13524185528E-03   16   11   15    5
   -0.11730024947E-03   16   11   15    6
   -0.32214400517E-03   16   11   15    7
   -0.35242298526E-03   16   11   15    8
   -0.15359584788E-03   16   11   15    9
   -0.42846270557E-05   16   11   15   10
   -0.37109023570E-02   16   11   15   11
    0.47033996739E-03   16   11   15   12
    0.90835202198E-03   16   11   15   13
   -0.23228773859E-02   16   11   15   14
    0.14084449029E-01   16   11   15   15
   -0.15010289886E-03   16   11   16    1
   -0.27558116870E-03   16   11   16    2
   -0.18905940324E-04   16   11   16    3
    0.13840216578E-03   16   11   16    4
    0.75055872510E-04   16   11   16    5
    0.26834192414E-03   16   11   16    6
    0.34255526540E-03   16   11   16    7
    0.23666326906E-03   16   11   16    8
   -0.36303303692E-03   16   11   16    9
   -0.15908908406E-02   16   11   16   10
    0.96321670097E-02   16   11   16   11
    0.25281129313E-02   16   12    1    1
    0.24933395520E-03   16   12    2    1
    0.24951500252E-02   16   12    2    2
   -0.54310144504E-04   16   12    3    1
    0.13564706970E-03   16   12    3    2
    0.27490131760E-02   16   12    3    3
    0.68589166385E-04   16   12    4    1
    0.54294711509E-04   16   12    4    2
   -0.22870838614E-03   16   12    4    3
    0.26592838121E-02   16   12    4    4
    0.10388781958E-03   16   12    5    1
    0.13320631074E-03   16   12    5    2
    0.32476172549E-03   16   12    5    3
   -0.58201543782E-04   16   12    5    4
    0.24176616844E-02   16   12    5    5
   -0.93889473031E-04   16   12    6    1
    0.10339403563E-03   16   12    6    2
   -0.62818491688E-05   16   12    6    3
    0.51045206350E-04   16   12    6    4
   -0.46802650765E-04   16   12    6    5
    0.19560914857E-02   16   12    6    6
   -0.14243269236E-03   16   12    7    1
   -0.79660289708E-04   16   12    7    2
    0.39458737060E-03   16   12    7    3
   -0.41191571143E-03   16   12    7    4
    0.59516451255E-04   16   12    7    5
   -0.25379790939E-03   16   12    7    6
    0.32076178355E-02   16   12    7    7
   -0.95357895831E-04   16   12    8    1
    0.85392069930E-04   16   12    8    2
    0.33165099016E-03   16   12    8    3
    0.29107385969E-04   16   12    8    4
   -0.40814312956E-03   16   12    8    5
   -0.26604176565E-03   16   12    8    6
   -0.42465902666E-03   16   12    8    7
    0.13061230539E-02   16   12    8    8
    0.73690787042E-04   16   12    9    1
   -0.19285815198E-03   16   12    9    2
    0.13735427660E-03   16   12    9    3
   -0.15888179360E-03   16   12    9    4
   -0.12386099084E-03   16   12    9    5
    0.80135890353E-04   16   12    9    6
    0.21423487973E-03   16   12    9    7
   -0.14575346110E-03   16   12    9    8
    0.18436231167E-02   16   12    9    9
   -0.27628941303E-03   16   12   10    1
   -0.28000017508E-03   16   12   10    2
    0.82667536624E-05   16   12   10    3
    0.24122575446E-03   16   12   10    4
    0.20027880185E-03   16   12   10    5
    0.82215324683E-03   16   12   10    6
   -0.66173365192E-03   16   12   10    7
   -0.62166783343E-03   16   12   10    8
   -0.43939427495E-03   16   12   10    9
    0.21638465745E-03   16   12   10   10
   -0.14300090404E-02   16   12   11    1
   -0.24446109766E-03   16   12   11    2
   -0.88139196728E-04   16   12   11    3
    0.60461932793E-03   16   12   11    4
    0.49079513513E-03   16   12   11    5
   -0.81655544382E-03   16   12   11    6
    0.14745682558E-03   16   12   11    7
   -0.50916699665E-05   16   12   11    8
    0.65565557709E-04   16   12   11    9
    0.15793386943E-02   16   12   11   10
   -0.98843208701E-01   16   12   11   11
    0.40701445370E-03   16   12   12    1
   -0.34600545142E-04   16   12   12    2
    0.95626390764E-04   16   12   12    3
    0.22591538252E-03   16   12   12    4
   -0.17513929849E-02   16   12   12    5
   -0.20172113173E-02   16   12   12    6
    0.24743128420E-02   16   12   12    7
    0.22905610349E-02   16   12   12    8
   -0.24183414027E-03   16   12   12    9
    0.31100672507E-02   16   12   12   10
    0.55636825403E-03   16   12   12   11
   -0.99833989168E-01   16   12   12   12
    0.23318156743E-04   16   12   13    1
   -0.43851311086E-04   16   12   13    2
   -0.91858473555E-03   16   12   13    3
    0.11324747631E-03   16   12   13    4
   -0.33235445317E-03   16   12   13    5
   -0.37257686747E-05   16   12   13    6
    0.13345956137E-02   16   12   13    7
   -0.80401637093E-03   16   12   13    8
    0.22871452024E-03   16   12   13    9
   -0.21092120124E-03   16   12   13   10
   -0.97412096475E-03   16   12   13   11
   -0.63858344096E-02   16   12   13   12
   -0.93230340118E-01   16   12   13   13
    0.17504459471E-03   16   12   14    1
    0.18795136715E-02   16   12   14    2
    0.57261865497E-04   16   12   14    3
   -0.25247657786E-04   16   12   14    4
   -0.24371922303E-03   16   12   14    5
    0.12501478925E-03   16   12   14    6
   -0.36978720900E-03   16   12   14    7
   -0.16395534502E-03   16   12   14    8
   -0.33400019805E-02   16   12   14    9
   -0.10237752052E-02   16   12   14   10
    0.19732970628E-02   16   12   14   11
   -0.20869371813E-02   16   12   14   12
    0.24413138011E-02   16   12   14   13
   -0.86244608379E-01   16   12   14   14
   -0.19549770085E-03   16   12   15    1
    0.16637806560E-03   16   12   15    2
   -0.36575632102E-03   16   12   15    3
    0.16486399947E-02   16   12   15    4
   -0.33314803095E-03   16   12   15    5
    0.11593199791E-02   16   12   15    6
    0.18795661985E-02   16   12   15    7
    0.21078100437E-02   16   12   15    8
   -0.45406895300E-04   16   12   15    9
   -0.10361894694E-02   16   12   15   10
   -0.12476239092E-02   16   12   15   11
   -0.67148410995E-02   16   12   15   12
   -0.15044526439E-02   16   12   15   13
    0.40285201633E-03   16   12   15   14
   -0.88999762410E-01   16   12   15   15
    0.85935762300E-04   16   12   16    1
    0.12133471610E-03   16   12   16    2
   -0.54937172552E-03   16   12   16    3
    0.33351908986E-04   16   12   16    4
    0.20063166294E-03   16   12   16    5
   -0.31803204252E-03   16   12   16    6
   -0.38722595145E-02   16   12   16    7
   -0.22887061925E-02   16   12   16    8
    0.28797359669E-03   16   12   16    9
    0.16023602514E-02   16   12   16   10
   -0.29669931173E-02   16   12   16   11
    0.31871822809E-01   16   12   16   12
   -0.17377159345E-02   16   13    1    1
    0.48583674318E-03   16   13    2    1
   -0.13123482327E-02   16   13    2    2
   -0.85027996001E-05   16   13    3    1
    0.28588417730E-05   16   13    3    2
   -0.10769866561E-02   16   13    3    3
    0.14219770210E-03   16   13    4    1
    0.15599026896E-03   16   13    4    2
   -0.50762107372E-03   16   13    4    3
   -0.14372395004E-02   16   13    4    4
    0.14119505534E-03   16   13    5    1
    0.19933607789E-03   16   13    5    2
    0.54442201718E-03   16   13    5    3
    0.93232109592E-04   16   13    5    4
   -0.12944681605E-02   16   13    5    5
    0.10490660376E-03   16   13    6    1
    0.22991945925E-03   16   13    6    2
    0.15542199197E-04   16   13    6    3
    0.21059431861E-03   16   13    6    4
    0.29198927532E-03   16   13    6    5
   -0.20424402623E-02   16   13    6    6
   -0.43429358810E-04   16   13    7    1
   -0.23144541116E-04   16   13    7    2
    0.97393653545E-03   16   13    7    3
   -0.41021014167E-03   16   13    7    4
    0.49455263590E-03   16   13    7    5
    0.17528493517E-03   16   13    7    6
    0.18497720723E-04   16   13    7    7
   -0.87189933858E-05   16   13    8    1
   -0.12264485529E-04   16   13    8    2
    0.23100000138E-03   16   13    8    3
    0.37611499048E-03   16   13    8    4
   -0.34229738930E-03   16   13    8    5
   -0.80029880963E-04   16   13    8    6
   -0.13528864388E-02   16   13    8    7
   -0.31412637214E-02   16   13    8    8
    0.16415172837E-03   16   13    9    1
    0.32830762161E-03   16   13    9    2
    0.11254016672E-03   16   13    9    3
   -0.21436367784E-03   16   13    9    4
   -0.22888983008E-03   16   13    9    5
    0.18580370886E-03   16   13    9    6
    0.10144107634E-04   16   13    9    7
   -0.22944144757E-03   16   13    9    8
   -0.13435052717E-02   16   13    9    9
   -0.54998664722E-03   16   13   10    1
   -0.53055228110E-03   16   13   10    2
   -0.51835219469E-04   16   13   10    3
    0.38694002498E-03   16   13   10    4
    0.43907153244E-03   16   13   10    5
    0.17136623445E-02   16   13   10    6
   -0.19644291444E-03   16   13   10    7
    0.98407548565E-04   16   13   10    8
   -0.73471061660E-03   16   13   10    9
   -0.43182903073E-02   16   13   10   10
   -0.23947655814E-02   16   13   11    1
   -0.47058062689E-03   16   13   11    2
   -0.14739039214E-03   16   13   11    3
    0.96557963419E-03   16   13   11    4
    0.93282333899E-03   16   13   11    5
   -0.77444873428E-03   16   13   11    6
    0.54314375649E-04   16   13   11    7
    0.36914424236E-04   16   13   11    8
    0.31864566887E-04   16   13   11    9
    0.67423149865E-03   16   13   11   10
   -0.14706425271       16   13   11   11
    0.27335176722E-03   16   13   12    1
   -0.16919928904E-03   16   13   12    2
    0.74823695344E-04   16   13   12    3
    0.43630861133E-03   16   13   12    4
   -0.26131984905E-02   16   13   12    5
   -0.24424213455E-02   16   13   12    6
    0.27625368151E-02   16   13   12    7
    0.28932057113E-02   16   13   12    8
   -0.32031608072E-03   16   13   12    9
    0.16300116518E-02   16   13   12   10
    0.16901094995E-02   16   13   12   11
   -0.14568908472       16   13   12   12
    0.15698402079E-03   16   13   13    1
   -0.16623749524E-04   16   13   13    2
   -0.13771888268E-02   16   13   13    3
    0.14420750930E-03   16   13   13    4
   -0.61741385774E-03   16   13   13    5
    0.20420257413E-03   16   13   13    6
    0.21391569895E-02   16   13   13    7
   -0.15897873173E-02   16   13   13    8
   -0.18217404025E-04   16   13   13    9
   -0.15305185307E-03   16   13   13   10
    0.91644672595E-03   16   13   13   11
   -0.42857469840E-02   16   13   13   12
   -0.16435934211       16   13   13   13
    0.31831087833E-03   16   13   14    1
    0.28951178049E-02   16   13   14    2
    0.55129914126E-04   16   13   14    3
   -0.10896187468E-03   16   13   14    4
   -0.40470785019E-03   16   13   14    5
    0.35009313067E-03   16   13   14    6
   -0.57299736132E-03   16   13   14    7
   -0.44110989353E-03   16   13   14    8
   -0.48168472196E-02   16   13   14    9
   -0.21587999268E-02   16   13   14   10
    0.27304537994E-02   16   13   14   11
   -0.15860514801E-02   16   13   14   12
   -0.56804282202E-05   16   13   14   13
   -0.13649434122       16   13   14   14
   -0.23279095810E-03   16   13   15    1
    0.34776660119E-03   16   13   15    2
   -0.63782345957E-03   16   13   15    3
    0.26358989877E-02   16   13   15    4
   -0.48139409010E-03   16   13   15    5
    0.22100362728E-02   16   13   15    6
    0.26446562641E-02   16   13   15    7
    0.29807522144E-02   16   13   15    8
    0.63103546351E-04   16   13   15    9
   -0.10126471170E-02   16   13   15   10
   -0.20023701187E-02   16   13   15   11
    0.29246821985E-02   16   13   15   12
   -0.56864180073E-02   16   13   15   13
    0.20679407030E-02   16   13   15   14
   -0.14566789950       16   13   15   15
   -0.85779102279E-04   16   13   16    1
    0.27237057078E-04   16   13   16    2
   -0.47391109695E-03   16   13   16    3
    0.10800611482E-03   16   13   16    4
   -0.35811910015E-04   16   13   16    5
   -0.30390395375E-03   16   13   16    6
   -0.54556981473E-02   16   13   16    7
   -0.27700834907E-02   16   13   16    8
    0.18550292496E-03   16   13   16    9
    0.60983103077E-03   16   13   16   10
   -0.51716649079E-02   16   13   16   11
    0.35375047194E-01   16   13   16   12
    0.67148530205E-01   16   13   16   13
   -0.55675938935E-03   16   14    1    1
   -0.14108488197E-04   16   14    2    1
   -0.55922697066E-03   16   14    2    2
   -0.46289593151E-05   16   14    3    1
   -0.25514670404E-04   16   14    3    2
   -0.55815828608E-03   16   14    3    3
    0.18068563626E-04   16   14    4    1
    0.52813252417E-04   16   14    4    2
    0.19435389035E-04   16   14    4    3
   -0.46937393870E-03   16   14    4    4
    0.48217201059E-05   16   14    5    1
   -0.73291135855E-04   16   14    5    2
    0.12000218705E-04   16   14    5    3
   -0.44481998664E-05   16   14    5    4
   -0.60762821237E-03   16   14    5    5
    0.29805421149E-04   16   14    6    1
   -0.27239044995E-04   16   14    6    2
   -0.41778583042E-05   16   14    6    3
    0.72645257788E-04   16   14    6    4
   -0.21349587203E-04   16   14    6    5
   -0.48946689214E-03   16   14    6    6
   -0.92254026242E-04   16   14    7    1
   -0.19101253398E-03   16   14    7    2
    0.32124516454E-04   16   14    7    3
   -0.90783371264E-04   16   14    7    4
   -0.64367886400E-04   16   14    7    5
   -0.24902712686E-03   16   14    7    6
   -0.44721725098E-03   16   14    7    7
   -0.62488733176E-04   16   14    8    1
    0.36679375773E-04   16   14    8    2
    0.30746574083E-05   16   14    8    3
   -0.10494591233E-03   16   14    8    4
   -0.90224257962E-04   16   14    8    5
   -0.21575553162E-03   16   14    8    6
   -0.16872457557E-04   16   14    8    7
   -0.53870603088E-03   16   14    8    8
   -0.19408877204E-04   16   14    9    1
    0.33136032316E-04   16   14    9    2
    0.13660074148E-04   16   14    9    3
    0.51817414780E-04   16   14    9    4
   -0.43122340866E-04   16   14    9    5
   -0.26541032029E-04   16   14    9    6
   -0.52987755899E-04   16   14    9    7
   -0.43201685388E-04   16   14    9    8
   -0.48322372385E-03   16   14    9    9
    0.80906271087E-05   16   14   10    1
    0.91097254101E-06   16   14   10    2
    0.46748952987E-04   16   14   10    3
   -0.29482312682E-04   16   14   10    4
    0.17240231374E-04   16   14   10    5
    0.54190343095E-04   16   14   10    6
   -0.97769027407E-04   16   14   10    7
   -0.22445141048E-03   16   14   10    8
   -0.33484860063E-04   16   14   10    9
   -0.56065284719E-03   16   14   10   10
   -0.17038598786E-04   16   14   11    1
    0.70375509968E-05   16   14   11    2
    0.74994028646E-05   16   14   11    3
    0.38588002032E-04   16   14   11    4
   -0.12363246932E-04   16   14   11    5
    0.43777150064E-04   16   14   11    6
    0.55128735311E-04   16   14   11    7
   -0.75915155602E-04   16   14   11    8
    0.51641334772E-04   16   14   11    9
   -0.95732209388E-04   16   14   11   10
   -0.11745718170E-02   16   14   11   11
   -0.77508963116E-04   16   14   12    1
    0.57601496745E-04   16   14   12    2
   -0.16218226085E-04   16   14   12    3
    0.40345891686E-06   16   14   12    4
    0.10901701440E-03   16   14   12    5
    0.10410173188E-03   16   14   12    6
   -0.12758626719E-03   16   14   12    7
   -0.11619311427E-03   16   14   12    8
   -0.26411082477E-03   16   14   12    9
   -0.43273874243E-03   16   14   12   10
    0.64403985523E-03   16   14   12   11
    0.28049386873E-02   16   14   12   12
   -0.17720845080E-03   16   14   13    1
    0.85152648108E-04   16   14   13    2
   -0.53669184628E-05   16   14   13    3
    0.91491595598E-04   16   14   13    4
    0.91364962601E-04   16   14   13    5
    0.13147883923E-03   16   14   13    6
   -0.31810497318E-04   16   14   13    7
    0.86938141773E-05   16   14   13    8
   -0.21157890586E-03   16   14   13    9
   -0.93786561895E-03   16   14   13   10
   -0.38794357761E-02   16   14   13   11
   -0.90682893827E-03   16   14   13   12
   -0.10400107579E-02   16   14   13   13
   -0.54782352245E-05   16   14   14    1
   -0.25659394029E-05   16   14   14    2
    0.41703633219E-04   16   14   14    3
    0.11540139212E-03   16   14   14    4
   -0.76637510814E-04   16   14   14    5
    0.19264849853E-04   16   14   14    6
    0.51930737712E-03   16   14   14    7
    0.32074011307E-03   16   14   14    8
   -0.92427823201E-05   16   14   14    9
   -0.97119574017E-04   16   14   14   10
    0.62118250293E-03   16   14   14   11
   -0.51025700475E-02   16   14   14   12
   -0.76220173443E-02   16   14   14   13
   -0.11129845773E-02   16   14   14   14
   -0.82365078497E-04   16   14   15    1
    0.64083637884E-04   16   14   15    2
    0.75235707050E-05   16   14   15    3
    0.13950207221E-03   16   14   15    4
   -0.17493627786E-04   16   14   15    5
    0.12513769964E-03   16   14   15    6
    0.99647021894E-04   16   14   15    7
    0.16286394018E-03   16   14   15    8
   -0.29384222243E-03   16   14   15    9
   -0.45591726391E-03   16   14   15   10
    0.40073776055E-03   16   14   15   11
   -0.13949180735E-03   16   14   15   12
    0.96332464128E-03   16   14   15   13
   -0.56639636522E-02   16   14   15   14
   -0.46494930389E-02   16   14   15   15
    0.24595956038E-03   16   14   16    1
   -0.10745529607E-03   16   14   16    2
    0.60098846019E-04   16   14   16    3
   -0.99670875916E-04   16   14   16    4
   -0.56430282811E-04   16   14   16    5
   -0.24152509457E-03   16   14   16    6
    0.12683081165E-03   16   14   16    7
    0.47924373160E-04   16   14   16    8
    0.85728514150E-03   16   14   16    9
    0.10553686257E-02   16   14   16   10
    0.99350053140E-03   16   14   16   11
   -0.16270497786E-04   16   14   16   12
    0.49414685265E-03   16   14   16   13
    0.97404697942E-02   16   14   16   14
    0.27897410499E-02   16   15    1    1
    0.38721914137E-03   16   15    2    1
    0.27943151072E-02   16   15    2    2
    0.26140593782E-04   16   15    3    1
   -0.16598749335E-03   16   15    3    2
    0.30611916479E-02   16   15    3    3
    0.11558843924E-03   16   15    4    1
    0.16854937978E-03   16   15    4    2
   -0.40166876028E-03   16   15    4    3
    0.25526964602E-02   16   15    4    4
    0.63877028391E-04   16   15    5    1
    0.95085093569E-04   16   15    5    2
    0.37687955949E-03   16   15    5    3
   -0.57173196723E-04   16   15    5    4
    0.30535157690E-02   16   15    5    5
   -0.84102629907E-04   16   15    6    1
    0.21480414188E-03   16   15    6    2
    0.22019297258E-04   16   15    6    3
   -0.11236770696E-03   16   15    6    4
    0.11244395795E-03   16   15    6    5
    0.21606098705E-02   16   15    6    6
    0.12737850479E-03   16   15    7    1
    0.61330459952E-04   16   15    7    2
    0.47689486550E-03   16   15    7    3
   -0.53872976470E-04   16   15    7    4
    0.57399232205E-03   16   15    7    5
    0.48519378867E-03   16   15    7    6
    0.35588674068E-02   16   15    7    7
    0.77725371830E-04   16   15    8    1
   -0.10716269467E-03   16   15    8    2
    0.35674050005E-03   16   15    8    3
    0.57390718683E-03   16   15    8    4
   -0.20509483567E-04   16   15    8    5
    0.25669768227E-03   16   15    8    6
   -0.54825080242E-03   16   15    8    7
    0.12973475653E-02   16   15    8    8
    0.15578687534E-03   16   15    9    1
   -0.18248953001E-03   16   15    9    2
    0.34822100785E-05   16   15    9    3
   -0.16972796569E-03   16   15    9    4
   -0.19000179561E-03   16   15    9    5
    0.15955812061E-03   16   15    9    6
   -0.15708069874E-03   16   15    9    7
   -0.62583638966E-04   16   15    9    8
    0.20686194319E-02   16   15    9    9
   -0.36005061624E-03   16   15   10    1
   -0.42861322416E-03   16   15   10    2
   -0.98461507937E-04   16   15   10    3
    0.19832532621E-03   16   15   10    4
    0.34649715743E-03   16   15   10    5
    0.91207873257E-03   16   15   10    6
    0.53479574057E-03   16   15   10    7
    0.91037315846E-03   16   15   10    8
   -0.51191079451E-03   16   15   10    9
    0.14940715881E-03   16   15   10   10
   -0.16817786596E-02   16   15   11    1
   -0.38042989693E-03   16   15   11    2
   -0.91457711013E-04   16   15   11    3
    0.59200509285E-03   16   15   11    4
    0.68527556250E-03   16   15   11    5
   -0.10119656000E-02   16   15   11    6
   -0.21602769270E-04   16   15   11    7
   -0.10821269002E-03   16   15   11    8
    0.55641461058E-05   16   15   11    9
    0.18615701318E-02   16   15   11   10
   -0.11542357160       16   15   11   11
    0.19370508992E-03   16   15   12    1
   -0.12613739010E-03   16   15   12    2
    0.24766008099E-04   16   15   12    3
    0.38024656535E-03   16   15   12    4
   -0.19066104585E-02   16   15   12    5
   -0.15324891274E-02   16   15   12    6
    0.21512885460E-02   16   15   12    7
    0.23805735319E-02   16   15   12    8
   -0.19951878005E-03   16   15   12    9
    0.13627607293E-02   16   15   12   10
    0.75401778368E-03   16   15   12   11
   -0.10506252184       16   15   12   12
    0.15737047610E-03   16   15   13    1
    0.28432866940E-04   16   15   13    2
   -0.10869340836E-02   16   15   13    3
    0.11873070498E-03   16   15   13    4
   -0.52098169997E-03   16   15   13    5
    0.22743952765E-03   16   15   13    6
    0.13871115300E-02   16   15   13    7
   -0.11286097942E-02   16   15   13    8
   -0.30428771735E-03   16   15   13    9
    0.23418372803E-03   16   15   13   10
    0.11301649773E-02   16   15   13   11
   -0.82179745391E-03   16   15   13   12
   -0.11030497476       16   15   13   13
    0.29839207843E-03   16   15   14    1
    0.22466546930E-02   16   15   14    2
    0.14362729439E-04   16   15   14    3
   -0.13950863022E-03   16   15   14    4
   -0.32865406259E-03   16   15   14    5
    0.25204406330E-03   16   15   14    6
   -0.36326389422E-03   16   15   14    7
   -0.42948857703E-03   16   15   14    8
   -0.39314727139E-02   16   15   14    9
   -0.14947801505E-02   16   15   14   10
    0.19680675940E-02   16   15   14   11
   -0.43589230382E-03   16   15   14   12
   -0.28264564882E-02   16   15   14   13
   -0.10248681768       16   15   14   14
   -0.38147445136E-03   16   15   15    1
    0.28627906639E-03   16   15   15    2
   -0.51085653298E-03   16   15   15    3
    0.20659534781E-02   16   15   15    4
   -0.31410075201E-03   16   15   15    5
    0.22140501287E-02   16   15   15    6
    0.25441696778E-02   16   15   15    7
    0.28580999084E-02   16   15   15    8
   -0.12367032560E-04   16   15   15    9
   -0.29217460594E-02   16   15   15   10
    0.69414262829E-03   16   15   15   11
   -0.56867450974E-02   16   15   15   12
   -0.66846478278E-02   16   15   15   13
    0.16556391722E-02   16   15   15   14
   -0.11773696710       16   15   15   15
   -0.24091036202E-03   16   15   16    1
   -0.10009809583E-03   16   15   16    2
   -0.65272927976E-03   16   15   16    3
   -0.15590382427E-03   16   15   16    4
   -0.12368211963E-03   16   15   16    5
    0.58538778501E-04   16   15   16    6
   -0.47281413006E-02   16   15   16    7
   -0.26341458771E-02   16   15   16    8
   -0.12040800524E-03   16   15   16    9
   -0.12073044636E-02   16   15   16   10
   -0.42828358715E-02   16   15   16   11
    0.26172391236E-01   16   15   16   12
    0.41628424545E-01   16   15   16   13
    0.10208012893E-02   16   15   16   14
    0.40255239947E-01   16   15   16   15
    0.20432302603       16   16    1    1
    0.13956374206E-02   16   16    2    1
    0.20586011195       16   16    2    2
    0.63754196368E-04   16   16    3    1
   -0.24696220155E-04   16   16    3    2
    0.20400709172       16   16    3    3
   -0.25935440028E-02   16   16    4    1
    0.70022620581E-03   16   16    4    2
   -0.15482791950E-02   16   16    4    3
    0.20469363009       16   16    4    4
   -0.26030454699E-02   16   16    5    1
    0.14450697062E-03   16   16    5    2
    0.12889090825E-02   16   16    5    3
    0.31569288665E-03   16   16    5    4
    0.20512607121       16   16    5    5
   -0.48698763484E-02   16   16    6    1
    0.70865645703E-03   16   16    6    2
    0.53177088980E-03   16   16    6    3
   -0.47610712147E-02   16   16    6    4
   -0.45619868403E-02   16   16    6    5
    0.19637241545       16   16    6    6
    0.31709092535E-03   16   16    7    1
    0.41449664582E-03   16   16    7    2
   -0.39484286926E-04   16   16    7    3
   -0.32032244454E-02   16   16    7    4
    0.35900894457E-02   16   16    7    5
   -0.14216834290E-03   16   16    7    6
    0.21176297216       16   16    7    7
   -0.45326150158E-03   16   16    8    1
    0.65455982047E-03   16   16    8    2
    0.31893899918E-02   16   16    8    3
   -0.12378447789E-02   16   16    8    4
    0.12215864423E-02   16   16    8    5
    0.18155382896E-03   16   16    8    6
    0.15481705972E-01   16   16    8    7
    0.20226922164       16   16    8    8
    0.52451004341E-03   16   16    9    1
   -0.79951529035E-02   16   16    9    2
    0.35759375754E-03   16   16    9    3
   -0.11658993893E-02   16   16    9    4
   -0.45083929229E-03   16   16    9    5
    0.80033045398E-03   16   16    9    6
    0.25027286515E-02   16   16    9    7
    0.20396601448E-02   16   16    9    8
    0.18649713978       16   16    9    9
    0.12125063224E-02   16   16   10    1
   -0.11175312864E-02   16   16   10    2
   -0.24631349905E-03   16   16   10    3
    0.73515498108E-03   16   16   10    4
    0.92187362503E-03   16   16   10    5
   -0.13610395304E-01   16   16   10    6
    0.58571248131E-03   16   16   10    7
   -0.61742012607E-03   16   16   10    8
   -0.17683228153E-02   16   16   10    9
    0.22835465693       16   16   10   10
    0.49406349603E-02   16   16   11    1
   -0.95217334130E-03   16   16   11    2
    0.12991483555E-03   16   16   11    3
   -0.72583768496E-03   16   16   11    4
   -0.79224812965E-03   16   16   11    5
    0.47468394739E-02   16   16   11    6
   -0.35677648831E-03   16   16   11    7
    0.30992345922E-03   16   16   11    8
   -0.55414049320E-03   16   16   11    9
   -0.64756923442E-02   16   16   11   10
    0.54782511870       16   16   11   11
   -0.65892175595E-03   16   16   12    1
   -0.81889362265E-03   16   16   12    2
   -0.17729364268E-02   16   16   12    3
   -0.76816122141E-03   16   16   12    4
    0.83524263140E-02   16   16   12    5
    0.29866348101E-02   16   16   12    6
   -0.30585633554E-02   16   16   12    7
   -0.24820695412E-02   16   16   12    8
    0.20444637906E-03   16   16   12    9
   -0.61378798533E-02   16   16   12   10
   -0.37969451818E-02   16   16   12   11
    0.53406555961       16   16   12   12
   -0.20345942324E-03   16   16   13    1
   -0.97099975903E-04   16   16   13    2
    0.44379987078E-02   16   16   13    3
    0.10765397806E-02   16   16   13    4
    0.48133857920E-03   16   16   13    5
   -0.79164399739E-03   16   16   13    6
   -0.56533180803E-02   16   16   13    7
    0.41567089486E-02   16   16   13    8
    0.25474736986E-03   16   16   13    9
   -0.21678722809E-03   16   16   13   10
   -0.27233400190E-02   16   16   13   11
    0.94752929187E-02   16   16   13   12
    0.55725046200       16   16   13   13
    0.99544259695E-03   16   16   14    1
   -0.66627228533E-02   16   16   14    2
    0.11537168628E-03   16   16   14    3
   -0.85374197815E-03   16   16   14    4
   -0.22617707614E-03   16   16   14    5
    0.61968239927E-03   16   16   14    6
    0.55543035705E-03   16   16   14    7
    0.49071838844E-03   16   16   14    8
    0.10082353770E-01   16   16   14    9
   -0.32090871253E-02   16   16   14   10
   -0.71179329012E-02   16   16   14   11
    0.41731963625E-02   16   16   14   12
    0.10519740016E-02   16   16   14   13
    0.51497118381       16   16   14   14
    0.60142107251E-03   16   16   15    1
    0.37231562063E-03   16   16   15    2
    0.38937051432E-03   16   16   15    3
   -0.83002450347E-02   16   16   15    4
    0.50378026556E-03   16   16   15    5
   -0.32324790511E-02   16   16   15    6
   -0.34649703569E-02   16   16   15    7
   -0.20540263217E-02   16   16   15    8
    0.41099072653E-03   16   16   15    9
    0.62391535624E-02   16   16   15   10
    0.27618849791E-02   16   16   15   11
    0.40538995665E-02   16   16   15   12
    0.12454456387E-01   16   16   15   13
   -0.40054802865E-02   16   16   15   14
    0.53735750987       16   16   15   15
    0.62029031810E-03   16   16   16    1
    0.27393053784E-03   16   16   16    2
    0.37007274828E-02   16   16   16    3
   -0.17098306303E-02   16   16   16    4
    0.19572176041E-02   16   16   16    5
    0.49393318222E-03   16   16   16    6
    0.79947565213E-02   16   16   16    7
    0.61421012320E-02   16   16   16    8
    0.44377593692E-03   16   16   16    9
    0.11459414404E-02   16   16   16   10
    0.56038695191E-02   16   16   16   11
   -0.43273450235E-01   16   16   16   12
   -0.68694026064E-01   16   16   16   13
    0.32815987626E-03   16   16   16   14
   -0.51719798401E-01   16   16   16   15
    0.43959115285       16   16   16   16
    0.98081415671E-02   17    1    1    1
    0.20325065511E-04   17    1    2    1
    0.86078076254E-02   17    1    2    2
   -0.83063983250E-04   17    1    3    1
   -0.16262630629E-05   17    1    3    2
    0.82511130074E-02   17    1    3    3
   -0.46449185022E-03   17    1    4    1
    0.15151209368E-04   17    1    4    2
    0.21841880889E-04   17    1    4    3
    0.81676899042E-02   17    1    4    4
   -0.46790122242E-03   17    1    5    1
   -0.33124195962E-05   17    1    5    2
    0.36046083764E-04   17    1    5    3
   -0.19438125805E-03   17    1    5    4
    0.81720977505E-02   17    1    5    5
   -0.11389676335E-02   17    1    6    1
   -0.33909519397E-05   17    1    6    2
   -0.87654743444E-04   17    1    6    3
    0.31569907645E-03   17    1    6    4
    0.33058587126E-03   17    1    6    5
    0.57592480396E-02   17    1    6    6
    0.11021259154E-03   17    1    7    1
   -0.54478333039E-04   17    1    7    2
   -0.78761899832E-03   17    1    7    3
    0.86015161063E-03   17    1    7    4
   -0.10704753478E-02   17    1    7    5
   -0.10241462364E-03   17    1    7    6
    0.48339002773E-02   17    1    7    7
   -0.12069095059E-03   17    1    8    1
   -0.18651787705E-04   17    1    8    2
    0.80310961880E-03   17    1    8    3
    0.10522336374E-02   17    1    8    4
   -0.84318965598E-03   17    1    8    5
    0.10506275033E-03   17    1    8    6
   -0.37392387902E-03   17    1    8    7
    0.48257044255E-02   17    1    8    8
   -0.25816724250E-04   17    1    9    1
   -0.16889852847E-02   17    1    9    2
    0.16559504412E-04   17    1    9    3
    0.47175100022E-04   17    1    9    4
   -0.45876233016E-04   17    1    9    5
    0.33050656481E-05   17    1    9    6
   -0.94287087623E-04   17    1    9    7
   -0.11377492327E-03   17    1    9    8
    0.62264365983E-02   17    1    9    9
    0.12678613279E-02   17    1   10    1
   -0.10342445551E-04   17    1   10    2
    0.14868565463E-03   17    1   10    3
   -0.12977166647E-02   17    1   10    4
   -0.12914420949E-02   17    1   10    5
    0.31158743316E-03   17    1   10    6
   -0.72736471392E-05   17    1   10    7
    0.72401931607E-05   17    1   10    8
   -0.25583615553E-05   17    1   10    9
    0.35059089573E-02   17    1   10   10
    0.69932691355E-04   17    1   11    1
   -0.43826736231E-05   17    1   11    2
   -0.15147837002E-04   17    1   11    3
    0.35949860313E-04   17    1   11    4
    0.37191316145E-04   17    1   11    5
   -0.77874438078E-05   17    1   11    6
    0.89969352736E-05   17    1   11    7
   -0.59468047666E-05   17    1   11    8
    0.98666189394E-06   17    1   11    9
    0.10633652387E-03   17    1   11   10
   -0.37544130062E-02   17    1   11   11
    0.36904734961E-05   17    1   12    1
   -0.27139018971E-05   17    1   12    2
   -0.25797814832E-04   17    1   12    3
   -0.14374906075E-04   17    1   12    4
    0.19264146331E-03   17    1   12    5
   -0.36874190343E-04   17    1   12    6
    0.14401546303E-03   17    1   12    7
    0.17391128949E-03   17    1   12    8
    0.68003903629E-05   17    1   12    9
    0.24646005415E-03   17    1   12   10
    0.33342390391E-03   17    1   12   11
   -0.34406260696E-02   17    1   12   12
    0.67413052496E-05   17    1   13    1
   -0.80443947742E-06   17    1   13    2
    0.15850577453E-03   17    1   13    3
    0.27639115427E-04   17    1   13    4
    0.28620001411E-04   17    1   13    5
    0.28894292582E-04   17    1   13    6
    0.21000789975E-03   17    1   13    7
   -0.20976080275E-03   17    1   13    8
   -0.37959715985E-05   17    1   13    9
    0.40261560871E-04   17    1   13   10
   -0.38673045811E-04   17    1   13   11
   -0.57495369309E-05   17    1   13   12
   -0.37177389429E-02   17    1   13   13
    0.32894738582E-05   17    1   14    1
   -0.29561449033E-03   17    1   14    2
   -0.59323874520E-07   17    1   14    3
   -0.87034721581E-05   17    1   14    4
    0.63548418682E-05   17    1   14    5
    0.30466127259E-05   17    1   14    6
   -0.89493298935E-05   17    1   14    7
   -0.20987320533E-05   17    1   14    8
   -0.32823637620E-03   17    1   14    9
   -0.16500897003E-05   17    1   14   10
    0.14391293760E-04   17    1   14   11
   -0.41798546662E-04   17    1   14   12
   -0.33084261468E-06   17    1   14   13
   -0.27914995748E-02   17    1   14   14
   -0.42144284107E-05   17    1   15    1
   -0.58577897333E-05   17    1   15    2
    0.18535071437E-04   17    1   15    3
   -0.19400693448E-03   17    1   15    4
    0.12544026189E-04   17    1   15    5
    0.30979795077E-04   17    1   15    6
    0.16612316803E-03   17    1   15    7
    0.14653969153E-03   17    1   15    8
    0.15296872059E-05   17    1   15    9
   -0.24210340141E-03   17    1   15   10
   -0.33689360074E-03   17    1   15   11
   -0.18737735021E-03   17    1   15   12
   -0.48953029667E-05   17    1   15   13
   -0.19335917347E-04   17    1   15   14
   -0.34355042544E-02   17    1   15   15
   -0.30775943782E-04   17    1   16    1
   -0.65338017470E-05   17    1   16    2
   -0.92753014082E-04   17    1   16    3
   -0.75429011748E-04   17    1   16    4
    0.64338514729E-04   17    1   16    5
   -0.36635095146E-04   17    1   16    6
    0.33973517297E-03   17    1   16    7
    0.21913221040E-03   17    1   16    8
    0.43772156596E-04   17    1   16    9
    0.20376000276E-04   17    1   16   10
   -0.10127968527E-03   17    1   16   11
    0.61040292849E-03   17    1   16   12
    0.93368432719E-03   17    1   16   13
    0.15366546907E-04   17    1   16   14
    0.69344608578E-03   17    1   16   15
   -0.23238710474E-02   17    1   16   16
    0.52674344979E-03   17    1   17    1
    0.39814295948E-03   17    2    1    1
    0.24124914236E-03   17    2    2    1
    0.41070678140E-03   17    2    2    2
    0.24835554610E-05   17    2    3    1
   -0.75702367916E-04   17    2    3    2
    0.40276312000E-03   17    2    3    3
   -0.31564337341E-05   17    2    4    1
   -0.19557452910E-03   17    2    4    2
    0.14514007166E-03   17    2    4    3
    0.40916021262E-03   17    2    4    4
   -0.11881653398E-04   17    2    5    1
   -0.20368409006E-03   17    2    5    2
   -0.14531182099E-03   17    2    5    3
    0.75885219753E-05   17    2    5    4
    0.36565963274E-03   17    2    5    5
   -0.14565688938E-03   17    2    6    1
   -0.11031686053E-03   17    2    6    2
   -0.60494943792E-05   17    2    6    3
   -0.23093319493E-05   17    2    6    4
   -0.68613489386E-04   17    2    6    5
    0.21206836695E-03   17    2    6    6
    0.92419744004E-05   17    2    7    1
    0.23101828765E-04   17    2    7    2
   -0.48282970708E-03   17    2    7    3
    0.22539135245E-03   17    2    7    4
   -0.36020848700E-03   17    2    7    5
   -0.43498207378E-04   17    2    7    6
   -0.40351231091E-03   17    2    7    7
   -0.33237070410E-05   17    2    8    1
   -0.17823952247E-04   17    2    8    2
   -0.27877440707E-03   17    2    8    3
   -0.20450221714E-03   17    2    8    4
    0.85336788225E-04   17    2    8    5
   -0.50102013310E-04   17    2    8    6
   -0.83727663326E-05   17    2    8    7
    0.81633809852E-03   17    2    8    8
   -0.55431493552E-04   17    2    9    1
   -0.17388316749E-03   17    2    9    2
   -0.23682966302E-04   17    2    9    3
    0.19043284721E-03   17    2    9    4
    0.20617368739E-03   17    2    9    5
    0.19321128718E-03   17    2    9    6
   -0.85137300431E-04   17    2    9    7
    0.90947572652E-04   17    2    9    8
    0.25181336331E-03   17    2    9    9
    0.41106962496E-04   17    2   10    1
    0.55119122948E-03   17    2   10    2
    0.16588318876E-04   17    2   10    3
   -0.68016344451E-04   17    2   10    4
   -0.12008410933E-03   17    2   10    5
    0.12220824369E-04   17    2   10    6
   -0.41533910700E-04   17    2   10    7
   -0.45855976930E-04   17    2   10    8
    0.23743607682E-03   17    2   10    9
    0.16410870944E-03   17    2   10   10
   -0.84264734122E-06   17    2   11    1
    0.29080017505E-03   17    2   11    2
    0.70762740043E-06   17    2   11    3
    0.38604836547E-06   17    2   11    4
    0.97027046438E-06   17    2   11    5
   -0.76891853878E-05   17    2   11    6
    0.77597604496E-05   17    2   11    7
    0.41351375340E-05   17    2   11    8
    0.82824813436E-04   17    2   11    9
    0.17370421053E-04   17    2   11   10
   -0.27708377708E-03   17    2   11   11
    0.76238528602E-05   17    2   12    1
[truncated: 2,210,629 more chars]
