# Supplementary material for: Stochastic-SplitGAS: A Quantum Monte Carlo Multi-Reference Perturbation Theory Based on the Imaginary-Time Evolution of Effective Hamiltonians
Source: J Chem Theory Comput. 2025 Dec 3;21(24):12523–44. doi: 10.1021/acs.jctc.5c01270 (PMC12746464; doi:10.1021/acs.jctc.5c01270)
Supplement: Supplementary file 2 [file ct5c01270_si_002.zip › suppmat_files/fe2s2_22in26_s9.FciDmp]

  &FCI NORB= 26,NELEC= 22,MS2=  8,
  ORBSYM= 1, 1, 1, 1, 1, 1, 1, 1, 1, 1, 1, 1, 1, 1, 1, 1, 1, 1, 1, 1, 1, 1, 1, 1, 1, 1,
  ISYM=0
 &END
    0.81429558183        1    1    1    1
   -0.26212077243E-03    2    1    1    1
    0.29772288124E-01    2    1    2    1
    0.79765803764        2    2    1    1
   -0.48934438809E-03    2    2    2    1
    0.90457163387        2    2    2    2
   -0.10483877687E-02    3    1    1    1
    0.33117421228E-03    3    1    2    1
   -0.11322971696E-01    3    1    2    2
    0.28201740194E-01    3    1    3    1
   -0.15904724783E-02    3    2    1    1
    0.48542396015E-02    3    2    2    1
   -0.11651222752E-02    3    2    2    2
    0.21281658704E-03    3    2    3    1
    0.36849596800E-01    3    2    3    2
    0.80641275237        3    3    1    1
   -0.88216273934E-03    3    3    2    1
    0.83648740348        3    3    2    2
   -0.10450426863E-02    3    3    3    1
   -0.11312782706E-02    3    3    3    2
    0.91664848230        3    3    3    3
    0.46599070957E-02    4    1    1    1
    0.13499747302E-02    4    1    2    1
    0.14084293982E-01    4    1    2    2
   -0.74137338912E-02    4    1    3    1
   -0.91845566901E-02    4    1    3    2
    0.14719779942E-02    4    1    3    3
    0.30054364510E-01    4    1    4    1
    0.42100539165E-02    4    2    1    1
   -0.44405576432E-02    4    2    2    1
    0.66227409709E-02    4    2    2    2
    0.53844002714E-02    4    2    3    1
    0.28097055957E-02    4    2    3    2
   -0.12127750470E-02    4    2    3    3
   -0.63777282163E-02    4    2    4    1
    0.28231370662E-01    4    2    4    2
    0.15245315890E-01    4    3    1    1
    0.42215428583E-02    4    3    2    1
   -0.44433257519E-02    4    3    2    2
    0.17329021858E-02    4    3    3    1
    0.40815116559E-02    4    3    3    2
    0.77968614415E-03    4    3    3    3
   -0.22838884738E-02    4    3    4    1
   -0.17079707201E-02    4    3    4    2
    0.33040861260E-01    4    3    4    3
    0.78000471709        4    4    1    1
    0.11664709681E-01    4    4    2    1
    0.82886474945        4    4    2    2
    0.41163482296E-02    4    4    3    1
    0.23828372195E-02    4    4    3    2
    0.82521580691        4    4    3    3
    0.46557908846E-02    4    4    4    1
    0.65499409277E-02    4    4    4    2
    0.85662405888E-03    4    4    4    3
    0.86738813907        4    4    4    4
    0.56109130230E-02    5    1    1    1
   -0.20666838802E-02    5    1    2    1
    0.13771310101E-01    5    1    2    2
   -0.57882665943E-02    5    1    3    1
    0.10879428235E-01    5    1    3    2
    0.10704048602E-02    5    1    3    3
   -0.22729731556E-02    5    1    4    1
    0.28889375728E-02    5    1    4    2
    0.65372160213E-03    5    1    4    3
    0.72766470010E-04    5    1    4    4
    0.31099920144E-01    5    1    5    1
   -0.51708138951E-02    5    2    1    1
   -0.40342860562E-02    5    2    2    1
   -0.91751483787E-02    5    2    2    2
   -0.68267761432E-02    5    2    3    1
    0.26141467598E-02    5    2    3    2
    0.72379087150E-03    5    2    3    3
    0.34843190350E-03    5    2    4    1
   -0.44241772698E-02    5    2    4    2
    0.10660142664E-02    5    2    4    3
   -0.20746964966E-01    5    2    4    4
    0.59631281979E-02    5    2    5    1
    0.30908779116E-01    5    2    5    2
    0.11652873175E-01    5    3    1    1
   -0.46071179753E-02    5    3    2    1
   -0.46118595247E-02    5    3    2    2
    0.23290654358E-02    5    3    3    1
   -0.51382909258E-02    5    3    3    2
    0.38673949968E-03    5    3    3    3
   -0.37350927464E-03    5    3    4    1
    0.10656582087E-02    5    3    4    2
    0.75944091740E-02    5    3    4    3
   -0.62585213127E-02    5    3    4    4
   -0.24466442872E-02    5    3    5    1
    0.12700917995E-02    5    3    5    2
    0.28825620778E-01    5    3    5    3
    0.94515386441E-02    5    4    1    1
   -0.30119753478E-02    5    4    2    1
    0.11644439034E-01    5    4    2    2
   -0.27373145985E-03    5    4    3    1
   -0.20571468059E-02    5    4    3    2
   -0.11774881723E-01    5    4    3    3
    0.21453742185E-02    5    4    4    1
    0.56338644551E-02    5    4    4    2
    0.36403252583E-02    5    4    4    3
    0.28719960945E-02    5    4    4    4
    0.33639066654E-02    5    4    5    1
   -0.42264438126E-02    5    4    5    2
    0.51371002799E-02    5    4    5    3
    0.31763636803E-01    5    4    5    4
    0.77498987191        5    5    1    1
   -0.12092372543E-01    5    5    2    1
    0.82233284246        5    5    2    2
    0.44936191886E-02    5    5    3    1
   -0.37163855531E-02    5    5    3    2
    0.83184054812        5    5    3    3
   -0.22186721281E-02    5    5    4    1
    0.15517382536E-01    5    5    4    2
   -0.92279351393E-02    5    5    4    3
    0.80134960668        5    5    4    4
    0.53969592180E-02    5    5    5    1
   -0.91163837477E-02    5    5    5    2
    0.41124719190E-03    5    5    5    3
    0.30878890621E-02    5    5    5    4
    0.86438007166        5    5    5    5
    0.39922217068E-01    6    1    1    1
    0.62847489616E-03    6    1    2    1
    0.42028387917E-01    6    1    2    2
   -0.80630500827E-04    6    1    3    1
   -0.22701057151E-03    6    1    3    2
    0.38082010142E-01    6    1    3    3
    0.60601055041E-02    6    1    4    1
   -0.57100271476E-03    6    1    4    2
    0.90228507554E-03    6    1    4    3
    0.38399780667E-01    6    1    4    4
    0.42500184391E-02    6    1    5    1
    0.21801358094E-03    6    1    5    2
    0.26319911097E-03    6    1    5    3
    0.18312907128E-02    6    1    5    4
    0.36264516589E-01    6    1    5    5
    0.13174735394E-01    6    1    6    1
    0.15847718857E-01    6    2    1    1
    0.63338254765E-03    6    2    2    1
    0.18790302328E-01    6    2    2    2
   -0.19240064448E-03    6    2    3    1
    0.49958125940E-02    6    2    3    2
    0.16864830321E-01    6    2    3    3
   -0.18336683030E-02    6    2    4    1
    0.59820538167E-02    6    2    4    2
    0.22158088048E-03    6    2    4    3
    0.16083351037E-01    6    2    4    4
    0.29691550113E-02    6    2    5    1
    0.40551318643E-02    6    2    5    2
   -0.30460352352E-03    6    2    5    3
    0.47070240710E-03    6    2    5    4
    0.17636990715E-01    6    2    5    5
    0.18242930461E-02    6    2    6    1
    0.83053225258E-02    6    2    6    2
    0.65988820057E-01    6    3    1    1
    0.16894480139E-03    6    3    2    1
    0.61971321141E-01    6    3    2    2
    0.22323056038E-02    6    3    3    1
    0.10638189468E-02    6    3    3    2
    0.73489804288E-01    6    3    3    3
   -0.93202779231E-03    6    3    4    1
   -0.16929757910E-03    6    3    4    2
    0.86775267428E-02    6    3    4    3
    0.62874719261E-01    6    3    4    4
   -0.25709452587E-03    6    3    5    1
    0.46335004284E-03    6    3    5    2
    0.61770238201E-02    6    3    5    3
   -0.28832237050E-04    6    3    5    4
    0.62542200307E-01    6    3    5    5
    0.64804873448E-02    6    3    6    1
    0.28557524120E-02    6    3    6    2
    0.20038490716E-01    6    3    6    3
    0.13749072813        6    4    1    1
    0.24860812359E-02    6    4    2    1
    0.14844970089        6    4    2    2
    0.79856555038E-03    6    4    3    1
    0.17031428257E-03    6    4    3    2
    0.14291737237        6    4    3    3
    0.34806729995E-02    6    4    4    1
    0.26688382150E-02    6    4    4    2
    0.40275043617E-02    6    4    4    3
    0.15660107136        6    4    4    4
    0.72983239442E-03    6    4    5    1
   -0.53177690613E-02    6    4    5    2
   -0.57894947539E-04    6    4    5    3
    0.69585676048E-02    6    4    5    4
    0.14039958193        6    4    5    5
    0.14037117568E-01    6    4    6    1
    0.60844433662E-02    6    4    6    2
    0.24150563698E-01    6    4    6    3
    0.61932477910E-01    6    4    6    4
    0.10012446582        6    5    1    1
   -0.35200562559E-02    6    5    2    1
    0.10783963211        6    5    2    2
    0.32949308979E-03    6    5    3    1
   -0.57869925929E-03    6    5    3    2
    0.10367180935        6    5    3    3
    0.35625422316E-03    6    5    4    1
    0.39642525752E-02    6    5    4    2
   -0.44292552199E-04    6    5    4    3
    0.10164229516        6    5    4    4
    0.35454139872E-02    6    5    5    1
   -0.11240782584E-02    6    5    5    2
    0.41899550981E-02    6    5    5    3
    0.87572601614E-02    6    5    5    4
    0.11337844104        6    5    5    5
    0.10327198343E-01    6    5    6    1
    0.50537390599E-02    6    5    6    2
    0.17497155107E-01    6    5    6    3
    0.38583054739E-01    6    5    6    4
    0.36457841986E-01    6    5    6    5
    0.48594746290        6    6    1    1
    0.73456144401E-03    6    6    2    1
    0.49952190434        6    6    2    2
    0.23956350521E-02    6    6    3    1
    0.23076242152E-03    6    6    3    2
    0.49286073967        6    6    3    3
    0.29298045981E-02    6    6    4    1
    0.71772281066E-02    6    6    4    2
    0.89477068083E-02    6    6    4    3
    0.49862810392        6    6    4    4
    0.46512359790E-02    6    6    5    1
   -0.71706455875E-02    6    6    5    2
    0.66276718924E-02    6    6    5    3
    0.14070096264E-01    6    6    5    4
    0.48977056519        6    6    5    5
    0.15944972770E-01    6    6    6    1
    0.67607041056E-02    6    6    6    2
    0.25421712325E-01    6    6    6    3
    0.59186339876E-01    6    6    6    4
    0.43049949932E-01    6    6    6    5
    0.38240694136        6    6    6    6
    0.29345295054E-02    7    1    1    1
    0.41600010485E-02    7    1    2    1
    0.27469447024E-02    7    1    2    2
   -0.81606856504E-03    7    1    3    1
   -0.39276288142E-02    7    1    3    2
    0.33684842943E-02    7    1    3    3
    0.66086095805E-02    7    1    4    1
   -0.23873666004E-02    7    1    4    2
   -0.79548478374E-04    7    1    4    3
    0.52026686921E-02    7    1    4    4
   -0.85715705684E-02    7    1    5    1
   -0.17314716895E-02    7    1    5    2
   -0.51502135648E-04    7    1    5    3
   -0.71982846141E-03    7    1    5    4
    0.19453111729E-03    7    1    5    5
    0.69395802307E-03    7    1    6    1
   -0.19707176380E-02    7    1    6    2
    0.96087156656E-04    7    1    6    3
    0.24104154795E-02    7    1    6    4
   -0.18426607346E-02    7    1    6    5
    0.10970639951E-02    7    1    6    6
    0.10172986018E-01    7    1    7    1
    0.71664597728E-01    7    2    1    1
   -0.39436638332E-04    7    2    2    1
    0.86698717442E-01    7    2    2    2
    0.90081546599E-03    7    2    3    1
   -0.14420666439E-02    7    2    3    2
    0.73726049605E-01    7    2    3    3
    0.11668581988E-02    7    2    4    1
    0.64508032212E-02    7    2    4    2
   -0.10517140003E-02    7    2    4    3
    0.79970129364E-01    7    2    4    4
    0.35304115718E-03    7    2    5    1
   -0.91082457416E-02    7    2    5    2
   -0.57785991112E-03    7    2    5    3
    0.37110252951E-02    7    2    5    4
    0.78007249528E-01    7    2    5    5
    0.74580747491E-02    7    2    6    1
    0.33440009869E-02    7    2    6    2
    0.10738060117E-01    7    2    6    3
    0.30123399394E-01    7    2    6    4
    0.21053827663E-01    7    2    6    5
    0.31658215799E-01    7    2    6    6
    0.57127332770E-03    7    2    7    1
    0.26417666900E-01    7    2    7    2
   -0.19447494451E-01    7    3    1    1
    0.23887346161E-02    7    3    2    1
   -0.19964987642E-01    7    3    2    2
   -0.10963125086E-03    7    3    3    1
    0.58433639613E-02    7    3    3    2
   -0.22750233013E-01    7    3    3    3
   -0.12870267442E-02    7    3    4    1
   -0.24606913225E-03    7    3    4    2
    0.43640539539E-02    7    3    4    3
   -0.17454879732E-01    7    3    4    4
    0.17476025343E-02    7    3    5    1
   -0.19487613507E-03    7    3    5    2
   -0.62696198359E-02    7    3    5    3
   -0.52086487739E-03    7    3    5    4
   -0.22474453928E-01    7    3    5    5
   -0.17695160372E-02    7    3    6    1
    0.17191185997E-02    7    3    6    2
   -0.33131686127E-02    7    3    6    3
   -0.50782882298E-02    7    3    6    4
   -0.73592126569E-02    7    3    6    5
   -0.78735208751E-02    7    3    6    6
   -0.85679769653E-03    7    3    7    1
   -0.42489690681E-02    7    3    7    2
    0.10367773970E-01    7    3    7    3
    0.10209688009        7    4    1    1
    0.22302603625E-02    7    4    2    1
    0.11124590349        7    4    2    2
    0.12137842151E-02    7    4    3    1
    0.12157506383E-02    7    4    3    2
    0.11491121253        7    4    3    3
   -0.11562555062E-03    7    4    4    1
    0.30990564412E-02    7    4    4    2
   -0.16381709420E-02    7    4    4    3
    0.12003224522        7    4    4    4
   -0.38931477398E-03    7    4    5    1
   -0.25811063213E-02    7    4    5    2
   -0.26211895416E-02    7    4    5    3
   -0.69248078983E-02    7    4    5    4
    0.10992282037        7    4    5    5
    0.93718612600E-02    7    4    6    1
    0.58555482206E-02    7    4    6    2
    0.15559582826E-01    7    4    6    3
    0.40646225067E-01    7    4    6    4
    0.21981774799E-01    7    4    6    5
    0.43193533843E-01    7    4    6    6
    0.10804141109E-02    7    4    7    1
    0.22720514850E-01    7    4    7    2
   -0.53878695470E-02    7    4    7    3
    0.41213246087E-01    7    4    7    4
   -0.14283020327        7    5    1    1
    0.21889196999E-02    7    5    2    1
   -0.15396010367        7    5    2    2
   -0.16887053231E-02    7    5    3    1
    0.81985047894E-03    7    5    3    2
   -0.15923047533        7    5    3    3
    0.52246231751E-03    7    5    4    1
   -0.26217759546E-02    7    5    4    2
    0.24818899011E-02    7    5    4    3
   -0.15191915947        7    5    4    4
    0.34250534288E-03    7    5    5    1
    0.46974817141E-02    7    5    5    2
   -0.25267317434E-03    7    5    5    3
    0.45135983917E-02    7    5    5    4
   -0.16610562190        7    5    5    5
   -0.12964159621E-01    7    5    6    1
   -0.51292709307E-02    7    5    6    2
   -0.22854099898E-01    7    5    6    3
   -0.48997735968E-01    7    5    6    4
   -0.40969592677E-01    7    5    6    5
   -0.60138230861E-01    7    5    6    6
   -0.46768486305E-03    7    5    7    1
   -0.31333981467E-01    7    5    7    2
    0.88034185262E-02    7    5    7    3
   -0.44307947459E-01    7    5    7    4
    0.70035477775E-01    7    5    7    5
    0.23041074837E-03    7    6    1    1
    0.55523022767E-02    7    6    2    1
    0.26160639325E-02    7    6    2    2
   -0.33135823170E-03    7    6    3    1
    0.43649570016E-02    7    6    3    2
    0.17174946570E-03    7    6    3    3
    0.91824701093E-03    7    6    4    1
    0.76931799335E-03    7    6    4    2
    0.16490886136E-02    7    6    4    3
    0.12825668139E-01    7    6    4    4
   -0.78338765697E-03    7    6    5    1
   -0.83717099601E-03    7    6    5    2
   -0.48531994855E-02    7    6    5    3
   -0.33243543552E-02    7    6    5    4
   -0.93894001017E-02    7    6    5    5
    0.52911860425E-03    7    6    6    1
    0.23792330849E-03    7    6    6    2
   -0.14739915172E-03    7    6    6    3
    0.84767519470E-03    7    6    6    4
   -0.84699040015E-03    7    6    6    5
    0.83780402892E-03    7    6    6    6
    0.11339398905E-02    7    6    7    1
    0.19693979437E-03    7    6    7    2
    0.17926042707E-02    7    6    7    3
    0.18855907509E-03    7    6    7    4
   -0.15924333982E-03    7    6    7    5
    0.13446130334E-01    7    6    7    6
    0.51236970230        7    7    1    1
   -0.81256926875E-03    7    7    2    1
    0.54151604311        7    7    2    2
    0.43331453926E-02    7    7    3    1
   -0.22983046618E-02    7    7    3    2
    0.54527481978        7    7    3    3
   -0.74508249990E-03    7    7    4    1
    0.10349398358E-01    7    7    4    2
   -0.66221775901E-02    7    7    4    3
    0.54144120847        7    7    4    4
   -0.64665513212E-03    7    7    5    1
   -0.13899463621E-01    7    7    5    2
   -0.18619605300E-02    7    7    5    3
   -0.66831575168E-02    7    7    5    4
    0.54746715743        7    7    5    5
    0.15317614480E-01    7    7    6    1
    0.76295964225E-02    7    7    6    2
    0.29801088664E-01    7    7    6    3
    0.66706080383E-01    7    7    6    4
    0.48579114611E-01    7    7    6    5
    0.37936392158        7    7    6    6
    0.20557759944E-02    7    7    7    1
    0.36024672613E-01    7    7    7    2
   -0.89838128398E-02    7    7    7    3
    0.51292981484E-01    7    7    7    4
   -0.72246840207E-01    7    7    7    5
    0.15521359728E-02    7    7    7    6
    0.43825424192        7    7    7    7
    0.21229110729        8    1    1    1
   -0.14548386236E-03    8    1    2    1
    0.20635825152        8    1    2    2
    0.57591623963E-03    8    1    3    1
   -0.46714790399E-04    8    1    3    2
    0.21072572763        8    1    3    3
    0.79344051416E-04    8    1    4    1
    0.12246855753E-02    8    1    4    2
    0.55705842647E-02    8    1    4    3
    0.20231893364        8    1    4    4
    0.47205548207E-03    8    1    5    1
   -0.14708863633E-02    8    1    5    2
    0.41154074784E-02    8    1    5    3
    0.23133200877E-02    8    1    5    4
    0.20132475077        8    1    5    5
    0.20836910409E-01    8    1    6    1
    0.83073150497E-02    8    1    6    2
    0.35558481088E-01    8    1    6    3
    0.70617621503E-01    8    1    6    4
    0.51422564191E-01    8    1    6    5
    0.84141113448E-01    8    1    6    6
    0.95609831939E-03    8    1    7    1
    0.37867456573E-01    8    1    7    2
   -0.10253384999E-01    8    1    7    3
    0.51418519846E-01    8    1    7    4
   -0.71711398972E-01    8    1    7    5
   -0.14213314581E-03    8    1    7    6
    0.96843454896E-01    8    1    7    7
    0.11899468559        8    1    8    1
    0.55277610675E-02    8    2    1    1
    0.10634909803E-01    8    2    2    1
    0.67453264810E-02    8    2    2    2
   -0.10534928313E-03    8    2    3    1
    0.16795586498E-02    8    2    3    2
    0.61041996913E-02    8    2    3    3
    0.67142309950E-03    8    2    4    1
   -0.32226333550E-02    8    2    4    2
    0.14742253641E-02    8    2    4    3
    0.10705148023E-01    8    2    4    4
   -0.62842376571E-03    8    2    5    1
   -0.22007986829E-02    8    2    5    2
   -0.18030749780E-02    8    2    5    3
   -0.12304376017E-02    8    2    5    4
    0.14073187222E-02    8    2    5    5
    0.16801365033E-02    8    2    6    1
   -0.63750498520E-04    8    2    6    2
    0.11019740168E-02    8    2    6    3
    0.39617870387E-02    8    2    6    4
   -0.12958161919E-02    8    2    6    5
    0.24579904695E-02    8    2    6    6
    0.46475823628E-02    8    2    7    1
    0.12963289995E-02    8    2    7    2
    0.18527741638E-02    8    2    7    3
    0.29135680721E-02    8    2    7    4
   -0.72496950445E-03    8    2    7    5
    0.13219265482E-02    8    2    7    6
    0.27123282755E-02    8    2    7    7
    0.34132436961E-02    8    2    8    1
    0.11091827039E-01    8    2    8    2
    0.26268805360E-02    8    3    1    1
    0.98390767721E-04    8    3    2    1
    0.13811070597E-02    8    3    2    2
    0.96334822507E-02    8    3    3    1
    0.36655092384E-03    8    3    3    2
    0.48712733978E-02    8    3    3    3
   -0.23644529074E-02    8    3    4    1
    0.18691109596E-02    8    3    4    2
   -0.19684025899E-02    8    3    4    3
    0.62087081598E-02    8    3    4    4
   -0.17925831157E-02    8    3    5    1
   -0.23651326989E-02    8    3    5    2
   -0.86996817071E-03    8    3    5    3
   -0.64547092057E-03    8    3    5    4
    0.67699005109E-02    8    3    5    5
    0.20188460930E-03    8    3    6    1
    0.16935225162E-03    8    3    6    2
    0.76438295734E-03    8    3    6    3
    0.15837431902E-02    8    3    6    4
    0.11101546206E-02    8    3    6    5
    0.17831943047E-02    8    3    6    6
   -0.80463445108E-03    8    3    7    1
    0.20747583603E-02    8    3    7    2
   -0.28814805263E-03    8    3    7    3
    0.28299719007E-02    8    3    7    4
   -0.37800245379E-02    8    3    7    5
    0.12703657772E-03    8    3    7    6
    0.35105077178E-02    8    3    7    7
    0.16579787264E-02    8    3    8    1
   -0.12763100028E-03    8    3    8    2
    0.96637052245E-02    8    3    8    3
   -0.38800144236E-01    8    4    1    1
   -0.55989821357E-03    8    4    2    1
   -0.39380238695E-01    8    4    2    2
   -0.27189894135E-02    8    4    3    1
   -0.32893832569E-02    8    4    3    2
   -0.42665007933E-01    8    4    3    3
    0.96921240264E-02    8    4    4    1
   -0.24028647499E-02    8    4    4    2
   -0.74962510990E-03    8    4    4    3
   -0.45208361147E-01    8    4    4    4
   -0.13286968576E-02    8    4    5    1
    0.15790421530E-02    8    4    5    2
    0.20246216200E-03    8    4    5    3
   -0.20334127884E-03    8    4    5    4
   -0.42946189897E-01    8    4    5    5
    0.29177043229E-02    8    4    6    1
   -0.30743380703E-02    8    4    6    2
   -0.71589398674E-02    8    4    6    3
   -0.15762947910E-01    8    4    6    4
   -0.11144692594E-01    8    4    6    5
   -0.16964428165E-01    8    4    6    6
    0.50713908636E-02    8    4    7    1
   -0.83283641088E-02    8    4    7    2
    0.66867574332E-03    8    4    7    3
   -0.12412195379E-01    8    4    7    4
    0.15569572993E-01    8    4    7    5
   -0.20002398067E-03    8    4    7    6
   -0.21601527595E-01    8    4    7    7
   -0.22134508229E-01    8    4    8    1
   -0.34803849744E-03    8    4    8    2
   -0.28499628511E-02    8    4    8    3
    0.15116690064E-01    8    4    8    4
   -0.21093551099E-01    8    5    1    1
    0.12794529684E-03    8    5    2    1
   -0.19982334301E-01    8    5    2    2
   -0.21970461035E-02    8    5    3    1
    0.40464703329E-02    8    5    3    2
   -0.23000488041E-01    8    5    3    3
   -0.13742607038E-02    8    5    4    1
   -0.78005626693E-04    8    5    4    2
    0.32091505489E-03    8    5    4    3
   -0.23304592452E-01    8    5    4    4
    0.10733831652E-01    8    5    5    1
    0.30405901643E-02    8    5    5    2
   -0.10577139588E-02    8    5    5    3
   -0.11872307773E-02    8    5    5    4
   -0.24062356450E-01    8    5    5    5
    0.26797548685E-02    8    5    6    1
    0.15212452584E-02    8    5    6    2
   -0.36078008386E-02    8    5    6    3
   -0.89114690438E-02    8    5    6    4
   -0.57362701357E-02    8    5    6    5
   -0.91146057465E-02    8    5    6    6
   -0.69936561623E-02    8    5    7    1
   -0.51746687537E-02    8    5    7    2
    0.28407364717E-02    8    5    7    3
   -0.54766309513E-02    8    5    7    4
    0.94021026753E-02    8    5    7    5
    0.14026301499E-03    8    5    7    6
   -0.11932884080E-01    8    5    7    7
   -0.11302432765E-01    8    5    8    1
   -0.55970451041E-03    8    5    8    2
   -0.20106464707E-02    8    5    8    3
    0.25156038937E-02    8    5    8    4
    0.11627656018E-01    8    5    8    5
    0.48408639678E-02    8    6    1    1
    0.10209714872E-02    8    6    2    1
    0.30414749331E-02    8    6    2    2
   -0.98958542405E-03    8    6    3    1
   -0.13185702024E-04    8    6    3    2
   -0.16273928841E-04    8    6    3    3
    0.80703962909E-02    8    6    4    1
   -0.18254522747E-02    8    6    4    2
    0.47391225011E-03    8    6    4    3
   -0.40884260865E-02    8    6    4    4
    0.58535846415E-02    8    6    5    1
    0.22099607711E-02    8    6    5    2
    0.11974124240E-03    8    6    5    3
   -0.86377725521E-03    8    6    5    4
   -0.34063252876E-02    8    6    5    5
   -0.29114839735E-02    8    6    6    1
   -0.18023101763E-03    8    6    6    2
   -0.79350073115E-04    8    6    6    3
    0.77052090927E-03    8    6    6    4
    0.15352701181E-03    8    6    6    5
   -0.14282343283E-05    8    6    6    6
   -0.18003117281E-03    8    6    7    1
   -0.34359388884E-03    8    6    7    2
    0.16943884594E-03    8    6    7    3
   -0.10185898163E-02    8    6    7    4
    0.15194779001E-02    8    6    7    5
   -0.23131502443E-03    8    6    7    6
   -0.62845624633E-03    8    6    7    7
   -0.17666672754E-03    8    6    8    1
   -0.38442526446E-03    8    6    8    2
    0.46841525836E-03    8    6    8    3
   -0.76064570884E-03    8    6    8    4
   -0.40885468741E-03    8    6    8    5
    0.16220390477E-01    8    6    8    6
   -0.78468369350E-03    8    7    1    1
    0.53700654219E-02    8    7    2    1
   -0.10712576024E-02    8    7    2    2
   -0.10197606608E-02    8    7    3    1
   -0.59868790781E-02    8    7    3    2
   -0.11468559586E-02    8    7    3    3
    0.88323496794E-02    8    7    4    1
   -0.39842105690E-02    8    7    4    2
    0.40278183427E-04    8    7    4    3
    0.22728387951E-03    8    7    4    4
   -0.10949214355E-01    8    7    5    1
   -0.28745336694E-02    8    7    5    2
    0.52480963217E-03    8    7    5    3
    0.42816898764E-04    8    7    5    4
   -0.37538101940E-02    8    7    5    5
   -0.44877499408E-03    8    7    6    1
   -0.10158143779E-02    8    7    6    2
   -0.19363087371E-03    8    7    6    3
    0.26828818897E-03    8    7    6    4
   -0.11502150762E-02    8    7    6    5
   -0.59555651975E-03    8    7    6    6
    0.25790730617E-02    8    7    7    1
    0.15282032993E-03    8    7    7    2
   -0.18677572271E-03    8    7    7    3
   -0.53711553061E-03    8    7    7    4
    0.91651925479E-03    8    7    7    5
    0.18425822238E-03    8    7    7    6
   -0.13903698027E-03    8    7    7    7
    0.27218282639E-03    8    7    8    1
    0.43425452719E-03    8    7    8    2
   -0.12239838066E-03    8    7    8    3
    0.14229527334E-02    8    7    8    4
   -0.26120882099E-02    8    7    8    5
    0.12840389910E-02    8    7    8    6
    0.13903532472E-01    8    7    8    7
    0.56883653950        8    8    1    1
    0.90610880953E-03    8    8    2    1
    0.56286180995        8    8    2    2
    0.21381443662E-02    8    8    3    1
   -0.28972035217E-03    8    8    3    2
    0.57221177015        8    8    3    3
   -0.30654449282E-02    8    8    4    1
    0.39871846419E-02    8    8    4    2
    0.78618801871E-02    8    8    4    3
    0.55721908104        8    8    4    4
    0.39824395030E-03    8    8    5    1
   -0.49962916835E-02    8    8    5    2
    0.58567753039E-02    8    8    5    3
    0.50474433437E-02    8    8    5    4
    0.55338448730        8    8    5    5
    0.20075787418E-01    8    8    6    1
    0.86797066480E-02    8    8    6    2
    0.35366466185E-01    8    8    6    3
    0.74915315709E-01    8    8    6    4
    0.54424147726E-01    8    8    6    5
    0.39379211517        8    8    6    6
    0.21045230031E-02    8    8    7    1
    0.37669007552E-01    8    8    7    2
   -0.10037664061E-01    8    8    7    3
    0.57207729961E-01    8    8    7    4
   -0.80411468484E-01    8    8    7    5
    0.66231781971E-03    8    8    7    6
    0.41090171291        8    8    7    7
    0.10579098825        8    8    8    1
    0.27470211437E-02    8    8    8    2
    0.22047655820E-02    8    8    8    3
   -0.20848442525E-01    8    8    8    4
   -0.12099217673E-01    8    8    8    5
    0.63657568110E-04    8    8    8    6
   -0.24983081123E-02    8    8    8    7
    0.46984128457        8    8    8    8
    0.92424477217E-02    9    1    1    1
   -0.89291575670E-02    9    1    2    1
    0.88343005485E-02    9    1    2    2
    0.58898880727E-03    9    1    3    1
   -0.35453960833E-02    9    1    3    2
    0.94272910965E-02    9    1    3    3
    0.27075542463E-02    9    1    4    1
    0.66338834347E-03    9    1    4    2
   -0.12949130415E-02    9    1    4    3
    0.54966442237E-02    9    1    4    4
   -0.30118632618E-02    9    1    5    1
    0.43127437441E-03    9    1    5    2
    0.17781157217E-02    9    1    5    3
    0.97529991178E-03    9    1    5    4
    0.11919502895E-01    9    1    5    5
    0.51293726344E-03    9    1    6    1
   -0.17541865451E-02    9    1    6    2
    0.12921699488E-02    9    1    6    3
    0.21443795179E-02    9    1    6    4
    0.33402481273E-02    9    1    6    5
    0.35864559351E-02    9    1    6    6
   -0.63452381937E-03    9    1    7    1
    0.15620992830E-02    9    1    7    2
   -0.32422668281E-02    9    1    7    3
    0.16213021835E-02    9    1    7    4
   -0.40562593562E-02    9    1    7    5
   -0.21268766710E-02    9    1    7    6
    0.39450055850E-02    9    1    7    7
    0.41097542641E-02    9    1    8    1
   -0.81698312805E-02    9    1    8    2
    0.55280833361E-03    9    1    8    3
    0.15232142401E-02    9    1    8    4
   -0.30441747962E-02    9    1    8    5
    0.22227855260E-03    9    1    8    6
    0.13022660605E-02    9    1    8    7
    0.54493731561E-02    9    1    8    8
    0.95540088790E-02    9    1    9    1
   -0.17806790060        9    2    1    1
    0.84125183428E-03    9    2    2    1
   -0.20922081973        9    2    2    2
    0.38917446455E-02    9    2    3    1
    0.10269984836E-02    9    2    3    2
   -0.19076930418        9    2    3    3
   -0.51070155996E-02    9    2    4    1
    0.90195411517E-03    9    2    4    2
    0.11823763064E-02    9    2    4    3
   -0.18671431344        9    2    4    4
   -0.38412243750E-02    9    2    5    1
   -0.58005359165E-03    9    2    5    2
    0.10370857023E-02    9    2    5    3
   -0.21864948880E-02    9    2    5    4
   -0.18603344169        9    2    5    5
   -0.18782016839E-01    9    2    6    1
   -0.83194438900E-02    9    2    6    2
   -0.27199481159E-01    9    2    6    3
   -0.65259522208E-01    9    2    6    4
   -0.47817795208E-01    9    2    6    5
   -0.74719861862E-01    9    2    6    6
   -0.14335207053E-02    9    2    7    1
   -0.38112650949E-01    9    2    7    2
    0.92846794392E-02    9    2    7    3
   -0.47611799291E-01    9    2    7    4
    0.66221939652E-01    9    2    7    5
   -0.42233675689E-03    9    2    7    6
   -0.87559426188E-01    9    2    7    7
   -0.90460093807E-01    9    2    8    1
   -0.28210914425E-02    9    2    8    2
    0.10644263083E-02    9    2    8    3
    0.16228446342E-01    9    2    8    4
    0.81960403371E-02    9    2    8    5
   -0.15828921856E-02    9    2    8    6
    0.48500613568E-03    9    2    8    7
   -0.96430390340E-01    9    2    8    8
   -0.40757422665E-02    9    2    9    1
    0.10308549791        9    2    9    2
    0.15642538888E-01    9    3    1    1
   -0.57894124098E-03    9    3    2    1
    0.15784601465E-01    9    3    2    2
    0.19448202074E-03    9    3    3    1
   -0.97007183140E-02    9    3    3    2
    0.18062710514E-01    9    3    3    3
    0.25054773354E-02    9    3    4    1
   -0.11299864684E-02    9    3    4    2
    0.12532253342E-02    9    3    4    3
    0.15989711092E-01    9    3    4    4
   -0.29415893019E-02    9    3    5    1
   -0.93350710321E-03    9    3    5    2
   -0.71256329913E-03    9    3    5    3
   -0.99276264488E-04    9    3    5    4
    0.15543318518E-01    9    3    5    5
    0.16151284608E-02    9    3    6    1
   -0.32747376481E-02    9    3    6    2
    0.26655431336E-02    9    3    6    3
    0.56664286301E-02    9    3    6    4
    0.38823015932E-02    9    3    6    5
    0.62291262312E-02    9    3    6    6
    0.27438969104E-02    9    3    7    1
    0.37198521595E-02    9    3    7    2
   -0.28584743273E-02    9    3    7    3
    0.32036118376E-02    9    3    7    4
   -0.63863496843E-02    9    3    7    5
    0.11814886477E-02    9    3    7    6
    0.76986367048E-02    9    3    7    7
    0.82914263780E-02    9    3    8    1
   -0.18823686245E-03    9    3    8    2
    0.10901961154E-03    9    3    8    3
    0.28806347973E-03    9    3    8    4
   -0.34723879028E-02    9    3    8    5
    0.12237877926E-03    9    3    8    6
    0.75513722552E-03    9    3    8    7
    0.78543697526E-02    9    3    8    8
    0.13837152832E-02    9    3    9    1
   -0.82050609840E-02    9    3    9    2
    0.10031346667E-01    9    3    9    3
    0.51928566178E-01    9    4    1    1
    0.27244345450E-02    9    4    2    1
    0.54670298686E-01    9    4    2    2
   -0.11035786485E-02    9    4    3    1
   -0.39526407597E-03    9    4    3    2
    0.59218505850E-01    9    4    3    3
    0.22295423750E-02    9    4    4    1
   -0.87601513751E-02    9    4    4    2
    0.13650507815E-02    9    4    4    3
    0.58967263137E-01    9    4    4    4
   -0.11555705045E-02    9    4    5    1
    0.35012672602E-04    9    4    5    2
   -0.12780213597E-02    9    4    5    3
   -0.44712915056E-02    9    4    5    4
    0.50766018022E-01    9    4    5    5
    0.50176630521E-02    9    4    6    1
   -0.29169277324E-02    9    4    6    2
    0.87163092876E-02    9    4    6    3
    0.19529862179E-01    9    4    6    4
    0.88994421498E-02    9    4    6    5
    0.20885025708E-01    9    4    6    6
    0.29763315256E-02    9    4    7    1
    0.51292858172E-02    9    4    7    2
   -0.21504396153E-02    9    4    7    3
    0.16831967192E-01    9    4    7    4
   -0.18991414911E-01    9    4    7    5
   -0.22818340559E-03    9    4    7    6
    0.25168774984E-01    9    4    7    7
    0.25146508499E-01    9    4    8    1
    0.44953955729E-02    9    4    8    2
   -0.42217068780E-03    9    4    8    3
   -0.43318272123E-02    9    4    8    4
   -0.30410776276E-02    9    4    8    5
    0.70889763299E-03    9    4    8    6
    0.41208706298E-03    9    4    8    7
    0.29878479151E-01    9    4    8    8
    0.41940460970E-03    9    4    9    1
   -0.26171898102E-01    9    4    9    2
    0.26143158806E-02    9    4    9    3
    0.17280004258E-01    9    4    9    4
   -0.54431291988E-01    9    5    1    1
    0.20052249377E-02    9    5    2    1
   -0.57642169860E-01    9    5    2    2
    0.15540040502E-02    9    5    3    1
   -0.78433958320E-03    9    5    3    2
   -0.63775122180E-01    9    5    3    3
    0.31603348692E-03    9    5    4    1
    0.54170970113E-03    9    5    4    2
    0.10255498604E-02    9    5    4    3
   -0.53485729717E-01    9    5    4    4
   -0.14808451997E-02    9    5    5    1
   -0.90060737221E-02    9    5    5    2
    0.57753515521E-03    9    5    5    3
    0.42236186665E-02    9    5    5    4
   -0.62330963966E-01    9    5    5    5
   -0.45372545589E-02    9    5    6    1
   -0.58421778821E-02    9    5    6    2
   -0.83569645418E-02    9    5    6    3
   -0.15161414429E-01    9    5    6    4
   -0.14666591886E-01    9    5    6    5
   -0.21733914664E-01    9    5    6    6
    0.75716303245E-03    9    5    7    1
   -0.35304831297E-02    9    5    7    2
    0.25527634438E-02    9    5    7    3
   -0.15378301242E-01    9    5    7    4
    0.23364505323E-01    9    5    7    5
   -0.48847749022E-03    9    5    7    6
   -0.26907984515E-01    9    5    7    7
   -0.26154604002E-01    9    5    8    1
    0.15590118272E-02    9    5    8    2
    0.12976519692E-03    9    5    8    3
    0.51037340549E-02    9    5    8    4
    0.18396568377E-02    9    5    8    5
   -0.78085990983E-03    9    5    8    6
    0.10634438003E-02    9    5    8    7
   -0.31448569112E-01    9    5    8    8
   -0.16226992845E-02    9    5    9    1
    0.27745030354E-01    9    5    9    2
   -0.22422381598E-02    9    5    9    3
   -0.80114095031E-02    9    5    9    4
    0.18258425702E-01    9    5    9    5
   -0.15090506365E-03    9    6    1    1
    0.10896411980E-02    9    6    2    1
   -0.31013739947E-02    9    6    2    2
    0.49709204038E-03    9    6    3    1
   -0.63740476922E-02    9    6    3    2
   -0.18977701321E-03    9    6    3    3
    0.38497691373E-02    9    6    4    1
   -0.75397047127E-02    9    6    4    2
    0.14793801602E-02    9    6    4    3
    0.50363439018E-02    9    6    4    4
   -0.49958060040E-02    9    6    5    1
   -0.59808700985E-02    9    6    5    2
    0.45284259685E-03    9    6    5    3
   -0.11901335667E-02    9    6    5    4
   -0.67831638891E-02    9    6    5    5
    0.45653819400E-03    9    6    6    1
   -0.99454199098E-03    9    6    6    2
    0.13313950881E-03    9    6    6    3
    0.23557525009E-03    9    6    6    4
   -0.68739565704E-03    9    6    6    5
   -0.75930298808E-03    9    6    6    6
    0.16709732116E-02    9    6    7    1
   -0.53330062076E-04    9    6    7    2
    0.12789668780E-02    9    6    7    3
   -0.12474190785E-02    9    6    7    4
   -0.60546870317E-03    9    6    7    5
    0.31688837651E-02    9    6    7    6
   -0.32413034980E-03    9    6    7    7
    0.80264801785E-04    9    6    8    1
    0.77461442514E-03    9    6    8    2
    0.11760052764E-03    9    6    8    3
    0.58810699541E-03    9    6    8    4
   -0.94100412931E-03    9    6    8    5
   -0.28921121323E-03    9    6    8    6
    0.40678851765E-02    9    6    8    7
   -0.40580600836E-03    9    6    8    8
   -0.10779842206E-02    9    6    9    1
    0.17419279742E-03    9    6    9    2
    0.17509347315E-02    9    6    9    3
    0.46061289183E-03    9    6    9    4
    0.31727102468E-03    9    6    9    5
    0.13460189093E-01    9    6    9    6
   -0.18865571801E-02    9    7    1    1
    0.26031415149E-03    9    7    2    1
   -0.10937030692E-01    9    7    2    2
   -0.38562293094E-03    9    7    3    1
    0.20960542998E-02    9    7    3    2
    0.70468885510E-02    9    7    3    3
   -0.10965983389E-02    9    7    4    1
   -0.59439069833E-02    9    7    4    2
   -0.12408334491E-03    9    7    4    3
   -0.88926006557E-03    9    7    4    4
   -0.94163294413E-03    9    7    5    1
    0.83624333767E-02    9    7    5    2
   -0.10632573055E-02    9    7    5    3
   -0.85388719905E-02    9    7    5    4
    0.26408207204E-02    9    7    5    5
   -0.62518874922E-03    9    7    6    1
   -0.72494945196E-04    9    7    6    2
    0.13158717320E-02    9    7    6    3
   -0.20346413315E-02    9    7    6    4
   -0.16124695967E-02    9    7    6    5
   -0.25628638689E-02    9    7    6    6
   -0.32385367282E-03    9    7    7    1
   -0.16177133724E-02    9    7    7    2
    0.45203695061E-04    9    7    7    3
   -0.11989997211E-03    9    7    7    4
    0.54852970823E-03    9    7    7    5
    0.48277726206E-04    9    7    7    6
    0.24706356064E-02    9    7    7    7
    0.24616040978E-02    9    7    8    1
    0.35148432438E-03    9    7    8    2
    0.69320410576E-04    9    7    8    3
   -0.89712232387E-03    9    7    8    4
    0.21205520907E-03    9    7    8    5
   -0.18302409027E-04    9    7    8    6
    0.51112663048E-03    9    7    8    7
   -0.59087205178E-02    9    7    8    8
   -0.48842287543E-03    9    7    9    1
    0.14829410076E-02    9    7    9    2
   -0.37448546122E-04    9    7    9    3
    0.42539728503E-03    9    7    9    4
   -0.67420369788E-03    9    7    9    5
   -0.14930132652E-03    9    7    9    6
    0.17113517191E-01    9    7    9    7
   -0.72733111638E-03    9    8    1    1
   -0.13036443322E-01    9    8    2    1
   -0.25169401553E-02    9    8    2    2
    0.92363717841E-03    9    8    3    1
   -0.50632413806E-02    9    8    3    2
   -0.12301751766E-02    9    8    3    3
    0.20719661504E-02    9    8    4    1
    0.33958061465E-02    9    8    4    2
   -0.22804383971E-02    9    8    4    3
   -0.82954897589E-02    9    8    4    4
   -0.29615306384E-02    9    8    5    1
    0.21182043436E-02    9    8    5    2
    0.29384512100E-02    9    8    5    3
    0.18825091187E-02    9    8    5    4
    0.51789661380E-02    9    8    5    5
    0.17633292681E-03    9    8    6    1
    0.41879326091E-04    9    8    6    2
   -0.17516807724E-03    9    8    6    3
   -0.14625215227E-02    9    8    6    4
    0.72068905639E-03    9    8    6    5
   -0.62946342183E-03    9    8    6    6
    0.78927397325E-03    9    8    7    1
    0.88920957832E-04    9    8    7    2
   -0.66393916975E-03    9    8    7    3
   -0.16753113342E-02    9    8    7    4
   -0.24053334341E-03    9    8    7    5
   -0.40229597297E-02    9    8    7    6
    0.92546302282E-03    9    8    7    7
    0.45191457890E-03    9    8    8    1
   -0.23633099718E-02    9    8    8    2
    0.56955566985E-04    9    8    8    3
    0.13689427054E-02    9    8    8    4
   -0.11624147066E-02    9    8    8    5
   -0.12049511928E-02    9    8    8    6
   -0.14974334479E-02    9    8    8    7
   -0.27129384188E-02    9    8    8    8
    0.22146155754E-02    9    8    9    1
    0.76659600641E-03    9    8    9    2
    0.33445141815E-03    9    8    9    3
   -0.15351888720E-02    9    8    9    4
   -0.94459899508E-04    9    8    9    5
   -0.18227725316E-03    9    8    9    6
    0.54701403284E-03    9    8    9    7
    0.13836618049E-01    9    8    9    8
    0.51849499878        9    9    1    1
   -0.10010045295E-02    9    9    2    1
    0.56395993720        9    9    2    2
   -0.78808689600E-02    9    9    3    1
   -0.33491767764E-02    9    9    3    2
    0.54463772148        9    9    3    3
    0.85426761026E-02    9    9    4    1
   -0.40119223058E-02    9    9    4    2
   -0.21381123415E-02    9    9    4    3
    0.53117319129        9    9    4    4
    0.59992410767E-02    9    9    5    1
    0.32649339979E-02    9    9    5    2
   -0.25756234445E-02    9    9    5    3
    0.10593378640E-02    9    9    5    4
    0.52982674460        9    9    5    5
    0.20280750613E-01    9    9    6    1
    0.76315674366E-02    9    9    6    2
    0.29933661514E-01    9    9    6    3
    0.65906701084E-01    9    9    6    4
    0.47745887669E-01    9    9    6    5
    0.37938748545        9    9    6    6
    0.12769180752E-02    9    9    7    1
    0.35977723893E-01    9    9    7    2
   -0.96326960448E-02    9    9    7    3
    0.51588088218E-01    9    9    7    4
   -0.71054384718E-01    9    9    7    5
    0.47273521658E-03    9    9    7    6
    0.40309915080        9    9    7    7
    0.98011143407E-01    9    9    8    1
    0.30983133085E-02    9    9    8    2
    0.63509514586E-03    9    9    8    3
   -0.17840777035E-01    9    9    8    4
   -0.90754044558E-02    9    9    8    5
    0.76059259040E-03    9    9    8    6
    0.11240040016E-02    9    9    8    7
    0.41096084837        9    9    8    8
    0.50882123595E-02    9    9    9    1
   -0.88091847228E-01    9    9    9    2
    0.70803739223E-02    9    9    9    3
    0.25883239386E-01    9    9    9    4
   -0.26995457785E-01    9    9    9    5
   -0.14745033386E-02    9    9    9    6
    0.24419177061E-02    9    9    9    7
   -0.18191150862E-03    9    9    9    8
    0.43826582790        9    9    9    9
    0.21768918098E-01   10    1    1    1
   -0.92295519206E-03   10    1    2    1
    0.25650011882E-01   10    1    2    2
   -0.10031582245E-01   10    1    3    1
   -0.27716609821E-04   10    1    3    2
    0.20780031706E-01   10    1    3    3
    0.45434812951E-02   10    1    4    1
   -0.15783011180E-02   10    1    4    2
   -0.25802276573E-03   10    1    4    3
    0.18744961210E-01   10    1    4    4
    0.43167117561E-02   10    1    5    1
    0.23665778718E-02   10    1    5    2
   -0.34963617062E-03   10    1    5    3
    0.89086693096E-03   10    1    5    4
    0.18784168913E-01   10    1    5    5
    0.44613566138E-02   10    1    6    1
    0.10572176216E-02   10    1    6    2
    0.12219458457E-02   10    1    6    3
    0.66676021400E-02   10    1    6    4
    0.53843725093E-02   10    1    6    5
    0.87809986506E-02   10    1    6    6
   -0.55763601975E-04   10    1    7    1
    0.27806907980E-02   10    1    7    2
   -0.10722674350E-02   10    1    7    3
    0.36254018930E-02   10    1    7    4
   -0.48710141935E-02   10    1    7    5
   -0.26587222694E-03   10    1    7    6
    0.92837384061E-02   10    1    7    7
    0.10972804203E-01   10    1    8    1
   -0.31063787180E-03   10    1    8    2
   -0.90366453928E-02   10    1    8    3
    0.23314445994E-02   10    1    8    4
    0.29894021470E-02   10    1    8    5
    0.65103127222E-05   10    1    8    6
    0.13500478631E-03   10    1    8    7
    0.98757140766E-02   10    1    8    8
    0.68932369454E-03   10    1    9    1
   -0.14077309605E-01   10    1    9    2
    0.41955778548E-03   10    1    9    3
    0.35527610224E-02   10    1    9    4
   -0.39586956677E-02   10    1    9    5
   -0.40469099439E-03   10    1    9    6
    0.72208738300E-04   10    1    9    7
   -0.17983787739E-03   10    1    9    8
    0.10736330490E-01   10    1    9    9
    0.12157405347E-01   10    1   10    1
   -0.14392492511E-01   10    2    1    1
   -0.12140498953E-02   10    2    2    1
   -0.17159093530E-01   10    2    2    2
    0.70116421608E-04   10    2    3    1
   -0.10628437540E-01   10    2    3    2
   -0.15644744760E-01   10    2    3    3
    0.20261328411E-02   10    2    4    1
    0.93570674476E-03   10    2    4    2
   -0.10129304043E-02   10    2    4    3
   -0.17065849476E-01   10    2    4    4
   -0.29959543522E-02   10    2    5    1
    0.15368234001E-02   10    2    5    2
    0.15228906036E-02   10    2    5    3
    0.39363967679E-03   10    2    5    4
   -0.14207254363E-01   10    2    5    5
   -0.13284481809E-02   10    2    6    1
   -0.26430819581E-02   10    2    6    2
   -0.29419177089E-02   10    2    6    3
   -0.60211597826E-02   10    2    6    4
   -0.28892200085E-02   10    2    6    5
   -0.62715702648E-02   10    2    6    6
    0.21755807560E-02   10    2    7    1
   -0.29251294095E-02   10    2    7    2
   -0.42105255380E-02   10    2    7    3
   -0.46337475128E-02   10    2    7    4
    0.54790650681E-02   10    2    7    5
   -0.13486610344E-04   10    2    7    6
   -0.69575541483E-02   10    2    7    7
   -0.72004892597E-02   10    2    8    1
   -0.16105331405E-02   10    2    8    2
   -0.37845059750E-03   10    2    8    3
    0.34594274263E-02   10    2    8    4
   -0.15525854590E-02   10    2    8    5
   -0.77079089578E-04   10    2    8    6
    0.81118082348E-03   10    2    8    7
   -0.84752794146E-02   10    2    8    8
    0.11313201608E-02   10    2    9    1
    0.72531657146E-02   10    2    9    2
    0.77640457879E-02   10    2    9    3
   -0.34980257757E-02   10    2    9    4
    0.57600565394E-03   10    2    9    5
    0.61063126300E-03   10    2    9    6
   -0.14144385108E-03   10    2    9    7
    0.11148455706E-02   10    2    9    8
   -0.71623773890E-02   10    2    9    9
   -0.91494889224E-03   10    2   10    1
    0.10601742725E-01   10    2   10    2
   -0.18582372198       10    3    1    1
    0.25017762343E-03   10    3    2    1
   -0.19748797382       10    3    2    2
    0.13080504175E-02   10    3    3    1
   -0.93648963344E-03   10    3    3    2
   -0.22115176880       10    3    3    3
   -0.88031706896E-03   10    3    4    1
    0.75020060367E-03   10    3    4    2
    0.21011649797E-02   10    3    4    3
   -0.19418370330       10    3    4    4
   -0.62965158547E-03   10    3    5    1
   -0.77272714692E-03   10    3    5    2
    0.25148612955E-02   10    3    5    3
    0.45130947114E-02   10    3    5    4
   -0.19650332882       10    3    5    5
   -0.16909102717E-01   10    3    6    1
   -0.80241854311E-02   10    3    6    2
   -0.31938120209E-01   10    3    6    3
   -0.63810818408E-01   10    3    6    4
   -0.45949986421E-01   10    3    6    5
   -0.78569641713E-01   10    3    6    6
   -0.13710144980E-02   10    3    7    1
   -0.34350296133E-01   10    3    7    2
    0.10736687395E-01   10    3    7    3
   -0.54722324833E-01   10    3    7    4
    0.74553997677E-01   10    3    7    5
   -0.18963179162E-03   10    3    7    6
   -0.91369451611E-01   10    3    7    7
   -0.96225520797E-01   10    3    8    1
   -0.30020384585E-02   10    3    8    2
   -0.22218456800E-02   10    3    8    3
    0.19789159301E-01   10    3    8    4
    0.10218703592E-01   10    3    8    5
   -0.19206249102E-04   10    3    8    6
    0.46217985818E-03   10    3    8    7
   -0.99932724259E-01   10    3    8    8
   -0.38847686166E-02   10    3    9    1
    0.89563417095E-01   10    3    9    2
   -0.85155834940E-02   10    3    9    3
   -0.27692991531E-01   10    3    9    4
    0.30557049110E-01   10    3    9    5
    0.14519954063E-03   10    3    9    6
   -0.16343796114E-02   10    3    9    7
    0.54339692169E-03   10    3    9    8
   -0.91351977065E-01   10    3    9    9
   -0.10846424643E-01   10    3   10    1
    0.78230618547E-02   10    3   10    2
    0.11455174633       10    3   10    3
    0.45162127884E-01   10    4    1    1
   -0.42357051316E-03   10    4    2    1
    0.55682858816E-01   10    4    2    2
   -0.56632672095E-03   10    4    3    1
   -0.14513386589E-02   10    4    3    2
    0.50887125858E-01   10    4    3    3
    0.26110519154E-02   10    4    4    1
    0.59839503726E-03   10    4    4    2
   -0.99567652024E-02   10    4    4    3
    0.56428978413E-01   10    4    4    4
   -0.24772621690E-04   10    4    5    1
   -0.21512312062E-02   10    4    5    2
   -0.23249013381E-02   10    4    5    3
    0.19657843487E-02   10    4    5    4
    0.53624108734E-01   10    4    5    5
    0.47961571541E-02   10    4    6    1
    0.11356397733E-02   10    4    6    2
    0.58970417763E-03   10    4    6    3
    0.18978568950E-01   10    4    6    4
    0.13810671179E-01   10    4    6    5
    0.22158049598E-01   10    4    6    6
    0.11125894032E-02   10    4    7    1
    0.11925478038E-01   10    4    7    2
   -0.64931587923E-02   10    4    7    3
    0.15984707190E-01   10    4    7    4
   -0.19335312779E-01   10    4    7    5
   -0.28480676760E-03   10    4    7    6
    0.25122311766E-01   10    4    7    7
    0.22498261119E-01   10    4    8    1
    0.60817812767E-03   10    4    8    2
    0.21878782208E-02   10    4    8    3
   -0.49430773660E-02   10    4    8    4
   -0.37450788750E-02   10    4    8    5
    0.12825714860E-03   10    4    8    6
    0.45419881774E-03   10    4    8    7
    0.23484869829E-01   10    4    8    8
    0.19197541766E-02   10    4    9    1
   -0.25192670947E-01   10    4    9    2
    0.10522978510E-02   10    4    9    3
    0.65829084168E-02   10    4    9    4
   -0.58040341466E-02   10    4    9    5
   -0.52886373524E-03   10    4    9    6
    0.11147506736E-03   10    4    9    7
    0.82363663882E-04   10    4    9    8
    0.25178978615E-01   10    4    9    9
    0.32131431188E-02   10    4   10    1
   -0.13646887031E-02   10    4   10    2
   -0.26712457510E-01   10    4   10    3
    0.17541170088E-01   10    4   10    4
    0.47656288675E-01   10    5    1    1
    0.83997346445E-04   10    5    2    1
    0.57141521816E-01   10    5    2    2
   -0.30456924254E-03   10    5    3    1
    0.12633259757E-02   10    5    3    2
    0.53475006819E-01   10    5    3    3
    0.13726968067E-03   10    5    4    1
    0.15599924779E-02   10    5    4    2
   -0.26236512597E-02   10    5    4    3
    0.55292749758E-01   10    5    4    4
    0.24088222602E-02   10    5    5    1
   -0.19547032257E-02   10    5    5    2
   -0.87072597176E-02   10    5    5    3
    0.16338880232E-02   10    5    5    4
    0.58540800503E-01   10    5    5    5
    0.49492042617E-02   10    5    6    1
    0.28830221888E-02   10    5    6    2
    0.27639115452E-02   10    5    6    3
    0.19104924562E-01   10    5    6    4
    0.14312047807E-01   10    5    6    5
    0.22691426363E-01   10    5    6    6
   -0.70024751594E-03   10    5    7    1
    0.12271116110E-01   10    5    7    2
    0.28217343879E-02   10    5    7    3
    0.14092897473E-01   10    5    7    4
   -0.22094237431E-01   10    5    7    5
    0.90790179980E-03   10    5    7    6
    0.26114991972E-01   10    5    7    7
    0.23924969839E-01   10    5    8    1
    0.10727673411E-02   10    5    8    2
    0.17105579281E-02   10    5    8    3
   -0.61809118601E-02   10    5    8    4
   -0.21851283805E-02   10    5    8    5
   -0.11813027925E-03   10    5    8    6
   -0.58973172528E-03   10    5    8    7
    0.25424550400E-01   10    5    8    8
   -0.15096945720E-03   10    5    9    1
   -0.25466227336E-01   10    5    9    2
    0.29055967109E-02   10    5    9    3
    0.56046986455E-02   10    5    9    4
   -0.77313387299E-02   10    5    9    5
    0.38498645871E-03   10    5    9    6
    0.21134210150E-03   10    5    9    7
    0.11171724843E-05   10    5    9    8
    0.25460695457E-01   10    5    9    9
    0.30283821841E-02   10    5   10    1
   -0.31026419412E-02   10    5   10    2
   -0.27821434209E-01   10    5   10    3
    0.96535204231E-02   10    5   10    4
    0.17083323034E-01   10    5   10    5
    0.37996171106E-02   10    6    1    1
   -0.64406650349E-03   10    6    2    1
    0.15914984833E-01   10    6    2    2
   -0.25349742403E-02   10    6    3    1
   -0.20926331334E-02   10    6    3    2
   -0.36642941331E-03   10    6    3    3
    0.34212256179E-02   10    6    4    1
    0.17059437251E-02   10    6    4    2
   -0.96961170606E-02   10    6    4    3
    0.14415220290E-01   10    6    4    4
    0.19125639442E-02   10    6    5    1
   -0.30387046394E-02   10    6    5    2
   -0.64321367937E-02   10    6    5    3
    0.48745133360E-02   10    6    5    4
    0.13489515908E-01   10    6    5    5
    0.10837272605E-02   10    6    6    1
    0.27509895378E-03   10    6    6    2
   -0.14651011839E-02   10    6    6    3
    0.35968861941E-02   10    6    6    4
    0.27510021762E-02   10    6    6    5
    0.23608535734E-02   10    6    6    6
    0.24554182147E-03   10    6    7    1
    0.21465449242E-02   10    6    7    2
   -0.17464555693E-03   10    6    7    3
    0.20091801996E-02   10    6    7    4
   -0.27615796320E-02   10    6    7    5
    0.25808016560E-03   10    6    7    6
    0.79757859623E-02   10    6    7    7
    0.28784980764E-03   10    6    8    1
   -0.10171300070E-03   10    6    8    2
   -0.52852768932E-06   10    6    8    3
    0.96470276037E-04   10    6    8    4
   -0.18688378773E-03   10    6    8    5
   -0.31485764592E-04   10    6    8    6
    0.13256965112E-03   10    6    8    7
    0.42382334721E-02   10    6    8    8
    0.40286800813E-03   10    6    9    1
   -0.38967286100E-02   10    6    9    2
    0.86234524423E-04   10    6    9    3
    0.56705524178E-03   10    6    9    4
   -0.66831930484E-03   10    6    9    5
   -0.27253381904E-03   10    6    9    6
   -0.41362538834E-02   10    6    9    7
    0.16567010001E-03   10    6    9    8
    0.79559935936E-02   10    6    9    9
    0.67664762966E-03   10    6   10    1
   -0.11111470130E-03   10    6   10    2
   -0.10133472922E-02   10    6   10    3
    0.21859284752E-02   10    6   10    4
    0.18092576019E-02   10    6   10    5
    0.14161139651E-01   10    6   10    6
    0.36768317359E-02   10    7    1    1
   -0.15131901139E-02   10    7    2    1
    0.19814876436E-02   10    7    2    2
   -0.55398659869E-03   10    7    3    1
   -0.81606093855E-02   10    7    3    2
    0.64078012568E-02   10    7    3    3
    0.30769502110E-02   10    7    4    1
   -0.97382653739E-03   10    7    4    2
   -0.52064036206E-02   10    7    4    3
    0.35375900359E-02   10    7    4    4
   -0.37510983444E-02   10    7    5    1
    0.13444647614E-02   10    7    5    2
    0.72886066069E-02   10    7    5    3
   -0.62116863116E-03   10    7    5    4
    0.78199420493E-03   10    7    5    5
    0.35188023461E-03   10    7    6    1
    0.17075767797E-03   10    7    6    2
    0.50391867558E-03   10    7    6    3
    0.22787105519E-03   10    7    6    4
    0.10521184313E-02   10    7    6    5
    0.43819468029E-03   10    7    6    6
    0.18376412821E-02   10    7    7    1
    0.26947133528E-03   10    7    7    2
   -0.47795741985E-03   10    7    7    3
   -0.56677571064E-03   10    7    7    4
   -0.16098029149E-02   10    7    7    5
    0.51882562066E-03   10    7    7    6
    0.25618627875E-02   10    7    7    7
    0.11499034947E-02   10    7    8    1
   -0.55868500071E-04   10    7    8    2
    0.10151410707E-03   10    7    8    3
    0.49198583943E-03   10    7    8    4
   -0.99513518301E-03   10    7    8    5
    0.13985845457E-03   10    7    8    6
    0.22553231522E-02   10    7    8    7
    0.24752751167E-02   10    7    8    8
   -0.40293024603E-03   10    7    9    1
   -0.13517572405E-02   10    7    9    2
    0.12997655066E-02   10    7    9    3
   -0.23483654147E-03   10    7    9    4
   -0.10398888350E-02   10    7    9    5
    0.47187641892E-02   10    7    9    6
    0.33026458594E-03   10    7    9    7
    0.30959642710E-02   10    7    9    8
    0.16449814156E-02   10    7    9    9
   -0.15655372575E-03   10    7   10    1
    0.13155477798E-02   10    7   10    2
   -0.13931583364E-02   10    7   10    3
    0.44717414945E-03   10    7   10    4
   -0.34922067170E-04   10    7   10    5
   -0.29359141461E-04   10    7   10    6
    0.14230064661E-01   10    7   10    7
    0.49529065428E-02   10    8    1    1
   -0.11476949528E-02   10    8    2    1
    0.58952890741E-02   10    8    2    2
   -0.13743760899E-01   10    8    3    1
   -0.29156857738E-03   10    8    3    2
   -0.59780317322E-03   10    8    3    3
    0.65858574292E-02   10    8    4    1
   -0.30154023813E-02   10    8    4    2
    0.29329564446E-02   10    8    4    3
   -0.55635204796E-02   10    8    4    4
    0.63200232877E-02   10    8    5    1
    0.50694172603E-02   10    8    5    2
    0.15641378351E-02   10    8    5    3
    0.82569948862E-03   10    8    5    4
   -0.46168952076E-02   10    8    5    5
   -0.63022790517E-03   10    8    6    1
    0.74532103441E-04   10    8    6    2
   -0.19442187811E-04   10    8    6    3
   -0.11995258031E-05   10    8    6    4
    0.23094268616E-03   10    8    6    5
   -0.56775478617E-04   10    8    6    6
    0.44247307095E-04   10    8    7    1
   -0.42716052122E-03   10    8    7    2
    0.19230198354E-03   10    8    7    3
   -0.11882239366E-02   10    8    7    4
    0.11555465579E-02   10    8    7    5
   -0.26114436010E-03   10    8    7    6
   -0.52559160477E-02   10    8    7    7
    0.26784279244E-03   10    8    8    1
   -0.38728554435E-03   10    8    8    2
   -0.25728263928E-02   10    8    8    3
    0.49943874110E-03   10    8    8    4
    0.66503737278E-03   10    8    8    5
    0.69460167321E-02   10    8    8    6
    0.20372719205E-03   10    8    8    7
   -0.72537902254E-04   10    8    8    8
   -0.13376692897E-03   10    8    9    1
   -0.14756730230E-02   10    8    9    2
    0.14863515406E-03   10    8    9    3
    0.38183200214E-03   10    8    9    4
   -0.77524373025E-03   10    8    9    5
   -0.36793288991E-03   10    8    9    6
    0.25415063626E-04   10    8    9    7
   -0.15085758879E-03   10    8    9    8
    0.53923191130E-02   10    8    9    9
    0.27508889718E-02   10    8   10    1
    0.77587043468E-04   10    8   10    2
    0.61658070794E-04   10    8   10    3
   -0.52752542675E-03   10    8   10    4
   -0.30666844660E-03   10    8   10    5
   -0.15407997121E-04   10    8   10    6
    0.69500660126E-03   10    8   10    7
    0.16134184419E-01   10    8   10    8
   -0.34043136698E-02   10    9    1    1
    0.11609476399E-02   10    9    2    1
   -0.92417421670E-03   10    9    2    2
   -0.70762855063E-03   10    9    3    1
    0.12228558712E-01   10    9    3    2
   -0.63492469453E-02   10    9    3    3
   -0.16530588225E-02   10    9    4    1
   -0.11316461198E-02   10    9    4    2
   -0.69718851038E-03   10    9    4    3
   -0.22314451659E-03   10    9    4    4
    0.33048285687E-02   10    9    5    1
   -0.16523051537E-02   10    9    5    2
    0.42270058698E-03   10    9    5    3
    0.19861125918E-03   10    9    5    4
   -0.62818780378E-02   10    9    5    5
   -0.66134274794E-05   10    9    6    1
    0.36411187561E-03   10    9    6    2
   -0.51630863904E-03   10    9    6    3
   -0.11011408607E-02   10    9    6    4
   -0.11474327156E-03   10    9    6    5
   -0.57338583648E-03   10    9    6    6
   -0.36030324164E-04   10    9    7    1
   -0.48934519220E-03   10    9    7    2
    0.13532016754E-02   10    9    7    3
   -0.15943370650E-02   10    9    7    4
    0.56155036373E-03   10    9    7    5
    0.47659357079E-02   10    9    7    6
   -0.16822687112E-02   10    9    7    7
   -0.12276811446E-02   10    9    8    1
    0.71896477086E-03   10    9    8    2
    0.94012661309E-04   10    9    8    3
   -0.27366419943E-03   10    9    8    4
    0.83528945042E-03   10    9    8    5
    0.10112233259E-03   10    9    8    6
   -0.30649602709E-02   10    9    8    7
   -0.25765423879E-02   10    9    8    8
   -0.22841068274E-02   10    9    9    1
    0.83105056544E-03   10    9    9    2
   -0.56142904329E-03   10    9    9    3
   -0.71965528381E-03   10    9    9    4
    0.97247470835E-04   10    9    9    5
    0.54537371098E-03   10    9    9    6
   -0.31205994082E-03   10    9    9    7
   -0.22267834984E-02   10    9    9    8
   -0.26706748870E-02   10    9    9    9
   -0.31309197938E-03   10    9   10    1
   -0.11764303672E-02   10    9   10    2
    0.14538059269E-02   10    9   10    3
   -0.59025593299E-03   10    9   10    4
    0.38083579355E-03   10    9   10    5
    0.13854143047E-04   10    9   10    6
   -0.41985895538E-03   10    9   10    7
    0.69131114321E-03   10    9   10    8
    0.14238909463E-01   10    9   10    9
    0.54221670163       10   10    1    1
   -0.24254249175E-03   10   10    2    1
    0.57184848694       10   10    2    2
   -0.41400126869E-02   10   10    3    1
    0.16067870431E-02   10   10    3    2
    0.59995415991       10   10    3    3
    0.26386442124E-02   10   10    4    1
    0.43393210503E-03   10   10    4    2
   -0.91183303626E-02   10   10    4    3
    0.56282006617       10   10    4    4
    0.36325933554E-02   10   10    5    1
   -0.15054590748E-02   10   10    5    2
   -0.88005216630E-02   10   10    5    3
   -0.48297774903E-02   10   10    5    4
    0.56560159825       10   10    5    5
    0.19773374171E-01   10   10    6    1
    0.87569949935E-02   10   10    6    2
    0.34094833654E-01   10   10    6    3
    0.73769030115E-01   10   10    6    4
    0.53478160110E-01   10   10    6    5
    0.38425582106       10   10    6    6
    0.16901420796E-02   10   10    7    1
    0.38252234929E-01   10   10    7    2
   -0.10405490234E-01   10   10    7    3
    0.58197868902E-01   10   10    7    4
   -0.80496875123E-01   10   10    7    5
    0.15959083745E-02   10   10    7    6
    0.42643283734       10   10    7    7
    0.10585980647       10   10    8    1
    0.32032264909E-02   10   10    8    2
    0.22525370304E-02   10   10    8    3
   -0.21521309228E-01   10   10    8    4
   -0.11294216687E-01   10   10    8    5
   -0.58892840601E-05   10   10    8    6
   -0.13321359599E-02   10   10    8    7
    0.43233484631       10   10    8    8
    0.47370735053E-02   10   10    9    1
   -0.97296310092E-01   10   10    9    2
    0.81905012269E-02   10   10    9    3
    0.29553796589E-01   10   10    9    4
   -0.31774660726E-01   10   10    9    5
   -0.15331967153E-02   10   10    9    6
    0.49430400061E-02   10   10    9    7
   -0.14362164898E-02   10   10    9    8
    0.42635279076       10   10    9    9
    0.11196017288E-01   10   10   10    1
   -0.84662471617E-02   10   10   10    2
   -0.10489983214       10   10   10    3
    0.27738835746E-01   10   10   10    4
    0.28902066434E-01   10   10   10    5
    0.69471244588E-02   10   10   10    6
    0.20297192047E-02   10   10   10    7
    0.16110128375E-04   10   10   10    8
   -0.21283584088E-02   10   10   10    9
    0.46892217618       10   10   10   10
    0.27538607660E-02   11    1    1    1
    0.41759837551E-07   11    1    2    1
    0.27852382234E-02   11    1    2    2
    0.92108592534E-06   11    1    3    1
   -0.25864518527E-03   11    1    3    2
    0.29208176599E-02   11    1    3    3
    0.48976596876E-03   11    1    4    1
    0.62149978996E-05   11    1    4    2
   -0.64592080441E-04   11    1    4    3
    0.28690950598E-02   11    1    4    4
   -0.29756753942E-03   11    1    5    1
   -0.15919684723E-03   11    1    5    2
    0.54988951533E-04   11    1    5    3
   -0.16891683936E-04   11    1    5    4
    0.27444768536E-02   11    1    5    5
   -0.20376457689E-03   11    1    6    1
   -0.17395282009E-04   11    1    6    2
    0.28596151476E-03   11    1    6    3
    0.70248899482E-03   11    1    6    4
    0.41648175378E-03   11    1    6    5
    0.13078891719E-02   11    1    6    6
    0.14599713374E-03   11    1    7    1
    0.21734839932E-03   11    1    7    2
   -0.10136563481E-03   11    1    7    3
    0.31878637983E-03   11    1    7    4
   -0.43443627565E-03   11    1    7    5
    0.82453594230E-06   11    1    7    6
    0.19785008432E-02   11    1    7    7
    0.71995871796E-03   11    1    8    1
   -0.62654094873E-04   11    1    8    2
   -0.26080529424E-04   11    1    8    3
   -0.19452861971E-03   11    1    8    4
   -0.29804156642E-03   11    1    8    5
    0.62346385232E-03   11    1    8    6
    0.24209551912E-03   11    1    8    7
    0.17950272652E-02   11    1    8    8
    0.18703911637E-03   11    1    9    1
   -0.97294330076E-03   11    1    9    2
    0.14411322314E-03   11    1    9    3
    0.33696758637E-03   11    1    9    4
   -0.27989691542E-03   11    1    9    5
   -0.26547153485E-04   11    1    9    6
    0.43526874339E-05   11    1    9    7
   -0.42184891264E-04   11    1    9    8
    0.11188380774E-02   11    1    9    9
    0.16197715168E-03   11    1   10    1
   -0.22811967187E-04   11    1   10    2
   -0.72737775381E-03   11    1   10    3
    0.20666165718E-03   11    1   10    4
    0.16055006318E-03   11    1   10    5
    0.87920932833E-04   11    1   10    6
    0.38471315376E-04   11    1   10    7
    0.18341167936E-03   11    1   10    8
   -0.69966457090E-04   11    1   10    9
    0.17876584129E-02   11    1   10   10
    0.28989499916E-03   11    1   11    1
   -0.15789349337E-02   11    2    1    1
    0.61291958376E-04   11    2    2    1
   -0.16817789070E-02   11    2    2    2
    0.43617111046E-04   11    2    3    1
   -0.17978912771E-05   11    2    3    2
   -0.19537568098E-02   11    2    3    3
   -0.28199367021E-04   11    2    4    1
    0.41009035557E-03   11    2    4    2
    0.31378526033E-04   11    2    4    3
   -0.16080461957E-02   11    2    4    4
    0.95047412155E-05   11    2    5    1
   -0.23334796008E-03   11    2    5    2
    0.15259635301E-04   11    2    5    3
    0.17357550996E-03   11    2    5    4
   -0.17316081948E-02   11    2    5    5
    0.63360747128E-04   11    2    6    1
   -0.11104834274E-03   11    2    6    2
   -0.19750988839E-03   11    2    6    3
   -0.45981569416E-03   11    2    6    4
   -0.23484564291E-03   11    2    6    5
   -0.72442988824E-03   11    2    6    6
    0.24602184950E-04   11    2    7    1
   -0.46836248177E-04   11    2    7    2
   -0.87847093442E-04   11    2    7    3
   -0.15252337515E-03   11    2    7    4
    0.82924878504E-04   11    2    7    5
    0.15533489996E-03   11    2    7    6
   -0.13193888175E-02   11    2    7    7
   -0.61924491357E-03   11    2    8    1
   -0.76847848898E-04   11    2    8    2
    0.98840888228E-04   11    2    8    3
    0.19155063536E-03   11    2    8    4
   -0.24379805155E-04   11    2    8    5
   -0.28804657747E-03   11    2    8    6
   -0.89545354120E-04   11    2    8    7
   -0.90596730750E-03   11    2    8    8
    0.36113404120E-05   11    2    9    1
    0.96765929247E-03   11    2    9    2
    0.98908807419E-04   11    2    9    3
   -0.34884955453E-03   11    2    9    4
    0.28560297713E-03   11    2    9    5
   -0.69180036195E-04   11    2    9    6
   -0.25205587206E-03   11    2    9    7
   -0.69449535984E-04   11    2    9    8
   -0.65127485076E-03   11    2    9    9
   -0.26531770760E-03   11    2   10    1
    0.21223753386E-03   11    2   10    2
    0.62318433860E-03   11    2   10    3
   -0.12555643087E-03   11    2   10    4
   -0.14759563057E-03   11    2   10    5
    0.40427643356E-04   11    2   10    6
   -0.53026495399E-04   11    2   10    7
   -0.43435583316E-04   11    2   10    8
    0.10967338238E-03   11    2   10    9
   -0.10982029245E-02   11    2   10   10
   -0.98115333511E-04   11    2   11    1
    0.21529548465E-03   11    2   11    2
   -0.29220412468E-03   11    3    1    1
    0.12129141688E-03   11    3    2    1
   -0.63151751337E-03   11    3    2    2
    0.14056861257E-03   11    3    3    1
    0.34649726750E-04   11    3    3    2
   -0.61576481053E-03   11    3    3    3
   -0.79693380623E-04   11    3    4    1
   -0.25699490195E-04   11    3    4    2
    0.60146339238E-03   11    3    4    3
   -0.48955019204E-03   11    3    4    4
   -0.14592776217E-05   11    3    5    1
   -0.76711176214E-05   11    3    5    2
   -0.95882164885E-04   11    3    5    3
    0.56178389270E-04   11    3    5    4
   -0.70570203889E-03   11    3    5    5
   -0.68751527023E-04   11    3    6    1
   -0.84547711320E-04   11    3    6    2
   -0.11929941834E-03   11    3    6    3
   -0.33629574687E-03   11    3    6    4
   -0.37028442094E-03   11    3    6    5
    0.11669197461E-03   11    3    6    6
    0.58191429639E-06   11    3    7    1
   -0.26902403197E-03   11    3    7    2
    0.60452931536E-04   11    3    7    3
   -0.26316712126E-03   11    3    7    4
    0.49219600351E-03   11    3    7    5
   -0.11476411883E-04   11    3    7    6
   -0.21047162702E-03   11    3    7    7
   -0.53045592961E-03   11    3    8    1
   -0.30509350876E-05   11    3    8    2
   -0.11581963060E-04   11    3    8    3
    0.12654611832E-03   11    3    8    4
    0.58052001472E-04   11    3    8    5
   -0.32351099633E-04   11    3    8    6
   -0.65633063662E-05   11    3    8    7
    0.91945274173E-04   11    3    8    8
    0.83199288820E-05   11    3    9    1
    0.66527728393E-03   11    3    9    2
   -0.49598210708E-04   11    3    9    3
   -0.94791753984E-04   11    3    9    4
    0.20278756436E-03   11    3    9    5
   -0.48235030222E-04   11    3    9    6
   -0.37796270638E-04   11    3    9    7
   -0.87087660262E-04   11    3    9    8
    0.27355566199E-04   11    3    9    9
   -0.99240233092E-04   11    3   10    1
    0.62233212552E-04   11    3   10    2
    0.71699816657E-03   11    3   10    3
   -0.24137656967E-03   11    3   10    4
   -0.21528848031E-03   11    3   10    5
   -0.15989959493E-03   11    3   10    6
   -0.30978873377E-03   11    3   10    7
   -0.36310684228E-04   11    3   10    8
   -0.13425849943E-03   11    3   10    9
   -0.15241983901E-03   11    3   10   10
    0.33367112834E-04   11    3   11    1
    0.25065774526E-04   11    3   11    2
    0.11052285611E-03   11    3   11    3
    0.11287243932E-01   11    4    1    1
    0.25796009831E-03   11    4    2    1
    0.12635075671E-01   11    4    2    2
   -0.17521941436E-03   11    4    3    1
   -0.13634225139E-04   11    4    3    2
    0.12851964235E-01   11    4    3    3
    0.38852815644E-03   11    4    4    1
   -0.20537681445E-03   11    4    4    2
   -0.13577004306E-03   11    4    4    3
    0.13076702777E-01   11    4    4    4
    0.72948496462E-05   11    4    5    1
   -0.17806152528E-03   11    4    5    2
   -0.21378136851E-03   11    4    5    3
   -0.26565345001E-03   11    4    5    4
    0.11796443800E-01   11    4    5    5
    0.92247480065E-03   11    4    6    1
    0.26971520931E-03   11    4    6    2
    0.12551010578E-02   11    4    6    3
    0.25554559031E-02   11    4    6    4
    0.16931861217E-02   11    4    6    5
    0.59844745428E-02   11    4    6    6
    0.18729152813E-03   11    4    7    1
    0.14244865023E-02   11    4    7    2
   -0.25843483100E-03   11    4    7    3
    0.21158813012E-02   11    4    7    4
   -0.28872518263E-02   11    4    7    5
    0.31015459076E-03   11    4    7    6
    0.67415926869E-02   11    4    7    7
    0.32906845552E-02   11    4    8    1
    0.24519929393E-03   11    4    8    2
    0.15124777905E-03   11    4    8    3
   -0.59378650790E-03   11    4    8    4
   -0.36688898091E-03   11    4    8    5
   -0.32257474849E-03   11    4    8    6
    0.21977094038E-04   11    4    8    7
    0.75598560260E-02   11    4    8    8
    0.26568918598E-04   11    4    9    1
   -0.29565732367E-02   11    4    9    2
    0.33377568022E-03   11    4    9    3
    0.95073299734E-03   11    4    9    4
   -0.91478891165E-03   11    4    9    5
    0.26368181676E-03   11    4    9    6
    0.42158398057E-03   11    4    9    7
   -0.66746818957E-04   11    4    9    8
    0.75209496320E-02   11    4    9    9
    0.19558356817E-03   11    4   10    1
   -0.25572460828E-03   11    4   10    2
   -0.31591457823E-02   11    4   10    3
    0.92595205965E-03   11    4   10    4
    0.95897023695E-03   11    4   10    5
    0.15482860516E-03   11    4   10    6
    0.37534587373E-03   11    4   10    7
   -0.21212444090E-05   11    4   10    8
    0.85453114992E-04   11    4   10    9
    0.81237913638E-02   11    4   10   10
    0.48080924278E-04   11    4   11    1
    0.90403839301E-04   11    4   11    2
    0.85587239447E-04   11    4   11    3
    0.10401987277E-02   11    4   11    4
   -0.51261018953E-02   11    5    1    1
    0.69775057489E-04   11    5    2    1
   -0.56576484527E-02   11    5    2    2
    0.70187479085E-04   11    5    3    1
    0.49103397080E-04   11    5    3    2
   -0.62542335224E-02   11    5    3    3
   -0.36246145159E-04   11    5    4    1
    0.81797029733E-04   11    5    4    2
    0.14119171573E-03   11    5    4    3
   -0.54629417038E-02   11    5    4    4
    0.58985582878E-04   11    5    5    1
   -0.19801865882E-03   11    5    5    2
    0.81333562184E-04   11    5    5    3
    0.53834877164E-03   11    5    5    4
   -0.60106670912E-02   11    5    5    5
   -0.48218410029E-03   11    5    6    1
   -0.11671748575E-03   11    5    6    2
   -0.78140944203E-03   11    5    6    3
   -0.12913179900E-02   11    5    6    4
   -0.95061442031E-03   11    5    6    5
   -0.22809940022E-02   11    5    6    6
   -0.68203070807E-04   11    5    7    1
   -0.78791763693E-03   11    5    7    2
    0.32408145924E-03   11    5    7    3
   -0.12207679306E-02   11    5    7    4
    0.16533065564E-02   11    5    7    5
    0.78909797908E-04   11    5    7    6
   -0.28740489552E-02   11    5    7    7
   -0.18302171191E-02   11    5    8    1
   -0.93503795796E-04   11    5    8    2
   -0.95958408403E-04   11    5    8    3
    0.30489824407E-03   11    5    8    4
    0.27658609475E-03   11    5    8    5
    0.21432101532E-03   11    5    8    6
    0.11555274839E-03   11    5    8    7
   -0.32527932410E-02   11    5    8    8
   -0.13884301407E-03   11    5    9    1
    0.14373113859E-02   11    5    9    2
   -0.13602814205E-03   11    5    9    3
   -0.48168879239E-03   11    5    9    4
    0.45651571053E-03   11    5    9    5
    0.14564969484E-03   11    5    9    6
   -0.36185926315E-03   11    5    9    7
   -0.45246315677E-04   11    5    9    8
   -0.35115048072E-02   11    5    9    9
   -0.28850002913E-04   11    5   10    1
    0.10018182333E-03   11    5   10    2
    0.16123837503E-02   11    5   10    3
   -0.40996913195E-03   11    5   10    4
   -0.37753164457E-03   11    5   10    5
   -0.12357025332E-04   11    5   10    6
    0.24727736255E-04   11    5   10    7
    0.92390535748E-05   11    5   10    8
    0.13727049462E-03   11    5   10    9
   -0.37938047849E-02   11    5   10   10
   -0.24928318825E-04   11    5   11    1
   -0.79398032042E-04   11    5   11    2
   -0.90756575209E-05   11    5   11    3
   -0.42826819882E-03   11    5   11    4
    0.37502395484E-03   11    5   11    5
   -0.65925508907E-02   11    6    1    1
    0.33218935249E-04   11    6    2    1
   -0.71048772997E-02   11    6    2    2
    0.72381406592E-04   11    6    3    1
   -0.76793419901E-04   11    6    3    2
   -0.69791798756E-02   11    6    3    3
   -0.32323861300E-04   11    6    4    1
   -0.16491100403E-03   11    6    4    2
   -0.10935126271E-03   11    6    4    3
   -0.66089561120E-02   11    6    4    4
   -0.23366024273E-03   11    6    5    1
    0.67387412322E-04   11    6    5    2
   -0.17064866242E-03   11    6    5    3
   -0.31210418648E-03   11    6    5    4
   -0.66870317500E-02   11    6    5    5
   -0.22802675441E-03   11    6    6    1
   -0.34877382653E-04   11    6    6    2
   -0.37909149463E-03   11    6    6    3
   -0.52014255101E-03   11    6    6    4
   -0.40627389479E-03   11    6    6    5
   -0.44460815022E-02   11    6    6    6
   -0.40275105767E-05   11    6    7    1
   -0.26577008400E-03   11    6    7    2
    0.10283240621E-03   11    6    7    3
   -0.66390912873E-03   11    6    7    4
    0.83112653254E-03   11    6    7    5
    0.27147022331E-03   11    6    7    6
   -0.48538796850E-02   11    6    7    7
   -0.65840950184E-03   11    6    8    1
   -0.58167072477E-05   11    6    8    2
   -0.53052965299E-04   11    6    8    3
    0.72337532230E-04   11    6    8    4
    0.12598193550E-03   11    6    8    5
    0.10019604198E-03   11    6    8    6
    0.19953202467E-03   11    6    8    7
   -0.61489623338E-02   11    6    8    8
   -0.20742949124E-03   11    6    9    1
    0.61004817380E-03   11    6    9    2
   -0.54222458227E-04   11    6    9    3
   -0.33543183890E-03   11    6    9    4
    0.30344957345E-03   11    6    9    5
    0.45441146435E-03   11    6    9    6
    0.38151892789E-03   11    6    9    7
    0.10233711403E-03   11    6    9    8
   -0.54702911934E-02   11    6    9    9
    0.39043582108E-04   11    6   10    1
    0.43086462252E-04   11    6   10    2
    0.62614122573E-03   11    6   10    3
   -0.18226151956E-04   11    6   10    4
   -0.14394061349E-03   11    6   10    5
   -0.44258398081E-03   11    6   10    6
   -0.60601852326E-04   11    6   10    7
   -0.99414816672E-04   11    6   10    8
   -0.92019761925E-04   11    6   10    9
   -0.56320223901E-02   11    6   10   10
   -0.26150863087E-05   11    6   11    1
   -0.30250897572E-04   11    6   11    2
    0.82446383960E-04   11    6   11    3
   -0.33771660005E-03   11    6   11    4
    0.19441753863E-03   11    6   11    5
    0.18704498609E-02   11    6   11    6
   -0.18837735702E-02   11    7    1    1
   -0.49652555238E-04   11    7    2    1
   -0.26690160742E-02   11    7    2    2
    0.24126891552E-03   11    7    3    1
   -0.26620928467E-03   11    7    3    2
   -0.24963695818E-02   11    7    3    3
   -0.77915768648E-04   11    7    4    1
    0.16542815847E-04   11    7    4    2
    0.85460375645E-04   11    7    4    3
   -0.22398602937E-02   11    7    4    4
   -0.29631113908E-03   11    7    5    1
   -0.11626851403E-03   11    7    5    2
    0.30024093022E-03   11    7    5    3
   -0.64729948322E-04   11    7    5    4
   -0.20063448184E-02   11    7    5    5
   -0.11495830799E-03   11    7    6    1
    0.38677317816E-04   11    7    6    2
   -0.30856623054E-03   11    7    6    3
   -0.30320470191E-04   11    7    6    4
   -0.20319351042E-03   11    7    6    5
   -0.78063657805E-03   11    7    6    6
    0.73447484437E-04   11    7    7    1
    0.24404468478E-05   11    7    7    2
    0.26090385219E-04   11    7    7    3
    0.18253439111E-03   11    7    7    4
    0.91286681152E-04   11    7    7    5
   -0.52043780979E-03   11    7    7    6
   -0.21594288424E-02   11    7    7    7
    0.10694282480E-03   11    7    8    1
    0.47043163663E-04   11    7    8    2
   -0.91036792905E-04   11    7    8    3
   -0.84935179323E-05   11    7    8    4
    0.20720383783E-04   11    7    8    5
    0.34376823663E-04   11    7    8    6
    0.18233590146E-03   11    7    8    7
   -0.21600684709E-02   11    7    8    8
   -0.68932981116E-05   11    7    9    1
   -0.36202494229E-03   11    7    9    2
   -0.38686492022E-04   11    7    9    3
    0.17176987698E-03   11    7    9    4
   -0.55086130462E-04   11    7    9    5
    0.10273323373E-03   11    7    9    6
   -0.17856698406E-04   11    7    9    7
    0.21299121501E-03   11    7    9    8
   -0.24615376267E-02   11    7    9    9
    0.18880901934E-03   11    7   10    1
   -0.30990918105E-04   11    7   10    2
   -0.51673995763E-03   11    7   10    3
    0.28698940347E-03   11    7   10    4
    0.16768924862E-03   11    7   10    5
   -0.54707497092E-03   11    7   10    6
    0.15643462177E-03   11    7   10    7
   -0.11620045234E-03   11    7   10    8
   -0.24792386174E-03   11    7   10    9
   -0.27972538436E-02   11    7   10   10
    0.27635201577E-04   11    7   11    1
   -0.22869564830E-03   11    7   11    2
   -0.16542387104E-04   11    7   11    3
   -0.44946947187E-03   11    7   11    4
    0.32000691320E-03   11    7   11    5
    0.40529883141E-03   11    7   11    6
    0.12526894612E-02   11    7   11    7
   -0.95300121421E-03   11    8    1    1
   -0.77467337685E-04   11    8    2    1
   -0.10064063883E-02   11    8    2    2
    0.25670365819E-04   11    8    3    1
    0.67249864470E-04   11    8    3    2
   -0.94685504100E-03   11    8    3    3
   -0.19283005029E-03   11    8    4    1
    0.71064357376E-04   11    8    4    2
    0.91990393216E-05   11    8    4    3
   -0.85190657664E-03   11    8    4    4
   -0.87515107450E-04   11    8    5    1
   -0.27645768637E-04   11    8    5    2
   -0.10079885864E-04   11    8    5    3
    0.22073117135E-05   11    8    5    4
   -0.76457591189E-03   11    8    5    5
    0.37245824785E-03   11    8    6    1
   -0.70505775790E-04   11    8    6    2
   -0.36415391885E-04   11    8    6    3
   -0.15245602135E-03   11    8    6    4
   -0.62012582906E-04   11    8    6    5
   -0.53584657698E-03   11    8    6    6
    0.15783444221E-03   11    8    7    1
    0.10494940799E-04   11    8    7    2
   -0.11413672236E-03   11    8    7    3
    0.15072467292E-04   11    8    7    4
    0.38419735530E-04   11    8    7    5
   -0.41429202392E-04   11    8    7    6
   -0.75574716895E-03   11    8    7    7
    0.50822983555E-04   11    8    8    1
    0.44156709133E-04   11    8    8    2
   -0.31590957180E-04   11    8    8    3
    0.40494001068E-03   11    8    8    4
   -0.11356190444E-04   11    8    8    5
   -0.81935690311E-03   11    8    8    6
   -0.37498674478E-03   11    8    8    7
   -0.87991494850E-03   11    8    8    8
    0.49958586384E-04   11    8    9    1
    0.11721537524E-03   11    8    9    2
    0.80007852155E-04   11    8    9    3
   -0.43399681339E-04   11    8    9    4
    0.79454037114E-04   11    8    9    5
   -0.10299211121E-03   11    8    9    6
    0.52317966988E-04   11    8    9    7
    0.20216311065E-05   11    8    9    8
   -0.74046884153E-03   11    8    9    9
    0.82580999127E-04   11    8   10    1
    0.99515918345E-04   11    8   10    2
    0.47616308275E-04   11    8   10    3
    0.70513219892E-05   11    8   10    4
   -0.50240851237E-04   11    8   10    5
   -0.95661629129E-04   11    8   10    6
   -0.15526470047E-03   11    8   10    7
   -0.33392668985E-03   11    8   10    8
    0.80487288493E-04   11    8   10    9
   -0.76684404327E-03   11    8   10   10
   -0.13718228017E-03   11    8   11    1
    0.46883240918E-04   11    8   11    2
   -0.24371167650E-04   11    8   11    3
    0.21093024167E-04   11    8   11    4
   -0.17584922744E-04   11    8   11    5
   -0.10215927184E-03   11    8   11    6
    0.26464973006E-04   11    8   11    7
    0.29849014802E-03   11    8   11    8
    0.42284043958E-03   11    9    1    1
    0.14230818186E-03   11    9    2    1
    0.36659190058E-03   11    9    2    2
   -0.39828497076E-04   11    9    3    1
    0.37808377138E-03   11    9    3    2
    0.34839022699E-04   11    9    3    3
   -0.84592926623E-04   11    9    4    1
   -0.62217386452E-05   11    9    4    2
    0.17516089204E-03   11    9    4    3
    0.29821738376E-03   11    9    4    4
    0.16855045124E-03   11    9    5    1
    0.93430018227E-04   11    9    5    2
   -0.13427187590E-04   11    9    5    3
    0.12387711567E-04   11    9    5    4
    0.28528236500E-04   11    9    5    5
   -0.86039834840E-04   11    9    6    1
   -0.14380791263E-03   11    9    6    2
   -0.84339049668E-04   11    9    6    3
    0.13801415593E-03   11    9    6    4
    0.77905375751E-04   11    9    6    5
    0.49368240889E-03   11    9    6    6
    0.47666721995E-04   11    9    7    1
   -0.15558382397E-04   11    9    7    2
   -0.12269686048E-03   11    9    7    3
    0.29454579078E-03   11    9    7    4
   -0.33592251874E-03   11    9    7    5
    0.19039634970E-03   11    9    7    6
   -0.16490030617E-03   11    9    7    7
    0.20718652514E-03   11    9    8    1
   -0.10552926756E-04   11    9    8    2
    0.51631017733E-04   11    9    8    3
   -0.66864226482E-04   11    9    8    4
   -0.10608581902E-03   11    9    8    5
    0.21255581584E-03   11    9    8    6
   -0.20418200703E-03   11    9    8    7
    0.15694104739E-03   11    9    8    8
   -0.38117475657E-05   11    9    9    1
   -0.31860263499E-03   11    9    9    2
    0.15535442383E-03   11    9    9    3
    0.32002732167E-03   11    9    9    4
   -0.22682700037E-03   11    9    9    5
   -0.40089570261E-03   11    9    9    6
   -0.37911069523E-03   11    9    9    7
   -0.32901473497E-03   11    9    9    8
   -0.31301145918E-03   11    9    9    9
    0.32255000169E-04   11    9   10    1
    0.27222985263E-04   11    9   10    2
   -0.55310923346E-03   11    9   10    3
    0.16996830929E-03   11    9   10    4
    0.12617935896E-03   11    9   10    5
   -0.15994402529E-03   11    9   10    6
   -0.28170197014E-03   11    9   10    7
    0.12494686857E-03   11    9   10    8
    0.36890275316E-03   11    9   10    9
   -0.34550982724E-03   11    9   10   10
   -0.51927466747E-04   11    9   11    1
    0.88006146392E-04   11    9   11    2
    0.21378385751E-04   11    9   11    3
   -0.10605675236E-03   11    9   11    4
    0.43620972803E-04   11    9   11    5
    0.80291242165E-04   11    9   11    6
    0.41207478949E-03   11    9   11    7
    0.45720492146E-04   11    9   11    8
    0.63417882120E-03   11    9   11    9
    0.28668531726E-02   11   10    1    1
   -0.15243009788E-04   11   10    2    1
    0.33575919223E-02   11   10    2    2
   -0.68558767602E-04   11   10    3    1
    0.11652350508E-03   11   10    3    2
    0.35660229956E-02   11   10    3    3
   -0.37603347535E-05   11   10    4    1
   -0.55779030007E-05   11   10    4    2
   -0.11633729585E-03   11   10    4    3
    0.31149974993E-02   11   10    4    4
    0.11235897044E-03   11   10    5    1
    0.58037315378E-04   11   10    5    2
   -0.14401640106E-03   11   10    5    3
   -0.90724728618E-04   11   10    5    4
    0.32324741886E-02   11   10    5    5
    0.23057131008E-03   11   10    6    1
   -0.29873726458E-04   11   10    6    2
    0.17895804912E-03   11   10    6    3
    0.74746833473E-03   11   10    6    4
    0.35297120123E-03   11   10    6    5
    0.13901899120E-02   11   10    6    6
   -0.63566602134E-04   11   10    7    1
    0.40904230358E-03   11   10    7    2
   -0.40039911057E-03   11   10    7    3
    0.81393554193E-03   11   10    7    4
   -0.53894188120E-03   11   10    7    5
   -0.46780536523E-03   11   10    7    6
    0.19354466254E-02   11   10    7    7
    0.92355846697E-03   11   10    8    1
    0.36531424979E-04   11   10    8    2
   -0.97324351811E-05   11   10    8    3
   -0.12746284340E-03   11   10    8    4
   -0.10641665671E-03   11   10    8    5
   -0.97044908500E-04   11   10    8    6
   -0.92516077776E-04   11   10    8    7
    0.19414669242E-02   11   10    8    8
    0.27897376628E-03   11   10    9    1
   -0.74053717390E-03   11   10    9    2
   -0.89206781353E-04   11   10    9    3
    0.37937995261E-03   11   10    9    4
   -0.52851210026E-04   11   10    9    5
   -0.62815663311E-03   11   10    9    6
    0.92812153331E-04   11   10    9    7
   -0.11487499786E-03   11   10    9    8
    0.24070259566E-02   11   10    9    9
    0.17586126041E-03   11   10   10    1
   -0.93970360703E-04   11   10   10    2
   -0.75775970862E-03   11   10   10    3
    0.52019833773E-03   11   10   10    4
    0.95557457371E-04   11   10   10    5
   -0.10992216421E-03   11   10   10    6
   -0.62387728000E-03   11   10   10    7
   -0.85490889907E-04   11   10   10    8
   -0.36337092092E-03   11   10   10    9
    0.27094733010E-02   11   10   10   10
   -0.15205219793E-04   11   10   11    1
    0.28234401339E-04   11   10   11    2
   -0.19896369313E-04   11   10   11    3
   -0.30210831489E-04   11   10   11    4
   -0.73040808121E-04   11   10   11    5
   -0.55038872306E-03   11   10   11    6
   -0.26069567737E-03   11   10   11    7
    0.47053195597E-04   11   10   11    8
   -0.94700870988E-04   11   10   11    9
    0.46733462034E-03   11   10   11   10
    0.20187998661       11   11    1    1
    0.22387519541E-03   11   11    2    1
    0.19957184148       11   11    2    2
    0.12968242269E-02   11   11    3    1
    0.11512607578E-03   11   11    3    2
    0.20172781835       11   11    3    3
   -0.81133792221E-03   11   11    4    1
    0.27384178942E-03   11   11    4    2
    0.30401795937E-02   11   11    4    3
    0.20097551390       11   11    4    4
   -0.10101188953E-03   11   11    5    1
    0.13494678370E-03   11   11    5    2
    0.24546433097E-02   11   11    5    3
   -0.27164543972E-03   11   11    5    4
    0.20066548537       11   11    5    5
   -0.44303048312E-03   11   11    6    1
   -0.13863891649E-03   11   11    6    2
    0.10601949918E-02   11   11    6    3
   -0.30606351643E-04   11   11    6    4
   -0.15368006613E-03   11   11    6    5
    0.22646845796       11   11    6    6
   -0.65320412920E-03   11   11    7    1
    0.24195029548E-02   11   11    7    2
   -0.29426619450E-03   11   11    7    3
   -0.17370862063E-02   11   11    7    4
    0.31390661468E-02   11   11    7    5
   -0.13652728960E-02   11   11    7    6
    0.20540419858       11   11    7    7
    0.67562878671E-02   11   11    8    1
    0.37830565981E-03   11   11    8    2
   -0.37273780007E-04   11   11    8    3
   -0.18054499330E-02   11   11    8    4
   -0.51578979626E-03   11   11    8    5
    0.30026087815E-03   11   11    8    6
    0.21990231785E-02   11   11    8    7
    0.18705133320       11   11    8    8
   -0.62411573628E-03   11   11    9    1
   -0.31001721487E-03   11   11    9    2
    0.40825546687E-03   11   11    9    3
   -0.21700318053E-02   11   11    9    4
    0.30803567141E-02   11   11    9    5
    0.23053835932E-03   11   11    9    6
    0.16941533002E-01   11   11    9    7
    0.22822596531E-02   11   11    9    8
    0.20314342609       11   11    9    9
    0.19190684442E-02   11   11   10    1
    0.26762903420E-03   11   11   10    2
   -0.33421850463E-02   11   11   10    3
    0.56095807632E-02   11   11   10    4
    0.42894269620E-02   11   11   10    5
   -0.18433455147E-01   11   11   10    6
    0.19465850946E-03   11   11   10    7
   -0.15614137128E-03   11   11   10    8
   -0.57271597483E-03   11   11   10    9
    0.19787940737       11   11   10   10
    0.24331594152E-02   11   11   11    1
   -0.88864974238E-03   11   11   11    2
    0.22564234701E-02   11   11   11    3
    0.13528302813E-01   11   11   11    4
   -0.60209075596E-02   11   11   11    5
    0.58827294876E-02   11   11   11    6
    0.73710750038E-02   11   11   11    7
    0.71317308055E-03   11   11   11    8
    0.34845947384E-02   11   11   11    9
   -0.79448047023E-02   11   11   11   10
    0.86415358402       11   11   11   11
   -0.48919330952E-02   12    1    1    1
   -0.83123956870E-04   12    1    2    1
   -0.49154115106E-02   12    1    2    2
   -0.23533894048E-04   12    1    3    1
   -0.19246396594E-03   12    1    3    2
   -0.50849934774E-02   12    1    3    3
    0.31132355039E-04   12    1    4    1
   -0.18219332376E-03   12    1    4    2
   -0.62136583124E-04   12    1    4    3
   -0.48473203469E-02   12    1    4    4
   -0.50399273873E-03   12    1    5    1
    0.11535196510E-03   12    1    5    2
    0.50961383081E-05   12    1    5    3
   -0.35316495050E-04   12    1    5    4
   -0.50091689557E-02   12    1    5    5
    0.21926549407E-03   12    1    6    1
   -0.15195815550E-03   12    1    6    2
   -0.55502629322E-03   12    1    6    3
   -0.12429792030E-02   12    1    6    4
   -0.83611464241E-03   12    1    6    5
   -0.22454785240E-02   12    1    6    6
    0.87447275147E-04   12    1    7    1
   -0.42944065691E-03   12    1    7    2
    0.80647578927E-04   12    1    7    3
   -0.70134006782E-03   12    1    7    4
    0.83323162770E-03   12    1    7    5
    0.14367963679E-03   12    1    7    6
   -0.32427412829E-02   12    1    7    7
   -0.13991263862E-02   12    1    8    1
   -0.16233661049E-04   12    1    8    2
    0.30994863594E-04   12    1    8    3
    0.55256754336E-03   12    1    8    4
    0.18201800544E-03   12    1    8    5
   -0.87901720028E-03   12    1    8    6
    0.68975053035E-04   12    1    8    7
   -0.32116255791E-02   12    1    8    8
   -0.28997968288E-04   12    1    9    1
    0.17063444857E-02   12    1    9    2
   -0.53724623328E-04   12    1    9    3
   -0.54019434670E-03   12    1    9    4
    0.51853915983E-03   12    1    9    5
    0.12559390386E-03   12    1    9    6
    0.32682116508E-05   12    1    9    7
    0.14838103542E-03   12    1    9    8
   -0.19513597028E-02   12    1    9    9
   -0.27588010770E-03   12    1   10    1
    0.17954397817E-03   12    1   10    2
    0.13713383792E-02   12    1   10    3
   -0.33356395333E-03   12    1   10    4
   -0.34451813482E-03   12    1   10    5
   -0.11355414501E-03   12    1   10    6
    0.41681559949E-04   12    1   10    7
   -0.27580215635E-03   12    1   10    8
    0.10520357408E-03   12    1   10    9
   -0.30296309062E-02   12    1   10   10
   -0.21751985539E-03   12    1   11    1
    0.13398044319E-03   12    1   11    2
   -0.83232900137E-06   12    1   11    3
   -0.14202236217E-03   12    1   11    4
    0.20199256446E-04   12    1   11    5
    0.44997075156E-04   12    1   11    6
   -0.40742104467E-04   12    1   11    7
    0.11798090257E-03   12    1   11    8
    0.75047846944E-04   12    1   11    9
    0.34557869274E-04   12    1   11   10
   -0.37262296703E-02   12    1   11   11
    0.48021256068E-03   12    1   12    1
   -0.26844310258E-02   12    2    1    1
   -0.12871214220E-03   12    2    2    1
   -0.30402503552E-02   12    2    2    2
    0.48588597926E-04   12    2    3    1
   -0.42612871263E-04   12    2    3    2
   -0.31419029050E-02   12    2    3    3
   -0.19912291899E-04   12    2    4    1
   -0.42806351707E-04   12    2    4    2
    0.36090274045E-04   12    2    4    3
   -0.28245800770E-02   12    2    4    4
   -0.70635888551E-04   12    2    5    1
   -0.39677206757E-03   12    2    5    2
    0.41575334253E-04   12    2    5    3
    0.11604820670E-03   12    2    5    4
   -0.29009859864E-02   12    2    5    5
   -0.48771271031E-05   12    2    6    1
    0.41024834138E-04   12    2    6    2
   -0.31515577671E-03   12    2    6    3
   -0.59702877743E-03   12    2    6    4
   -0.52014378842E-03   12    2    6    5
   -0.13674371789E-02   12    2    6    6
   -0.57741768268E-04   12    2    7    1
   -0.18783973189E-03   12    2    7    2
    0.26601368161E-03   12    2    7    3
   -0.24640085991E-03   12    2    7    4
    0.41257487166E-03   12    2    7    5
   -0.10498179159E-03   12    2    7    6
   -0.19421941837E-02   12    2    7    7
   -0.85025904585E-03   12    2    8    1
    0.86777728750E-04   12    2    8    2
    0.76140647344E-04   12    2    8    3
    0.99241284962E-04   12    2    8    4
    0.19311901261E-03   12    2    8    5
   -0.28880039383E-03   12    2    8    6
    0.42205330408E-04   12    2    8    7
   -0.17281255896E-02   12    2    8    8
   -0.12390385533E-03   12    2    9    1
    0.11512745776E-02   12    2    9    2
   -0.30342026641E-03   12    2    9    3
   -0.32019145383E-03   12    2    9    4
    0.38844269856E-03   12    2    9    5
    0.23001383545E-03   12    2    9    6
   -0.22577636275E-03   12    2    9    7
    0.23040750320E-03   12    2    9    8
   -0.13852214526E-02   12    2    9    9
   -0.24451250593E-03   12    2   10    1
   -0.15122631311E-03   12    2   10    2
    0.78240164951E-03   12    2   10    3
   -0.22867781363E-03   12    2   10    4
   -0.12993337455E-03   12    2   10    5
    0.29100532965E-04   12    2   10    6
    0.85799289028E-04   12    2   10    7
   -0.42955054729E-04   12    2   10    8
    0.48570129979E-05   12    2   10    9
   -0.19541885650E-02   12    2   10   10
   -0.10143441699E-03   12    2   11    1
    0.10150516734E-03   12    2   11    2
   -0.84547660948E-05   12    2   11    3
   -0.59150241760E-04   12    2   11    4
   -0.37916126384E-05   12    2   11    5
    0.49672354181E-05   12    2   11    6
   -0.86540701217E-04   12    2   11    7
    0.29520067508E-04   12    2   11    8
    0.23059014086E-04   12    2   11    9
    0.18428832552E-04   12    2   11   10
   -0.29627225957E-02   12    2   11   11
    0.18263953240E-03   12    2   12    1
    0.22644152044E-03   12    2   12    2
    0.25031177446E-03   12    3    1    1
    0.61932506726E-04   12    3    2    1
    0.76172064463E-03   12    3    2    2
   -0.23295240046E-03   12    3    3    1
   -0.71800430163E-04   12    3    3    2
    0.68642269708E-03   12    3    3    3
    0.10185221149E-03   12    3    4    1
   -0.21395799307E-04   12    3    4    2
   -0.29247873818E-03   12    3    4    3
    0.70465499633E-03   12    3    4    4
    0.40741980126E-04   12    3    5    1
   -0.28408934297E-04   12    3    5    2
   -0.62544879058E-03   12    3    5    3
   -0.13831902700E-03   12    3    5    4
    0.71434256299E-03   12    3    5    5
    0.34196071672E-04   12    3    6    1
    0.23522974029E-04   12    3    6    2
    0.12362605396E-03   12    3    6    3
    0.59681663863E-03   12    3    6    4
    0.31104248468E-03   12    3    6    5
   -0.22435815572E-03   12    3    6    6
    0.19863924998E-04   12    3    7    1
    0.35076747947E-03   12    3    7    2
   -0.88468256758E-04   12    3    7    3
    0.44969876919E-03   12    3    7    4
   -0.46797622821E-03   12    3    7    5
   -0.40336681652E-05   12    3    7    6
    0.18263062052E-03   12    3    7    7
    0.69523922868E-03   12    3    8    1
    0.19888191100E-04   12    3    8    2
   -0.54480545780E-04   12    3    8    3
   -0.15326613927E-03   12    3    8    4
   -0.81286087467E-04   12    3    8    5
    0.11759498491E-03   12    3    8    6
    0.40160391822E-04   12    3    8    7
   -0.22928994868E-03   12    3    8    8
    0.65683646363E-04   12    3    9    1
   -0.97139743022E-03   12    3    9    2
    0.92397424796E-04   12    3    9    3
    0.27863192680E-03   12    3    9    4
   -0.19482661448E-03   12    3    9    5
   -0.88460173367E-04   12    3    9    6
    0.64031152815E-04   12    3    9    7
   -0.75688760205E-04   12    3    9    8
   -0.13459364226E-03   12    3    9    9
    0.22500759517E-03   12    3   10    1
   -0.58611867311E-04   12    3   10    2
   -0.97212633324E-03   12    3   10    3
    0.31341887826E-03   12    3   10    4
    0.30821710747E-03   12    3   10    5
    0.21269880163E-03   12    3   10    6
   -0.21609172137E-03   12    3   10    7
    0.47883165829E-04   12    3   10    8
   -0.15889983887E-03   12    3   10    9
    0.17693336074E-03   12    3   10   10
    0.20533016154E-04   12    3   11    1
   -0.51952624589E-04   12    3   11    2
   -0.33386236934E-04   12    3   11    3
   -0.15111208440E-03   12    3   11    4
    0.54791902367E-04   12    3   11    5
    0.40420864629E-04   12    3   11    6
    0.72492895810E-04   12    3   11    7
   -0.20012207614E-04   12    3   11    8
   -0.50234353330E-05   12    3   11    9
    0.23352984321E-04   12    3   11   10
   -0.32560920936E-02   12    3   11   11
    0.23850218622E-05   12    3   12    1
   -0.21447975481E-04   12    3   12    2
    0.15497184188E-03   12    3   12    3
   -0.14169907602E-02   12    4    1    1
    0.52450328037E-04   12    4    2    1
   -0.17469453203E-02   12    4    2    2
    0.59421455464E-04   12    4    3    1
    0.12722181933E-03   12    4    3    2
   -0.11542569631E-02   12    4    3    3
   -0.25707165791E-03   12    4    4    1
   -0.19404155979E-03   12    4    4    2
    0.21703163271E-04   12    4    4    3
   -0.14775204233E-02   12    4    4    4
   -0.58983342680E-04   12    4    5    1
    0.12372789900E-03   12    4    5    2
   -0.55707145288E-04   12    4    5    3
   -0.62863210024E-03   12    4    5    4
   -0.14017172864E-02   12    4    5    5
   -0.13376418111E-03   12    4    6    1
    0.35583984835E-04   12    4    6    2
    0.81744332054E-04   12    4    6    3
   -0.10393796918E-03   12    4    6    4
   -0.73462375851E-04   12    4    6    5
   -0.12225791541E-02   12    4    6    6
   -0.81622974153E-04   12    4    7    1
   -0.70391891102E-04   12    4    7    2
    0.14070726652E-03   12    4    7    3
   -0.95522151410E-04   12    4    7    4
    0.42106029518E-04   12    4    7    5
    0.11066300325E-03   12    4    7    6
   -0.81357798172E-03   12    4    7    7
   -0.40720110206E-04   12    4    8    1
   -0.37511549509E-04   12    4    8    2
    0.21525886817E-04   12    4    8    3
   -0.14534035992E-03   12    4    8    4
    0.53165148441E-04   12    4    8    5
    0.73669826225E-04   12    4    8    6
    0.32536085937E-04   12    4    8    7
   -0.11089395444E-02   12    4    8    8
   -0.88006610378E-04   12    4    9    1
    0.15652893111E-03   12    4    9    2
   -0.55085746537E-05   12    4    9    3
   -0.69798593130E-04   12    4    9    4
    0.46758947772E-05   12    4    9    5
    0.13334638598E-03   12    4    9    6
    0.17394836625E-03   12    4    9    7
   -0.79171474556E-04   12    4    9    8
   -0.10478025442E-02   12    4    9    9
   -0.89198724186E-04   12    4   10    1
   -0.37820629300E-04   12    4   10    2
    0.17406637474E-03   12    4   10    3
   -0.20914509616E-03   12    4   10    4
   -0.68321471603E-04   12    4   10    5
   -0.11516134844E-03   12    4   10    6
    0.99442508860E-04   12    4   10    7
    0.27087577357E-05   12    4   10    8
    0.82644455379E-04   12    4   10    9
   -0.92600881221E-03   12    4   10   10
   -0.23057227234E-04   12    4   11    1
   -0.12362835273E-04   12    4   11    2
   -0.33562639971E-04   12    4   11    3
   -0.11110878701E-03   12    4   11    4
   -0.27516675983E-04   12    4   11    5
    0.76916870928E-04   12    4   11    6
    0.22005756827E-04   12    4   11    7
   -0.30422019269E-04   12    4   11    8
    0.13389963980E-04   12    4   11    9
   -0.33109696078E-04   12    4   11   10
   -0.13893870563E-02   12    4   11   11
    0.48659809984E-06   12    4   12    1
    0.17927888257E-04   12    4   12    2
    0.55363780692E-04   12    4   12    3
    0.17906032292E-03   12    4   12    4
   -0.11728971479E-01   12    5    1    1
    0.31581090083E-03   12    5    2    1
   -0.13144320153E-01   12    5    2    2
    0.17332468809E-03   12    5    3    1
   -0.43145579211E-04   12    5    3    2
   -0.13326370786E-01   12    5    3    3
   -0.39519120183E-04   12    5    4    1
   -0.18079162094E-03   12    5    4    2
    0.21157079095E-03   12    5    4    3
   -0.12285516347E-01   12    5    4    4
   -0.53453082687E-03   12    5    5    1
   -0.19062278032E-03   12    5    5    2
    0.15869664087E-03   12    5    5    3
   -0.79016526120E-04   12    5    5    4
   -0.13519131670E-01   12    5    5    5
   -0.91759811045E-03   12    5    6    1
   -0.43003687586E-03   12    5    6    2
   -0.12977347529E-02   12    5    6    3
   -0.24691649646E-02   12    5    6    4
   -0.20432428124E-02   12    5    6    5
   -0.61878541550E-02   12    5    6    6
    0.12035894032E-03   12    5    7    1
   -0.14680166920E-02   12    5    7    2
    0.35467929103E-03   12    5    7    3
   -0.21153990733E-02   12    5    7    4
    0.31433785105E-02   12    5    7    5
    0.12193741529E-03   12    5    7    6
   -0.68989317804E-02   12    5    7    7
   -0.34463432689E-02   12    5    8    1
    0.14035693028E-04   12    5    8    2
   -0.12518112201E-03   12    5    8    3
    0.69911846806E-03   12    5    8    4
    0.22285683263E-03   12    5    8    5
    0.27812925503E-03   12    5    8    6
    0.15644207226E-03   12    5    8    7
   -0.78112166916E-02   12    5    8    8
   -0.21214780398E-03   12    5    9    1
    0.30946546147E-02   12    5    9    2
   -0.13761980288E-03   12    5    9    3
   -0.78597048422E-03   12    5    9    4
    0.11093905343E-02   12    5    9    5
    0.12570971482E-03   12    5    9    6
   -0.39994382643E-03   12    5    9    7
   -0.65628753878E-04   12    5    9    8
   -0.78316362312E-02   12    5    9    9
   -0.28044668114E-03   12    5   10    1
    0.33172042422E-03   12    5   10    2
    0.33374739409E-02   12    5   10    3
   -0.92042217106E-03   12    5   10    4
   -0.10794577141E-02   12    5   10    5
   -0.19909229478E-03   12    5   10    6
    0.14712333596E-04   12    5   10    7
    0.14649469681E-05   12    5   10    8
    0.22205633878E-03   12    5   10    9
   -0.84136016768E-02   12    5   10   10
   -0.69783497587E-04   12    5   11    1
   -0.84087973027E-04   12    5   11    2
   -0.70145650556E-04   12    5   11    3
   -0.79296757169E-03   12    5   11    4
    0.42682197868E-03   12    5   11    5
    0.20371688262E-03   12    5   11    6
    0.38131692983E-03   12    5   11    7
   -0.20157561145E-05   12    5   11    8
    0.89556279764E-04   12    5   11    9
   -0.12876010417E-04   12    5   11   10
   -0.11732564810E-01   12    5   11   11
    0.13943040432E-03   12    5   12    1
    0.76401841364E-04   12    5   12    2
    0.16288082830E-03   12    5   12    3
    0.11114666796E-03   12    5   12    4
    0.10331442917E-02   12    5   12    5
    0.91782573955E-02   12    6    1    1
    0.48104207203E-04   12    6    2    1
    0.98663914857E-02   12    6    2    2
   -0.13724986636E-03   12    6    3    1
   -0.45694128694E-04   12    6    3    2
    0.96473528486E-02   12    6    3    3
    0.19164254184E-03   12    6    4    1
    0.79904007747E-04   12    6    4    2
    0.30758249840E-03   12    6    4    3
    0.94533275116E-02   12    6    4    4
    0.15594324709E-03   12    6    5    1
   -0.20530893981E-03   12    6    5    2
    0.89766995603E-04   12    6    5    3
    0.38537760943E-03   12    6    5    4
    0.89283499453E-02   12    6    5    5
    0.41547363022E-03   12    6    6    1
    0.11221858713E-03   12    6    6    2
    0.49681939710E-03   12    6    6    3
    0.65641702972E-03   12    6    6    4
    0.50652982881E-03   12    6    6    5
    0.62118530733E-02   12    6    6    6
    0.12936739631E-03   12    6    7    1
    0.35178112828E-03   12    6    7    2
   -0.80002950841E-04   12    6    7    3
    0.78152154017E-03   12    6    7    4
   -0.12871853866E-02   12    6    7    5
    0.37229424172E-03   12    6    7    6
    0.66439225188E-02   12    6    7    7
    0.85281626807E-03   12    6    8    1
    0.33867042006E-04   12    6    8    2
    0.82211383380E-04   12    6    8    3
   -0.13942483550E-03   12    6    8    4
   -0.11708884288E-03   12    6    8    5
   -0.18604476900E-03   12    6    8    6
   -0.85811036316E-04   12    6    8    7
    0.85869852574E-02   12    6    8    8
    0.10028761826E-04   12    6    9    1
   -0.76293445103E-03   12    6    9    2
    0.34110733787E-04   12    6    9    3
    0.32813413772E-03   12    6    9    4
   -0.47760540744E-03   12    6    9    5
    0.31211668561E-03   12    6    9    6
   -0.57198569595E-03   12    6    9    7
   -0.95094753258E-04   12    6    9    8
    0.77069590599E-02   12    6    9    9
   -0.12054007118E-03   12    6   10    1
   -0.12580172380E-03   12    6   10    2
   -0.82863290597E-03   12    6   10    3
    0.81202953764E-04   12    6   10    4
    0.11191411045E-03   12    6   10    5
    0.62050149059E-03   12    6   10    6
    0.26325904347E-04   12    6   10    7
    0.12929538636E-03   12    6   10    8
   -0.41294997891E-04   12    6   10    9
    0.78060270694E-02   12    6   10   10
    0.12124404839E-04   12    6   11    1
    0.75010441609E-04   12    6   11    2
    0.30158014665E-04   12    6   11    3
    0.36482406669E-03   12    6   11    4
   -0.18370477170E-03   12    6   11    5
   -0.96193978413E-03   12    6   11    6
   -0.50350919160E-03   12    6   11    7
   -0.12361215291E-03   12    6   11    8
   -0.55548441076E-04   12    6   11    9
    0.16260571464E-03   12    6   11   10
   -0.71070055109E-02   12    6   11   11
    0.26134395904E-05   12    6   12    1
    0.34514693937E-05   12    6   12    2
    0.24862017776E-04   12    6   12    3
   -0.14790486646E-04   12    6   12    4
   -0.48560644516E-03   12    6   12    5
    0.25688258744E-02   12    6   12    6
   -0.13589523411E-02   12    7    1    1
    0.10564320999E-03   12    7    2    1
   -0.18330734610E-02   12    7    2    2
    0.18432986259E-03   12    7    3    1
    0.47594972910E-03   12    7    3    2
   -0.18252658264E-02   12    7    3    3
   -0.35535042877E-03   12    7    4    1
    0.18835123799E-03   12    7    4    2
    0.22667453328E-03   12    7    4    3
   -0.14076331839E-02   12    7    4    4
    0.12259551045E-03   12    7    5    1
   -0.14959646490E-04   12    7    5    2
   -0.80575414596E-04   12    7    5    3
   -0.10702772453E-03   12    7    5    4
   -0.14662259466E-02   12    7    5    5
   -0.60429555173E-04   12    7    6    1
   -0.97465618911E-04   12    7    6    2
   -0.19692125829E-03   12    7    6    3
   -0.17916535915E-03   12    7    6    4
    0.45768125113E-04   12    7    6    5
   -0.48214374010E-03   12    7    6    6
   -0.16665901496E-03   12    7    7    1
   -0.66661785532E-04   12    7    7    2
   -0.13028822392E-03   12    7    7    3
   -0.80939122146E-04   12    7    7    4
   -0.85226408685E-04   12    7    7    5
    0.49003696601E-03   12    7    7    6
   -0.15102640325E-02   12    7    7    7
    0.44193260357E-04   12    7    8    1
   -0.95283550658E-04   12    7    8    2
   -0.62327033328E-04   12    7    8    3
   -0.18334876080E-04   12    7    8    4
    0.65670752660E-04   12    7    8    5
   -0.18122399586E-04   12    7    8    6
   -0.23766188455E-03   12    7    8    7
   -0.14603620987E-02   12    7    8    8
    0.17436430914E-04   12    7    9    1
   -0.27005541558E-03   12    7    9    2
    0.11706768803E-03   12    7    9    3
    0.31525422842E-04   12    7    9    4
   -0.15690222005E-03   12    7    9    5
   -0.21140198313E-03   12    7    9    6
   -0.26797691960E-04   12    7    9    7
   -0.25562403867E-03   12    7    9    8
   -0.18478553152E-02   12    7    9    9
    0.14535191508E-03   12    7   10    1
    0.34950987178E-04   12    7   10    2
   -0.34877688617E-03   12    7   10    3
    0.13632598784E-03   12    7   10    4
    0.14043211782E-03   12    7   10    5
   -0.40669120699E-03   12    7   10    6
   -0.41387950586E-03   12    7   10    7
   -0.11358713755E-03   12    7   10    8
    0.34150918413E-03   12    7   10    9
   -0.18597706018E-02   12    7   10   10
    0.32715202968E-04   12    7   11    1
   -0.12127133760E-03   12    7   11    2
   -0.10149197330E-04   12    7   11    3
   -0.26488001093E-03   12    7   11    4
    0.18415881621E-03   12    7   11    5
    0.21212221879E-03   12    7   11    6
    0.67584667322E-03   12    7   11    7
    0.16960193457E-04   12    7   11    8
    0.28569885954E-03   12    7   11    9
   -0.14818094563E-03   12    7   11   10
    0.49159608134E-02   12    7   11   11
   -0.36677717258E-04   12    7   12    1
   -0.12866261247E-03   12    7   12    2
    0.52946806212E-04   12    7   12    3
   -0.26800275979E-04   12    7   12    4
    0.37938988083E-03   12    7   12    5
   -0.46220466063E-03   12    7   12    6
    0.86723517103E-03   12    7   12    7
    0.12471934643E-02   12    8    1    1
    0.77420897523E-05   12    8    2    1
    0.12704400339E-02   12    8    2    2
   -0.32054318574E-04   12    8    3    1
    0.39164647355E-04   12    8    3    2
    0.11801641462E-02   12    8    3    3
    0.20457007075E-03   12    8    4    1
   -0.42184959190E-04   12    8    4    2
    0.18104518598E-04   12    8    4    3
    0.94500851584E-03   12    8    4    4
    0.17986151663E-03   12    8    5    1
    0.90306503681E-04   12    8    5    2
   -0.12559738875E-06   12    8    5    3
    0.19158267441E-04   12    8    5    4
    0.10375254409E-02   12    8    5    5
   -0.55995953032E-03   12    8    6    1
   -0.10753126255E-03   12    8    6    2
   -0.10132224211E-03   12    8    6    3
   -0.24885498236E-04   12    8    6    4
   -0.67200189757E-04   12    8    6    5
    0.92694318457E-03   12    8    6    6
    0.80304702750E-04   12    8    7    1
   -0.96430671118E-04   12    8    7    2
   -0.47009494131E-04   12    8    7    3
   -0.11275510227E-03   12    8    7    4
    0.24001952044E-03   12    8    7    5
   -0.80551249868E-04   12    8    7    6
    0.10932063025E-02   12    8    7    7
   -0.39823218067E-03   12    8    8    1
   -0.10046729596E-03   12    8    8    2
    0.11130096318E-04   12    8    8    3
   -0.16173700394E-03   12    8    8    4
   -0.34907543717E-03   12    8    8    5
    0.10901946700E-02   12    8    8    6
   -0.11801266738E-03   12    8    8    7
    0.13263865664E-02   12    8    8    8
    0.10744931462E-03   12    8    9    1
    0.95997403452E-04   12    8    9    2
    0.52814333658E-04   12    8    9    3
    0.13377267912E-04   12    8    9    4
    0.11585987790E-04   12    8    9    5
   -0.14741797639E-03   12    8    9    6
   -0.25587482183E-04   12    8    9    7
   -0.17020628980E-03   12    8    9    8
    0.11222647344E-02   12    8    9    9
   -0.13383461432E-03   12    8   10    1
    0.69174721591E-04   12    8   10    2
    0.22306181396E-03   12    8   10    3
    0.18426513629E-04   12    8   10    4
   -0.71170155219E-04   12    8   10    5
    0.45964023851E-04   12    8   10    6
   -0.10559798161E-03   12    8   10    7
    0.47946944684E-03   12    8   10    8
    0.39972114869E-04   12    8   10    9
    0.11973736255E-02   12    8   10   10
    0.11039678629E-03   12    8   11    1
   -0.62086221011E-04   12    8   11    2
   -0.16697830988E-04   12    8   11    3
   -0.84986777745E-04   12    8   11    4
    0.36477486954E-04   12    8   11    5
   -0.13797899446E-03   12    8   11    6
   -0.26474131586E-04   12    8   11    7
   -0.17170168966E-03   12    8   11    8
   -0.44942641735E-04   12    8   11    9
    0.68102040257E-04   12    8   11   10
   -0.28870946961E-02   12    8   11   11
   -0.20354471742E-03   12    8   12    1
   -0.71950752781E-04   12    8   12    2
    0.16082674036E-04   12    8   12    3
    0.23172761814E-04   12    8   12    4
    0.87112697122E-04   12    8   12    5
    0.24960976988E-04   12    8   12    6
    0.19726300280E-05   12    8   12    7
    0.43295235320E-03   12    8   12    8
    0.42814950477E-03   12    9    1    1
   -0.19251835313E-03   12    9    2    1
    0.23449075782E-03   12    9    2    2
    0.73448715121E-05   12    9    3    1
   -0.54777844295E-03   12    9    3    2
    0.14561355980E-03   12    9    3    3
    0.15454907287E-03   12    9    4    1
   -0.10486876247E-03   12    9    4    2
    0.45247698414E-04   12    9    4    3
    0.35019886645E-04   12    9    4    4
   -0.20816858579E-03   12    9    5    1
    0.62154787682E-05   12    9    5    2
    0.22733077516E-03   12    9    5    3
    0.10164505294E-03   12    9    5    4
    0.32924905382E-03   12    9    5    5
   -0.16694916862E-04   12    9    6    1
    0.24491120627E-03   12    9    6    2
   -0.91345476527E-04   12    9    6    3
    0.94180626475E-04   12    9    6    4
    0.88991893802E-04   12    9    6    5
    0.38983846986E-03   12    9    6    6
   -0.69864222298E-04   12    9    7    1
    0.30365030857E-04   12    9    7    2
    0.85967740578E-04   12    9    7    3
    0.22976831896E-03   12    9    7    4
   -0.32628952394E-03   12    9    7    5
   -0.32497784821E-03   12    9    7    6
   -0.63378522117E-04   12    9    7    7
    0.26960848579E-03   12    9    8    1
    0.50330809376E-04   12    9    8    2
    0.28670319481E-04   12    9    8    3
   -0.13887571814E-03   12    9    8    4
    0.32957890716E-04   12    9    8    5
    0.73534022465E-04   12    9    8    6
    0.33558566843E-03   12    9    8    7
    0.64198323821E-04   12    9    8    8
    0.41380123332E-04   12    9    9    1
   -0.32977074921E-03   12    9    9    2
   -0.15005086334E-03   12    9    9    3
    0.42315456622E-04   12    9    9    4
   -0.31440713644E-03   12    9    9    5
    0.58612558024E-03   12    9    9    6
   -0.30116950111E-03   12    9    9    7
    0.39847926334E-03   12    9    9    8
   -0.17023966745E-03   12    9    9    9
    0.78063000778E-04   12    9   10    1
   -0.73737209358E-04   12    9   10    2
   -0.54292774764E-03   12    9   10    3
    0.15081957559E-03   12    9   10    4
    0.19408625036E-03   12    9   10    5
   -0.10767030167E-03   12    9   10    6
    0.32553848957E-03   12    9   10    7
    0.38002315572E-04   12    9   10    8
   -0.47649198429E-03   12    9   10    9
   -0.46316094621E-03   12    9   10   10
   -0.42126767978E-04   12    9   11    1
    0.16410609144E-05   12    9   11    2
   -0.10274928312E-04   12    9   11    3
   -0.82896356665E-04   12    9   11    4
    0.44065103197E-04   12    9   11    5
    0.67767027139E-04   12    9   11    6
    0.29199917348E-03   12    9   11    7
   -0.10530392693E-04   12    9   11    8
    0.22179606681E-03   12    9   11    9
   -0.74737397281E-04   12    9   11   10
    0.16487432453E-02   12    9   11   11
    0.67847434973E-04   12    9   12    1
    0.13940511130E-03   12    9   12    2
   -0.12204253756E-04   12    9   12    3
    0.28139007920E-05   12    9   12    4
    0.11403781330E-03   12    9   12    5
   -0.65368613607E-04   12    9   12    6
    0.24480475616E-03   12    9   12    7
   -0.57974745574E-04   12    9   12    8
    0.53313862693E-03   12    9   12    9
   -0.37949890307E-02   12   10    1    1
   -0.88866049135E-05   12   10    2    1
   -0.44186621642E-02   12   10    2    2
    0.12374263177E-03   12   10    3    1
   -0.27893786319E-04   12   10    3    2
   -0.47455816865E-02   12   10    3    3
   -0.77164788489E-04   12   10    4    1
    0.42493267124E-04   12   10    4    2
    0.17578945596E-03   12   10    4    3
   -0.42480532430E-02   12   10    4    4
   -0.38478412467E-04   12   10    5    1
   -0.91819858648E-05   12   10    5    2
    0.18450838111E-03   12   10    5    3
    0.16924889854E-03   12   10    5    4
   -0.42300766357E-02   12   10    5    5
   -0.34920228877E-03   12   10    6    1
   -0.16163421962E-03   12   10    6    2
   -0.23318202200E-03   12   10    6    3
   -0.82214515242E-03   12   10    6    4
   -0.78971536975E-03   12   10    6    5
   -0.17938203912E-02   12   10    6    6
   -0.82797999540E-04   12   10    7    1
   -0.54657899294E-03   12   10    7    2
   -0.74504939824E-04   12   10    7    3
   -0.48626218808E-03   12   10    7    4
    0.11362635688E-02   12   10    7    5
   -0.48399633690E-03   12   10    7    6
   -0.28267958986E-02   12   10    7    7
   -0.12999158531E-02   12   10    8    1
   -0.35050302985E-04   12   10    8    2
    0.51909281342E-05   12   10    8    3
    0.23851347214E-03   12   10    8    4
    0.91579840862E-04   12   10    8    5
    0.95340247412E-04   12   10    8    6
    0.31260011316E-04   12   10    8    7
   -0.24939665331E-02   12   10    8    8
    0.14421229769E-03   12   10    9    1
    0.12128256981E-02   12   10    9    2
   -0.25892994995E-03   12   10    9    3
   -0.14876825460E-03   12   10    9    4
    0.45825750051E-03   12   10    9    5
   -0.40134073520E-03   12   10    9    6
   -0.14266514482E-03   12   10    9    7
   -0.18105697608E-04   12   10    9    8
   -0.28457280858E-02   12   10    9    9
   -0.17221764369E-03   12   10   10    1
    0.23015161069E-04   12   10   10    2
    0.11231492677E-02   12   10   10    3
   -0.39830788596E-03   12   10   10    4
   -0.67152780301E-03   12   10   10    5
    0.17955822804E-03   12   10   10    6
   -0.44987939660E-03   12   10   10    7
    0.26756938559E-04   12   10   10    8
   -0.34206553781E-03   12   10   10    9
   -0.34748286833E-02   12   10   10   10
    0.30696893772E-04   12   10   11    1
   -0.11762088115E-04   12   10   11    2
    0.28690094562E-04   12   10   11    3
    0.55083586908E-05   12   10   11    4
   -0.25280819044E-04   12   10   11    5
    0.13292927640E-03   12   10   11    6
    0.23572881345E-03   12   10   11    7
    0.40023515334E-04   12   10   11    8
    0.11842310899E-03   12   10   11    9
   -0.12907571174E-03   12   10   11   10
    0.90924672450E-02   12   10   11   11
   -0.45826744605E-04   12   10   12    1
   -0.25210196267E-04   12   10   12    2
   -0.39938539692E-04   12   10   12    3
   -0.45439980692E-04   12   10   12    4
   -0.27430388843E-04   12   10   12    5
   -0.60584369681E-03   12   10   12    6
    0.19736200792E-03   12   10   12    7
   -0.31971328924E-04   12   10   12    8
    0.89734847507E-04   12   10   12    9
    0.52207353351E-03   12   10   12   10
   -0.14165011659E-03   12   11    1    1
    0.22549185481E-04   12   11    2    1
   -0.45842540263E-04   12   11    2    2
    0.98269387457E-04   12   11    3    1
   -0.14505745035E-04   12   11    3    2
    0.25221355665E-03   12   11    3    3
   -0.66059824163E-04   12   11    4    1
    0.20875062295E-04   12   11    4    2
   -0.13228066675E-03   12   11    4    3
    0.84890171165E-04   12   11    4    4
   -0.68060088406E-04   12   11    5    1
   -0.92850133705E-04   12   11    5    2
   -0.80704634132E-04   12   11    5    3
   -0.24248268653E-03   12   11    5    4
    0.25952277964E-03   12   11    5    5
   -0.92001247096E-04   12   11    6    1
    0.18426068550E-04   12   11    6    2
    0.75936812341E-04   12   11    6    3
    0.89165208685E-04   12   11    6    4
    0.55082985050E-04   12   11    6    5
   -0.63025577022E-03   12   11    6    6
    0.76474131217E-05   12   11    7    1
   -0.35582901558E-05   12   11    7    2
    0.22919436195E-04   12   11    7    3
   -0.14542979045E-03   12   11    7    4
    0.15088731067E-03   12   11    7    5
    0.60376429328E-04   12   11    7    6
    0.87531512150E-03   12   11    7    7
    0.25572455140E-03   12   11    8    1
   -0.31578058906E-04   12   11    8    2
   -0.49007660774E-04   12   11    8    3
   -0.12214736253E-03   12   11    8    4
   -0.63008617665E-04   12   11    8    5
    0.10317988149E-03   12   11    8    6
    0.38994711205E-04   12   11    8    7
   -0.40238475438E-03   12   11    8    8
   -0.45844802865E-05   12   11    9    1
   -0.31115239905E-03   12   11    9    2
    0.93359113352E-05   12   11    9    3
   -0.12749811327E-04   12   11    9    4
   -0.40079722178E-04   12   11    9    5
    0.13242843589E-03   12   11    9    6
    0.40816576384E-03   12   11    9    7
   -0.52292296918E-04   12   11    9    8
   -0.13161809359E-03   12   11    9    9
    0.90046551495E-04   12   11   10    1
   -0.19322864970E-04   12   11   10    2
   -0.67608297767E-05   12   11   10    3
    0.19340685989E-04   12   11   10    4
    0.15601987515E-04   12   11   10    5
   -0.16733924898E-03   12   11   10    6
    0.35490140278E-04   12   11   10    7
   -0.88845636716E-04   12   11   10    8
   -0.44863688075E-04   12   11   10    9
    0.42927508793E-03   12   11   10   10
   -0.54756073765E-04   12   11   11    1
   -0.29303508583E-03   12   11   11    2
   -0.91508207436E-04   12   11   11    3
   -0.85363379586E-04   12   11   11    4
   -0.53877406341E-03   12   11   11    5
   -0.62841353583E-03   12   11   11    6
    0.20930648815E-03   12   11   11    7
   -0.16332016555E-03   12   11   11    8
    0.37093592096E-04   12   11   11    9
    0.76768816787E-03   12   11   11   10
   -0.33482547713E-02   12   11   11   11
   -0.26888378340E-04   12   11   12    1
   -0.19888059645E-03   12   11   12    2
    0.92749331271E-04   12   11   12    3
    0.63468168031E-03   12   11   12    4
   -0.26516675697E-03   12   11   12    5
    0.71006532016E-03   12   11   12    6
    0.28134035900E-03   12   11   12    7
    0.14148631846E-03   12   11   12    8
    0.17622720909E-03   12   11   12    9
   -0.70713569098E-03   12   11   12   10
    0.32155781638E-01   12   11   12   11
    0.20262360974       12   12    1    1
    0.40767996863E-03   12   12    2    1
    0.20032360632       12   12    2    2
    0.11248890190E-02   12   12    3    1
    0.42774749914E-04   12   12    3    2
    0.20219422008       12   12    3    3
   -0.66986566697E-03   12   12    4    1
    0.38430903665E-04   12   12    4    2
    0.32016056073E-02   12   12    4    3
    0.20153902502       12   12    4    4
   -0.57391049830E-04   12   12    5    1
    0.18722371865E-03   12   12    5    2
    0.24831893678E-02   12   12    5    3
   -0.91506893709E-04   12   12    5    4
    0.20096006566       12   12    5    5
   -0.27109697130E-03   12   12    6    1
   -0.50046954222E-04   12   12    6    2
    0.10060243670E-02   12   12    6    3
   -0.14352770299E-03   12   12    6    4
   -0.12347326254E-03   12   12    6    5
    0.22741380336       12   12    6    6
   -0.61995121566E-03   12   12    7    1
    0.24902910631E-02   12   12    7    2
   -0.23926390956E-03   12   12    7    3
   -0.18568916949E-02   12   12    7    4
    0.26755853174E-02   12   12    7    5
   -0.59282462602E-03   12   12    7    6
    0.20516434102       12   12    7    7
    0.66742124998E-02   12   12    8    1
    0.26870280076E-03   12   12    8    2
    0.59261852303E-04   12   12    8    3
   -0.16966130572E-02   12   12    8    4
   -0.47810449006E-03   12   12    8    5
    0.21824858483E-03   12   12    8    6
    0.22224502151E-02   12   12    8    7
    0.18778809643       12   12    8    8
   -0.84285692999E-03   12   12    9    1
   -0.54884449453E-04   12   12    9    2
    0.39773234715E-03   12   12    9    3
   -0.25706019227E-02   12   12    9    4
    0.28619308347E-02   12   12    9    5
    0.12420589575E-02   12   12    9    6
    0.16717142453E-01   12   12    9    7
    0.20655100265E-02   12   12    9    8
    0.20394978566       12   12    9    9
    0.17684138158E-02   12   12   10    1
    0.27274513754E-03   12   12   10    2
   -0.33862138246E-02   12   12   10    3
    0.55947470332E-02   12   12   10    4
    0.43867997624E-02   12   12   10    5
   -0.18391554495E-01   12   12   10    6
    0.46579501294E-03   12   12   10    7
   -0.42256761982E-04   12   12   10    8
   -0.36083932277E-03   12   12   10    9
    0.19815180597       12   12   10   10
    0.22130062450E-02   12   12   11    1
   -0.49032862019E-03   12   12   11    2
    0.21369977636E-02   12   12   11    3
    0.12287195176E-01   12   12   11    4
   -0.54730742352E-02   12   12   11    5
    0.55991790477E-02   12   12   11    6
    0.66678469018E-02   12   12   11    7
    0.78662126294E-03   12   12   11    8
    0.30723317154E-02   12   12   11    9
   -0.71362829300E-02   12   12   11   10
    0.80044907355       12   12   11   11
   -0.38217218266E-02   12   12   12    1
   -0.33602126245E-02   12   12   12    2
   -0.34660297472E-02   12   12   12    3
   -0.14682271605E-02   12   12   12    4
   -0.13022547758E-01   12   12   12    5
   -0.78628800531E-02   12   12   12    6
    0.54434561165E-02   12   12   12    7
   -0.32116087029E-02   12   12   12    8
    0.20167853724E-02   12   12   12    9
    0.10364047994E-01   12   12   12   10
   -0.31174439849E-02   12   12   12   11
    0.86743035600       12   12   12   12
    0.10335583730E-01   13    1    1    1
   -0.32046342474E-04   13    1    2    1
    0.10390031242E-01   13    1    2    2
   -0.53748981565E-04   13    1    3    1
   -0.22795353567E-04   13    1    3    2
    0.10863680966E-01   13    1    3    3
    0.47561262495E-04   13    1    4    1
   -0.44251483012E-05   13    1    4    2
    0.27955163702E-03   13    1    4    3
    0.10064828384E-01   13    1    4    4
    0.72689660908E-04   13    1    5    1
    0.19023054878E-04   13    1    5    2
    0.19114150718E-03   13    1    5    3
    0.11197960061E-03   13    1    5    4
    0.99869186017E-02   13    1    5    5
    0.87104080081E-03   13    1    6    1
    0.32095971421E-03   13    1    6    2
    0.15090008159E-02   13    1    6    3
    0.24882572378E-02   13    1    6    4
    0.18350019754E-02   13    1    6    5
    0.40317270283E-02   13    1    6    6
    0.74553629391E-04   13    1    7    1
    0.12843913225E-02   13    1    7    2
   -0.32706153274E-03   13    1    7    3
    0.18820091931E-02   13    1    7    4
   -0.27078499037E-02   13    1    7    5
    0.42054168378E-04   13    1    7    6
    0.46389763073E-02   13    1    7    7
    0.32678641600E-02   13    1    8    1
    0.96289934209E-04   13    1    8    2
    0.95008325479E-04   13    1    8    3
   -0.54530415621E-03   13    1    8    4
   -0.32697914892E-03   13    1    8    5
   -0.20675821814E-03   13    1    8    6
   -0.12580254780E-03   13    1    8    7
    0.68678518056E-02   13    1    8    8
    0.16779541807E-03   13    1    9    1
   -0.29541317078E-02   13    1    9    2
    0.23991033672E-03   13    1    9    3
    0.89376376532E-03   13    1    9    4
   -0.97198616126E-03   13    1    9    5
    0.45975523182E-04   13    1    9    6
   -0.74731155190E-04   13    1    9    7
   -0.59751796698E-04   13    1    9    8
    0.52573165192E-02   13    1    9    9
    0.21430687684E-03   13    1   10    1
   -0.27396601070E-03   13    1   10    2
   -0.29255178225E-02   13    1   10    3
    0.58603570430E-03   13    1   10    4
    0.69289466585E-03   13    1   10    5
    0.27872258765E-03   13    1   10    6
    0.15283754350E-03   13    1   10    7
    0.90540560267E-05   13    1   10    8
   -0.10294007529E-03   13    1   10    9
    0.61429255862E-02   13    1   10   10
    0.10990694650E-03   13    1   11    1
    0.39518694917E-04   13    1   11    2
    0.61687348427E-04   13    1   11    3
    0.73695168040E-03   13    1   11    4
   -0.37621977873E-03   13    1   11    5
   -0.22691457369E-03   13    1   11    6
   -0.34479867527E-03   13    1   11    7
    0.36696154040E-05   13    1   11    8
   -0.10836522885E-03   13    1   11    9
   -0.33526979546E-04   13    1   11   10
    0.10025801029E-01   13    1   11   11
   -0.20720377918E-03   13    1   12    1
   -0.96088739723E-04   13    1   12    2
   -0.12192473412E-03   13    1   12    3
   -0.66066645473E-04   13    1   12    4
   -0.73408076638E-03   13    1   12    5
    0.32377685947E-03   13    1   12    6
   -0.24543332902E-03   13    1   12    7
   -0.72467299370E-04   13    1   12    8
   -0.11709633571E-03   13    1   12    9
    0.67692180190E-04   13    1   12   10
   -0.11448262500E-03   13    1   12   11
    0.10108716040E-01   13    1   12   12
    0.11082115613E-02   13    1   13    1
   -0.39028022246E-04   13    2    1    1
    0.62227818035E-03   13    2    2    1
   -0.12585127805E-04   13    2    2    2
   -0.50389420226E-04   13    2    3    1
    0.18126294618E-03   13    2    3    2
   -0.63041529284E-04   13    2    3    3
    0.71111664313E-04   13    2    4    1
   -0.27025561585E-03   13    2    4    2
    0.79838559043E-04   13    2    4    3
    0.26947257718E-03   13    2    4    4
   -0.36938359051E-04   13    2    5    1
   -0.13093262942E-03   13    2    5    2
   -0.73608547868E-04   13    2    5    3
   -0.86276034595E-04   13    2    5    4
   -0.45100641426E-03   13    2    5    5
    0.72777878913E-04   13    2    6    1
   -0.45575378831E-04   13    2    6    2
    0.79869183608E-05   13    2    6    3
    0.64260513478E-04   13    2    6    4
   -0.10649090621E-03   13    2    6    5
   -0.45209069868E-04   13    2    6    6
    0.48192479147E-04   13    2    7    1
    0.25159427341E-04   13    2    7    2
    0.11709546789E-03   13    2    7    3
    0.81628264617E-04   13    2    7    4
   -0.27621169435E-04   13    2    7    5
    0.71334986499E-04   13    2    7    6
   -0.20657763298E-03   13    2    7    7
   -0.66799444721E-05   13    2    8    1
    0.16512508757E-03   13    2    8    2
    0.28204795787E-04   13    2    8    3
   -0.10625699397E-04   13    2    8    4
    0.24746947729E-04   13    2    8    5
   -0.49172945201E-04   13    2    8    6
    0.14897305034E-03   13    2    8    7
   -0.11524857012E-04   13    2    8    8
   -0.13215758057E-03   13    2    9    1
    0.76261743260E-04   13    2    9    2
    0.27741503514E-04   13    2    9    3
    0.54975154050E-04   13    2    9    4
    0.62020998212E-04   13    2    9    5
   -0.34035110291E-04   13    2    9    6
    0.16956046171E-05   13    2    9    7
   -0.31795914254E-03   13    2    9    8
    0.67609609884E-04   13    2    9    9
   -0.51417522197E-04   13    2   10    1
   -0.35614610507E-04   13    2   10    2
   -0.71449895009E-05   13    2   10    3
   -0.26029620514E-04   13    2   10    4
    0.40358383146E-04   13    2   10    5
   -0.14345280239E-04   13    2   10    6
    0.70416406706E-05   13    2   10    7
    0.19739502346E-07   13    2   10    8
    0.13049887144E-03   13    2   10    9
   -0.40958970659E-04   13    2   10   10
   -0.19599542310E-04   13    2   11    1
    0.21055341766E-04   13    2   11    2
    0.21476439826E-04   13    2   11    3
    0.61877576715E-04   13    2   11    4
   -0.19811126051E-04   13    2   11    5
   -0.91715541180E-04   13    2   11    6
   -0.42915629215E-04   13    2   11    7
    0.19205575991E-04   13    2   11    8
    0.19324376342E-05   13    2   11    9
    0.36913783198E-04   13    2   11   10
   -0.26295420661E-03   13    2   11   11
    0.28247009060E-04   13    2   12    1
    0.40823609004E-04   13    2   12    2
    0.38800081815E-05   13    2   12    3
    0.25283285877E-05   13    2   12    4
    0.17012299042E-04   13    2   12    5
   -0.38215426063E-04   13    2   12    6
   -0.16036337493E-04   13    2   12    7
   -0.11485315712E-04   13    2   12    8
    0.29461377703E-04   13    2   12    9
    0.20021938665E-04   13    2   12   10
    0.43741166645E-04   13    2   12   11
    0.12071079610E-03   13    2   12   12
    0.19026652228E-04   13    2   13    1
    0.17623128091E-03   13    2   13    2
    0.35343660936E-03   13    3    1    1
   -0.39028496048E-04   13    3    2    1
    0.66328221730E-03   13    3    2    2
    0.20727165142E-03   13    3    3    1
   -0.21092026961E-04   13    3    3    2
    0.47076195944E-03   13    3    3    3
    0.19762478820E-04   13    3    4    1
   -0.14128400167E-03   13    3    4    2
   -0.10720873701E-03   13    3    4    3
    0.40111111113E-03   13    3    4    4
    0.98453093175E-06   13    3    5    1
    0.15086791966E-03   13    3    5    2
   -0.11006091980E-03   13    3    5    3
    0.71919839066E-04   13    3    5    4
    0.26135013473E-03   13    3    5    5
    0.63993627214E-03   13    3    6    1
    0.55175540554E-04   13    3    6    2
    0.10515518503E-03   13    3    6    3
    0.48713836374E-04   13    3    6    4
    0.11769959115E-03   13    3    6    5
    0.60883505896E-04   13    3    6    6
   -0.16095731766E-05   13    3    7    1
    0.40321751114E-03   13    3    7    2
   -0.82237208124E-04   13    3    7    3
    0.49003383105E-03   13    3    7    4
   -0.77789183186E-03   13    3    7    5
    0.10104100455E-03   13    3    7    6
   -0.93065126453E-03   13    3    7    7
    0.30113204354E-03   13    3    8    1
    0.78842356004E-04   13    3    8    2
    0.20667560974E-03   13    3    8    3
    0.80910770681E-04   13    3    8    4
    0.41611235574E-04   13    3    8    5
   -0.64936421223E-03   13    3    8    6
   -0.10694996530E-03   13    3    8    7
    0.13775866199E-03   13    3    8    8
   -0.34421464576E-04   13    3    9    1
    0.36226702353E-03   13    3    9    2
   -0.73497928689E-05   13    3    9    3
   -0.14323282960E-03   13    3    9    4
    0.69078372556E-04   13    3    9    5
    0.91269714876E-04   13    3    9    6
    0.59732787016E-06   13    3    9    7
    0.10676761363E-03   13    3    9    8
    0.11979390279E-02   13    3    9    9
   -0.32591544367E-03   13    3   10    1
   -0.13037635666E-04   13    3   10    2
   -0.33132784508E-03   13    3   10    3
    0.12042749262E-03   13    3   10    4
    0.16190864103E-03   13    3   10    5
    0.61338279169E-04   13    3   10    6
    0.72295730257E-04   13    3   10    7
   -0.22819648885E-03   13    3   10    8
    0.54510964514E-04   13    3   10    9
    0.18159933845E-03   13    3   10   10
   -0.16744089589E-03   13    3   11    1
    0.22109793959E-03   13    3   11    2
    0.17534989101E-04   13    3   11    3
    0.17891182828E-03   13    3   11    4
   -0.14850167048E-03   13    3   11    5
   -0.11980201766E-03   13    3   11    6
   -0.26684192615E-03   13    3   11    7
    0.74466993125E-04   13    3   11    8
    0.63058546403E-04   13    3   11    9
    0.70072867881E-04   13    3   11   10
   -0.12108361768E-02   13    3   11   11
    0.23831165819E-03   13    3   12    1
    0.18519467157E-03   13    3   12    2
   -0.85279628739E-04   13    3   12    3
   -0.10218940631E-04   13    3   12    4
   -0.18904556717E-03   13    3   12    5
    0.21670855419E-03   13    3   12    6
   -0.20991416285E-03   13    3   12    7
   -0.11543048718E-03   13    3   12    8
    0.56261679826E-04   13    3   12    9
   -0.71987278749E-04   13    3   12   10
   -0.81030283190E-04   13    3   12   11
   -0.10928278933E-02   13    3   12   12
    0.12540382954E-03   13    3   13    1
    0.64635720465E-04   13    3   13    2
    0.54734409903E-03   13    3   13    3
   -0.30975010735E-02   13    4    1    1
   -0.67922830809E-04   13    4    2    1
   -0.31856545846E-02   13    4    2    2
   -0.32804717416E-03   13    4    3    1
   -0.26690601063E-03   13    4    3    2
   -0.36450347966E-02   13    4    3    3
    0.60190553538E-03   13    4    4    1
   -0.33094318629E-03   13    4    4    2
    0.19814621694E-04   13    4    4    3
   -0.38261032576E-02   13    4    4    4
   -0.52193063724E-04   13    4    5    1
    0.27345305219E-03   13    4    5    2
    0.76592890171E-04   13    4    5    3
    0.32599413222E-04   13    4    5    4
   -0.37300191303E-02   13    4    5    5
    0.80832536443E-04   13    4    6    1
   -0.29376117911E-04   13    4    6    2
   -0.41263610599E-03   13    4    6    3
   -0.80541430955E-03   13    4    6    4
   -0.57083771586E-03   13    4    6    5
   -0.16080802242E-02   13    4    6    6
    0.37261127837E-04   13    4    7    1
   -0.21543998152E-03   13    4    7    2
    0.11295239007E-03   13    4    7    3
   -0.42674368284E-03   13    4    7    4
    0.50147517740E-03   13    4    7    5
   -0.59556025602E-04   13    4    7    6
   -0.24866787881E-02   13    4    7    7
   -0.89800615235E-03   13    4    8    1
   -0.21554344284E-05   13    4    8    2
    0.45399214327E-04   13    4    8    3
    0.33306943155E-03   13    4    8    4
    0.13171972571E-03   13    4    8    5
   -0.56875736700E-04   13    4    8    6
    0.21380208022E-03   13    4    8    7
   -0.23350301189E-02   13    4    8    8
   -0.52772366012E-04   13    4    9    1
    0.12191045152E-02   13    4    9    2
   -0.81733258277E-04   13    4    9    3
   -0.39955244782E-03   13    4    9    4
    0.33248978319E-03   13    4    9    5
    0.19678341175E-03   13    4    9    6
   -0.48118805972E-04   13    4    9    7
    0.15461602411E-03   13    4    9    8
   -0.12087719661E-02   13    4    9    9
   -0.20358701768E-03   13    4   10    1
    0.80442238401E-04   13    4   10    2
    0.87455778120E-03   13    4   10    3
   -0.22151892895E-03   13    4   10    4
   -0.19033532313E-03   13    4   10    5
   -0.37780059996E-04   13    4   10    6
    0.13173858247E-03   13    4   10    7
    0.22081609305E-03   13    4   10    8
   -0.17192370848E-04   13    4   10    9
   -0.22555816152E-02   13    4   10   10
   -0.11308450781E-03   13    4   11    1
    0.15063077512E-03   13    4   11    2
   -0.20989707214E-05   13    4   11    3
   -0.14209417024E-03   13    4   11    4
    0.22017619564E-04   13    4   11    5
   -0.33526206238E-04   13    4   11    6
   -0.10233813220E-03   13    4   11    7
    0.55039050382E-04   13    4   11    8
    0.89218195652E-04   13    4   11    9
    0.74230744942E-04   13    4   11   10
   -0.50356007608E-02   13    4   11   11
    0.26927746167E-03   13    4   12    1
    0.15659663995E-03   13    4   12    2
   -0.76791190149E-05   13    4   12    3
    0.72071438451E-06   13    4   12    4
    0.14620106629E-03   13    4   12    5
    0.22563204173E-04   13    4   12    6
   -0.72964743696E-04   13    4   12    7
   -0.10181438703E-03   13    4   12    8
    0.89385602607E-04   13    4   12    9
   -0.75826611775E-04   13    4   12   10
    0.39066685115E-04   13    4   12   11
   -0.48703507418E-02   13    4   12   12
   -0.21232529747E-03   13    4   13    1
    0.34485294830E-04   13    4   13    2
    0.33065831944E-03   13    4   13    3
    0.47930095872E-03   13    4   13    4
   -0.18468370048E-02   13    5    1    1
    0.37219594680E-04   13    5    2    1
   -0.18279265053E-02   13    5    2    2
   -0.24293182846E-03   13    5    3    1
    0.32327016014E-03   13    5    3    2
   -0.22101246821E-02   13    5    3    3
   -0.59895715531E-04   13    5    4    1
   -0.97091016384E-04   13    5    4    2
    0.11436846162E-03   13    5    4    3
   -0.21774138346E-02   13    5    4    4
    0.61372468782E-03   13    5    5    1
    0.29606673629E-03   13    5    5    2
   -0.91435155409E-04   13    5    5    3
   -0.50820966988E-04   13    5    5    4
   -0.23910744360E-02   13    5    5    5
    0.83883800052E-04   13    5    6    1
   -0.92563049080E-04   13    5    6    2
   -0.23068579471E-03   13    5    6    3
   -0.52530608048E-03   13    5    6    4
   -0.27460364295E-03   13    5    6    5
   -0.95561384172E-03   13    5    6    6
   -0.89967933102E-04   13    5    7    1
   -0.12968493330E-03   13    5    7    2
   -0.17820621452E-04   13    5    7    3
   -0.23701697535E-03   13    5    7    4
    0.27570012692E-03   13    5    7    5
    0.21516670106E-03   13    5    7    6
   -0.15818927728E-02   13    5    7    7
   -0.55262933914E-03   13    5    8    1
    0.23907384163E-04   13    5    8    2
    0.30611523104E-04   13    5    8    3
    0.15530574617E-03   13    5    8    4
    0.18081757908E-03   13    5    8    5
   -0.44837903522E-04   13    5    8    6
   -0.31240669252E-03   13    5    8    7
   -0.13486569154E-02   13    5    8    8
   -0.97633709437E-04   13    5    9    1
    0.76835833734E-03   13    5    9    2
   -0.54324150564E-04   13    5    9    3
   -0.22398809470E-03   13    5    9    4
    0.20681367279E-03   13    5    9    5
   -0.11424883973E-03   13    5    9    6
   -0.24708696090E-04   13    5    9    7
   -0.90233995323E-04   13    5    9    8
   -0.69609636039E-03   13    5    9    9
   -0.12934207234E-03   13    5   10    1
    0.64109937064E-04   13    5   10    2
    0.53989208880E-03   13    5   10    3
   -0.11982688219E-03   13    5   10    4
   -0.15311742576E-03   13    5   10    5
   -0.60001191705E-04   13    5   10    6
   -0.14659596536E-03   13    5   10    7
    0.18087036717E-03   13    5   10    8
    0.20373720448E-03   13    5   10    9
   -0.12877850266E-02   13    5   10   10
   -0.15943688674E-03   13    5   11    1
    0.85910475721E-04   13    5   11    2
   -0.14419981143E-04   13    5   11    3
   -0.68756136304E-04   13    5   11    4
    0.24447443356E-04   13    5   11    5
    0.11404214605E-04   13    5   11    6
   -0.62069221405E-04   13    5   11    7
    0.76379304739E-04   13    5   11    8
    0.68941886902E-04   13    5   11    9
    0.27923102052E-04   13    5   11   10
   -0.27264983723E-02   13    5   11   11
    0.11373142724E-03   13    5   12    1
    0.12061764341E-03   13    5   12    2
   -0.26883302259E-04   13    5   12    3
    0.23586912077E-04   13    5   12    4
    0.47075993675E-04   13    5   12    5
    0.56020008532E-04   13    5   12    6
   -0.77858963817E-04   13    5   12    7
   -0.50316540511E-04   13    5   12    8
    0.44778541488E-04   13    5   12    9
   -0.54134625983E-04   13    5   12   10
   -0.15752780528E-04   13    5   12   11
   -0.28519967847E-02   13    5   12   12
   -0.11023572808E-03   13    5   13    1
    0.45210950655E-04   13    5   13    2
    0.23262335404E-03   13    5   13    3
    0.21683344638E-03   13    5   13    4
    0.29022034914E-03   13    5   13    5
    0.20320378320E-02   13    6    1    1
    0.66247875910E-04   13    6    2    1
    0.16037347287E-02   13    6    2    2
    0.98486609194E-03   13    6    3    1
    0.47938393315E-04   13    6    3    2
    0.26388929532E-02   13    6    3    3
   -0.51885187361E-03   13    6    4    1
    0.68623982897E-03   13    6    4    2
   -0.21817079406E-03   13    6    4    3
    0.29849754009E-02   13    6    4    4
   -0.37526319330E-03   13    6    5    1
   -0.82443733659E-03   13    6    5    2
   -0.15950036977E-04   13    6    5    3
   -0.19469695726E-03   13    6    5    4
    0.33223775609E-02   13    6    5    5
   -0.10434062366E-02   13    6    6    1
   -0.39771035256E-04   13    6    6    2
    0.14913788093E-03   13    6    6    3
    0.57767564161E-03   13    6    6    4
    0.24460511595E-03   13    6    6    5
    0.15426880909E-02   13    6    6    6
    0.27756090544E-04   13    6    7    1
   -0.50631563900E-03   13    6    7    2
    0.53861460848E-04   13    6    7    3
   -0.52423017781E-03   13    6    7    4
    0.93530752886E-03   13    6    7    5
   -0.17056640777E-03   13    6    7    6
    0.47310250613E-02   13    6    7    7
    0.31891505647E-03   13    6    8    1
   -0.13066694448E-03   13    6    8    2
   -0.34934021358E-03   13    6    8    3
   -0.19502321429E-03   13    6    8    4
   -0.85937553441E-04   13    6    8    5
    0.10062990223E-02   13    6    8    6
    0.10949945851E-03   13    6    8    7
    0.21881714197E-02   13    6    8    8
    0.15218496860E-03   13    6    9    1
   -0.18525638563E-02   13    6    9    2
    0.77983492831E-04   13    6    9    3
    0.65391279583E-03   13    6    9    4
   -0.51228534252E-03   13    6    9    5
   -0.20101154699E-03   13    6    9    6
   -0.12112089503E-03   13    6    9    7
   -0.19444860221E-03   13    6    9    8
   -0.10440542655E-02   13    6    9    9
    0.81196106279E-03   13    6   10    1
   -0.64806966099E-04   13    6   10    2
   -0.29389518635E-03   13    6   10    3
   -0.39985293771E-04   13    6   10    4
   -0.12970928976E-03   13    6   10    5
    0.16220903473E-03   13    6   10    6
   -0.20280514236E-03   13    6   10    7
   -0.79181619890E-03   13    6   10    8
   -0.21481039194E-03   13    6   10    9
    0.20258585051E-02   13    6   10   10
    0.44426400888E-03   13    6   11    1
   -0.52207127574E-03   13    6   11    2
   -0.69811951213E-04   13    6   11    3
   -0.39368572342E-03   13    6   11    4
    0.29067659576E-03   13    6   11    5
    0.55083010495E-04   13    6   11    6
    0.48770524551E-03   13    6   11    7
   -0.25051787911E-03   13    6   11    8
   -0.27444558620E-03   13    6   11    9
   -0.92154999647E-04   13    6   11   10
   -0.99772046508E-03   13    6   11   11
   -0.64671114075E-03   13    6   12    1
   -0.45016835970E-03   13    6   12    2
    0.21516805574E-03   13    6   12    3
    0.50350783476E-04   13    6   12    4
    0.36607593779E-03   13    6   12    5
   -0.18590818526E-03   13    6   12    6
    0.42060861502E-03   13    6   12    7
    0.37724495229E-03   13    6   12    8
   -0.19825164058E-03   13    6   12    9
    0.40463370053E-04   13    6   12   10
    0.44191613041E-03   13    6   12   11
   -0.15281976126E-02   13    6   12   12
   -0.23628831585E-03   13    6   13    1
   -0.16035389737E-03   13    6   13    2
   -0.10356297360E-02   13    6   13    3
   -0.72619349407E-03   13    6   13    4
   -0.50868522348E-03   13    6   13    5
    0.39587527742E-02   13    6   13    6
   -0.17671861493E-03   13    7    1    1
    0.18556353879E-04   13    7    2    1
   -0.14910234995E-03   13    7    2    2
   -0.18381038552E-05   13    7    3    1
    0.30012643103E-03   13    7    3    2
   -0.19106318447E-03   13    7    3    3
   -0.15432942080E-03   13    7    4    1
    0.92899453932E-04   13    7    4    2
    0.80511855097E-04   13    7    4    3
   -0.13911048877E-03   13    7    4    4
    0.17159946094E-03   13    7    5    1
    0.71556672366E-04   13    7    5    2
   -0.14663466609E-03   13    7    5    3
   -0.26069393247E-04   13    7    5    4
   -0.19141311316E-03   13    7    5    5
    0.53824983548E-04   13    7    6    1
   -0.19580715325E-03   13    7    6    2
    0.34745680208E-06   13    7    6    3
   -0.63294072004E-04   13    7    6    4
    0.39976360684E-04   13    7    6    5
   -0.74977736937E-04   13    7    6    6
    0.92575893247E-04   13    7    7    1
   -0.12967746457E-04   13    7    7    2
   -0.26257433025E-03   13    7    7    3
    0.70472257547E-04   13    7    7    4
    0.60057664763E-04   13    7    7    5
    0.16167075913E-03   13    7    7    6
   -0.28294237128E-03   13    7    7    7
   -0.69879972556E-04   13    7    8    1
    0.94889903970E-04   13    7    8    2
   -0.42153114435E-04   13    7    8    3
    0.22601181305E-03   13    7    8    4
   -0.21019230271E-03   13    7    8    5
   -0.96783458075E-04   13    7    8    6
   -0.60929242762E-03   13    7    8    7
   -0.61958379822E-04   13    7    8    8
    0.98306249600E-04   13    7    9    1
    0.62401591844E-04   13    7    9    2
    0.87509901328E-04   13    7    9    3
    0.69960962101E-04   13    7    9    4
    0.72631630353E-04   13    7    9    5
   -0.38958149870E-03   13    7    9    6
    0.45457903922E-05   13    7    9    7
   -0.22153696685E-03   13    7    9    8
   -0.72489893523E-04   13    7    9    9
    0.17340372655E-04   13    7   10    1
    0.94929919049E-04   13    7   10    2
    0.66092114363E-04   13    7   10    3
    0.61795572720E-04   13    7   10    4
   -0.14763885287E-03   13    7   10    5
   -0.47722483765E-04   13    7   10    6
   -0.52771399972E-03   13    7   10    7
   -0.52518021596E-04   13    7   10    8
    0.11255688898E-03   13    7   10    9
   -0.13492840552E-04   13    7   10   10
   -0.45415684063E-04   13    7   11    1
    0.26678021121E-05   13    7   11    2
   -0.19509143445E-04   13    7   11    3
   -0.18404590499E-04   13    7   11    4
   -0.26700836083E-04   13    7   11    5
   -0.81546467332E-06   13    7   11    6
    0.52449152622E-04   13    7   11    7
    0.11388977552E-03   13    7   11    8
    0.71263218740E-04   13    7   11    9
    0.11899878662E-04   13    7   11   10
    0.15352272080E-02   13    7   11   11
   -0.26290124110E-04   13    7   12    1
   -0.18212485500E-04   13    7   12    2
   -0.30399452585E-04   13    7   12    3
   -0.10756406400E-04   13    7   12    4
   -0.72907146787E-04   13    7   12    5
    0.36380071298E-04   13    7   12    6
    0.40827957985E-04   13    7   12    7
    0.47520168614E-04   13    7   12    8
   -0.24955298800E-04   13    7   12    9
    0.51627126728E-04   13    7   12   10
    0.14452205528E-04   13    7   12   11
    0.17005098127E-02   13    7   12   12
    0.23189463236E-04   13    7   13    1
   -0.25627923271E-04   13    7   13    2
    0.11618386529E-04   13    7   13    3
   -0.75877613007E-04   13    7   13    4
    0.96950262676E-04   13    7   13    5
   -0.21217216460E-04   13    7   13    6
    0.34215858910E-03   13    7   13    7
   -0.78521476994E-02   13    8    1    1
    0.70950325926E-05   13    8    2    1
   -0.81339141560E-02   13    8    2    2
    0.84266826003E-05   13    8    3    1
    0.42493949243E-04   13    8    3    2
   -0.83973225766E-02   13    8    3    3
    0.48744453512E-04   13    8    4    1
   -0.10414246895E-03   13    8    4    2
    0.11420749946E-04   13    8    4    3
   -0.80074059765E-02   13    8    4    4
   -0.83887040183E-05   13    8    5    1
    0.13948650975E-03   13    8    5    2
   -0.30044894187E-06   13    8    5    3
   -0.87398249415E-04   13    8    5    4
   -0.79583212453E-02   13    8    5    5
   -0.14352037972E-03   13    8    6    1
   -0.22018190787E-04   13    8    6    2
   -0.28101898909E-04   13    8    6    3
   -0.34603626297E-04   13    8    6    4
   -0.33626373718E-04   13    8    6    5
   -0.54816138210E-02   13    8    6    6
   -0.49612014191E-04   13    8    7    1
    0.43906354769E-04   13    8    7    2
   -0.26984637552E-04   13    8    7    3
   -0.11167637342E-03   13    8    7    4
    0.17937578230E-03   13    8    7    5
   -0.33864667021E-04   13    8    7    6
   -0.68386682934E-02   13    8    7    7
    0.31789167274E-03   13    8    8    1
   -0.61299913419E-05   13    8    8    2
    0.14029245423E-04   13    8    8    3
   -0.16384705052E-03   13    8    8    4
   -0.73343825626E-04   13    8    8    5
    0.27734148608E-03   13    8    8    6
    0.53479299399E-04   13    8    8    7
   -0.80315864381E-02   13    8    8    8
   -0.39768035363E-04   13    8    9    1
    0.73179213880E-04   13    8    9    2
    0.39691515222E-04   13    8    9    3
   -0.98518306888E-04   13    8    9    4
    0.11219591825E-03   13    8    9    5
    0.25054984944E-04   13    8    9    6
    0.21198796132E-03   13    8    9    7
   -0.78547520613E-05   13    8    9    8
   -0.68551716404E-02   13    8    9    9
   -0.24637384532E-04   13    8   10    1
    0.23369176620E-04   13    8   10    2
   -0.11522435962E-03   13    8   10    3
    0.47145647736E-05   13    8   10    4
   -0.89077876439E-05   13    8   10    5
   -0.47722512814E-03   13    8   10    6
   -0.52564313566E-04   13    8   10    7
    0.11455531790E-03   13    8   10    8
    0.61006997969E-04   13    8   10    9
   -0.73243810965E-02   13    8   10   10
   -0.13126022943E-04   13    8   11    1
   -0.41389305478E-05   13    8   11    2
   -0.50413711999E-05   13    8   11    3
   -0.83995990978E-04   13    8   11    4
    0.28315314477E-04   13    8   11    5
    0.54115958854E-03   13    8   11    6
    0.53366255374E-03   13    8   11    7
    0.58707730696E-04   13    8   11    8
    0.26312904172E-03   13    8   11    9
   -0.30258643798E-03   13    8   11   10
    0.12943493386E-01   13    8   11   11
    0.15325931709E-04   13    8   12    1
   -0.46616142949E-05   13    8   12    2
    0.10254352755E-04   13    8   12    3
    0.35543527968E-04   13    8   12    4
    0.96740829902E-04   13    8   12    5
   -0.73220859505E-03   13    8   12    6
    0.38991308664E-03   13    8   12    7
   -0.18363375918E-03   13    8   12    8
    0.18825750724E-03   13    8   12    9
    0.36444856853E-03   13    8   12   10
   -0.47772540676E-03   13    8   12   11
    0.13215116420E-01   13    8   12   12
   -0.14915251952E-03   13    8   13    1
   -0.21688568678E-05   13    8   13    2
   -0.34308895406E-04   13    8   13    3
   -0.54533659245E-05   13    8   13    4
   -0.35121209675E-06   13    8   13    5
   -0.90411543206E-04   13    8   13    6
    0.70935546834E-04   13    8   13    7
    0.13419083319E-02   13    8   13    8
   -0.24305643256E-03   13    9    1    1
    0.97568990332E-04   13    9    2    1
   -0.27830328193E-03   13    9    2    2
   -0.29467411094E-05   13    9    3    1
    0.95107528630E-04   13    9    3    2
   -0.26984788350E-03   13    9    3    3
   -0.69932736458E-05   13    9    4    1
   -0.31388630519E-04   13    9    4    2
    0.20083041799E-04   13    9    4    3
   -0.18457387049E-03   13    9    4    4
   -0.19583178263E-05   13    9    5    1
   -0.16035261483E-04   13    9    5    2
   -0.20523323973E-04   13    9    5    3
   -0.38093808971E-04   13    9    5    4
   -0.35461822508E-03   13    9    5    5
   -0.33895034863E-04   13    9    6    1
   -0.10415994035E-03   13    9    6    2
   -0.14087503752E-04   13    9    6    3
   -0.63914606411E-04   13    9    6    4
    0.84334058809E-04   13    9    6    5
   -0.14360844452E-03   13    9    6    6
    0.27586630816E-04   13    9    7    1
   -0.93156622244E-05   13    9    7    2
   -0.28656374360E-04   13    9    7    3
   -0.16067618019E-03   13    9    7    4
   -0.70561673385E-04   13    9    7    5
    0.30907752915E-03   13    9    7    6
   -0.15341254846E-03   13    9    7    7
   -0.47675323367E-04   13    9    8    1
   -0.28782835365E-03   13    9    8    2
    0.33945176191E-04   13    9    8    3
    0.63950265214E-04   13    9    8    4
   -0.10194900939E-03   13    9    8    5
    0.70710199080E-04   13    9    8    6
   -0.71686758142E-04   13    9    8    7
   -0.18919481753E-03   13    9    8    8
    0.40042839330E-04   13    9    9    1
   -0.21722541845E-04   13    9    9    2
    0.21327746756E-03   13    9    9    3
   -0.16219485556E-03   13    9    9    4
   -0.12689639626E-03   13    9    9    5
    0.15829369236E-03   13    9    9    6
    0.28151949425E-04   13    9    9    7
   -0.46040493686E-03   13    9    9    8
   -0.38319677079E-03   13    9    9    9
   -0.29355935064E-04   13    9   10    1
    0.16223677661E-03   13    9   10    2
    0.32850047843E-04   13    9   10    3
   -0.39784188958E-04   13    9   10    4
    0.53881141434E-04   13    9   10    5
   -0.73616661830E-04   13    9   10    6
    0.67699661735E-04   13    9   10    7
    0.41635816239E-04   13    9   10    8
    0.35128183519E-03   13    9   10    9
   -0.17681440460E-03   13    9   10   10
   -0.13686033557E-04   13    9   11    1
   -0.86369191080E-05   13    9   11    2
   -0.97020399194E-06   13    9   11    3
    0.42429264583E-04   13    9   11    4
   -0.51637504868E-05   13    9   11    5
   -0.60848645454E-04   13    9   11    6
    0.35059570385E-04   13    9   11    7
    0.57782627322E-04   13    9   11    8
    0.42418331419E-04   13    9   11    9
   -0.39136402714E-04   13    9   11   10
    0.17923446676E-02   13    9   11   11
   -0.24454142803E-04   13    9   12    1
    0.56356120134E-05   13    9   12    2
   -0.72874240200E-05   13    9   12    3
    0.12427061339E-04   13    9   12    4
    0.39915505945E-05   13    9   12    5
   -0.52148614700E-04   13    9   12    6
    0.60896938697E-04   13    9   12    7
    0.44856174565E-04   13    9   12    8
    0.31080623309E-04   13    9   12    9
    0.25454292957E-04   13    9   12   10
   -0.10006177228E-04   13    9   12   11
    0.17055284468E-02   13    9   12   12
    0.87771707720E-07   13    9   13    1
    0.12746856331E-03   13    9   13    2
   -0.49009857747E-05   13    9   13    3
   -0.59084167039E-04   13    9   13    4
    0.53952100000E-04   13    9   13    5
    0.27152629220E-04   13    9   13    6
    0.12046965525E-03   13    9   13    7
    0.96061055313E-04   13    9   13    8
    0.35702413032E-03   13    9   13    9
   -0.85397192964E-03   13   10    1    1
   -0.19773153211E-04   13   10    2    1
   -0.79966380913E-03   13   10    2    2
   -0.10334827373E-03   13   10    3    1
   -0.29635628009E-04   13   10    3    2
   -0.11055415313E-02   13   10    3    3
    0.13706139054E-04   13   10    4    1
   -0.12536598125E-03   13   10    4    2
    0.60710917849E-04   13   10    4    3
   -0.97255178130E-03   13   10    4    4
   -0.12584058808E-04   13   10    5    1
    0.12626236121E-03   13   10    5    2
    0.28970819125E-04   13   10    5    3
    0.12122846888E-03   13   10    5    4
   -0.11367863264E-02   13   10    5    5
    0.42480930373E-03   13   10    6    1
    0.89078673788E-05   13   10    6    2
   -0.49832496819E-04   13   10    6    3
   -0.31870394354E-03   13   10    6    4
   -0.17744477275E-03   13   10    6    5
   -0.39915541899E-03   13   10    6    6
   -0.12657933062E-05   13   10    7    1
    0.25254954166E-04   13   10    7    2
    0.94742243556E-05   13   10    7    3
    0.29501234361E-04   13   10    7    4
   -0.11267440773E-03   13   10    7    5
    0.30525535659E-04   13   10    7    6
   -0.13582211060E-02   13   10    7    7
   -0.22862899166E-03   13   10    8    1
    0.25828550094E-04   13   10    8    2
   -0.16128124053E-03   13   10    8    3
    0.26408821619E-03   13   10    8    4
    0.18652540095E-03   13   10    8    5
   -0.65450739243E-03   13   10    8    6
   -0.41245366841E-04   13   10    8    7
   -0.57558642406E-03   13   10    8    8
   -0.47148039763E-04   13   10    9    1
    0.61311139592E-03   13   10    9    2
   -0.49943825516E-04   13   10    9    3
   -0.20131508118E-03   13   10    9    4
    0.16181218965E-03   13   10    9    5
    0.64297161343E-04   13   10    9    6
   -0.43704554716E-04   13   10    9    7
    0.74357641764E-04   13   10    9    8
    0.58386518017E-04   13   10    9    9
    0.31755782304E-05   13   10   10    1
    0.24992729994E-04   13   10   10    2
    0.23618139745E-03   13   10   10    3
   -0.13975543783E-03   13   10   10    4
   -0.76087199102E-04   13   10   10    5
    0.61991214549E-04   13   10   10    6
    0.44519658722E-04   13   10   10    7
   -0.40043559375E-03   13   10   10    8
    0.22684518952E-04   13   10   10    9
   -0.81151684122E-03   13   10   10   10
   -0.14071699037E-03   13   10   11    1
    0.18001865834E-03   13   10   11    2
    0.32872187629E-04   13   10   11    3
    0.17352570298E-03   13   10   11    4
   -0.11667818227E-03   13   10   11    5
   -0.53150513614E-04   13   10   11    6
   -0.16049713170E-03   13   10   11    7
    0.10585063059E-03   13   10   11    8
    0.10243218560E-03   13   10   11    9
    0.72115067987E-05   13   10   11   10
    0.20559828499E-02   13   10   11   11
    0.20398879070E-03   13   10   12    1
    0.14877469480E-03   13   10   12    2
   -0.84719960674E-04   13   10   12    3
   -0.27686798991E-04   13   10   12    4
   -0.16063594720E-03   13   10   12    5
    0.74500410199E-04   13   10   12    6
   -0.12530930312E-03   13   10   12    7
   -0.17557453481E-03   13   10   12    8
    0.89318764412E-04   13   10   12    9
    0.22223978647E-04   13   10   12   10
   -0.24246819689E-03   13   10   12   11
    0.22862106706E-02   13   10   12   12
    0.12047276353E-03   13   10   13    1
    0.63965900464E-04   13   10   13    2
    0.37300934182E-03   13   10   13    3
    0.22683627547E-03   13   10   13    4
    0.15796774344E-03   13   10   13    5
   -0.10944203390E-02   13   10   13    6
    0.15406954609E-04   13   10   13    7
    0.57865768972E-04   13   10   13    8
    0.82710156168E-05   13   10   13    9
    0.52713556168E-03   13   10   13   10
    0.41081120352E-05   13   11    1    1
    0.32063066707E-04   13   11    2    1
   -0.15470307532E-03   13   11    2    2
    0.15544367125E-03   13   11    3    1
   -0.11765249502E-04   13   11    3    2
    0.10969304490E-04   13   11    3    3
    0.67238695401E-04   13   11    4    1
    0.10254328932E-03   13   11    4    2
   -0.27572348520E-04   13   11    4    3
    0.27263136458E-04   13   11    4    4
   -0.17111973222E-03   13   11    5    1
   -0.11731023878E-03   13   11    5    2
   -0.34751019921E-04   13   11    5    3
   -0.67792596045E-04   13   11    5    4
    0.75654593595E-04   13   11    5    5
   -0.17211579090E-03   13   11    6    1
    0.13370817231E-05   13   11    6    2
   -0.69852499138E-04   13   11    6    3
   -0.32430485737E-04   13   11    6    4
    0.21059021976E-04   13   11    6    5
   -0.19482742614E-03   13   11    6    6
   -0.89954364641E-04   13   11    7    1
   -0.11439667020E-03   13   11    7    2
   -0.12729310418E-04   13   11    7    3
   -0.20547672561E-03   13   11    7    4
    0.11818088840E-03   13   11    7    5
    0.16848091006E-03   13   11    7    6
    0.43843355152E-03   13   11    7    7
   -0.12980073155E-04   13   11    8    1
   -0.22360096038E-04   13   11    8    2
   -0.91295354199E-04   13   11    8    3
   -0.16534362814E-03   13   11    8    4
    0.48869294031E-04   13   11    8    5
    0.22144150208E-03   13   11    8    6
    0.32002958743E-03   13   11    8    7
   -0.51474972902E-04   13   11    8    8
   -0.34660782347E-04   13   11    9    1
   -0.23766094552E-03   13   11    9    2
   -0.53854334290E-05   13   11    9    3
    0.54812403335E-04   13   11    9    4
   -0.73698328507E-04   13   11    9    5
    0.73624731877E-04   13   11    9    6
   -0.24699123863E-04   13   11    9    7
    0.11576798652E-03   13   11    9    8
   -0.49802565562E-03   13   11    9    9
    0.93190896234E-04   13   11   10    1
   -0.96307148066E-09   13   11   10    2
    0.11864175079E-04   13   11   10    3
    0.23816328255E-04   13   11   10    4
   -0.18982327103E-04   13   11   10    5
   -0.16650543600E-04   13   11   10    6
   -0.81654042621E-06   13   11   10    7
   -0.98485406601E-04   13   11   10    8
   -0.50000488775E-04   13   11   10    9
   -0.19447090018E-04   13   11   10   10
    0.61397100298E-03   13   11   11    1
   -0.19809363053E-04   13   11   11    2
   -0.21570837783E-03   13   11   11    3
   -0.52860077205E-03   13   11   11    4
   -0.63502720290E-04   13   11   11    5
   -0.29717969646E-03   13   11   11    6
    0.20202121483E-03   13   11   11    7
    0.45411621679E-03   13   11   11    8
   -0.60673300507E-04   13   11   11    9
    0.24777138522E-03   13   11   11   10
   -0.51442530041E-02   13   11   11   11
    0.48937406267E-04   13   11   12    1
   -0.72665612524E-04   13   11   12    2
    0.20390992388E-04   13   11   12    3
    0.54728933480E-04   13   11   12    4
    0.34180710194E-05   13   11   12    5
    0.20098186101E-05   13   11   12    6
    0.81621861327E-04   13   11   12    7
   -0.16014191404E-03   13   11   12    8
    0.61809428936E-04   13   11   12    9
   -0.63550087206E-04   13   11   12   10
    0.33197826565E-02   13   11   12   11
    0.10523539259E-03   13   11   12   12
   -0.64562012929E-04   13   11   13    1
   -0.40113775389E-05   13   11   13    2
   -0.23602975562E-04   13   11   13    3
    0.49997251658E-03   13   11   13    4
   -0.29669831066E-03   13   11   13    5
    0.37677422608E-03   13   11   13    6
    0.25359743103E-03   13   11   13    7
   -0.17300483783E-03   13   11   13    8
    0.72016865266E-04   13   11   13    9
   -0.26614349710E-03   13   11   13   10
    0.30942980695E-01   13   11   13   11
   -0.68186563708E-03   13   12    1    1
   -0.16939031787E-04   13   12    2    1
   -0.41720398290E-03   13   12    2    2
   -0.21656921728E-03   13   12    3    1
   -0.22844613926E-04   13   12    3    2
   -0.65052976497E-03   13   12    3    3
    0.13609547377E-03   13   12    4    1
   -0.11307112100E-03   13   12    4    2
    0.38598775339E-04   13   12    4    3
   -0.65497842115E-03   13   12    4    4
   -0.65570739767E-04   13   12    5    1
    0.14371603114E-03   13   12    5    2
   -0.36397956812E-04   13   12    5    3
    0.70553679158E-04   13   12    5    4
   -0.78858393915E-03   13   12    5    5
    0.21232408685E-03   13   12    6    1
    0.24249384529E-04   13   12    6    2
    0.11047883763E-03   13   12    6    3
   -0.46647938234E-04   13   12    6    4
    0.50462420286E-04   13   12    6    5
   -0.58703504791E-03   13   12    6    6
   -0.48580119100E-04   13   12    7    1
    0.10394217980E-03   13   12    7    2
   -0.25327492834E-04   13   12    7    3
    0.51772083484E-04   13   12    7    4
   -0.30824820711E-03   13   12    7    5
    0.25574980101E-03   13   12    7    6
   -0.10106507987E-02   13   12    7    7
   -0.13719138690E-04   13   12    8    1
    0.44670398429E-04   13   12    8    2
    0.12708866765E-03   13   12    8    3
    0.57886124864E-04   13   12    8    4
    0.13612331653E-03   13   12    8    5
   -0.24946195093E-03   13   12    8    6
    0.16820726305E-03   13   12    8    7
   -0.52942078557E-03   13   12    8    8
   -0.78088353853E-04   13   12    9    1
    0.30816822558E-03   13   12    9    2
   -0.84380157896E-05   13   12    9    3
   -0.11446658161E-03   13   12    9    4
    0.46445562657E-04   13   12    9    5
    0.16439107293E-03   13   12    9    6
    0.41290173603E-04   13   12    9    7
    0.15587120649E-03   13   12    9    8
    0.11585615976E-03   13   12    9    9
   -0.12912577642E-03   13   12   10    1
    0.12477140531E-04   13   12   10    2
    0.17518916221E-04   13   12   10    3
   -0.39202599458E-04   13   12   10    4
   -0.98144556500E-05   13   12   10    5
    0.10895103723E-03   13   12   10    6
    0.80694856189E-04   13   12   10    7
    0.97567792431E-04   13   12   10    8
    0.50836950246E-04   13   12   10    9
   -0.52724854059E-03   13   12   10   10
    0.56162486708E-04   13   12   11    1
    0.93280701028E-04   13   12   11    2
    0.36920844577E-05   13   12   11    3
    0.34875429197E-04   13   12   11    4
   -0.36085128671E-04   13   12   11    5
   -0.57247568609E-04   13   12   11    6
   -0.11899046967E-03   13   12   11    7
   -0.17502517022E-03   13   12   11    8
    0.52913348080E-04   13   12   11    9
   -0.12658664763E-04   13   12   11   10
   -0.24538443649E-02   13   12   11   11
    0.60601796881E-03   13   12   12    1
   -0.28889006311E-04   13   12   12    2
   -0.21136356374E-03   13   12   12    3
   -0.25808004649E-03   13   12   12    4
   -0.37465813358E-03   13   12   12    5
   -0.15666724263E-03   13   12   12    6
   -0.10484904916E-04   13   12   12    7
    0.54934773986E-03   13   12   12    8
    0.22773100658E-03   13   12   12    9
    0.26246105949E-03   13   12   12   10
   -0.21406058462E-02   13   12   12   11
    0.43088360841E-02   13   12   12   12
    0.40022360667E-04   13   12   13    1
   -0.63973864858E-04   13   12   13    2
    0.10182788116E-04   13   12   13    3
    0.34053936413E-04   13   12   13    4
   -0.47979955408E-03   13   12   13    5
   -0.47946253564E-03   13   12   13    6
    0.19508107148E-03   13   12   13    7
   -0.19893947127E-04   13   12   13    8
    0.85069264982E-04   13   12   13    9
    0.35169626910E-03   13   12   13   10
    0.22140235619E-02   13   12   13   11
    0.29900387282E-01   13   12   13   12
    0.20448593057       13   13    1    1
    0.28660530923E-03   13   13    2    1
    0.20181800929       13   13    2    2
    0.86864792300E-03   13   13    3    1
    0.65843969991E-04   13   13    3    2
    0.20339297452       13   13    3    3
   -0.71632355335E-03   13   13    4    1
   -0.59494946802E-04   13   13    4    2
    0.34114783122E-02   13   13    4    3
    0.20262316340       13   13    4    4
   -0.40048880443E-04   13   13    5    1
    0.43532925436E-03   13   13    5    2
    0.26249441953E-02   13   13    5    3
    0.12952899636E-03   13   13    5    4
    0.20188206215       13   13    5    5
   -0.44426251236E-04   13   13    6    1
   -0.11164958576E-03   13   13    6    2
    0.41485206134E-03   13   13    6    3
   -0.51174386647E-03   13   13    6    4
   -0.38606986572E-03   13   13    6    5
    0.22866284310       13   13    6    6
   -0.64433062978E-03   13   13    7    1
    0.26532760705E-02   13   13    7    2
   -0.28810895748E-03   13   13    7    3
   -0.14742916413E-02   13   13    7    4
    0.24062888899E-02   13   13    7    5
   -0.89027749200E-03   13   13    7    6
    0.20470922877       13   13    7    7
    0.65827348973E-02   13   13    8    1
    0.41223368285E-03   13   13    8    2
    0.22562110203E-03   13   13    8    3
   -0.15237064186E-02   13   13    8    4
   -0.34077584846E-03   13   13    8    5
   -0.17087384430E-03   13   13    8    6
    0.21518649592E-02   13   13    8    7
    0.18909712071       13   13    8    8
   -0.82203201215E-03   13   13    9    1
    0.49728457113E-03   13   13    9    2
    0.38436449912E-03   13   13    9    3
   -0.25421085912E-02   13   13    9    4
    0.30767021940E-02   13   13    9    5
    0.82441590222E-03   13   13    9    6
    0.16205570235E-01   13   13    9    7
    0.22976312445E-02   13   13    9    8
    0.20552643338       13   13    9    9
    0.16449500838E-02   13   13   10    1
    0.31152665914E-03   13   13   10    2
   -0.33521984415E-02   13   13   10    3
    0.57783518691E-02   13   13   10    4
    0.45239442637E-02   13   13   10    5
   -0.18606458893E-01   13   13   10    6
    0.40215655915E-03   13   13   10    7
    0.14402249997E-03   13   13   10    8
   -0.34358689647E-03   13   13   10    9
    0.19891799767       13   13   10   10
    0.18900395238E-02   13   13   11    1
   -0.53081724227E-03   13   13   11    2
    0.17522912178E-02   13   13   11    3
    0.11730981913E-01   13   13   11    4
   -0.51304244897E-02   13   13   11    5
    0.54383012953E-02   13   13   11    6
    0.63562460406E-02   13   13   11    7
    0.62492680802E-03   13   13   11    8
    0.32210691977E-02   13   13   11    9
   -0.70854348121E-02   13   13   11   10
    0.77497412023       13   13   11   11
   -0.31070637058E-02   13   13   12    1
   -0.27439099342E-02   13   13   12    2
   -0.27564311753E-02   13   13   12    3
   -0.14087860584E-02   13   13   12    4
   -0.11227666759E-01   13   13   12    5
   -0.70961106520E-02   13   13   12    6
    0.46700400350E-02   13   13   12    7
   -0.27849938734E-02   13   13   12    8
    0.18825914915E-02   13   13   12    9
    0.91702917202E-02   13   13   12   10
   -0.96260057048E-02   13   13   12   11
    0.78014641758       13   13   12   12
    0.10361853344E-01   13   13   13    1
   -0.15187206858E-04   13   13   13    2
   -0.79762443945E-03   13   13   13    3
   -0.49263502482E-02   13   13   13    4
   -0.27403047339E-02   13   13   13    5
   -0.19548792160E-02   13   13   13    6
    0.16357079472E-02   13   13   13    7
    0.13938289996E-01   13   13   13    8
    0.18275881546E-02   13   13   13    9
    0.23713000227E-02   13   13   13   10
   -0.53638877165E-02   13   13   13   11
    0.43104363043E-02   13   13   13   12
    0.81387868181       13   13   13   13
    0.93817220741E-04   14    1    1    1
   -0.37028864351E-03   14    1    2    1
    0.12146939591E-03   14    1    2    2
   -0.21254864179E-05   14    1    3    1
   -0.93169069263E-04   14    1    3    2
    0.12861023476E-03   14    1    3    3
    0.54593854929E-04   14    1    4    1
    0.10143943017E-03   14    1    4    2
   -0.91656596417E-04   14    1    4    3
   -0.38446785605E-04   14    1    4    4
    0.11477159090E-04   14    1    5    1
    0.26284910335E-04   14    1    5    2
    0.53981488817E-04   14    1    5    3
    0.42253980127E-04   14    1    5    4
    0.33979561685E-03   14    1    5    5
   -0.86176133466E-04   14    1    6    1
   -0.19987690084E-04   14    1    6    2
   -0.10035006501E-04   14    1    6    3
   -0.18849139258E-04   14    1    6    4
    0.72369811741E-04   14    1    6    5
    0.88989703347E-04   14    1    6    6
    0.72747561968E-04   14    1    7    1
   -0.32842218285E-04   14    1    7    2
    0.37608302654E-05   14    1    7    3
   -0.10657405787E-03   14    1    7    4
    0.21088551466E-04   14    1    7    5
    0.49132075264E-04   14    1    7    6
    0.32808466736E-03   14    1    7    7
   -0.93661980797E-05   14    1    8    1
   -0.72460054137E-04   14    1    8    2
   -0.12924401574E-04   14    1    8    3
    0.20900601185E-04   14    1    8    4
   -0.68116207492E-04   14    1    8    5
    0.13080043172E-03   14    1    8    6
   -0.12056707554E-03   14    1    8    7
    0.45180336346E-04   14    1    8    8
    0.34849692837E-04   14    1    9    1
   -0.11881033253E-03   14    1    9    2
    0.84804183897E-04   14    1    9    3
    0.58756139790E-05   14    1    9    4
   -0.59624276948E-04   14    1    9    5
    0.25033578599E-04   14    1    9    6
   -0.17398281380E-05   14    1    9    7
    0.17018522822E-03   14    1    9    8
   -0.11020736125E-03   14    1    9    9
    0.29837085950E-04   14    1   10    1
    0.33215255890E-04   14    1   10    2
   -0.37160869538E-05   14    1   10    3
    0.11426932387E-04   14    1   10    4
    0.55829380832E-05   14    1   10    5
    0.17108746665E-04   14    1   10    6
    0.91187745490E-04   14    1   10    7
    0.62036670752E-04   14    1   10    8
    0.13199952277E-03   14    1   10    9
    0.12883322285E-03   14    1   10   10
    0.47919722313E-04   14    1   11    1
   -0.55899886035E-04   14    1   11    2
   -0.32702074486E-04   14    1   11    3
    0.18621139993E-04   14    1   11    4
    0.19883265806E-04   14    1   11    5
   -0.31195996028E-04   14    1   11    6
    0.18394970801E-04   14    1   11    7
   -0.72994715119E-06   14    1   11    8
   -0.29071029223E-04   14    1   11    9
   -0.35050700777E-04   14    1   11   10
    0.47572102892E-03   14    1   11   11
   -0.36752188725E-04   14    1   12    1
    0.73958500360E-05   14    1   12    2
   -0.14479019538E-04   14    1   12    3
   -0.21213095967E-05   14    1   12    4
    0.59688543377E-04   14    1   12    5
   -0.46677117066E-04   14    1   12    6
    0.42504580214E-04   14    1   12    7
    0.35769382783E-04   14    1   12    8
    0.28561192564E-05   14    1   12    9
   -0.21002694487E-04   14    1   12   10
   -0.88888269566E-04   14    1   12   11
   -0.25499437664E-03   14    1   12   12
   -0.16427340456E-04   14    1   13    1
   -0.59629620728E-04   14    1   13    2
   -0.61687710956E-04   14    1   13    3
   -0.31060707539E-04   14    1   13    4
   -0.19655238496E-04   14    1   13    5
    0.14185958735E-03   14    1   13    6
    0.91746776386E-05   14    1   13    7
    0.19381880429E-06   14    1   13    8
   -0.17700209542E-05   14    1   13    9
   -0.52595617087E-04   14    1   13   10
   -0.34880379688E-04   14    1   13   11
   -0.68398790883E-04   14    1   13   12
    0.59670226546E-04   14    1   13   13
    0.17703999045E-03   14    1   14    1
   -0.90676514149E-02   14    2    1    1
   -0.23635885297E-04   14    2    2    1
   -0.10752454218E-01   14    2    2    2
    0.31554608208E-04   14    2    3    1
    0.65483169578E-05   14    2    3    2
   -0.10305612793E-01   14    2    3    3
   -0.15479602572E-03   14    2    4    1
   -0.14262496586E-03   14    2    4    2
    0.20302171176E-03   14    2    4    3
   -0.99720524173E-02   14    2    4    4
   -0.13805873011E-03   14    2    5    1
    0.31035869212E-03   14    2    5    2
    0.15174113976E-03   14    2    5    3
   -0.54806195187E-04   14    2    5    4
   -0.99625616952E-02   14    2    5    5
   -0.31208529671E-03   14    2    6    1
   -0.25806810029E-03   14    2    6    2
   -0.11388980581E-02   14    2    6    3
   -0.22752252388E-02   14    2    6    4
   -0.15686061254E-02   14    2    6    5
   -0.45164153288E-02   14    2    6    6
   -0.50134483724E-04   14    2    7    1
   -0.90739066666E-03   14    2    7    2
    0.20265543512E-03   14    2    7    3
   -0.13577405287E-02   14    2    7    4
    0.18085417157E-02   14    2    7    5
    0.52315008131E-04   14    2    7    6
   -0.62394238704E-02   14    2    7    7
   -0.27017032225E-02   14    2    8    1
   -0.65122746125E-04   14    2    8    2
    0.49414089068E-04   14    2    8    3
    0.58920198310E-03   14    2    8    4
    0.29622574188E-03   14    2    8    5
   -0.39905520046E-03   14    2    8    6
   -0.41409676592E-04   14    2    8    7
   -0.61742098992E-02   14    2    8    8
   -0.16621264139E-03   14    2    9    1
    0.31925184596E-02   14    2    9    2
   -0.17951774389E-03   14    2    9    3
   -0.98358609062E-03   14    2    9    4
    0.95497829765E-03   14    2    9    5
    0.66657500812E-04   14    2    9    6
    0.40206108035E-04   14    2    9    7
    0.10966319629E-03   14    2    9    8
   -0.51078652559E-02   14    2    9    9
   -0.47983495744E-03   14    2   10    1
    0.28075366198E-03   14    2   10    2
    0.24342097239E-02   14    2   10    3
   -0.61163919314E-03   14    2   10    4
   -0.63007977651E-03   14    2   10    5
   -0.28193049194E-03   14    2   10    6
   -0.38038726567E-04   14    2   10    7
   -0.99307389387E-05   14    2   10    8
    0.14114473479E-03   14    2   10    9
   -0.65522979730E-02   14    2   10   10
   -0.26374181589E-03   14    2   11    1
    0.21407420021E-03   14    2   11    2
   -0.41573627878E-04   14    2   11    3
   -0.53613862471E-03   14    2   11    4
    0.20712195050E-03   14    2   11    5
    0.14578886590E-03   14    2   11    6
    0.10186349972E-03   14    2   11    7
    0.88837475786E-04   14    2   11    8
    0.25169615240E-03   14    2   11    9
    0.54602589696E-04   14    2   11   10
   -0.99208989379E-02   14    2   11   11
    0.40517249041E-03   14    2   12    1
    0.30280524283E-03   14    2   12    2
    0.33970266027E-04   14    2   12    3
    0.63036938789E-04   14    2   12    4
    0.53557603837E-03   14    2   12    5
   -0.17800461940E-03   14    2   12    6
    0.71599524012E-04   14    2   12    7
   -0.67207301871E-04   14    2   12    8
    0.22141173609E-03   14    2   12    9
   -0.69294104240E-04   14    2   12   10
    0.61573568844E-04   14    2   12   11
   -0.99328863704E-02   14    2   12   12
   -0.56225986980E-03   14    2   13    1
    0.44694542153E-04   14    2   13    2
    0.29640199836E-03   14    2   13    3
    0.40560805929E-03   14    2   13    4
    0.26258786902E-03   14    2   13    5
   -0.72951303827E-03   14    2   13    6
   -0.59696650110E-05   14    2   13    7
    0.58528028666E-04   14    2   13    8
   -0.43491271009E-06   14    2   13    9
    0.21243550354E-03   14    2   13   10
    0.13110771765E-03   14    2   13   11
   -0.14231819967E-03   14    2   13   12
   -0.90297598523E-02   14    2   13   13
   -0.48554023717E-04   14    2   14    1
    0.94781116351E-03   14    2   14    2
   -0.98594572672E-04   14    3    1    1
   -0.69547407970E-04   14    3    2    1
   -0.22969137130E-03   14    3    2    2
    0.23084611016E-04   14    3    3    1
   -0.60268731723E-03   14    3    3    2
   -0.20156619743E-03   14    3    3    3
    0.14564787417E-03   14    3    4    1
   -0.35459348803E-04   14    3    4    2
    0.83607387779E-04   14    3    4    3
   -0.26580045281E-03   14    3    4    4
   -0.20465144433E-03   14    3    5    1
   -0.47653109564E-04   14    3    5    2
    0.11512720909E-03   14    3    5    3
    0.60162207540E-04   14    3    5    4
   -0.16593719512E-03   14    3    5    5
   -0.39703001377E-04   14    3    6    1
   -0.56182482303E-04   14    3    6    2
   -0.12653810587E-04   14    3    6    3
   -0.47137761670E-04   14    3    6    4
   -0.84360646466E-04   14    3    6    5
   -0.37523219053E-04   14    3    6    6
    0.47287745974E-05   14    3    7    1
   -0.67867098870E-04   14    3    7    2
    0.17835633391E-04   14    3    7    3
   -0.63734687744E-04   14    3    7    4
    0.13086253748E-03   14    3    7    5
   -0.13367133223E-03   14    3    7    6
   -0.37378691814E-04   14    3    7    7
   -0.10640494428E-03   14    3    8    1
   -0.85938281612E-05   14    3    8    2
   -0.21157289964E-04   14    3    8    3
    0.31534060836E-04   14    3    8    4
   -0.21925994251E-05   14    3    8    5
    0.22782625691E-04   14    3    8    6
    0.15994916033E-03   14    3    8    7
   -0.33607330890E-04   14    3    8    8
    0.22717167671E-04   14    3    9    1
    0.10691584322E-03   14    3    9    2
   -0.14794714549E-04   14    3    9    3
    0.18843873763E-04   14    3    9    4
    0.53328890649E-04   14    3    9    5
    0.88414382577E-04   14    3    9    6
   -0.54012234439E-04   14    3    9    7
    0.11437732215E-03   14    3    9    8
   -0.55850836590E-04   14    3    9    9
    0.37265697705E-05   14    3   10    1
    0.16857574359E-04   14    3   10    2
    0.14759343874E-03   14    3   10    3
   -0.57508584402E-04   14    3   10    4
   -0.52845728583E-04   14    3   10    5
   -0.87261979248E-05   14    3   10    6
    0.12442462891E-03   14    3   10    7
    0.45829553853E-05   14    3   10    8
   -0.34518212653E-03   14    3   10    9
   -0.18540531363E-03   14    3   10   10
   -0.29413630579E-05   14    3   11    1
   -0.12992391866E-04   14    3   11    2
    0.74279115290E-05   14    3   11    3
    0.82488452983E-05   14    3   11    4
   -0.12459205918E-05   14    3   11    5
    0.29303464700E-05   14    3   11    6
    0.19582604230E-04   14    3   11    7
    0.12604030990E-04   14    3   11    8
   -0.95750035886E-05   14    3   11    9
   -0.12702129999E-04   14    3   11   10
    0.66472544812E-03   14    3   11   11
   -0.27868973686E-04   14    3   12    1
   -0.33916344246E-05   14    3   12    2
   -0.29533794637E-05   14    3   12    3
   -0.23199969038E-05   14    3   12    4
   -0.17080874903E-04   14    3   12    5
   -0.53918045286E-05   14    3   12    6
   -0.24105445531E-04   14    3   12    7
    0.17780669934E-04   14    3   12    8
   -0.16037002629E-05   14    3   12    9
    0.14146396908E-04   14    3   12   10
   -0.59526742031E-04   14    3   12   11
    0.47869198038E-03   14    3   12   12
    0.94461353096E-05   14    3   13    1
    0.15607828865E-04   14    3   13    2
   -0.19925861132E-04   14    3   13    3
   -0.23601336029E-04   14    3   13    4
   -0.61655009135E-05   14    3   13    5
    0.39065908494E-04   14    3   13    6
    0.27013000031E-04   14    3   13    7
    0.97745941711E-05   14    3   13    8
    0.46458142732E-04   14    3   13    9
   -0.93908487846E-05   14    3   13   10
    0.21266099642E-03   14    3   13   11
    0.18169997087E-03   14    3   13   12
    0.54671220240E-03   14    3   13   13
   -0.13071388804E-04   14    3   14    1
   -0.28823467761E-04   14    3   14    2
    0.80211478665E-04   14    3   14    3
    0.25508657969E-02   14    4    1    1
    0.16452805352E-03   14    4    2    1
    0.26726177065E-02   14    4    2    2
    0.59413285441E-04   14    4    3    1
    0.13966599288E-04   14    4    3    2
    0.30359568993E-02   14    4    3    3
    0.34231168180E-04   14    4    4    1
   -0.28028843856E-03   14    4    4    2
   -0.48335868134E-04   14    4    4    3
    0.31371998797E-02   14    4    4    4
   -0.75046344741E-04   14    4    5    1
   -0.14636675918E-03   14    4    5    2
   -0.71041399035E-04   14    4    5    3
   -0.18678947460E-03   14    4    5    4
    0.27549499055E-02   14    4    5    5
   -0.36602522706E-04   14    4    6    1
   -0.33245772843E-04   14    4    6    2
    0.30059463522E-03   14    4    6    3
    0.69498661833E-03   14    4    6    4
    0.41016612410E-03   14    4    6    5
    0.13175637996E-02   14    4    6    6
    0.62590165536E-04   14    4    7    1
    0.19293149340E-03   14    4    7    2
   -0.70743634652E-04   14    4    7    3
    0.34693069823E-03   14    4    7    4
   -0.40466280041E-03   14    4    7    5
    0.66575717780E-04   14    4    7    6
    0.20289117483E-02   14    4    7    7
    0.83021970064E-03   14    4    8    1
    0.24602417199E-04   14    4    8    2
   -0.28936967100E-04   14    4    8    3
   -0.18897616529E-03   14    4    8    4
   -0.14922661026E-03   14    4    8    5
    0.25044528639E-03   14    4    8    6
    0.24575116673E-04   14    4    8    7
    0.16478393530E-02   14    4    8    8
    0.33563033520E-04   14    4    9    1
   -0.11012985425E-02   14    4    9    2
    0.15050549310E-03   14    4    9    3
    0.39058982097E-03   14    4    9    4
   -0.30725904616E-03   14    4    9    5
    0.60826956465E-04   14    4    9    6
    0.20275765716E-03   14    4    9    7
   -0.20735223415E-03   14    4    9    8
    0.11302744366E-02   14    4    9    9
    0.20695291059E-03   14    4   10    1
   -0.56635783270E-04   14    4   10    2
   -0.80973664785E-03   14    4   10    3
    0.22500078923E-03   14    4   10    4
    0.19548223700E-03   14    4   10    5
   -0.15014499957E-05   14    4   10    6
   -0.93872246823E-05   14    4   10    7
   -0.29028843816E-04   14    4   10    8
    0.73452502073E-04   14    4   10    9
    0.18686588493E-02   14    4   10   10
    0.11747860466E-03   14    4   11    1
   -0.15338339222E-03   14    4   11    2
    0.18370983886E-05   14    4   11    3
    0.61511232803E-04   14    4   11    4
    0.10843652088E-04   14    4   11    5
   -0.35485020060E-04   14    4   11    6
    0.10394459901E-03   14    4   11    7
   -0.21659219294E-04   14    4   11    8
   -0.53427805573E-04   14    4   11    9
   -0.21469353484E-04   14    4   11   10
    0.26887220801E-02   14    4   11   11
   -0.15084318713E-03   14    4   12    1
   -0.12813205115E-03   14    4   12    2
    0.25324442590E-04   14    4   12    3
   -0.17557465554E-04   14    4   12    4
   -0.47867314118E-04   14    4   12    5
   -0.28812212718E-04   14    4   12    6
    0.84364636547E-04   14    4   12    7
    0.56388431857E-04   14    4   12    8
   -0.76436603724E-04   14    4   12    9
    0.21673470655E-04   14    4   12   10
    0.11557907072E-03   14    4   12   11
    0.26262196389E-02   14    4   12   12
    0.83669766809E-04   14    4   13    1
    0.92787202871E-05   14    4   13    2
   -0.18892532570E-03   14    4   13    3
   -0.17550151816E-03   14    4   13    4
   -0.98328234561E-04   14    4   13    5
    0.43146731991E-03   14    4   13    6
    0.43751158151E-04   14    4   13    7
    0.51419966761E-05   14    4   13    8
    0.73771737822E-04   14    4   13    9
   -0.13818466810E-03   14    4   13   10
   -0.66104305749E-04   14    4   13   11
    0.19256096965E-04   14    4   13   12
    0.24951533727E-02   14    4   13   13
    0.40340238977E-04   14    4   14    1
   -0.28825923218E-03   14    4   14    2
    0.46199898200E-04   14    4   14    3
    0.21782188479E-03   14    4   14    4
   -0.23526217354E-03   14    5    1    1
    0.48894878652E-04   14    5    2    1
    0.15300049856E-06   14    5    2    2
   -0.78519508612E-04   14    5    3    1
   -0.30020246630E-04   14    5    3    2
   -0.52474716125E-03   14    5    3    3
    0.98244464804E-04   14    5    4    1
   -0.47289355097E-04   14    5    4    2
    0.41436939778E-04   14    5    4    3
   -0.18061224537E-03   14    5    4    4
    0.28479023383E-04   14    5    5    1
   -0.31719506990E-03   14    5    5    2
   -0.57978854360E-05   14    5    5    3
    0.28607182887E-03   14    5    5    4
   -0.55117339845E-03   14    5    5    5
    0.24289273570E-03   14    5    6    1
   -0.35126726571E-04   14    5    6    2
   -0.52955507097E-04   14    5    6    3
   -0.11254371926E-03   14    5    6    4
   -0.39802530557E-04   14    5    6    5
   -0.12681292718E-03   14    5    6    6
    0.26792597725E-04   14    5    7    1
    0.11576019148E-03   14    5    7    2
    0.13731054911E-04   14    5    7    3
    0.91518410268E-04   14    5    7    4
   -0.22405596876E-03   14    5    7    5
    0.11171288838E-03   14    5    7    6
   -0.76677253725E-03   14    5    7    7
   -0.16367486501E-03   14    5    8    1
    0.24048784628E-04   14    5    8    2
    0.65387139456E-04   14    5    8    3
    0.94692226088E-04   14    5    8    4
    0.59292186978E-05   14    5    8    5
   -0.33682799793E-03   14    5    8    6
   -0.47715698872E-04   14    5    8    7
   -0.88991125031E-04   14    5    8    8
   -0.47475519405E-04   14    5    9    1
    0.46376661959E-03   14    5    9    2
    0.19155111526E-04   14    5    9    3
   -0.15965475248E-03   14    5    9    4
    0.12842033068E-03   14    5    9    5
    0.13338990933E-03   14    5    9    6
   -0.28791785787E-03   14    5    9    7
   -0.54145358970E-04   14    5    9    8
    0.29987215442E-03   14    5    9    9
   -0.18241551132E-03   14    5   10    1
    0.24503139944E-04   14    5   10    2
    0.16472741206E-03   14    5   10    3
   -0.32212460438E-04   14    5   10    4
    0.16244572932E-04   14    5   10    5
    0.12066927056E-03   14    5   10    6
    0.19487144257E-04   14    5   10    7
    0.66587975499E-05   14    5   10    8
    0.16700247791E-03   14    5   10    9
   -0.25607270462E-03   14    5   10   10
   -0.82293128082E-04   14    5   11    1
    0.15955899166E-03   14    5   11    2
    0.11065293727E-04   14    5   11    3
    0.10362012190E-03   14    5   11    4
   -0.89339626266E-04   14    5   11    5
   -0.78602020747E-04   14    5   11    6
   -0.20855772402E-03   14    5   11    7
    0.41411889623E-04   14    5   11    8
    0.37079170184E-04   14    5   11    9
    0.42152489046E-04   14    5   11   10
   -0.14693988097E-02   14    5   11   11
    0.14610973921E-03   14    5   12    1
    0.15144347253E-03   14    5   12    2
   -0.51137429621E-04   14    5   12    3
   -0.13627162398E-04   14    5   12    4
   -0.11039718973E-03   14    5   12    5
    0.91101747970E-04   14    5   12    6
   -0.16221975745E-03   14    5   12    7
   -0.47412583743E-04   14    5   12    8
    0.17145225892E-04   14    5   12    9
   -0.30836513379E-04   14    5   12   10
   -0.17003953126E-03   14    5   12   11
   -0.13323396494E-02   14    5   12   12
    0.56812126904E-04   14    5   13    1
    0.54581467361E-04   14    5   13    2
    0.22357679249E-03   14    5   13    3
    0.12739461469E-03   14    5   13    4
    0.94656200624E-04   14    5   13    5
   -0.49990870796E-03   14    5   13    6
    0.22907722361E-04   14    5   13    7
   -0.37514311296E-04   14    5   13    8
    0.40794610757E-04   14    5   13    9
    0.16460939260E-03   14    5   13   10
   -0.10020165538E-04   14    5   13   11
   -0.23200799025E-04   14    5   13   12
   -0.13281625331E-02   14    5   13   13
   -0.23229759603E-04   14    5   14    1
    0.19661432259E-03   14    5   14    2
    0.15898566997E-04   14    5   14    3
   -0.96690714958E-04   14    5   14    4
    0.21523436733E-03   14    5   14    5
   -0.88957155702E-03   14    6    1    1
    0.71468000528E-04   14    6    2    1
   -0.89558096571E-03   14    6    2    2
   -0.36904638566E-04   14    6    3    1
    0.56816640065E-04   14    6    3    2
   -0.92411385685E-03   14    6    3    3
   -0.41505926323E-04   14    6    4    1
   -0.82190994354E-04   14    6    4    2
    0.20933322469E-04   14    6    4    3
   -0.80255664690E-03   14    6    4    4
    0.67836378903E-04   14    6    5    1
    0.27275008145E-04   14    6    5    2
   -0.88180717550E-04   14    6    5    3
   -0.70057660274E-04   14    6    5    4
   -0.97705592699E-03   14    6    5    5
    0.38523366545E-04   14    6    6    1
   -0.96656272096E-04   14    6    6    2
   -0.30055631282E-04   14    6    6    3
   -0.77628656551E-04   14    6    6    4
    0.80808537357E-05   14    6    6    5
   -0.62088764091E-03   14    6    6    6
    0.73822336714E-04   14    6    7    1
    0.92645171110E-05   14    6    7    2
   -0.62125034393E-04   14    6    7    3
   -0.11946756699E-03   14    6    7    4
   -0.71191850668E-05   14    6    7    5
    0.33376904389E-03   14    6    7    6
   -0.77271416482E-03   14    6    7    7
   -0.38833751148E-04   14    6    8    1
   -0.43959308771E-04   14    6    8    2
    0.58323138608E-05   14    6    8    3
    0.71242449059E-04   14    6    8    4
   -0.76599658367E-04   14    6    8    5
   -0.29933619634E-04   14    6    8    6
   -0.14705382714E-03   14    6    8    7
   -0.88506719828E-03   14    6    8    8
   -0.97991078152E-05   14    6    9    1
    0.11378206472E-03   14    6    9    2
    0.67850951601E-04   14    6    9    3
   -0.72811667082E-04   14    6    9    4
    0.57422614664E-04   14    6    9    5
    0.68146179353E-04   14    6    9    6
    0.95022533511E-04   14    6    9    7
   -0.17184878613E-03   14    6    9    8
   -0.62003617490E-03   14    6    9    9
   -0.28029862794E-04   14    6   10    1
    0.34751677912E-04   14    6   10    2
    0.55461831558E-04   14    6   10    3
    0.40793889605E-04   14    6   10    4
   -0.21952863982E-04   14    6   10    5
   -0.79334185780E-04   14    6   10    6
   -0.10718506338E-03   14    6   10    7
    0.14998428117E-04   14    6   10    8
    0.64810136263E-04   14    6   10    9
   -0.73959993170E-03   14    6   10   10
   -0.60842006160E-04   14    6   11    1
    0.53483325125E-04   14    6   11    2
   -0.27617184734E-05   14    6   11    3
   -0.64612277315E-04   14    6   11    4
   -0.66048206368E-05   14    6   11    5
    0.18800376900E-03   14    6   11    6
   -0.23312569958E-04   14    6   11    7
    0.90914863028E-04   14    6   11    8
    0.64529781354E-04   14    6   11    9
   -0.56937792345E-04   14    6   11   10
   -0.11248095336E-03   14    6   11   11
    0.75271201123E-05   14    6   12    1
   -0.33888783534E-04   14    6   12    2
    0.18956959526E-05   14    6   12    3
   -0.52628049084E-05   14    6   12    4
    0.11295612021E-04   14    6   12    5
   -0.79293521578E-04   14    6   12    6
    0.39439531992E-04   14    6   12    7
    0.57498528015E-04   14    6   12    8
   -0.89914810486E-04   14    6   12    9
   -0.45801576430E-04   14    6   12   10
   -0.38001214981E-04   14    6   12   11
   -0.22727198191E-04   14    6   12   12
   -0.20721477103E-04   14    6   13    1
   -0.87590390888E-04   14    6   13    2
    0.32471904831E-04   14    6   13    3
    0.71175573589E-04   14    6   13    4
   -0.26634556864E-04   14    6   13    5
   -0.11683250677E-03   14    6   13    6
    0.78606106830E-04   14    6   13    7
    0.58335937755E-04   14    6   13    8
   -0.14594084728E-05   14    6   13    9
    0.12433586962E-04   14    6   13   10
   -0.70019655334E-04   14    6   13   11
   -0.37074919409E-04   14    6   13   12
    0.17556726938E-04   14    6   13   13
   -0.24493575207E-04   14    6   14    1
    0.67423419057E-04   14    6   14    2
    0.92427839644E-04   14    6   14    3
    0.53261706955E-04   14    6   14    4
    0.65393923535E-04   14    6   14    5
    0.10083987932E-02   14    6   14    6
    0.28470050728E-02   14    7    1    1
   -0.32138884684E-04   14    7    2    1
    0.33060562672E-02   14    7    2    2
   -0.12605477050E-03   14    7    3    1
   -0.97903510060E-04   14    7    3    2
    0.30666379788E-02   14    7    3    3
    0.13891070276E-03   14    7    4    1
   -0.29401628148E-04   14    7    4    2
   -0.45248337705E-04   14    7    4    3
    0.29501643422E-02   14    7    4    4
    0.52777500088E-04   14    7    5    1
   -0.23765862781E-04   14    7    5    2
   -0.10314532151E-04   14    7    5    3
    0.12248084814E-03   14    7    5    4
    0.28388107365E-02   14    7    5    5
    0.33712566989E-03   14    7    6    1
    0.74079775585E-04   14    7    6    2
    0.16260696680E-03   14    7    6    3
    0.19516330360E-03   14    7    6    4
    0.16616463660E-03   14    7    6    5
    0.17282800814E-02   14    7    6    6
    0.68581388988E-04   14    7    7    1
   -0.55378832056E-04   14    7    7    2
    0.62424173856E-05   14    7    7    3
    0.38549645879E-03   14    7    7    4
   -0.59584845686E-03   14    7    7    5
    0.42570318416E-04   14    7    7    6
    0.20808794759E-02   14    7    7    7
    0.24072386424E-03   14    7    8    1
    0.40990159513E-04   14    7    8    2
    0.37987284727E-04   14    7    8    3
    0.10610025726E-04   14    7    8    4
    0.51290886735E-05   14    7    8    5
   -0.32712002293E-03   14    7    8    6
   -0.38175751792E-04   14    7    8    7
    0.27835205288E-02   14    7    8    8
   -0.83992467755E-05   14    7    9    1
    0.17223780137E-04   14    7    9    2
   -0.26790724348E-04   14    7    9    3
    0.17617507671E-03   14    7    9    4
   -0.28274114434E-03   14    7    9    5
    0.95634260789E-04   14    7    9    6
   -0.66255058724E-03   14    7    9    7
    0.51191961380E-04   14    7    9    8
    0.28220207361E-02   14    7    9    9
   -0.11223715355E-03   14    7   10    1
   -0.28845214852E-04   14    7   10    2
   -0.28876224597E-03   14    7   10    3
   -0.45764949363E-04   14    7   10    4
    0.17322977908E-04   14    7   10    5
    0.42925825293E-03   14    7   10    6
    0.10699930951E-03   14    7   10    7
   -0.14971915802E-04   14    7   10    8
    0.16963125920E-04   14    7   10    9
    0.25341577370E-02   14    7   10   10
   -0.70981537824E-04   14    7   11    1
    0.13560343195E-03   14    7   11    2
    0.19493581113E-04   14    7   11    3
    0.17757640540E-03   14    7   11    4
   -0.12795519359E-03   14    7   11    5
   -0.26064176609E-03   14    7   11    6
   -0.25102255413E-03   14    7   11    7
    0.95821471605E-05   14    7   11    8
    0.10219238067E-03   14    7   11    9
    0.74555040480E-04   14    7   11   10
   -0.33132916099E-02   14    7   11   11
    0.10498662950E-03   14    7   12    1
    0.11145739775E-03   14    7   12    2
   -0.59854931809E-04   14    7   12    3
   -0.54431310926E-05   14    7   12    4
   -0.19011806997E-03   14    7   12    5
    0.40892993180E-03   14    7   12    6
   -0.19877963912E-03   14    7   12    7
   -0.52343853016E-04   14    7   12    8
    0.84779269405E-04   14    7   12    9
   -0.84493463246E-04   14    7   12   10
    0.66427478344E-04   14    7   12   11
   -0.33714790048E-02   14    7   12   12
    0.14116715581E-03   14    7   13    1
    0.31535823190E-04   14    7   13    2
    0.21558110393E-03   14    7   13    3
    0.12628306017E-03   14    7   13    4
    0.85865754146E-04   14    7   13    5
   -0.32207247568E-03   14    7   13    6
   -0.84785816184E-05   14    7   13    7
   -0.22704266763E-03   14    7   13    8
   -0.54874603042E-05   14    7   13    9
    0.15792714870E-03   14    7   13   10
    0.17509788104E-04   14    7   13   11
    0.78000747776E-05   14    7   13   12
   -0.31316287409E-02   14    7   13   13
   -0.36152994273E-04   14    7   14    1
    0.89863900482E-04   14    7   14    2
   -0.81663385506E-05   14    7   14    3
   -0.11511405841E-03   14    7   14    4
    0.14848875416E-03   14    7   14    5
   -0.53964390619E-04   14    7   14    6
    0.42448749130E-03   14    7   14    7
    0.10805947081E-03   14    8    1    1
    0.12926471246E-03   14    8    2    1
    0.11370963507E-03   14    8    2    2
   -0.10956262249E-04   14    8    3    1
    0.23129147673E-04   14    8    3    2
    0.11254313795E-03   14    8    3    3
    0.41611071049E-04   14    8    4    1
   -0.77980427824E-04   14    8    4    2
    0.28744367721E-04   14    8    4    3
    0.26855698406E-03   14    8    4    4
   -0.78470353050E-04   14    8    5    1
   -0.68072722120E-04   14    8    5    2
   -0.32799678074E-04   14    8    5    3
   -0.35893496776E-04   14    8    5    4
   -0.41464537788E-04   14    8    5    5
    0.24322900837E-04   14    8    6    1
   -0.62906554311E-05   14    8    6    2
   -0.36159443120E-04   14    8    6    3
   -0.12209326834E-03   14    8    6    4
    0.31109424955E-04   14    8    6    5
    0.13778838704E-03   14    8    6    6
   -0.69368850987E-04   14    8    7    1
   -0.25029275287E-04   14    8    7    2
   -0.56849003557E-05   14    8    7    3
   -0.15230334528E-03   14    8    7    4
   -0.67707832952E-04   14    8    7    5
    0.32050811274E-03   14    8    7    6
    0.14648160798E-03   14    8    7    7
   -0.79115260497E-04   14    8    8    1
   -0.28340340682E-03   14    8    8    2
    0.22740882559E-04   14    8    8    3
    0.39382435673E-04   14    8    8    4
    0.26451237800E-04   14    8    8    5
   -0.47229517185E-04   14    8    8    6
    0.23397679690E-03   14    8    8    7
    0.16313363058E-03   14    8    8    8
    0.75574611811E-04   14    8    9    1
    0.82129564462E-04   14    8    9    2
    0.78129850435E-04   14    8    9    3
   -0.20190633557E-03   14    8    9    4
   -0.97481767079E-04   14    8    9    5
    0.28474593368E-03   14    8    9    6
    0.10541463192E-04   14    8    9    7
   -0.42163323438E-03   14    8    9    8
    0.13592928546E-03   14    8    9    9
   -0.19511462823E-05   14    8   10    1
    0.68190240345E-04   14    8   10    2
    0.74319141093E-04   14    8   10    3
   -0.26561913413E-04   14    8   10    4
    0.88573220850E-05   14    8   10    5
   -0.14655813820E-04   14    8   10    6
    0.60247605172E-04   14    8   10    7
   -0.53034808517E-04   14    8   10    8
    0.17083852608E-03   14    8   10    9
    0.16080906458E-03   14    8   10   10
   -0.92027514251E-05   14    8   11    1
    0.42505830205E-04   14    8   11    2
    0.28863019050E-04   14    8   11    3
   -0.72246336381E-05   14    8   11    4
    0.16939578428E-04   14    8   11    5
    0.18617910247E-03   14    8   11    6
   -0.54463237715E-04   14    8   11    7
   -0.52643667463E-04   14    8   11    8
    0.26815135165E-04   14    8   11    9
   -0.71839098398E-04   14    8   11   10
   -0.69242119623E-03   14    8   11   11
    0.40438854821E-04   14    8   12    1
   -0.86057269999E-06   14    8   12    2
    0.18102546746E-04   14    8   12    3
    0.22907899618E-04   14    8   12    4
   -0.31827842343E-04   14    8   12    5
    0.19989770936E-03   14    8   12    6
   -0.40014776764E-04   14    8   12    7
   -0.52331530533E-04   14    8   12    8
   -0.28376983993E-04   14    8   12    9
   -0.96570376707E-04   14    8   12   10
    0.19263793261E-04   14    8   12   11
   -0.67761727383E-03   14    8   12   12
   -0.20466889378E-05   14    8   13    1
    0.30705993240E-05   14    8   13    2
    0.37407997617E-04   14    8   13    3
    0.30294614062E-04   14    8   13    4
    0.24358938427E-04   14    8   13    5
   -0.61088381850E-04   14    8   13    6
   -0.59425210454E-05   14    8   13    7
   -0.44629577344E-04   14    8   13    8
    0.78596645665E-04   14    8   13    9
    0.29681180591E-04   14    8   13   10
   -0.69242430292E-04   14    8   13   11
   -0.87714188833E-04   14    8   13   12
   -0.69052490941E-03   14    8   13   13
   -0.83631079870E-04   14    8   14    1
    0.40438912777E-04   14    8   14    2
    0.22935873189E-04   14    8   14    3
    0.10385965556E-04   14    8   14    4
    0.35906830747E-04   14    8   14    5
    0.18110769308E-03   14    8   14    6
    0.33323533287E-04   14    8   14    7
    0.33636196261E-03   14    8   14    8
   -0.35511729813E-02   14    9    1    1
    0.26981370857E-04   14    9    2    1
   -0.41230868064E-02   14    9    2    2
   -0.13571083836E-03   14    9    3    1
    0.91587414149E-04   14    9    3    2
   -0.44738875618E-02   14    9    3    3
    0.12679854425E-04   14    9    4    1
   -0.28973127984E-03   14    9    4    2
    0.30048217942E-03   14    9    4    3
   -0.42284192063E-02   14    9    4    4
    0.36106119410E-04   14    9    5    1
    0.35808642026E-03   14    9    5    2
    0.15014777806E-03   14    9    5    3
    0.53617016868E-05   14    9    5    4
   -0.44302458749E-02   14    9    5    5
    0.17309307313E-03   14    9    6    1
   -0.32548632668E-04   14    9    6    2
   -0.36955754911E-03   14    9    6    3
   -0.40819048046E-03   14    9    6    4
   -0.23389503231E-03   14    9    6    5
   -0.19102036855E-02   14    9    6    6
   -0.23746038768E-04   14    9    7    1
    0.29175669473E-03   14    9    7    2
   -0.45737432158E-04   14    9    7    3
    0.41368695462E-04   14    9    7    4
   -0.11754120124E-03   14    9    7    5
    0.79900135834E-04   14    9    7    6
   -0.42090027838E-02   14    9    7    7
   -0.13843010633E-03   14    9    8    1
    0.65217392221E-04   14    9    8    2
    0.95723650185E-04   14    9    8    3
    0.38519723540E-04   14    9    8    4
    0.30534486224E-04   14    9    8    5
   -0.25704985891E-03   14    9    8    6
   -0.23037263168E-04   14    9    8    7
   -0.38574842119E-02   14    9    8    8
   -0.12949695573E-03   14    9    9    1
    0.37773190102E-03   14    9    9    2
    0.42102858731E-04   14    9    9    3
   -0.28081427646E-03   14    9    9    4
    0.25999262325E-03   14    9    9    5
    0.98945105936E-04   14    9    9    6
    0.45509899123E-03   14    9    9    7
    0.55879123050E-04   14    9    9    8
   -0.33503262988E-02   14    9    9    9
   -0.96530387483E-04   14    9   10    1
    0.43587758340E-04   14    9   10    2
   -0.18020405227E-03   14    9   10    3
    0.25170133795E-03   14    9   10    4
    0.22861801263E-03   14    9   10    5
   -0.77514548730E-03   14    9   10    6
    0.10572875903E-05   14    9   10    7
    0.95131455688E-04   14    9   10    8
    0.14651860294E-03   14    9   10    9
   -0.41967639347E-02   14    9   10   10
   -0.22550290501E-03   14    9   11    1
    0.26552718539E-03   14    9   11    2
    0.11137089728E-04   14    9   11    3
   -0.63262805188E-04   14    9   11    4
   -0.33364082760E-04   14    9   11    5
    0.36030057409E-03   14    9   11    6
    0.26676448294E-03   14    9   11    7
    0.13738579673E-03   14    9   11    8
    0.54402301284E-03   14    9   11    9
   -0.13996729453E-03   14    9   11   10
    0.76899784628E-02   14    9   11   11
    0.32595976086E-03   14    9   12    1
    0.25735264343E-03   14    9   12    2
   -0.54530326193E-04   14    9   12    3
    0.17333409038E-04   14    9   12    4
    0.63084258401E-04   14    9   12    5
   -0.42876623700E-03   14    9   12    6
    0.18922993061E-03   14    9   12    7
   -0.22295359710E-03   14    9   12    8
    0.41323550116E-03   14    9   12    9
    0.19300310211E-03   14    9   12   10
   -0.22778106224E-03   14    9   12   11
    0.78358517243E-02   14    9   12   12
   -0.16389071352E-03   14    9   13    1
    0.59667180039E-04   14    9   13    2
    0.38009198766E-03   14    9   13    3
    0.34458432077E-03   14    9   13    4
    0.23634019483E-03   14    9   13    5
   -0.99227309668E-03   14    9   13    6
    0.44132710224E-04   14    9   13    7
    0.57253407380E-03   14    9   13    8
    0.66889215997E-04   14    9   13    9
    0.38303115085E-03   14    9   13   10
   -0.20644836564E-03   14    9   13   11
    0.19864839901E-03   14    9   13   12
    0.78900070703E-02   14    9   13   13
   -0.74622026217E-04   14    9   14    1
    0.68340005304E-03   14    9   14    2
   -0.21925129221E-04   14    9   14    3
   -0.24930437830E-03   14    9   14    4
    0.21594988911E-03   14    9   14    5
    0.10193263556E-03   14    9   14    6
    0.14058210006E-03   14    9   14    7
    0.53828144976E-04   14    9   14    8
    0.13802721576E-02   14    9   14    9
    0.56872665684E-04   14   10    1    1
   -0.61249320395E-04   14   10    2    1
    0.47079056406E-04   14   10    2    2
    0.75379935201E-05   14   10    3    1
   -0.15357383886E-03   14   10    3    2
    0.99616572169E-04   14   10    3    3
    0.58112479269E-04   14   10    4    1
   -0.37645852087E-05   14   10    4    2
   -0.44733361062E-04   14   10    4    3
   -0.13875432366E-04   14   10    4    4
   -0.78774406917E-04   14   10    5    1
    0.28985975180E-04   14   10    5    2
    0.46888193386E-04   14   10    5    3
   -0.25182716533E-05   14   10    5    4
    0.11681527186E-03   14   10    5    5
    0.88716688652E-05   14   10    6    1
    0.32423395573E-04   14   10    6    2
   -0.80492741522E-05   14   10    6    3
    0.16451987767E-03   14   10    6    4
   -0.22756984009E-04   14   10    6    5
   -0.16891756638E-04   14   10    6    6
   -0.98163379148E-04   14   10    7    1
    0.89442125108E-04   14   10    7    2
    0.50490926612E-04   14   10    7    3
    0.20200883541E-03   14   10    7    4
   -0.30062836390E-04   14   10    7    5
   -0.38088153397E-03   14   10    7    6
   -0.95764092448E-04   14   10    7    7
    0.12866868202E-03   14   10    8    1
    0.53023898920E-04   14   10    8    2
    0.55308039245E-05   14   10    8    3
   -0.85961117851E-04   14   10    8    4
    0.56946874826E-04   14   10    8    5
    0.36683682074E-05   14   10    8    6
    0.19836228638E-03   14   10    8    7
   -0.82489844412E-04   14   10    8    8
    0.98167643203E-04   14   10    9    1
   -0.11507159214E-03   14   10    9    2
   -0.28541778248E-03   14   10    9    3
    0.14940977125E-03   14   10    9    4
    0.10091011392E-03   14   10    9    5
   -0.18529985404E-03   14   10    9    6
    0.42159876689E-04   14   10    9    7
    0.17782847751E-03   14   10    9    8
    0.28373452696E-04   14   10    9    9
    0.58481742101E-04   14   10   10    1
   -0.26112064946E-03   14   10   10    2
   -0.18216636040E-03   14   10   10    3
    0.13383722895E-03   14   10   10    4
    0.54720118673E-04   14   10   10    5
   -0.72617256991E-04   14   10   10    6
    0.85194154344E-04   14   10   10    7
   -0.14901812122E-04   14   10   10    8
   -0.59321230249E-03   14   10   10    9
   -0.13309003848E-03   14   10   10   10
   -0.84709352750E-05   14   10   11    1
   -0.16414922775E-04   14   10   11    2
   -0.44727240343E-05   14   10   11    3
   -0.17949994967E-04   14   10   11    4
    0.92529094544E-05   14   10   11    5
   -0.30632614587E-04   14   10   11    6
    0.69508827547E-04   14   10   11    7
   -0.15227487565E-04   14   10   11    8
   -0.17927678824E-04   14   10   11    9
    0.48527619683E-04   14   10   11   10
    0.38050435321E-03   14   10   11   11
   -0.21156278813E-05   14   10   12    1
    0.25589581940E-04   14   10   12    2
    0.51995034707E-05   14   10   12    3
    0.24980325612E-06   14   10   12    4
    0.10795176971E-04   14   10   12    5
   -0.79331422444E-04   14   10   12    6
   -0.13018694435E-04   14   10   12    7
   -0.24136512142E-04   14   10   12    8
    0.88181315840E-04   14   10   12    9
    0.60109867418E-04   14   10   12   10
   -0.77339064361E-05   14   10   12   11
    0.37805523093E-03   14   10   12   12
   -0.27106218938E-04   14   10   13    1
    0.30991267984E-04   14   10   13    2
   -0.46722934567E-06   14   10   13    3
   -0.10583524189E-05   14   10   13    4
    0.94226912776E-05   14   10   13    5
   -0.17272854443E-04   14   10   13    6
   -0.27406653158E-04   14   10   13    7
    0.33497060040E-04   14   10   13    8
   -0.19208985879E-04   14   10   13    9
    0.64649568216E-05   14   10   13   10
    0.29512031722E-03   14   10   13   11
    0.24467985015E-03   14   10   13   12
    0.40245892813E-03   14   10   13   13
   -0.36544301843E-04   14   10   14    1
    0.19758422581E-04   14   10   14    2
   -0.34375844594E-06   14   10   14    3
   -0.54211733803E-04   14   10   14    4
   -0.38517251002E-04   14   10   14    5
   -0.27585592035E-03   14   10   14    6
   -0.18440889412E-05   14   10   14    7
   -0.68431432674E-04   14   10   14    8
    0.43227395378E-04   14   10   14    9
    0.20334129383E-03   14   10   14   10
    0.44847687845E-03   14   11    1    1
   -0.97759591035E-04   14   11    2    1
    0.76331926406E-03   14   11    2    2
   -0.35314558672E-03   14   11    3    1
   -0.44670981978E-04   14   11    3    2
    0.47081099256E-03   14   11    3    3
    0.14505748360E-03   14   11    4    1
   -0.27407643733E-03   14   11    4    2
    0.44990844482E-04   14   11    4    3
    0.17504452063E-03   14   11    4    4
    0.12163770889E-03   14   11    5    1
    0.30326845785E-03   14   11    5    2
    0.16622995474E-04   14   11    5    3
    0.10171436619E-03   14   11    5    4
    0.11912521802E-03   14   11    5    5
    0.30715751538E-03   14   11    6    1
    0.37068858648E-04   14   11    6    2
    0.29265019098E-06   14   11    6    3
   -0.41917132908E-04   14   11    6    4
   -0.40198524018E-04   14   11    6    5
   -0.10139696907E-03   14   11    6    6
    0.10061581670E-04   14   11    7    1
    0.31799652772E-03   14   11    7    2
   -0.13539517908E-04   14   11    7    3
    0.43917188992E-03   14   11    7    4
   -0.49743970247E-03   14   11    7    5
   -0.17720335483E-03   14   11    7    6
   -0.89533684199E-03   14   11    7    7
    0.21450762219E-03   14   11    8    1
    0.99132112519E-04   14   11    8    2
    0.16550326143E-03   14   11    8    3
    0.13991404890E-03   14   11    8    4
    0.69795230795E-04   14   11    8    5
   -0.32294602853E-03   14   11    8    6
   -0.10688055176E-03   14   11    8    7
    0.70957351453E-04   14   11    8    8
   -0.24732824863E-04   14   11    9    1
    0.42148907428E-03   14   11    9    2
   -0.29015141209E-04   14   11    9    3
   -0.10039563129E-03   14   11    9    4
    0.13407767432E-03   14   11    9    5
   -0.43815353668E-04   14   11    9    6
    0.10568065186E-03   14   11    9    7
    0.12012765224E-03   14   11    9    8
    0.14708901196E-02   14   11    9    9
   -0.19225026314E-03   14   11   10    1
   -0.17898771881E-04   14   11   10    2
   -0.67408379677E-04   14   11   10    3
    0.56805779655E-04   14   11   10    4
    0.10571273207E-03   14   11   10    5
   -0.57383355915E-04   14   11   10    6
    0.10931112456E-03   14   11   10    7
    0.22149546766E-03   14   11   10    8
   -0.56085173926E-05   14   11   10    9
    0.42859386005E-03   14   11   10   10
   -0.30151272950E-03   14   11   11    1
   -0.30638117528E-03   14   11   11    2
   -0.10528420893E-04   14   11   11    3
    0.19054669576E-03   14   11   11    4
   -0.18553551661E-03   14   11   11    5
   -0.39794373420E-03   14   11   11    6
   -0.34732891326E-03   14   11   11    7
   -0.93385642714E-04   14   11   11    8
    0.39960475430E-03   14   11   11    9
    0.26207446512E-03   14   11   11   10
   -0.89216704387E-02   14   11   11   11
    0.28599432010E-03   14   11   12    1
    0.15169506787E-03   14   11   12    2
    0.82449637968E-04   14   11   12    3
    0.11651524527E-03   14   11   12    4
    0.16654445953E-03   14   11   12    5
    0.61050298939E-03   14   11   12    6
   -0.26433585135E-03   14   11   12    7
    0.77636370225E-04   14   11   12    8
    0.79199267178E-04   14   11   12    9
   -0.45919115543E-03   14   11   12   10
    0.40897802549E-02   14   11   12   11
   -0.20279348441E-01   14   11   12   12
    0.18969908638E-04   14   11   13    1
   -0.24602083164E-04   14   11   13    2
    0.23347115489E-03   14   11   13    3
    0.11239091445E-03   14   11   13    4
    0.15583597650E-03   14   11   13    5
   -0.51490663528E-03   14   11   13    6
   -0.72586790621E-04   14   11   13    7
   -0.34288482057E-03   14   11   13    8
    0.15250145873E-05   14   11   13    9
    0.77994208445E-04   14   11   13   10
   -0.61115338667E-02   14   11   13   11
    0.79588802715E-03   14   11   13   12
   -0.50014340404E-02   14   11   13   13
    0.12611462217E-03   14   11   14    1
    0.29537852419E-03   14   11   14    2
    0.19886258860E-04   14   11   14    3
    0.39596378000E-03   14   11   14    4
   -0.23394686748E-03   14   11   14    5
    0.24039955723E-03   14   11   14    6
    0.44310653858E-03   14   11   14    7
    0.32093985164E-04   14   11   14    8
    0.28921731766E-03   14   11   14    9
   -0.34333745490E-03   14   11   14   10
    0.30805064385E-01   14   11   14   11
    0.49864408122E-04   14   12    1    1
    0.62563141267E-04   14   12    2    1
    0.36430558222E-03   14   12    2    2
   -0.30339121599E-03   14   12    3    1
    0.29589600570E-04   14   12    3    2
    0.82137732132E-04   14   12    3    3
    0.11662784733E-03   14   12    4    1
   -0.20539707695E-03   14   12    4    2
    0.65806463841E-04   14   12    4    3
   -0.70385133830E-04   14   12    4    4
    0.10400688922E-03   14   12    5    1
    0.27491470439E-03   14   12    5    2
   -0.59595600302E-04   14   12    5    3
    0.28303557246E-04   14   12    5    4
   -0.30462811259E-03   14   12    5    5
    0.25909466533E-03   14   12    6    1
   -0.87312945161E-05   14   12    6    2
    0.11482971395E-04   14   12    6    3
   -0.90422267861E-04   14   12    6    4
    0.46336973755E-04   14   12    6    5
   -0.39488961228E-03   14   12    6    6
    0.18650816153E-04   14   12    7    1
    0.23814026331E-03   14   12    7    2
   -0.64113352452E-04   14   12    7    3
    0.16266794761E-03   14   12    7    4
   -0.51334511612E-03   14   12    7    5
    0.34198940723E-03   14   12    7    6
   -0.93183804877E-03   14   12    7    7
    0.15714766308E-03   14   12    8    1
    0.24733718918E-04   14   12    8    2
    0.14292925848E-03   14   12    8    3
    0.10145235317E-03   14   12    8    4
    0.75269175002E-04   14   12    8    5
   -0.23614880048E-03   14   12    8    6
   -0.38795258881E-04   14   12    8    7
   -0.20761601292E-03   14   12    8    8
   -0.28325041234E-04   14   12    9    1
    0.36928710502E-03   14   12    9    2
    0.19578792514E-04   14   12    9    3
   -0.18654444537E-03   14   12    9    4
    0.55492802142E-04   14   12    9    5
    0.14358123177E-03   14   12    9    6
    0.11386692985E-03   14   12    9    7
   -0.39937248281E-04   14   12    9    8
    0.95538792638E-03   14   12    9    9
   -0.17443368700E-03   14   12   10    1
    0.28646287553E-04   14   12   10    2
   -0.20143176210E-04   14   12   10    3
    0.43881754623E-04   14   12   10    4
    0.65903227918E-04   14   12   10    5
   -0.55025369852E-04   14   12   10    6
    0.45917940254E-04   14   12   10    7
    0.17344136020E-03   14   12   10    8
    0.14405546900E-03   14   12   10    9
    0.14320497131E-03   14   12   10   10
   -0.10227280470E-03   14   12   11    1
    0.54182537939E-04   14   12   11    2
   -0.62810322866E-04   14   12   11    3
   -0.16483295020E-03   14   12   11    4
   -0.84108726091E-04   14   12   11    5
   -0.39553428240E-03   14   12   11    6
   -0.25112520494E-03   14   12   11    7
    0.28741303666E-04   14   12   11    8
    0.50405820637E-04   14   12   11    9
    0.38163075289E-03   14   12   11   10
   -0.14956379556E-01   14   12   11   11
    0.33916541412E-03   14   12   12    1
   -0.27126025191E-03   14   12   12    2
    0.23447660031E-04   14   12   12    3
    0.17864597751E-03   14   12   12    4
   -0.20008440687E-03   14   12   12    5
    0.39968374749E-03   14   12   12    6
   -0.21385320471E-03   14   12   12    7
    0.67223510164E-04   14   12   12    8
    0.40079534947E-03   14   12   12    9
   -0.20478766700E-03   14   12   12   10
    0.55011684690E-02   14   12   12   11
   -0.62696981389E-02   14   12   12   12
    0.61322794836E-05   14   12   13    1
    0.95869717005E-04   14   12   13    2
    0.18360085369E-03   14   12   13    3
    0.17916358088E-03   14   12   13    4
    0.78320074271E-05   14   12   13    5
   -0.46854492148E-03   14   12   13    6
    0.68081352659E-04   14   12   13    7
   -0.27936822758E-03   14   12   13    8
    0.41819588265E-05   14   12   13    9
    0.85592835817E-04   14   12   13   10
    0.25987111936E-02   14   12   13   11
    0.65151046367E-02   14   12   13   12
   -0.40470920669E-02   14   12   13   13
   -0.26501700966E-03   14   12   14    1
    0.13135301374E-03   14   12   14    2
   -0.11610966481E-03   14   12   14    3
   -0.37756709460E-04   14   12   14    4
   -0.40281156928E-03   14   12   14    5
   -0.40448374610E-03   14   12   14    6
    0.32558586305E-03   14   12   14    7
   -0.10446972924E-03   14   12   14    8
    0.17466283851E-03   14   12   14    9
    0.49705651716E-03   14   12   14   10
    0.45865756776E-02   14   12   14   11
    0.28005317645E-01   14   12   14   12
   -0.27093043144E-03   14   13    1    1
   -0.15529563431E-03   14   13    2    1
   -0.22586122514E-03   14   13    2    2
   -0.36457859883E-04   14   13    3    1
    0.36314687690E-04   14   13    3    2
   -0.26768663412E-03   14   13    3    3
    0.11355258850E-04   14   13    4    1
    0.67339917649E-04   14   13    4    2
   -0.48287652004E-04   14   13    4    3
   -0.39247080432E-03   14   13    4    4
    0.36224975229E-04   14   13    5    1
    0.97101844005E-04   14   13    5    2
    0.43460642380E-04   14   13    5    3
    0.22017421674E-04   14   13    5    4
   -0.20860036645E-03   14   13    5    5
    0.36020855928E-04   14   13    6    1
   -0.73761334669E-04   14   13    6    2
    0.19373289985E-04   14   13    6    3
    0.73988993949E-04   14   13    6    4
   -0.10093593995E-03   14   13    6    5
   -0.30074153465E-03   14   13    6    6
    0.37431472322E-04   14   13    7    1
    0.28393353889E-04   14   13    7    2
    0.34460999316E-04   14   13    7    3
    0.12053227351E-03   14   13    7    4
    0.39879937897E-04   14   13    7    5
   -0.22343826734E-03   14   13    7    6
   -0.32646829774E-03   14   13    7    7
   -0.83935607827E-05   14   13    8    1
    0.10675955684E-03   14   13    8    2
    0.94257685267E-05   14   13    8    3
    0.76873647138E-05   14   13    8    4
    0.29620094075E-04   14   13    8    5
   -0.61111759784E-04   14   13    8    6
   -0.61839532953E-04   14   13    8    7
   -0.24444240267E-03   14   13    8    8
   -0.10088122509E-04   14   13    9    1
    0.76606138605E-04   14   13    9    2
    0.57616521903E-04   14   13    9    3
    0.15032419429E-03   14   13    9    4
    0.13252040935E-03   14   13    9    5
   -0.33600218029E-03   14   13    9    6
    0.18347324739E-04   14   13    9    7
    0.26516553723E-03   14   13    9    8
   -0.64507832309E-04   14   13    9    9
   -0.30961431964E-04   14   13   10    1
    0.27852656277E-04   14   13   10    2
    0.16750378473E-04   14   13   10    3
   -0.29547194986E-04   14   13   10    4
    0.20029234747E-04   14   13   10    5
    0.24056970328E-04   14   13   10    6
    0.14941231596E-04   14   13   10    7
    0.51541997883E-04   14   13   10    8
    0.24816695925E-04   14   13   10    9
   -0.21616452931E-03   14   13   10   10
    0.39851390551E-04   14   13   11    1
   -0.53019073693E-04   14   13   11    2
    0.65799575179E-04   14   13   11    3
    0.32046537153E-03   14   13   11    4
   -0.68341750828E-04   14   13   11    5
    0.37788870998E-03   14   13   11    6
    0.26494541416E-04   14   13   11    7
   -0.82041980623E-04   14   13   11    8
    0.81083566932E-04   14   13   11    9
   -0.39044362044E-03   14   13   11   10
    0.12432443823E-01   14   13   11   11
    0.67819599019E-04   14   13   12    1
    0.16856293395E-03   14   13   12    2
    0.32359259364E-04   14   13   12    3
   -0.54180314155E-04   14   13   12    4
    0.26329498049E-03   14   13   12    5
    0.32896495206E-03   14   13   12    6
   -0.10795809824E-03   14   13   12    7
   -0.68511143095E-04   14   13   12    8
   -0.41742957964E-04   14   13   12    9
   -0.30517927511E-03   14   13   12   10
   -0.31732219109E-02   14   13   12   11
   -0.11926121022E-01   14   13   12   12
    0.31754140561E-04   14   13   13    1
   -0.37267580559E-03   14   13   13    2
    0.51590666556E-04   14   13   13    3
    0.75236155666E-04   14   13   13    4
    0.75559096946E-05   14   13   13    5
   -0.54097587486E-04   14   13   13    6
   -0.18471974307E-03   14   13   13    7
   -0.52314719525E-04   14   13   13    8
    0.32964385399E-03   14   13   13    9
    0.44338846823E-04   14   13   13   10
   -0.20452335970E-02   14   13   13   11
   -0.13002296511E-02   14   13   13   12
    0.29623048231E-03   14   13   13   13
    0.62772873676E-03   14   13   14    1
    0.24972115279E-04   14   13   14    2
    0.14943969382E-03   14   13   14    3
   -0.13704741251E-03   14   13   14    4
   -0.66348276848E-04   14   13   14    5
    0.12026091746E-03   14   13   14    6
    0.10878348582E-03   14   13   14    7
    0.56554708254E-03   14   13   14    8
    0.13509128318E-03   14   13   14    9
    0.35097264353E-04   14   13   14   10
    0.39201530823E-02   14   13   14   11
   -0.43000511563E-02   14   13   14   12
    0.30033267982E-01   14   13   14   13
    0.20180184373       14   14    1    1
    0.23796680434E-03   14   14    2    1
    0.20010624619       14   14    2    2
    0.51890286870E-03   14   14    3    1
    0.24691844114E-04   14   14    3    2
    0.20118063145       14   14    3    3
   -0.44919421728E-03   14   14    4    1
   -0.36403167070E-03   14   14    4    2
    0.33078758253E-02   14   14    4    3
    0.20029071645       14   14    4    4
    0.11990006060E-03   14   14    5    1
    0.74006530833E-03   14   14    5    2
    0.25027660552E-02   14   14    5    3
    0.38054169601E-04   14   14    5    4
    0.19954774684       14   14    5    5
    0.27259758757E-03   14   14    6    1
   -0.41561878388E-04   14   14    6    2
    0.11388019120E-02   14   14    6    3
   -0.21563437264E-03   14   14    6    4
   -0.14277035579E-03   14   14    6    5
    0.22695172918       14   14    6    6
   -0.64635162012E-03   14   14    7    1
    0.28601982087E-02   14   14    7    2
   -0.29732390413E-03   14   14    7    3
   -0.13911513011E-02   14   14    7    4
    0.22158860088E-02   14   14    7    5
   -0.89734799107E-03   14   14    7    6
    0.20281388509       14   14    7    7
    0.66097579337E-02   14   14    8    1
    0.45208071991E-03   14   14    8    2
    0.34653859523E-03   14   14    8    3
   -0.13781598450E-02   14   14    8    4
   -0.27878477917E-03   14   14    8    5
   -0.38359709795E-03   14   14    8    6
    0.21225547130E-02   14   14    8    7
    0.18711299192       14   14    8    8
   -0.85567374606E-03   14   14    9    1
    0.11738839886E-02   14   14    9    2
    0.34896792938E-03   14   14    9    3
   -0.28156136926E-02   14   14    9    4
    0.33280653955E-02   14   14    9    5
    0.89181884211E-03   14   14    9    6
    0.16920513568E-01   14   14    9    7
    0.23599405410E-02   14   14    9    8
    0.20571954732       14   14    9    9
    0.13902419181E-02   14   14   10    1
    0.30487300832E-03   14   14   10    2
   -0.32501482295E-02   14   14   10    3
    0.55462970906E-02   14   14   10    4
    0.43790285048E-02   14   14   10    5
   -0.18403432640E-01   14   14   10    6
    0.49180388631E-03   14   14   10    7
    0.33031241490E-03   14   14   10    8
   -0.30971913015E-03   14   14   10    9
    0.19750777139       14   14   10   10
    0.18838239121E-02   14   14   11    1
   -0.32674057628E-03   14   14   11    2
    0.23217852726E-02   14   14   11    3
    0.13157205235E-01   14   14   11    4
   -0.56615359972E-02   14   14   11    5
    0.58402334265E-02   14   14   11    6
    0.64213326661E-02   14   14   11    7
    0.69117674770E-03   14   14   11    8
    0.33704811521E-02   14   14   11    9
   -0.75354092655E-02   14   14   11   10
    0.82275349460       14   14   11   11
   -0.32055843875E-02   14   14   12    1
   -0.28903415743E-02   14   14   12    2
   -0.35767513816E-02   14   14   12    3
   -0.17436635086E-02   14   14   12    4
   -0.12577664390E-01   14   14   12    5
   -0.77133886513E-02   14   14   12    6
    0.47608732334E-02   14   14   12    7
   -0.29834469605E-02   14   14   12    8
    0.19221700005E-02   14   14   12    9
    0.98787140200E-02   14   14   12   10
   -0.12219726158E-01   14   14   12   11
    0.82966568436       14   14   12   12
    0.10417184822E-01   14   14   13    1
   -0.42912576825E-04   14   14   13    2
   -0.79487417376E-03   14   14   13    3
   -0.49468242178E-02   14   14   13    4
   -0.27680869532E-02   14   14   13    5
   -0.26952120005E-02   14   14   13    6
    0.16354929513E-02   14   14   13    7
    0.13563638152E-01   14   14   13    8
    0.17942891918E-02   14   14   13    9
    0.26353564004E-02   14   14   13   10
   -0.13285146452E-01   14   14   13   11
    0.13424865368E-01   14   14   13   12
    0.79723698534       14   14   13   13
    0.35710960951E-04   14   14   14    1
   -0.10726853030E-01   14   14   14    2
    0.61942761346E-03   14   14   14    3
    0.28188726978E-02   14   14   14    4
   -0.13842976678E-02   14   14   14    5
    0.15511944231E-04   14   14   14    6
   -0.34847673508E-02   14   14   14    7
   -0.79563863942E-03   14   14   14    8
    0.90371648403E-02   14   14   14    9
    0.39640979849E-03   14   14   14   10
   -0.89796565913E-02   14   14   14   11
   -0.63347938857E-02   14   14   14   12
    0.51668324991E-03   14   14   14   13
    0.90519748956       14   14   14   14
   -0.86777671074E-03   15    1    1    1
   -0.51368031913E-04   15    1    2    1
   -0.87417922476E-03   15    1    2    2
    0.74224342296E-04   15    1    3    1
   -0.64895249014E-05   15    1    3    2
   -0.10868981481E-02   15    1    3    3
    0.18584950930E-05   15    1    4    1
   -0.17865284149E-03   15    1    4    2
    0.14866072687E-03   15    1    4    3
   -0.11811417969E-02   15    1    4    4
    0.20162745285E-04   15    1    5    1
    0.22864339474E-03   15    1    5    2
    0.73575204693E-04   15    1    5    3
    0.82364895054E-04   15    1    5    4
   -0.12951463483E-02   15    1    5    5
    0.64934653931E-03   15    1    6    1
    0.19348969654E-04   15    1    6    2
    0.58510478882E-05   15    1    6    3
   -0.37423348734E-03   15    1    6    4
   -0.15226804570E-03   15    1    6    5
   -0.51790137925E-03   15    1    6    6
   -0.16283672324E-04   15    1    7    1
    0.59607837455E-04   15    1    7    2
    0.66214423216E-06   15    1    7    3
   -0.12408235622E-04   15    1    7    4
   -0.13422035113E-03   15    1    7    5
    0.10254540449E-03   15    1    7    6
   -0.16290120945E-02   15    1    7    7
   -0.18788008716E-03   15    1    8    1
    0.51172120871E-04   15    1    8    2
    0.11471394356E-03   15    1    8    3
    0.29593702174E-03   15    1    8    4
    0.18748663877E-03   15    1    8    5
   -0.79181071529E-03   15    1    8    6
   -0.11195883740E-03   15    1    8    7
   -0.57644869265E-03   15    1    8    8
   -0.61024573867E-04   15    1    9    1
    0.77953152021E-03   15    1    9    2
   -0.31571991226E-04   15    1    9    3
   -0.31278015581E-03   15    1    9    4
    0.24272726805E-03   15    1    9    5
    0.11168631214E-03   15    1    9    6
    0.37030933343E-04   15    1    9    7
    0.12153345775E-03   15    1    9    8
    0.54927104397E-03   15    1    9    9
   -0.29758024916E-03   15    1   10    1
    0.47588877832E-04   15    1   10    2
    0.38762775978E-03   15    1   10    3
   -0.14229651818E-03   15    1   10    4
   -0.82069816759E-04   15    1   10    5
   -0.57291157230E-04   15    1   10    6
    0.84303583247E-04   15    1   10    7
   -0.13298007074E-03   15    1   10    8
    0.97150478059E-04   15    1   10    9
   -0.63317677454E-03   15    1   10   10
   -0.23084656660E-03   15    1   11    1
    0.22106011192E-03   15    1   11    2
    0.28875782226E-04   15    1   11    3
    0.18772814571E-03   15    1   11    4
   -0.14624281301E-03   15    1   11    5
   -0.93773545205E-04   15    1   11    6
   -0.23261283158E-03   15    1   11    7
    0.11802535643E-03   15    1   11    8
    0.80897370048E-04   15    1   11    9
    0.42071355730E-04   15    1   11   10
    0.29355779122E-03   15    1   11   11
    0.33132921527E-03   15    1   12    1
    0.18981706480E-03   15    1   12    2
   -0.10220620516E-03   15    1   12    3
   -0.10214631973E-04   15    1   12    4
   -0.17371253917E-03   15    1   12    5
    0.16754457379E-03   15    1   12    6
   -0.18202495262E-03   15    1   12    7
   -0.17587767414E-03   15    1   12    8
    0.62376574494E-04   15    1   12    9
   -0.39514681742E-04   15    1   12   10
   -0.64525971609E-04   15    1   12   11
    0.43314421828E-03   15    1   12   12
    0.12006586556E-03   15    1   13    1
    0.59711836399E-04   15    1   13    2
    0.46463354214E-03   15    1   13    3
    0.23457655205E-03   15    1   13    4
    0.16623141753E-03   15    1   13    5
   -0.10117179137E-02   15    1   13    6
    0.14494169804E-04   15    1   13    7
   -0.15871588818E-04   15    1   13    8
    0.27820502596E-05   15    1   13    9
    0.36425185415E-03   15    1   13   10
    0.48839234046E-06   15    1   13   11
    0.17838638883E-04   15    1   13   12
    0.36771361663E-03   15    1   13   13
   -0.66465428316E-04   15    1   14    1
    0.29605195157E-03   15    1   14    2
   -0.16694596382E-04   15    1   14    3
   -0.18199929902E-03   15    1   14    4
    0.21966703979E-03   15    1   14    5
    0.24563087479E-04   15    1   14    6
    0.20085704495E-03   15    1   14    7
    0.33845560891E-04   15    1   14    8
    0.38924142460E-03   15    1   14    9
   -0.47199821542E-06   15    1   14   10
    0.15155608873E-03   15    1   14   11
    0.14273232700E-03   15    1   14   12
    0.37827790820E-04   15    1   14   13
    0.68107216666E-03   15    1   14   14
    0.53951412242E-03   15    1   15    1
   -0.52231758428E-03   15    2    1    1
    0.15032692425E-03   15    2    2    1
   -0.58508234041E-03   15    2    2    2
   -0.91603427181E-05   15    2    3    1
    0.63127048870E-03   15    2    3    2
   -0.55247406496E-03   15    2    3    3
   -0.17778865939E-03   15    2    4    1
   -0.12186655157E-03   15    2    4    2
    0.10710193467E-03   15    2    4    3
   -0.44666959235E-03   15    2    4    4
    0.20803808699E-03   15    2    5    1
   -0.23053226634E-04   15    2    5    2
   -0.11162440190E-03   15    2    5    3
   -0.59069126340E-04   15    2    5    4
   -0.63813458245E-03   15    2    5    5
   -0.16280467064E-05   15    2    6    1
    0.19394189784E-03   15    2    6    2
   -0.24994252453E-04   15    2    6    3
   -0.10274674901E-04   15    2    6    4
   -0.24181010615E-03   15    2    6    5
   -0.25356654131E-03   15    2    6    6
   -0.10779058190E-03   15    2    7    1
   -0.83337837213E-04   15    2    7    2
    0.35923265826E-03   15    2    7    3
    0.48951854941E-04   15    2    7    4
    0.22571469800E-03   15    2    7    5
   -0.78158354139E-04   15    2    7    6
   -0.33609251840E-03   15    2    7    7
   -0.14848965949E-03   15    2    8    1
    0.21253368280E-03   15    2    8    2
    0.55624343045E-05   15    2    8    3
   -0.12405508784E-03   15    2    8    4
    0.22373979147E-03   15    2    8    5
   -0.32021900661E-04   15    2    8    6
   -0.46795263443E-04   15    2    8    7
   -0.33359812791E-03   15    2    8    8
   -0.22650870180E-03   15    2    9    1
    0.20649894158E-03   15    2    9    2
   -0.40502158232E-03   15    2    9    3
    0.29040466173E-04   15    2    9    4
    0.10548349555E-03   15    2    9    5
    0.35469908421E-04   15    2    9    6
    0.64524945255E-04   15    2    9    7
    0.90819362661E-05   15    2    9    8
   -0.25905885691E-03   15    2    9    9
   -0.23032423733E-04   15    2   10    1
   -0.41854982422E-03   15    2   10    2
    0.11314313939E-03   15    2   10    3
   -0.10431100186E-03   15    2   10    4
    0.52064097422E-04   15    2   10    5
   -0.40921045327E-04   15    2   10    6
   -0.52157797088E-04   15    2   10    7
    0.19279711492E-05   15    2   10    8
    0.11692018388E-03   15    2   10    9
   -0.31749321199E-03   15    2   10   10
   -0.61380928458E-05   15    2   11    1
   -0.14879042701E-04   15    2   11    2
   -0.10052949944E-05   15    2   11    3
   -0.15594437430E-04   15    2   11    4
    0.78969280929E-06   15    2   11    5
    0.80700405991E-05   15    2   11    6
    0.22243921614E-04   15    2   11    7
   -0.99322226067E-05   15    2   11    8
   -0.10080932916E-04   15    2   11    9
   -0.74248939323E-05   15    2   11   10
    0.17845107190E-03   15    2   11   11
    0.23182250276E-04   15    2   12    1
    0.46041093681E-04   15    2   12    2
   -0.87471794750E-05   15    2   12    3
    0.25045976046E-05   15    2   12    4
    0.61605616962E-05   15    2   12    5
   -0.57513214343E-06   15    2   12    6
   -0.10456622477E-04   15    2   12    7
   -0.19532714814E-04   15    2   12    8
    0.46381786396E-04   15    2   12    9
    0.44075366152E-05   15    2   12   10
    0.58201436915E-04   15    2   12   11
    0.26858721335E-03   15    2   12   12
   -0.77732887827E-05   15    2   13    1
   -0.14979809054E-04   15    2   13    2
    0.17209287647E-04   15    2   13    3
    0.26990379488E-04   15    2   13    4
   -0.29021126650E-05   15    2   13    5
   -0.38299944485E-04   15    2   13    6
   -0.19261922234E-04   15    2   13    7
    0.93707002601E-05   15    2   13    8
   -0.34640727319E-04   15    2   13    9
    0.13254181166E-04   15    2   13   10
   -0.20410551689E-03   15    2   13   11
   -0.14696800913E-03   15    2   13   12
    0.10826872290E-03   15    2   13   13
    0.15722132180E-04   15    2   14    1
    0.27162425007E-04   15    2   14    2
   -0.17421648005E-04   15    2   14    3
   -0.31091360006E-05   15    2   14    4
    0.12439138331E-04   15    2   14    5
    0.67560488093E-04   15    2   14    6
    0.38126379860E-05   15    2   14    7
   -0.83901158679E-06   15    2   14    8
    0.35674653197E-04   15    2   14    9
   -0.25946075397E-04   15    2   14   10
    0.47686356322E-04   15    2   14   11
   -0.39853326471E-04   15    2   14   12
   -0.64228082203E-04   15    2   14   13
    0.23753036883E-03   15    2   14   14
    0.20212762160E-04   15    2   15    1
    0.79585124889E-04   15    2   15    2
    0.94493464359E-02   15    3    1    1
   -0.41483237563E-04   15    3    2    1
    0.10455142074E-01   15    3    2    2
   -0.13836843011E-03   15    3    3    1
   -0.61397371893E-04   15    3    3    2
    0.11644489524E-01   15    3    3    3
    0.14120954804E-03   15    3    4    1
   -0.44280383017E-04   15    3    4    2
   -0.29339748044E-03   15    3    4    3
    0.10170672030E-01   15    3    4    4
    0.56656728620E-04   15    3    5    1
    0.35238905302E-04   15    3    5    2
   -0.21120684462E-03   15    3    5    3
   -0.24438478921E-03   15    3    5    4
    0.10332857812E-01   15    3    5    5
    0.72817063706E-03   15    3    6    1
    0.30752218407E-03   15    3    6    2
    0.11192913317E-02   15    3    6    3
    0.25846708652E-02   15    3    6    4
    0.18787504586E-02   15    3    6    5
    0.44922112995E-02   15    3    6    6
    0.58215975229E-04   15    3    7    1
    0.15193756684E-02   15    3    7    2
   -0.38089735753E-03   15    3    7    3
    0.19843481903E-02   15    3    7    4
   -0.27497531342E-02   15    3    7    5
   -0.10833763350E-05   15    3    7    6
    0.53614149060E-02   15    3    7    7
    0.33167408393E-02   15    3    8    1
    0.98467689161E-04   15    3    8    2
    0.73344294386E-04   15    3    8    3
   -0.65240001220E-03   15    3    8    4
   -0.35940106002E-03   15    3    8    5
   -0.34580486740E-04   15    3    8    6
   -0.20563462390E-04   15    3    8    7
    0.59314567482E-02   15    3    8    8
    0.16041502691E-03   15    3    9    1
   -0.34198259499E-02   15    3    9    2
    0.30288569272E-03   15    3    9    3
    0.90110420923E-03   15    3    9    4
   -0.95050232090E-03   15    3    9    5
    0.10236783679E-04   15    3    9    6
    0.31240513339E-03   15    3    9    7
   -0.11846499748E-04   15    3    9    8
    0.54699991169E-02   15    3    9    9
    0.40756546947E-03   15    3   10    1
   -0.27413949188E-03   15    3   10    2
   -0.35314767985E-02   15    3   10    3
    0.10799370746E-02   15    3   10    4
    0.10811174190E-02   15    3   10    5
   -0.62811307706E-04   15    3   10    6
    0.16583869647E-03   15    3   10    7
   -0.85017757115E-06   15    3   10    8
   -0.14752063974E-03   15    3   10    9
    0.66653837989E-02   15    3   10   10
    0.92093105485E-04   15    3   11    1
   -0.36499273072E-04   15    3   11    2
    0.19695132300E-04   15    3   11    3
    0.48898445784E-03   15    3   11    4
   -0.24972023476E-03   15    3   11    5
   -0.98416613076E-04   15    3   11    6
   -0.22904878521E-04   15    3   11    7
   -0.94272993290E-05   15    3   11    8
    0.12747506140E-04   15    3   11    9
   -0.42062033903E-04   15    3   11   10
    0.10354848801E-01   15    3   11   11
   -0.16607440044E-03   15    3   12    1
   -0.10807764528E-03   15    3   12    2
   -0.42621437845E-04   15    3   12    3
   -0.27965185224E-04   15    3   12    4
   -0.48739367952E-03   15    3   12    5
    0.14867257072E-03   15    3   12    6
   -0.16863465606E-04   15    3   12    7
   -0.25930038966E-04   15    3   12    8
   -0.35926705902E-05   15    3   12    9
    0.52318361375E-04   15    3   12   10
    0.24470023015E-03   15    3   12   11
    0.10191876443E-01   15    3   12   12
    0.51393717271E-03   15    3   13    1
    0.35070597969E-05   15    3   13    2
    0.18847021851E-04   15    3   13    3
   -0.16862280630E-03   15    3   13    4
   -0.91987679802E-04   15    3   13    5
   -0.10579208101E-04   15    3   13    6
    0.29550380175E-04   15    3   13    7
    0.14589487048E-04   15    3   13    8
    0.25662391940E-04   15    3   13    9
    0.32017877659E-04   15    3   13   10
   -0.52532427344E-04   15    3   13   11
    0.13491104974E-03   15    3   13   12
    0.94572675056E-02   15    3   13   13
   -0.16871603813E-05   15    3   14    1
   -0.38274471212E-03   15    3   14    2
    0.60133617475E-05   15    3   14    3
    0.99663780694E-04   15    3   14    4
   -0.24778077001E-04   15    3   14    5
   -0.29666888865E-04   15    3   14    6
    0.21631508396E-04   15    3   14    7
   -0.83176983836E-05   15    3   14    8
   -0.43293094012E-07   15    3   14    9
    0.78912679935E-05   15    3   14   10
    0.32283365887E-04   15    3   14   11
    0.45274996887E-04   15    3   14   12
    0.40542406816E-04   15    3   14   13
    0.10475273353E-01   15    3   14   14
    0.17831527082E-04   15    3   15    1
   -0.51940941782E-05   15    3   15    2
    0.47079075276E-03   15    3   15    3
   -0.27662555478E-02   15    4    1    1
   -0.27302829823E-04   15    4    2    1
   -0.35771142905E-02   15    4    2    2
    0.13657340195E-03   15    4    3    1
    0.10924478950E-03   15    4    3    2
   -0.32983407699E-02   15    4    3    3
   -0.22545924336E-03   15    4    4    1
   -0.23892253587E-04   15    4    4    2
    0.54220397256E-03   15    4    4    3
   -0.34610811165E-02   15    4    4    4
   -0.23552479864E-04   15    4    5    1
    0.81835622393E-04   15    4    5    2
    0.19653289197E-03   15    4    5    3
   -0.91851667006E-04   15    4    5    4
   -0.32589078352E-02   15    4    5    5
   -0.31067356197E-03   15    4    6    1
    0.26606306750E-04   15    4    6    2
   -0.25412416673E-04   15    4    6    3
   -0.56227053879E-03   15    4    6    4
   -0.29565639736E-03   15    4    6    5
   -0.16193044413E-02   15    4    6    6
   -0.19005993671E-03   15    4    7    1
   -0.35969438539E-03   15    4    7    2
    0.21472286614E-03   15    4    7    3
   -0.80232183288E-03   15    4    7    4
    0.91285483210E-03   15    4    7    5
   -0.29767055023E-04   15    4    7    6
   -0.14196449762E-02   15    4    7    7
   -0.70614559770E-03   15    4    8    1
   -0.14004863524E-03   15    4    8    2
   -0.40066093171E-04   15    4    8    3
    0.99428626852E-05   15    4    8    4
    0.14803286431E-03   15    4    8    5
    0.17690010931E-03   15    4    8    6
    0.80377775672E-04   15    4    8    7
   -0.18162644599E-02   15    4    8    8
   -0.40892632519E-04   15    4    9    1
    0.89564200248E-03   15    4    9    2
   -0.11897356208E-03   15    4    9    3
   -0.43548887490E-03   15    4    9    4
    0.32159507188E-03   15    4    9    5
    0.38717227063E-04   15    4    9    6
    0.15027591789E-03   15    4    9    7
   -0.42024875071E-04   15    4    9    8
   -0.18600735930E-02   15    4    9    9
   -0.10652402084E-03   15    4   10    1
    0.97659490336E-05   15    4   10    2
    0.11554698554E-02   15    4   10    3
   -0.55672606883E-03   15    4   10    4
   -0.35870224127E-03   15    4   10    5
   -0.22540805146E-03   15    4   10    6
   -0.10193820093E-03   15    4   10    7
    0.23222717858E-04   15    4   10    8
   -0.27780396165E-04   15    4   10    9
   -0.19437074419E-02   15    4   10   10
    0.29051740558E-04   15    4   11    1
   -0.51438786241E-04   15    4   11    2
    0.23123715939E-04   15    4   11    3
   -0.16514402348E-03   15    4   11    4
    0.56471348081E-04   15    4   11    5
    0.31878813694E-04   15    4   11    6
    0.14809289090E-03   15    4   11    7
   -0.18397160991E-04   15    4   11    8
    0.37980156670E-04   15    4   11    9
   -0.21572973145E-04   15    4   11   10
    0.73046873816E-03   15    4   11   11
   -0.12174093588E-04   15    4   12    1
   -0.25763017158E-04   15    4   12    2
    0.13883857680E-04   15    4   12    3
    0.55250624803E-04   15    4   12    4
    0.15198591508E-03   15    4   12    5
   -0.13154085460E-03   15    4   12    6
    0.10526510591E-03   15    4   12    7
    0.23503355764E-04   15    4   12    8
    0.22064979985E-04   15    4   12    9
    0.59812225020E-04   15    4   12   10
    0.13756427661E-03   15    4   12   11
    0.72012086508E-03   15    4   12   12
   -0.12241109478E-03   15    4   13    1
    0.13633477212E-04   15    4   13    2
   -0.10816654191E-03   15    4   13    3
   -0.29856755310E-06   15    4   13    4
   -0.23652119343E-04   15    4   13    5
    0.19460942250E-03   15    4   13    6
   -0.22300477239E-04   15    4   13    7
    0.76001857407E-04   15    4   13    8
    0.26403097623E-04   15    4   13    9
   -0.64717516143E-04   15    4   13   10
   -0.42637026234E-04   15    4   13   11
    0.93661862189E-04   15    4   13   12
    0.26473696411E-03   15    4   13   13
   -0.31502913916E-05   15    4   14    1
    0.29988374169E-04   15    4   14    2
    0.84164677765E-05   15    4   14    3
    0.25130987104E-04   15    4   14    4
   -0.56930705329E-04   15    4   14    5
   -0.11473670962E-04   15    4   14    6
   -0.59716204630E-04   15    4   14    7
   -0.18668014000E-04   15    4   14    8
    0.20920605453E-05   15    4   14    9
    0.86129288216E-05   15    4   14   10
   -0.30502687904E-04   15    4   14   11
    0.16481600941E-04   15    4   14   12
   -0.63413791161E-04   15    4   14   13
    0.77771889204E-03   15    4   14   14
   -0.88897537451E-04   15    4   15    1
    0.20116013571E-05   15    4   15    2
   -0.42401787783E-04   15    4   15    3
    0.15596537583E-03   15    4   15    4
   -0.17497563296E-02   15    5    1    1
    0.60835006982E-04   15    5    2    1
   -0.23154005998E-02   15    5    2    2
    0.84074070123E-04   15    5    3    1
   -0.10925805912E-03   15    5    3    2
   -0.21233287139E-02   15    5    3    3
   -0.82907550739E-05   15    5    4    1
   -0.62791961177E-04   15    5    4    2
    0.18800921699E-03   15    5    4    3
   -0.21346724818E-02   15    5    4    4
   -0.22385434901E-03   15    5    5    1
    0.10934180093E-04   15    5    5    2
    0.44800287579E-03   15    5    5    3
   -0.88827631148E-04   15    5    5    4
   -0.22452360912E-02   15    5    5    5
   -0.13262519711E-03   15    5    6    1
   -0.21032767787E-03   15    5    6    2
    0.13952702136E-04   15    5    6    3
   -0.23568732325E-03   15    5    6    4
   -0.34062461900E-03   15    5    6    5
   -0.10597255425E-02   15    5    6    6
    0.17606807061E-03   15    5    7    1
   -0.17524848150E-03   15    5    7    2
   -0.10339906512E-03   15    5    7    3
   -0.36391458791E-03   15    5    7    4
    0.67709868186E-03   15    5    7    5
   -0.47333686136E-04   15    5    7    6
   -0.93652918253E-03   15    5    7    7
   -0.43768494109E-03   15    5    8    1
    0.11626204286E-03   15    5    8    2
   -0.11231922408E-04   15    5    8    3
    0.16551465749E-03   15    5    8    4
   -0.11133371444E-03   15    5    8    5
    0.53269940785E-04   15    5    8    6
   -0.22809718505E-04   15    5    8    7
   -0.11423063385E-02   15    5    8    8
   -0.25437656798E-04   15    5    9    1
    0.64781378032E-03   15    5    9    2
    0.41612607704E-04   15    5    9    3
   -0.67436906866E-04   15    5    9    4
    0.42947631681E-03   15    5    9    5
   -0.66022501068E-04   15    5    9    6
    0.98359330233E-04   15    5    9    7
    0.61687339208E-04   15    5    9    8
   -0.11122916659E-02   15    5    9    9
   -0.13123856854E-03   15    5   10    1
    0.14179084798E-03   15    5   10    2
    0.81520193688E-03   15    5   10    3
   -0.24383010760E-03   15    5   10    4
   -0.45503797979E-03   15    5   10    5
   -0.15184850993E-03   15    5   10    6
    0.54332884871E-04   15    5   10    7
    0.23645754904E-04   15    5   10    8
    0.29125736441E-04   15    5   10    9
   -0.12423601898E-02   15    5   10   10
   -0.12349390171E-04   15    5   11    1
   -0.11148397326E-04   15    5   11    2
   -0.78394900514E-05   15    5   11    3
   -0.70857243848E-04   15    5   11    4
    0.95408735682E-05   15    5   11    5
    0.87959954074E-04   15    5   11    6
    0.52574602152E-04   15    5   11    7
   -0.31039180274E-05   15    5   11    8
    0.30914638584E-04   15    5   11    9
   -0.44704578327E-04   15    5   11   10
    0.71936438341E-03   15    5   11   11
   -0.49313728698E-06   15    5   12    1
    0.82597939361E-07   15    5   12    2
   -0.22717988737E-04   15    5   12    3
    0.33354763630E-04   15    5   12    4
    0.85783790555E-04   15    5   12    5
   -0.66189514343E-05   15    5   12    6
    0.50303033213E-04   15    5   12    7
    0.62088555600E-05   15    5   12    8
    0.20826270699E-04   15    5   12    9
    0.96964639559E-05   15    5   12   10
    0.55427632474E-04   15    5   12   11
    0.50523508477E-03   15    5   12   12
   -0.61360407245E-04   15    5   13    1
   -0.32920890359E-04   15    5   13    2
   -0.32519786354E-04   15    5   13    3
   -0.23300197849E-05   15    5   13    4
    0.31513951180E-04   15    5   13    5
    0.55797383407E-04   15    5   13    6
    0.52066461703E-04   15    5   13    7
    0.48540966670E-04   15    5   13    8
   -0.76442351907E-05   15    5   13    9
   -0.21897740835E-04   15    5   13   10
    0.40757118862E-05   15    5   13   11
    0.80980355437E-04   15    5   13   12
    0.30465109918E-03   15    5   13   13
    0.21383719029E-04   15    5   14    1
    0.37965400472E-04   15    5   14    2
   -0.33694169582E-06   15    5   14    3
   -0.62770223500E-05   15    5   14    4
   -0.28618583238E-04   15    5   14    5
   -0.15266851986E-05   15    5   14    6
   -0.20216196064E-04   15    5   14    7
    0.88874588741E-05   15    5   14    8
    0.32608181120E-04   15    5   14    9
    0.36762682135E-06   15    5   14   10
    0.21283130325E-05   15    5   14   11
   -0.22775668224E-04   15    5   14   12
    0.11906628727E-03   15    5   14   13
    0.64727490961E-03   15    5   14   14
   -0.20492788602E-04   15    5   15    1
    0.71921477545E-05   15    5   15    2
   -0.19061218046E-04   15    5   15    3
    0.33879755766E-04   15    5   15    4
    0.11025597564E-03   15    5   15    5
    0.87838682955E-02   15    6    1    1
    0.55109939373E-04   15    6    2    1
    0.85606645142E-02   15    6    2    2
    0.19724405876E-03   15    6    3    1
    0.43826525153E-04   15    6    3    2
    0.81713709885E-02   15    6    3    3
   -0.79789329399E-04   15    6    4    1
    0.31218274741E-03   15    6    4    2
    0.55080337667E-03   15    6    4    3
    0.84805630197E-02   15    6    4    4
    0.79907067681E-04   15    6    5    1
   -0.36924302980E-03   15    6    5    2
    0.40814387124E-03   15    6    5    3
    0.57623613292E-03   15    6    5    4
    0.81138773510E-02   15    6    5    5
    0.41212062002E-04   15    6    6    1
    0.16726317267E-04   15    6    6    2
   -0.10649981396E-03   15    6    6    3
    0.24047376842E-03   15    6    6    4
    0.18442958605E-03   15    6    6    5
    0.72937176248E-02   15    6    6    6
    0.32942797811E-04   15    6    7    1
    0.11676540112E-03   15    6    7    2
   -0.67696406719E-04   15    6    7    3
    0.43593449321E-03   15    6    7    4
   -0.60617480584E-03   15    6    7    5
    0.12666580947E-04   15    6    7    6
    0.63775141904E-02   15    6    7    7
    0.67974109324E-03   15    6    8    1
    0.72435778218E-05   15    6    8    2
    0.56126082322E-05   15    6    8    3
   -0.12847730245E-03   15    6    8    4
   -0.93542620536E-04   15    6    8    5
    0.24915082890E-04   15    6    8    6
   -0.82904062474E-04   15    6    8    7
    0.75726611513E-02   15    6    8    8
    0.57654069069E-04   15    6    9    1
   -0.67952564098E-03   15    6    9    2
    0.52618692269E-04   15    6    9    3
    0.31305700801E-03   15    6    9    4
   -0.35699299283E-03   15    6    9    5
   -0.66416911411E-05   15    6    9    6
   -0.89233307486E-03   15    6    9    7
   -0.95241425013E-04   15    6    9    8
    0.62359288608E-02   15    6    9    9
    0.93310810343E-04   15    6   10    1
   -0.48206319725E-04   15    6   10    2
   -0.72830627601E-03   15    6   10    3
    0.18576971629E-03   15    6   10    4
    0.18971625180E-03   15    6   10    5
   -0.15080659272E-03   15    6   10    6
   -0.57332032385E-04   15    6   10    7
   -0.23365364496E-04   15    6   10    8
    0.54096231765E-04   15    6   10    9
    0.65050843775E-02   15    6   10   10
   -0.11889285265E-04   15    6   11    1
   -0.38668999501E-04   15    6   11    2
   -0.56615304002E-05   15    6   11    3
   -0.97396081523E-04   15    6   11    4
    0.80581740986E-04   15    6   11    5
   -0.53132051834E-03   15    6   11    6
    0.22445640826E-03   15    6   11    7
   -0.42586370328E-04   15    6   11    8
    0.26293163216E-03   15    6   11    9
    0.13513804576E-03   15    6   11   10
   -0.40611045942E-02   15    6   11   11
    0.28895114029E-04   15    6   12    1
    0.39692315424E-06   15    6   12    2
    0.22468866251E-04   15    6   12    3
   -0.21529542142E-04   15    6   12    4
    0.91700979961E-04   15    6   12    5
    0.75627703504E-03   15    6   12    6
    0.18533770481E-03   15    6   12    7
    0.13508076999E-03   15    6   12    8
    0.21197554806E-03   15    6   12    9
   -0.19682058915E-03   15    6   12   10
    0.37375739083E-04   15    6   12   11
   -0.41033726980E-02   15    6   12   12
   -0.25216321000E-03   15    6   13    1
   -0.28924088256E-05   15    6   13    2
   -0.23545418846E-04   15    6   13    3
    0.57334090068E-04   15    6   13    4
    0.30580244449E-04   15    6   13    5
    0.24209417568E-03   15    6   13    6
   -0.14649475592E-05   15    6   13    7
   -0.56932562838E-03   15    6   13    8
   -0.46037792357E-05   15    6   13    9
   -0.55977670444E-04   15    6   13   10
   -0.65745092368E-04   15    6   13   11
    0.20678768749E-03   15    6   13   12
   -0.50486018344E-02   15    6   13   13
    0.59442311391E-05   15    6   14    1
    0.13800106551E-03   15    6   14    2
   -0.14025469539E-04   15    6   14    3
    0.47875846781E-06   15    6   14    4
   -0.22938061413E-04   15    6   14    5
   -0.10881790573E-03   15    6   14    6
    0.19961496216E-03   15    6   14    7
    0.24035187972E-04   15    6   14    8
    0.16498850923E-04   15    6   14    9
    0.15554279412E-04   15    6   14   10
    0.52899346941E-04   15    6   14   11
    0.71618040916E-05   15    6   14   12
    0.30528828145E-04   15    6   14   13
   -0.42259916958E-02   15    6   14   14
   -0.34851811919E-04   15    6   15    1
    0.59499082676E-05   15    6   15    2
    0.55270373256E-04   15    6   15    3
    0.18308849630E-04   15    6   15    4
    0.11854862527E-05   15    6   15    5
    0.18599033107E-02   15    6   15    6
   -0.42479693522E-03   15    7    1    1
   -0.92228366374E-04   15    7    2    1
   -0.38909794685E-03   15    7    2    2
   -0.49274982051E-05   15    7    3    1
    0.65990674243E-03   15    7    3    2
   -0.44766242584E-03   15    7    3    3
   -0.40909554835E-03   15    7    4    1
    0.25915522050E-03   15    7    4    2
    0.14950136297E-03   15    7    4    3
   -0.64560855871E-03   15    7    4    4
    0.49692527751E-03   15    7    5    1
    0.25287378687E-03   15    7    5    2
   -0.23256809934E-03   15    7    5    3
    0.24714551500E-04   15    7    5    4
   -0.18208993216E-03   15    7    5    5
   -0.25430908318E-05   15    7    6    1
   -0.13729859632E-03   15    7    6    2
   -0.21833261638E-04   15    7    6    3
   -0.70447372227E-04   15    7    6    4
   -0.13166901603E-03   15    7    6    5
   -0.20287853685E-03   15    7    6    6
   -0.21729331851E-03   15    7    7    1
   -0.62634586290E-04   15    7    7    2
   -0.16321496855E-03   15    7    7    3
    0.15931866603E-03   15    7    7    4
    0.27449956628E-03   15    7    7    5
   -0.28903142350E-03   15    7    7    6
   -0.45989908738E-03   15    7    7    7
   -0.17649168537E-03   15    7    8    1
    0.58844758557E-05   15    7    8    2
   -0.23547269195E-04   15    7    8    3
    0.65592756616E-04   15    7    8    4
    0.29392408279E-04   15    7    8    5
   -0.79676769420E-04   15    7    8    6
   -0.60891221292E-03   15    7    8    7
   -0.22558335601E-03   15    7    8    8
    0.16645463137E-03   15    7    9    1
    0.22984679690E-03   15    7    9    2
   -0.10671761860E-03   15    7    9    3
    0.10742515315E-03   15    7    9    4
    0.17774573359E-03   15    7    9    5
   -0.97356999274E-03   15    7    9    6
    0.62124118475E-04   15    7    9    7
   -0.17718291614E-03   15    7    9    8
   -0.14973707260E-03   15    7    9    9
    0.20083069438E-04   15    7   10    1
   -0.63887068777E-04   15    7   10    2
    0.21240041610E-03   15    7   10    3
   -0.40841709500E-04   15    7   10    4
   -0.11195253161E-03   15    7   10    5
   -0.49117643441E-04   15    7   10    6
   -0.82751793614E-03   15    7   10    7
   -0.20957986592E-04   15    7   10    8
   -0.25956531572E-05   15    7   10    9
   -0.11196191063E-03   15    7   10   10
   -0.25252713855E-04   15    7   11    1
    0.24451282759E-04   15    7   11    2
    0.92591666896E-05   15    7   11    3
    0.34553609472E-05   15    7   11    4
   -0.48598951592E-04   15    7   11    5
   -0.14826204279E-04   15    7   11    6
   -0.87301758215E-04   15    7   11    7
    0.62255665504E-04   15    7   11    8
    0.22363898874E-04   15    7   11    9
    0.81682958444E-04   15    7   11   10
    0.71286443789E-04   15    7   11   11
   -0.19053768899E-04   15    7   12    1
   -0.21013259148E-04   15    7   12    2
   -0.24722004801E-05   15    7   12    3
   -0.23895546905E-04   15    7   12    4
   -0.28073514162E-04   15    7   12    5
    0.33046668094E-05   15    7   12    6
    0.12267107819E-04   15    7   12    7
    0.32143170620E-04   15    7   12    8
   -0.85306734089E-04   15    7   12    9
    0.44435526305E-04   15    7   12   10
    0.26526114099E-04   15    7   12   11
    0.20276048236E-03   15    7   12   12
    0.21893312516E-04   15    7   13    1
   -0.20815994074E-04   15    7   13    2
    0.12198309539E-04   15    7   13    3
   -0.35137471028E-04   15    7   13    4
    0.52260378690E-04   15    7   13    5
   -0.34656123320E-04   15    7   13    6
    0.15364746400E-03   15    7   13    7
   -0.33898492705E-05   15    7   13    8
   -0.29750088639E-04   15    7   13    9
    0.19565989279E-05   15    7   13   10
   -0.35401755962E-04   15    7   13   11
   -0.59059521028E-04   15    7   13   12
    0.14411395708E-03   15    7   13   13
    0.32458747622E-05   15    7   14    1
   -0.59383074438E-05   15    7   14    2
   -0.15240244654E-04   15    7   14    3
   -0.54531771929E-05   15    7   14    4
    0.38889894119E-05   15    7   14    5
   -0.36124225432E-05   15    7   14    6
   -0.19154861512E-04   15    7   14    7
   -0.53965288810E-04   15    7   14    8
   -0.10227200025E-04   15    7   14    9
   -0.88770530835E-06   15    7   14   10
   -0.15342551306E-04   15    7   14   11
    0.11859910930E-04   15    7   14   12
   -0.12168669307E-03   15    7   14   13
    0.13344386979E-03   15    7   14   14
    0.85577899765E-05   15    7   15    1
   -0.72159500126E-05   15    7   15    2
   -0.17257056849E-05   15    7   15    3
   -0.32096002530E-04   15    7   15    4
    0.39412201008E-04   15    7   15    5
   -0.67852457333E-04   15    7   15    6
    0.28319563846E-03   15    7   15    7
   -0.73069779272E-04   15    8    1    1
   -0.39250514953E-05   15    8    2    1
    0.31546041941E-04   15    8    2    2
   -0.20735172918E-03   15    8    3    1
   -0.68475369196E-05   15    8    3    2
   -0.29978771013E-03   15    8    3    3
    0.30776814343E-03   15    8    4    1
   -0.18286840400E-03   15    8    4    2
    0.55442876561E-04   15    8    4    3
   -0.53329341777E-03   15    8    4    4
    0.24476988172E-03   15    8    5    1
    0.25744452888E-03   15    8    5    2
    0.25758342203E-04   15    8    5    3
    0.63169517857E-04   15    8    5    4
   -0.52107880818E-03   15    8    5    5
   -0.10100444709E-03   15    8    6    1
   -0.14155349459E-04   15    8    6    2
   -0.16363036054E-04   15    8    6    3
    0.48350509884E-05   15    8    6    4
   -0.31404048084E-04   15    8    6    5
   -0.16805636070E-03   15    8    6    6
   -0.30806131190E-04   15    8    7    1
   -0.24727116262E-04   15    8    7    2
   -0.75900868248E-05   15    8    7    3
    0.44938052175E-05   15    8    7    4
    0.58769420149E-04   15    8    7    5
   -0.79246422075E-04   15    8    7    6
   -0.71874952848E-03   15    8    7    7
   -0.54352973247E-04   15    8    8    1
   -0.19235238098E-04   15    8    8    2
    0.23898413282E-04   15    8    8    3
   -0.56318488858E-04   15    8    8    4
   -0.29096031976E-04   15    8    8    5
    0.42218847107E-03   15    8    8    6
    0.30283009614E-04   15    8    8    7
   -0.23093090722E-03   15    8    8    8
    0.37063580077E-04   15    8    9    1
    0.30068000831E-04   15    8    9    2
   -0.17693569840E-04   15    8    9    3
    0.32592354113E-05   15    8    9    4
    0.31845425303E-04   15    8    9    5
   -0.78045057156E-04   15    8    9    6
    0.69356918004E-06   15    8    9    7
   -0.95119754801E-05   15    8    9    8
    0.30439227837E-03   15    8    9    9
   -0.85449976566E-04   15    8   10    1
   -0.75902664233E-05   15    8   10    2
    0.33735663459E-04   15    8   10    3
    0.15685174298E-04   15    8   10    4
   -0.12205033069E-04   15    8   10    5
   -0.13006583210E-04   15    8   10    6
   -0.62689958187E-05   15    8   10    7
    0.51196241119E-03   15    8   10    8
   -0.15326355123E-04   15    8   10    9
   -0.22973649685E-03   15    8   10   10
    0.75327552832E-04   15    8   11    1
   -0.81769731968E-04   15    8   11    2
   -0.68897041409E-05   15    8   11    3
   -0.71699717918E-04   15    8   11    4
    0.41264375070E-04   15    8   11    5
    0.42090543216E-04   15    8   11    6
    0.16906214663E-03   15    8   11    7
   -0.10121314019E-03   15    8   11    8
   -0.51924789358E-04   15    8   11    9
   -0.34224595103E-04   15    8   11   10
    0.50335421320E-03   15    8   11   11
   -0.10453115462E-03   15    8   12    1
   -0.67107037309E-04   15    8   12    2
    0.33761710249E-04   15    8   12    3
    0.18665424602E-04   15    8   12    4
    0.69271120971E-04   15    8   12    5
   -0.41744170646E-04   15    8   12    6
    0.12131939766E-03   15    8   12    7
    0.15252109588E-03   15    8   12    8
   -0.47441589167E-04   15    8   12    9
    0.38851098207E-04   15    8   12   10
    0.76367485923E-04   15    8   12   11
    0.38918249750E-03   15    8   12   12
   -0.56959897907E-04   15    8   13    1
   -0.22712753150E-04   15    8   13    2
   -0.15977497993E-03   15    8   13    3
   -0.11076131764E-03   15    8   13    4
   -0.78574860004E-04   15    8   13    5
    0.17690522760E-03   15    8   13    6
   -0.23787557069E-05   15    8   13    7
    0.62158033275E-04   15    8   13    8
   -0.68349903116E-05   15    8   13    9
   -0.18772734239E-03   15    8   13   10
    0.74319059875E-04   15    8   13   11
   -0.99465562713E-04   15    8   13   12
    0.23186339455E-03   15    8   13   13
    0.19139127688E-04   15    8   14    1
   -0.80306031187E-04   15    8   14    2
    0.75224391414E-05   15    8   14    3
    0.40751354755E-04   15    8   14    4
   -0.49817470759E-04   15    8   14    5
    0.10311187333E-05   15    8   14    6
   -0.98291389756E-04   15    8   14    7
   -0.35907821654E-04   15    8   14    8
   -0.18889984916E-03   15    8   14    9
    0.36749212973E-05   15    8   14   10
   -0.21829006902E-03   15    8   14   11
   -0.18316771604E-03   15    8   14   12
   -0.23798612156E-04   15    8   14   13
    0.39589906498E-04   15    8   14   14
   -0.16733725343E-03   15    8   15    1
   -0.67472919981E-05   15    8   15    2
   -0.98896006125E-05   15    8   15    3
    0.38294612015E-04   15    8   15    4
    0.93665367568E-05   15    8   15    5
   -0.12483554779E-04   15    8   15    6
    0.74527318061E-05   15    8   15    7
    0.32180387596E-03   15    8   15    8
    0.50359443474E-03   15    9    1    1
   -0.46613053348E-03   15    9    2    1
    0.49108590455E-03   15    9    2    2
    0.20313502017E-04   15    9    3    1
   -0.66947047517E-03   15    9    3    2
    0.53735941161E-03   15    9    3    3
    0.10277965333E-03   15    9    4    1
    0.10991804240E-03   15    9    4    2
   -0.13342706793E-03   15    9    4    3
   -0.31690803087E-04   15    9    4    4
   -0.13848342106E-03   15    9    5    1
    0.84373032845E-04   15    9    5    2
    0.21919149209E-03   15    9    5    3
    0.17757738353E-03   15    9    5    4
    0.99548766412E-03   15    9    5    5
    0.52033102133E-04   15    9    6    1
    0.48217330290E-04   15    9    6    2
    0.31557572689E-04   15    9    6    3
    0.18406318953E-03   15    9    6    4
   -0.29198021098E-04   15    9    6    5
    0.25107656365E-03   15    9    6    6
   -0.62115309305E-04   15    9    7    1
    0.10539546557E-03   15    9    7    2
   -0.11618747271E-03   15    9    7    3
    0.30926320032E-03   15    9    7    4
    0.49219444725E-06   15    9    7    5
   -0.95549062534E-03   15    9    7    6
    0.23494509079E-03   15    9    7    7
    0.18627494513E-03   15    9    8    1
    0.12494448013E-04   15    9    8    2
   -0.19079713673E-04   15    9    8    3
   -0.88071467305E-05   15    9    8    4
   -0.53403767973E-05   15    9    8    5
   -0.83071234820E-04   15    9    8    6
    0.16156694556E-03   15    9    8    7
    0.30988189201E-03   15    9    8    8
    0.32928659422E-03   15    9    9    1
   -0.11137240244E-03   15    9    9    2
   -0.14375636843E-03   15    9    9    3
    0.14979736008E-03   15    9    9    4
    0.80177312775E-04   15    9    9    5
   -0.29482934097E-03   15    9    9    6
   -0.62132726758E-04   15    9    9    7
    0.57353854384E-03   15    9    9    8
    0.52782114997E-03   15    9    9    9
    0.67594365725E-04   15    9   10    1
    0.10797865385E-04   15    9   10    2
   -0.18856673476E-03   15    9   10    3
    0.10189018855E-03   15    9   10    4
   -0.22513029344E-04   15    9   10    5
    0.73628080206E-04   15    9   10    6
   -0.50575472537E-05   15    9   10    7
   -0.32709999092E-04   15    9   10    8
   -0.80987543693E-03   15    9   10    9
    0.21382030125E-03   15    9   10   10
    0.25408292390E-05   15    9   11    1
   -0.29208645004E-04   15    9   11    2
   -0.59262990392E-05   15    9   11    3
   -0.26345031505E-04   15    9   11    4
   -0.14073713001E-04   15    9   11    5
   -0.24056225345E-04   15    9   11    6
    0.58896630915E-04   15    9   11    7
   -0.20538852153E-05   15    9   11    8
   -0.50001315794E-04   15    9   11    9
    0.49654351618E-04   15    9   11   10
   -0.42354786844E-03   15    9   11   11
    0.16703954164E-05   15    9   12    1
    0.48794987691E-04   15    9   12    2
    0.13665178789E-05   15    9   12    3
   -0.24898509621E-04   15    9   12    4
   -0.76025829168E-05   15    9   12    5
    0.10464678067E-04   15    9   12    6
   -0.59313470830E-04   15    9   12    7
   -0.77324566370E-05   15    9   12    8
    0.11168963358E-03   15    9   12    9
    0.40658881043E-04   15    9   12   10
   -0.11850568173E-04   15    9   12   11
   -0.41735264771E-03   15    9   12   12
   -0.75184555636E-05   15    9   13    1
   -0.37581687860E-04   15    9   13    2
    0.50418148825E-05   15    9   13    3
    0.21779426699E-04   15    9   13    4
   -0.15730206258E-04   15    9   13    5
   -0.11376713038E-04   15    9   13    6
   -0.59326556563E-05   15    9   13    7
   -0.25980109914E-04   15    9   13    8
   -0.11467253121E-03   15    9   13    9
    0.91140076714E-06   15    9   13   10
    0.12299533225E-03   15    9   13   11
    0.78859930494E-04   15    9   13   12
   -0.46618243736E-03   15    9   13   13
    0.10041931955E-04   15    9   14    1
    0.98392834723E-05   15    9   14    2
    0.19029078514E-04   15    9   14    3
   -0.28768123255E-04   15    9   14    4
   -0.11945551071E-04   15    9   14    5
   -0.36255581888E-05   15    9   14    6
    0.12076687585E-04   15    9   14    7
   -0.82734575416E-04   15    9   14    8
   -0.60134604875E-05   15    9   14    9
    0.59720623846E-04   15    9   14   10
   -0.47333134369E-04   15    9   14   11
    0.26662950495E-04   15    9   14   12
   -0.27015275409E-04   15    9   14   13
   -0.45445037191E-03   15    9   14   14
   -0.32031347546E-05   15    9   15    1
    0.35523481357E-04   15    9   15    2
    0.28683921135E-05   15    9   15    3
   -0.18793443254E-04   15    9   15    4
    0.19482976519E-04   15    9   15    5
    0.56124244222E-04   15    9   15    6
    0.10642864569E-03   15    9   15    7
    0.13873960864E-04   15    9   15    8
    0.26742457703E-03   15    9   15    9
   -0.40639184327E-02   15   10    1    1
    0.13211913441E-04   15   10    2    1
   -0.51442176701E-02   15   10    2    2
    0.15587609255E-03   15   10    3    1
   -0.56531617291E-04   15   10    3    2
   -0.49726955625E-02   15   10    3    3
   -0.13338186781E-03   15   10    4    1
   -0.62969635991E-04   15   10    4    2
    0.43617601122E-03   15   10    4    3
   -0.48274555028E-02   15   10    4    4
   -0.13793414784E-03   15   10    5    1
    0.80147048565E-04   15   10    5    2
    0.37530833178E-03   15   10    5    3
    0.85618442105E-04   15   10    5    4
   -0.48894153858E-02   15   10    5    5
   -0.27947122160E-03   15   10    6    1
   -0.10828848319E-03   15   10    6    2
   -0.27665180167E-03   15   10    6    3
   -0.10597193541E-02   15   10    6    4
   -0.77469747835E-03   15   10    6    5
   -0.21817099276E-02   15   10    6    6
   -0.24144529447E-04   15   10    7    1
   -0.60088184946E-03   15   10    7    2
    0.20171644073E-03   15   10    7    3
   -0.94811749105E-03   15   10    7    4
    0.12660758253E-02   15   10    7    5
   -0.74391618785E-04   15   10    7    6
   -0.31678310766E-02   15   10    7    7
   -0.15149406060E-02   15   10    8    1
   -0.43300392404E-04   15   10    8    2
   -0.31469247923E-04   15   10    8    3
    0.30844959712E-03   15   10    8    4
    0.16596987846E-03   15   10    8    5
   -0.17789349775E-04   15   10    8    6
    0.79793973521E-04   15   10    8    7
   -0.27022606467E-02   15   10    8    8
   -0.74510094608E-04   15   10    9    1
    0.15606719249E-02   15   10    9    2
   -0.15393759143E-03   15   10    9    3
   -0.47321061784E-03   15   10    9    4
    0.52180051318E-03   15   10    9    5
    0.10137428632E-03   15   10    9    6
    0.25769746042E-03   15   10    9    7
    0.81623270619E-04   15   10    9    8
   -0.31466383350E-02   15   10    9    9
   -0.20771188733E-03   15   10   10    1
    0.11194997061E-03   15   10   10    2
    0.17649365821E-02   15   10   10    3
   -0.53194671148E-03   15   10   10    4
   -0.51069581141E-03   15   10   10    5
   -0.34100620726E-03   15   10   10    6
    0.68973888284E-04   15   10   10    7
   -0.15545327919E-04   15   10   10    8
   -0.41279463992E-04   15   10   10    9
   -0.36249651258E-02   15   10   10   10
    0.40477156210E-04   15   10   11    1
    0.11385781478E-04   15   10   11    2
    0.42281933102E-04   15   10   11    3
    0.22024944188E-03   15   10   11    4
   -0.10492247101E-03   15   10   11    5
    0.19679155234E-03   15   10   11    6
   -0.10194733976E-03   15   10   11    7
    0.78420219726E-05   15   10   11    8
   -0.15769701303E-03   15   10   11    9
   -0.17948450617E-03   15   10   11   10
    0.10720101267E-01   15   10   11   11
   -0.71187664436E-04   15   10   12    1
   -0.35604049436E-04   15   10   12    2
   -0.74558332849E-04   15   10   12    3
   -0.15606582824E-04   15   10   12    4
   -0.20717909563E-03   15   10   12    5
   -0.27806775726E-03   15   10   12    6
   -0.97733140951E-04   15   10   12    7
   -0.64661975540E-04   15   10   12    8
   -0.11596780648E-03   15   10   12    9
    0.24459117765E-03   15   10   12   10
    0.71375681648E-04   15   10   12   11
    0.10690584101E-01   15   10   12   12
    0.29364151905E-03   15   10   13    1
    0.11165001368E-05   15   10   13    2
   -0.80617902504E-05   15   10   13    3
   -0.10432654408E-03   15   10   13    4
   -0.62769826833E-04   15   10   13    5
   -0.76648983461E-04   15   10   13    6
    0.35952570735E-05   15   10   13    7
    0.25215451375E-03   15   10   13    8
    0.13809834994E-04   15   10   13    9
    0.59666233708E-04   15   10   13   10
    0.37842518814E-04   15   10   13   11
   -0.11689963377E-03   15   10   13   12
    0.11116956378E-01   15   10   13   13
   -0.19778520444E-05   15   10   14    1
   -0.20659349854E-03   15   10   14    2
    0.21850778556E-04   15   10   14    3
    0.33817966926E-04   15   10   14    4
   -0.75946784533E-05   15   10   14    5
    0.32104269563E-04   15   10   14    6
   -0.13693464479E-03   15   10   14    7
   -0.14196620837E-04   15   10   14    8
    0.16941749787E-04   15   10   14    9
   -0.72830958915E-05   15   10   14   10
   -0.25452376114E-04   15   10   14   11
   -0.46953928145E-07   15   10   14   12
   -0.87451276226E-05   15   10   14   13
    0.10843008644E-01   15   10   14   14
    0.19068049445E-04   15   10   15    1
    0.19927585329E-05   15   10   15    2
    0.10799496039E-03   15   10   15    3
   -0.81749455148E-05   15   10   15    4
   -0.11579664102E-05   15   10   15    5
   -0.83673021926E-03   15   10   15    6
    0.33275663905E-04   15   10   15    7
    0.38474914273E-05   15   10   15    8
   -0.32493721101E-04   15   10   15    9
    0.73230598193E-03   15   10   15   10
   -0.26250121971E-02   15   11    1    1
    0.41736083145E-04   15   11    2    1
   -0.25001313480E-02   15   11    2    2
   -0.21016945669E-05   15   11    3    1
   -0.29643411977E-04   15   11    3    2
   -0.25006527333E-02   15   11    3    3
    0.40085340430E-04   15   11    4    1
   -0.62174242719E-04   15   11    4    2
   -0.64360664861E-04   15   11    4    3
   -0.24878153303E-02   15   11    4    4
   -0.32771449629E-04   15   11    5    1
   -0.12940330618E-04   15   11    5    2
   -0.84376021907E-04   15   11    5    3
   -0.77138659672E-04   15   11    5    4
   -0.24604986233E-02   15   11    5    5
   -0.21706758637E-04   15   11    6    1
    0.15085021290E-05   15   11    6    2
    0.10234971803E-03   15   11    6    3
   -0.50040205752E-04   15   11    6    4
    0.59204193768E-04   15   11    6    5
   -0.25579723478E-02   15   11    6    6
   -0.16367283489E-04   15   11    7    1
   -0.46873324228E-04   15   11    7    2
    0.15583482943E-04   15   11    7    3
   -0.96326405385E-04   15   11    7    4
    0.61927444797E-04   15   11    7    5
    0.14707801317E-03   15   11    7    6
   -0.19960344771E-02   15   11    7    7
   -0.12298584210E-03   15   11    8    1
   -0.45171283042E-04   15   11    8    2
   -0.15121384567E-04   15   11    8    3
    0.25159094656E-04   15   11    8    4
   -0.45393656752E-05   15   11    8    5
    0.14147997423E-04   15   11    8    6
    0.21663746112E-04   15   11    8    7
   -0.22442824168E-02   15   11    8    8
   -0.92817109078E-05   15   11    9    1
    0.67701691305E-04   15   11    9    2
   -0.27513744763E-04   15   11    9    3
   -0.75804727795E-04   15   11    9    4
   -0.11684095038E-04   15   11    9    5
    0.15039728452E-03   15   11    9    6
    0.75294721827E-04   15   11    9    7
   -0.82670211155E-04   15   11    9    8
   -0.20857096949E-02   15   11    9    9
   -0.34771953060E-04   15   11   10    1
   -0.88290654738E-05   15   11   10    2
    0.11977812753E-03   15   11   10    3
   -0.13461212425E-03   15   11   10    4
   -0.13744093560E-03   15   11   10    5
    0.28988351364E-03   15   11   10    6
   -0.33438118932E-04   15   11   10    7
   -0.32956639235E-04   15   11   10    8
   -0.51631488569E-04   15   11   10    9
   -0.21929488750E-02   15   11   10   10
   -0.89432902310E-04   15   11   11    1
    0.31856273943E-05   15   11   11    2
    0.44629536328E-03   15   11   11    3
    0.15928315210E-03   15   11   11    4
   -0.78761339859E-04   15   11   11    5
   -0.15426084342E-03   15   11   11    6
   -0.10342938925E-03   15   11   11    7
    0.56981457049E-04   15   11   11    8
   -0.15078022837E-03   15   11   11    9
    0.54606221261E-03   15   11   11   10
   -0.45234053919E-03   15   11   11   11
   -0.75252846780E-04   15   11   12    1
   -0.71750984579E-04   15   11   12    2
   -0.19976578445E-03   15   11   12    3
    0.54907295435E-04   15   11   12    4
   -0.20714706676E-03   15   11   12    5
   -0.23852888777E-03   15   11   12    6
    0.28664138260E-04   15   11   12    7
    0.20732869009E-04   15   11   12    8
   -0.31309544230E-04   15   11   12    9
    0.26825586698E-04   15   11   12   10
    0.50411455126E-02   15   11   12   11
    0.60645660832E-02   15   11   12   12
   -0.19162639649E-03   15   11   13    1
    0.53483143212E-04   15   11   13    2
   -0.67784746595E-04   15   11   13    3
    0.12235411680E-05   15   11   13    4
    0.57530115137E-04   15   11   13    5
   -0.42252997817E-04   15   11   13    6
    0.23412801223E-04   15   11   13    7
   -0.10330828540E-03   15   11   13    8
   -0.38763236978E-04   15   11   13    9
   -0.16827270583E-04   15   11   13   10
   -0.24421579471E-02   15   11   13   11
    0.23359251069E-03   15   11   13   12
   -0.11678283946E-01   15   11   13   13
   -0.69664825024E-04   15   11   14    1
   -0.15022062999E-03   15   11   14    2
   -0.10778194364E-03   15   11   14    3
    0.38091322576E-04   15   11   14    4
   -0.84777369466E-05   15   11   14    5
   -0.24760862097E-04   15   11   14    6
   -0.87564911577E-04   15   11   14    7
   -0.14275255426E-03   15   11   14    8
   -0.49289789256E-04   15   11   14    9
   -0.85005898427E-04   15   11   14   10
   -0.12371520988E-02   15   11   14   11
    0.90797543847E-03   15   11   14   12
   -0.45314510276E-02   15   11   14   13
    0.47228934114E-02   15   11   14   14
    0.11670025086E-03   15   11   15    1
    0.10089503909E-03   15   11   15    2
    0.21109304231E-03   15   11   15    3
    0.62414973824E-03   15   11   15    4
   -0.96090665261E-04   15   11   15    5
    0.29895270978E-03   15   11   15    6
    0.21451886029E-03   15   11   15    7
    0.90463187061E-05   15   11   15    8
    0.56603338525E-04   15   11   15    9
   -0.39708920585E-03   15   11   15   10
    0.28670397230E-01   15   11   15   11
    0.34363616624E-02   15   12    1    1
    0.47882556098E-04   15   12    2    1
    0.33289556480E-02   15   12    2    2
   -0.95760681969E-04   15   12    3    1
   -0.17018497591E-04   15   12    3    2
    0.32510372897E-02   15   12    3    3
    0.34242505621E-04   15   12    4    1
   -0.59840871387E-04   15   12    4    2
    0.15846207012E-03   15   12    4    3
    0.32233888635E-02   15   12    4    4
    0.24081362773E-04   15   12    5    1
    0.37205699170E-04   15   12    5    2
    0.65752191281E-04   15   12    5    3
    0.12947549040E-03   15   12    5    4
    0.30688547576E-02   15   12    5    5
    0.11977375737E-03   15   12    6    1
    0.17077034134E-04   15   12    6    2
   -0.11984583913E-03   15   12    6    3
   -0.36143338851E-04   15   12    6    4
    0.65654367303E-04   15   12    6    5
    0.33277032578E-02   15   12    6    6
   -0.19971794549E-04   15   12    7    1
    0.12115855596E-03   15   12    7    2
   -0.25889748191E-04   15   12    7    3
    0.15036376427E-03   15   12    7    4
   -0.26279305345E-03   15   12    7    5
    0.12344716335E-03   15   12    7    6
    0.22498100382E-02   15   12    7    7
    0.18676789131E-03   15   12    8    1
   -0.54002344947E-06   15   12    8    2
    0.63874419244E-04   15   12    8    3
    0.12902201674E-04   15   12    8    4
    0.10175890227E-04   15   12    8    5
   -0.80198261346E-04   15   12    8    6
    0.22298407964E-04   15   12    8    7
    0.28951055889E-02   15   12    8    8
   -0.30924321482E-04   15   12    9    1
    0.98244735120E-06   15   12    9    2
    0.11898539556E-05   15   12    9    3
   -0.52676434063E-04   15   12    9    4
   -0.43993147811E-04   15   12    9    5
    0.15933103756E-03   15   12    9    6
   -0.10468314361E-03   15   12    9    7
   -0.19785893924E-04   15   12    9    8
    0.29098633223E-02   15   12    9    9
   -0.13688079711E-04   15   12   10    1
    0.17641915542E-05   15   12   10    2
   -0.17194039614E-03   15   12   10    3
    0.21743949492E-03   15   12   10    4
    0.16564485223E-03   15   12   10    5
   -0.42251710256E-03   15   12   10    6
   -0.27488511944E-05   15   12   10    7
    0.98130584749E-04   15   12   10    8
   -0.10450576558E-04   15   12   10    9
    0.28489390935E-02   15   12   10   10
   -0.11139919193E-03   15   12   11    1
    0.43329316516E-04   15   12   11    2
   -0.19228318034E-03   15   12   11    3
   -0.20632312889E-03   15   12   11    4
    0.13849646919E-03   15   12   11    5
   -0.27846290217E-03   15   12   11    6
   -0.24741734348E-05   15   12   11    7
    0.61159569307E-04   15   12   11    8
    0.11242012966E-03   15   12   11    9
    0.46756998123E-04   15   12   11   10
   -0.89328765560E-02   15   12   11   11
    0.22650958079E-04   15   12   12    1
    0.52252846899E-04   15   12   12    2
    0.54489761391E-03   15   12   12    3
    0.21193927306E-04   15   12   12    4
    0.13567453064E-03   15   12   12    5
    0.47564904175E-04   15   12   12    6
    0.77354423090E-04   15   12   12    7
    0.12437387678E-04   15   12   12    8
    0.13219273771E-03   15   12   12    9
    0.50479414793E-03   15   12   12   10
   -0.35723227759E-02   15   12   12   11
    0.95804869351E-03   15   12   12   12
    0.28252804056E-03   15   12   13    1
    0.91080568155E-04   15   12   13    2
    0.14144246905E-03   15   12   13    3
   -0.68204569495E-04   15   12   13    4
    0.56281818493E-04   15   12   13    5
   -0.11882572596E-03   15   12   13    6
    0.50551857101E-04   15   12   13    7
    0.16107674291E-03   15   12   13    8
    0.14076371552E-04   15   12   13    9
    0.50700892591E-04   15   12   13   10
   -0.64179841273E-03   15   12   13   11
   -0.21680428182E-02   15   12   13   12
    0.15426197758E-01   15   12   13   13
   -0.74705945661E-04   15   12   14    1
    0.20145272579E-03   15   12   14    2
   -0.10442001702E-03   15   12   14    3
   -0.30091452595E-04   15   12   14    4
    0.26221541402E-04   15   12   14    5
   -0.58624566694E-04   15   12   14    6
    0.11181479246E-03   15   12   14    7
   -0.10814299361E-03   15   12   14    8
    0.98460633450E-04   15   12   14    9
   -0.44796637660E-04   15   12   14   10
    0.11935552447E-02   15   12   14   11
    0.16011737106E-02   15   12   14   12
   -0.40931021904E-02   15   12   14   13
   -0.46859435325E-02   15   12   14   14
   -0.11511861811E-03   15   12   15    1
   -0.94385267764E-04   15   12   15    2
   -0.29366739192E-03   15   12   15    3
   -0.29241053057E-03   15   12   15    4
   -0.59909880563E-03   15   12   15    5
   -0.39914871972E-03   15   12   15    6
    0.15760848806E-03   15   12   15    7
   -0.12001259833E-03   15   12   15    8
    0.24159818054E-05   15   12   15    9
    0.52165376284E-03   15   12   15   10
   -0.77448281386E-02   15   12   15   11
    0.33032515273E-01   15   12   15   12
    0.78913045556E-03   15   13    1    1
    0.38767902453E-04   15   13    2    1
    0.43727938399E-03   15   13    2    2
    0.53836761617E-03   15   13    3    1
    0.27581467420E-04   15   13    3    2
    0.89745885145E-03   15   13    3    3
   -0.21564107696E-03   15   13    4    1
    0.29695493558E-03   15   13    4    2
   -0.10578702611E-03   15   13    4    3
    0.10748856348E-02   15   13    4    4
   -0.15710668824E-03   15   13    5    1
   -0.34612675683E-03   15   13    5    2
   -0.40062764454E-05   15   13    5    3
   -0.10524423449E-03   15   13    5    4
    0.12438853166E-02   15   13    5    5
   -0.43786020478E-03   15   13    6    1
   -0.23402228323E-04   15   13    6    2
   -0.65729045920E-04   15   13    6    3
    0.99669831994E-04   15   13    6    4
    0.13269407225E-04   15   13    6    5
    0.90669759776E-03   15   13    6    6
   -0.83558858761E-05   15   13    7    1
   -0.24434642531E-03   15   13    7    2
    0.16041851695E-04   15   13    7    3
   -0.26795588090E-03   15   13    7    4
    0.48275754480E-03   15   13    7    5
   -0.10819567311E-03   15   13    7    6
    0.19878411757E-02   15   13    7    7
   -0.16481980922E-04   15   13    8    1
   -0.67154049883E-04   15   13    8    2
   -0.24306582935E-03   15   13    8    3
   -0.19600096067E-03   15   13    8    4
   -0.11421210029E-03   15   13    8    5
    0.31736314938E-03   15   13    8    6
    0.55111114527E-04   15   13    8    7
    0.80912632781E-03   15   13    8    8
    0.57623355722E-04   15   13    9    1
   -0.60171406752E-03   15   13    9    2
    0.12057983213E-04   15   13    9    3
    0.20878547585E-03   15   13    9    4
   -0.14299390286E-03   15   13    9    5
   -0.10386412285E-03   15   13    9    6
   -0.61006650706E-04   15   13    9    7
   -0.63902488007E-04   15   13    9    8
   -0.58198400134E-03   15   13    9    9
    0.31617915304E-03   15   13   10    1
   -0.10604601077E-04   15   13   10    2
   -0.33821106403E-04   15   13   10    3
    0.20628254286E-04   15   13   10    4
   -0.36368394804E-04   15   13   10    5
   -0.84374113360E-04   15   13   10    6
   -0.11969503416E-03   15   13   10    7
   -0.45177465958E-03   15   13   10    8
   -0.10684553275E-03   15   13   10    9
    0.74578980380E-03   15   13   10   10
    0.24376978244E-03   15   13   11    1
   -0.77912322008E-04   15   13   11    2
   -0.78219091429E-04   15   13   11    3
   -0.17255601517E-03   15   13   11    4
    0.65995900760E-04   15   13   11    5
    0.34484534614E-04   15   13   11    6
    0.31490910338E-03   15   13   11    7
    0.53710169961E-04   15   13   11    8
   -0.63589957327E-04   15   13   11    9
   -0.64661321113E-04   15   13   11   10
    0.44965478858E-02   15   13   11   11
   -0.33136539237E-03   15   13   12    1
   -0.60586536654E-04   15   13   12    2
    0.12917627175E-03   15   13   12    3
    0.62910861550E-04   15   13   12    4
    0.17424129336E-03   15   13   12    5
   -0.86241922884E-04   15   13   12    6
    0.20516046599E-03   15   13   12    7
   -0.47040209629E-04   15   13   12    8
   -0.82110151690E-04   15   13   12    9
    0.27576012700E-04   15   13   12   10
    0.40084411812E-03   15   13   12   11
    0.38912023093E-02   15   13   12   12
   -0.51145324912E-04   15   13   13    1
    0.10938328522E-05   15   13   13    2
    0.67096609128E-04   15   13   13    3
   -0.23140214790E-04   15   13   13    4
   -0.28866906430E-05   15   13   13    5
    0.54419238350E-03   15   13   13    6
    0.11710385398E-04   15   13   13    7
    0.27942145723E-04   15   13   13    8
   -0.34204632554E-04   15   13   13    9
    0.22406646066E-03   15   13   13   10
    0.57874418042E-02   15   13   13   11
   -0.74733884488E-02   15   13   13   12
   -0.10226199383E-02   15   13   13   13
    0.52618141576E-04   15   13   14    1
    0.28626879723E-04   15   13   14    2
    0.88617026634E-05   15   13   14    3
   -0.47241614385E-04   15   13   14    4
    0.38947046329E-04   15   13   14    5
   -0.24746358797E-04   15   13   14    6
   -0.13804381674E-03   15   13   14    7
   -0.14909539612E-04   15   13   14    8
   -0.34874239336E-03   15   13   14    9
   -0.80983399109E-05   15   13   14   10
   -0.70308036057E-02   15   13   14   11
   -0.55653602881E-02   15   13   14   12
   -0.25867710929E-03   15   13   14   13
   -0.11025907426E-01   15   13   14   14
    0.21065168248E-03   15   13   15    1
   -0.18716513073E-04   15   13   15    2
   -0.13142911108E-03   15   13   15    3
   -0.22829362693E-03   15   13   15    4
   -0.13649469838E-03   15   13   15    5
   -0.84784244158E-04   15   13   15    6
    0.60116412628E-04   15   13   15    7
    0.50557530290E-03   15   13   15    8
    0.71641186057E-04   15   13   15    9
    0.11160449514E-03   15   13   15   10
   -0.22027145130E-02   15   13   15   11
    0.15918352525E-02   15   13   15   12
    0.28232219687E-01   15   13   15   13
   -0.82270271180E-04   15   14    1    1
    0.35429046026E-04   15   14    2    1
   -0.42237281302E-04   15   14    2    2
   -0.26021577088E-04   15   14    3    1
    0.26508848891E-04   15   14    3    2
   -0.88661991198E-04   15   14    3    3
    0.22777457476E-04   15   14    4    1
    0.30136611842E-04   15   14    4    2
    0.16594562156E-04   15   14    4    3
   -0.58662818183E-04   15   14    4    4
   -0.12661096142E-04   15   14    5    1
    0.42903271399E-04   15   14    5    2
   -0.29661313632E-04   15   14    5    3
   -0.14653968599E-04   15   14    5    4
   -0.12927844794E-03   15   14    5    5
    0.10275416969E-04   15   14    6    1
    0.84732525394E-04   15   14    6    2
    0.58262867063E-06   15   14    6    3
   -0.27438200573E-04   15   14    6    4
   -0.16195824520E-04   15   14    6    5
   -0.66699212365E-04   15   14    6    6
   -0.26192109772E-05   15   14    7    1
   -0.60247940548E-05   15   14    7    2
   -0.29031290841E-04   15   14    7    3
   -0.71059055085E-04   15   14    7    4
   -0.36932856879E-04   15   14    7    5
    0.10517815109E-03   15   14    7    6
   -0.34775930097E-04   15   14    7    7
   -0.19137228111E-04   15   14    8    1
    0.21707038549E-04   15   14    8    2
    0.11261758691E-04   15   14    8    3
   -0.37733412914E-04   15   14    8    4
    0.69410429454E-04   15   14    8    5
   -0.93626246143E-05   15   14    8    6
    0.10000162483E-03   15   14    8    7
   -0.48541768201E-04   15   14    8    8
    0.19662325717E-04   15   14    9    1
    0.60253313126E-04   15   14    9    2
    0.24665137389E-04   15   14    9    3
   -0.17230382003E-05   15   14    9    4
    0.34311267877E-04   15   14    9    5
    0.41389017880E-04   15   14    9    6
    0.38106864095E-04   15   14    9    7
    0.63209123610E-04   15   14    9    8
    0.67337369465E-04   15   14    9    9
   -0.15645477284E-04   15   14   10    1
   -0.10740058191E-04   15   14   10    2
    0.26481872431E-04   15   14   10    3
    0.32686554130E-06   15   14   10    4
   -0.77352350290E-05   15   14   10    5
    0.29987290097E-04   15   14   10    6
   -0.31871911726E-04   15   14   10    7
    0.15449582615E-04   15   14   10    8
    0.79122098182E-06   15   14   10    9
   -0.46031157318E-04   15   14   10   10
    0.32746898153E-03   15   14   11    1
    0.30861290533E-04   15   14   11    2
   -0.10552126989E-03   15   14   11    3
   -0.48191792497E-04   15   14   11    4
   -0.51355597725E-04   15   14   11    5
    0.20841168658E-04   15   14   11    6
    0.14373118758E-04   15   14   11    7
    0.16311397750E-04   15   14   11    8
   -0.47887365553E-04   15   14   11    9
   -0.12894688593E-03   15   14   11   10
    0.36477735796E-02   15   14   11   11
    0.26683438210E-03   15   14   12    1
    0.12812858690E-04   15   14   12    2
   -0.10556092296E-03   15   14   12    3
   -0.12911768561E-03   15   14   12    4
   -0.18186745831E-04   15   14   12    5
   -0.91466926006E-04   15   14   12    6
   -0.31287877322E-04   15   14   12    7
    0.90230957472E-05   15   14   12    8
    0.78809359002E-04   15   14   12    9
   -0.22777628816E-04   15   14   12   10
   -0.20287429507E-02   15   14   12   11
   -0.21858839543E-02   15   14   12   12
    0.21013227188E-04   15   14   13    1
   -0.10024896733E-03   15   14   13    2
    0.66938443449E-05   15   14   13    3
    0.19355173385E-03   15   14   13    4
   -0.25735945521E-03   15   14   13    5
   -0.51037574778E-04   15   14   13    6
    0.26372699808E-04   15   14   13    7
   -0.33495310485E-04   15   14   13    8
    0.26319782073E-04   15   14   13    9
    0.26261554638E-04   15   14   13   10
    0.10992388944E-01   15   14   13   11
    0.92219073576E-02   15   14   13   12
    0.14415130446E-02   15   14   13   13
    0.17709533985E-03   15   14   14    1
   -0.62072252563E-05   15   14   14    2
    0.63592029926E-03   15   14   14    3
   -0.43926545006E-04   15   14   14    4
    0.60315389913E-06   15   14   14    5
   -0.20730702796E-03   15   14   14    6
    0.10232801091E-04   15   14   14    7
   -0.60025576817E-04   15   14   14    8
   -0.15864264934E-04   15   14   14    9
    0.77902453655E-03   15   14   14   10
   -0.26887591300E-02   15   14   14   11
    0.29776191243E-02   15   14   14   12
    0.47273013234E-02   15   14   14   13
    0.11541690972E-02   15   14   14   14
    0.20373918447E-04   15   14   15    1
   -0.59959856483E-03   15   14   15    2
    0.63340324872E-04   15   14   15    3
    0.62276843935E-04   15   14   15    4
    0.46906400342E-04   15   14   15    5
   -0.26412164319E-04   15   14   15    6
   -0.21509723034E-03   15   14   15    7
   -0.27717378705E-04   15   14   15    8
    0.33506708163E-03   15   14   15    9
    0.44977335903E-04   15   14   15   10
   -0.49907912308E-02   15   14   15   11
   -0.39553441998E-02   15   14   15   12
   -0.19783203039E-03   15   14   15   13
    0.36973122534E-01   15   14   15   14
    0.20332475516       15   15    1    1
    0.28150289408E-03   15   15    2    1
    0.20114273312       15   15    2    2
    0.96071168738E-03   15   15    3    1
    0.72505480181E-04   15   15    3    2
    0.20362701811       15   15    3    3
   -0.67579644197E-03   15   15    4    1
   -0.10452534319E-03   15   15    4    2
    0.32207179632E-02   15   15    4    3
    0.20212958995       15   15    4    4
   -0.43190972038E-04   15   15    5    1
    0.47357769066E-03   15   15    5    2
    0.24938441277E-02   15   15    5    3
   -0.26177425390E-03   15   15    5    4
    0.20165632117       15   15    5    5
   -0.50042595747E-04   15   15    6    1
   -0.19834248765E-04   15   15    6    2
    0.12401680573E-02   15   15    6    3
    0.17530960616E-03   15   15    6    4
    0.64058670940E-04   15   15    6    5
    0.22805494109       15   15    6    6
   -0.64458042467E-03   15   15    7    1
    0.30033294498E-02   15   15    7    2
   -0.31285675463E-03   15   15    7    3
   -0.13943071823E-02   15   15    7    4
    0.23168836141E-02   15   15    7    5
   -0.10538413046E-02   15   15    7    6
    0.20519567620       15   15    7    7
    0.73438981402E-02   15   15    8    1
    0.40147403995E-03   15   15    8    2
    0.14949820988E-03   15   15    8    3
   -0.17621990707E-02   15   15    8    4
   -0.47375489394E-03   15   15    8    5
    0.59301231677E-05   15   15    8    6
    0.22390543656E-02   15   15    8    7
    0.18783790199       15   15    8    8
   -0.76654615740E-03   15   15    9    1
   -0.28679972011E-03   15   15    9    2
    0.41460058896E-03   15   15    9    3
   -0.24993106554E-02   15   15    9    4
    0.30976982524E-02   15   15    9    5
    0.87085972370E-03   15   15    9    6
    0.17778994618E-01   15   15    9    7
    0.23099620300E-02   15   15    9    8
    0.20509572681       15   15    9    9
    0.18004966161E-02   15   15   10    1
    0.24400236820E-03   15   15   10    2
   -0.34009533413E-02   15   15   10    3
    0.59652603562E-02   15   15   10    4
    0.46807262676E-02   15   15   10    5
   -0.19834336429E-01   15   15   10    6
    0.54824954104E-03   15   15   10    7
    0.46238021082E-04   15   15   10    8
   -0.57093690774E-03   15   15   10    9
    0.20008894043       15   15   10   10
    0.22510471080E-02   15   15   11    1
   -0.85973735858E-03   15   15   11    2
    0.21329216899E-02   15   15   11    3
    0.13339019265E-01   15   15   11    4
   -0.62634363223E-02   15   15   11    5
    0.51022324254E-02   15   15   11    6
    0.65820641042E-02   15   15   11    7
    0.65184322861E-03   15   15   11    8
    0.32532401948E-02   15   15   11    9
   -0.69951910480E-02   15   15   11   10
    0.83202291741       15   15   11   11
   -0.36416077727E-02   15   15   12    1
   -0.32615035435E-02   15   15   12    2
   -0.32987451251E-02   15   15   12    3
   -0.11454844806E-02   15   15   12    4
   -0.12794265559E-01   15   15   12    5
   -0.66238923961E-02   15   15   12    6
    0.48027311984E-02   15   15   12    7
   -0.29824816955E-02   15   15   12    8
    0.18541861457E-02   15   15   12    9
    0.90662700306E-02   15   15   12   10
    0.11817400674E-01   15   15   12   11
    0.82523910597       15   15   12   12
    0.10894992317E-01   15   15   13    1
   -0.48495262155E-04   15   15   13    2
   -0.10058984869E-02   15   15   13    3
   -0.51220252102E-02   15   15   13    4
   -0.29073943948E-02   15   15   13    5
   -0.15172619143E-02   15   15   13    6
    0.16696882944E-02   15   15   13    7
    0.13292668770E-01   15   15   13    8
    0.18307573280E-02   15   15   13    9
    0.21582079085E-02   15   15   13   10
   -0.10604443663E-02   15   15   13   11
    0.13768346969E-02   15   15   13   12
    0.80613023482       15   15   13   13
    0.85462585592E-04   15   15   14    1
   -0.10274047668E-01   15   15   14    2
    0.58321599567E-03   15   15   14    3
    0.29240426179E-02   15   15   14    4
   -0.16639191664E-02   15   15   14    5
   -0.14050021456E-03   15   15   14    6
   -0.31538576453E-02   15   15   14    7
   -0.72461659313E-03   15   15   14    8
    0.78152667776E-02   15   15   14    9
    0.43374735649E-03   15   15   14   10
    0.63457724445E-03   15   15   14   11
    0.12515391735E-02   15   15   14   12
    0.88595339855E-03   15   15   14   13
    0.83656030226       15   15   14   14
    0.49823766132E-03   15   15   15    1
    0.21137583494E-03   15   15   15    2
    0.11667211707E-01   15   15   15    3
    0.70573961546E-03   15   15   15    4
    0.63432431963E-03   15   15   15    5
   -0.53495063081E-02   15   15   15    6
    0.20511527147E-03   15   15   15    7
    0.31692476006E-03   15   15   15    8
   -0.52931007039E-03   15   15   15    9
    0.12664184298E-01   15   15   15   10
   -0.42985927765E-03   15   15   15   11
    0.87440952141E-03   15   15   15   12
   -0.10187314487E-02   15   15   15   13
    0.11217313701E-02   15   15   15   14
    0.91663700675       15   15   15   15
    0.17480851649E-02   16    1    1    1
   -0.32918264663E-03   16    1    2    1
    0.17095164606E-02   16    1    2    2
   -0.29982339465E-04   16    1    3    1
   -0.27357108794E-04   16    1    3    2
    0.17551920662E-02   16    1    3    3
    0.74086041183E-04   16    1    4    1
   -0.14231020788E-05   16    1    4    2
    0.12436570934E-04   16    1    4    3
    0.16317129412E-02   16    1    4    4
   -0.76006659106E-04   16    1    5    1
   -0.28388478298E-06   16    1    5    2
    0.37492926038E-04   16    1    5    3
    0.39794733122E-05   16    1    5    4
    0.17183296795E-02   16    1    5    5
    0.17761544198E-03   16    1    6    1
   -0.12291872287E-03   16    1    6    2
    0.30110811288E-03   16    1    6    3
    0.62604560021E-03   16    1    6    4
    0.48305829206E-03   16    1    6    5
    0.69528513282E-03   16    1    6    6
    0.35242588489E-03   16    1    7    1
    0.33458327034E-03   16    1    7    2
   -0.28816699085E-03   16    1    7    3
    0.37180071925E-03   16    1    7    4
   -0.71294330620E-03   16    1    7    5
    0.87258189094E-04   16    1    7    6
    0.83790304597E-03   16    1    7    7
    0.10430704965E-02   16    1    8    1
   -0.29405458678E-03   16    1    8    2
   -0.22596432606E-06   16    1    8    3
    0.17123679855E-03   16    1    8    4
   -0.57763567096E-03   16    1    8    5
    0.12082068997E-04   16    1    8    6
   -0.91395857136E-04   16    1    8    7
    0.96591568514E-03   16    1    8    8
    0.49054276648E-03   16    1    9    1
   -0.88043526346E-03   16    1    9    2
    0.26838976513E-03   16    1    9    3
    0.20873305467E-03   16    1    9    4
   -0.28909660023E-03   16    1    9    5
    0.13467839312E-03   16    1    9    6
    0.72210883823E-06   16    1    9    7
    0.38668099224E-05   16    1    9    8
    0.86564203809E-03   16    1    9    9
    0.11221554617E-03   16    1   10    1
    0.13937435189E-03   16    1   10    2
   -0.87138891878E-03   16    1   10    3
    0.27890606418E-03   16    1   10    4
    0.10519610991E-03   16    1   10    5
    0.13227853520E-04   16    1   10    6
   -0.25077933363E-04   16    1   10    7
    0.27269296675E-04   16    1   10    8
    0.72012163080E-05   16    1   10    9
    0.94748848785E-03   16    1   10   10
   -0.53243115907E-04   16    1   11    1
    0.38536561810E-04   16    1   11    2
    0.76977662139E-05   16    1   11    3
   -0.57978170150E-05   16    1   11    4
   -0.34521254870E-05   16    1   11    5
    0.63556697385E-04   16    1   11    6
    0.14085927936E-04   16    1   11    7
    0.36855402616E-04   16    1   11    8
    0.51560077661E-04   16    1   11    9
    0.81314747609E-05   16    1   11   10
   -0.32566902285E-03   16    1   11   11
   -0.62886562439E-04   16    1   12    1
   -0.75640012119E-04   16    1   12    2
    0.27489681363E-04   16    1   12    3
    0.12055586278E-04   16    1   12    4
   -0.38589799116E-04   16    1   12    5
    0.60232880793E-04   16    1   12    6
    0.10475057528E-05   16    1   12    7
    0.36804296968E-04   16    1   12    8
   -0.41889026194E-04   16    1   12    9
   -0.15516910153E-04   16    1   12   10
    0.38023705656E-04   16    1   12   11
   -0.16202424322E-03   16    1   12   12
   -0.23558894929E-05   16    1   13    1
    0.25144540500E-05   16    1   13    2
   -0.21911515496E-05   16    1   13    3
   -0.26375373986E-04   16    1   13    4
    0.12760992677E-04   16    1   13    5
    0.18832919299E-04   16    1   13    6
    0.55833333143E-04   16    1   13    7
    0.13151886108E-04   16    1   13    8
    0.58265352013E-04   16    1   13    9
   -0.84660140132E-05   16    1   13   10
    0.47371610955E-05   16    1   13   11
   -0.69213040831E-05   16    1   13   12
   -0.21947807400E-03   16    1   13   13
   -0.12602222951E-03   16    1   14    1
   -0.17731391128E-05   16    1   14    2
    0.33607218044E-04   16    1   14    3
   -0.39446294013E-05   16    1   14    4
   -0.10104291222E-04   16    1   14    5
    0.12032304850E-03   16    1   14    6
    0.59855956339E-05   16    1   14    7
    0.86743919229E-04   16    1   14    8
    0.26032767661E-04   16    1   14    9
    0.76560785440E-06   16    1   14   10
   -0.17763283280E-04   16    1   14   11
    0.27004317970E-04   16    1   14   12
   -0.94397478907E-04   16    1   14   13
   -0.25804201857E-03   16    1   14   14
   -0.97448226408E-05   16    1   15    1
   -0.45877714568E-04   16    1   15    2
    0.24436602092E-04   16    1   15    3
   -0.67994899904E-05   16    1   15    4
    0.21810158762E-05   16    1   15    5
    0.21693781413E-04   16    1   15    6
    0.10119931971E-04   16    1   15    7
    0.54232728035E-05   16    1   15    8
   -0.29038530911E-04   16    1   15    9
   -0.28090409519E-04   16    1   15   10
    0.16615934712E-04   16    1   15   11
    0.17165276217E-04   16    1   15   12
   -0.48468206767E-06   16    1   15   13
   -0.85351915971E-04   16    1   15   14
   -0.24384743459E-03   16    1   15   15
    0.35556259245E-03   16    1   16    1
   -0.79327790736E-02   16    2    1    1
    0.13229746199E-03   16    2    2    1
   -0.90784975624E-02   16    2    2    2
    0.34567834151E-03   16    2    3    1
   -0.19376719957E-04   16    2    3    2
   -0.78466636613E-02   16    2    3    3
   -0.19927148651E-03   16    2    4    1
    0.15630150086E-03   16    2    4    2
   -0.10776680665E-03   16    2    4    3
   -0.78558293830E-02   16    2    4    4
   -0.21341413004E-03   16    2    5    1
   -0.28204945516E-03   16    2    5    2
   -0.53665300768E-04   16    2    5    3
   -0.22570404627E-03   16    2    5    4
   -0.77151247037E-02   16    2    5    5
   -0.12399162583E-02   16    2    6    1
   -0.33057839124E-03   16    2    6    2
   -0.74485176030E-03   16    2    6    3
   -0.20193480334E-02   16    2    6    4
   -0.16726549727E-02   16    2    6    5
   -0.43475482798E-02   16    2    6    6
   -0.32042930191E-04   16    2    7    1
   -0.12927616353E-02   16    2    7    2
    0.43305113902E-03   16    2    7    3
   -0.19187385660E-02   16    2    7    4
    0.28252234315E-02   16    2    7    5
   -0.13407748035E-03   16    2    7    6
   -0.35894610388E-02   16    2    7    7
   -0.35880057898E-02   16    2    8    1
   -0.84193333058E-04   16    2    8    2
    0.70392491193E-04   16    2    8    3
    0.45142663516E-03   16    2    8    4
    0.19108793708E-03   16    2    8    5
    0.59605909565E-03   16    2    8    6
    0.14114703945E-03   16    2    8    7
   -0.45267720854E-02   16    2    8    8
   -0.15928291605E-03   16    2    9    1
    0.35271195595E-02   16    2    9    2
   -0.33489494761E-03   16    2    9    3
   -0.95355045447E-03   16    2    9    4
    0.12763704801E-02   16    2    9    5
   -0.26573369930E-04   16    2    9    6
    0.34212332061E-03   16    2    9    7
   -0.78526387251E-04   16    2    9    8
   -0.54820047874E-02   16    2    9    9
   -0.46382111366E-03   16    2   10    1
    0.20137275628E-03   16    2   10    2
    0.38203645881E-02   16    2   10    3
   -0.10261688716E-02   16    2   10    4
   -0.10416704759E-02   16    2   10    5
   -0.18188572055E-03   16    2   10    6
   -0.47054937929E-04   16    2   10    7
   -0.48570271062E-04   16    2   10    8
   -0.16677447484E-03   16    2   10    9
   -0.42629388276E-02   16    2   10   10
    0.23727691457E-03   16    2   11    1
   -0.22362452996E-03   16    2   11    2
    0.37464317260E-04   16    2   11    3
    0.63915656663E-04   16    2   11    4
    0.31677600795E-04   16    2   11    5
    0.34715776562E-04   16    2   11    6
   -0.48015472912E-04   16    2   11    7
   -0.91262177467E-04   16    2   11    8
   -0.38692845231E-03   16    2   11    9
   -0.75372083842E-04   16    2   11   10
    0.44325292037E-02   16    2   11   11
   -0.34747416694E-03   16    2   12    1
   -0.25938663310E-03   16    2   12    2
   -0.78505970153E-05   16    2   12    3
   -0.16679094716E-04   16    2   12    4
   -0.66694690198E-04   16    2   12    5
   -0.75372789141E-04   16    2   12    6
   -0.53751124386E-04   16    2   12    7
    0.11272144438E-03   16    2   12    8
   -0.33316974405E-03   16    2   12    9
    0.91982303103E-04   16    2   12   10
    0.11021329484E-05   16    2   12   11
    0.42316096675E-02   16    2   12   12
    0.16795707348E-03   16    2   13    1
   -0.71355302325E-04   16    2   13    2
   -0.39118198673E-03   16    2   13    3
   -0.32708991295E-03   16    2   13    4
   -0.22599693314E-03   16    2   13    5
    0.89429952990E-03   16    2   13    6
   -0.76679087724E-05   16    2   13    7
    0.59168812416E-04   16    2   13    8
   -0.27500867934E-04   16    2   13    9
   -0.29109858787E-03   16    2   13   10
    0.42105186084E-04   16    2   13   11
   -0.21301533265E-04   16    2   13   12
    0.35597332373E-02   16    2   13   13
    0.61587549795E-04   16    2   14    1
   -0.68744901915E-03   16    2   14    2
    0.37124254507E-04   16    2   14    3
    0.25052781543E-03   16    2   14    4
   -0.25951416521E-03   16    2   14    5
   -0.32755755911E-04   16    2   14    6
   -0.27501178345E-03   16    2   14    7
   -0.52127319684E-04   16    2   14    8
   -0.83682640604E-03   16    2   14    9
   -0.25063830309E-04   16    2   14   10
   -0.36341547324E-03   16    2   14   11
   -0.28967105235E-03   16    2   14   12
    0.27035843432E-04   16    2   14   13
    0.41482976803E-02   16    2   14   14
   -0.37748318133E-03   16    2   15    1
   -0.21669682222E-04   16    2   15    2
    0.81459898878E-06   16    2   15    3
    0.60216322158E-04   16    2   15    4
    0.15463564226E-04   16    2   15    5
   -0.44142222361E-03   16    2   15    6
    0.21112960286E-04   16    2   15    7
    0.10703397500E-03   16    2   15    8
   -0.24292717991E-04   16    2   15    9
    0.30803455410E-03   16    2   15   10
    0.15080703357E-03   16    2   15   11
   -0.29856516751E-03   16    2   15   12
    0.14245581521E-03   16    2   15   13
    0.91360111494E-04   16    2   15   14
    0.44913274661E-02   16    2   15   15
   -0.60398089249E-04   16    2   16    1
    0.13959583850E-02   16    2   16    2
   -0.49986873170E-03   16    3    1    1
    0.23899862499E-04   16    3    2    1
   -0.48525290253E-03   16    3    2    2
    0.67301613308E-04   16    3    3    1
   -0.33563179294E-03   16    3    3    2
   -0.56821098774E-03   16    3    3    3
    0.82248603571E-04   16    3    4    1
   -0.28181649038E-04   16    3    4    2
   -0.79621472597E-05   16    3    4    3
   -0.45030069871E-03   16    3    4    4
   -0.12239051864E-03   16    3    5    1
   -0.46165429922E-04   16    3    5    2
   -0.58286304773E-04   16    3    5    3
    0.11012784877E-04   16    3    5    4
   -0.45366351789E-03   16    3    5    5
   -0.33482135017E-05   16    3    6    1
   -0.11780704717E-03   16    3    6    2
   -0.98344924351E-04   16    3    6    3
    0.43253798077E-04   16    3    6    4
   -0.15876047159E-03   16    3    6    5
   -0.19089471566E-03   16    3    6    6
    0.98072227103E-04   16    3    7    1
    0.65994538765E-04   16    3    7    2
    0.20382281624E-03   16    3    7    3
    0.14350054841E-04   16    3    7    4
    0.11579331909E-03   16    3    7    5
   -0.17307391077E-03   16    3    7    6
   -0.26184788563E-03   16    3    7    7
   -0.64702185695E-04   16    3    8    1
    0.55693185685E-04   16    3    8    2
    0.42167981391E-04   16    3    8    3
    0.60748029254E-04   16    3    8    4
   -0.63159835127E-04   16    3    8    5
   -0.13810927724E-04   16    3    8    6
    0.56105308813E-04   16    3    8    7
   -0.36952036448E-03   16    3    8    8
    0.67179758537E-04   16    3    9    1
    0.32055105654E-04   16    3    9    2
    0.40488829072E-03   16    3    9    3
    0.77762498052E-04   16    3    9    4
    0.10922690374E-03   16    3    9    5
   -0.10159766773E-03   16    3    9    6
    0.26521423998E-04   16    3    9    7
    0.94978913601E-04   16    3    9    8
   -0.25373932825E-03   16    3    9    9
   -0.55641701934E-04   16    3   10    1
    0.30957822589E-03   16    3   10    2
    0.38982521214E-04   16    3   10    3
   -0.14384893243E-03   16    3   10    4
    0.32144513566E-03   16    3   10    5
   -0.34303425804E-04   16    3   10    6
   -0.83027865510E-05   16    3   10    7
   -0.34306810580E-04   16    3   10    8
   -0.13875042800E-03   16    3   10    9
   -0.34970119649E-03   16    3   10   10
    0.15372286585E-04   16    3   11    1
   -0.11515823476E-04   16    3   11    2
   -0.20367205591E-04   16    3   11    3
    0.45030831407E-05   16    3   11    4
   -0.13050926658E-04   16    3   11    5
   -0.56167709418E-04   16    3   11    6
    0.33513698875E-04   16    3   11    7
    0.12098895349E-04   16    3   11    8
    0.39203969477E-05   16    3   11    9
    0.10582199053E-04   16    3   11   10
    0.10193264186E-02   16    3   11   11
    0.23415605309E-04   16    3   12    1
    0.29935767704E-04   16    3   12    2
   -0.18481269711E-04   16    3   12    3
   -0.25134764562E-04   16    3   12    4
    0.27698462397E-04   16    3   12    5
   -0.82181796844E-04   16    3   12    6
   -0.58796570114E-05   16    3   12    7
   -0.10885585055E-04   16    3   12    8
    0.31433052028E-04   16    3   12    9
    0.27025161398E-04   16    3   12   10
   -0.18353593076E-03   16    3   12   11
   -0.62827925233E-05   16    3   12   12
   -0.11133880510E-04   16    3   13    1
   -0.10365966612E-04   16    3   13    2
   -0.25212595463E-05   16    3   13    3
    0.34139920390E-05   16    3   13    4
   -0.20585263978E-05   16    3   13    5
   -0.16694358228E-04   16    3   13    6
   -0.21271316274E-04   16    3   13    7
    0.15701385322E-04   16    3   13    8
   -0.29423101113E-04   16    3   13    9
    0.64019816315E-05   16    3   13   10
    0.15077986629E-03   16    3   13   11
    0.11492045955E-03   16    3   13   12
    0.52705284025E-03   16    3   13   13
    0.35954005810E-04   16    3   14    1
    0.12742426438E-04   16    3   14    2
   -0.35823251295E-04   16    3   14    3
   -0.49974284387E-04   16    3   14    4
   -0.30106418060E-04   16    3   14    5
   -0.11742392683E-03   16    3   14    6
   -0.32693739318E-05   16    3   14    7
   -0.79836394910E-04   16    3   14    8
    0.27695873867E-04   16    3   14    9
    0.47977152436E-04   16    3   14   10
    0.72684423125E-04   16    3   14   11
   -0.93527387717E-04   16    3   14   12
    0.46802042624E-03   16    3   14   13
    0.51817379192E-03   16    3   14   14
    0.54127838007E-05   16    3   15    1
   -0.19117986240E-04   16    3   15    2
    0.14894365992E-05   16    3   15    3
    0.12583566751E-05   16    3   15    4
    0.58764396497E-05   16    3   15    5
   -0.52435110598E-06   16    3   15    6
    0.12275463253E-04   16    3   15    7
    0.78169245030E-06   16    3   15    8
    0.48841304672E-04   16    3   15    9
    0.44186477293E-05   16    3   15   10
   -0.21272428700E-03   16    3   15   11
   -0.12359515334E-03   16    3   15   12
    0.20731403027E-04   16    3   15   13
    0.67725759966E-03   16    3   15   14
    0.55898214439E-03   16    3   15   15
   -0.11188336788E-03   16    3   16    1
    0.16086983324E-05   16    3   16    2
    0.26824615547E-03   16    3   16    3
    0.16603577784E-02   16    4    1    1
    0.37098917715E-04   16    4    2    1
    0.16813794191E-02   16    4    2    2
   -0.76222450169E-04   16    4    3    1
   -0.79657986980E-04   16    4    3    2
    0.16271008850E-02   16    4    3    3
    0.22021947176E-03   16    4    4    1
   -0.40399283258E-03   16    4    4    2
    0.13075674343E-03   16    4    4    3
    0.17548420549E-02   16    4    4    4
   -0.66297652109E-04   16    4    5    1
    0.82676756942E-04   16    4    5    2
    0.31361817532E-04   16    4    5    3
   -0.18114636711E-03   16    4    5    4
    0.14210645938E-02   16    4    5    5
    0.46313989345E-03   16    4    6    1
    0.28865209943E-04   16    4    6    2
    0.48209962494E-03   16    4    6    3
    0.13926489108E-02   16    4    6    4
    0.59660137089E-03   16    4    6    5
    0.77967437544E-03   16    4    6    6
    0.17406497707E-03   16    4    7    1
    0.69240089751E-03   16    4    7    2
   -0.15666258585E-03   16    4    7    3
    0.16173383543E-02   16    4    7    4
   -0.17951550879E-02   16    4    7    5
    0.14980493527E-03   16    4    7    6
    0.28721123708E-03   16    4    7    7
    0.21720622175E-02   16    4    8    1
    0.37081613909E-03   16    4    8    2
    0.48854268550E-04   16    4    8    3
   -0.47272454840E-03   16    4    8    4
   -0.20586815286E-03   16    4    8    5
   -0.19487703493E-04   16    4    8    6
    0.16010164738E-03   16    4    8    7
    0.28680999927E-03   16    4    8    8
   -0.38065982222E-04   16    4    9    1
   -0.18651317937E-02   16    4    9    2
    0.17421041058E-03   16    4    9    3
    0.10373465224E-02   16    4    9    4
   -0.62375666366E-03   16    4    9    5
    0.34854300692E-03   16    4    9    6
    0.13761511071E-03   16    4    9    7
    0.11302311204E-03   16    4    9    8
    0.86258145753E-03   16    4    9    9
    0.20740146576E-03   16    4   10    1
   -0.24617967636E-03   16    4   10    2
   -0.25039864253E-02   16    4   10    3
    0.75497544751E-03   16    4   10    4
    0.59460006036E-03   16    4   10    5
   -0.16446853863E-03   16    4   10    6
    0.56825930838E-04   16    4   10    7
    0.79915471171E-04   16    4   10    8
   -0.27548965380E-04   16    4   10    9
    0.26749435202E-03   16    4   10   10
   -0.43219604939E-04   16    4   11    1
    0.19192894864E-04   16    4   11    2
   -0.21904020967E-04   16    4   11    3
   -0.11510634105E-03   16    4   11    4
    0.44547484568E-04   16    4   11    5
    0.24743696848E-03   16    4   11    6
    0.21886718768E-03   16    4   11    7
   -0.12937757418E-05   16    4   11    8
    0.14222102855E-03   16    4   11    9
   -0.54427876104E-04   16    4   11   10
    0.41849945716E-03   16    4   11   11
    0.87161874813E-04   16    4   12    1
    0.78554469554E-04   16    4   12    2
    0.21850942652E-04   16    4   12    3
    0.17582985241E-05   16    4   12    4
    0.82432024476E-04   16    4   12    5
   -0.11298460890E-03   16    4   12    6
    0.10882759596E-03   16    4   12    7
   -0.52960309473E-04   16    4   12    8
    0.18056706712E-03   16    4   12    9
    0.72126074870E-05   16    4   12   10
   -0.10219263423E-03   16    4   12   11
    0.13665832106E-03   16    4   12   12
   -0.11664265604E-03   16    4   13    1
   -0.48490682501E-05   16    4   13    2
    0.59071051866E-04   16    4   13    3
    0.65917051438E-04   16    4   13    4
    0.40753783947E-04   16    4   13    5
   -0.19758507913E-03   16    4   13    6
   -0.27982504390E-04   16    4   13    7
    0.14982512116E-03   16    4   13    8
   -0.43206897294E-04   16    4   13    9
    0.46843768206E-04   16    4   13   10
    0.20940728336E-03   16    4   13   11
    0.15975128570E-03   16    4   13   12
    0.50962932404E-03   16    4   13   13
   -0.29111374172E-04   16    4   14    1
    0.21650933492E-03   16    4   14    2
   -0.47291986642E-04   16    4   14    3
   -0.13297441268E-03   16    4   14    4
   -0.36705143702E-05   16    4   14    5
   -0.57182088843E-04   16    4   14    6
    0.29623641628E-04   16    4   14    7
   -0.29967853446E-04   16    4   14    8
    0.32346496951E-03   16    4   14    9
    0.72248168189E-04   16    4   14   10
   -0.13339957966E-05   16    4   14   11
    0.10959447578E-03   16    4   14   12
    0.18701189069E-03   16    4   14   13
    0.32519740908E-03   16    4   14   14
    0.53361962033E-04   16    4   15    1
    0.20426809102E-05   16    4   15    2
   -0.53389167145E-05   16    4   15    3
   -0.12790841884E-04   16    4   15    4
    0.97150518759E-05   16    4   15    5
    0.63344811810E-04   16    4   15    6
   -0.40434371134E-04   16    4   15    7
    0.18825445462E-04   16    4   15    8
    0.29809322397E-04   16    4   15    9
   -0.79274639520E-04   16    4   15   10
   -0.21870662196E-03   16    4   15   11
    0.49715611541E-04   16    4   15   12
    0.53536499847E-05   16    4   15   13
    0.54653747776E-03   16    4   15   14
    0.24004430626E-03   16    4   15   15
    0.29440302124E-04   16    4   16    1
   -0.40376631696E-03   16    4   16    2
    0.11734031628E-03   16    4   16    3
    0.52289381824E-03   16    4   16    4
   -0.32211374522E-02   16    5    1    1
    0.82349017641E-04   16    5    2    1
   -0.33713556711E-02   16    5    2    2
    0.57045490698E-04   16    5    3    1
   -0.46635028018E-04   16    5    3    2
   -0.32518024671E-02   16    5    3    3
   -0.47623292311E-04   16    5    4    1
    0.40782461462E-04   16    5    4    2
   -0.11085769622E-03   16    5    4    3
   -0.30657416989E-02   16    5    4    4
   -0.64311302794E-04   16    5    5    1
   -0.39494373575E-03   16    5    5    2
   -0.15339402680E-03   16    5    5    3
    0.27272152590E-04   16    5    5    4
   -0.34837200980E-02   16    5    5    5
   -0.60298891649E-03   16    5    6    1
   -0.36420233891E-03   16    5    6    2
   -0.82821954608E-03   16    5    6    3
   -0.18650362054E-02   16    5    6    4
   -0.17636148595E-02   16    5    6    5
   -0.13683727440E-02   16    5    6    6
    0.51968528514E-04   16    5    7    1
   -0.11166702931E-02   16    5    7    2
    0.46661623413E-03   16    5    7    3
   -0.21077866789E-02   16    5    7    4
    0.32616594264E-02   16    5    7    5
    0.94664253756E-04   16    5    7    6
   -0.73107016001E-03   16    5    7    7
   -0.34419458435E-02   16    5    8    1
    0.12916368755E-03   16    5    8    2
   -0.10310989816E-03   16    5    8    3
    0.74759887230E-03   16    5    8    4
    0.44827742586E-03   16    5    8    5
    0.84162795600E-04   16    5    8    6
    0.50504515317E-04   16    5    8    7
   -0.92454584896E-03   16    5    8    8
   -0.23634318325E-03   16    5    9    1
    0.30156362189E-02   16    5    9    2
   -0.31493456067E-03   16    5    9    3
   -0.83996805517E-03   16    5    9    4
    0.15238169216E-02   16    5    9    5
    0.20168088591E-03   16    5    9    6
   -0.94491783711E-04   16    5    9    7
    0.83149013837E-05   16    5    9    8
   -0.14117514774E-02   16    5    9    9
   -0.30653539605E-03   16    5   10    1
    0.13193383611E-03   16    5   10    2
    0.39388870771E-02   16    5   10    3
   -0.99852989548E-03   16    5   10    4
   -0.11826616267E-02   16    5   10    5
    0.14524901790E-03   16    5   10    6
    0.11390449837E-04   16    5   10    7
   -0.73075359067E-04   16    5   10    8
   -0.62532432458E-04   16    5   10    9
   -0.78208740468E-03   16    5   10   10
    0.66700186689E-04   16    5   11    1
   -0.38870863030E-04   16    5   11    2
    0.31780910713E-04   16    5   11    3
    0.86712186237E-04   16    5   11    4
   -0.44083697715E-04   16    5   11    5
   -0.99559449997E-04   16    5   11    6
   -0.22749368733E-03   16    5   11    7
   -0.38383293625E-04   16    5   11    8
   -0.20207619428E-03   16    5   11    9
    0.74881064737E-05   16    5   11   10
   -0.43769581523E-04   16    5   11   11
   -0.84808403489E-04   16    5   12    1
   -0.54102463632E-04   16    5   12    2
   -0.39552724438E-04   16    5   12    3
   -0.13120530914E-04   16    5   12    4
   -0.10377870829E-03   16    5   12    5
    0.27328160167E-03   16    5   12    6
   -0.20137196964E-03   16    5   12    7
    0.29986007630E-04   16    5   12    8
   -0.14270362331E-03   16    5   12    9
   -0.25761240127E-04   16    5   12   10
    0.12198583849E-04   16    5   12   11
   -0.30427364305E-03   16    5   12   12
    0.10579009930E-03   16    5   13    1
   -0.27113401270E-04   16    5   13    2
   -0.76196123048E-04   16    5   13    3
   -0.71361216749E-04   16    5   13    4
   -0.49295058400E-04   16    5   13    5
    0.27270418498E-03   16    5   13    6
   -0.26940247210E-04   16    5   13    7
   -0.21158008591E-03   16    5   13    8
   -0.52264522382E-04   16    5   13    9
   -0.56343165377E-04   16    5   13   10
    0.17309328971E-03   16    5   13   11
    0.84202136611E-04   16    5   13   12
   -0.42419949551E-03   16    5   13   13
    0.12167586544E-05   16    5   14    1
   -0.24317501456E-03   16    5   14    2
   -0.10529518799E-04   16    5   14    3
    0.16942881075E-04   16    5   14    4
   -0.81758638372E-04   16    5   14    5
   -0.74837250489E-04   16    5   14    6
   -0.10169653201E-04   16    5   14    7
   -0.14534897275E-04   16    5   14    8
   -0.37356591544E-03   16    5   14    9
    0.10038087939E-04   16    5   14   10
   -0.96866044723E-04   16    5   14   11
   -0.23366906512E-07   16    5   14   12
    0.13876954861E-03   16    5   14   13
   -0.37228845723E-03   16    5   14   14
   -0.58246121857E-04   16    5   15    1
   -0.84864970197E-05   16    5   15    2
   -0.13358940029E-04   16    5   15    3
    0.61381234381E-05   16    5   15    4
    0.22112613920E-04   16    5   15    5
   -0.52763617832E-04   16    5   15    6
   -0.10771373667E-05   16    5   15    7
   -0.37258916967E-04   16    5   15    8
   -0.21386734499E-05   16    5   15    9
    0.10301374997E-03   16    5   15   10
   -0.13195914618E-04   16    5   15   11
   -0.16538261845E-03   16    5   15   12
    0.41884009652E-04   16    5   15   13
    0.37910500712E-03   16    5   15   14
   -0.42850140877E-04   16    5   15   15
   -0.40458292113E-04   16    5   16    1
    0.53779705614E-03   16    5   16    2
    0.47781689909E-04   16    5   16    3
   -0.21145425272E-03   16    5   16    4
    0.61980928745E-03   16    5   16    5
   -0.17297183343E-02   16    6    1    1
   -0.16242137415E-04   16    6    2    1
   -0.18332887289E-02   16    6    2    2
    0.80830409924E-05   16    6    3    1
   -0.14761829609E-03   16    6    3    2
   -0.19781046043E-02   16    6    3    3
    0.22637322522E-03   16    6    4    1
   -0.16849977734E-03   16    6    4    2
    0.55565787559E-04   16    6    4    3
   -0.16141571378E-02   16    6    4    4
   -0.17235543601E-03   16    6    5    1
   -0.12408199687E-03   16    6    5    2
   -0.35216381405E-04   16    6    5    3
   -0.26659789678E-04   16    6    5    4
   -0.22170536922E-02   16    6    5    5
    0.80232905812E-04   16    6    6    1
   -0.42531589419E-03   16    6    6    2
   -0.78207410676E-04   16    6    6    3
    0.29031410273E-03   16    6    6    4
   -0.82849776662E-03   16    6    6    5
   -0.13587793294E-02   16    6    6    6
    0.70703473006E-04   16    6    7    1
   -0.24488498157E-04   16    6    7    2
   -0.13992404747E-03   16    6    7    3
    0.88062497542E-03   16    6    7    4
    0.80346074321E-03   16    6    7    5
   -0.20966934274E-02   16    6    7    6
   -0.19167362461E-02   16    6    7    7
   -0.34940423983E-03   16    6    8    1
    0.41889152496E-03   16    6    8    2
   -0.48988471916E-04   16    6    8    3
    0.20258952324E-03   16    6    8    4
    0.45803327280E-04   16    6    8    5
   -0.27577708056E-03   16    6    8    6
   -0.60152209998E-05   16    6    8    7
   -0.13316621774E-02   16    6    8    8
    0.43493661669E-03   16    6    9    1
    0.52334773021E-03   16    6    9    2
   -0.17929930176E-03   16    6    9    3
    0.92854603599E-03   16    6    9    4
    0.85860425542E-03   16    6    9    5
   -0.20376486965E-02   16    6    9    6
   -0.17440729731E-03   16    6    9    7
    0.46777979119E-03   16    6    9    8
   -0.99305742052E-03   16    6    9    9
   -0.77557184438E-05   16    6   10    1
   -0.51311616754E-04   16    6   10    2
    0.26642243383E-03   16    6   10    3
   -0.50169283718E-04   16    6   10    4
   -0.26139144783E-03   16    6   10    5
    0.15121998418E-03   16    6   10    6
   -0.59147594486E-03   16    6   10    7
   -0.36643102076E-04   16    6   10    8
   -0.76527998141E-03   16    6   10    9
   -0.16633591217E-02   16    6   10   10
    0.38612417262E-04   16    6   11    1
   -0.37507455286E-04   16    6   11    2
   -0.15251796866E-04   16    6   11    3
    0.14180462710E-03   16    6   11    4
   -0.86850591518E-04   16    6   11    5
   -0.78072827560E-03   16    6   11    6
    0.56243442421E-04   16    6   11    7
    0.10770701005E-03   16    6   11    8
   -0.71173900699E-05   16    6   11    9
    0.34976539797E-03   16    6   11   10
    0.18870537359E-02   16    6   11   11
    0.70875172673E-04   16    6   12    1
    0.13866117712E-03   16    6   12    2
   -0.18463113296E-04   16    6   12    3
   -0.89474407811E-04   16    6   12    4
    0.19784185451E-03   16    6   12    5
   -0.70929348458E-03   16    6   12    6
   -0.11460260029E-03   16    6   12    7
   -0.32674374821E-04   16    6   12    8
   -0.14465177359E-04   16    6   12    9
    0.33766630655E-03   16    6   12   10
   -0.83468885554E-03   16    6   12   11
   -0.28882193353E-02   16    6   12   12
    0.11145440031E-04   16    6   13    1
    0.21540863670E-03   16    6   13    2
    0.47891901691E-04   16    6   13    3
    0.14907371572E-04   16    6   13    4
    0.61231069741E-04   16    6   13    5
   -0.27474825742E-03   16    6   13    6
   -0.38749432733E-04   16    6   13    7
    0.18576469810E-04   16    6   13    8
   -0.68238306911E-05   16    6   13    9
    0.10650406714E-03   16    6   13   10
    0.50957070448E-03   16    6   13   11
    0.40954237447E-03   16    6   13   12
   -0.29063767970E-03   16    6   13   13
    0.30536951236E-04   16    6   14    1
    0.31804983424E-04   16    6   14    2
   -0.82284064196E-05   16    6   14    3
   -0.59205131528E-04   16    6   14    4
   -0.56286850231E-05   16    6   14    5
   -0.10006333603E-02   16    6   14    6
    0.79147500709E-05   16    6   14    7
   -0.40922475465E-03   16    6   14    8
   -0.77546075175E-05   16    6   14    9
    0.38038542822E-03   16    6   14   10
    0.40027600085E-03   16    6   14   11
   -0.43301988171E-03   16    6   14   12
    0.23064077432E-02   16    6   14   13
   -0.56659724543E-03   16    6   14   14
    0.61469376083E-04   16    6   15    1
   -0.12936115981E-03   16    6   15    2
   -0.16192838960E-04   16    6   15    3
    0.34994584516E-04   16    6   15    4
   -0.41707948715E-04   16    6   15    5
   -0.12411309280E-03   16    6   15    6
    0.14211935057E-03   16    6   15    7
    0.59854080404E-06   16    6   15    8
    0.16134693045E-03   16    6   15    9
    0.63838785905E-04   16    6   15   10
   -0.10029649980E-02   16    6   15   11
   -0.67291769840E-03   16    6   15   12
    0.74011568791E-04   16    6   15   13
    0.24053185191E-02   16    6   15   14
   -0.36634288426E-03   16    6   15   15
   -0.44089212100E-03   16    6   16    1
    0.29518090920E-04   16    6   16    2
    0.67044176301E-03   16    6   16    3
    0.38714223698E-04   16    6   16    4
    0.19637210557E-05   16    6   16    5
    0.50854904560E-02   16    6   16    6
    0.10933153282E-01   16    7    1    1
   -0.17927358358E-04   16    7    2    1
    0.11404015080E-01   16    7    2    2
    0.17309478524E-03   16    7    3    1
    0.65889255659E-04   16    7    3    2
    0.12864383933E-01   16    7    3    3
   -0.14085484331E-03   16    7    4    1
    0.11964003425E-03   16    7    4    2
   -0.32462218625E-03   16    7    4    3
    0.12101566464E-01   16    7    4    4
   -0.14498850622E-03   16    7    5    1
   -0.12217230751E-03   16    7    5    2
   -0.17305864167E-03   16    7    5    3
   -0.82852140235E-03   16    7    5    4
    0.12722509734E-01   16    7    5    5
    0.78020170410E-03   16    7    6    1
    0.37078561494E-03   16    7    6    2
    0.14756221437E-02   16    7    6    3
    0.31607163577E-02   16    7    6    4
    0.22816169518E-02   16    7    6    5
    0.43508728439E-02   16    7    6    6
    0.15240063193E-03   16    7    7    1
    0.12395962469E-02   16    7    7    2
   -0.41294465661E-03   16    7    7    3
    0.25869692571E-02   16    7    7    4
   -0.35911568464E-02   16    7    7    5
   -0.38236015096E-04   16    7    7    6
    0.61927255802E-02   16    7    7    7
    0.36875136351E-02   16    7    8    1
    0.10953556648E-03   16    7    8    2
    0.14534003093E-03   16    7    8    3
   -0.69540957014E-03   16    7    8    4
   -0.44245721899E-03   16    7    8    5
   -0.21626943693E-03   16    7    8    6
   -0.22579606702E-03   16    7    8    7
    0.76229963738E-02   16    7    8    8
    0.23691019533E-03   16    7    9    1
   -0.39655224886E-02   16    7    9    2
    0.32230691855E-03   16    7    9    3
    0.14605852698E-02   16    7    9    4
   -0.15941639055E-02   16    7    9    5
   -0.56333425746E-04   16    7    9    6
   -0.33789121631E-03   16    7    9    7
   -0.15394328514E-03   16    7    9    8
    0.47859533941E-02   16    7    9    9
    0.33852083497E-03   16    7   10    1
   -0.34307394559E-03   16    7   10    2
   -0.40603812789E-02   16    7   10    3
    0.84478358573E-03   16    7   10    4
    0.94949652353E-03   16    7   10    5
    0.29271646335E-03   16    7   10    6
    0.10331508352E-03   16    7   10    7
   -0.30029241558E-03   16    7   10    8
   -0.14961834966E-03   16    7   10    9
    0.72024223197E-02   16    7   10   10
    0.11509086067E-03   16    7   11    1
   -0.34965887482E-04   16    7   11    2
    0.38193402327E-04   16    7   11    3
    0.59276374367E-03   16    7   11    4
   -0.34226593713E-03   16    7   11    5
    0.77193921511E-05   16    7   11    6
   -0.10678206777E-03   16    7   11    7
    0.48293217084E-05   16    7   11    8
    0.24740898497E-04   16    7   11    9
   -0.10293461609E-03   16    7   11   10
    0.11812854766E-01   16    7   11   11
   -0.19674939528E-03   16    7   12    1
   -0.13094332350E-03   16    7   12    2
   -0.67173957116E-04   16    7   12    3
    0.23196617999E-05   16    7   12    4
   -0.58197724233E-03   16    7   12    5
   -0.27206595370E-04   16    7   12    6
   -0.68141181210E-04   16    7   12    7
   -0.79586829674E-04   16    7   12    8
   -0.19201909123E-04   16    7   12    9
    0.16576615370E-03   16    7   12   10
    0.47725480576E-03   16    7   12   11
    0.11738097675E-01   16    7   12   12
    0.61131703298E-03   16    7   13    1
    0.21263618117E-05   16    7   13    2
   -0.20367140221E-04   16    7   13    3
   -0.21897076421E-03   16    7   13    4
   -0.13267880950E-03   16    7   13    5
   -0.46660840181E-04   16    7   13    6
    0.34600564201E-04   16    7   13    7
    0.16007322579E-03   16    7   13    8
    0.36261237840E-04   16    7   13    9
    0.66762185369E-04   16    7   13   10
   -0.18118112581E-03   16    7   13   11
    0.31806970297E-03   16    7   13   12
    0.11257773902E-01   16    7   13   13
    0.98634541259E-05   16    7   14    1
   -0.53891356562E-03   16    7   14    2
    0.11724090154E-04   16    7   14    3
    0.14695501589E-03   16    7   14    4
   -0.50496386056E-04   16    7   14    5
   -0.12816221699E-04   16    7   14    6
   -0.17428688599E-04   16    7   14    7
   -0.27859864006E-04   16    7   14    8
   -0.31279710386E-04   16    7   14    9
   -0.41716247797E-05   16    7   14   10
    0.72044062898E-03   16    7   14   11
    0.61815393541E-03   16    7   14   12
    0.45474637777E-04   16    7   14   13
    0.12533674983E-01   16    7   14   14
   -0.32581818742E-05   16    7   15    1
   -0.10136822949E-04   16    7   15    2
    0.46952121841E-03   16    7   15    3
   -0.69853090360E-04   16    7   15    4
   -0.40223126504E-04   16    7   15    5
   -0.15695948419E-03   16    7   15    6
    0.15238722850E-04   16    7   15    7
   -0.68273134022E-04   16    7   15    8
   -0.12550695072E-04   16    7   15    9
    0.26870322059E-03   16    7   15   10
    0.22376554588E-03   16    7   15   11
   -0.10380973231E-03   16    7   15   12
   -0.38845417932E-03   16    7   15   13
   -0.26447432185E-04   16    7   15   14
    0.12878743481E-01   16    7   15   15
    0.25226866158E-04   16    7   16    1
    0.79588073808E-04   16    7   16    2
   -0.12449725963E-04   16    7   16    3
   -0.86072015647E-04   16    7   16    4
    0.55318697864E-04   16    7   16    5
    0.25231484598E-04   16    7   16    6
    0.13559159104E-02   16    7   16    7
    0.21517976622E-02   16    8    1    1
   -0.67340431524E-03   16    8    2    1
    0.19224010889E-02   16    8    2    2
    0.22506736589E-04   16    8    3    1
   -0.75206789174E-03   16    8    3    2
    0.20636313978E-02   16    8    3    3
    0.59779037187E-03   16    8    4    1
    0.66923592221E-04   16    8    4    2
   -0.12139450802E-03   16    8    4    3
    0.14316108545E-02   16    8    4    4
   -0.80731230543E-03   16    8    5    1
   -0.15655705122E-04   16    8    5    2
    0.34325832735E-03   16    8    5    3
    0.23515951906E-03   16    8    5    4
    0.23236955255E-02   16    8    5    5
    0.15841897843E-03   16    8    6    1
    0.99876982294E-04   16    8    6    2
    0.24882757736E-03   16    8    6    3
    0.52936572603E-03   16    8    6    4
    0.37428393202E-03   16    8    6    5
    0.78980405351E-03   16    8    6    6
    0.64693892320E-04   16    8    7    1
    0.28071069445E-03   16    8    7    2
   -0.12979187789E-03   16    8    7    3
    0.50666472907E-03   16    8    7    4
   -0.49785089209E-03   16    8    7    5
   -0.63240214033E-03   16    8    7    6
    0.88924026580E-03   16    8    7    7
    0.81367640492E-03   16    8    8    1
   -0.37124049027E-04   16    8    8    2
   -0.14024924498E-04   16    8    8    3
   -0.88292139059E-05   16    8    8    4
   -0.20940676993E-03   16    8    8    5
   -0.10349900000E-03   16    8    8    6
    0.58631706117E-03   16    8    8    7
    0.12638931611E-02   16    8    8    8
    0.26553687634E-03   16    8    9    1
   -0.67278059131E-03   16    8    9    2
    0.41311106667E-04   16    8    9    3
    0.25060423902E-03   16    8    9    4
   -0.17135236967E-03   16    8    9    5
    0.98691740576E-04   16    8    9    6
   -0.15566152868E-03   16    8    9    7
    0.98269772998E-03   16    8    9    8
    0.10075819555E-02   16    8    9    9
    0.10477354078E-03   16    8   10    1
   -0.16681855347E-04   16    8   10    2
   -0.71103246036E-03   16    8   10    3
    0.17974709989E-03   16    8   10    4
    0.13372969269E-03   16    8   10    5
    0.12111557009E-03   16    8   10    6
    0.27900460260E-03   16    8   10    7
   -0.23406447553E-04   16    8   10    8
   -0.51010083478E-03   16    8   10    9
    0.94400801394E-03   16    8   10   10
    0.66198969867E-04   16    8   11    1
   -0.44549005819E-04   16    8   11    2
   -0.11228585579E-04   16    8   11    3
    0.70592410367E-04   16    8   11    4
   -0.50406117133E-04   16    8   11    5
   -0.16310195876E-03   16    8   11    6
    0.40457379293E-05   16    8   11    7
    0.24444851403E-04   16    8   11    8
   -0.74334741821E-04   16    8   11    9
    0.46508321776E-04   16    8   11   10
    0.24416554101E-04   16    8   11   11
    0.18270677162E-04   16    8   12    1
    0.45017046799E-04   16    8   12    2
   -0.11030565079E-04   16    8   12    3
   -0.50946042616E-04   16    8   12    4
    0.13944053177E-04   16    8   12    5
   -0.12128786860E-03   16    8   12    6
   -0.40261934392E-04   16    8   12    7
   -0.58741606202E-05   16    8   12    8
    0.64784374783E-04   16    8   12    9
    0.37338528715E-04   16    8   12   10
   -0.18575418729E-03   16    8   12   11
   -0.67336976013E-03   16    8   12   12
    0.60805204410E-04   16    8   13    1
    0.42706162316E-04   16    8   13    2
   -0.66083370425E-05   16    8   13    3
    0.16362045529E-04   16    8   13    4
   -0.64526512754E-04   16    8   13    5
   -0.24601786986E-04   16    8   13    6
   -0.66514718975E-04   16    8   13    7
   -0.50122421978E-04   16    8   13    8
   -0.39421603029E-05   16    8   13    9
    0.10109586145E-04   16    8   13   10
    0.34503336084E-03   16    8   13   11
    0.24238962083E-03   16    8   13   12
   -0.17911158168E-03   16    8   13   13
    0.80998825918E-04   16    8   14    1
   -0.57791274245E-04   16    8   14    2
   -0.45823227252E-05   16    8   14    3
   -0.13225447957E-04   16    8   14    4
   -0.13739626052E-04   16    8   14    5
   -0.21581978294E-03   16    8   14    6
    0.42219184889E-05   16    8   14    7
   -0.24146420998E-03   16    8   14    8
   -0.79328816288E-04   16    8   14    9
    0.59833178232E-04   16    8   14   10
    0.25711760317E-04   16    8   14   11
   -0.13863554191E-03   16    8   14   12
    0.64000201136E-03   16    8   14   13
   -0.34947288134E-03   16    8   14   14
    0.11896029165E-05   16    8   15    1
   -0.24750370756E-04   16    8   15    2
    0.31533410302E-04   16    8   15    3
    0.11258689086E-04   16    8   15    4
   -0.45375967591E-04   16    8   15    5
    0.35158452902E-06   16    8   15    6
   -0.43633661865E-04   16    8   15    7
    0.29690918206E-05   16    8   15    8
    0.67968611844E-04   16    8   15    9
    0.11366318846E-04   16    8   15   10
   -0.19317382461E-03   16    8   15   11
   -0.74025053915E-04   16    8   15   12
    0.89149105079E-04   16    8   15   13
    0.55384204339E-03   16    8   15   14
   -0.30186141408E-03   16    8   15   15
   -0.21082059043E-03   16    8   16    1
    0.22885726032E-04   16    8   16    2
    0.22471583652E-03   16    8   16    3
    0.10760178332E-03   16    8   16    4
    0.46595871784E-04   16    8   16    5
    0.10583522121E-02   16    8   16    6
    0.93718949821E-04   16    8   16    7
    0.86020329794E-03   16    8   16    8
    0.16192746748E-01   16    9    1    1
   -0.19458374640E-03   16    9    2    1
    0.18298638069E-01   16    9    2    2
   -0.12394322917E-03   16    9    3    1
   -0.16572089942E-03   16    9    3    2
    0.18688726166E-01   16    9    3    3
    0.30382976437E-03   16    9    4    1
   -0.98965435685E-04   16    9    4    2
   -0.37590555930E-03   16    9    4    3
    0.17297153343E-01   16    9    4    4
    0.15105272997E-03   16    9    5    1
    0.23758194412E-03   16    9    5    2
   -0.23414672824E-03   16    9    5    3
   -0.35041693812E-03   16    9    5    4
    0.17891806647E-01   16    9    5    5
    0.79245944724E-03   16    9    6    1
    0.54272217193E-03   16    9    6    2
    0.23638083193E-02   16    9    6    3
    0.50194366048E-02   16    9    6    4
    0.35060945541E-02   16    9    6    5
    0.65619103744E-02   16    9    6    6
    0.13603493787E-03   16    9    7    1
    0.17587308486E-02   16    9    7    2
   -0.60346093365E-03   16    9    7    3
    0.34106252973E-02   16    9    7    4
   -0.44882290773E-02   16    9    7    5
   -0.30983801673E-03   16    9    7    6
    0.93193795565E-02   16    9    7    7
    0.56290598840E-02   16    9    8    1
    0.20609512982E-04   16    9    8    2
   -0.10554600222E-03   16    9    8    3
   -0.11712552302E-02   16    9    8    4
   -0.69656417230E-03   16    9    8    5
    0.91536635928E-03   16    9    8    6
   -0.85491623859E-04   16    9    8    7
    0.11476755625E-01   16    9    8    8
    0.57818166714E-03   16    9    9    1
   -0.70465271626E-02   16    9    9    2
    0.45048595517E-03   16    9    9    3
    0.25149068006E-02   16    9    9    4
   -0.25632714075E-02   16    9    9    5
   -0.31506210163E-03   16    9    9    6
   -0.85437863552E-03   16    9    9    7
   -0.26617992069E-03   16    9    9    8
    0.79093851835E-02   16    9    9    9
    0.98385166138E-03   16    9   10    1
   -0.55006504013E-03   16    9   10    2
   -0.58675168252E-02   16    9   10    3
    0.12638719454E-02   16    9   10    4
    0.12966777775E-02   16    9   10    5
    0.69294791925E-03   16    9   10    6
    0.77412883778E-04   16    9   10    7
    0.16402029772E-03   16    9   10    8
   -0.45776540770E-03   16    9   10    9
    0.10894791452E-01   16    9   10   10
    0.45442494319E-03   16    9   11    1
   -0.42237918526E-03   16    9   11    2
    0.58293486848E-04   16    9   11    3
    0.81758999331E-03   16    9   11    4
   -0.35217204239E-03   16    9   11    5
   -0.12108408035E-03   16    9   11    6
    0.70372870905E-04   16    9   11    7
   -0.15194203315E-03   16    9   11    8
   -0.32294163773E-03   16    9   11    9
   -0.18214433495E-03   16    9   11   10
    0.17935887110E-01   16    9   11   11
   -0.70010792326E-03   16    9   12    1
   -0.54698092331E-03   16    9   12    2
   -0.26888716591E-04   16    9   12    3
   -0.51775987897E-04   16    9   12    4
   -0.81665601333E-03   16    9   12    5
    0.52992878924E-04   16    9   12    6
    0.62030722490E-04   16    9   12    7
    0.10714778899E-03   16    9   12    8
   -0.33172128814E-03   16    9   12    9
    0.26647188041E-03   16    9   12   10
    0.34775818236E-03   16    9   12   11
    0.17327226362E-01   16    9   12   12
    0.10158207026E-02   16    9   13    1
   -0.90142607242E-04   16    9   13    2
   -0.54485994318E-03   16    9   13    3
   -0.70356798677E-03   16    9   13    4
   -0.45415793151E-03   16    9   13    5
    0.12915242286E-02   16    9   13    6
    0.50691626779E-04   16    9   13    7
    0.13787585229E-03   16    9   13    8
    0.61304160037E-05   16    9   13    9
   -0.35912392781E-03   16    9   13   10
   -0.13895703938E-03   16    9   13   11
    0.29642443450E-03   16    9   13   12
    0.16212098119E-01   16    9   13   13
    0.96819232858E-04   16    9   14    1
   -0.15813001247E-02   16    9   14    2
    0.58175606741E-04   16    9   14    3
    0.52168950383E-03   16    9   14    4
   -0.39460152519E-03   16    9   14    5
   -0.12242127560E-03   16    9   14    6
   -0.17733442697E-03   16    9   14    7
   -0.11722020469E-03   16    9   14    8
   -0.11394566269E-02   16    9   14    9
   -0.21939228987E-04   16    9   14   10
    0.23795871449E-03   16    9   14   11
    0.10868842995E-03   16    9   14   12
    0.20160685366E-03   16    9   14   13
    0.18329096220E-01   16    9   14   14
   -0.54370577821E-03   16    9   15    1
   -0.56242912594E-04   16    9   15    2
    0.72426232675E-03   16    9   15    3
   -0.19805031524E-04   16    9   15    4
   -0.51964768039E-04   16    9   15    5
   -0.28074682210E-03   16    9   15    6
    0.20529349626E-04   16    9   15    7
    0.17251699281E-03   16    9   15    8
   -0.11535878333E-05   16    9   15    9
    0.40965400923E-03   16    9   15   10
    0.23002056443E-03   16    9   15   11
   -0.37060975494E-03   16    9   15   12
   -0.11562726434E-03   16    9   15   13
    0.17238323866E-03   16    9   15   14
    0.18724944288E-01   16    9   15   15
    0.73888600193E-05   16    9   16    1
    0.11462506289E-02   16    9   16    2
   -0.48120303465E-05   16    9   16    3
   -0.32366859673E-03   16    9   16    4
    0.30840433027E-03   16    9   16    5
    0.19170451209E-03   16    9   16    6
    0.16022737193E-02   16    9   16    7
    0.21647089293E-03   16    9   16    8
    0.37646600014E-02   16    9   16    9
   -0.26530234904E-04   16   10    1    1
    0.17635958339E-03   16   10    2    1
   -0.18380713466E-03   16   10    2    2
   -0.88063629925E-04   16   10    3    1
    0.39582997327E-03   16   10    3    2
   -0.16294914010E-03   16   10    3    3
    0.91646160598E-04   16   10    4    1
   -0.25645536761E-03   16   10    4    2
   -0.96473324244E-04   16   10    4    3
    0.24727679616E-03   16   10    4    4
   -0.30098119433E-04   16   10    5    1
   -0.93367001311E-04   16   10    5    2
    0.41884598180E-03   16   10    5    3
   -0.11413246539E-03   16   10    5    4
   -0.79323608898E-03   16   10    5    5
   -0.85360583414E-04   16   10    6    1
    0.50881167538E-04   16   10    6    2
   -0.49703682725E-04   16   10    6    3
   -0.22500309181E-03   16   10    6    4
    0.37377405548E-04   16   10    6    5
    0.23824420617E-03   16   10    6    6
   -0.68679919455E-04   16   10    7    1
   -0.85911800361E-04   16   10    7    2
   -0.12605777672E-04   16   10    7    3
   -0.32676897525E-03   16   10    7    4
    0.80475620624E-04   16   10    7    5
    0.59377228346E-03   16   10    7    6
    0.72811913335E-04   16   10    7    7
   -0.35270605127E-04   16   10    8    1
   -0.10861526144E-03   16   10    8    2
   -0.51311362235E-04   16   10    8    3
   -0.19071842025E-04   16   10    8    4
    0.31232109015E-04   16   10    8    5
    0.17848481561E-03   16   10    8    6
    0.15372584006E-03   16   10    8    7
   -0.10125068211E-03   16   10    8    8
   -0.62520916363E-04   16   10    9    1
    0.22038007380E-04   16   10    9    2
   -0.84368392753E-04   16   10    9    3
   -0.23468624088E-03   16   10    9    4
   -0.72001483940E-04   16   10    9    5
    0.53025624827E-03   16   10    9    6
    0.17556148346E-03   16   10    9    7
   -0.33191515426E-03   16   10    9    8
   -0.45206754270E-04   16   10    9    9
    0.10461200519E-03   16   10   10    1
   -0.12153377916E-03   16   10   10    2
    0.14525014874E-03   16   10   10    3
    0.13041028710E-03   16   10   10    4
   -0.12153383799E-03   16   10   10    5
   -0.31480313619E-03   16   10   10    6
    0.77014875298E-04   16   10   10    7
    0.54773100607E-04   16   10   10    8
    0.30612698350E-03   16   10   10    9
    0.10556413104E-05   16   10   10   10
    0.24987775858E-04   16   10   11    1
   -0.12569719027E-04   16   10   11    2
   -0.68077936348E-06   16   10   11    3
   -0.21772684763E-04   16   10   11    4
    0.34016237812E-04   16   10   11    5
    0.18818188999E-03   16   10   11    6
    0.77676351204E-05   16   10   11    7
   -0.30946957996E-04   16   10   11    8
   -0.11028954603E-04   16   10   11    9
   -0.76687842551E-04   16   10   11   10
    0.34524865087E-03   16   10   11   11
   -0.24088180107E-04   16   10   12    1
   -0.58631114940E-04   16   10   12    2
   -0.56589296811E-05   16   10   12    3
    0.16230415374E-04   16   10   12    4
   -0.33462829325E-04   16   10   12    5
    0.17153986208E-03   16   10   12    6
    0.62954925439E-04   16   10   12    7
    0.18585405182E-04   16   10   12    8
   -0.12042067597E-04   16   10   12    9
   -0.78912527615E-04   16   10   12   10
    0.22532502346E-03   16   10   12   11
    0.20022697705E-02   16   10   12   12
   -0.40663582722E-05   16   10   13    1
   -0.41538169819E-04   16   10   13    2
   -0.47153447075E-04   16   10   13    3
   -0.23167729632E-04   16   10   13    4
   -0.33016831623E-04   16   10   13    5
    0.13999873568E-03   16   10   13    6
    0.24488753428E-04   16   10   13    7
    0.48529291257E-05   16   10   13    8
    0.59567181841E-05   16   10   13    9
   -0.58091890550E-04   16   10   13   10
    0.50196840106E-04   16   10   13   11
    0.42261634303E-04   16   10   13   12
    0.10808938807E-02   16   10   13   13
    0.30006244102E-04   16   10   14    1
   -0.52999961042E-04   16   10   14    2
   -0.40892646004E-05   16   10   14    3
    0.51522583554E-04   16   10   14    4
   -0.11897858456E-04   16   10   14    5
    0.21163674906E-03   16   10   14    6
   -0.33690746450E-04   16   10   14    7
    0.57929238484E-04   16   10   14    8
   -0.40554709244E-04   16   10   14    9
   -0.10267415380E-03   16   10   14   10
   -0.41196050194E-03   16   10   14   11
    0.42144654367E-03   16   10   14   12
   -0.61355436250E-03   16   10   14   13
    0.11490031991E-02   16   10   14   14
   -0.46817883104E-04   16   10   15    1
    0.29739497553E-04   16   10   15    2
    0.45668467696E-05   16   10   15    3
    0.30359649583E-05   16   10   15    4
    0.95121996283E-05   16   10   15    5
    0.43355917022E-04   16   10   15    6
    0.31357327407E-05   16   10   15    7
    0.25084551065E-04   16   10   15    8
   -0.21818803729E-04   16   10   15    9
   -0.91929312945E-05   16   10   15   10
    0.24887203100E-03   16   10   15   11
    0.25300826431E-03   16   10   15   12
    0.23016609393E-04   16   10   15   13
   -0.45681275673E-03   16   10   15   14
    0.11477755442E-02   16   10   15   15
    0.48604983098E-04   16   10   16    1
    0.70437634024E-04   16   10   16    2
   -0.12950652271E-03   16   10   16    3
   -0.40165579738E-04   16   10   16    4
   -0.60727146661E-05   16   10   16    5
   -0.11788972760E-02   16   10   16    6
   -0.43480040065E-04   16   10   16    7
   -0.21768174593E-03   16   10   16    8
   -0.94489583015E-05   16   10   16    9
    0.58214180544E-03   16   10   16   10
   -0.30585749932E-02   16   11    1    1
    0.13103949960E-03   16   11    2    1
   -0.33185183161E-02   16   11    2    2
    0.14878414278E-03   16   11    3    1
    0.34737409403E-04   16   11    3    2
   -0.30695552453E-02   16   11    3    3
   -0.46306312426E-04   16   11    4    1
    0.52578184363E-04   16   11    4    2
    0.43304470245E-04   16   11    4    3
   -0.28360683490E-02   16   11    4    4
   -0.77954605708E-04   16   11    5    1
   -0.13553173051E-03   16   11    5    2
   -0.11378989764E-04   16   11    5    3
   -0.42436777413E-04   16   11    5    4
   -0.30485843376E-02   16   11    5    5
   -0.14127730288E-03   16   11    6    1
    0.20003857503E-04   16   11    6    2
    0.18226041849E-03   16   11    6    3
    0.11515834658E-03   16   11    6    4
    0.15468446959E-03   16   11    6    5
   -0.16764236602E-02   16   11    6    6
    0.16901145139E-04   16   11    7    1
   -0.17696724035E-03   16   11    7    2
    0.70160904416E-04   16   11    7    3
   -0.33236641454E-03   16   11    7    4
    0.68123543247E-04   16   11    7    5
    0.54215661253E-03   16   11    7    6
   -0.21816537818E-02   16   11    7    7
   -0.28121124488E-03   16   11    8    1
   -0.12087379923E-03   16   11    8    2
   -0.51588897924E-04   16   11    8    3
   -0.32280576892E-04   16   11    8    4
   -0.30610239040E-04   16   11    8    5
    0.24646515175E-03   16   11    8    6
    0.80850545132E-04   16   11    8    7
   -0.22496885251E-02   16   11    8    8
   -0.78578082060E-04   16   11    9    1
   -0.25318376970E-03   16   11    9    2
    0.91705762452E-04   16   11    9    3
   -0.53138386339E-04   16   11    9    4
   -0.23073499708E-03   16   11    9    5
    0.55073701720E-03   16   11    9    6
    0.11018912131E-03   16   11    9    7
   -0.21642421932E-03   16   11    9    8
   -0.33613448443E-02   16   11    9    9
    0.62755592100E-04   16   11   10    1
    0.24806068930E-04   16   11   10    2
    0.10207994870E-03   16   11   10    3
   -0.10916054142E-03   16   11   10    4
   -0.49385122781E-04   16   11   10    5
   -0.35270377887E-03   16   11   10    6
    0.11988177060E-03   16   11   10    7
   -0.85110864926E-04   16   11   10    8
    0.14220212050E-03   16   11   10    9
   -0.25614912965E-02   16   11   10   10
    0.21702518406E-03   16   11   11    1
   -0.16229601341E-03   16   11   11    2
    0.43724738204E-03   16   11   11    3
    0.11330356118E-02   16   11   11    4
   -0.46885304708E-03   16   11   11    5
    0.15842355540E-02   16   11   11    6
    0.16665418787E-02   16   11   11    7
   -0.48885163562E-04   16   11   11    8
    0.15573881935E-02   16   11   11    9
   -0.12990609713E-02   16   11   11   10
    0.63935190145E-01   16   11   11   11
   -0.33985308058E-03   16   11   12    1
   -0.33675343675E-03   16   11   12    2
   -0.33121357750E-03   16   11   12    3
   -0.52692753793E-05   16   11   12    4
   -0.93371032733E-03   16   11   12    5
   -0.71934683579E-03   16   11   12    6
    0.11022168502E-02   16   11   12    7
   -0.40137149915E-03   16   11   12    8
    0.66689688803E-03   16   11   12    9
    0.10350611573E-02   16   11   12   10
    0.43137986277E-02   16   11   12   11
    0.54973633282E-01   16   11   12   12
    0.99635596560E-03   16   11   13    1
   -0.51424822519E-04   16   11   13    2
   -0.24036198012E-03   16   11   13    3
   -0.53855671792E-03   16   11   13    4
   -0.28658798600E-03   16   11   13    5
    0.27728735301E-03   16   11   13    6
    0.21400907896E-03   16   11   13    7
    0.18408621654E-02   16   11   13    8
    0.30230273345E-03   16   11   13    9
    0.21323813988E-03   16   11   13   10
   -0.15236363866E-02   16   11   13   11
   -0.22680283054E-03   16   11   13   12
    0.55781862003E-01   16   11   13   13
    0.63590376306E-04   16   11   14    1
   -0.97933952217E-03   16   11   14    2
    0.10392574048E-03   16   11   14    3
    0.37445584634E-03   16   11   14    4
   -0.27317582913E-03   16   11   14    5
    0.14518612998E-03   16   11   14    6
    0.44780393394E-03   16   11   14    7
    0.10891313978E-03   16   11   14    8
    0.12874162259E-02   16   11   14    9
   -0.26183957474E-03   16   11   14   10
    0.89144468204E-02   16   11   14   11
    0.59306672051E-03   16   11   14   12
    0.19921260102E-02   16   11   14   13
    0.59136638383E-01   16   11   14   14
   -0.67108672919E-04   16   11   15    1
    0.54903283364E-04   16   11   15    2
    0.98171484971E-03   16   11   15    3
    0.20565795076E-03   16   11   15    4
    0.20992428025E-03   16   11   15    5
   -0.58186689488E-03   16   11   15    6
   -0.55719884148E-04   16   11   15    7
    0.25700280316E-04   16   11   15    8
   -0.11363116635E-03   16   11   15    9
    0.86191847757E-03   16   11   15   10
    0.64053240846E-03   16   11   15   11
   -0.10044333270E-02   16   11   15   12
   -0.15759989991E-02   16   11   15   13
   -0.81324165634E-03   16   11   15   14
    0.65293903509E-01   16   11   15   15
    0.12836381993E-03   16   11   16    1
    0.25867132456E-03   16   11   16    2
   -0.75871089616E-04   16   11   16    3
    0.32098634893E-03   16   11   16    4
   -0.23154499566E-03   16   11   16    5
   -0.11528735749E-02   16   11   16    6
    0.17179298070E-02   16   11   16    7
   -0.22463154266E-03   16   11   16    8
    0.26234415305E-02   16   11   16    9
    0.24190024159E-03   16   11   16   10
    0.18688747469E-01   16   11   16   11
   -0.25875698589E-02   16   12    1    1
   -0.14795796131E-03   16   12    2    1
   -0.28708630028E-02   16   12    2    2
    0.21664612224E-03   16   12    3    1
    0.35492804550E-05   16   12    3    2
   -0.25298795555E-02   16   12    3    3
   -0.12257063780E-03   16   12    4    1
    0.19139068096E-03   16   12    4    2
   -0.58256991766E-04   16   12    4    3
   -0.25966522495E-02   16   12    4    4
   -0.53887293055E-04   16   12    5    1
   -0.98521687221E-04   16   12    5    2
    0.75955257936E-04   16   12    5    3
    0.59779918414E-05   16   12    5    4
   -0.21931774872E-02   16   12    5    5
   -0.19390901855E-03   16   12    6    1
    0.52434855738E-05   16   12    6    2
    0.19795590900E-03   16   12    6    3
    0.26334671609E-03   16   12    6    4
    0.42122405796E-06   16   12    6    5
   -0.12813962849E-02   16   12    6    6
   -0.24719376495E-04   16   12    7    1
   -0.14377256980E-03   16   12    7    2
   -0.36645396166E-04   16   12    7    3
    0.10098848738E-03   16   12    7    4
    0.44813919167E-03   16   12    7    5
   -0.88559125897E-03   16   12    7    6
   -0.16422253075E-02   16   12    7    7
   -0.21553470501E-03   16   12    8    1
    0.50496209215E-04   16   12    8    2
   -0.10810014207E-03   16   12    8    3
   -0.40171186418E-04   16   12    8    4
   -0.41400716900E-04   16   12    8    5
    0.20237647060E-03   16   12    8    6
   -0.44124319362E-04   16   12    8    7
   -0.18702627463E-02   16   12    8    8
    0.13055746296E-03   16   12    9    1
   -0.30560339979E-03   16   12    9    2
   -0.89173693378E-04   16   12    9    3
    0.34400931521E-03   16   12    9    4
    0.56298433458E-04   16   12    9    5
   -0.68151209451E-03   16   12    9    6
    0.16340438902E-03   16   12    9    7
    0.18933383624E-03   16   12    9    8
   -0.28823447128E-02   16   12    9    9
    0.14755323953E-03   16   12   10    1
   -0.48536674114E-04   16   12   10    2
    0.65255603156E-04   16   12   10    3
   -0.47878071477E-04   16   12   10    4
   -0.12247332847E-03   16   12   10    5
   -0.31881286813E-03   16   12   10    6
   -0.13045651152E-03   16   12   10    7
   -0.12562733793E-03   16   12   10    8
   -0.28520910856E-03   16   12   10    9
   -0.21195770551E-02   16   12   10   10
    0.23406172521E-03   16   12   11    1
   -0.19190729021E-03   16   12   11    2
    0.72216350434E-04   16   12   11    3
    0.82247094015E-03   16   12   11    4
   -0.50149003003E-03   16   12   11    5
   -0.19492042010E-03   16   12   11    6
    0.13343322945E-02   16   12   11    7
    0.86368138438E-04   16   12   11    8
    0.88061709913E-03   16   12   11    9
   -0.51960043440E-03   16   12   11   10
    0.53091447409E-01   16   12   11   11
   -0.41588011743E-03   16   12   12    1
   -0.42324860666E-03   16   12   12    2
   -0.44663963242E-03   16   12   12    3
   -0.69922025893E-04   16   12   12    4
   -0.97926209297E-03   16   12   12    5
   -0.15870594925E-02   16   12   12    6
    0.14647789656E-02   16   12   12    7
   -0.30226265458E-03   16   12   12    8
    0.10801867009E-02   16   12   12    9
    0.15801448084E-02   16   12   12   10
    0.45019687432E-02   16   12   12   11
    0.61524800044E-01   16   12   12   12
    0.93373802666E-03   16   12   13    1
    0.42670386482E-06   16   12   13    2
   -0.31532266735E-03   16   12   13    3
   -0.56552872004E-03   16   12   13    4
   -0.35095905650E-03   16   12   13    5
    0.48893629891E-03   16   12   13    6
    0.36918569845E-03   16   12   13    7
    0.17230950477E-02   16   12   13    8
    0.22556569389E-03   16   12   13    9
    0.15665211117E-03   16   12   13   10
    0.10901296727E-02   16   12   13   11
    0.22289866231E-02   16   12   13   12
    0.54136975342E-01   16   12   13   13
   -0.52079376811E-04   16   12   14    1
   -0.10197488558E-02   16   12   14    2
   -0.17072813165E-04   16   12   14    3
    0.31993393114E-03   16   12   14    4
   -0.33442479350E-03   16   12   14    5
   -0.39665535944E-03   16   12   14    6
    0.28312763058E-03   16   12   14    7
   -0.44160275927E-03   16   12   14    8
    0.97747985947E-03   16   12   14    9
    0.38891873069E-03   16   12   14   10
    0.37009127775E-04   16   12   14   11
    0.86352184287E-02   16   12   14   12
   -0.27614037051E-02   16   12   14   13
    0.57048441258E-01   16   12   14   14
   -0.14266365132E-03   16   12   15    1
   -0.18907246945E-04   16   12   15    2
    0.94576578388E-03   16   12   15    3
    0.29273338704E-03   16   12   15    4
    0.10559991944E-03   16   12   15    5
   -0.42444312192E-03   16   12   15    6
    0.99038951909E-04   16   12   15    7
    0.63382725534E-04   16   12   15    8
    0.74829838650E-04   16   12   15    9
    0.84462395628E-03   16   12   15   10
    0.12208309794E-02   16   12   15   11
    0.14062547646E-02   16   12   15   12
   -0.11290763719E-02   16   12   15   13
    0.43007361275E-03   16   12   15   14
    0.61577253023E-01   16   12   15   15
   -0.16148970156E-03   16   12   16    1
    0.28477502932E-03   16   12   16    2
    0.15641480013E-03   16   12   16    3
    0.52785560608E-04   16   12   16    4
   -0.32453996508E-03   16   12   16    5
    0.12583709469E-02   16   12   16    6
    0.15656096539E-02   16   12   16    7
    0.10094464159E-03   16   12   16    8
    0.26102754699E-02   16   12   16    9
   -0.13165397083E-03   16   12   16   10
    0.85851727154E-02   16   12   16   11
    0.17941057615E-01   16   12   16   12
   -0.82587845349E-03   16   13    1    1
    0.13883893134E-04   16   13    2    1
   -0.85406511719E-03   16   13    2    2
    0.49364493750E-04   16   13    3    1
   -0.19171968271E-04   16   13    3    2
   -0.77265576274E-03   16   13    3    3
   -0.74462018444E-04   16   13    4    1
    0.22897360566E-04   16   13    4    2
   -0.30118065502E-04   16   13    4    3
   -0.84476210208E-03   16   13    4    4
    0.37998704164E-04   16   13    5    1
   -0.18285561687E-04   16   13    5    2
    0.85474553805E-05   16   13    5    3
    0.48897592974E-05   16   13    5    4
   -0.63811151949E-03   16   13    5    5
   -0.39267211112E-04   16   13    6    1
    0.59166668356E-04   16   13    6    2
    0.53724380225E-04   16   13    6    3
    0.67914276090E-04   16   13    6    4
   -0.26747845712E-05   16   13    6    5
   -0.60798359272E-03   16   13    6    6
   -0.26430651683E-04   16   13    7    1
   -0.13002341673E-04   16   13    7    2
   -0.70556799343E-04   16   13    7    3
    0.15525537104E-03   16   13    7    4
    0.18902430691E-03   16   13    7    5
   -0.50784766096E-03   16   13    7    6
   -0.62846817110E-03   16   13    7    7
   -0.35654550863E-04   16   13    8    1
    0.19507909061E-04   16   13    8    2
   -0.43593905707E-04   16   13    8    3
    0.33620226171E-04   16   13    8    4
   -0.59903570665E-04   16   13    8    5
   -0.37763403954E-05   16   13    8    6
   -0.53347585802E-04   16   13    8    7
   -0.65368771000E-03   16   13    8    8
    0.24575947780E-03   16   13    9    1
   -0.35696352382E-04   16   13    9    2
   -0.11839779515E-03   16   13    9    3
    0.11930320582E-03   16   13    9    4
    0.77604903382E-04   16   13    9    5
   -0.32081496084E-03   16   13    9    6
    0.43060459824E-04   16   13    9    7
    0.23964121881E-04   16   13    9    8
   -0.76100502700E-03   16   13    9    9
    0.54918439555E-04   16   13   10    1
   -0.46939024027E-04   16   13   10    2
    0.26643305557E-04   16   13   10    3
    0.17807561381E-05   16   13   10    4
   -0.81950881316E-04   16   13   10    5
   -0.11516875766E-04   16   13   10    6
   -0.21872848906E-03   16   13   10    7
   -0.46604879695E-04   16   13   10    8
   -0.31934812083E-03   16   13   10    9
   -0.67339366594E-03   16   13   10   10
    0.95777085669E-04   16   13   11    1
   -0.48669899460E-04   16   13   11    2
    0.30016857519E-04   16   13   11    3
    0.20822814562E-03   16   13   11    4
   -0.13458422176E-03   16   13   11    5
   -0.95402596121E-04   16   13   11    6
    0.30262896579E-03   16   13   11    7
    0.24089684568E-03   16   13   11    8
    0.23493985229E-03   16   13   11    9
   -0.11111824590E-03   16   13   11   10
    0.11559118459E-01   16   13   11   11
   -0.44622654144E-04   16   13   12    1
   -0.29588431413E-04   16   13   12    2
   -0.35386425705E-04   16   13   12    3
   -0.85923934363E-04   16   13   12    4
   -0.21739162236E-04   16   13   12    5
   -0.16721557010E-03   16   13   12    6
    0.22300514429E-04   16   13   12    7
    0.15330968399E-03   16   13   12    8
   -0.37187281427E-04   16   13   12    9
    0.20294611164E-03   16   13   12   10
   -0.10137733499E-02   16   13   12   11
    0.50473342594E-02   16   13   12   12
    0.16328020461E-03   16   13   13    1
   -0.35313755580E-04   16   13   13    2
   -0.52145634908E-04   16   13   13    3
   -0.20399513337E-04   16   13   13    4
   -0.18339461163E-03   16   13   13    5
    0.78378753834E-04   16   13   13    6
    0.34730119195E-03   16   13   13    7
    0.28237561599E-03   16   13   13    8
    0.49380865807E-03   16   13   13    9
    0.26702845284E-04   16   13   13   10
    0.31082564911E-02   16   13   13   11
    0.28080728294E-02   16   13   13   12
    0.87993536567E-02   16   13   13   13
    0.13402317528E-03   16   13   14    1
   -0.15492641018E-03   16   13   14    2
    0.22920800779E-03   16   13   14    3
    0.11404335856E-03   16   13   14    4
    0.99551170973E-05   16   13   14    5
    0.91716151273E-03   16   13   14    6
   -0.93795350625E-06   16   13   14    7
    0.14603716449E-03   16   13   14    8
    0.16016241925E-03   16   13   14    9
   -0.85820258048E-04   16   13   14   10
    0.39061952447E-03   16   13   14   11
   -0.59817057979E-03   16   13   14   12
    0.89409046501E-02   16   13   14   13
    0.84090283195E-02   16   13   14   14
   -0.26996763766E-04   16   13   15    1
   -0.22296550019E-04   16   13   15    2
    0.15404371172E-03   16   13   15    3
    0.62176959214E-04   16   13   15    4
   -0.89423211911E-05   16   13   15    5
   -0.85073959144E-04   16   13   15    6
   -0.56010681382E-04   16   13   15    7
    0.65935114309E-04   16   13   15    8
    0.67538289428E-04   16   13   15    9
    0.16170726624E-03   16   13   15   10
   -0.17564862275E-02   16   13   15   11
   -0.12541237994E-02   16   13   15   12
    0.64231503354E-03   16   13   15   13
    0.35682110932E-02   16   13   15   14
    0.89831551911E-02   16   13   15   15
    0.45544958897E-04   16   13   16    1
    0.12337523508E-03   16   13   16    2
    0.32736963123E-03   16   13   16    3
    0.41826958741E-04   16   13   16    4
    0.53310805387E-05   16   13   16    5
    0.13685430781E-02   16   13   16    6
    0.27617823870E-03   16   13   16    7
    0.99671266674E-03   16   13   16    8
    0.55568996413E-03   16   13   16    9
   -0.31573177554E-03   16   13   16   10
    0.15716770890E-02   16   13   16   11
    0.39621598539E-03   16   13   16   12
    0.95670264851E-02   16   13   16   13
   -0.44341243859E-03   16   14    1    1
    0.79252987595E-04   16   14    2    1
   -0.11169607716E-02   16   14    2    2
    0.59457422560E-03   16   14    3    1
    0.60754335257E-04   16   14    3    2
    0.35536534420E-03   16   14    3    3
   -0.30226788176E-03   16   14    4    1
    0.34838974436E-03   16   14    4    2
   -0.11091532175E-04   16   14    4    3
    0.13785286392E-03   16   14    4    4
   -0.23826792705E-03   16   14    5    1
   -0.40145113085E-03   16   14    5    2
    0.60282858423E-04   16   14    5    3
   -0.31414322350E-03   16   14    5    4
    0.38089536490E-03   16   14    5    5
   -0.51554777425E-03   16   14    6    1
    0.50471432777E-04   16   14    6    2
    0.71697997222E-03   16   14    6    3
    0.67621984417E-03   16   14    6    4
    0.39558389489E-03   16   14    6    5
    0.29240861790E-02   16   14    6    6
   -0.15729198484E-04   16   14    7    1
   -0.13337469875E-03   16   14    7    2
    0.36100168427E-04   16   14    7    3
   -0.42166535379E-03   16   14    7    4
    0.61301388652E-03   16   14    7    5
   -0.13972137043E-03   16   14    7    6
    0.23171186161E-02   16   14    7    7
    0.13197676576E-03   16   14    8    1
   -0.12842112975E-03   16   14    8    2
   -0.22164304944E-03   16   14    8    3
   -0.30353605274E-03   16   14    8    4
   -0.17250572148E-03   16   14    8    5
    0.79355367186E-03   16   14    8    6
    0.21691601697E-03   16   14    8    7
    0.38205041965E-03   16   14    8    8
    0.44356283241E-04   16   14    9    1
   -0.14122813296E-02   16   14    9    2
    0.86535449253E-04   16   14    9    3
    0.28500781934E-03   16   14    9    4
   -0.23815072991E-03   16   14    9    5
    0.15567957997E-03   16   14    9    6
    0.15181992631E-02   16   14    9    7
   -0.65946132492E-04   16   14    9    8
   -0.17964066366E-02   16   14    9    9
    0.47199723515E-03   16   14   10    1
   -0.53219347045E-04   16   14   10    2
   -0.28904016904E-04   16   14   10    3
    0.17104667807E-03   16   14   10    4
    0.84897364035E-04   16   14   10    5
   -0.18387383479E-02   16   14   10    6
    0.74413797090E-04   16   14   10    7
   -0.37828611047E-03   16   14   10    8
   -0.23936349620E-03   16   14   10    9
    0.11548211268E-02   16   14   10   10
    0.77171088780E-03   16   14   11    1
   -0.54750941137E-03   16   14   11    2
    0.64302585206E-03   16   14   11    3
    0.30727194525E-02   16   14   11    4
   -0.14341826447E-02   16   14   11    5
    0.67400134050E-03   16   14   11    6
    0.41173411766E-02   16   14   11    7
   -0.78192739885E-05   16   14   11    8
    0.30105837131E-02   16   14   11    9
   -0.29938569682E-02   16   14   11   10
    0.18488221634       16   14   11   11
   -0.12089262523E-02   16   14   12    1
   -0.11544697834E-02   16   14   12    2
   -0.88800831644E-03   16   14   12    3
   -0.15124010417E-03   16   14   12    4
   -0.29200823266E-02   16   14   12    5
   -0.62790457663E-03   16   14   12    6
    0.32868408130E-02   16   14   12    7
   -0.82631853826E-03   16   14   12    8
    0.19271040982E-02   16   14   12    9
    0.37305300169E-02   16   14   12   10
   -0.23352781004E-02   16   14   12   11
    0.18568569600       16   14   12   12
    0.29427220012E-02   16   14   13    1
   -0.92238091780E-04   16   14   13    2
   -0.75043997078E-03   16   14   13    3
   -0.17087115434E-02   16   14   13    4
   -0.96562974878E-03   16   14   13    5
    0.23662911466E-02   16   14   13    6
    0.85942798197E-03   16   14   13    7
    0.50203804266E-02   16   14   13    8
    0.89953555231E-03   16   14   13    9
    0.40679179004E-03   16   14   13   10
   -0.36864149624E-02   16   14   13   11
    0.49784444837E-02   16   14   13   12
    0.17674059833       16   14   13   13
    0.81206591693E-04   16   14   14    1
   -0.31610354857E-02   16   14   14    2
    0.21687054930E-03   16   14   14    3
    0.10832202001E-02   16   14   14    4
   -0.88884037481E-03   16   14   14    5
   -0.48009837516E-03   16   14   14    6
    0.48854378229E-03   16   14   14    7
   -0.29986012762E-03   16   14   14    8
    0.34689013231E-02   16   14   14    9
    0.12440098044E-03   16   14   14   10
    0.70967967971E-03   16   14   14   11
    0.11000795908E-02   16   14   14   12
    0.82468362885E-03   16   14   14   13
    0.20799504204       16   14   14   14
   -0.33694049897E-03   16   14   15    1
    0.10532833312E-03   16   14   15    2
    0.34112764688E-02   16   14   15    3
    0.97054175624E-03   16   14   15    4
    0.66956620178E-03   16   14   15    5
    0.12083958256E-02   16   14   15    6
   -0.16523349099E-03   16   14   15    7
    0.17821820807E-03   16   14   15    8
   -0.41673752040E-04   16   14   15    9
    0.17248716192E-02   16   14   15   10
    0.10503327484E-02   16   14   15   11
   -0.12361194290E-02   16   14   15   12
   -0.38545329056E-02   16   14   15   13
    0.10956694276E-02   16   14   15   14
    0.18949859122       16   14   15   15
    0.28636109824E-04   16   14   16    1
    0.37025839033E-03   16   14   16    2
    0.11644687081E-03   16   14   16    3
    0.33413359327E-03   16   14   16    4
   -0.31486627312E-03   16   14   16    5
   -0.59000415013E-03   16   14   16    6
    0.39806007635E-02   16   14   16    7
   -0.31139639670E-03   16   14   16    8
    0.70029098650E-02   16   14   16    9
    0.39347218336E-03   16   14   16   10
    0.28298630034E-01   16   14   16   11
    0.27159019314E-01   16   14   16   12
    0.38441731316E-02   16   14   16   13
    0.10195260309       16   14   16   14
    0.36918320259E-03   16   15    1    1
   -0.56840380867E-04   16   15    2    1
    0.33578630808E-03   16   15    2    2
    0.11547541777E-04   16   15    3    1
   -0.24384114252E-04   16   15    3    2
    0.39930382839E-03   16   15    3    3
   -0.83180932765E-05   16   15    4    1
   -0.20264797015E-04   16   15    4    2
    0.77581817031E-06   16   15    4    3
    0.38484383379E-03   16   15    4    4
    0.58878327042E-05   16   15    5    1
   -0.27408567550E-04   16   15    5    2
    0.27020085859E-04   16   15    5    3
   -0.98816220613E-05   16   15    5    4
    0.39321989798E-03   16   15    5    5
   -0.37220385647E-05   16   15    6    1
   -0.33692687401E-04   16   15    6    2
    0.62845462220E-04   16   15    6    3
    0.44396986517E-04   16   15    6    4
    0.37968709537E-04   16   15    6    5
    0.63259602841E-03   16   15    6    6
    0.30351934594E-04   16   15    7    1
    0.70989209212E-05   16   15    7    2
    0.69516584614E-04   16   15    7    3
   -0.91563169556E-04   16   15    7    4
   -0.34792360124E-04   16   15    7    5
    0.15877705628E-03   16   15    7    6
    0.51516349108E-03   16   15    7    7
    0.27371622253E-04   16   15    8    1
   -0.38842216624E-04   16   15    8    2
    0.78993799918E-05   16   15    8    3
    0.42855698173E-05   16   15    8    4
   -0.47325265108E-04   16   15    8    5
    0.54231606674E-04   16   15    8    6
   -0.42008363934E-04   16   15    8    7
    0.36548441791E-03   16   15    8    8
   -0.12104802496E-03   16   15    9    1
   -0.82922262417E-04   16   15    9    2
    0.80726076734E-04   16   15    9    3
   -0.91174936365E-04   16   15    9    4
   -0.90409339107E-04   16   15    9    5
    0.27062512376E-03   16   15    9    6
    0.12846554612E-03   16   15    9    7
   -0.35723475899E-04   16   15    9    8
    0.29858388441E-03   16   15    9    9
   -0.34893857530E-05   16   15   10    1
    0.26425459501E-04   16   15   10    2
   -0.34841153868E-04   16   15   10    3
   -0.21637026763E-04   16   15   10    4
    0.68339238189E-04   16   15   10    5
   -0.13494399180E-03   16   15   10    6
    0.22930298899E-03   16   15   10    7
    0.21148308031E-04   16   15   10    8
    0.21772903159E-03   16   15   10    9
    0.40310799323E-03   16   15   10   10
    0.56472005992E-04   16   15   11    1
    0.13229515368E-04   16   15   11    2
   -0.34225236805E-04   16   15   11    3
    0.15972472519E-03   16   15   11    4
   -0.14509177105E-03   16   15   11    5
   -0.22334131471E-03   16   15   11    6
    0.42353580658E-03   16   15   11    7
    0.11095216515E-03   16   15   11    8
    0.33636446664E-03   16   15   11    9
   -0.22718367767E-03   16   15   11   10
    0.16633795717E-01   16   15   11   11
   -0.86704731128E-04   16   15   12    1
   -0.16056731148E-03   16   15   12    2
   -0.11872927461E-03   16   15   12    3
   -0.19083628231E-05   16   15   12    4
   -0.34788355839E-03   16   15   12    5
   -0.17643891310E-03   16   15   12    6
    0.34845136854E-03   16   15   12    7
    0.13009387371E-04   16   15   12    8
    0.19712858241E-03   16   15   12    9
    0.34503337816E-03   16   15   12   10
    0.13630221403E-03   16   15   12   11
    0.17175082963E-01   16   15   12   12
    0.25880272694E-03   16   15   13    1
   -0.82771854181E-04   16   15   13    2
   -0.30515481634E-04   16   15   13    3
   -0.64470420530E-04   16   15   13    4
   -0.14555983285E-03   16   15   13    5
    0.10864690321E-03   16   15   13    6
    0.31346763550E-03   16   15   13    7
    0.47439168123E-03   16   15   13    8
    0.27706661634E-03   16   15   13    9
    0.53112004829E-04   16   15   13   10
    0.29379164723E-02   16   15   13   11
    0.24869653795E-02   16   15   13   12
    0.16716482582E-01   16   15   13   13
   -0.23052927735E-04   16   15   14    1
   -0.19325463470E-03   16   15   14    2
    0.40998348127E-03   16   15   14    3
    0.30268953154E-03   16   15   14    4
    0.10285355103E-03   16   15   14    5
    0.12909339121E-02   16   15   14    6
   -0.12370425490E-04   16   15   14    7
    0.22778366282E-03   16   15   14    8
    0.35358853077E-03   16   15   14    9
   -0.24406603967E-03   16   15   14   10
   -0.92673020670E-03   16   15   14   11
    0.11500241718E-02   16   15   14   12
    0.52755013414E-03   16   15   14   13
    0.16903599456E-01   16   15   14   14
   -0.26978860033E-05   16   15   15    1
    0.16699368148E-04   16   15   15    2
    0.32287663569E-03   16   15   15    3
    0.96718422873E-04   16   15   15    4
    0.54555191867E-04   16   15   15    5
    0.84663813185E-04   16   15   15    6
    0.18949259418E-03   16   15   15    7
   -0.41068694172E-05   16   15   15    8
    0.40136331562E-03   16   15   15    9
    0.17121965904E-03   16   15   15   10
    0.76858365162E-03   16   15   15   11
    0.13829897801E-02   16   15   15   12
    0.17849953610E-03   16   15   15   13
    0.96593955830E-02   16   15   15   14
    0.19343691232E-01   16   15   15   15
    0.21084560057E-03   16   15   16    1
   -0.41850895866E-04   16   15   16    2
   -0.14380150080E-03   16   15   16    3
   -0.14813138153E-03   16   15   16    4
   -0.15931164565E-03   16   15   16    5
   -0.11869615900E-02   16   15   16    6
    0.33050591936E-03   16   15   16    7
   -0.43676587518E-03   16   15   16    8
    0.48372063620E-03   16   15   16    9
    0.28537917945E-03   16   15   16   10
    0.24849775394E-02   16   15   16   11
    0.29061543929E-02   16   15   16   12
    0.13909917431E-02   16   15   16   13
    0.87129165006E-02   16   15   16   14
    0.10131646017E-01   16   15   16   15
    0.20549077031       16   16    1    1
    0.80505324465E-04   16   16    2    1
    0.20571240319       16   16    2    2
   -0.51720263184E-03   16   16    3    1
   -0.84652845630E-04   16   16    3    2
    0.20508139632       16   16    3    3
    0.92812558843E-04   16   16    4    1
   -0.94227299924E-03   16   16    4    2
    0.29089972747E-02   16   16    4    3
    0.20385459014       16   16    4    4
    0.47141608615E-03   16   16    5    1
    0.14345650499E-02   16   16    5    2
    0.20906815325E-02   16   16    5    3
    0.13162504779E-03   16   16    5    4
    0.20303733110       16   16    5    5
    0.10289362879E-02   16   16    6    1
   -0.42286422280E-04   16   16    6    2
    0.72580308011E-03   16   16    6    3
   -0.47408495592E-03   16   16    6    4
   -0.19675637232E-03   16   16    6    5
    0.22225028919       16   16    6    6
   -0.58979528824E-03   16   16    7    1
    0.35541162477E-02   16   16    7    2
   -0.47246864669E-03   16   16    7    3
   -0.11555141144E-03   16   16    7    4
    0.37385997149E-03   16   16    7    5
   -0.61005531286E-03   16   16    7    6
    0.20267677439       16   16    7    7
    0.79607449033E-02   16   16    8    1
    0.70906303414E-03   16   16    8    2
    0.78640151311E-03   16   16    8    3
   -0.11561673277E-02   16   16    8    4
   -0.80758662658E-04   16   16    8    5
   -0.13720320513E-02   16   16    8    6
    0.18715288667E-02   16   16    8    7
    0.18844475031       16   16    8    8
   -0.77603672897E-03   16   16    9    1
    0.18726527743E-02   16   16    9    2
    0.30119200993E-03   16   16    9    3
   -0.28378085560E-02   16   16    9    4
    0.33599724568E-02   16   16    9    5
    0.50464994532E-03   16   16    9    6
    0.15666336404E-01   16   16    9    7
    0.25082692646E-02   16   16    9    8
    0.21176796582       16   16    9    9
    0.80159609396E-03   16   16   10    1
    0.24590032628E-03   16   16   10    2
   -0.40342835411E-02   16   16   10    3
    0.54019365254E-02   16   16   10    4
    0.43851439676E-02   16   16   10    5
   -0.14697193826E-01   16   16   10    6
    0.37598091567E-03   16   16   10    7
    0.95170982258E-03   16   16   10    8
   -0.15217983392E-03   16   16   10    9
    0.19948863491       16   16   10   10
    0.73058457625E-03   16   16   11    1
    0.11645206456E-03   16   16   11    2
    0.11120474541E-02   16   16   11    3
    0.78417235996E-02   16   16   11    4
   -0.35142146383E-02   16   16   11    5
    0.22825863686E-02   16   16   11    6
    0.25835291783E-02   16   16   11    7
    0.60111949513E-03   16   16   11    8
    0.14251940068E-02   16   16   11    9
   -0.30154097509E-02   16   16   11   10
    0.53002073939       16   16   11   11
   -0.12174288731E-02   16   16   12    1
   -0.12483303918E-02   16   16   12    2
   -0.18491156703E-02   16   16   12    3
   -0.10419753364E-02   16   16   12    4
   -0.74958313459E-02   16   16   12    5
   -0.32857746985E-02   16   16   12    6
    0.17048932027E-02   16   16   12    7
   -0.17009191917E-02   16   16   12    8
    0.10016964741E-02   16   16   12    9
    0.41449916417E-02   16   16   12   10
   -0.10882957930E-02   16   16   12   11
    0.53167780952       16   16   12   12
    0.52778929337E-02   16   16   13    1
    0.14662481802E-03   16   16   13    2
    0.59615667818E-03   16   16   13    3
   -0.19592214548E-02   16   16   13    4
   -0.11037846048E-02   16   16   13    5
   -0.37022146248E-02   16   16   13    6
    0.72446205400E-03   16   16   13    7
    0.72423084959E-02   16   16   13    8
    0.91472008347E-03   16   16   13    9
    0.17993593202E-02   16   16   13   10
   -0.57726388094E-02   16   16   13   11
    0.84053178958E-02   16   16   13   12
    0.51828948193       16   16   13   13
   -0.59457636994E-04   16   16   14    1
   -0.50950680827E-02   16   16   14    2
    0.27586249363E-03   16   16   14    3
    0.12714407458E-02   16   16   14    4
   -0.49188835439E-03   16   16   14    5
   -0.82541618815E-04   16   16   14    6
   -0.20469780861E-02   16   16   14    7
   -0.47917153529E-03   16   16   14    8
    0.54689013642E-02   16   16   14    9
    0.43088213332E-03   16   16   14   10
    0.35290536376E-02   16   16   14   11
    0.44549545201E-02   16   16   14   12
    0.89612509908E-03   16   16   14   13
    0.56392647907       16   16   14   14
    0.11970149394E-02   16   16   15    1
    0.57913645589E-04   16   16   15    2
    0.54788499086E-02   16   16   15    3
   -0.13207344089E-03   16   16   15    4
   -0.26907263839E-04   16   16   15    5
   -0.36859591533E-02   16   16   15    6
    0.11847262115E-03   16   16   15    7
   -0.39994968355E-03   16   16   15    8
   -0.23511199797E-03   16   16   15    9
    0.62544813233E-02   16   16   15   10
    0.26366841019E-02   16   16   15   11
   -0.21388993270E-02   16   16   15   12
   -0.78452951857E-02   16   16   15   13
    0.34870075584E-02   16   16   15   14
    0.54485745677       16   16   15   15
   -0.36473018646E-03   16   16   16    1
    0.33686837445E-02   16   16   16    2
    0.54124732349E-03   16   16   16    3
   -0.88533336902E-04   16   16   16    4
    0.31373840373E-03   16   16   16    5
    0.89656856104E-03   16   16   16    6
    0.62216397934E-02   16   16   16    7
    0.26041584100E-03   16   16   16    8
    0.79342934555E-02   16   16   16    9
    0.57582188188E-03   16   16   16   10
    0.27715588529E-01   16   16   16   11
    0.26982214883E-01   16   16   16   12
    0.48864539264E-02   16   16   16   13
    0.87585409139E-01   16   16   16   14
    0.76422610448E-02   16   16   16   15
    0.43838342615       16   16   16   16
   -0.22222285519E-02   17    1    1    1
    0.63860759753E-04   17    1    2    1
   -0.29569780944E-02   17    1    2    2
    0.53370014900E-03   17    1    3    1
    0.60933018431E-04   17    1    3    2
   -0.17457245341E-02   17    1    3    3
   -0.47100824359E-03   17    1    4    1
    0.43562496234E-03   17    1    4    2
   -0.12387438306E-03   17    1    4    3
   -0.17406709445E-02   17    1    4    4
   -0.37886718965E-03   17    1    5    1
   -0.47602380568E-03   17    1    5    2
    0.34730028920E-04   17    1    5    3
   -0.46484668899E-03   17    1    5    4
   -0.12301350111E-02   17    1    5    5
   -0.13889361604E-03   17    1    6    1
    0.97355813194E-05   17    1    6    2
    0.28626831027E-03   17    1    6    3
    0.29489857047E-03   17    1    6    4
    0.21902168262E-03   17    1    6    5
   -0.13922409386E-02   17    1    6    6
    0.47768069186E-04   17    1    7    1
   -0.95924558066E-03   17    1    7    2
    0.12658671228E-03   17    1    7    3
   -0.15286176450E-02   17    1    7    4
    0.21828913054E-02   17    1    7    5
   -0.77607764055E-04   17    1    7    6
    0.18736388766E-02   17    1    7    7
    0.52371880534E-03   17    1    8    1
   -0.85603635751E-04   17    1    8    2
   -0.95167472792E-03   17    1    8    3
    0.56894736891E-03   17    1    8    4
    0.49873190472E-03   17    1    8    5
    0.37657870897E-03   17    1    8    6
    0.14929853416E-03   17    1    8    7
   -0.15397772622E-02   17    1    8    8
    0.97435784032E-04   17    1    9    1
   -0.23139570650E-02   17    1    9    2
    0.11379245374E-03   17    1    9    3
    0.42516008725E-03   17    1    9    4
   -0.21856014454E-03   17    1    9    5
   -0.74346137909E-04   17    1    9    6
    0.58268766665E-03   17    1    9    7
   -0.10232631086E-03   17    1    9    8
   -0.38042660323E-02   17    1    9    9
    0.16583702635E-02   17    1   10    1
    0.30519521036E-04   17    1   10    2
    0.52511730580E-03   17    1   10    3
   -0.33730657661E-03   17    1   10    4
   -0.41598167527E-03   17    1   10    5
   -0.31055789324E-03   17    1   10    6
   -0.11889678507E-03   17    1   10    7
   -0.73415502165E-03   17    1   10    8
   -0.15843771316E-03   17    1   10    9
   -0.79784981479E-03   17    1   10   10
    0.50440740711E-03   17    1   11    1
   -0.49582627770E-03   17    1   11    2
   -0.46930987456E-04   17    1   11    3
   -0.36240134754E-03   17    1   11    4
    0.28553921427E-03   17    1   11    5
    0.32978100732E-03   17    1   11    6
    0.53027016710E-03   17    1   11    7
   -0.13191852880E-03   17    1   11    8
   -0.28605692923E-03   17    1   11    9
   -0.14738449821E-03   17    1   11   10
    0.34747378309E-02   17    1   11   11
   -0.72807034866E-03   17    1   12    1
   -0.43612216982E-03   17    1   12    2
    0.17918807369E-03   17    1   12    3
    0.51241573369E-04   17    1   12    4
    0.38440565157E-03   17    1   12    5
   -0.56547172367E-03   17    1   12    6
    0.44481853470E-03   17    1   12    7
    0.19897313555E-03   17    1   12    8
   -0.20734443991E-03   17    1   12    9
    0.88608152972E-04   17    1   12   10
    0.17993268937E-03   17    1   12   11
    0.31313297535E-02   17    1   12   12
   -0.22888444470E-03   17    1   13    1
   -0.13632779634E-03   17    1   13    2
   -0.10119274472E-02   17    1   13    3
   -0.63859358921E-03   17    1   13    4
   -0.44172330961E-03   17    1   13    5
    0.25083495147E-02   17    1   13    6
   -0.40074474579E-05   17    1   13    7
    0.16552086219E-03   17    1   13    8
    0.11279587700E-04   17    1   13    9
   -0.68477887059E-03   17    1   13   10
    0.37031104226E-03   17    1   13   11
   -0.52526076876E-03   17    1   13   12
    0.22349989907E-02   17    1   13   13
    0.16437155919E-03   17    1   14    1
   -0.72792444534E-03   17    1   14    2
    0.38019678960E-04   17    1   14    3
    0.44154283437E-03   17    1   14    4
   -0.51919591409E-03   17    1   14    5
   -0.50982025595E-04   17    1   14    6
   -0.48115332751E-03   17    1   14    7
   -0.73487591246E-04   17    1   14    8
   -0.88451444427E-03   17    1   14    9
   -0.21746199263E-04   17    1   14   10
   -0.84223174448E-03   17    1   14   11
   -0.70338683090E-03   17    1   14   12
   -0.60895814178E-04   17    1   14   13
    0.18290124328E-02   17    1   14   14
   -0.10172478606E-02   17    1   15    1
   -0.39229453699E-04   17    1   15    2
   -0.88337423559E-05   17    1   15    3
    0.22668869462E-03   17    1   15    4
    0.79003555364E-04   17    1   15    5
   -0.13449614454E-03   17    1   15    6
   -0.19214803516E-04   17    1   15    7
    0.22125108055E-03   17    1   15    8
   -0.16365476723E-04   17    1   15    9
    0.69022786654E-04   17    1   15   10
    0.69827624457E-05   17    1   15   11
   -0.19874577619E-03   17    1   15   12
    0.98715951609E-03   17    1   15   13
   -0.48758969311E-04   17    1   15   14
    0.28251885161E-02   17    1   15   15
    0.38167773604E-04   17    1   16    1
    0.10007845258E-02   17    1   16    2
   -0.11299080126E-04   17    1   16    3
   -0.19048795007E-03   17    1   16    4
    0.26510866002E-03   17    1   16    5
   -0.15603546521E-03   17    1   16    6
    0.48500925417E-04   17    1   16    7
    0.15791610849E-06   17    1   16    8
    0.12836971445E-02   17    1   16    9
    0.11277653789E-03   17    1   16   10
    0.53464738007E-03   17    1   16   11
    0.68406868091E-03   17    1   16   12
    0.13565840839E-03   17    1   16   13
    0.18424486777E-02   17    1   16   14
    0.79105462227E-04   17    1   16   15
   -0.87452837456E-03   17    1   16   16
    0.39247565765E-02   17    1   17    1
    0.89236827824E-04   17    2    1    1
    0.11347484901E-03   17    2    2    1
    0.98541925693E-04   17    2    2    2
    0.29651187601E-04   17    2    3    1
   -0.20410738238E-03   17    2    3    2
    0.24090327265E-03   17    2    3    3
    0.41180055269E-04   17    2    4    1
   -0.38709292434E-03   17    2    4    2
    0.53121480061E-04   17    2    4    3
    0.12526644561E-03   17    2    4    4
   -0.64360915313E-04   17    2    5    1
   -0.25018368051E-03   17    2    5    2
   -0.26287633139E-04   17    2    5    3
   -0.35655217623E-04   17    2    5    4
    0.21748331768E-03   17    2    5    5
    0.13980984545E-03   17    2    6    1
    0.88848352816E-03   17    2    6    2
    0.22172046428E-03   17    2    6    3
    0.95917877410E-03   17    2    6    4
   -0.42829858360E-03   17    2    6    5
   -0.20098326190E-03   17    2    6    6
   -0.46921421111E-03   17    2    7    1
    0.23351564860E-03   17    2    7    2
    0.10951641467E-02   17    2    7    3
    0.96609408029E-03   17    2    7    4
    0.32805630723E-03   17    2    7    5
   -0.10185610755E-02   17    2    7    6
    0.85700462398E-04   17    2    7    7
    0.49556720832E-03   17    2    8    1
    0.85432688834E-03   17    2    8    2
   -0.41345904270E-04   17    2    8    3
   -0.68047771937E-03   17    2    8    4
    0.74699554482E-03   17    2    8    5
   -0.39605361410E-04   17    2    8    6
    0.44025643828E-03   17    2    8    7
   -0.78199596488E-04   17    2    8    8
   -0.90205497404E-03   17    2    9    1
   -0.51250420212E-03   17    2    9    2
   -0.12802487487E-02   17    2    9    3
    0.41722241168E-03   17    2    9    4
    0.16648902544E-03   17    2    9    5
    0.13489586416E-03   17    2    9    6
    0.15154417346E-03   17    2    9    7
    0.57332939803E-03   17    2    9    8
    0.11135351429E-03   17    2    9    9
    0.14564870913E-03   17    2   10    1
   -0.13630021589E-02   17    2   10    2
   -0.48575200331E-03   17    2   10    3
   -0.77017039482E-04   17    2   10    4
    0.46095736268E-03   17    2   10    5
   -0.15221711716E-04   17    2   10    6
    0.33244319628E-03   17    2   10    7
   -0.48436626064E-04   17    2   10    8
   -0.82710517796E-03   17    2   10    9
   -0.74034997270E-04   17    2   10   10
   -0.24157929211E-04   17    2   11    1
   -0.67704725099E-04   17    2   11    2
   -0.11183089946E-05   17    2   11    3
    0.38574013535E-05   17    2   11    4
    0.99760248514E-05   17    2   11    5
    0.80634872884E-04   17    2   11    6
    0.93620508919E-04   17    2   11    7
   -0.40205620488E-04   17    2   11    8
   -0.70388706321E-04   17    2   11    9
    0.95489645524E-05   17    2   11   10
    0.87715713055E-03   17    2   11   11
   -0.75794656896E-04   17    2   12    1
[truncated: 2,210,629 more chars]
