# Supplementary material for: Stochastic-SplitGAS: A Quantum Monte Carlo Multi-Reference Perturbation Theory Based on the Imaginary-Time Evolution of Effective Hamiltonians
Source: J Chem Theory Comput. 2025 Dec 3;21(24):12523–44. doi: 10.1021/acs.jctc.5c01270 (PMC12746464; doi:10.1021/acs.jctc.5c01270)
Supplement: Supplementary file 2 [file ct5c01270_si_002.zip › suppmat_files/fe2s2_22in26_s9.LocOrb_reorder]

#INPORB 2.2
#INFO
* PyOrb written
       0       1       0
     140
     140
* SpatialOrbs written from analyze_molcas
#ORB
* ORBITAL    1    1
  7.07106810344089E-01  9.84410563098335E-06 -4.00803067509689E-06  3.58770075380885E-06 -2.49024348542538E-06
 -1.34769347324207E-10 -1.88104723537972E-09  2.11859516239288E-09  9.53641348883284E-10  2.92318673886285E-10
  4.92661485794188E-09 -7.88502985180228E-09 -1.80046894286700E-09 -3.22751865561789E-06  3.97211057140680E-07
 -2.54057815155656E-07  5.53857872815021E-07 -5.18701909228119E-08  1.43136677293117E-07  3.87586704360364E-08
  3.62803742743295E-09 -4.00372000997199E-07 -6.96833187398316E-07 -7.90844407876120E-09  3.73934537496452E-10
 -5.12304369281916E-08  1.14723696982150E-08  7.07106810303070E-01  9.84380819018616E-06 -4.00958449656035E-06
  3.58096609821035E-06 -2.48521998542937E-06 -7.33094028116345E-11 -7.01085469152497E-10 -2.35147748153935E-09
 -1.10115748598584E-09  1.82261846545194E-10  2.68388316036117E-09  1.42307346100906E-09  1.70440353853326E-09
  3.22749505932063E-06 -3.97690185083017E-07  2.49091684986575E-07 -5.55375466228528E-07 -5.21317268525137E-08
  1.43181247523309E-07 -3.06301083762738E-08 -8.65306104119066E-10 -4.00151655936872E-07 -6.98661339747800E-07
  2.23163343509826E-09  9.39025943147730E-10 -4.90988936726448E-08  1.18912388529009E-08  1.82399035470273E-08
  3.64160112220421E-08 -5.66897564815503E-07  1.47177596243767E-07  7.84549314160141E-07 -3.00961944869994E-07
 -1.59910847260578E-06 -4.88951426660098E-10  1.39166267142821E-08  1.86562269991105E-08  3.98158561560303E-08
 -5.49506886678540E-07 -1.45893517584782E-07 -8.52506180589007E-07  2.99234586511817E-07  1.69047566860470E-06
  3.06266792218958E-10 -1.40158734890239E-08  1.31549936535894E-08  5.47354119780917E-08 -3.13801743231245E-07
  8.76479520934200E-08  6.37427747327525E-07  5.73019515416229E-08  5.11959733174732E-07  9.13388532354995E-08
  6.51108009880322E-07  1.31414186853241E-08  5.46515988880894E-08 -3.17391643193896E-07 -8.74264742403945E-08
 -6.50750335620348E-07 -5.73569457622291E-08 -5.10948271911834E-07  9.12305063706053E-08  6.51856566146860E-07
  1.31327616574412E-08  5.45936772214798E-08 -3.15764961338147E-07 -8.74227447829953E-08 -6.44429169462040E-07
 -5.73653615038843E-08 -5.11578523510821E-07 -9.12389232005745E-08 -6.51864220747332E-07  1.31363421010265E-08
  5.45980354884043E-08 -3.14988710484902E-07  8.76216111147388E-08  6.39858131264401E-07  5.72586186111616E-08
  5.08629637247921E-07 -9.12848029291804E-08 -6.47584660383252E-07  3.33111405312262E-08  1.40231111175339E-07
  1.79624143314942E-07 -9.18137173807393E-08 -2.32767436488002E-07  3.33299867919303E-08  1.39404359049245E-07
 -1.77595771222221E-07  8.78980091257959E-08 -2.30737994789196E-07  3.33622868791240E-08  1.40559207583533E-07
 -1.77930982705376E-07  8.85375153455397E-08  2.32013990985493E-07  3.32569435623411E-08  1.38743682630765E-07
  1.78828912743543E-07 -9.04603846696950E-08  2.31046466666012E-07  1.04050605984221E-07  1.05175030817208E-07
  1.04763630716249E-07  1.03170868804938E-07  1.66071451950459E-08  1.82284679014705E-08  1.76533349462186E-08
  1.75171891470482E-08  3.01901464444841E-07  3.00604166170600E-07  3.00582791988417E-07  3.00112733339303E-07
* ORBITAL    1    2
  7.07106791542542E-01  9.71865820197884E-06 -4.30328738763614E-06  4.84327069764184E-06 -2.43555184021906E-06
 -8.03703736434303E-11 -1.65593769124290E-09  1.68995645836746E-09  1.01737686962254E-09  1.13376121331970E-10
  1.59258558706908E-09 -7.95495094368006E-10 -1.67525374339222E-09 -3.23041182891796E-06  2.57768631793530E-08
 -2.77629804070444E-06  2.91860061984676E-07 -2.71068651031896E-07 -4.25389255509751E-07  9.80842099709675E-09
  1.24233376861860E-09  7.97102284089088E-07  1.54256367549907E-06 -2.05527699588047E-08 -8.61543864845899E-10
 -2.11380015812832E-07 -4.20013179881843E-07 -7.07106791535862E-01 -9.71861216694459E-06  4.30340587412334E-06
 -4.83907833428651E-06  2.43212111056428E-06 -6.57460996145737E-11 -1.32859465101195E-09  8.12366732619613E-10
  2.06956224896297E-10  9.49160503484990E-11  1.26745371945671E-09 -2.61780329157808E-10 -3.04068673390950E-11
 -3.23043298743570E-06  2.50801045274175E-08 -2.77572295018174E-06  2.92947656825803E-07  2.70543411719463E-07
  4.24654476796625E-07 -8.47508807775686E-09 -1.95466643428748E-09 -7.93923580641686E-07 -1.54256001524001E-06
  1.41484779950876E-08  1.94306028589854E-09  2.13149314717683E-07  4.19449903238308E-07 -1.58096688705128E-10
 -1.26665656643007E-09 -6.20969094098237E-09  4.75592260503877E-11  3.14510550774203E-09 -7.04052587443611E-10
  3.08861902482996E-08 -2.83862389328748E-07 -1.24372240382545E-06  9.32166828644855E-11  7.48544747371399E-10
  3.51222603919522E-09 -1.30470949808591E-11 -8.53228345417486E-10 -4.67042018219669E-10  2.96153384677132E-08
 -2.83754822424702E-07 -1.24777395110641E-06  3.34120546773188E-08  2.08737682404304E-07  2.07261839325345E-07
  7.11677160386178E-08  5.33604587550188E-07  5.29670192121727E-08  5.28337637970888E-07  4.20717220899810E-08
  1.97649685646821E-07  3.34058475022522E-08  2.08673775183301E-07  2.07951043166589E-07 -7.12665317534173E-08
 -5.32279234691481E-07 -5.30472785661031E-08 -5.23145833740126E-07  4.21530347460603E-08  1.89747435206090E-07
 -3.34048076247455E-08 -2.08687698340374E-07 -2.07167402633579E-07  7.11482774512395E-08  5.33020665920274E-07
  5.29290115566985E-08  5.27642579199011E-07  4.20444643012266E-08  1.97548245754330E-07 -3.34045024848762E-08
 -2.08671960911555E-07 -2.08720644920355E-07 -7.12140314292003E-08 -5.29660656388172E-07 -5.30238324522814E-08
 -5.22380256985604E-07  4.21241599304439E-08  1.88983108693277E-07  4.79155853294061E-08  2.51045445253537E-07
  2.91722295175377E-07 -1.39974644603480E-07 -3.85240054559450E-07  4.80088356487806E-08  2.52242610328070E-07
 -2.92389590398138E-07  1.40058047056742E-07 -3.86183470978627E-07 -4.79201528484043E-08 -2.51021735669956E-07
  2.91548521323863E-07 -1.39787359426914E-07 -3.85170605791780E-07 -4.80069012953452E-08 -2.52405790722684E-07
 -2.92412703460574E-07  1.39946442137299E-07 -3.86605040586540E-07  2.27945524725649E-07  2.28787601101578E-07
 -2.27377070785955E-07 -2.28698778562065E-07 -1.22143102935306E-07 -1.23917878653181E-07  1.22054221718270E-07
  1.24026811056573E-07  1.61318774913408E-07  1.61504262452870E-07 -1.60491560636722E-07 -1.61179256173438E-07
* ORBITAL    1    3
 -5.11402171788675E-07 -3.48591815127813E-06 -1.13633729196950E-05 -3.36517012400045E-05 -1.40357939369761E-05
  2.54952869420935E-10  4.58984829979505E-09 -1.64828749486035E-08 -2.68448004243250E-10 -4.66071556092207E-10
 -8.05049840094770E-09  1.79007632415506E-08 -4.54741867091769E-10  1.42279025891498E-07 -1.29434418496262E-06
 -3.61150106455382E-07  2.55177883320135E-06 -3.22589879816223E-06 -5.02043105200315E-06 -5.06330271302002E-08
 -7.65306599280975E-09 -8.12851516411637E-07  2.85293718841093E-06  3.69494173822707E-08  1.38933272352112E-09
 -2.18688732640509E-06 -3.83733133488553E-06 -5.11445573919251E-07 -3.48622007805557E-06 -1.13648718181320E-05
 -3.36536955911145E-05 -1.40387791860278E-05 -3.65641281880055E-11 -8.49414735358422E-10  3.38344226084612E-09
 -5.86727779547445E-10  1.02610512699522E-10  2.79899876902805E-09 -1.48142477563574E-08 -5.93666256153105E-10
 -1.42267063582557E-07  1.29491576989163E-06  3.62289405008700E-07 -2.55184735867437E-06 -3.22783502454773E-06
 -5.02018262069575E-06 -1.98380738354095E-08  5.88606804881338E-10 -8.16893014949977E-07  2.85348127531974E-06
 -1.36012254565097E-08 -2.53505373910227E-09 -2.19004922680437E-06 -3.83733175857979E-06  7.07107195632077E-01
  1.96640182927567E-06 -2.53712354353371E-04 -1.79806923874961E-05  5.97003232681689E-06  3.67320449915343E-05
 -1.18839501126886E-05  1.81717696466210E-09 -8.04855448775624E-08  7.07107195131442E-01  1.96240162667217E-06
 -2.53732585246148E-04  1.79805329041905E-05 -5.96395452433462E-06 -3.67297918391011E-05  1.17891963544106E-05
 -1.50929304463890E-09  6.79738275361426E-08  4.39438825387174E-09  2.34812296287463E-06  8.92595393291450E-06
 -1.36050913869425E-07  8.22138716946494E-07 -4.73336622938072E-08  3.62224419229945E-07 -2.53726414523553E-07
 -2.45453789650958E-06  4.34390029772271E-09  2.34773856921041E-06  8.92777894163571E-06  1.35855050562295E-07
 -7.97404066640117E-07  4.74428099691890E-08 -3.76556912820617E-07 -2.53501422981326E-07 -2.43328626831127E-06
  4.32772519239429E-09  2.34761825257562E-06  8.92149001423664E-06  1.36042589843799E-07 -8.19719910603541E-07
  4.73888517523396E-08 -3.67879669297495E-07  2.53695611846657E-07  2.44166141460985E-06  4.42916325847000E-09
  2.34837960462914E-06  8.93158744173856E-06 -1.35870122013519E-07  7.98215735472603E-07 -4.73522541691730E-08
  3.72254272077121E-07  2.53553674538759E-07  2.44111230725895E-06  1.71507392156762E-07  8.54703247272537E-07
 -3.17140419650225E-07 -9.15031937095923E-07 -4.36797321934116E-07  1.71588756183204E-07  8.58682615094507E-07
  3.15452063799147E-07  9.20109679638035E-07 -4.42433102920559E-07  1.71414324756132E-07  8.53136706124495E-07
  3.17807882936184E-07  9.15613093888996E-07  4.36221909511655E-07  1.71750383273548E-07  8.61030641268018E-07
 -3.14785331744737E-07 -9.20940098250053E-07  4.44265429646212E-07  4.66473978832157E-07  4.64000536287627E-07
  4.65490594436772E-07  4.65620124756376E-07  1.48800078920306E-06  1.48607397677349E-06  1.48988514619131E-06
  1.48375415988865E-06  4.50265629820564E-06  4.50612605418290E-06  4.50277668454703E-06  4.50626847470217E-06
* ORBITAL    1    4
  1.02003318630960E-10  7.44978512041493E-10  3.77707754686123E-09  5.79561914162664E-09  3.69117037338333E-09
 -1.52362278976621E-07 -5.49077307053015E-07 -9.56418211263094E-06 -7.36410802111140E-06  3.09668158535716E-07
  9.91818686264733E-07  1.85332506587126E-05  1.45033629122694E-05 -1.46419353359429E-10 -3.31506010179112E-09
  3.73689625431591E-09 -4.59271041475154E-10 -3.52648877708047E-08 -1.52655535172481E-09  4.70533170534108E-06
  1.09205681331734E-05 -1.60163843601261E-08  1.20902872828575E-09 -2.51080813216554E-06 -5.59105200700635E-06
  4.17970367774993E-08  3.71092195739977E-09  7.55412014739475E-11  5.61002454579126E-10  3.05277548757243E-09
 -7.22870203201957E-09  1.95150191365294E-10 -1.52394975198769E-07 -5.50289693928338E-07 -9.56555423708066E-06
 -7.36453148752602E-06  3.09727381322577E-07  9.94470729159466E-07  1.85366430780542E-05  1.45039933497127E-05
  1.43958826318542E-10  3.01601071778559E-09 -1.13357779298893E-08 -1.34252830054088E-09 -3.60110507786841E-08
 -1.87114628746827E-09 -4.70417461071345E-06 -1.09192459596370E-05  1.60344010884117E-09  7.76799807126164E-10
  2.50694173947815E-06  5.59289549997008E-06  6.22000766511903E-08  3.23610932596431E-09  7.07107099223834E-01
  1.27098523065866E-06 -2.56089513219660E-04 -1.79773915330734E-05  4.39591972591202E-06  3.67508578673064E-05
 -8.11446527839062E-06 -2.63734319688000E-10  9.43827438386232E-09 -7.07107098930151E-01 -1.26861463173383E-06
  2.56102515348059E-04 -1.79743079701630E-05  4.20638850098892E-06  3.67508513567012E-05 -8.16155704482105E-06
 -2.70470641119758E-10  9.51086233026372E-09  9.01584067726626E-08 -1.52640291633434E-07 -6.57788870722097E-07
  1.35704456846199E-07  1.32881211356348E-06 -2.11787135534196E-07 -1.32902387212452E-06 -2.39238219471980E-08
 -9.54142988572598E-07 -9.01791714410127E-08  1.52514110535530E-07  6.60092481946165E-07  1.35870169560906E-07
  1.32305206941908E-06 -2.11998152468767E-07 -1.33054247583187E-06  2.40101399909054E-08  9.50278785772600E-07
 -9.01442866503658E-08  1.52776774297408E-07  6.63723021298058E-07  1.35741786168954E-07  1.33123740395333E-06
 -2.11988706389552E-07 -1.33146750506170E-06 -2.40615039282501E-08 -9.48540565027575E-07  9.01833235545878E-08
 -1.52462800230559E-07 -6.56185191829457E-07  1.35748882748135E-07  1.33002056105763E-06 -2.11700484282851E-07
 -1.33438127375798E-06  2.39075877798992E-08  9.64475793298844E-07 -2.60102119296473E-07 -1.69681783483791E-06
 -3.17111336155290E-07 -2.80995700937575E-07  1.36204475283055E-06  2.59648336451740E-07  1.68962820777929E-06
 -3.18354107417450E-07 -2.83798473029333E-07 -1.35518029032835E-06  2.59677601889954E-07  1.68984991485855E-06
 -3.17806503814921E-07 -2.83898588282408E-07  1.35521521426663E-06 -2.60170866071609E-07 -1.69844364863736E-06
 -3.18811258255783E-07 -2.78065212739081E-07 -1.36396466748777E-06  9.37977217526570E-07 -9.42045688314811E-07
 -9.43132616566629E-07  9.39355493017842E-07 -6.26149264624341E-07  6.28227891186468E-07  6.29316431909056E-07
 -6.24093896645915E-07 -2.60329250942660E-06  2.60406033833157E-06  2.60484111193209E-06 -2.60392791203378E-06
* ORBITAL    1    5
 -3.23021999541229E-07 -2.25576872233183E-06 -8.59930224907088E-06 -3.06251676660120E-05 -1.64256174418468E-05
 -5.45997375252714E-12 -1.14898667634479E-10 -1.79487647213651E-09 -3.54764527265888E-10 -4.28418344687212E-12
 -1.69150806634730E-10 -6.18261329874952E-10 -2.86828861337744E-11 -2.86168980963063E-07 -2.56661424447460E-06
 -8.17848129998047E-06 -2.83881063960333E-06  1.55142637239591E-06  9.83299418389313E-07  1.95796220494976E-10
 -2.12331753649093E-10  2.29961245087039E-07 -2.24663769321481E-07 -8.79169381721548E-10 -6.77981436918808E-10
  1.81980256994614E-06  3.48926908699786E-06 -3.23053218097287E-07 -2.25599329931387E-06 -8.60035561213200E-06
 -3.06299660534909E-05 -1.64257374414655E-05 -1.73241957299368E-12 -8.78655890060211E-11 -2.55899804155703E-10
 -1.52693317684564E-10 -2.03919784556962E-12  3.58233142100720E-11  1.85329268446371E-10  5.46452545552163E-11
  2.86131629335952E-07  2.56588854613621E-06  8.17291109682239E-06  2.83727648739143E-06  1.55314966833643E-06
  9.84247966528161E-07  1.74950154551770E-09  3.31167884597087E-11  2.30619452069912E-07 -2.25874707351301E-07
  6.02082830066583E-10 -4.93148350975074E-11  1.82088804820184E-06  3.48966036697882E-06  8.40848006024648E-07
  3.07618966735391E-06  1.09288972347357E-05  4.45365240232226E-09  2.86045521286222E-06 -6.04233506925695E-08
 -4.81505668996779E-06 -7.81731842781069E-11  1.43322601724721E-09  8.40833133770497E-07  3.07607433922347E-06
  1.09283258433006E-05 -4.45793649169026E-09 -2.85891956773856E-06  6.04485105509318E-08  4.81515228196605E-06
 -6.28187152618715E-11  2.05203574478764E-10  5.00000255526008E-01  5.05593343634874E-06 -1.83224980864321E-04
 -5.93282195363920E-06 -2.02634440040016E-06 -4.41956708680957E-05  9.94152924847678E-06  5.97965749249972E-06
 -6.17107719106334E-06  5.00000255477819E-01  5.05556212978971E-06 -1.83226791253289E-04  5.93277031775731E-06
  2.02537916435599E-06  4.41956282889725E-05 -9.94161753706583E-06  5.97973592628764E-06 -6.17022866082849E-06
  5.00000255465332E-01  5.05546417218284E-06 -1.83227153810377E-04  5.93274541157985E-06  2.02592641479172E-06
  4.41956123347535E-05 -9.94220866081932E-06 -5.97972644826099E-06  6.17115082795015E-06  5.00000255470725E-01
  5.05550658153827E-06 -1.83226993808516E-04 -5.93276206844945E-06 -2.02548860500037E-06 -4.41956116624044E-05
  9.94183949399634E-06 -5.97970901554704E-06  6.17181522653229E-06  3.90752764181771E-07  5.55596852620657E-06
  2.98560253531502E-06 -3.94799445576601E-06 -2.72700451340234E-06  3.90780598451665E-07  5.55613261913319E-06
 -2.98591291574467E-06  3.94814304699116E-06 -2.72662069083837E-06  3.90795466151720E-07  5.55641550915727E-06
 -2.98578931271858E-06  3.94888249041754E-06  2.72676640634669E-06  3.90804022363860E-07  5.55641980773366E-06
  2.98544260745920E-06 -3.94857649144127E-06  2.72679787479184E-06  1.92946416540789E-07  1.93735391851536E-07
  1.93586769085599E-07  1.93321808494521E-07 -3.42449976469714E-06 -3.42450115214661E-06 -3.42478143532345E-06
 -3.42480499875596E-06 -5.59654633944971E-06 -5.59689453565639E-06 -5.59680234123915E-06 -5.59667837377558E-06
* ORBITAL    1    6
 -8.79933923125815E-07 -6.25320620890161E-06 -2.76786083591478E-05 -1.12650060323512E-04 -4.01806525507628E-05
  5.20149692102799E-12  1.67416067836587E-10 -2.89374130694403E-09 -4.24422922618607E-10 -1.78405696016570E-11
 -4.01515676756891E-10  2.93533852291761E-10 -9.05628301023375E-12  7.44903214326485E-08  4.10993696198125E-06
  2.96019001379510E-05  6.45864604671147E-06  2.36350485552696E-06  3.21831985624453E-06 -7.96723700042712E-10
 -2.13924307410454E-10 -2.12794663419239E-06 -4.30808600921606E-06  2.26884230083751E-09 -9.01614868038302E-11
  2.53660249198280E-06  5.18444751350119E-06  8.79942174551372E-07  6.25326723274323E-06  2.76789348630913E-05
  1.12649729579301E-04  4.01804359030670E-05 -2.76859557278895E-13  3.05390771917980E-11  8.61637245180010E-10
  3.42508036075701E-10  1.49798336015033E-11  4.38900644215543E-10 -8.99464309866569E-10 -1.14422193215969E-10
  7.45092247598465E-08  4.11039961359127E-06  2.96021488787555E-05  6.45903287693359E-06 -2.36394879137397E-06
 -3.21887018253053E-06 -2.91804134311458E-09 -2.43682989925694E-10  2.12666177662624E-06  4.30796822853213E-06
 -2.59511012981320E-09 -1.64562316193826E-10 -2.53666149111455E-06 -5.18466975304590E-06 -1.27644005023170E-12
 -6.31389122534596E-12  7.91613820593053E-11  3.96859111252804E-11 -1.22058972544869E-09  4.14623115532999E-11
 -2.33345978794819E-09  1.14335306959930E-06  1.04640785857027E-05 -7.35723695564707E-12 -5.27391353397302E-11
 -2.60615780960915E-10  7.28682999175181E-11 -4.17581298809478E-09  2.92338622215356E-11 -1.15403505863084E-09
  1.14314812559700E-06  1.04693500694446E-05  5.00000298183423E-01  5.35831175883326E-06 -1.82082003015583E-04
 -5.77613205482850E-06 -6.00079054541203E-07 -4.40715998791929E-05  1.18646379913232E-05  6.07798265914333E-06
 -4.57420190304234E-06  5.00000298138221E-01  5.35796762409731E-06 -1.82084047904656E-04  5.77611580053544E-06
  5.98468599118510E-07  4.40715636512217E-05 -1.18663384895019E-05  6.07804428494640E-06 -4.57091045928894E-06
 -5.00000298134836E-01 -5.35793638672400E-06  1.82083958489838E-04 -5.77609310409733E-06 -5.99849899145448E-07
 -4.40715436499906E-05  1.18658823572802E-05  6.07803584855080E-06 -4.57313587920447E-06 -5.00000298148308E-01
 -5.35804457416091E-06  1.82083978786594E-04  5.77613929961766E-06  5.98613163200321E-07  4.40715713189507E-05
 -1.18668014845929E-05  6.07798472498229E-06 -4.57178239377124E-06  3.86591454132824E-07  5.55696692377804E-06
  2.95157214683315E-06 -4.52858264138008E-06 -3.13612518465462E-06  3.86608490999947E-07  5.55710922849157E-06
 -2.95164211862960E-06  4.52861665731479E-06 -3.13571487675599E-06 -3.86645020910547E-07 -5.55767433233667E-06
  2.95190682625282E-06 -4.52948296246189E-06 -3.13646856756422E-06 -3.86590991697683E-07 -5.55700057683772E-06
 -2.95130663517317E-06  4.52911436210817E-06 -3.13628187134017E-06  2.33772903619224E-06  2.33843240595474E-06
 -2.33852176355389E-06 -2.33794861930159E-06 -2.23219593341956E-06 -2.23185973414926E-06  2.23242753037651E-06
  2.23183344900907E-06 -2.73688157511855E-06 -2.73717284168607E-06  2.73699845153909E-06  2.73672488153716E-06
* ORBITAL    1    7
  3.42596659033299E-12  2.50018917419897E-11  1.06304215022916E-10 -5.02075374437289E-10  1.06786977891759E-09
 -3.48343331248539E-07 -3.71954699246097E-06 -2.16104474979354E-05 -9.21649914607429E-06 -2.38675508610213E-07
 -3.00322515813712E-06 -2.12421176467513E-05 -9.74438286015295E-06 -1.51522883274559E-11 -3.31258012833993E-10
 -6.16073277052938E-10  1.27922514817192E-10 -2.79788172315895E-09 -5.89471230409674E-10  2.64472152171094E-06
  4.12358415954990E-06 -1.29276132439219E-09  3.88390813691563E-10  5.01480739098760E-06  9.53369542899300E-06
  1.31900663903562E-09 -3.90562145211625E-10  4.19125130898045E-12  3.15300816608759E-11  1.85265556718385E-10
 -9.93444679528690E-10 -1.31507144088351E-10  3.48344293255323E-07  3.71951326569775E-06  2.16098596892141E-05
  9.21631791632336E-06  2.38664319247521E-07  3.00302266683887E-06  2.12418003546231E-05  9.74414010848860E-06
  1.19249808377254E-11  2.52805290103461E-10 -3.07114659186841E-10  2.18326948920609E-10 -1.40002285456972E-10
  2.97573062529916E-10  2.64641743266252E-06  4.12407857805346E-06  2.55949322880273E-09 -1.46890738307798E-10
  5.01587044129646E-06  9.53418304819566E-06  3.32910885812210E-09  6.63788089977504E-10  7.64573781499665E-12
  6.73519892726299E-11  4.41127049466072E-10 -9.41269540772100E-11  6.39195806818172E-09  2.53273130303984E-11
 -4.17968344072319E-10 -2.99603523332421E-07 -2.70012547594202E-06  2.82237115014513E-12  2.50189555468230E-11
  3.34524207690992E-10  6.42343907424643E-11 -4.40555062429143E-09  4.94756796716181E-12 -1.09851358887011E-09
  2.99504360759008E-07  2.70153982233746E-06  5.00000129175839E-01  4.13114273603387E-06 -1.86048767391720E-04
 -5.94774838477343E-06 -4.33811825738793E-06 -4.41910618193870E-05  8.01599838677110E-06  5.83956735276811E-06
 -6.99852386326862E-06 -5.00000129154798E-01 -4.13097515068667E-06  1.86049960675478E-04 -5.94769254214433E-06
 -4.33765749670914E-06 -4.41910401157313E-05  8.01665710143174E-06 -5.83962229210996E-06  6.99673576469947E-06
  5.00000129146505E-01  4.13091118076374E-06 -1.86049938224324E-04  5.94769843491024E-06  4.33804994194419E-06
  4.41910183068795E-05 -8.01669425747739E-06 -5.83962396990193E-06  6.99856007103980E-06 -5.00000129140892E-01
 -4.13086894567077E-06  1.86050569064310E-04  5.94770045014203E-06  4.33809445895486E-06  4.41910317011671E-05
 -8.01726137210168E-06  5.83959236739082E-06 -6.99720739916283E-06  3.32348607723520E-07 -1.70101378672378E-06
 -7.93390794288734E-07  4.29806047893670E-06  3.59790615075279E-06 -3.32400683722255E-07  1.70039147233979E-06
 -7.93390700696255E-07  4.29832508312257E-06 -3.59715213277390E-06  3.32316761156092E-07 -1.70142785868808E-06
  7.93288966273451E-07 -4.29899997198809E-06 -3.59806915982486E-06 -3.32331159970547E-07  1.70106769870003E-06
  7.93269880942333E-07 -4.29832947714991E-06  3.59765612271899E-06  4.88130317708210E-06 -4.88123459312580E-06
  4.88119019581816E-06 -4.88166023985603E-06  4.76926080147273E-06 -4.76929794170352E-06  4.76966427688389E-06
 -4.76917121568650E-06 -6.46053631988716E-07  6.46216978774056E-07 -6.46220431158406E-07  6.46420937350161E-07
* ORBITAL    1    8
  1.09049806114194E-11  8.22375330190288E-11  4.24598612578359E-10 -1.84041918102939E-09  1.32055995187570E-09
 -2.71090516465266E-07 -2.22050214861087E-06 -1.23221594501371E-05 -7.79864086278959E-06 -1.73305582550103E-07
 -1.75169769455596E-06 -1.32928083814481E-05 -8.06695688073751E-06 -2.39085142160640E-11 -3.72728116010824E-10
  3.58277650022832E-10  5.81689993889820E-11  2.75637540624208E-09 -6.94287657519270E-10  8.50068362164318E-07
  4.91764461825542E-07  3.56573178530169E-09  7.27306430183797E-10  2.33709015713131E-06  4.38066928556650E-06
  5.24932767461857E-09 -5.46076235732374E-10 -1.51633222198340E-11 -1.10511905988115E-10 -5.80392209393628E-10
  1.02088889875213E-10 -2.33975629639054E-10 -2.71077419829264E-07 -2.22024546361808E-06 -1.23218880109188E-05
 -7.79838527483766E-06 -1.73324359200556E-07 -1.75202077787970E-06 -1.32906794707351E-05 -8.06654544396676E-06
 -1.74248660520506E-11 -2.90153738437604E-10  5.11124722104473E-10 -3.37161642158532E-10 -4.85757369402605E-09
 -2.66722543547037E-10 -8.48171148528548E-07 -4.91896976098071E-07 -2.89873707350213E-09  3.73190901591123E-10
 -2.33793145052972E-06 -4.38132739750952E-06 -4.72618758864700E-10  1.47030326634380E-10 -2.89749371746929E-07
 -1.00629447692655E-06 -3.56805508899961E-06  4.11879136915827E-07  2.73049764449799E-06  1.09961399306446E-07
  1.00110955021170E-06  8.48866392921896E-11 -4.61861437786318E-09  2.89756789645166E-07  1.00635439928121E-06
  3.56886026815364E-06  4.12017337140732E-07  2.72036260990345E-06  1.09984252559113E-07  9.97414003338465E-07
  2.18928010043665E-10 -9.71286426199168E-09  5.00000112696528E-01  4.00564390936700E-06 -1.86414615006931E-04
 -5.93930534120267E-06 -4.11576710179238E-06 -4.41975672519784E-05  7.99749070723859E-06  5.88225845517332E-06
 -6.73168643582147E-06 -5.00000112672425E-01 -4.00545892153742E-06  1.86416726592794E-04 -5.93930542151621E-06
 -4.11315735724285E-06 -4.41975548734469E-05  8.00028566907754E-06 -5.88228208263348E-06  6.72613749056737E-06
 -5.00000112656816E-01 -4.00533428226738E-06  1.86416688783731E-04 -5.93926751737623E-06 -4.11476868356374E-06
 -4.41975391154967E-05  7.99807185035828E-06  5.88230153546653E-06 -6.73064751814943E-06  5.00000112657299E-01
  4.00534442459175E-06 -1.86417251295028E-04 -5.93930982873936E-06 -4.11217763197590E-06 -4.41975307928308E-05
  8.00012300197761E-06 -5.88226376443439E-06  6.72790201961720E-06  3.40278042216625E-07 -1.66009897229960E-06
 -8.21689468174631E-07  4.27303114345689E-06  3.61144388735488E-06 -3.40352487661318E-07  1.65918601344272E-06
 -8.21156809425121E-07  4.27249667891447E-06 -3.61029596987270E-06 -3.40304368474429E-07  1.65997061618669E-06
 -8.21894899172091E-07  4.27388041169253E-06  3.61113856554422E-06  3.40264611746101E-07 -1.66040796640737E-06
 -8.21325980386509E-07  4.27323581856723E-06 -3.61128428826034E-06  4.93568947628527E-06 -4.93560765297326E-06
 -4.93539321953666E-06  4.93564195021344E-06  4.81492566020600E-06 -4.81422516607122E-06 -4.81521177984054E-06
  4.81471266619362E-06 -7.10981938058053E-07  7.10936185871042E-07  7.11360129085160E-07 -7.10978856077401E-07
* ORBITAL    1    9
 -1.05904948227542E-05  7.07098981802321E-01  7.23699649627083E-04 -5.21796434678343E-05  2.31920798435375E-05
 -3.94451725656942E-08 -5.98081247358285E-07  7.33847820542518E-07 -1.56330882852794E-07  8.17643273379198E-08
  1.38153443135970E-06 -2.03876148069350E-06  2.32399869071642E-07 -8.26527824710818E-04 -5.65310656474159E-06
 -4.19496771562698E-05 -3.72138582608326E-05 -3.46728701490460E-05 -1.51388519802032E-05  9.98992777206884E-06
  9.30190341111002E-07  5.22895238952282E-05  2.01039387745646E-05 -3.14312605370244E-06  8.51773839160996E-08
 -2.60978048004794E-05 -1.63413459497026E-05 -1.05932596195888E-05  7.07098961985458E-01  7.23601920855441E-04
 -5.23794808926694E-05  2.29866499415883E-05 -1.92702577472802E-08 -2.02677898834287E-07 -4.40161447240603E-07
 -7.32742558303232E-08  4.60467998905711E-08  6.43535984071741E-07  4.07495812518794E-07  2.55816429752460E-07
  8.26527485862403E-04  5.65628538723666E-06  4.16897843741917E-05  3.71791354236351E-05 -3.53252808062596E-05
 -1.52277082920647E-05 -7.78482963139581E-06 -3.94363417877210E-07  5.19433379799752E-05  1.99236325460067E-05
  1.54155299473697E-06  3.93654759964281E-07 -2.57465270598174E-05 -1.63933612395430E-05 -1.46416274755909E-06
 -1.06742229232701E-05 -5.55939243292778E-05  1.24425435576518E-06 -7.47777523775418E-05 -2.29552566197768E-06
  1.51986299009393E-04 -9.71025214418913E-08  4.24502181266520E-06 -1.35450637692528E-06 -9.77574772738163E-06
 -5.08900866789376E-05 -9.36735091973750E-07  5.89623732240311E-05  1.79737113788992E-06 -1.25960577814584E-04
  1.10061948029714E-07 -4.34601596007166E-06  3.64808816937073E-07  3.16985926272703E-06  9.19032234261219E-06
 -1.25965829006101E-06 -1.74874760621666E-05 -7.29210526067433E-07  9.78402838565630E-06 -1.52218064911359E-06
  2.90460408322304E-05  3.62410305599607E-07  3.15542362000615E-06  8.40090149434394E-06  1.31341354468687E-06
  1.42301681763832E-05  7.05132293119334E-07 -9.15904126461705E-06 -1.54649676831285E-06  2.84706987354449E-05
  3.65473755386837E-07  3.17892348867668E-06  8.85943633403786E-06  1.30705979718172E-06  1.56335171019728E-05
  7.01566421478111E-07 -9.70869676846442E-06  1.53639272977835E-06 -2.91269685747668E-05  3.62774738862411E-07
  3.15374466749195E-06  8.73990330909734E-06 -1.26426064665288E-06 -1.62367257587075E-05 -7.30424759560324E-07
  9.32523175610471E-06  1.52922273011311E-06 -2.86740761713993E-05 -1.56230955008013E-08  2.32784497947181E-06
 -1.52330567095812E-06 -1.68569961974223E-06 -6.50825179616350E-06 -1.74789804784220E-08  2.09036299871134E-06
  1.95252070475512E-06  6.97109468371824E-07 -6.04602958113576E-06 -7.28582477253900E-10  2.48712631870416E-06
  1.82358457473754E-06  1.00404077099686E-06  6.47004294286229E-06 -3.79560489651848E-08  1.85373154566794E-06
 -1.68683069139665E-06 -1.36820190043151E-06  6.07451204997973E-06  6.54309333716879E-06  7.03827205929108E-06
  7.02936826464005E-06  6.60634261383652E-06 -3.82350313039973E-06 -3.48256968175017E-06 -3.73239676107738E-06
 -3.53378208671681E-06 -1.00353525590163E-06 -1.26631517520935E-06 -1.04210438373571E-06 -1.22402646102147E-06
* ORBITAL    1   10
 -9.15146277197271E-06  7.07109264578074E-01  7.71763907644914E-04  4.54528547006387E-05  6.18073161169536E-05
 -1.80388008326629E-08 -4.26824252517609E-07  3.34804217584867E-07 -1.16216054704246E-07  1.96263918342122E-08
  2.28715373793553E-07  2.94534922064296E-07  2.22349118725580E-07 -8.28632441851174E-04 -3.20711061866924E-05
 -4.77024232686369E-05 -4.61535128786472E-05 -4.91851514799449E-05 -1.56423346943006E-05  1.00930862705722E-06
  1.74561131679157E-07 -2.33096258969316E-05 -2.67387603158996E-06 -6.15856521136824E-06 -2.17661125994615E-07
 -3.57836864172874E-05 -1.60824278984687E-05  9.14882376058838E-06 -7.07109283988920E-01 -7.71903662144118E-04
 -4.56010936776085E-05 -6.17375237372660E-05 -1.90028495264455E-08 -4.18600325171330E-07  5.70488451242650E-07
 -6.67099222363453E-08  2.54630362907400E-08  3.44972105874229E-07 -5.13398358545408E-07  8.00279754775663E-08
 -8.28633921280413E-04 -3.21704417842277E-05 -4.76184146798669E-05 -4.61615644611496E-05  5.06429638430645E-05
  1.57233309756535E-05 -1.81318565695878E-06 -5.98031522589595E-07  2.38803940801614E-05  2.68076758154442E-06
  4.52262321402530E-06  7.59663477851653E-07  3.42456343557947E-05  1.56820278368608E-05 -2.75521930738944E-08
 -2.23342007360479E-07 -1.12777460819303E-06  1.97432225236152E-09  6.17427083051764E-07 -1.45769373426601E-07
  7.25083070024088E-06 -8.60018845350438E-07  5.43182248706015E-05  2.53748030376218E-08  2.04818963198615E-07
  1.08410472105676E-06 -4.84658097893422E-08  3.48504451840175E-06 -1.60350426550153E-07  8.22909170654083E-06
 -9.12038160758025E-07  5.60687981285517E-05  6.37189127042569E-08  9.33820424054140E-07  2.24987671789616E-06
 -1.53394837267270E-06  3.75364318226642E-06 -9.47098659237187E-07  1.31357975204696E-06 -1.14229159585288E-06
  9.18177886429011E-06  6.39250826341537E-08  9.29120602275039E-07  2.76893839365066E-06  1.49541416495890E-06
 -2.32916319544120E-06  9.18602002018734E-07  1.63955207520168E-07 -1.11004060491111E-06  6.62913732693736E-06
 -6.61311302376515E-08 -9.52234641808289E-07 -2.37864234410556E-06 -1.53365182956777E-06  3.41908826881380E-06
 -9.42010507551137E-07  1.74885492853912E-06 -1.13844718105834E-06  9.79430978682249E-06 -6.24547779662938E-08
 -9.18866888964730E-07 -2.77282493418656E-06  1.50145293127025E-06 -2.38468038885855E-06  9.12541890980768E-07
  2.70374320142723E-07 -1.10813049884326E-06  6.60606443657730E-06 -2.26341518153965E-07 -3.39873856729281E-07
  8.88800467549103E-07 -1.42058363699023E-06  6.56452350011312E-07 -2.04166129208139E-07  1.05573342363756E-07
 -1.25523350059386E-06  1.67738168577423E-06  1.47160791115600E-07  2.37221810794309E-07  4.29381200210966E-07
  8.95814237146605E-07 -1.42750855157735E-06  6.63441800106919E-07  2.14993207880415E-07  1.22155901691522E-07
 -1.19905907439480E-06  1.51751814178619E-06  3.12519853916741E-07 -5.01806030994457E-06 -4.66353546587574E-06
  5.03857135971043E-06  4.59583488197204E-06 -1.73213738098425E-06 -2.40761947689485E-06  1.73540331215592E-06
  2.34241956969682E-06 -5.18791342155186E-07 -2.82302235043699E-07  4.88719937412321E-07  3.11978040209888E-07
* ORBITAL    1   11
  1.88979754479759E-08  1.38097966069670E-07  7.15682154410170E-07 -6.80412374295826E-07  3.56388660863425E-07
 -6.44596768523923E-01  5.43989889975894E-08 -1.47966897584990E-05 -4.29161615745741E-05 -2.90680184995390E-01
  1.91154030805779E-07 -4.95175575580314E-06 -1.82992345840045E-05 -3.20802075108396E-08 -6.63226263121092E-07
  1.41760779396218E-06  7.87662116862850E-08  1.43046845115630E-06  7.15921469865886E-08  5.76751935034539E-05
 -3.19589695953862E-05 -2.10693803123999E-06 -4.24476709417359E-07  1.10511359892363E-04 -7.00806816011791E-05
  1.65063600240051E-07 -2.30394329272405E-07  2.03653078158305E-08  1.48845002408590E-07  7.55559460032110E-07
  3.62380441550849E-08  4.02455126635648E-07  6.44596761925121E-01 -1.69206802437726E-07  1.50116526207778E-05
  4.26816223618115E-05  2.90680197339967E-01  4.15205714902646E-11  4.87574359084097E-06  1.82544429372293E-05
  3.29064958713558E-08  6.78624766360329E-07 -9.34082337540005E-07  1.14762600362265E-07  8.55844066285054E-07
 -3.05559369806019E-08  5.64500438827815E-05 -3.19748365183280E-05 -2.10622834851377E-06 -3.43919567050538E-07
  1.11695865606859E-04 -6.99443301713479E-05 -1.47513524690449E-07 -3.89058927852196E-08  1.86240025703964E-08
  1.49057315915066E-07  1.09241987992520E-06 -3.34171209424972E-08  7.28298104544380E-08  1.07776872147922E-07
 -3.27243287117850E-06  2.17324027392226E-07 -1.08720153911663E-05  2.75518905861288E-08  2.22765375627298E-07
  1.49905348028859E-06  4.49118906603060E-08 -6.31026731625337E-07 -1.59284965831810E-07  6.28042116045245E-06
 -1.90188364200624E-07  9.53056370297988E-06  9.56024690881429E-07  7.26937575258241E-06  1.99158805614988E-05
 -1.74493612618018E-06  3.82802579651240E-06 -9.32511317701275E-07  1.23088463382343E-06 -1.98558648753907E-06
 -5.77142522248527E-06 -9.63775900935605E-07 -7.32974469165571E-06 -1.97265432800589E-05 -1.75576679296698E-06
  3.21319266956187E-06 -9.22466514175848E-07  2.65314814109126E-06  2.01221668983771E-06  2.59285467030048E-06
  9.54733122816388E-07  7.25982929860441E-06  1.98347739681768E-05  1.74843793629990E-06 -4.02668860133875E-06
  9.28071347347170E-07 -1.23732673716284E-06  1.98542884679218E-06  5.75855081704698E-06 -9.62669102625757E-07
 -7.32096257191490E-06 -1.98233859431186E-05  1.74960060839207E-06 -3.01497993174509E-06  9.20484497532838E-07
 -2.22943160432580E-06 -2.00722771811524E-06 -3.22204879489616E-06 -1.09191308643743E-07 -2.49941741896524E-06
 -2.54708373356911E-06  1.89929568824481E-06  4.27447520138761E-06  1.04210940372313E-07  2.42942248569579E-06
 -2.64297707050971E-06  1.78662039471736E-06 -3.85198370351897E-06 -1.03631737208642E-07 -2.43521072513063E-06
  2.49508113945501E-06 -1.86287040407423E-06 -4.21441017471117E-06  1.01002300424104E-07  2.38652786586782E-06
  2.66252987931551E-06 -1.85483859505875E-06  3.83238472331419E-06 -3.45135002899497E-06  2.85021985331487E-06
 -3.37567505417794E-06  2.77641619048735E-06 -2.00125749692799E-06  2.38587337543082E-06 -2.11918605124862E-06
  2.37798728100067E-06 -1.49245879855568E-06  1.61018732143699E-06 -1.46318321238793E-06  1.63266414772176E-06
* ORBITAL    1   12
  9.11032313765860E-09  6.47478898211661E-08  3.04898894298756E-07  1.19898725997392E-07  1.61122179174888E-07
 -6.44701618659447E-01  3.28443231884514E-06 -2.75366753711182E-05 -4.24517340751447E-05 -2.90447655189617E-01
  1.68591929871114E-06 -1.23724562837983E-05 -1.81959836143295E-05 -1.47464415371592E-08 -2.72348879587281E-07
  2.14619578172908E-07  2.45324929215287E-08  2.73394670575821E-07  2.46282221127784E-07  7.05580642498926E-05
 -2.55297414263132E-05 -7.50395547593247E-07 -3.89932559447228E-08  1.53336842925908E-04 -5.62407464330427E-05
 -1.06214649536791E-07 -1.14640844165881E-07  7.46521004687621E-09  5.48208224811270E-08  2.90266288380741E-07
 -4.16998667546273E-07  1.21803930913487E-07 -6.44701623460860E-01  3.19268135935451E-06 -2.72066287189100E-05
 -4.21737663977675E-05 -2.90447645311113E-01  1.87160553512038E-06 -1.29698530798294E-05 -1.81082212628502E-05
  1.31010790951164E-08  2.74338471312066E-07 -6.26616685626373E-07 -9.73855771466660E-08  1.25988142804281E-06
  1.48028870066313E-07 -7.14559293211223E-05  2.54333925942037E-05 -2.44547416089003E-07 -3.68159084617693E-07
 -1.52946602908755E-04  5.61909892933797E-05 -3.30162158974882E-07  7.38782563212622E-08  3.28167850037358E-08
  2.13219733372018E-07  9.70508216537247E-07  2.04925830035167E-06 -4.37938931111836E-05  1.18660320160062E-06
 -3.82193963111224E-05  1.72288260605250E-08 -6.59477624345974E-07 -8.65282366531131E-09 -2.02818102942513E-08
  2.16781298639545E-07  2.05394045721033E-06 -4.21097290815003E-05  1.06085056491062E-06 -3.31820038228322E-05
 -3.85998308411187E-08  1.62026557036382E-06  9.67246973896971E-07  7.30676721653714E-06  2.47055437833455E-05
 -1.33174530018454E-06 -7.26507239727303E-06 -7.54545768341373E-07 -7.25436114455041E-06 -1.75028616299841E-06
 -2.18366628903381E-05 -9.72295764873642E-07 -7.34555326083960E-06 -2.47686089908004E-05 -1.33572760600823E-06
 -7.71159125967405E-06 -7.47620780919513E-07 -6.85495053765100E-06  1.75932581584169E-06  2.09159576815673E-05
 -9.72034270073279E-07 -7.34424887056895E-06 -2.48312358418132E-05 -1.33569797229641E-06 -7.93660770635265E-06
 -7.49387943345370E-07 -6.59612657319798E-06 -1.75981457147399E-06 -2.05365179060041E-05  9.65968083311056E-07
  7.29681218309875E-06  2.48056949744942E-05 -1.32776626335778E-06 -7.77673674176437E-06 -7.52470360160833E-07
 -7.25010531770673E-06  1.74182798557449E-06  2.19032608930049E-05  2.72693387139716E-08 -2.64233381718632E-07
 -4.32230892336702E-07  1.93477526790286E-07  1.50692529960004E-06 -2.63940243979291E-08  2.92552824297307E-07
 -4.99070960157781E-07  2.02769184726520E-07 -1.41330287399692E-06 -2.93688222354053E-08  2.04063574228181E-07
 -4.33696487716815E-07  9.89223595794606E-08  1.28506609356275E-06  3.36275228568104E-08 -1.37671869790636E-07
 -4.08908013517973E-07  1.21256949728427E-07 -1.40151795734427E-06 -3.63227152523695E-06  3.44351407328786E-06
  3.41792913872887E-06 -3.64812142914630E-06 -7.12906463293133E-06  7.19932617232420E-06  7.29037546261826E-06
 -7.14960735794530E-06 -2.68035339321314E-07  3.13902863465951E-07  2.54497751714724E-07 -2.09684409753357E-07
* ORBITAL    1   13
  3.45794780959808E-06  8.30155453322703E-04 -5.45843707890871E-06  3.74780347051141E-05 -1.10727386080611E-05
 -5.00284311484898E-09 -7.74069844199207E-08  2.65703349158836E-07 -9.45993044645750E-08  9.38517212846248E-09
  1.40843092647054E-07 -3.92054597301971E-07  2.17977810961184E-08  7.07106318277619E-01  1.35626123175108E-05
 -2.80340179272204E-05  2.70172529279684E-05 -7.45044444566661E-05 -4.45546930332253E-06  5.56590890509269E-07
 -1.09427251090629E-07 -6.28259999880551E-05  8.01947708599730E-05 -5.51156389053236E-07  1.24005791178515E-07
 -5.10236826070094E-05 -2.72153397540601E-06 -3.47099725735612E-06 -8.30252841300523E-04  4.95594788856521E-06
 -3.71304797111046E-05  1.08269375775540E-05  8.95320545153274E-10  5.58840832221690E-09 -1.03905259498346E-07
  3.40011087557492E-08 -3.28374117342422E-09 -6.40056945907929E-08  3.27051709421173E-07 -3.03212889748232E-08
  7.07106294196377E-01  1.30868379000336E-05 -2.72431341099712E-05  2.68584363680717E-05  7.25495147956805E-05
  4.11763011156382E-06 -5.86511879365917E-08  1.75382892814450E-07  6.45885076717304E-05 -8.00392619888686E-05
  4.01783082991929E-07 -1.57357652170332E-07  5.32822289705309E-05  3.05300517996200E-06 -6.74446481135099E-09
 -5.53435228847258E-08 -4.88559862521861E-07 -1.80876605592329E-08  1.86651822516741E-06 -6.66598417054396E-08
  3.56382275980612E-06 -2.06316763612054E-07  3.54936098490309E-05 -9.01262574078122E-09 -6.89410502277949E-08
 -4.44529272317279E-07  1.89089458751247E-08 -2.04879506335849E-06  4.89800236251924E-08 -1.79699966327602E-06
 -1.54393753051279E-07  3.22639372085940E-05 -2.10543323557859E-07 -1.56066711626763E-06 -2.14030450201611E-06
  1.24192484116993E-06  1.43018565275538E-05  6.56186974750781E-07  7.91282577617057E-06 -2.27691005065905E-07
 -7.10178335947588E-06 -2.13053402882957E-07 -1.58014759922118E-06 -2.35220056825489E-06 -1.24176950638765E-06
 -1.49513671162204E-05 -6.58289786407635E-07 -7.44435906832885E-06 -2.29560379986354E-07 -7.65783836634487E-06
  2.17463090320300E-07  1.61434249546372E-06  2.43816767720123E-06  1.24550299641518E-06  1.54748736600833E-05
  6.49764441766662E-07  7.07921393445381E-06 -2.21477076368860E-07 -8.66722849651067E-06  2.13571904909421E-07
  1.58483856560442E-06  2.16154166414512E-06 -1.24817582755754E-06 -1.47553293269841E-05 -6.45577992033893E-07
 -7.17620031572068E-06 -2.20124799341925E-07 -8.55860080102448E-06  6.81862288040752E-07  1.61431930844501E-06
 -1.24632464799408E-06 -1.54290336857557E-06  2.34068910538901E-06  6.78004533412417E-07  1.46669361268663E-06
  1.33407330053731E-06  1.36963566535677E-06  2.52460215002839E-06 -6.87418252707583E-07 -1.62537961257919E-06
 -1.24665889529506E-06 -1.44939229078053E-06  2.52756397340511E-06 -6.93722369536174E-07 -1.79337290227448E-06
  1.18199466485827E-06  1.58839836239781E-06  2.35379214605741E-06  3.27928701606213E-07  4.22728769387352E-07
 -2.03509315229713E-07 -1.49352186913941E-07 -3.90703368625104E-06 -3.85020059686918E-06  3.73465302106028E-06
  3.89604954568651E-06 -3.60571986882389E-06 -3.72318175561100E-06  3.62831126365979E-06  3.54185084412221E-06
* ORBITAL    1   14
  4.27068459970891E-06  8.35345386649462E-04  2.98988313823264E-05 -1.88200473698764E-05  3.37251463060775E-05
  2.47141958351886E-08  4.88423216468473E-07 -1.20347525008702E-06 -1.17206089498807E-07 -4.31680369938856E-08
 -7.66421996894442E-07  1.54897245387966E-06 -1.27964779276087E-08  7.07104296677035E-01 -3.06075592843485E-05
  9.07550095677267E-05  3.62849626591998E-05 -4.70008990053822E-05  2.86274850985942E-06 -3.53016954400545E-06
 -4.07453686830073E-07 -1.76087861316753E-04  4.86724689263794E-05  3.60394698790256E-06  3.77640776054679E-07
 -2.84258273409291E-05  4.04111850456541E-06  4.27203240214463E-06  8.35354295267377E-04  2.99474004379288E-05
 -1.87812429310947E-05  3.37950699400344E-05  1.53663917978437E-09  1.56224251573622E-08  4.02174649359222E-07
  2.09033205861690E-08  3.99140997883883E-10  1.53820396074454E-07 -1.33521337258857E-06 -9.47260626606835E-08
 -7.07104296842042E-01  3.06267880211370E-05 -9.08367451502731E-05 -3.61155205976758E-05 -4.66013122303731E-05
  2.87198250092497E-06 -4.16600243520787E-08 -1.95613699501549E-07 -1.75765842631099E-04  4.85364425674318E-05
 -2.28969026092972E-06 -1.21669945715260E-07 -2.81290607394747E-05  4.16476014240556E-06  2.20575150768377E-06
  1.70375069203433E-05  7.09053238240952E-05 -4.68284104191004E-06  1.09707957131916E-04  9.63652547267866E-06
 -2.37890591337316E-04  1.28197363057851E-07 -4.92376765882066E-06  2.16973242098678E-06  1.67445879849688E-05
  6.92946954952427E-05  4.68158717450701E-06 -1.09679859074917E-04 -9.42602269275397E-06  2.26313989403371E-04
 -1.35343236611104E-07  5.49501182156922E-06 -6.04769376878559E-07 -4.58455145283807E-06 -4.29617561343723E-07
  1.71468004106257E-06  2.43925498005032E-05  6.55832112219705E-07 -2.90841963103533E-05  7.00494936558628E-07
 -8.75075753035010E-05 -6.01542378955124E-07 -4.55761303995953E-06 -1.87449421926435E-07 -1.70482892491205E-06
 -2.30915928064586E-05 -6.42797754113434E-07  2.75892641139750E-05  6.99438235359180E-07 -8.53753389175468E-05
 -6.06805854619397E-07 -4.59807848042460E-06 -7.33454475932769E-07 -1.70187518611683E-06 -2.46085092711433E-05
 -6.44074606528107E-07  2.82591044800018E-05 -6.94815697130782E-07  8.61170851446327E-05 -6.00288937510959E-07
 -4.55054353628329E-06  1.14651970999830E-07  1.71794389005237E-06  2.27400422316131E-05  6.57321486895350E-07
 -2.85823230067494E-05 -7.12672553403442E-07  8.70679186181214E-05  2.76865148199052E-07 -5.05041875864855E-06
 -1.01407070343691E-06  3.65177697990054E-06  1.68314576753555E-05  2.79183482926967E-07 -4.81862348226399E-06
  1.00243063694717E-06 -3.34478306777317E-06  1.65475786702268E-05  2.63567096953875E-07 -5.25980954927016E-06
  1.15057038963818E-06 -3.69603826996472E-06 -1.70419939271453E-05  2.93826677665358E-07 -4.59087112870602E-06
 -8.76839857288825E-07  3.33395695239519E-06 -1.63590786438249E-05 -1.69675001509455E-05 -1.72262368951086E-05
 -1.72085395071362E-05 -1.70264733590112E-05  6.83369733447228E-06  6.84788106666915E-06  7.18097429464224E-06
  6.55332460753655E-06 -4.58356185496838E-06 -4.36343404912087E-06 -4.61554973434190E-06 -4.31454971975675E-06
* ORBITAL    1   15
  1.07855739140601E-09  7.32323597617527E-09  4.96555377570823E-08 -3.73160945010759E-07  1.01215066529888E-08
 -2.90679539238691E-01  2.45002525641182E-06 -3.14989024745239E-05 -8.70699201064607E-06  6.44595616694367E-01
 -5.31097371150458E-06  5.47124864012682E-05  1.69698583850755E-05 -1.93355177840135E-09 -5.87414151729380E-08
  4.23669811383918E-07  4.23745731689280E-08  4.88955008105388E-07  3.05211682115160E-07 -5.00503352461381E-05
  5.21551380834227E-05 -1.65277343903553E-07  2.67976855360336E-07  4.18328686882523E-06 -2.40555812768103E-05
 -4.17133311374048E-07  1.80106456403933E-07  3.15052409854410E-10  2.41727157876197E-09 -4.34371287651192E-09
  3.97794317824352E-07 -9.36936571809905E-09  2.90679536993434E-01 -2.42317372379237E-06  3.14121335608899E-05
  8.54999926058417E-06 -6.44595607385271E-01  5.50574179288847E-06 -5.48570041392900E-05 -1.67835208805008E-05
  6.82371118010244E-10  3.58176971879368E-08  2.14388411335622E-07  1.12310270086031E-07 -7.91961461490000E-07
  2.31556596644302E-07 -5.18575766547443E-05  5.19446877160409E-05 -1.19842728968519E-06  1.19442500302779E-07
  2.81913017903554E-06 -2.40444196420721E-05 -9.84783732839549E-07 -2.86712571135102E-08 -1.21808342407533E-10
 -3.23417583131911E-09 -5.32109681086904E-09  3.53927849916864E-08 -2.41329794868758E-06  6.80236217731989E-09
 -5.24865074567523E-07  7.13414609777319E-06 -2.71303657399187E-04  5.79316076455300E-09  4.94072779918234E-08
  1.32035561772946E-07  1.51826983336088E-08 -5.97105154456896E-07 -1.96856652516732E-08  8.68735568259202E-07
 -7.06677769745472E-06  2.69336495206413E-04 -1.98674194675789E-07 -1.52503826744067E-06 -1.50161534364641E-05
  5.90937450449949E-07  3.49446186640877E-05 -6.66364042685170E-07 -2.02146428964735E-05 -7.66541862792281E-08
 -1.14090575687198E-05  1.93294808477290E-07  1.48217088030153E-06  1.50143601288346E-05  5.72381153420547E-07
  3.55849799299314E-05 -6.68392008522499E-07 -1.99265382750709E-05  8.26414510107754E-08  1.11266610921893E-05
 -1.97542333871339E-07 -1.51323657591804E-06 -1.53088834342847E-05 -5.63900940561680E-07 -3.60599010754088E-05
  6.67265159781429E-07  1.96223151760715E-05  8.93887495032655E-08  1.04682669045266E-05  1.95221881881850E-07
  1.49602192357728E-06  1.51007462858384E-05 -5.68173049840243E-07 -3.58677372033714E-05  6.63292348019942E-07
  1.98040800927865E-05 -8.68908301411976E-08 -1.09498303661328E-05 -8.05375058931963E-08 -1.20284870038562E-05
 -6.98592950240085E-06  6.03758972064560E-06  1.54969424233347E-05  7.92939198906086E-08  1.20239589626058E-05
 -6.85825939098569E-06  5.97591174902972E-06 -1.55257811904048E-05 -7.88894307811874E-08 -1.20215584556559E-05
  6.99875160617293E-06 -6.08248963478974E-06 -1.55468812091849E-05  8.45373847699549E-08  1.21241484728115E-05
  7.06696647855726E-06 -6.23916661643841E-06  1.56679389552885E-05 -1.18750302339868E-06  1.25657578055146E-06
 -1.17196393706962E-06  1.20110331864859E-06  5.00051204643204E-06 -4.91620659047669E-06  5.07312681297535E-06
 -5.17175023393345E-06 -8.76720349949358E-06  8.60616247267277E-06 -8.72996732102620E-06  8.73201315170950E-06
* ORBITAL    1   16
 -9.04029891628152E-11 -4.13840320614899E-10 -1.33513584178371E-08  9.24053038232050E-07 -2.59205536084107E-08
 -2.90447128003686E-01 -4.46893328555047E-06 -1.08558198762244E-05 -9.23514337151970E-06  6.44700705083101E-01
  7.60442182579770E-06  2.27730763073353E-05  1.86635654610195E-05  2.83323524304001E-09  5.84935375082727E-08
 -8.04325287820759E-07 -5.73108127208898E-08 -1.20243440382298E-06  1.16807365397944E-07 -6.61802297623509E-05
  4.87616117982364E-05 -7.47239887686797E-07  3.37329821581154E-07  2.28583270459874E-05 -2.17804504932512E-05
 -5.27473852520076E-07  2.23682498765272E-08 -3.52803447815030E-09 -2.51967150921962E-08 -1.17075412982454E-07
 -8.13300254814922E-07 -2.27823381219620E-08 -2.90447125300727E-01 -4.43896981335940E-06 -1.09896251848857E-05
 -9.05352986382621E-06  6.44700701453890E-01  7.57863801403996E-06  2.31580656831750E-05  1.84677879210415E-05
 -3.78627277327663E-09 -8.49411050409415E-08 -5.92835987435623E-07 -1.58264656598365E-07  6.30181685652096E-07
 -1.73246241024639E-08  6.66423098503507E-05 -4.85247877759976E-05  7.17110113329302E-07 -5.51285503214097E-08
 -2.33019240645620E-05  2.20108943099462E-05  9.46781965887739E-07  9.65684758815097E-08  4.23682332014998E-07
  2.38152995171526E-06 -1.03275801888849E-05 -1.44551205470631E-06  1.05758020975055E-04  2.79451991825903E-06
 -2.13967711019606E-04 -5.53179592691979E-08  2.16068818838179E-06 -4.26079109124347E-07 -2.40188754704939E-06
  1.01136410914917E-05 -1.44857870175522E-06  1.05620459892102E-04  2.82258616092381E-06 -2.14810576695801E-04
 -2.81863505762375E-08  8.19481398410838E-07 -1.30137316436526E-07 -9.89457722077136E-07 -7.29821197944032E-06
  4.64554999240448E-07  2.15734980950476E-05 -4.62493027935583E-07 -1.42823584650668E-05  6.01220441239676E-08
 -7.14632721985018E-06  1.29918917018773E-07  9.88884322117829E-07  7.08866772646251E-06  4.74279984738725E-07
  2.13049682700433E-05 -4.61510559608064E-07 -1.47936948280854E-05 -6.95671079898994E-08  8.14316555499303E-06
  1.29323000027975E-07  9.83273352791295E-07  7.35493199905472E-06  4.57899237748677E-07  2.20628738732247E-05
 -4.62515745078847E-07 -1.45118584700733E-05  5.80378679366721E-08 -7.52662236968079E-06 -1.30349487708962E-07
 -9.92000297922892E-07 -7.20699157414463E-06  4.69752476528780E-07  2.16148526536912E-05 -4.56274480132502E-07
 -1.48285824618149E-05 -6.59814672145458E-08  8.11325037261535E-06  5.34699591903324E-07 -2.65204565515698E-08
 -5.90685117424423E-06  4.35328664094970E-06  5.28078979249539E-06 -5.30765688630779E-07  7.87703128965756E-08
 -5.98645128164114E-06  4.49421370393043E-06 -5.40451342206645E-06 -5.31429094291643E-07  9.40434972006772E-08
 -5.93546400283727E-06  4.43915038618954E-06  5.38583565409688E-06  5.27411962156972E-07 -1.62604426779737E-07
 -6.05724101228759E-06  4.60366679249935E-06 -5.48481415626097E-06  9.68441973376440E-07 -8.96168833490376E-07
 -9.90022116331630E-07  9.96711539173433E-07 -1.97853792404234E-06  1.81415321766705E-06  1.89913045060939E-06
 -1.78187976189944E-06 -5.86409545498978E-06  5.85981021339621E-06  5.87116617451634E-06 -5.93391911940375E-06
* ORBITAL    1   17
 -4.52339279506068E-10 -3.30011866453658E-09 -1.67978922389148E-08 -7.12758068770192E-09 -1.34068306401352E-08
  2.20329935632436E-06  4.92024357134845E-05  4.63302154742806E-04  1.88236719881813E-04 -4.03420496864911E-07
 -9.85691997960795E-06 -1.06061165850283E-04 -5.30965225944409E-05  6.73587668281295E-10  1.39070458146231E-08
 -2.66466515669140E-08 -1.94456463491901E-09 -2.32946461420614E-09 -2.09018437138026E-09  6.20295736853786E-06
 -6.17060305361214E-06  4.16861285731918E-08  6.45774048592160E-09  5.06757309407042E-05  1.35319370084180E-04
 -1.17718368876000E-08 -1.56855461249379E-09 -4.13408457421824E-10 -3.04307927727061E-09 -1.59129059445045E-08
  1.14201549307556E-08 -8.12802246223442E-09 -2.20331230333544E-06 -4.92017556864223E-05 -4.63301764703308E-04
 -1.88235549086194E-04  4.03539913662981E-07  9.85925509191447E-06  1.06067246062370E-04  5.30979173589018E-05
 -7.11058144800404E-10 -1.47049464009034E-08  2.68914582437512E-08  5.35462874647141E-10 -2.29631165578594E-08
 -2.40523322668293E-09  6.17987782778019E-06 -6.17901605596761E-06  1.56599507711874E-08  4.41689270614983E-09
  5.06584124778734E-05  1.35323072730438E-04 -1.66377688178270E-08 -3.83338421644061E-09 -5.90492662068504E-10
 -4.76331485369789E-09 -2.91032788793039E-08  1.61091229764647E-09 -5.93757815187073E-08 -2.79140619492947E-09
  8.92629552074448E-08 -8.50967725637629E-06 -8.95458234710887E-05 -4.60834400608048E-10 -3.70356268424947E-09
 -2.59920640589421E-08 -1.08390634793330E-09  2.88281509755575E-08  2.45048029991074E-09 -8.65988280262893E-08
  8.51045571304915E-06  8.95393054638234E-05  8.65103787802515E-06  4.91426525406485E-05  1.96690562367301E-04
  1.21040221506259E-05  1.28717166072559E-04 -1.97684356693351E-05 -8.83765549057375E-05  2.20461051731761E-05
  1.89826981900454E-04 -8.65106647383072E-06 -4.91429620533620E-05 -1.96707295386041E-04  1.21046208805746E-05
  1.28747993227356E-04 -1.97694242548258E-05 -8.84267321285417E-05 -2.20471904975794E-05 -1.89788157686136E-04
  8.65100543830248E-06  4.91424201099213E-05  1.96686038432453E-04 -1.21038119598218E-05 -1.28723678411699E-04
  1.97683136342613E-05  8.83644477738219E-05 -2.20457147194613E-05 -1.89828733006733E-04 -8.65090338796564E-06
 -4.91416622012398E-05 -1.96695209181371E-04 -1.21041551084309E-05 -1.28744464400962E-04  1.97685457403881E-05
  8.84005027399243E-05  2.20467151559091E-05  1.89776252077861E-04  5.00118663164004E-01  5.25868011748642E-04
 -6.45615446485709E-05  8.34390738067624E-05  6.32284944177525E-05 -5.00118667131511E-01 -5.25893875427113E-04
 -6.45457879858915E-05  8.34762650157813E-05 -6.32919705192086E-05  5.00118665200587E-01  5.25881321714434E-04
  6.45613320852537E-05 -8.34534852313969E-05 -6.32800820870947E-05 -5.00118663054373E-01 -5.25859313433037E-04
  6.45716734525943E-05 -8.34847561708833E-05  6.32588035913856E-05 -4.04715631934528E-04  4.04725619805592E-04
 -4.04697474826647E-04  4.04746824057372E-04 -4.71201232774661E-04  4.71231062904784E-04 -4.71241691318823E-04
  4.71203050584814E-04 -3.69476623997213E-04  3.69531970132371E-04 -3.69506871724666E-04  3.69485536901013E-04
* ORBITAL    1   18
 -6.17033358859655E-06 -4.44617293103064E-05 -2.19718595359434E-04 -1.40905640369170E-03 -8.11378806171284E-04
 -4.27630454214386E-11 -5.62285262995694E-10  6.37314682253135E-09  2.16064855303763E-09  2.12640719197743E-10
  5.01200527849492E-09 -4.43221534181571E-09 -8.54608989814509E-10 -1.97535380455211E-07 -1.14917160527497E-05
 -1.88598296958313E-04 -8.81619253988556E-05  1.24001297102012E-06  1.93720444687258E-05  2.66301187181544E-08
  3.99155270549357E-10 -1.18862224690310E-05 -5.34538024938678E-05  4.76161380710296E-09  1.58527470490971E-09
 -1.69766156557755E-05 -5.83668525820557E-05  6.17020796649231E-06  4.44608147600346E-05  2.19713981497160E-04
  1.40905574516347E-03  8.11374095794878E-04 -1.99608636870637E-12  1.12705363126173E-09 -2.05509990807012E-09
 -2.53089134412487E-10  1.14975366556801E-10  9.87401949773025E-10  3.10911767414178E-09  1.39777292513076E-09
 -1.97665350141680E-07 -1.14939285266388E-05 -1.88587377932567E-04 -8.81586342303303E-05 -1.24791290339005E-06
 -1.93790141348660E-05 -2.31988762586358E-08 -1.89384872028991E-09  1.18975450508360E-05  5.34585528601093E-05
 -6.43501175817153E-09 -3.60277546958511E-09  1.69668461218288E-05  5.83668500696772E-05 -2.49397913587731E-10
 -1.96873202252056E-09 -1.22001631036002E-08  8.09160070539608E-10 -4.70582106024261E-08 -7.68627947954175E-10
  2.22434495268450E-08  4.34344100250422E-06  8.86554028691731E-05 -4.22299455244536E-11 -2.57572509262462E-10
 -2.52119750515618E-09  2.77121152134720E-10 -1.51189605892710E-08  4.87385741476941E-11  1.56013258134895E-08
  4.34419190179423E-06  8.86505899888970E-05 -3.98304002106102E-06 -1.49596886054453E-05 -6.10949461251108E-05
 -1.36301255906976E-05 -1.21260553658016E-04  2.34704482416487E-05  1.70268617883125E-04 -1.89138698440561E-05
 -1.54771145334736E-04 -3.98330884755766E-06 -1.49617888848554E-05 -6.11120347458259E-05  1.36308220582860E-05
  1.21269918693627E-04 -2.34712659923157E-05 -1.70305674048176E-04 -1.89145733229594E-05 -1.54774281475229E-04
  3.98309463640638E-06  1.49600751111011E-05  6.10925232852667E-05 -1.36300655956507E-05 -1.21260658143970E-04
  2.34702099250484E-05  1.70262326426948E-04 -1.89134186891812E-05 -1.54766493821284E-04  3.98314778707804E-06
  1.49604915535249E-05  6.11009633926217E-05  1.36305104075967E-05  1.21249023680758E-04 -2.34705303000015E-05
 -1.70273520177706E-04 -1.89140630493590E-05 -1.54776425121156E-04  5.00120755387904E-01  5.47155444777904E-04
 -4.31043463199449E-05  5.48205107761645E-05  3.36569529250653E-05  5.00120759364270E-01  5.47182674047059E-04
  4.30930199055641E-05 -5.48558369356625E-05  3.37105646709613E-05 -5.00120757348671E-01 -5.47167216221341E-04
 -4.31020203548770E-05  5.48342374630466E-05  3.37124407777095E-05 -5.00120755558554E-01 -5.47150075829399E-04
  4.31165787511957E-05 -5.48654660240341E-05  3.36813180101498E-05 -3.03400891810561E-04 -3.03396952711803E-04
  3.03385066550426E-04  3.03419733949689E-04 -4.14015583813707E-04 -4.14048882045220E-04  4.14056855309101E-04
  4.14024524163041E-04 -2.58802443703336E-04 -2.58859024881831E-04  2.58833311327127E-04  2.58816007212331E-04
* ORBITAL    1   19
 -1.55228156616678E-06 -1.13804171155257E-05 -6.23018369800115E-05 -5.23870367042835E-04 -3.12999401780860E-04
  1.75180483843150E-10  2.45151046461615E-09 -3.59016704326644E-09  1.99339815896216E-09 -2.94989965803958E-10
 -4.05619806647204E-09  1.80120866224883E-08  6.96425353987867E-11 -1.58394013021126E-06 -4.02801291757758E-05
 -4.70703141407963E-04 -2.13533241748037E-04 -1.56362526671004E-05 -4.94907608176887E-06 -3.88520775561210E-08
 -6.66249758965429E-09 -3.08380980658408E-05 -8.58816219040601E-05  1.39540472241331E-08  4.02794987999603E-09
 -2.59382959318965E-05 -6.76598487705472E-05 -1.55221401540792E-06 -1.13799530087132E-05 -6.22993889519480E-05
 -5.23854631793509E-04 -3.12994713220118E-04 -7.62066166953347E-12 -1.07067152829977E-10  5.38190665049927E-09
 -1.22830847242397E-10 -4.98903172757646E-11 -1.37169535852498E-09 -1.44430599503623E-08 -1.94249067077415E-09
  1.58392640275234E-06  4.02807587614865E-05  4.70708477457374E-04  2.13533171190748E-04 -1.56368777835286E-05
 -4.94048984112856E-06  9.30039450068096E-09 -2.64593432707617E-09 -3.08394211477075E-05 -8.58833777774428E-05
  6.07170265615287E-09  3.08128680552179E-09 -2.59413831867038E-05 -6.76654991552593E-05 -1.42462406848747E-06
 -1.15131824638429E-05 -2.31230489405646E-05  6.36459922150130E-06  6.79166406696186E-05 -1.08856500054226E-05
 -1.26333724370951E-04  1.22708827081138E-09 -4.89221607241524E-08 -1.42486213562969E-06 -1.15151649847082E-05
 -2.31331496580342E-05 -6.36546369490334E-06 -6.78731070743058E-05  1.08869072418415E-05  1.26261518857511E-04
 -1.06237018129103E-09  4.30750392495376E-08 -5.54380109222470E-06 -2.63128284228816E-05 -1.06926382829005E-04
 -1.60011865975841E-05 -1.46969879211991E-04  2.12762780756786E-05  1.29548085711029E-04 -2.01473736514140E-05
 -1.77874202024218E-04 -5.54399291779167E-06 -2.63143777310278E-05 -1.06933481346083E-04  1.60015335608409E-05
  1.47011066189582E-04 -2.12770018367742E-05 -1.29588587344986E-04 -2.01478601338941E-05 -1.77877551860796E-04
 -5.54383671429185E-06 -2.63130818879433E-05 -1.06924939671389E-04  1.60011186828456E-05  1.46973673843267E-04
 -2.12760185068497E-05 -1.29544006524246E-04  2.01470187082536E-05  1.77861321884437E-04 -5.54380072973016E-06
 -2.63128248400611E-05 -1.06923917202479E-04 -1.60013479639167E-05 -1.46992324930344E-04  2.12761655593133E-05
  1.29562288426730E-04  2.01475609859166E-05  1.77865103587251E-04  5.00121455803213E-01  5.47900417456237E-04
 -4.64899447498404E-05  7.05079247247702E-05  4.54847410451856E-05  5.00121459882544E-01  5.47932108363092E-04
  4.64744233311091E-05 -7.05352966438483E-05  4.55318987595979E-05  5.00121457582773E-01  5.47911352471888E-04
  4.64886903073320E-05 -7.05186991524308E-05 -4.55362574794614E-05  5.00121455926642E-01  5.47899133102043E-04
 -4.64994670408662E-05  7.05436622990104E-05 -4.54986149307127E-05 -3.60221696484998E-04 -3.60220145330310E-04
 -3.60203465102524E-04 -3.60240991225529E-04 -4.43150871022243E-04 -4.43189275427005E-04 -4.43192773123218E-04
 -4.43165471941005E-04 -3.26273663817662E-04 -3.26326657934452E-04 -3.26302880640938E-04 -3.26282003497852E-04
* ORBITAL    1   20
 -1.51505081098320E-11 -9.12634865916733E-11 -1.58781434720794E-10 -2.09928903192346E-08 -6.86535677363945E-09
  1.60466968165773E-06  3.70872643097409E-05  3.53358523572361E-04  1.46717115353408E-04  4.74346456181715E-08
 -1.29599403481715E-06 -5.96448617918987E-05 -4.13609305890823E-05 -9.66698515039684E-11 -2.16463200621589E-09
  4.34576839049386E-09 -9.74647730752048E-10  1.72641759201109E-08  4.20570726841404E-10  1.79205001112287E-06
 -1.77484784359501E-05 -5.50048543425126E-09 -1.82702497674656E-09  6.43232011318403E-05  1.78674668114802E-04
 -1.07092040388141E-08  1.19853324632122E-10  1.33279007507888E-10  9.72121060010707E-10  4.85622232347395E-09
  1.26545331471992E-08  6.32047670307305E-09  1.60452747784022E-06  3.70844823828302E-05  3.53361663983226E-04
  1.46716291028581E-04  4.76358371682347E-08 -1.29207322774480E-06 -5.96655065257983E-05 -4.13635491469313E-05
  1.24964556511190E-10  2.65443435992170E-09  2.13185032549750E-09  1.38894301911032E-09  6.23232756569493E-09
  2.73414003251429E-09 -1.80700415943034E-06  1.77518549156918E-05 -1.51531658662630E-08 -2.00790452189588E-09
 -6.43220496381264E-05 -1.78683442906724E-04 -8.50814365469873E-09 -2.85652182471817E-09 -2.93003831242021E-06
 -2.20106385992874E-05 -8.58696011394391E-05 -1.84726669171350E-06 -3.22803382882039E-05 -2.14149969249919E-06
 -1.53722633996147E-05  8.60044179187533E-10 -2.72961057793940E-08  2.93020469922568E-06  2.20119408829655E-05
  8.58803508149732E-05 -1.84781069504222E-06 -3.22222952727465E-05 -2.14265651795499E-06 -1.53102023565944E-05
 -3.38591616514889E-10  2.28674059320975E-08  8.93422399468153E-06  5.13168537059463E-05  2.05179695143343E-04
  1.20230853570371E-05  1.27109384905457E-04 -2.01398343014034E-05 -9.21129635195329E-05  2.14108124431152E-05
  1.84732312308764E-04 -8.93446365329293E-06 -5.13187872720076E-05 -2.05194407408864E-04  1.20235229034744E-05
  1.27118099479670E-04 -2.01407236325882E-05 -9.21357832901474E-05 -2.14112457584873E-05 -1.84762099890384E-04
 -8.93421745943118E-06 -5.13167886038560E-05 -2.05179739001183E-04  1.20231852077730E-05  1.27098277233829E-04
 -2.01394938204599E-05 -9.20973751988090E-05  2.14105335890664E-05  1.84737874611461E-04  8.93421480065431E-06
  5.13168103479038E-05  2.05182023215327E-04  1.20232201963485E-05  1.27106354180594E-04 -2.01399064564342E-05
 -9.21110399442007E-05 -2.14110264237888E-05 -1.84742634135610E-04  5.00118468198700E-01  5.24075891087494E-04
 -6.61947106443551E-05  8.29099097779007E-05  6.58067250647118E-05 -5.00118472269531E-01 -5.24103537690883E-04
 -6.61821641522647E-05  8.29453592724128E-05 -6.58596421667353E-05 -5.00118470175240E-01 -5.24089282869206E-04
 -6.61921501941718E-05  8.29234270258619E-05  6.58571442405623E-05  5.00118468494044E-01  5.24074406748620E-04
 -6.62034507067034E-05  8.29491216832248E-05 -6.58244599629006E-05 -4.04997487791106E-04  4.04993493749343E-04
  4.04976414160620E-04 -4.05014532231328E-04 -4.73010336926330E-04  4.73047526063515E-04  4.73052802928694E-04
 -4.73023785260242E-04 -3.70736794166230E-04  3.70796447441471E-04  3.70767643649261E-04 -3.70750158286110E-04
* ORBITAL    1   21
 -1.84124681289853E-07 -4.13526880240003E-06 -7.41572759203394E-05 -4.45532398530569E-05  1.42427847237937E-04
 -1.26324495528906E-08 -1.91884591956915E-07  7.40804106120220E-07  6.50780850629145E-11  2.51285656187410E-08
  4.44663659138212E-07 -8.44023912546471E-07  2.86012538866196E-08  6.12815748620582E-06  1.27439922999326E-04
  2.30528810459561E-04  4.37917027800154E-05 -2.38261268493629E-06  1.47574424986327E-04  3.22339057559570E-06
  3.58102443211787E-07  1.22865437147750E-04 -4.78847525726916E-08 -1.18152741562441E-06 -1.41036145170799E-08
 -2.33763657350220E-05  1.12022282657501E-04 -1.80868238105564E-07 -4.11264928426350E-06 -7.40465431849843E-05
 -4.45298848043566E-05  1.42653424238102E-04  5.24822791469379E-10  5.98909791469644E-08 -1.97976795420384E-07
  6.07263396899699E-09 -1.52682637702977E-10 -5.37593207457544E-08  5.05369871854238E-07  4.13199371038650E-08
 -6.12759051586460E-06 -1.27466350572239E-04 -2.30704873638701E-04 -4.37711666914625E-05 -1.98711481578055E-06
  1.47650384296146E-04  7.86846479995277E-08 -2.12127392956904E-07  1.23279415344585E-04 -3.43738555044369E-08
 -1.71163115076556E-08  8.13382446403843E-08 -2.28930568944504E-05  1.12079051600929E-04  8.24316034410271E-06
  7.07095856006509E-01  5.11064428200728E-03 -3.00916882527657E-03 -5.04775807374497E-04  6.19421184996180E-03
  9.97537970689000E-04 -8.96010983352557E-08  3.85394849571302E-06  8.27474272596343E-06  7.07096109549843E-01
  5.11190251339299E-03  3.00922956467799E-03  5.00849190037477E-04 -6.19433533079950E-03 -9.92855767725923E-04
  5.47854616634781E-08 -2.60574728751728E-06 -3.97899846494962E-06 -5.55937006227081E-05 -1.27558186643563E-04
  3.42639595113328E-06 -7.27564267697006E-06  2.08962683038486E-06  4.09672107386834E-05  2.55517803307090E-06
  1.00294132808625E-04 -3.97663976956260E-06 -5.55737748760446E-05 -1.27821270625590E-04 -3.40436657599212E-06
  5.49309208854385E-06 -2.09256172815877E-06 -4.08877539951872E-05  2.53551369209253E-06  1.00220862563421E-04
 -3.97705867759965E-06 -5.55774029094101E-05 -1.27544862201567E-04 -3.41417139711166E-06  6.52930144340431E-06
 -2.09193839834529E-06 -4.11059406274132E-05 -2.54724397065008E-06 -1.00329314248071E-04 -3.98097912015587E-06
 -5.56085853297787E-05 -1.27762611521548E-04  3.42192058567631E-06 -6.35253493454571E-06  2.08946662876288E-06
  4.04822222573129E-05 -2.54967398463302E-06 -9.95939399312266E-05 -1.32644965329462E-06 -4.72213552634909E-06
 -6.61905435753676E-07  6.22494982147641E-06 -8.91371731212237E-06 -1.33195814793210E-06 -4.93732677759754E-06
  8.44628609247184E-07 -6.56773261347541E-06 -8.57365830188038E-06 -1.32503482668662E-06 -4.71310323607659E-06
  7.79477421210737E-07 -6.43427199891090E-06  8.80591154557237E-06 -1.33857669070954E-06 -5.01037947627067E-06
 -7.82038469511105E-07  6.50211132180452E-06  8.56794937922020E-06  1.71617042728647E-05  1.72227799807665E-05
  1.71698867637449E-05  1.71649692817913E-05 -2.80137088898250E-05 -2.77348657049270E-05 -2.78822545031944E-05
 -2.77959802996909E-05 -5.84849939772142E-05 -5.86974217291843E-05 -5.85633034665706E-05 -5.86598793783979E-05
* ORBITAL    1   22
  1.33507935668546E-09  9.62850454680003E-09  5.60887836093312E-08 -2.13234828255975E-07 -7.03761153778978E-08
 -2.86739920491790E-06 -3.06714626663491E-05 -7.06854735058423E-05  3.66132269174499E-05  6.00975547182540E-06
  6.92401300065612E-05  1.55370049203914E-04 -7.25208169483128E-05 -2.70576048672218E-09 -5.66572840997544E-08
  4.16638241998668E-08  1.29747040235214E-08  1.87770303135025E-06  8.16609308279281E-08  4.96097372767184E-05
 -2.86962888010431E-04  4.14750982633787E-08 -1.05750766969318E-07 -8.71621745263631E-06  1.42268661412283E-04
 -1.91441592563291E-06 -2.02226185130924E-07  1.30334366178622E-09  9.21332930197945E-09  4.36847172554780E-08
  1.61316895584286E-07  7.18465329537469E-08 -2.86844389228179E-06 -3.06780322448989E-05 -7.04435397180308E-05
  3.66513752127384E-05  6.01127380462088E-06  6.92278854157629E-05  1.54917287829265E-04 -7.25862431899039E-05
  1.77736785642404E-09  4.43023822853345E-08  1.93834018527905E-07  5.08172996131181E-08  2.15824188797797E-06
  1.36725653139227E-07 -4.98924035790565E-05  2.86890882664148E-04 -6.84877014354443E-07 -9.70013018397939E-08
  9.11610180670835E-06 -1.42343257465854E-04 -2.89918101637022E-06 -1.74909798736868E-07  1.24703059639131E-05
  7.07127633667639E-01  5.25486936786925E-03 -3.01432398060840E-03 -4.41548391199685E-04  6.20482304948605E-03
  8.58880991776614E-04  2.20104331293593E-08 -9.04901885368079E-07 -1.24721978253196E-05 -7.07127647450376E-01
 -5.25483793741631E-03 -3.01444963197557E-03 -4.32683761502034E-04  6.20475017153952E-03  8.63883304968346E-04
 -3.97906651113485E-09 -8.64269933421494E-08  1.90266616059196E-07  2.76043876578230E-07  9.18663705606349E-06
 -6.23698154322848E-07 -1.93805770868607E-05  1.05738868504717E-06 -4.97368895514895E-06  4.85559343137168E-07
  1.46167077358009E-05 -1.91705677717373E-07 -2.88778850594924E-07 -9.28823085546397E-06 -6.32846990656706E-07
 -1.92267826142719E-05  1.06922944611895E-06 -4.62790550111066E-06 -4.83805351154197E-07 -1.50561572712457E-05
 -1.94077882190793E-07 -3.06815424807388E-07 -9.51210429420200E-06 -6.29186713919429E-07 -1.97125506833632E-05
  1.06995646636838E-06 -4.57117166200013E-06  4.86077521100100E-07  1.49518980455147E-05  1.89431376050594E-07
  2.70226720184642E-07  9.14945948347606E-06 -6.26177019397843E-07 -1.95178957591524E-05  1.05488653258636E-06
 -4.71840923282844E-06 -4.85405161401357E-07 -1.50883775083828E-05  4.40874228623681E-06  2.70082110589960E-05
  1.68025391355203E-06 -5.49879007364377E-06 -1.11577756842230E-05 -4.38812941408538E-06 -2.66809548346510E-05
  1.71193068110633E-06 -5.37186343332499E-06  1.09199755863493E-05 -4.38966612742045E-06 -2.67125679901024E-05
  1.70159216543631E-06 -5.36975932205382E-06 -1.09554219042979E-05  4.41213504997929E-06  2.71123754461746E-05
  1.76988041791255E-06 -5.64921089849560E-06  1.12870840825004E-05 -3.17504891667037E-05  3.18066008828926E-05
  3.18423601682964E-05 -3.17824887641733E-05  8.88849107707605E-07 -9.10598574464107E-07 -9.55332496285928E-07
  7.71912311426043E-07  2.06143025492866E-05 -2.06414183456793E-05 -2.06917439122143E-05  2.06705288177432E-05
* ORBITAL    1   23
 -1.16645198340312E-10 -8.13151434213523E-10 -2.33726875588462E-09 -8.88573179979712E-08 -5.46654449760830E-08
 -1.39665030730402E-07 -1.80521168530107E-05 -1.27189496652814E-04 -2.63518898002723E-05  1.11924845119548E-06
  1.58264464620918E-05  1.46840604440300E-04  6.72989577487245E-05  1.57570331429046E-10  4.98279651264624E-09
  7.89455021496458E-08 -2.15256213840124E-09  2.33990335307300E-07  2.98978194231764E-08 -3.26095901067896E-05
 -8.83892228949489E-05  7.92270579223150E-08 -1.61671700271384E-08 -8.78238487914270E-05 -2.31912875779087E-04
 -6.00459633377420E-08  1.18187521614398E-08  1.90937867353049E-10  1.32610679606277E-09  5.06607211485085E-09
  1.12764353685454E-07  1.74434657093731E-08  1.39713272156027E-07  1.80530790130962E-05  1.27201143190434E-04
  2.63534095769159E-05 -1.11920698059553E-06 -1.58254592720194E-05 -1.46832099959483E-04 -6.72942868771345E-05
 -1.75565589670625E-10 -2.88091855005683E-09  4.50901802268840E-08  7.42962047750906E-10  5.31777474889360E-09
 -1.96548652006371E-08 -3.26181890218396E-05 -8.83991711013250E-05 -2.51849527246364E-07 -1.26104433676009E-08
 -8.78682846844637E-05 -2.31910353718392E-04 -2.50427939687848E-07 -4.88071605684238E-08  8.05289610297928E-11
  4.07298447852894E-10  7.10107402192783E-09  4.38540197394338E-09 -3.34581566487011E-07  1.95156826066629E-09
 -1.15361479157863E-07  5.36556504666754E-06  6.02642446650805E-05  1.15589751982394E-10  7.17653900677361E-10
  2.84975646404217E-09 -4.60465092435768E-09  3.57901389364255E-07 -2.16260105473495E-09  1.21943102766288E-07
 -5.35299549495052E-06 -6.05179502057860E-05  2.07715853760929E-06  4.99973128936070E-01  3.77016372502144E-03
 -1.04209101740625E-03 -7.40232022119971E-05 -6.62767297063550E-03 -5.08626061148340E-04  8.23761485039001E-04
  4.87328792138496E-05 -2.07769613641774E-06 -4.99973133480948E-01 -3.77018315807580E-03 -1.04209399142622E-03
 -7.40095636866594E-05 -6.62767382415419E-03 -5.08607210505597E-04 -8.23759141818359E-04 -4.87854384716915E-05
  2.07784080749364E-06  4.99973134516585E-01  3.77018210061404E-03  1.04209322338903E-03  7.40053116317378E-05
  6.62767513722649E-03  5.08634677852918E-04 -8.23759693722640E-04 -4.88069568807171E-05 -2.07812656195561E-06
 -4.99973136604738E-01 -3.77022584672780E-03  1.04209206415417E-03  7.40457106898163E-05  6.62767342704531E-03
  5.08665265693518E-04  8.23761142319214E-04  4.87130316043528E-05  5.63427118403972E-05  9.90568740194182E-05
  2.33804308215439E-05 -7.51640786114603E-05 -5.86601055431001E-05 -5.63390793305949E-05 -9.90150016783426E-05
  2.33856682326648E-05 -7.51702477209789E-05  5.86350045452703E-05  5.63437952274935E-05  9.90734197594486E-05
 -2.33922748299094E-05  7.52112920799390E-05  5.86726283389103E-05 -5.63421535568276E-05 -9.90430467448513E-05
 -2.33799522541201E-05  7.51727987593411E-05 -5.86461778906106E-05 -2.58224988300986E-05  2.58241360743195E-05
 -2.58184078171600E-05  2.58277310538735E-05 -1.50134970053586E-05  1.50239067026331E-05 -1.50443989343638E-05
  1.50105575121470E-05  2.17316479050076E-05 -2.17330184768014E-05  2.17328283610594E-05 -2.17414786897241E-05
* ORBITAL    1   24
  2.84437586778499E-07  1.12996165493976E-06 -2.14228466765712E-05 -8.12452245240140E-05  1.10328433408119E-04
  3.61548369070117E-11  2.07617649865790E-09  3.30779109090328E-08  2.25205432553873E-09  2.74162065563021E-10
  8.82708064288882E-09  2.54088024974822E-09 -1.10550427351312E-09 -2.18450281198710E-07 -1.97564037057732E-05
 -2.71174967625673E-04 -9.15072547341949E-05 -2.68082143231387E-05 -6.53416003698154E-05  9.92858038636677E-09
  1.83653621088749E-08 -1.99098722034027E-05 -5.39462564766071E-05  5.06591402765796E-08  4.70444354727909E-09
 -4.88747021137435E-05 -1.35362014122110E-04  2.84449750770032E-07  1.13006551257126E-06 -2.14235639957967E-05
 -8.12254661039615E-05  1.10302711382812E-04  2.24148343506795E-12  4.05916789066224E-09 -1.02772524377205E-08
  5.26022824998414E-09  2.66422385352657E-10  1.22744442866097E-09 -1.25760580586086E-08 -3.06277462432186E-09
  2.18616135400064E-07  1.97586728194832E-05  2.71218306100692E-04  9.15108719674061E-05 -2.68753612797965E-05
 -6.53629407070109E-05 -1.43912180383407E-07 -1.12018279837198E-09 -1.99557162050619E-05 -5.39221039798132E-05
 -4.55529795506488E-08  4.08389337553880E-09 -4.89204050799071E-05 -1.35368158544606E-04 -7.25827286851796E-06
 -1.88292712043908E-05 -1.92461799366533E-04  4.33359323369405E-06 -2.59083314073906E-06 -6.12408891177987E-06
  6.62250975369301E-06  1.58320812448920E-09 -6.78198604697271E-08 -7.25711210121778E-06 -1.88201030233906E-05
 -1.92418642597635E-04 -4.33023232694160E-06  2.40471609535815E-06  6.12180157502139E-06 -6.59644175558203E-06
  1.09730035914726E-09 -2.02547578693030E-08  1.32520696282592E-06  4.99967846517208E-01  3.75558839315484E-03
 -1.04367883913616E-03 -1.16775815521120E-04 -6.62770795756871E-03 -5.20500713897671E-04  8.24519992859589E-04
  7.78346475907062E-05  1.32609218408065E-06  4.99967853475105E-01  3.75561691824340E-03  1.04368010958795E-03
  1.16763635163656E-04  6.62770914604769E-03  5.20480810795135E-04  8.24518494577105E-04  7.78752978180359E-05
  1.32627675966758E-06  4.99967854956466E-01  3.75562249120200E-03  1.04368017092418E-03  1.16729952033832E-04
  6.62770932376033E-03  5.20500639947192E-04 -8.24518830785074E-04 -7.78998540567197E-05  1.32632543564561E-06
  4.99967855200009E-01  3.75563145947900E-03 -1.04367919220908E-03 -1.16774312292175E-04 -6.62770944627142E-03
 -5.20502587430781E-04 -8.24519260003877E-04 -7.78850343942661E-05 -6.21342579282255E-05 -1.33989777414108E-04
 -4.08934535308629E-05  7.29436901242429E-05  4.38903941721567E-05 -6.21332773541154E-05 -1.33979034388110E-04
  4.09059276726291E-05 -7.29426171260921E-05  4.38759758770893E-05 -6.21360285512181E-05 -1.34009175208032E-04
  4.09063426384419E-05 -7.29696077535470E-05 -4.38891892318318E-05 -6.21356884967260E-05 -1.34003714176311E-04
 -4.08914727759409E-05  7.29590846965220E-05 -4.38925323504139E-05 -1.67643816399552E-05 -1.67911656751727E-05
 -1.67764282647138E-05 -1.67716244783140E-05  1.09400832252900E-05  1.09465967033560E-05  1.09536734226287E-05
  1.09410840599172E-05  4.53438556498457E-05  4.53523782100201E-05  4.53537970047261E-05  4.53450622881025E-05
* ORBITAL    1   25
  6.92868952237715E-06  4.88246329567800E-05  2.06490146784096E-04  8.08172958112041E-04  2.90966301964220E-04
 -5.35321989610801E-10 -1.27309001534715E-08  8.23917581891981E-08  5.19230349252647E-09  1.02818999169668E-09
  1.94444545289353E-08 -2.87815568098573E-08 -8.63860608499971E-10 -5.14024799466127E-06 -1.12260578774325E-04
 -7.21342369395244E-04 -1.72097194176758E-04 -2.89079870763966E-05 -7.95371525904153E-05  4.68588059692915E-08
 -8.76990736884251E-09  2.29644888060756E-05  1.93654683374997E-05 -1.25186934405050E-07 -1.33324649626207E-08
 -4.99816206431122E-05 -1.47608301783175E-04 -6.92850017802838E-06 -4.88234088289272E-05 -2.06486258909435E-04
 -8.08178557822227E-04 -2.90950657895414E-04 -1.83359285688481E-10 -4.49456034001317E-09 -6.33146127784314E-09
 -9.46883182786043E-09 -1.92877151698673E-10 -1.16571021768730E-08  2.88204784326808E-08  7.67115377777586E-09
 -5.14006743845656E-06 -1.12261698862323E-04 -7.21362054523936E-04 -1.72100212389761E-04  2.89791203206056E-05
  7.95533392070491E-05  8.01839863689722E-08  1.81610621357680E-09 -2.29553181360522E-05 -1.93729393218404E-05
  1.52634796729511E-07  5.15860547901383E-09  4.99849923795999E-05  1.47617014479525E-04 -2.60672488333337E-11
 -3.45217771196702E-10  6.13683620808091E-10 -1.70436689134478E-09  4.10300664257886E-08 -1.43040285715103E-09
  1.05957052019007E-07 -1.58557988048132E-05 -1.11502348878016E-04  7.35348656755927E-10  5.79464695232884E-09
  3.86578693905439E-08 -2.16514782491338E-09  1.52233933530469E-07 -4.30609549852148E-09  2.22666064557275E-07
 -1.58492026867025E-05 -1.11694187080684E-04  1.02926163440384E-06  4.99965759850643E-01  3.74812862787862E-03
 -1.04503835924388E-03 -1.26667542540767E-04 -6.62870988573628E-03 -5.35877200456077E-04  8.23794678663039E-04
  6.29373451179758E-05  1.03003475125810E-06  4.99965765657512E-01  3.74817926382310E-03  1.04503731376036E-03
  1.26720375520430E-04  6.62871083721583E-03  5.35961217968669E-04  8.23794242328475E-04  6.28184740915262E-05
 -1.03033365492642E-06 -4.99965768223514E-01 -3.74817288758064E-03 -1.04503864557646E-03 -1.26674362588113E-04
 -6.62871162760519E-03 -5.35906358507260E-04  8.23793613057794E-04  6.29679120894904E-05 -1.03013558421123E-06
 -4.99965766462838E-01 -3.74818519641129E-03  1.04503715756137E-03  1.26727266663192E-04  6.62871040767381E-03
  5.35956227749828E-04  8.23794993016206E-04  6.28759720374767E-05 -6.23073606539018E-05 -1.36110465746752E-04
 -3.96326132899055E-05  7.68136708859752E-05  4.66860415933640E-05 -6.23064403502306E-05 -1.36101451409625E-04
  3.96315864469521E-05 -7.68036774388381E-05  4.66642953897884E-05  6.23093649231307E-05  1.36136074093165E-04
 -3.96443930395331E-05  7.68364336724860E-05  4.66846489511754E-05  6.23080637011900E-05  1.36116692737993E-04
  3.96246334554017E-05 -7.68291696153324E-05  4.66778966734717E-05 -3.11921371824875E-05 -3.12104873814103E-05
  3.12097738875792E-05  3.11860781120867E-05  3.55687362977720E-06  3.53926010649640E-06 -3.56635996412510E-06
 -3.53881333187132E-06  2.60209869647493E-05  2.60314591544507E-05 -2.60239494899046E-05 -2.60175003426135E-05
* ORBITAL    1   26
 -1.17375327818629E-09 -8.58572893652982E-09 -4.36991308442591E-08  5.07633592286865E-08 -8.00844927543886E-08
 -6.44688144097989E-07 -2.79099427503429E-05 -1.61913052475718E-04 -1.01285199192796E-05  3.92502468989776E-07
  1.62733479995889E-06  6.95842642473992E-05  5.91103492726916E-05  1.92494432803201E-09  3.16962375356283E-08
 -7.85791995596767E-08 -9.09637754255220E-09 -1.26771431616102E-07  2.23255882650104E-08 -5.51361151870466E-06
 -5.48202689116143E-05 -1.25447532884964E-07 -1.35806895509549E-08 -5.40301843922864E-05 -1.99877230783925E-04
 -3.31343698007987E-07  1.12884611517072E-09  2.39944037445133E-10  1.71643843228385E-09  9.28975352833968E-09
 -9.67400075285226E-09  1.18388091235094E-08 -6.45196577019846E-07 -2.79192700854317E-05 -1.61903170174459E-04
 -1.01320373496642E-05  3.93422102206458E-07  1.64340005869158E-06  6.95251744930974E-05  5.91044851791062E-05
  3.60116231121510E-11 -2.89468789645144E-09 -3.32835405633403E-09  1.16060011557081E-08  2.72022900774614E-07
 -4.17666841007569E-10  5.42191045437449E-06  5.48177680650250E-05  2.03359242957568E-07 -2.09183840219167E-08
  5.40788784677060E-05  1.99894742084621E-04 -2.26415801030597E-08 -2.48444532562302E-08  2.22415506780386E-06
  1.84505862454436E-05  6.23629680558444E-05 -2.50666654173958E-06 -8.40554880322716E-06  3.09792860023759E-08
  8.37547511280782E-06 -5.07070055368245E-09  2.74688097651908E-07 -2.22593844168010E-06 -1.84648971198216E-05
 -6.24595792153629E-05 -2.51952280159118E-06 -7.58240296390380E-06  3.47165190896902E-08  8.46060609360586E-06
 -1.02918855899234E-08  5.04686272229953E-07  1.94662275698917E-06  4.99972114789939E-01  3.76523187872739E-03
 -1.04185330461515E-03 -7.53207734065111E-05 -6.62738571820384E-03 -5.08123471413587E-04  8.23983088300266E-04
  4.89058053042013E-05 -1.94660367793929E-06 -4.99972114646391E-01 -3.76530687206325E-03 -1.04185191732265E-03
 -7.54119505293800E-05 -6.62738559857521E-03 -5.08290646905391E-04 -8.23984637448736E-04 -4.85856153812318E-05
 -1.94723182672408E-06 -4.99972119698053E-01 -3.76529601974636E-03 -1.04185367884428E-03 -7.53231442658537E-05
 -6.62738635690325E-03 -5.08175826321594E-04  8.23983618973135E-04  4.88148298206912E-05  1.94741816356482E-06
  4.99972120794223E-01  3.76532035042570E-03 -1.04185177524936E-03 -7.54830777709699E-05 -6.62738699111972E-03
 -5.08254837360835E-04 -8.23984230126800E-04 -4.87261160493724E-05  5.64342690398244E-05  1.00123618126763E-04
  2.49732026185477E-05 -7.57230633360366E-05 -6.04217510395299E-05 -5.64295573445939E-05 -1.00061801733268E-04
  2.49485331694872E-05 -7.56699691048800E-05  6.03453366355627E-05 -5.64324481597424E-05 -1.00102140020145E-04
  2.49808073275483E-05 -7.57364524846614E-05 -6.03880858163793E-05  5.64347621970679E-05  1.00133033107182E-04
  2.49510593787590E-05 -7.57180151057138E-05  6.04153101174396E-05 -2.58171826869119E-05  2.58488778752740E-05
  2.58379275681912E-05 -2.58295954454175E-05 -1.50737607574986E-05  1.50231786993836E-05  1.50703663259112E-05
 -1.50519260664363E-05  2.27923454462699E-05 -2.27811365198660E-05 -2.28086043826200E-05  2.27837073111346E-05
* ORBITAL    1   27
  4.15679809349345E-09  2.93317587908662E-08  1.70517403740401E-07  9.61463387568825E-07 -2.72829266870220E-07
 -6.47487445272323E-06 -4.99821040198843E-05 -1.40490600614274E-04 -5.31707206047171E-05  1.33786005046016E-05
  1.08895369987961E-04  2.81000016195867E-04  1.01385852024469E-04 -8.33788618102820E-10 -8.71379378127448E-08
 -1.05861577761899E-06 -9.73441711027769E-08  4.95769369588867E-06  6.76795312261499E-07  5.40770712818720E-04
 -1.00233737609746E-04 -9.95023502398264E-07  1.12763503079209E-07 -2.49343834757278E-04  5.17297771776179E-05
 -6.19124373844976E-06 -8.04075832563414E-07 -4.77774895638485E-09 -3.51543049714143E-08 -1.64145576062446E-07
 -1.18620320899864E-06 -3.06757706811860E-07 -6.48944720791905E-06 -5.03436672449740E-05 -1.40204216086580E-04
 -5.32206362215545E-05  1.34031862392050E-05  1.09525077745162E-04  2.80994449771708E-04  1.01540782947077E-04
 -2.42888812364383E-09  1.41421120377979E-08  2.42828225804288E-08 -5.14812725404386E-08  7.37303852473941E-06
  6.24921861501163E-07 -5.40300358855747E-04  1.00439566280912E-04  5.87976589628468E-07  8.33342955332963E-08
  2.50598747417887E-04 -5.17925944114585E-05 -9.22592478602113E-06 -2.85139143658119E-07 -3.21628392893396E-05
 -6.82868585572156E-03  9.97854356981989E-04 -2.93120380560305E-01 -2.67024249486668E-03  6.43430517586254E-01
  5.76081551444745E-03 -5.17620168876625E-09 -2.21072701428698E-06  3.21579427629908E-05  6.82865538193225E-03
 -9.98284986923489E-04 -2.93120779336113E-01 -2.64580550691145E-03  6.43430355961342E-01  5.77269961610213E-03
 -5.64095096472493E-08  2.20070572463880E-06  5.20759651041996E-08  3.13849733640129E-07  1.45445771641391E-05
  5.43192484836165E-06 -6.38920513366711E-05 -7.10124864594973E-06 -3.98448549363126E-06  1.10260212440595E-06
  4.53641669662654E-05 -6.12673487050628E-08 -3.88664993406382E-07 -1.54037932830455E-05  5.40655652921673E-06
 -6.31499276224804E-05 -7.06471789191053E-06 -3.93858449160347E-06 -1.10633844848051E-06 -4.39257619117583E-05
 -6.26496842047240E-08 -3.99772966772488E-07 -1.55151766555368E-05  5.39710065463649E-06 -6.37630298484061E-05
 -7.06677119224343E-06 -3.81835155654909E-06  1.11136816443048E-06  4.43415755184259E-05  5.59601869723958E-08
  3.44033912528340E-07  1.49072535759481E-05  5.43019984862885E-06 -6.41148429756055E-05 -7.10156705606996E-06
 -4.34259206954602E-06 -1.09853222796691E-06 -4.47200393740577E-05  1.98483802764792E-06  6.86623199153408E-06
  2.75682829362688E-06 -3.60611246441383E-05  4.69651321516745E-06 -1.92555344403802E-06 -5.83358689599623E-06
  2.81262557231287E-06 -3.54014076452452E-05 -5.76921679884501E-06 -1.93176853586974E-06 -5.93536524217193E-06
  2.79565789062069E-06 -3.54432850307701E-05  5.66328587841127E-06  1.99732855872684E-06  7.08531380427258E-06
  2.78999636606027E-06 -3.61316578313334E-05 -4.56348970171266E-06 -4.90922092661211E-05  4.96804878521162E-05
  4.95916968710809E-05 -4.90910943663082E-05 -7.71880844113792E-06  7.30018652749619E-06  7.43149838444190E-06
 -7.83510756165563E-06 -7.44058600332019E-06  7.20416118764634E-06  7.19066533847164E-06 -7.32454141936643E-06
* ORBITAL    1   28
 -1.04623197774474E-05 -7.68402088162158E-05 -3.29840342172318E-04 -1.81834651963685E-04 -1.25772222060630E-04
 -8.36331514378737E-09 -1.32144014124962E-07  1.16555980566425E-06  7.90493639847653E-08  1.00616158270625E-08
  1.79417941999200E-07 -6.00110910850107E-07 -9.38508153470017E-09  1.66613652005559E-05  3.01606947151293E-04
 -1.30229354861823E-04  7.00003120240319E-05 -2.37000251784402E-04  8.03073351571231E-05  2.40778720186024E-06
  4.72036507876353E-07  5.05781100386484E-04  1.40210025333247E-04 -1.67215477363733E-06 -1.28002107962096E-07
 -2.09540041577091E-04  5.17720649681740E-05 -1.04669773109582E-05 -7.68738619855702E-05 -3.29981098322998E-04
 -1.85063133989450E-04 -1.25627158979294E-04 -2.44354258846697E-09 -5.89058861720770E-09 -3.09787320608872E-07
 -4.95157564439847E-08  3.82020787878283E-11 -6.38963885961507E-08  1.35740853624435E-06  2.35071103412897E-07
 -1.66687186663460E-05 -3.01853332800695E-04  1.27809811107191E-04 -7.02518827566991E-05 -2.36141083054624E-04
  8.10567923070805E-05  8.06083297343385E-07 -3.69609165305276E-07  5.07289117230771E-04  1.39910996258197E-04
  1.24032179901189E-06  3.07479861645862E-07 -2.05237826028260E-04  5.17119855003091E-05 -3.87494235308825E-05
 -6.87366405309801E-03  6.77237579972407E-04 -2.92949348169810E-01 -2.78997302503703E-03  6.43482514157198E-01
  6.08522747851407E-03 -1.65704357990047E-07  4.44977450855880E-06 -3.87281893525778E-05 -6.87349584540144E-03
  6.78193973936217E-04  2.92949331059345E-01  2.78938714095200E-03 -6.43482644295635E-01 -6.08297381348903E-03
 -2.48051834198414E-08  5.94195163557979E-07  7.41692543261209E-07  6.39068970094834E-06 -4.00682756994818E-05
  4.77287053142803E-06 -7.31641809473570E-05  3.07787947661952E-06  1.86291199493767E-04  1.70287071027507E-07
  3.95703112532033E-04  7.54330361398540E-07  6.48937836034523E-06 -3.97233369842331E-05 -4.75317966913756E-06
  7.18438868427787E-05 -3.07065113941490E-06 -1.86574519582287E-04  1.43491295400761E-07  3.95825471842836E-04
  7.49941355098719E-07  6.45384811371686E-06 -3.92982421122142E-05 -4.77947259817147E-06  7.32415257685283E-05
 -3.08317954166954E-06 -1.86320882640040E-04 -1.74479011345368E-07 -3.94839415534273E-04  7.43604683567039E-07
  6.40489184080388E-06 -3.97564702840864E-05  4.78181943758286E-06 -7.28054175024166E-05  3.06878237972794E-06
  1.85464948504640E-04 -1.72613574577646E-07 -3.94157654801044E-04  1.79493759007370E-06  3.18343097219915E-05
 -1.11985667508137E-05 -2.08864839864822E-05 -7.58070603647082E-05  1.79415696926999E-06  3.17892719115732E-05
  1.12298458359792E-05  2.08983170333487E-05 -7.56189475439212E-05  1.79760422484020E-06  3.19089792951934E-05
  1.12989809526021E-05  2.06917709686775E-05  7.56726721433519E-05  1.77491454338141E-06  3.14467958045492E-05
 -1.14425146335658E-05 -2.04112800347898E-05  7.53205237150652E-05  1.02566746406914E-04  1.02501112011852E-04
  1.02540787418302E-04  1.02552219114671E-04 -5.34806442779009E-05 -5.32962298777120E-05 -5.32412719374233E-05
 -5.30576500218478E-05 -2.02821496936602E-05 -2.04533177212969E-05 -2.02922402315300E-05 -2.04878302201518E-05
* ORBITAL    1   29
 -1.26038428897425E-06 -9.96010139704126E-06  1.67232077303603E-05  3.22873112792429E-04 -5.88879750484594E-05
  1.55248698050990E-08  4.72783346797150E-07 -6.66777321378167E-07 -7.48547214816938E-08 -1.03338228913872E-08
 -1.86068850693902E-07 -4.54438033034377E-07 -6.98299175321593E-08  3.14130944144425E-06 -3.65043437290160E-05
 -4.10482134275111E-04 -3.17583572225212E-05 -4.17637469605083E-04 -4.49983419887698E-05  2.30477219238695E-06
  7.75315334977782E-07 -2.02286729711404E-04  7.16362504893712E-05  5.06840748029163E-06  5.76237240963611E-07
 -3.38667974522186E-04 -3.77564044081092E-05  1.27828299450077E-06  1.00904257781523E-05 -1.60753709982397E-05
 -3.23214839000957E-04  5.88284382561914E-05  7.28273253305756E-10  1.45440390869979E-07 -8.25174753942494E-07
 -1.28532054738726E-07  1.68653680530330E-08  4.84710740798469E-07 -1.28196980747183E-07  1.08474368135160E-07
  3.17551079167065E-06 -3.57254768595947E-05 -4.11278758589555E-04 -3.17692161744064E-05  4.23062962120039E-04
  4.51206835478391E-05 -2.02094694968404E-06 -2.56352081890374E-07  2.00304761795170E-04 -7.18789554964642E-05
 -5.45128782909536E-06 -8.36258008271217E-07  3.33630313817031E-04  3.75679946156878E-05  1.11337510607371E-08
  9.44578178874029E-08  4.93675064185427E-07  1.49328614100285E-07 -9.31709742144381E-06  1.44885427351383E-07
 -6.76965913203533E-06  7.07068559871694E-01  5.73286007957763E-03  1.06725692141298E-08  9.14456193018747E-08
  2.59131551124350E-07  1.00512831269091E-07 -5.34633019721876E-06 -2.00766033334366E-08 -6.65379588244273E-07
  7.07068540908087E-01  5.73736056771657E-03  1.48637416044223E-06  1.19086859683098E-05 -1.41348657970422E-05
 -1.19233311271440E-06  1.48341724194728E-04 -2.17969197473183E-06  1.30692766373408E-04 -5.31120635840878E-06
  2.10500192218176E-04  1.48919658469830E-06  1.19398329583129E-05 -1.49841511158997E-05  1.27351757729850E-06
 -1.50929404910611E-04  2.19379760282920E-06 -1.33254496415907E-04 -5.35462483925717E-06  2.14821965101972E-04
 -1.49333706178980E-06 -1.19638366105619E-05  1.38024404235229E-05 -1.20628598314957E-06  1.48187661564929E-04
 -2.17043260144930E-06  1.31045837866407E-04 -5.31291098039557E-06  2.10962807272955E-04 -1.49296929658517E-06
 -1.19707031077627E-05  1.49788296917319E-05  1.28610590260247E-06 -1.51295704851621E-04  2.18845648622370E-06
 -1.33898382651711E-04 -5.36372551110504E-06  2.15540362740157E-04  9.75601352573647E-07  1.77230038879454E-05
  3.58623733086628E-05 -4.73517472114867E-05 -3.01935339188670E-05  9.65882608993998E-07  1.75117874617704E-05
 -3.52711415679079E-05  4.67760963935879E-05 -2.97213336272265E-05 -9.71225386789588E-07 -1.76280625601847E-05
  3.58560622686580E-05 -4.72095647413441E-05 -3.01158186286794E-05 -9.37164669628466E-07 -1.70409327953065E-05
 -3.52263857217461E-05  4.64735009393686E-05 -2.94165631225980E-05  1.61317788500597E-05  1.59002049150543E-05
 -1.62636603783600E-05 -1.58924216196446E-05 -3.89666083877837E-05 -3.81078809999907E-05  3.91254842414651E-05
  3.79845329236328E-05  3.92929065893630E-05  3.91254428885430E-05 -3.93992680908717E-05 -3.91188177191458E-05
* ORBITAL    1   30
  9.09009003639117E-09  7.10097800724052E-08  3.58182886660380E-07  1.61521970441032E-07  1.10414773935731E-07
 -5.20746798167051E-06 -8.17607345449275E-05  2.32002103163460E-04 -1.31524773604537E-05  1.02462092420617E-05
  1.68435209480090E-04 -4.11584830694312E-04  2.92068222554573E-05 -1.88352199577681E-08 -2.23788914738864E-07
  6.39873704706087E-07  6.61350067292109E-08  2.17812558096157E-07 -6.34969596946835E-07  6.40806380051463E-04
  1.33921694682381E-04  2.93755583583097E-06 -2.02796883864058E-07 -2.31139704843343E-04 -5.31681153155890E-05
  3.36516196306512E-06 -1.78980868989792E-07 -4.36128315339934E-09 -3.44632613537132E-08 -1.49190948671461E-07
 -1.26191471787322E-07  6.51114730185761E-08  5.19972752965175E-06  8.16216093334457E-05 -2.32014774357634E-04
  1.29909911159472E-05 -1.02340405753365E-05 -1.68327470021930E-04  4.11479227060479E-04 -2.90345887718959E-05
 -9.73231299807314E-09 -1.35873839978211E-07 -4.85599488105657E-08 -5.30300326934988E-08 -6.10902866587367E-06
 -5.96025597060089E-08  6.38653058395054E-04  1.33989057765426E-04  5.20572376555072E-07 -1.53298155642950E-07
 -2.28740787083196E-04 -5.25798387681559E-05  4.03214259611813E-06  1.02173056331455E-07 -6.29805233425466E-09
 -5.02986111744556E-08 -4.37432896782726E-07 -6.20772096025124E-08  3.64005794510056E-06 -7.75399587481526E-08
  3.34978932784309E-06  7.07052703046193E-01  6.47606920159769E-03  7.51357773357947E-09  5.44533799214267E-08
  5.89149480612762E-07  7.15605899579617E-08 -3.73689051435006E-06 -2.56275894202617E-08  1.17451472176385E-06
 -7.07052617400840E-01 -6.48298363272344E-03  5.20744066034312E-07  4.07497953484911E-06  7.07184648198447E-05
 -4.41263863557123E-06 -1.80454271519430E-04  7.51133164564278E-06  5.84948665512470E-05 -2.21711165781363E-06
  5.67245926182478E-05 -5.17509472999795E-07 -4.05027687437952E-06 -7.01873048040331E-05 -4.42562986605231E-06
 -1.80967160073628E-04  7.49395021242118E-06  5.98578130939803E-05  2.23769079063302E-06 -6.04583655451986E-05
  5.19712756915727E-07  4.06834084908242E-06  7.07348582820346E-05  4.42066976518650E-06  1.80665040611996E-04
 -7.51232638996642E-06 -5.94937800441806E-05  2.22158884695175E-06 -5.84588983817701E-05 -5.11186700416783E-07
 -3.99801084125050E-06 -7.03779720429265E-05  4.38800908893223E-06  1.82189520711557E-04 -7.50523269869356E-06
 -5.83642080117624E-05 -2.20529840649148E-06  5.78973377552329E-05  2.59649731297732E-06  6.61903593327269E-05
  1.38635055773378E-05 -4.25005624581994E-05 -6.39652342377872E-05 -2.61256674997973E-06 -6.65315378876295E-05
  1.39312888753558E-05 -4.30293420094431E-05  6.46656707093211E-05  2.60356475061858E-06  6.62981194995265E-05
 -1.41062472629998E-05  4.27648574961514E-05  6.43018518014579E-05 -2.62968451458076E-06 -6.68021299633430E-05
 -1.39451257098954E-05  4.30077616499285E-05 -6.47232966787212E-05 -1.31644366776579E-06  7.21957388636241E-07
 -1.07932032266774E-06  8.88189117773783E-07 -4.44729058997179E-05  4.50508358523661E-05 -4.49643282748975E-05
  4.49503834063663E-05  2.29304767989402E-05 -2.27853083943860E-05  2.31143089029341E-05 -2.28042933458696E-05
* ORBITAL    1   31
  1.95191434144963E-07  1.44443486290413E-06  5.57728357290935E-06  1.45128389958227E-05  1.25346222884586E-05
  5.76425494806848E-09  1.19450466682496E-07 -6.42584054117625E-07 -6.85251841512254E-08 -1.02438817464356E-08
 -2.46103817868899E-07  1.42448521010734E-06  1.43513847637540E-07 -3.50148047737932E-07 -7.04941110677746E-06
  1.98809939871098E-05 -7.22140719447330E-07 -3.14100249402753E-04 -6.46855201329442E-05 -3.37285942407935E-06
 -1.89184134952045E-07  5.96805099147720E-06 -3.05717993518113E-06 -8.53820694868492E-08 -1.12346514107152E-08
  4.14281648659239E-04  8.02272765167176E-05  2.01015758421497E-07  1.48702896761674E-06  5.79642363251468E-06
  1.46895092685689E-05  1.29037155720642E-05 -1.91157527117997E-08 -3.30432391518461E-07  1.33169124343384E-06
 -1.06482028820242E-08  3.84493926142936E-08  6.73066159005936E-07 -2.26235748447630E-06  6.01671379981708E-09
  3.56910614699760E-07  7.15402462312549E-06 -2.01472698848750E-05  8.02013373605286E-07 -3.13476471357051E-04
 -6.44871661330287E-05 -5.45677972649535E-06 -1.01532427002369E-06  7.58802570609478E-06 -2.92943035950754E-06
  3.42461768401218E-06  3.43594700483695E-07  4.13496705892013E-04  8.03370789499063E-05  1.15087699540263E-06
  1.73020557490175E-04 -2.28383961308719E-05  6.43524502703068E-01  5.30056174047913E-03  2.92972179907453E-01
  2.40673120666339E-03  1.64006272603161E-07 -5.23973260626643E-06  1.19734682578608E-06  1.73390806829749E-04
 -2.10829163114901E-05 -6.43524440844293E-01 -5.30406589439925E-03 -2.92972338185701E-01 -2.40063666950966E-03
 -2.06291492010898E-07  7.48390900391985E-06  2.33656840329216E-07  1.98356025433110E-06  2.14411956027429E-05
 -3.16020216862026E-06  5.45324950259897E-06  4.15374029127975E-06  3.94873717212850E-06 -2.03008944854037E-06
 -1.45848392609096E-05  2.33738067681900E-07  1.98271917670858E-06  2.16879260783510E-05  3.14526591151596E-06
 -4.41095971580628E-06 -4.16116775424731E-06 -4.67236532774823E-06 -2.01682774135501E-06 -1.38930702157079E-05
  2.29543847227491E-07  1.95134441285207E-06  2.13329233623178E-05  3.15080842739311E-06 -6.02336981222115E-06
 -4.16244491878287E-06 -3.37148541494081E-06  2.02432750515291E-06  1.55098661711689E-05  2.35204867921434E-07
  1.99434289530106E-06  2.20706712734447E-05 -3.13669755463302E-06  3.40164899965735E-06  4.14638493019346E-06
  4.26741410100716E-06  2.01590184269993E-06  1.44793935456473E-05 -2.66214965661963E-06 -4.01543224238969E-05
  3.73266327917937E-06  1.34778320385494E-05  3.47042714366716E-05 -2.64523541345996E-06 -3.96851348947681E-05
 -3.84013467256776E-06 -1.32900822407586E-05  3.41704647578888E-05 -2.66349607398750E-06 -4.01881058314288E-05
 -3.59269936965849E-06 -1.38089501368863E-05 -3.48066746047032E-05 -2.66155676689109E-06 -3.98481233423329E-05
  3.79986152697043E-06  1.32642136594237E-05 -3.42796587058472E-05 -1.15782459380702E-05 -1.15545063848797E-05
 -1.15410498909910E-05 -1.17356444642657E-05  1.30674054197129E-05  1.28220050544392E-05  1.32091581954567E-05
  1.29021072727328E-05  5.67933160306936E-06  5.86413625972266E-06  5.55775589044882E-06  5.86365910625207E-06
* ORBITAL    1   32
 -2.49799101658026E-08 -1.76151543233220E-07 -8.57437255042742E-07  6.11265678803480E-07 -7.04813621080380E-07
 -7.02189467983322E-07 -4.49229122718501E-05  1.05347491417670E-04  2.06925451459094E-05 -5.90295761701147E-07
 -2.36183573679068E-05  5.64617906247037E-05  6.66778318417575E-06  3.99245029381785E-08  7.53303800430338E-07
 -1.68788688329598E-06 -2.74409112352696E-09 -1.56154553571047E-06 -3.80166489845919E-07 -2.57173573208838E-04
 -3.65659299108414E-05  3.96791653868697E-06  9.01292910585196E-07 -5.04019904925334E-04 -7.65323178327600E-05
 -7.30121941231934E-08  5.78345741717578E-08 -2.82322715526672E-08 -2.09171385428787E-07 -1.10490686772053E-06
  7.81852528365761E-07 -5.39367255319211E-07 -6.82460692068882E-07 -4.45587193091843E-05  1.04703185059841E-04
  2.07672953701296E-05 -6.31705513459845E-07 -2.43670762651040E-05  5.80781954791211E-05  6.54887145495203E-06
 -4.67285682367425E-08 -8.97416316508036E-07  2.35872803932378E-06  4.78273119169946E-08 -1.58309899095738E-06
 -5.74276066741296E-08  2.62784848606451E-04  3.74048799869478E-05  2.25213851677704E-06  7.82263204991431E-07
  5.02655789822975E-04  7.63220322366710E-05  3.05007352554009E-07  1.49476504309124E-07  1.17983500835383E-06
  1.71624544493041E-04 -2.48806509861407E-05  6.43452225301232E-01  5.08587017831512E-03  2.93132984854455E-01
  2.30037108331532E-03 -9.33758766556978E-08  3.58011157119199E-06 -1.26667414032724E-06 -1.72303473096550E-04
  2.01397845386896E-05  6.43452121533240E-01  5.08503083010683E-03  2.93133385285301E-01  2.28749624486467E-03
  1.20217938238484E-07 -6.21677456244543E-06 -3.27173000915948E-07 -1.89051169749446E-06 -8.42897321070938E-05
 -1.03237660471555E-05  2.17955199543561E-04 -3.56469267749843E-06  1.70699259072618E-04  8.89818438596643E-07
  2.71039689750952E-04  3.43270824907947E-07  2.01348681033772E-06  8.44400341307961E-05 -1.03292734832357E-05
  2.20129892618530E-04 -3.58136072192325E-06  1.69175000757524E-04 -9.36214701451020E-07 -2.67050282096757E-04
  3.44482832623868E-07  2.02326868143605E-06  8.45848942888630E-05 -1.03315875634605E-05  2.20912279617416E-04
 -3.56909252318491E-06  1.68254243424921E-04  9.28874770231108E-07  2.65538570372927E-04 -3.30026428590412E-07
 -1.91078025509709E-06 -8.47655097987052E-05 -1.03509594224041E-05  2.19390934630119E-04 -3.55915416871525E-06
  1.70440350411383E-04 -8.83826238293134E-07 -2.71125126573224E-04 -9.29679904817961E-07 -2.12342033033132E-05
 -3.61463378680476E-05  4.02777872773122E-05  3.43053465787191E-05  9.26337904641321E-07  2.11670373845426E-05
 -3.57547607278063E-05  4.02744299523867E-05 -3.48647959280504E-05  9.31069861336739E-07  2.14662066119449E-05
 -3.59728658738463E-05  4.06754997996882E-05  3.52765383117259E-05 -9.36026919192660E-07 -2.14527467408499E-05
 -3.61439055404954E-05  4.04487186724446E-05 -3.45693051307101E-05 -1.93153754996499E-05  2.02733530457605E-05
  2.02333698519361E-05 -1.91433454779903E-05  6.31845518143907E-05 -6.34495300411778E-05 -6.37835413914833E-05
  6.31757913772006E-05 -2.15262284149669E-05  2.11156709414070E-05  2.13057408469515E-05 -2.15585684173778E-05
* ORBITAL    1   33
 -7.63853924878676E-10 -5.52206345794265E-09 -2.85674960576891E-08 -1.85633518976689E-08 -2.81850322783147E-09
  4.54810915030097E-07 -2.27821867570764E-05 -1.87194257433753E-04 -5.00942532071745E-05  2.59318452627921E-06
  3.10770039896646E-05  2.51948417885065E-04  8.88320010943076E-05  8.07645728570295E-10  1.70354549306642E-08
 -6.47120933782312E-08 -1.33900685112745E-09 -1.36969836788282E-07 -3.10026459565537E-08 -2.48873049586338E-05
 -3.56250926189816E-05  3.93749401149586E-08  1.26673149827197E-08 -7.32147250802850E-05 -1.34849644702340E-04
  9.25266530468907E-08 -1.71591025359974E-09 -5.94119194815490E-10 -4.29931237745164E-09 -2.07988297860649E-08
 -9.61047641285325E-09  5.67046013710240E-09 -4.54940085867944E-07  2.27777594088961E-05  1.87177214226112E-04
  5.00942892696980E-05 -2.59348392757240E-06 -3.10851859669243E-05 -2.52005701443089E-04 -8.88500497145207E-05
 -7.92354897373313E-10 -1.54252010853354E-08  5.44179950447984E-08  5.17953491280809E-09 -1.18645961868779E-07
  1.46686712455128E-09 -2.48596802408375E-05 -3.56109794064602E-05  1.58615478304086E-07  1.78812073666370E-08
 -7.31382874514391E-05 -1.34847503004457E-04  1.21822730264937E-07  1.84681174543717E-08 -1.38983552822477E-09
 -1.08087569179630E-08 -6.19534014429074E-08 -1.58643209885503E-09  2.23369341726902E-07 -6.17609995204292E-09
  2.33399947324192E-07  2.32309694063969E-05  1.12450771625987E-04 -5.87593909173842E-10 -4.76778796682787E-09
 -3.07662079937473E-08  1.59895187123362E-09 -1.69664612355522E-07  5.09331806532668E-09 -1.99647296962595E-07
 -2.32337809982669E-05 -1.12425773413930E-04 -2.69650835039928E-05 -4.33096495956310E-03  5.03448525142524E-04
  2.10056277381956E-01  1.58249793884843E-03 -3.21530744000521E-01 -2.71864151422489E-03  3.20101336909746E-01
  2.47740877586039E-03  2.69664027635610E-05  4.33097525154639E-03 -5.03405705041463E-04  2.10056279748865E-01
  1.58254130858392E-03 -3.21530744014975E-01 -2.71867410512688E-03 -3.20101339051779E-01 -2.47734875027192E-03
 -2.69650326040390E-05 -4.33096444414409E-03  5.03476188845757E-04 -2.10056279890190E-01 -1.58252223623651E-03
  3.21530746299701E-01  2.71873974638690E-03 -3.20101340017974E-01 -2.47745438378366E-03  2.69657831757823E-05
  4.33097031509610E-03 -5.03444486559736E-04 -2.10056281024689E-01 -1.58256123546123E-03  3.21530746642562E-01
  2.71876322505493E-03  3.20101341059304E-01  2.47740948779043E-03  8.46775451244748E-05  1.37281022474883E-04
 -8.39666394723174E-06 -7.63018164782425E-05 -1.07597173301077E-05 -8.46785955552183E-05 -1.37296315988086E-04
 -8.39525645335502E-06 -7.62962134967928E-05  1.07701303484602E-05  8.46842312967519E-05  1.37347347005705E-04
  8.38153440962967E-06  7.63678068705958E-05  1.08056842429177E-05 -8.46853847051016E-05 -1.37365851266551E-04
  8.37187929413641E-06  7.63824588342574E-05 -1.08095958365726E-05  1.98844253601282E-05 -1.98597300464407E-05
  1.98736880758464E-05 -1.98664236105556E-05  3.81309363549049E-05 -3.81402706417738E-05  3.81333649378838E-05
 -3.81319634073406E-05  2.19673786791375E-05 -2.19622994822099E-05  2.19661177143283E-05 -2.19614393711113E-05
* ORBITAL    1   34
 -1.75725570075381E-07 -1.05223239926729E-06 -2.40752434360164E-05 -1.36062243305731E-04  2.23382433573842E-05
 -7.45412891965103E-11 -5.84489667742426E-10 -3.17011935430797E-08 -4.44126045838913E-09 -1.36488835936806E-10
 -5.78907564072624E-09 -2.46635389658308E-08 -4.31925988171408E-09  1.55363401966686E-07 -2.71387052279285E-05
 -2.81892631571059E-04 -9.17775408643319E-05 -5.86043346547015E-06  2.65358256148718E-05 -1.17475905301417E-08
 -2.23834196183960E-08 -4.02213211590205E-05 -9.33015601195340E-05 -8.85455125226606E-10  3.71812490918810E-09
 -6.37625529779442E-05 -1.52586850941358E-04 -1.75028113327500E-07 -1.04717981668734E-06 -2.40504699514838E-05
 -1.35930299707254E-04  2.23647815562172E-05 -7.16215194083090E-12 -1.27300689271095E-09  1.78737439571415E-08
 -9.36528607729908E-10  9.66947834266343E-11  5.12005306183997E-09  7.56743310056957E-09  1.39634440024687E-09
 -1.54928964310887E-07  2.71472670706757E-05  2.81965284410237E-04  9.18011237637847E-05 -5.84268842966875E-06
  2.65587828779795E-05  8.50875664419613E-09 -4.93073296458968E-09 -4.02180252958640E-05 -9.33174654311308E-05
 -5.00061643546496E-09 -8.84163560648866E-09 -6.37753810757424E-05 -1.52604704006038E-04 -4.22848677941259E-06
 -3.23284780843058E-05 -1.08014489836374E-04  1.28648620171768E-05  4.54558880647893E-05 -6.08133784171734E-06
 -2.49870871029338E-05  1.34949197026105E-09  5.69088420183821E-09 -4.22882657593215E-06 -3.23311022208445E-05
 -1.08024707723833E-04 -1.28647936718601E-05 -4.54832901229021E-05  6.08232501569756E-06  2.49859580975816E-05
  6.32643716968626E-10 -8.19467537812872E-09 -2.56480556422085E-05 -4.32180088253508E-03  5.46481762578977E-04
  2.10065335148728E-01  1.53864297117474E-03 -3.21626592038636E-01 -2.71235593805022E-03  3.19997284550282E-01
  2.48687839930533E-03 -2.56490592953498E-05 -4.32180861935016E-03  5.46436661701783E-04 -2.10065336206401E-01
 -1.53868900271522E-03  3.21626591503258E-01  2.71236232986335E-03  3.19997285870167E-01  2.48689473633730E-03
 -2.56476119886510E-05 -4.32179723559668E-03  5.46508391032618E-04 -2.10065335851225E-01 -1.53868456539728E-03
  3.21626594984962E-01  2.71243843439749E-03 -3.19997286725100E-01 -2.48696289078947E-03 -2.56480959312663E-05
 -4.32180098703253E-03  5.46490240567238E-04  2.10065336438237E-01  1.53870523727059E-03 -3.21626594392013E-01
 -2.71245263964231E-03 -3.19997287443352E-01 -2.48694590376382E-03 -8.27593420599534E-05 -1.24583917804247E-04
  9.91165015722074E-06  7.59399050344916E-05  9.06766964195237E-06 -8.27593309701102E-05 -1.24589646934432E-04
 -9.90566986679424E-06 -7.59400884378974E-05  9.08627016758030E-06 -8.27658750957655E-05 -1.24651747829250E-04
 -9.89586005421649E-06 -7.60096911988700E-05 -9.11753044330376E-06 -8.27666841833001E-05 -1.24660316581401E-04
  9.88672042209277E-06  7.60100353036618E-05 -9.11513733708569E-06 -3.69897844483680E-05 -3.69718147470069E-05
 -3.69826677034292E-05 -3.69766385660212E-05 -3.52727310758257E-05 -3.52735552499898E-05 -3.52755446506521E-05
 -3.52738767926354E-05 -1.95146677838621E-05 -1.95219425273290E-05 -1.95206667204999E-05 -1.95091599231808E-05
* ORBITAL    1   35
  2.79658853494107E-06  2.02902126439366E-05  7.69504522023911E-05  2.48901560013262E-04  6.10819037716989E-05
  8.19147788564998E-10  1.41517670680107E-08 -6.26048027107880E-08 -2.22924223873916E-09 -2.04625957658432E-09
 -4.02425038458387E-08  3.68716978312559E-08 -5.82658092799747E-09 -2.18937581429342E-06 -6.82504611759843E-05
 -4.96775476329460E-04 -1.26251760746597E-04 -7.07028324569578E-06  2.79525049253216E-05 -1.99599010680492E-07
 -1.06365738328818E-08 -1.66057152525789E-05 -5.22189356749864E-05  5.47497412482328E-08 -2.08657807513040E-09
 -6.85883709912225E-05 -1.56407759175427E-04 -2.79691801011461E-06 -2.02924908205733E-05 -7.69600791034024E-05
 -2.48935134269119E-04 -6.10900562157340E-05  4.70767218466738E-11 -3.60407997895878E-09  6.19581637808566E-09
  5.01375980020856E-09 -2.15473503303156E-10  4.95294572563238E-09 -3.13776004873907E-08 -4.17634900033564E-09
 -2.18965278820241E-06 -6.82535155388614E-05 -4.96762801634157E-04 -1.26257889046659E-04  7.04302803379276E-06
 -2.79773897989676E-05  4.46365925804250E-08  1.32684436937386E-08  1.66281649645272E-05  5.22478022334039E-05
 -5.54467013718484E-08  1.03522142601336E-08  6.85543638483898E-05  1.56418113616059E-04  7.83535088330162E-10
  6.37380373578420E-09  3.20695090828898E-08 -1.61057350490714E-09  9.04424027538421E-08  3.16122197150335E-09
 -2.08536521448432E-07 -1.01227664770984E-05 -4.86908515014279E-05 -8.17557298605089E-10 -6.79743553395923E-09
 -3.83847929617812E-08 -2.24687733205747E-09  1.44406262449798E-07  4.87368534028067E-09 -2.37081556064863E-07
 -1.01311394179099E-05 -4.83621593129310E-05 -2.56072121340595E-05 -4.32143292418035E-03  5.47062534721494E-04
  2.10066789312481E-01  1.53479659098716E-03 -3.21624960436416E-01 -2.71371653878456E-03  3.19997764249906E-01
  2.48803976657242E-03 -2.56079241669015E-05 -4.32143846018717E-03  5.47043535449889E-04 -2.10066790718408E-01
 -1.53476980794372E-03  3.21624959952413E-01  2.71369372226803E-03  3.19997766018681E-01  2.48808495703662E-03
  2.56068340449589E-05  4.32142985355494E-03 -5.47099459516520E-04  2.10066790493556E-01  1.53481828639640E-03
 -3.21624962441378E-01 -2.71380056812939E-03  3.19997767376719E-01  2.48809825068088E-03  2.56072193403109E-05
  4.32143282248860E-03 -5.47082794678803E-04 -2.10066791494349E-01 -1.53481713026853E-03  3.21624963085437E-01
  2.71379398924242E-03  3.19997767677685E-01  2.48811779341229E-03 -8.29918888998234E-05 -1.25364386569814E-04
  1.13593921617607E-05  7.58849795732466E-05  7.66201662130707E-06 -8.29913139384982E-05 -1.25353797336462E-04
 -1.13625658905280E-05 -7.58618383803645E-05  7.66154216325417E-06  8.29966172813421E-05  1.25409479634347E-04
  1.13452089503375E-05  7.59542165804593E-05  7.70311968827890E-06  8.29981462560755E-05  1.25431219086718E-04
 -1.13389688546752E-05 -7.59447555189276E-05  7.71006006936337E-06 -3.61132854243817E-05 -3.61022539440613E-05
  3.61112146486872E-05  3.61250797674937E-05 -3.59488068226017E-05 -3.59609801447990E-05  3.59604604318399E-05
  3.59508734685466E-05 -2.09556759300991E-05 -2.09490071702693E-05  2.09572843963679E-05  2.09479418199943E-05
* ORBITAL    1   36
 -1.91531215144251E-12 -1.11953631491329E-10 -1.99871404734376E-09 -6.10414706562464E-09  1.34101648347166E-08
  4.90322373667892E-07 -2.15540957738196E-05 -1.66127762845428E-04 -3.26580132536046E-05  1.67076175638936E-06
  1.25081545968438E-05  1.52553364499163E-04  6.63933143066740E-05 -1.07483315162875E-10  1.44766354507545E-09
 -3.69295040800273E-08 -3.46224585508581E-09 -3.35770305965922E-08 -2.50707225692981E-08 -1.43362333028620E-05
 -1.51156128918186E-06  5.12329717296385E-08  1.11734094836924E-08 -7.31153702985477E-05 -1.29316825764932E-04
  8.14605875605569E-08 -9.59794872745030E-09 -5.65598328502636E-10 -4.06656435261758E-09 -2.00844678638606E-08
 -6.70030460167569E-10 -2.47573681222104E-08  4.90538588291370E-07 -2.15510967282991E-05 -1.66111192284383E-04
 -3.26569939868499E-05  1.67103992629156E-06  1.25173120306096E-05  1.52661776403251E-04  6.64195836559847E-05
 -8.58652984273909E-10 -1.70546957510180E-08 -5.44117055930429E-09 -6.43744585000744E-09 -1.03809234110188E-07
  1.32958911263042E-08  1.43691276073901E-05  1.50896829879378E-06 -1.69867209132030E-08  2.08883787891273E-08
  7.30732055019427E-05  1.29324825701212E-04  2.02018618281909E-08  1.94919172781718E-08  3.59604824814044E-06
  2.77136173164192E-05  1.05419268124547E-04 -1.09321655100258E-06  1.95175663358465E-05 -4.34232913175196E-06
  7.55923132570131E-06 -8.73732310383560E-10 -9.45498157985252E-08 -3.59658183618879E-06 -2.77180019285166E-05
 -1.05448647179060E-04 -1.09132091794530E-06  1.92842577808771E-05 -4.33700056895659E-06  7.33176436498655E-06
  2.82679998653322E-09 -1.35646697903061E-07 -2.70329021827366E-05 -4.33147426634875E-03  5.00392111561453E-04
  2.10056784892001E-01  1.58505805209600E-03 -3.21530083295753E-01 -2.71258476125542E-03  3.20101256442388E-01
  2.47955371682249E-03  2.70339768547669E-05  4.33148255317726E-03 -5.00336709271726E-04  2.10056786089498E-01
  1.58511684442196E-03 -3.21530082914344E-01 -2.71255684665161E-03 -3.20101257713619E-01 -2.47961540483369E-03
  2.70330589903184E-05  4.33147531241887E-03 -5.00397367755618E-04  2.10056786814859E-01  1.58512274726559E-03
 -3.21530086053412E-01 -2.71269156662842E-03  3.20101259405227E-01  2.47960196480930E-03 -2.70333638524966E-05
 -4.33147759983789E-03  5.00373939030633E-04  2.10056787216421E-01  1.58517287204459E-03 -3.21530085098409E-01
 -2.71263943972556E-03 -3.20101259540687E-01 -2.47968259019976E-03  8.47267496628230E-05  1.37735351321927E-04
 -7.54688852672762E-06 -7.43194816142864E-05 -1.22175027806598E-05 -8.47276747403626E-05 -1.37749344602527E-04
 -7.53854165486605E-06 -7.43250162301406E-05  1.22374340177916E-05 -8.47338822191377E-05 -1.37807549204146E-04
 -7.53137027467316E-06 -7.43905720940466E-05 -1.22631538143680E-05  8.47331344527965E-05  1.37797477371279E-04
 -7.52448002798277E-06 -7.43933866464639E-05  1.22611851665792E-05  1.88634376353429E-05 -1.88527138906257E-05
 -1.88551670699138E-05  1.88657453589270E-05  4.00314513012462E-05 -4.00253954458861E-05 -4.00378869859636E-05
  4.00290174788037E-05  2.35430406704473E-05 -2.35409056750610E-05 -2.35342437333528E-05  2.35383321089185E-05
* ORBITAL    1   37
  3.04843807962251E-10  2.19690055203675E-09  9.02246066835366E-09 -6.11403410444182E-08  4.55475586418624E-08
  3.60807924784336E-06  2.20000847136028E-05  2.49708583056974E-04  1.02197744431024E-04  1.60858917580082E-06
  8.66087579713275E-06  1.14885136825228E-04  5.19123274887831E-05 -1.65297019321163E-09 -3.82187195241246E-08
 -1.43442751940266E-07 -1.84903382914680E-08 -2.89369454408732E-07 -6.64289650849586E-08 -9.55385531810788E-06
  3.67504479706292E-05 -1.79697850495207E-07 -1.23324217271855E-08  5.39376528064607E-06  7.38982976551904E-05
  1.05838928559096E-07 -2.62038865519624E-08  5.91352107812371E-10  4.44257094562068E-09  2.51941067280175E-08
 -1.22716630617795E-07  4.30392148711646E-08 -3.60783316120450E-06 -2.19961227823114E-05 -2.49741103523756E-04
 -1.02181363392732E-04 -1.60913910644606E-06 -8.66880248650286E-06 -1.14864077515783E-04 -5.18938650157982E-05
  1.51788995357621E-09  3.09156015188206E-08 -9.97276274905590E-08 -1.62134054128746E-09  3.05142123011045E-08
  1.32569394530246E-08 -9.50443460859241E-06  3.67396468034452E-05  1.50267168597328E-07  6.83955288256605E-09
  5.40729883419088E-06  7.38647971189387E-05  3.19534920258691E-07  5.00168394008725E-08  1.01431878169898E-09
  8.50787233315488E-09  5.99340394247339E-08 -7.88727610879945E-09  4.94208066413540E-07  3.10022402686147E-09
 -5.71059280058543E-08 -2.18827243974870E-06 -7.22906976338793E-06  5.98906386004094E-11  1.00437534270439E-09
  2.75363270733518E-08  8.08962214596666E-09 -5.21952334070944E-07 -5.73797776555001E-10 -7.89257695157713E-08
  2.17278554707264E-06  7.60444045107477E-06  2.90829645508824E-05  5.13440245744919E-03 -6.09445740390858E-04
  2.66586253785444E-01  1.73456669442655E-03  3.72873254401707E-01  2.58367954732908E-03  1.99664206490277E-01
  1.28472128514061E-03 -2.90788821353997E-05 -5.13437055620793E-03  6.09623001880124E-04  2.66586262037111E-01
  1.73460123019193E-03  3.72873258000407E-01  2.58373603867312E-03 -1.99664210949361E-01 -1.28479569466040E-03
  2.90808234315731E-05  5.13438569225283E-03 -6.09520298242426E-04 -2.66586257972551E-01 -1.73457677825432E-03
 -3.72873257317057E-01 -2.58369577847191E-03 -1.99664209466010E-01 -1.28467155524330E-03 -2.90812175532637E-05
 -5.13438876159861E-03  6.09565132612120E-04 -2.66586257058692E-01 -1.73462532640903E-03 -3.72873255529672E-01
 -2.58378304124351E-03  1.99664207556423E-01  1.28491640781444E-03 -2.88777618459131E-05 -7.81507421880083E-05
  7.13542566518358E-06  7.51964608195244E-05  1.18735742348252E-05  2.88734683850721E-05  7.80958425428653E-05
  7.12696013428088E-06  7.51877199309169E-05 -1.18217364295549E-05 -2.88771298646856E-05 -7.81463389434586E-05
 -7.11889417378320E-06 -7.52109029565149E-05 -1.18823175676646E-05  2.88755559819462E-05  7.81125256530739E-05
 -7.13552618752511E-06 -7.51747231792244E-05  1.18323904794254E-05 -8.14460702954343E-06  8.13351234727128E-06
 -8.15925740101745E-06  8.11349213215224E-06 -1.80638866740691E-06  1.81474898099931E-06 -1.78834182364689E-06
  1.83161085326862E-06 -9.35274858599232E-06  9.39802188479796E-06 -9.37154791156546E-06  9.37790821069869E-06
* ORBITAL    1   38
  1.91473832909731E-06  1.44683392825913E-05  4.16064476294016E-05  3.64138003966677E-04  2.22166469074382E-04
  1.38638193029324E-10 -1.71076666210797E-09 -1.63103163400437E-07 -1.80922236843544E-08 -1.46788952048624E-09
 -2.18620879153594E-08 -4.20188907079064E-08 -1.20353404284241E-08  3.21134790906577E-06  1.66493896602373E-05
  1.75853533076373E-04  6.32838897477923E-05 -7.68754862290644E-06  5.09661760345075E-05 -1.33622063683631E-07
 -6.75289893709462E-09 -7.45890651812105E-06  7.46426954380595E-06  5.75277817205620E-08 -2.77802597808362E-08
  1.15140951098343E-06  4.99570712798237E-05 -1.91540059589891E-06 -1.44729457847360E-05 -4.16267506643182E-05
 -3.64158382622385E-04 -2.22104734252668E-04  6.49600663456038E-10  1.24260298216615E-08  4.55939944384326E-09
  1.81015807225988E-08 -9.38366725591842E-10 -1.39503849537289E-08  7.99337607697628E-09 -4.67858508906682E-09
  3.21098296824297E-06  1.66463798060347E-05  1.75867354193859E-04  6.32606397250637E-05  7.59675433364660E-06
 -5.09607392131723E-05  8.50856408060435E-08  2.69037089027884E-08  7.49454717057014E-06 -7.43943339637605E-06
 -1.15699592498688E-07  4.46786818817495E-09 -1.20330094243705E-06 -4.99655768748289E-05  5.99308159051574E-10
  5.10157751137395E-09  2.02381530363879E-08 -2.14428337214634E-10  4.43481905206410E-08  4.59181825637011E-09
 -2.04253264763768E-07 -5.38378859408598E-07 -2.06324749908840E-05 -1.11916230578573E-09 -9.00793834136308E-09
 -5.75575749245430E-08 -3.91296639589965E-10  4.22779302769918E-08  5.56078926459815E-09 -3.34498744830577E-07
 -5.38950828508244E-07 -2.05673028446658E-05  2.81927410243051E-05  5.12664197067068E-03 -6.35952456491788E-04
  2.66548120880248E-01  1.74058002303606E-03  3.72825685242653E-01  2.56915624325468E-03  1.99800837621296E-01
  1.24634209006460E-03  2.81889859661391E-05  5.12661304552354E-03 -6.36111788172826E-04 -2.66548124501416E-01
 -1.74062695434532E-03 -3.72825687938927E-01 -2.56927664621175E-03  1.99800842506950E-01  1.24651155972088E-03
 -2.81909815721968E-05 -5.12662819857448E-03  6.36028238659481E-04  2.66548122912402E-01  1.74060819969427E-03
  3.72825687677229E-01  2.56921877502454E-03  1.99800841166656E-01  1.24638197771806E-03 -2.81910547499808E-05
 -5.12662885997596E-03  6.36033752787908E-04 -2.66548123143218E-01 -1.74064437539333E-03 -3.72825686589080E-01
 -2.56923199075910E-03  1.99800840889614E-01  1.24644404003930E-03  2.86325486529094E-05  7.20289983335806E-05
 -1.79134001752068E-05 -7.14503477722992E-05 -1.46036230463816E-06  2.86311005916486E-05  7.20086114807587E-05
  1.79261253416666E-05  7.14478440703859E-05 -1.43438340450103E-06 -2.86330719357392E-05 -7.20325499067104E-05
 -1.78989642018062E-05 -7.14379564120154E-05 -1.45181596661400E-06 -2.86329447980112E-05 -7.20268907437050E-05
  1.79136119880352E-05  7.14534348930115E-05 -1.45272945574842E-06 -2.52329875135928E-05 -2.52208715614711E-05
  2.52212556355367E-05  2.52383268802086E-05 -1.81319716849587E-05 -1.81212788697262E-05  1.81206642331893E-05
  1.81065650077374E-05 -3.04234694839654E-05 -3.04142933024437E-05  3.04195563175490E-05  3.04104400485667E-05
* ORBITAL    1   39
  1.26340873852741E-06  9.78641146266703E-06  1.87867457503915E-05  1.77175246128647E-04  8.48143412451480E-05
 -2.50477517070370E-10 -7.56199598899121E-09 -1.39762903940281E-07 -1.61935057677475E-08 -5.11892301039904E-10
 -7.04257462480070E-09 -4.14665426048424E-08 -9.41561684423150E-09  3.08809136245803E-06  1.59175632641726E-05
  2.23060791129231E-04  9.60386347607471E-05 -3.80462588717155E-07  5.84048890081094E-05 -5.21016691580281E-08
 -6.07898880833963E-08  1.25518998075975E-05  3.00376111333150E-05 -1.13420010188409E-08 -3.24930199799272E-08
  1.11532159389071E-05  5.44468531341286E-05  1.26204782463702E-06  9.77662213277298E-06  1.87412824247957E-05
  1.76948638938426E-04  8.46391380950082E-05 -6.43479699723981E-12  1.78765649725834E-09  1.96508121135573E-08
 -6.39298602486836E-09  2.23759403571129E-10  3.52516562775572E-09 -1.29348108286676E-08  3.88375380539405E-09
 -3.08916757037665E-06 -1.59344077930653E-05 -2.23163782509253E-04 -9.60491526261266E-05 -3.68379347324817E-07
  5.84086983790911E-05  1.58260639526001E-08 -1.06215617683239E-08  1.25631452440928E-05  3.00045934628249E-05
 -4.70983249085076E-08 -7.93820418255544E-09  1.11723063554439E-05  5.44564806478653E-05  1.76415957268108E-06
  1.31232084180500E-05  3.73266785223404E-05  1.21810551029985E-07 -2.42502118969903E-05 -1.05858107605434E-06
  6.80341340465657E-05  1.26638622833601E-09 -1.17767862086501E-07  1.76302708634538E-06  1.31143819491005E-05
  3.72854531085917E-05 -1.20395663195397E-07  2.41644067658067E-05  1.06267555288341E-06 -6.81086577052595E-05
 -1.97664158008811E-09  5.31412619518954E-08  2.86456698119999E-05  5.12995628837777E-03 -6.22301522250811E-04
  2.66555461894295E-01  1.74603066687623E-03  3.72823298046179E-01  2.58041493566994E-03  1.99797949564829E-01
  1.25222883470836E-03  2.86416792369106E-05  5.12992551878032E-03 -6.22463121731731E-04 -2.66555466508329E-01
 -1.74608017888749E-03 -3.72823300672290E-01 -2.58051790129625E-03  1.99797954657919E-01  1.25237524853967E-03
  2.86441495816387E-05  5.12994433934589E-03 -6.22385744880148E-04 -2.66555464357266E-01 -1.74611087930771E-03
 -3.72823300583171E-01 -2.58050745691648E-03 -1.99797952403639E-01 -1.25233407010912E-03  2.86442377305176E-05
  5.12994499192846E-03 -6.22362552358603E-04  2.66555465664201E-01  1.74605868052807E-03  3.72823300141683E-01
  2.58049538739125E-03 -1.99797953573939E-01 -1.25234051825573E-03  2.83763797847428E-05  7.20372858940558E-05
 -1.70695096172659E-05 -7.51442684581153E-05 -4.82855796151416E-06  2.83751004906835E-05  7.20201753589644E-05
  1.70814232713502E-05  7.51395001663627E-05 -4.80594684416896E-06  2.83759017626085E-05  7.20246796498442E-05
  1.70649741045896E-05  7.51265839326631E-05  4.81471515930585E-06  2.83768864199138E-05  7.20443191313973E-05
 -1.70634524982201E-05 -7.51591036009112E-05  4.84574428597175E-06 -8.47696599167349E-06 -8.46012905425201E-06
 -8.44891686408838E-06 -8.45829682530245E-06 -9.65477230221869E-06 -9.64827023655027E-06 -9.63084095442669E-06
 -9.64482680088412E-06 -1.20560643873263E-05 -1.20529601979331E-05 -1.20484072632065E-05 -1.20233890969538E-05
* ORBITAL    1   40
  1.77636951509288E-09  1.27796128620549E-08  6.20672676118174E-08 -8.58048151817646E-08  8.58683266414983E-08
  3.30415353661621E-06  1.49934474951977E-05  1.82189885331587E-04  7.23611955780876E-05  1.42732474516416E-06
  5.48580424722184E-06  7.98134622312160E-05  3.73328153909493E-05 -3.58878598431136E-09 -6.93519062732822E-08
 -5.95635412806188E-08 -2.06641533545915E-08  2.36711482333650E-08 -5.57554477546898E-08 -1.46931981683859E-05
  4.92897467067874E-05 -5.53007768517395E-08 -1.26435552111991E-08  2.67156571002254E-06  9.86739445112891E-05
  1.80763789463449E-07 -2.50069286447803E-08  6.16788580958639E-10  4.62071707847519E-09  2.54717806053948E-08
 -9.41340415608030E-08 -1.37071115022697E-08  3.30439363458299E-06  1.49978501332065E-05  1.82205130614352E-04
  7.23443571987404E-05  1.42699861523617E-06  5.48044295430425E-06  7.97803575210484E-05  3.73083656431354E-05
  1.56783595712150E-09  3.41182231028070E-08 -1.14481557268363E-07 -7.50394554438460E-09 -2.72630305247547E-08
  3.09112801207110E-08  1.47292683474100E-05 -4.92923248954147E-05 -1.72189955142394E-07  7.74897888972056E-10
 -2.76063792516401E-06 -9.86498958528169E-05  1.15655003760855E-07  3.67176983525007E-08 -1.00511278748789E-07
 -7.78651796676992E-07 -2.27706328880788E-06  2.30969110032735E-06 -1.90347351964899E-05  2.69983227417943E-06
 -2.50212482079268E-05  7.52963132250625E-10 -1.33876549143602E-07  1.03835234799191E-07  8.05755158385654E-07
  2.47970494511803E-06  2.32349393181879E-06 -1.97873762777185E-05  2.68570928309100E-06 -2.45818263831857E-05
  2.60865631395227E-10 -2.02673623944861E-07  2.94617730236656E-05  5.13730777998840E-03 -5.98898731248650E-04
  2.66588743827548E-01  1.73388512786868E-03  3.72872696517195E-01  2.58559426920945E-03  1.99660305524973E-01
  1.28250223066924E-03 -2.94583658208334E-05 -5.13728135262293E-03  5.99104745727443E-04  2.66588748965085E-01
  1.73396555329609E-03  3.72872700274165E-01  2.58580415260232E-03 -1.99660307290887E-01 -1.28288326470575E-03
 -2.94605893830456E-05 -5.13729849390820E-03  5.99003216982094E-04  2.66588745609413E-01  1.73387339485767E-03
  3.72872698438903E-01  2.58573362376946E-03  1.99660304701778E-01  1.28275732315635E-03  2.94598932764708E-05
  5.13729319160515E-03 -5.99003366313915E-04  2.66588746567059E-01  1.73400939434793E-03  3.72872699156362E-01
  2.58568880906945E-03 -1.99660307671152E-01 -1.28263210032273E-03 -2.90649917919847E-05 -7.97244429668294E-05
  5.82990795331938E-06  7.69506367014550E-05  1.35276694794565E-05  2.90606750711129E-05  7.96684199746944E-05
  5.83907024963474E-06  7.69060633686141E-05 -1.34444423410401E-05  2.90625134895398E-05  7.96864548503998E-05
  5.82048113529867E-06  7.69174662267524E-05  1.34681329509905E-05 -2.90656046347756E-05 -7.97261232222750E-05
  5.84359241508324E-06  7.69353801958980E-05 -1.35218253922223E-05 -9.76642836631977E-06  9.72446987452181E-06
  9.71944166120798E-06 -9.75010419964413E-06 -2.07954718693810E-06  2.12734220771312E-06  2.11682718386843E-06
 -2.09579291766041E-06 -9.52218502174741E-06  9.55754117258329E-06  9.54761847281825E-06 -9.52395531217722E-06
* ORBITAL    1   41
 -1.08462862444011E-06 -7.82095424700157E-06 -3.66316607546092E-05 -1.62379646971583E-04 -3.38312700682814E-05
 -5.84539809956919E-10 -2.02333008969961E-08 -6.94833603831285E-08 -1.18579784565030E-08 -2.35204116198810E-10
  4.08071365293436E-09 -4.74301343810279E-08 -1.10249541506521E-08  1.23802921615954E-06  3.31967774675490E-05
  2.31727209146172E-04  6.58370699129262E-05  1.06916657809199E-06 -4.50471953411394E-06 -8.96194589061850E-08
 -4.52525042856367E-08  1.75921886603280E-05  6.02553589167762E-05 -1.04718811496791E-07 -5.66974483294345E-08
 -1.96432128777096E-05 -5.95841301565768E-05  1.08426794299112E-06  7.81825711910932E-06  3.66178616662648E-05
  1.62379017928206E-04  3.38200820085399E-05  2.36920168628689E-10  7.26468919125374E-09  1.15872809639774E-07
  1.92055359136613E-08 -1.17638295139881E-10 -1.37732857770491E-08  5.14528836117217E-08  1.01312734361109E-08
  1.23710035066569E-06  3.31781298435873E-05  2.31686400409162E-04  6.58125235044639E-05 -1.05132922167934E-06
  4.50596990022514E-06  5.11823771000348E-08 -4.93200611145430E-09 -1.74592323407663E-05 -6.02077929526476E-05
  9.79544335003862E-08 -1.78565392318157E-08  1.95582278996451E-05  5.95457794874080E-05  2.70895994044697E-10
  2.05431803014759E-09  3.37278004741028E-09 -1.53459917743388E-09  4.18486887687377E-08 -1.14709014036498E-09
  6.47154152845546E-08  7.92901398400153E-06  2.28812343892231E-05  1.17108442527751E-10  6.65382227015117E-10
  3.24568638503082E-09 -4.85136743226468E-09  2.17114676222549E-07 -3.31604815665511E-10  1.96217274261834E-08
  7.93029477020319E-06  2.30141575295125E-05 -1.25730164643875E-06 -1.62763532665950E-04 -7.13549928761354E-07
 -3.67165130866033E-01 -2.14466276129393E-03  8.66564384813429E-02  5.16238839508954E-04  3.28129197472565E-01
  1.94659552395524E-03 -1.26034208976639E-06 -1.62787206739373E-04 -8.05878045925270E-07  3.67165125090612E-01
  2.14475290401761E-03 -8.66564404104468E-02 -5.16299414038337E-04  3.28129201853418E-01  1.94662191508008E-03
  1.25980341264893E-06  1.62782862776441E-04  7.99564205100692E-07 -3.67165128513062E-01 -2.14472505794709E-03
  8.66564398448966E-02  5.16325026235573E-04  3.28129202025576E-01  1.94668875521940E-03  1.25733944095112E-06
  1.62764064804500E-04  6.95715198944105E-07  3.67165130358032E-01  2.14473653398635E-03 -8.66564390318941E-02
 -5.16193222767807E-04  3.28129199010476E-01  1.94649260619602E-03 -2.80264045434513E-06 -1.59695425628222E-05
  4.40112271739313E-05 -1.17109965333329E-05  4.84682150902100E-05 -2.80514389360864E-06 -1.59895980165283E-05
 -4.40009225692798E-05  1.17177861384442E-05  4.84547293213372E-05  2.80308967925157E-06  1.59743726601179E-05
  4.40005230011894E-05 -1.17110787775578E-05  4.84637908441818E-05  2.80229191308148E-06  1.59666463212040E-05
 -4.40129040797688E-05  1.17070200040933E-05  4.84552240648052E-05  7.68697680064324E-06  7.67094707341635E-06
 -7.65294614834433E-06 -7.65906030680948E-06 -2.63263810248052E-06 -2.65037406242286E-06  2.62935944173320E-06
  2.63962985294192E-06  1.42496513996302E-05  1.42876821573794E-05 -1.42836779059374E-05 -1.42693427907683E-05
* ORBITAL    1   42
 -1.37214125359093E-09 -1.01792830885497E-08 -5.52243344692937E-08  4.11976994639559E-08 -1.29432196292406E-08
 -6.84143255395955E-07 -1.96186376200998E-05 -1.67663609392653E-04 -5.67578853967322E-05  1.83459976326143E-07
  6.01055125676951E-06  4.06034892538190E-05  1.39756745291454E-05  2.03213591887940E-09  4.02307804457343E-08
 -3.03584739063598E-07 -3.79072900823204E-08 -4.62789667644203E-08 -3.40441266208937E-08  1.24723560151895E-05
  3.15265077005146E-05  1.79438291852584E-07  2.74654909060211E-08  7.83669202995222E-06  1.20468845691015E-05
 -2.14096356157956E-07 -3.30437980162392E-08 -1.97778588233503E-09 -1.43762017851494E-08 -7.16727597367613E-08
 -1.31022157116389E-08 -5.10319683989787E-08  6.82830324673645E-07  1.95976669751359E-05  1.67578725193194E-04
  5.67217706824286E-05 -1.81210501542913E-07 -5.97490341527993E-06 -4.06179037048732E-05 -1.39638946426228E-05
 -3.50061840769970E-09 -7.42266577608830E-08 -5.94660347759523E-08 -2.62266691394643E-08  1.62892469793642E-07
  4.40998650482550E-08  1.21664166605681E-05  3.14864983066242E-05  1.97628020764618E-07  5.38481690786176E-09
  7.98628818952768E-06  1.20688019713571E-05 -7.08369637549310E-08  2.48301254398032E-08 -2.73266270303734E-09
 -2.23243552027011E-08 -1.30719471272911E-07  1.13948241818214E-08 -5.16165239262870E-07 -1.31912057837295E-08
  4.61466569666063E-07 -1.28537519369082E-06  3.82496205515312E-05 -1.49410364717889E-09 -1.16220335723926E-08
 -8.01978691739512E-08 -4.89380078634775E-09  2.64308699295259E-07  5.00569699136137E-09  1.59653945132416E-08
  1.27611385174213E-06 -3.80073067054364E-05  2.25293220678026E-07 -1.49709403348194E-04  4.59125114701327E-05
 -3.67148040144322E-01 -2.16775837042468E-03  8.67991646071056E-02  4.99509267285497E-04  3.28111544759254E-01
  1.93306143465380E-03 -2.21035512321122E-07  1.49742351433265E-04 -4.57951055945047E-05 -3.67148034200786E-01
 -2.16764161675964E-03  8.67991689785988E-02  4.99461467871853E-04 -3.28111550577837E-01 -1.93279125328778E-03
  2.21012542696991E-07 -1.49742490209672E-04  4.57443669615781E-05  3.67148035108056E-01  2.16767199937392E-03
 -8.67991698027090E-02 -4.99557619819267E-04 -3.28111549907387E-01 -1.93307878819593E-03 -2.23470385282864E-07
  1.49723302831428E-04 -4.58788100070111E-05  3.67148040007101E-01  2.16763776025712E-03 -8.67991670539796E-02
 -4.99449330379071E-04  3.28111547938336E-01  1.93283611417141E-03 -1.03655349024448E-06 -1.02799117353377E-05
 -5.99311183636537E-05  5.46275037756964E-06 -4.48111611174256E-05  1.03676294655514E-06  1.02935590666980E-05
 -5.99159427849634E-05  5.45608761562531E-06  4.47587753272981E-05 -1.03339317799060E-06 -1.02490315477980E-05
  5.99093924020630E-05 -5.46796027620887E-06  4.48031175463423E-05  1.03629907479933E-06  1.02907320394571E-05
  5.98992189852909E-05 -5.48213328140716E-06 -4.47412968236949E-05 -1.43667341434487E-05  1.44259956838315E-05
 -1.43430912995707E-05  1.43891353880566E-05 -1.95571781995495E-06  1.91720129581371E-06 -1.94598224935704E-06
  1.91822728724593E-06  3.65001838366182E-05 -3.64838863870089E-05  3.64436669896298E-05 -3.64849839008079E-05
* ORBITAL    1   43
  2.82897992545169E-07  1.99998422229766E-06  1.01160380361705E-05  2.11106488619225E-05 -3.33547171128317E-05
 -1.57179738139259E-09 -3.39343787374372E-08 -8.09470490510507E-10 -4.44330240156021E-09  2.30551825528937E-09
  5.08563398022987E-08 -1.58832777581424E-07 -7.53479426953620E-09  2.83379024540293E-07  1.57458394745648E-05
  1.26374814943844E-04  4.85480703124745E-05  3.23029613618707E-06 -4.51849241074481E-06  2.03255924164648E-07
 -4.17615752537721E-09  3.08893337538443E-05  7.55753617606289E-05 -1.29817012254518E-07 -5.66537764104448E-08
 -2.12705894314865E-05 -5.93379601330050E-05  2.83819472850643E-07  2.00661842310860E-06  1.01484700797197E-05
  2.12295067266463E-05 -3.33341923777456E-05  3.34830235520566E-10  1.00611491754191E-08 -1.45725595159107E-07
 -1.45281878283354E-08 -1.41968808008107E-09 -3.99662869370791E-08  5.23591699309677E-08  1.16153553183480E-09
 -2.82301439496033E-07 -1.57248468328792E-05 -1.26240876451068E-04 -4.85076660590993E-05  3.30153002677085E-06
 -4.50850956311023E-06  9.76896931053049E-08  4.27214374143705E-09  3.09120056352300E-05  7.55415556180799E-05
 -1.57567973488267E-08  3.75256333227957E-08 -2.11689912393079E-05 -5.92954829871151E-05  1.35351599204149E-06
  1.01519710430195E-05  3.88721682973709E-05 -4.39968176399549E-08 -4.61226967471763E-06  8.03034833911422E-07
  1.57614585227629E-05 -1.07853537675009E-08  4.22482322692246E-07  1.35523636615008E-06  1.01656375016269E-05
  3.89378791749397E-05  4.79321933045494E-08  4.50536518248408E-06 -8.08094170291960E-07 -1.54883751314124E-05
  1.04335497228237E-08 -3.24724841012487E-07 -1.12078620775978E-06 -1.61650891757755E-04  2.82206462006112E-06
 -3.67161610807742E-01 -2.14697959167597E-03  8.66624281536972E-02  5.18047845897525E-04  3.28131746300699E-01
  1.95030894115285E-03 -1.12397892790144E-06 -1.61675529921359E-04  2.66835781709759E-06  3.67161607682851E-01
  2.14685548941516E-03 -8.66624304789204E-02 -5.18085209813935E-04  3.28131748643822E-01  1.95033531074072E-03
 -1.12329395208206E-06 -1.61670318875153E-04  2.71753991849527E-06  3.67161609367143E-01  2.14697650595590E-03
 -8.66624308498173E-02 -5.18086133475339E-04 -3.28131750330059E-01 -1.95035785590585E-03 -1.12092665698154E-06
 -1.61652043369495E-04  2.79492728051137E-06 -3.67161611606696E-01 -2.14695721863085E-03  8.66624276174227E-02
  5.18032703580548E-04 -3.28131746381775E-01 -1.95029560333085E-03 -2.98032223879597E-06 -1.60210080367447E-05
  4.49945748234861E-05 -1.27931028677583E-05  4.64089493024806E-05 -2.98421541911232E-06 -1.60823574898692E-05
 -4.49565311024628E-05  1.27490551372316E-05  4.64485932161602E-05 -2.97994725172039E-06 -1.60238738698728E-05
 -4.49672720345448E-05  1.27621010164361E-05 -4.64110614530932E-05 -2.98093984284259E-06 -1.60461924385212E-05
  4.49758846628507E-05 -1.27612740375158E-05 -4.64269618257073E-05  1.16420396708196E-05  1.16352072976326E-05
  1.16367722145076E-05  1.16096297517647E-05 -1.87861733352936E-06 -1.85518242931575E-06 -1.87374406557762E-06
 -1.85378183550010E-06  1.73065802888026E-05  1.73186221167375E-05  1.73256241382198E-05  1.73008723348785E-05
* ORBITAL    1   44
  7.60610607430555E-10  5.52395055713113E-09  2.85258282835466E-08 -1.41581654309317E-07  3.35555731451437E-08
 -3.48708243200039E-07 -1.28012212641118E-05 -1.32650574928120E-04 -5.46591641542674E-05  8.41432069166403E-08
  4.56533586340974E-06  2.45527146357663E-05  6.15273641866176E-06 -2.29361407142436E-09 -4.89456723627270E-08
 -3.94370217941285E-08 -2.94904524859181E-08  1.29530666529215E-07 -1.77110554126867E-08  1.42158185638736E-05
  2.95733983725603E-05 -1.09949860265515E-07 -3.60052064239969E-08 -2.78562986325591E-06 -1.09485965755198E-05
 -6.24497324659104E-08 -2.02697660825262E-08  6.51006774517060E-10  4.77000920136661E-09  2.49317087731379E-08
 -1.16346651221341E-07  3.79274728779983E-08 -3.48628643839351E-07 -1.27972471509657E-05 -1.32497642829469E-04
 -5.46212125707260E-05  8.47503671522862E-08  4.57366405697545E-06  2.44782825379538E-05  6.14251911205599E-06
  2.04144468436145E-09  4.57205281793424E-08  2.13410408243600E-08  1.90118904705039E-08  9.71478482983524E-08
 -2.99943178682103E-08 -1.42862033027597E-05 -2.95748368042885E-05 -6.24407984140745E-08 -1.97321590834721E-08
  2.82469992956643E-06  1.09492247555930E-05 -1.67627638471501E-07 -4.47685768049928E-08  9.80147625255510E-07
  7.34363468565932E-06  3.07429744332515E-05 -7.87957029573340E-06  1.69260131818780E-05  9.78854928497469E-07
  1.60686330045710E-05  4.57664024824953E-09 -1.24739702313042E-07 -9.79182887044709E-07 -7.33492639374764E-06
 -3.06219528686387E-05 -7.88115354997407E-06  1.72330999876377E-05  9.63831818982737E-07  1.68266196092819E-05
 -2.39068890517309E-09  2.97937434978848E-08  3.34027674678507E-07 -1.48847863989569E-04  4.96475992960666E-05
 -3.67145779528838E-01 -2.17098186437453E-03  8.68020438023075E-02  4.98790777727042E-04  3.28113462210909E-01
  1.93125813867419E-03 -3.31086544609080E-07  1.48870547967446E-04 -4.94952419040355E-05 -3.67145775546827E-01
 -2.17091815732929E-03  8.68020481643185E-02  4.98954131230838E-04 -3.28113462923002E-01 -1.93147178687382E-03
 -3.30672176084707E-07  1.48873733045953E-04 -4.94965095029531E-05 -3.67145775418110E-01 -2.17099054336810E-03
  8.68020487532287E-02  4.98967016203080E-04  3.28113465443703E-01  1.93151911242256E-03  3.32923967277637E-07
 -1.48856319388018E-04  4.96068057420647E-05 -3.67145778745744E-01 -2.17098922715382E-03  8.68020450028380E-02
  4.98848169776463E-04 -3.28113463001581E-01 -1.93130601354013E-03 -1.06877276000910E-06 -1.04451433143746E-05
 -5.93692541291456E-05  5.68348482780077E-06 -4.51054271087916E-05  1.06731307600560E-06  1.04328134870868E-05
 -5.93603169690422E-05  5.64758815536211E-06  4.51288462678995E-05  1.06626233686327E-06  1.04189208393718E-05
 -5.93368818220657E-05  5.65996201103371E-06 -4.51227735639013E-05 -1.06639318237655E-06 -1.04161608819604E-05
 -5.93349102693832E-05  5.65835170489672E-06  4.51029927308739E-05 -1.48595953521551E-05  1.48298695242397E-05
  1.48125306889877E-05 -1.48351579984396E-05 -2.05023340017805E-06  2.07897817062325E-06  2.07661025290075E-06
 -2.06520824227447E-06  3.69462579810672E-05 -3.69113226655828E-05 -3.68926618315724E-05  3.69231152873701E-05
* ORBITAL    1   45
 -1.48318546123977E-05 -9.01880723283751E-04  7.06256351890252E-01 -5.43317360150244E-04  9.73585890246620E-04
 -5.83517973460147E-07 -8.80458996197516E-06  1.72381774036147E-05 -5.37667889663240E-07  1.26029752764916E-06
  2.28011622074143E-05 -4.63924582458156E-05  1.41186447726000E-06  3.05398973161984E-05 -5.20833148404748E-03
 -7.90614034557217E-04  7.16644131584676E-05 -4.83429231656129E-04 -4.42600469908104E-04  1.40812723036574E-04
  1.50706430528346E-05  1.05557171333313E-03  3.53834662687779E-04 -1.18384038019734E-05  1.85943649616956E-06
 -2.53441963336882E-04 -3.47339040848086E-04 -1.48284110665514E-05 -9.01898381468531E-04  7.06255840913249E-01
 -5.26054166342084E-04  9.67144250279884E-04  1.34864641069365E-08  2.83940454700971E-06 -2.01124077691707E-05
 -7.15970550843638E-07  1.28650651915212E-07 -2.86649380745455E-07  2.58947737928379E-05  2.69181455810065E-06
 -3.05469021944344E-05  5.20811215167377E-03  8.01709204670978E-04 -7.13746889530087E-05 -5.11362141485344E-04
 -4.48166723872647E-04 -7.14569091910810E-05 -8.21417717019247E-07  1.03812341703581E-03  3.53623403046942E-04
 -1.32799204149790E-05  7.64559295950736E-07 -2.64860859496812E-04 -3.46548956377517E-04 -2.85663985746380E-05
 -4.07408415571333E-04  1.04750409101389E-03  1.88476790463063E-04 -1.27058232454857E-03 -3.91801902838899E-04
  2.63606071842357E-03 -2.52123954959858E-06  1.20963618083337E-04 -2.73875460875495E-05 -3.97753393154876E-04
  1.09703241143059E-03 -1.84272161646116E-04  1.05770238926609E-03  3.86948691037505E-04 -2.38116329605711E-03
  3.77790758237647E-06 -1.48101488478451E-04  5.09760384517947E-06 -8.67780113111278E-06  6.62402469638662E-04
  7.73954760250024E-05 -5.66670447419898E-04  4.27775290664548E-05 -1.91829266417187E-04  6.36146715212688E-05
 -2.50384542708425E-04  5.01780828329544E-06 -9.20773904721209E-06  6.43385625742389E-04 -7.64521705224378E-05
  4.99582927032835E-04 -4.29044715216671E-05  2.02262557453269E-04  6.30099211477875E-05 -2.54361948318055E-04
  5.15051264820651E-06 -8.18440691211066E-06  6.55329969236043E-04 -7.64582813124566E-05  5.33483755874600E-04
 -4.29791505007553E-05  1.80033481168646E-04 -6.32014276655282E-05  2.28573023323332E-04  5.02134084971663E-06
 -9.26030379937831E-06  6.47668087893515E-04  7.71685349214759E-05 -5.23898930095712E-04  4.27456655018671E-05
 -2.03761712568219E-04 -6.33229142895935E-05  2.58469783393669E-04  4.06657346488981E-06  1.99675634529345E-05
 -1.43524161004329E-05 -1.30064501578043E-05 -5.08110174759677E-05  3.72298261170404E-06  8.33363811311742E-06
  2.39027658948541E-05 -5.40151032454106E-06 -3.52530734873600E-05  4.17079144262927E-06  2.03910729812141E-05
  1.87045551513465E-05  4.95415648300363E-06  4.87877615996446E-05  3.60708476031824E-06  7.59736808291014E-06
 -1.78919171562101E-05 -5.21469549276969E-06  3.82804725513344E-05 -2.38140823059106E-05 -1.90943787186938E-05
 -1.97184762438424E-05 -2.24808313426519E-05 -3.50103722735652E-05 -2.36134800318858E-05 -3.20672218265192E-05
 -2.84840943395496E-05 -5.21081846709532E-05 -5.99092084229219E-05 -5.23872585042332E-05 -5.77823073379451E-05
* ORBITAL    1   46
  1.73514177334303E-06 -7.80214892399911E-04  7.06999503063207E-01  6.51757254702366E-04  1.44624698718143E-03
 -2.68653862705541E-07 -6.38802558081652E-06  1.53112877990263E-05  6.18492109775128E-07  3.43351019643540E-07
  5.75327355282178E-06 -1.71811214560877E-05  4.53570237376533E-07  6.74117625655453E-06 -5.37053316847782E-03
 -8.68919410473651E-04  3.37886747135500E-06 -8.17838371871573E-04 -5.36602330886026E-04  1.61284754816799E-05
  3.50579899478263E-06  9.26143381467479E-05  1.60234830176694E-04 -6.18065399530060E-05 -6.05908070684176E-06
 -5.19910620970087E-04 -4.07539772336121E-04 -1.73379588987071E-06  7.80224914952513E-04 -7.07000012983035E-01
 -6.56108160743638E-04 -1.44217767677572E-03  5.75530169932359E-08 -1.19536298981923E-07 -7.88873407568835E-06
 -1.37826302374158E-06 -2.75104416672796E-07 -6.01112076983356E-06  2.12246363065691E-05  1.32486495712581E-06
  6.79134721695077E-06 -5.37056441283610E-03 -8.71730967283102E-04  3.53618095118454E-06  8.08549155513589E-04
  5.34667749416652E-04  5.47378511023120E-05  1.50945712860185E-07 -9.44511071734311E-05 -1.61041816114493E-04
  1.39971536577083E-05  6.28305832477204E-06  5.51793177299774E-04  4.06026805908109E-04 -1.38489368204658E-08
 -1.02613673895958E-07  9.25679127627477E-07 -1.13674510495978E-06  6.44716898725850E-05 -6.03049341183270E-07
  4.65781220288951E-05 -3.34004260020988E-04  1.77090046995369E-03  9.03098815580437E-08  7.16384315119249E-07
  3.67418459207058E-06 -4.41932842058997E-07  2.54882230513757E-05 -7.27692223414946E-07  3.18269609950102E-05
 -3.30200310666040E-04  1.61893683645549E-03  5.32483139153544E-06 -6.98188589024416E-06  6.64499498881210E-04
  7.19086741228658E-05 -3.57257932781532E-04  3.99049083579439E-05 -2.19289265482972E-04  5.87884811599596E-05
 -4.07900683208587E-04  5.22304665925485E-06 -7.83428256859586E-06  6.61894707300751E-04 -7.24131184623430E-05
  3.52937839263213E-04 -4.01592999293712E-05  2.46608796857749E-04  5.90532794484803E-05 -4.46179294742165E-04
 -5.23363223245658E-06  7.69047975286246E-06 -6.54409375298306E-04  7.19586086268146E-05 -3.33780336705532E-04
  3.99301114572921E-05 -2.26005631862113E-04  5.86747972388389E-05 -4.10305049724783E-04 -5.28605327777760E-06
  7.35214131055493E-06 -6.68833681134803E-04 -7.24941309057350E-05  3.77568052582377E-04 -4.00887169592689E-05
  2.35922944778024E-04  5.91333674277741E-05 -4.31743368569914E-04  6.77190606239017E-06  2.07541974365802E-05
  2.22040378322031E-05 -3.22378686109706E-05 -1.96736548781997E-05  6.79533824092240E-06  1.81935400329779E-05
 -2.41084430107815E-05  3.12432693349976E-05 -1.68638021769735E-05 -6.66001569763633E-06 -1.62173108875501E-05
  1.96644862255936E-05 -2.82970625721427E-05 -1.45556552312543E-05 -7.05534845419466E-06 -2.55162975036035E-05
 -2.60836064985379E-05  3.69733148308103E-05 -2.59807922150073E-05 -1.33699177048208E-04 -1.30472266216130E-04
  1.31432104893084E-04  1.29138485025169E-04 -7.26911614013035E-05 -7.56557115359890E-05  6.97404420428630E-05
  8.08901324124028E-05 -9.86393754193726E-05 -1.00127942979584E-04  1.02807863812733E-04  9.66610167489005E-05
* ORBITAL    1   47
  4.84978887666992E-05  3.75994839525426E-04  7.73177835346416E-03 -1.51332677711621E-03  9.17571025867155E-04
  7.74362955723598E-07  1.33268809232493E-05 -3.97213578100927E-05 -1.51720603733633E-06 -1.52270572905227E-06
 -2.91943206873071E-05  7.53303762419173E-05  2.24754111618139E-06 -1.02951906001433E-04  7.04651651658546E-01
 -5.42335304426081E-04  2.87772075183018E-03 -2.80478065727744E-03  6.43259212616046E-04 -1.41070900174581E-04
 -1.84763209393868E-05 -5.97091460329618E-03 -9.47380836144384E-04  2.88680022078442E-05  9.53605052056349E-07
 -1.85487910753558E-03  6.55041428674740E-04  4.84135079067693E-05  3.75444516069967E-04  7.73008442605863E-03
 -1.54726745758912E-03  9.19709279006828E-04 -4.04558619925604E-07 -9.82961512853219E-06  3.56594885938509E-05
  1.13380060254242E-06  7.11761093927095E-07  1.63499444588414E-05 -6.71157597805820E-05 -2.58774781680446E-06
  1.02876460609098E-04 -7.04651887633496E-01  5.09047869764068E-04 -2.87538117791534E-03 -2.76508973234069E-03
  6.49616022489869E-04 -3.67037773945826E-05 -1.51549636919573E-05 -5.96867737154557E-03 -9.52690186495893E-04
  2.55223311392408E-05  4.28826289730338E-06 -1.81742823702375E-03  6.53845061431577E-04  9.88682355384323E-05
  1.23817777282711E-03 -4.03066971972633E-03 -4.64392421947837E-04  3.92564084575446E-03  9.54071992006225E-04
 -7.93749201415711E-03  5.68362203675776E-06 -2.47056133014121E-04  9.83674039103097E-05  1.23403416302237E-03
 -4.05376288558262E-03  4.62435586534658E-04 -3.79647594041216E-03 -9.51491385915897E-04  7.79399796193888E-03
 -7.31804304797874E-06  2.96398231601767E-04 -1.26277110416219E-05 -2.34699853775258E-04  1.97659149756348E-03
  1.96419593835305E-04 -1.40998429841818E-03  1.04430421514723E-04 -1.48688722496172E-03  1.46464135625965E-04
 -2.21869995308416E-03 -1.24493314452109E-05 -2.33397011091954E-04  2.00613799964935E-03 -1.97175832149181E-04
  1.51227844014546E-03 -1.04423998122018E-04  1.46265497512969E-03  1.47240817138780E-04 -2.19900605464774E-03
 -1.27435387846659E-05 -2.35667029860122E-04  1.97958013932029E-03 -1.97154634883262E-04  1.44153757155030E-03
 -1.04504531687319E-04  1.50266150921538E-03 -1.47024891193916E-04  2.24241189308286E-03 -1.24959782667386E-05
 -2.33724198000984E-04  2.00260218245971E-03  1.97000345952902E-04 -1.49773744977577E-03  1.04537542245143E-04
 -1.46044352988574E-03 -1.47197611258135E-04  2.19574378176897E-03 -5.34214058539579E-05 -2.91249656633958E-04
 -5.28595626741059E-05  1.61732436387171E-04  2.17935552031587E-04 -5.26701229583233E-05 -2.68245448636048E-04
  4.13632376337289E-05 -1.39196193997024E-04  1.90131299182061E-04 -5.34226683053558E-05 -2.90813464415363E-04
  5.12756746612012E-05 -1.58408425020833E-04 -2.16457743575548E-04 -5.26641645506769E-05 -2.68504388942964E-04
 -4.62344530552357E-05  1.45709046688542E-04 -1.93343237752632E-04 -4.27918352488331E-04 -4.31358816769212E-04
 -4.28780268782647E-04 -4.30089525797096E-04  2.97665686629353E-04  2.78852991125417E-04  2.95481311330562E-04
  2.84762134875650E-04 -1.89271023056981E-04 -1.74132047908802E-04 -1.88262964488703E-04 -1.77588616736824E-04
* ORBITAL    1   48
 -1.72555385521226E-05 -1.02597247057980E-04  4.26564142801651E-03 -3.70748870239445E-04  1.12418368042345E-03
  2.78415558790649E-07  5.17341269531724E-06 -1.61570768127746E-05 -1.27902218615730E-06 -5.56015908839202E-07
 -1.14888441647056E-05  2.94142069370512E-05  1.60757987271842E-06 -7.33990742761701E-06  7.07570878419043E-01
 -3.62681646818687E-03  3.10197729257736E-03 -4.78821560293823E-03  3.33885736822419E-04 -6.95012603259157E-05
 -8.86899741734393E-06 -3.64071562074295E-03 -4.34672745891648E-06  1.65891989459381E-05  3.59551047694681E-06
 -3.52347286153436E-03  3.66698162709897E-04  1.62467461596227E-05  9.51819441640187E-05 -4.30316980866697E-03
  3.86010348579413E-04 -1.14289206734596E-03 -2.51118564460883E-07 -5.27159618656341E-06  1.87075921017561E-05
  4.99378095856796E-07  4.77154689905632E-07  9.67059101909521E-06 -3.18494916665524E-05 -1.18275660475343E-06
 -9.00609968908782E-06  7.07538448637893E-01 -3.56522185005170E-03  3.09696706804588E-03  4.72603457282138E-03
 -3.35659102335953E-04 -6.79646951794074E-05 -9.64147138303628E-07  3.74203871350741E-03  2.09726223884263E-05
  4.31738896886256E-05  3.48411407861434E-07  3.51383682842076E-03 -3.70721640173619E-04 -6.04297286685504E-07
 -4.84081361756322E-06 -3.63382009204916E-05  9.14258644323288E-07  6.72848008755015E-06 -3.37850916834122E-06
  1.29108002659335E-04  4.12309422115693E-04  2.50700425003854E-03 -6.68002798585559E-07 -5.30721819225311E-06
 -3.53846253276370E-05 -1.33093332036627E-06  2.53912381779788E-05  3.30928974461245E-06 -1.24180613289763E-04
  4.05865279484552E-04  2.75418709587053E-03 -6.75056422953376E-06 -1.86577947217901E-04  1.55854477219694E-03
  1.76325356524739E-04 -8.08367191729960E-04  1.01225738378417E-04 -3.74834280143537E-04  1.19841323377548E-04
 -6.81864410652014E-05 -6.67414733722117E-06 -1.86020562977340E-04  1.56991877169099E-03 -1.76599250820418E-04
  8.44143164354742E-04 -1.01198773070304E-04  3.66495977669854E-04  1.20101521410908E-04 -6.31896430491132E-05
  6.88488630813085E-06  1.87637320234817E-04 -1.57095876423312E-03  1.76592868362988E-04 -8.11568338196642E-04
  1.01084785823732E-04 -3.93461605275243E-04  1.20798014834783E-04 -1.36523178595595E-04  6.99745905056809E-06
  1.88515096408722E-04 -1.56113661081569E-03 -1.76672908967799E-04  7.85209427241415E-04 -1.01105184544486E-04
  4.11872284446438E-04  1.20737306513416E-04 -1.56903911517624E-04 -4.26571879475311E-05 -1.01129882471985E-04
  9.76083573856737E-05 -8.25149772133466E-05 -9.98547102117246E-05 -4.24200760831894E-05 -9.26217740626591E-05
 -1.01007759866212E-04  8.96302241055938E-05 -1.10626152226478E-04  4.25135681327565E-05  9.44998327266094E-05
  1.04275547562771E-04 -8.60029755022668E-05 -9.78719538968378E-05  4.27449838551945E-05  1.02697231205635E-04
 -1.02239759197206E-04  8.05607983929405E-05 -8.83468591340937E-05 -1.22089872887909E-04 -1.22320621674143E-04
  1.39595694274391E-04  1.39208781175759E-04 -1.05030508360442E-04 -1.12250100741013E-04  1.01782908418159E-04
  9.78486128042838E-05 -1.53946315602392E-04 -1.48996344410353E-04  1.43424765545016E-04  1.48298782893770E-04
* ORBITAL    1   49
  6.71310549809223E-08  4.91747582518398E-07  2.57611385527811E-06  1.32458270737423E-05  1.83680184025288E-06
  2.01326530924105E-05 -3.22658430614584E-01  1.30043940475931E-03 -1.32718496063120E-03 -4.08749766291544E-05
  6.28538224147086E-01 -2.77491308278481E-03  2.57963897028595E-03 -6.09618109362969E-08 -1.77077365696989E-06
 -9.28885486696184E-06 -5.44179325679410E-07 -1.80406186554295E-05 -1.69808856665020E-06  5.06134104277504E-03
 -2.28443132339285E-04  6.48344224170425E-06 -2.07536377870643E-06 -2.18928893499083E-03  4.88490595482796E-05
  2.91970865668953E-06  1.62805382101024E-06  5.96233584751956E-08  4.42542180163242E-07  2.47287344740852E-06
 -1.72054329994309E-05  3.00864916734303E-06  2.02120240915131E-05 -3.22657371604285E-01  1.28803158215189E-03
 -1.32414004305688E-03 -4.10292359158872E-05  6.28536049960391E-01 -2.75002718280328E-03  2.57487547645369E-03
  1.26045007211026E-07  2.53707144342914E-06 -1.55190350046013E-05 -1.76862107693131E-06  3.06579298745306E-05
 -3.49422959307377E-06 -5.02760343273561E-03  2.32831676867524E-04 -1.74211559414292E-05  3.77945234975654E-06
  2.17899618079754E-03 -4.80793294958254E-05  2.34175769172100E-05  2.84777842344588E-06  3.41350515001136E-05
  8.97470721130006E-04 -8.54924079346172E-03 -3.82542544720436E-04 -8.06120711234589E-04  8.18323058857159E-04
  7.81414555164873E-04 -1.73989710585944E-06  6.15815560259265E-05 -3.39283112536560E-05 -8.95787717795021E-04
  8.56079778485279E-03 -3.81668758840429E-04 -8.41132860034020E-04  8.17627201518752E-04  7.99057720659912E-04
 -5.73046064341455E-08  1.02367802559761E-05  4.93379170106468E-07 -2.21777124763967E-06  1.10996082707464E-04
  3.68512115346597E-05 -6.48753609521883E-04 -4.76188822719345E-05  3.53095002828083E-04  7.47155358109387E-06
  6.32803100812907E-05 -5.09478355409424E-07  2.12407491144304E-06 -1.14326937417353E-04  3.71070157329481E-05
 -6.63156991505848E-04 -4.76182705157697E-05  3.44306404864644E-04 -7.56245681941391E-06 -5.21799063487431E-05
 -4.94111501598319E-07  2.21449691424575E-06 -1.07036873238517E-04  3.67821620624364E-05 -6.37078070682111E-04
 -4.76591516592109E-05  3.48437710587304E-04  7.34560015633186E-06  6.14880548964403E-05  4.62278203091924E-07
 -2.47647699606730E-06  1.11517353499744E-04  3.70052488513812E-05 -6.49431137523785E-04 -4.75307242796753E-05
  3.36812131947082E-04 -7.54009269787038E-06 -4.10356704510481E-05 -3.47912162975893E-05 -1.66072603915027E-04
  1.55127586166963E-04 -5.32956358605994E-05 -3.05254955275175E-05  3.47230427922230E-05  1.64878812229973E-04
  1.52609721588357E-04 -5.17331076451645E-05  3.12062960092960E-05  3.47008874448861E-05  1.66621368109536E-04
  1.53369344462274E-04 -5.13005533179474E-05 -2.91506526196507E-05 -3.48971396044019E-05 -1.69159761564115E-04
  1.51063958211447E-04 -4.76928446819909E-05  2.57824178473129E-05 -1.52068487315875E-04  1.50425099007295E-04
  1.49420384432269E-04 -1.51018885561173E-04  8.86306123806051E-05 -9.09025066176584E-05 -8.95334901566025E-05
  9.34097007993770E-05 -2.47848657784876E-05  2.66148731760479E-05  2.65860023362071E-05 -2.85808400555931E-05
* ORBITAL    1   50
  3.64528547709351E-07  2.70372279553078E-06  1.36057908387261E-05 -5.25054895736513E-06  6.23567745438890E-06
 -2.62008752787353E-05  3.99475428563738E-01 -1.21311105709760E-03  1.63013355243799E-03  4.72082098650229E-05
 -5.82658455142718E-01  1.34994381413140E-03 -2.15043468978456E-03 -6.99762682670977E-07 -1.33943527413585E-05
  2.12170402829787E-05 -4.63732398862971E-07  6.46044156681784E-06 -3.05011127282703E-06 -1.42150159479244E-03
  1.29170742785008E-03 -5.33668671029428E-05 -5.40973808633707E-06  1.75114274665474E-04 -3.47380372421365E-04
  3.56224294781884E-05  6.49009475234152E-06  4.07238330500834E-07  2.97049917669241E-06  1.59299886754310E-05
 -4.84469109906791E-06  7.02513085743543E-06  2.63145384243954E-05 -3.99474348710530E-01  1.20682478424900E-03
 -1.62598680057627E-03 -4.74722797869257E-05  5.82653511242560E-01 -1.34401285272614E-03  2.14498655494676E-03
  6.51994763419264E-07  1.34913323306657E-05 -1.80384717330933E-05 -7.55566234902991E-07  8.78497914350739E-06
 -1.57159770048733E-06 -1.39292442432123E-03  1.29769949131179E-03 -2.13463951901821E-05 -3.69335014876841E-06
  1.74451832808830E-04 -3.47509511776520E-04  3.95658703485510E-05  8.70220282082004E-06  6.12128787411739E-07
  4.99403114995230E-06  2.74091041477195E-05 -2.24175626575907E-06  1.09834955558237E-04  2.34227597746847E-06
 -7.50662049733112E-05 -8.76581170880635E-04  7.38810271091702E-03  3.57158108631146E-07  2.78240272908534E-06
  2.21901736782886E-05  1.45293665905396E-06 -6.23003645773672E-05 -1.70290175566857E-06  4.93776768049801E-05
  8.76010648611621E-04 -7.38692195536195E-03 -4.11299239034302E-07 -1.94375638347135E-05  3.94741667303836E-04
 -2.11012363233863E-06 -1.56810735886608E-04  5.38626352671631E-05 -3.59150918939554E-04  2.49455836676659E-05
 -2.31507779798856E-04  3.08063615143073E-07  1.86744401302507E-05 -3.90107945941964E-04 -1.94973776326546E-06
 -1.83574581217996E-04  5.37120505724739E-05 -3.33241515185794E-04 -2.41793919763032E-05  1.60905489302748E-04
 -4.17189833148364E-07 -1.95277100637156E-05  3.99328836343750E-04  1.76058720758225E-06  1.79726998099548E-04
 -5.37556694659760E-05  3.59095542731315E-04 -2.50300486040877E-05  2.29196702948080E-04  3.10627601064426E-07
  1.87093213678476E-05 -3.92373651049057E-04  1.77550314588189E-06  1.97105796154261E-04 -5.36292888020029E-05
  3.38887220630691E-04  2.44126800100172E-05 -1.70565343278801E-04  2.71543158926605E-05  1.88652996641607E-04
 -5.92507656143852E-05 -1.26059578404797E-04 -6.02866798939431E-05 -2.74693256237496E-05 -1.93958580085065E-04
 -6.38445275319614E-05 -1.30572654349508E-04  7.50894453365775E-05  2.70624517200721E-05  1.88010987144262E-04
  5.81619668932607E-05  1.28831787476289E-04  6.27391825254979E-05 -2.74999621683163E-05 -1.95445507444359E-04
  6.04755341327363E-05  1.34720109723444E-04 -7.66588049503004E-05  2.11099955698278E-04 -2.27432186223309E-04
  2.11053730209097E-04 -2.24206986518387E-04 -1.58203956021509E-04  1.66982641771220E-04 -1.60947731335813E-04
  1.69197395463875E-04  9.73251271904398E-05 -9.03514716456644E-05  9.78802785876779E-05 -9.30807655459716E-05
* ORBITAL    1   51
 -5.04512177381427E-07 -3.67553903181144E-06 -1.86958365934325E-05 -1.09830306453251E-05 -6.15681401222490E-06
 -1.34812310782982E-05  5.82907167798245E-01 -3.99553132719089E-03  2.93839066405942E-03 -1.87972054524475E-05
  3.99457732927908E-01 -2.11857698059208E-03  1.87755270663311E-03  7.90406490776081E-07  1.69267443993946E-05
 -1.48997954039046E-05  8.52830274440752E-07  7.84857374281434E-06  8.23987416707319E-06 -2.31243751609797E-03
  4.16838505067571E-05  6.91693166472770E-05  1.33914703290087E-05 -4.19772122620730E-03  8.23808015284103E-04
 -3.67366905193138E-06  5.34038882402376E-06 -5.27274270595662E-07 -3.87991373677065E-06 -2.02415157987254E-05
  2.37999832614630E-05 -1.29088521344685E-05  1.36005247119927E-05 -5.82905599333532E-01  3.98942176599559E-03
 -2.93298770934349E-03  1.84978656522968E-05 -3.99462528403396E-01  2.11817311262928E-03 -1.87415704650949E-03
 -8.91883500353770E-07 -1.76440407195199E-05  4.50779381556215E-05  1.48482668961397E-07 -4.51690510430435E-05
 -3.66011580285251E-06 -2.27566191555786E-03  4.30935314993771E-05  1.88954759212372E-05  6.29403291982558E-06
 -4.21030239468947E-03  8.23268640832495E-04 -5.16245688830379E-05 -9.17624351258499E-06 -5.05481784423388E-07
 -4.06802628867932E-06 -2.86438923098971E-05  1.46699655399464E-06 -3.98501658808463E-05 -2.54224626369915E-06
  7.30833967390547E-05  1.47365226528437E-04 -1.73569786684347E-03 -7.13247573078766E-07 -5.74584062951879E-06
 -3.88154778043852E-05 -1.97311326193409E-06  7.04030860515611E-05  3.64347001216062E-06 -1.36843606728760E-04
 -1.44003510424904E-04  1.66123828243848E-03 -1.08527595106615E-06 -1.78329005213644E-04  2.58444980632174E-03
  1.95813172875862E-04 -1.85846445266018E-03  1.02812413159746E-04 -1.20675565837918E-03  2.10757608221227E-04
 -2.12275387262176E-03  1.16420802737943E-06  1.78910178328702E-04 -2.58562669637458E-03  1.95426814587269E-04
 -1.82129113169265E-03  1.02634250940929E-04 -1.22311722522053E-03 -2.11132799894471E-04  2.17619739901415E-03
 -9.82822158282530E-07 -1.77524590275911E-04  2.58078643932149E-03 -1.95446019272313E-04  1.84382371641797E-03
 -1.02624671280814E-04  1.19284957617416E-03 -2.10480974298187E-04  2.09846784236170E-03  1.30173566180679E-06
  1.80009118337927E-04 -2.58662526801309E-03 -1.96007239415497E-04  1.83518612855267E-03 -1.02808347608589E-04
  1.23292870822411E-03  2.11536005243763E-04 -2.19367316069633E-03  3.39310644772518E-05  8.88655430809804E-05
  6.26986501690223E-05  2.70894399069063E-05 -9.51887586999147E-05 -3.38505101667785E-05 -8.66347451648721E-05
  7.00088827133318E-05  2.51932382984854E-05  8.46894823514304E-05  3.40715605060361E-05  9.06829942806063E-05
 -6.68533973121807E-05 -2.08452779923952E-05  9.79383050481757E-05 -3.36191336533254E-05 -8.34833907514191E-05
 -6.65632519789523E-05 -2.95986752763221E-05 -8.10664523234784E-05  3.91761081062665E-05 -2.23164732931473E-05
  3.83047290547086E-05 -2.15107697781491E-05 -1.57035574341770E-04  1.51683210957400E-04 -1.60261037299651E-04
  1.47001836547432E-04  2.83420288700219E-05 -3.55898397393844E-05  3.06392785536583E-05 -3.27295001786120E-05
* ORBITAL    1   52
 -3.29614428397464E-07 -2.36137149494420E-06 -1.15863209185720E-05  4.04737405871973E-06 -5.12462274759289E-06
 -2.57031341760307E-05  6.28310312099273E-01 -3.44839565229329E-03  3.02632166328012E-03 -1.60131538855696E-05
  3.22477525471675E-01 -1.76591385684287E-03  1.55200326051331E-03  5.62155944071009E-07  1.12700757974871E-05
 -1.49434589997436E-05  4.41780560102809E-07 -1.23979283059299E-05 -8.12527327890465E-06 -4.49076145275017E-03
 -2.50231836071951E-04  2.86531467590101E-05  2.22150927355713E-06 -8.97313098694489E-03 -3.13513876009027E-04
  8.43927297003828E-06 -3.45255018143723E-06 -3.60895711776857E-07 -2.64364692805731E-06 -1.39185179983448E-05
  6.74411823166776E-06 -4.61007358581634E-06 -2.56351060830452E-05  6.28311595962793E-01 -3.44551404094018E-03
  3.02111028503447E-03 -1.61061982004636E-05  3.22476121097973E-01 -1.75202095761810E-03  1.54883999060195E-03
 -5.89407128141903E-07 -1.23455841163504E-05  1.61103266004829E-05  5.61406777084478E-07 -4.70989078271886E-05
 -3.29512967029908E-06  4.50276980725983E-03  2.52662157733592E-04  1.95095985256146E-05  1.01520924748811E-05
  8.97202686917091E-03  3.12077537772059E-04 -1.72728510832079E-06  4.05860735370915E-06  3.32740644422264E-06
  4.29856529011176E-05 -2.41174556292214E-04 -2.39038422947439E-04  7.74444071033822E-03 -8.18240629896418E-05
  3.35786919836979E-03 -2.66932805349656E-07 -1.72642227971064E-06 -4.18941837292119E-06 -4.99384684789403E-05
  1.95986788950987E-04 -2.39641215812935E-04  7.71153672482063E-03 -7.70494601547876E-05  3.15904474886911E-03
  5.23079801477794E-07 -2.84189673601313E-05  4.93247418311076E-06 -1.27873661775869E-04  2.21629583281098E-03
  1.52971440553847E-04 -6.72318282195647E-04  9.59025094275247E-05 -2.19233883261172E-04  1.90203445510334E-04
 -3.48175130885855E-04 -4.74094831881986E-06  1.29349198846935E-04 -2.21530692710117E-03  1.53116111779099E-04
 -6.55608873125556E-04  9.57824653111411E-05 -2.35614797395859E-04 -1.90643730736916E-04  3.89453241735638E-04
 -4.71204557006935E-06  1.29595044926523E-04 -2.21271940071647E-03  1.53196697218699E-04 -6.54822575982581E-04
  9.57868553728710E-05 -2.40610170500745E-04  1.90775389221548E-04 -3.93242905295134E-04  4.85804749046158E-06
 -1.28436418174995E-04  2.21180167413692E-03  1.52999200094436E-04 -6.62268958141490E-04  9.59762004507202E-05
 -2.16613768535770E-04 -1.90203073867903E-04  3.42794832860092E-04  2.33512758202839E-05 -6.25671304202891E-05
 -1.64459387097971E-04  2.49995500599017E-04  1.15289365621277E-04 -2.33780460472313E-05  6.20573624457193E-05
 -1.62187485609126E-04  2.50147902555133E-04 -1.20384194289207E-04 -2.34273270866836E-05  6.22831231391245E-05
 -1.62834398816388E-04  2.51168137458780E-04  1.21549741147090E-04  2.32712284870935E-05 -6.45268369966189E-05
 -1.64448397534986E-04  2.50912849613815E-04 -1.16948263400159E-04 -6.12023507603778E-06  1.44626449202753E-05
  1.45299709781392E-05 -5.82748794650900E-06  1.98881301604843E-04 -2.02431146130834E-04 -2.04535161817951E-04
  1.99128164881444E-04 -6.96592300761080E-05  6.67156527186843E-05  6.77487829257404E-05 -7.02448178727330E-05
* ORBITAL    1   53
 -7.64485685898066E-04 -5.56577977213079E-03 -3.06133558685485E-02 -8.16880994727783E-02 -6.43049040463829E-02
  2.74941313559515E-08  5.70083547299297E-07 -1.76875897383155E-06 -7.76758286798927E-08 -4.36385744298137E-08
 -5.51881346616874E-07  2.31916418364144E-06 -1.77637577697312E-08 -3.86148872915472E-04 -1.19107091962870E-02
  1.98693738593124E-03 -3.25033111876539E-03  6.00928843204970E-03  4.54355727471461E-03 -4.76418843471256E-06
 -2.15512238422230E-08 -4.10900249593447E-04 -3.38766583958640E-03  7.38422772047204E-06  7.28214189766017E-07
  2.40736643995004E-03 -2.72299063398669E-03  7.64573675457206E-04  5.56643000968167E-03  3.06167578896709E-02
  8.16890403793632E-02  6.43039711618690E-02  2.74061198618241E-08  6.34637520738930E-07  2.21385022975146E-06
  3.09613294151770E-07 -2.61856955076188E-08 -2.80049701683643E-07 -1.75597372691214E-06 -1.90291736878607E-07
 -3.86046156795572E-04 -1.19087375770927E-02  1.98043210400535E-03 -3.24991626650696E-03 -6.00388431896039E-03
 -4.54264273741928E-03  3.74282482913094E-07 -1.98828981376763E-07  4.05110392872929E-04  3.38674146068876E-03
 -4.80252967309850E-06 -9.74461744568531E-07 -2.40824404807100E-03  2.72297411455529E-03  8.06781487569553E-08
  6.33617919785918E-07  4.19648703651301E-06 -1.11101986168087E-08 -3.87362792873547E-06  3.94468795424454E-07
 -2.07262574022552E-05 -1.28156217950187E-04  1.36025938189811E-02  3.41787406200141E-08  2.49571233971113E-07
  1.89134672486065E-06  8.00088497542576E-08 -5.49414713526738E-06 -3.36526498080452E-08 -2.86823576594930E-06
 -1.28426658217933E-04  1.36059959743311E-02 -8.38482999886572E-04 -1.04405212301699E-02  2.24486728455826E-01
 -1.17197781498516E-03 -1.78383350292211E-03  6.04457438946703E-03 -4.31558369060313E-02 -3.23113869620142E-03
  1.36463985031537E-02 -8.38467602591933E-04 -1.04403925218508E-02  2.24486566450134E-01  1.17203106592320E-03
  1.78143978778669E-03 -6.04453181136288E-03  4.31526776039457E-02 -3.23116311117316E-03  1.36526482330505E-02
  8.38450456731804E-04  1.04402643356427E-02 -2.24487868997704E-01 -1.17202928944861E-03 -1.78848792801463E-03
  6.04455278674972E-03 -4.31547428480109E-02 -3.23117587298747E-03  1.36528167552597E-02  8.38422530822101E-04
  1.04400411254309E-02 -2.24487679994284E-01  1.17211021584530E-03  1.78475103032467E-03 -6.04448253608793E-03
  4.31526816855504E-02 -3.23126993352579E-03  1.36565373179841E-02 -1.92800335678087E-02  2.82121765785960E-01
  1.01006057359907E-02 -1.70545052028497E-02 -1.51287572863011E-02 -1.92802263678305E-02  2.82120283941605E-01
 -1.01001305671947E-02  1.70560931079105E-02 -1.51287951423224E-02  1.92801491061651E-02 -2.82121036976465E-01
  1.00992975137506E-02 -1.70554400431978E-02 -1.51295147495502E-02  1.92801845756552E-02 -2.82120279070957E-01
 -1.00992899100508E-02  1.70548989146355E-02 -1.51283423978922E-02  6.77431116382177E-02  6.77439386742154E-02
 -6.77446417840802E-02 -6.77442740993923E-02  6.48869894374187E-02  6.48883877653606E-02 -6.48859392895540E-02
 -6.48874008008365E-02  6.91897813520319E-02  6.91911049506595E-02 -6.91909338143722E-02 -6.91895741538487E-02
* ORBITAL    1   54
 -4.45110498787534E-04 -3.30055182767809E-03 -2.09995775588875E-02 -9.20952951649462E-03 -2.82566368936152E-02
 -4.45325747998691E-08 -1.48463410078117E-06  5.71335483170172E-06  4.29437380086266E-07  3.19850499404277E-08
  7.05896178254970E-07 -5.18257334400448E-06 -2.95122385179291E-07 -4.00184104367795E-04 -1.09301806669299E-02
 -1.64134906745063E-02 -7.49138312419640E-03  5.81512740293473E-03  3.82042273090671E-03 -1.85338204153008E-06
  1.11609206851326E-06 -1.12622179473668E-03 -4.88777782583607E-03 -1.80647031829833E-05 -2.86693205917688E-06
  1.84148164133985E-03 -3.08576950074119E-03 -4.45089014315574E-04 -3.30038475194142E-03 -2.09986609446292E-02
 -9.20741194995726E-03 -2.82540225651554E-02  3.71250297408133E-08  7.82523268590453E-08 -3.57320869497467E-06
 -1.05379295533386E-07 -1.30105303080328E-07 -2.63751163512765E-06  8.34465987920828E-06  1.71881689379455E-07
  4.00205870234440E-04  1.09309100727130E-02  1.64175097880793E-02  7.49121969262112E-03  5.81610715634083E-03
  3.81947846800156E-03  1.66457448626434E-05  3.19561338679153E-06 -1.12562484033200E-03 -4.88763082188559E-03
  8.52779841935969E-06  1.99237650346840E-06  1.83890306842779E-03 -3.08730841195780E-03 -6.71362098649170E-05
 -1.19783227903967E-03  4.70954658420161E-02  5.17163380472958E-04 -1.00294069968588E-05 -1.00154037980197E-03
 -5.11872416847844E-03 -5.65344312263746E-07  2.18448462295308E-05 -6.71748969212900E-05 -1.19816102901172E-03
  4.70943288431649E-02 -5.18006368954602E-04  6.44351995502386E-05  1.00141502061667E-03  5.12506224232894E-03
  6.36751327527012E-07 -2.10757661495739E-05 -1.00509996045002E-03 -1.17001143399094E-02  2.21699171115754E-01
 -1.22241907798633E-03 -2.85791392738092E-03  5.90342642551649E-03 -4.60091907785310E-02 -3.24439623290023E-03
  9.53539494280068E-03 -1.00510617698329E-03 -1.17001891444835E-02  2.21700717365272E-01  1.22219335823730E-03
  2.86026618183206E-03 -5.90346001586233E-03  4.60207927552902E-02 -3.24427150721224E-03  9.51927197392733E-03
 -1.00507780927281E-03 -1.16999660700658E-02  2.21703711269434E-01  1.22222106691696E-03  2.86873410513657E-03
 -5.90340994960832E-03  4.60182642367676E-02  3.24427613175254E-03 -9.52188236772099E-03 -1.00507732821136E-03
 -1.16999324498424E-02  2.21698517967455E-01 -1.22250384544155E-03 -2.85038937716482E-03  5.90335808704080E-03
 -4.60137588026804E-02  3.24449228793167E-03 -9.53159830379380E-03 -1.92918973217124E-02  2.78449334816599E-01
  9.47095848269889E-03 -1.66912997270362E-02 -1.44832818948385E-02 -1.92920643023187E-02  2.78447461724853E-01
 -9.47221289062268E-03  1.66936545817140E-02 -1.44834424066077E-02 -1.92919104832000E-02  2.78450045603588E-01
 -9.47212786213935E-03  1.66943025974226E-02  1.44851360368006E-02 -1.92920109736511E-02  2.78447097851343E-01
  9.46986705450328E-03 -1.66903332704151E-02  1.44807439924655E-02  6.38234833930138E-02  6.38258093967801E-02
  6.38243500795264E-02  6.38242067048303E-02  6.27397238519274E-02  6.27381574731613E-02  6.27358083250475E-02
  6.27403888407885E-02  6.39758527056330E-02  6.39770671319531E-02  6.39781271202663E-02  6.39751880844700E-02
* ORBITAL    1   55
  7.52239366481547E-08  5.50774896893936E-07  2.76564024399574E-06  3.92001198185558E-06  6.97512737569314E-07
  5.12129197465646E-04  1.40802512625780E-02  1.20957850591662E-02  6.58259004174413E-03  4.53693124804170E-05
  1.97529607630984E-03 -2.40470961520349E-02 -4.84326075993893E-03 -1.40682022218362E-07 -3.04679443527362E-06
 -2.41707798896471E-06 -4.90114892586489E-07 -4.24104297311984E-06 -2.56134968020519E-06 -5.76892111871064E-03
 -2.71467229055007E-03 -9.90708861244132E-06 -2.72187800757119E-06 -1.13509636410417E-02  1.15207571715313E-03
 -5.01631151946774E-06 -1.56402929716361E-06  8.81147588399758E-08  6.49119293260060E-07  3.54110671258932E-06
 -6.36994831319178E-06  1.45458012300277E-06 -5.12147937748412E-04 -1.40807017559883E-02 -1.20975271571483E-02
 -6.58203182767743E-03 -4.53596685403659E-05 -1.97527088261271E-03  2.40475336021224E-02  4.84410008339084E-03
  1.64536269165900E-07  3.42302219913832E-06 -5.10458595270098E-06  1.07785065457565E-07  7.84036161642235E-06
  2.99973103223869E-06 -5.77096061620452E-03 -2.71402594633492E-03  5.59243782790800E-06  1.50490534502088E-06
 -1.13449875284588E-02  1.15402791356954E-03  9.29394631185623E-06  2.66008358146989E-06  5.26969923072968E-08
  4.54547522203645E-07  2.55447832571976E-06 -2.53122171551989E-07  1.43695175978085E-05  3.01462186128351E-07
 -1.60079707676742E-05 -6.56858391426403E-04 -5.54812178340892E-03  4.73272150899484E-08  3.97255011134610E-07
  3.65586332711961E-06  1.82790230723832E-07 -1.04186623209341E-05 -4.54241068584850E-07  2.34825972120812E-05
  6.55811673457251E-04  5.56801964203376E-03  1.22275149274092E-03  1.31659743208343E-02 -2.07845041217745E-01
  1.55114123916021E-03 -1.30843645704863E-04 -5.83175696325804E-03  4.82717860040521E-02  3.24027660880678E-03
 -1.52952982337396E-02 -1.22269094307297E-03 -1.31654966077998E-02  2.07847434553015E-01  1.55132467828483E-03
 -1.38075936028021E-04 -5.83165156133139E-03  4.82755137704358E-02 -3.24027183783006E-03  1.52868132836509E-02
  1.22268861644726E-03  1.31654738727688E-02 -2.07844893303167E-01 -1.55135208962469E-03  1.37381543775663E-04
  5.83164935980405E-03 -4.82699091045184E-02 -3.24040296337995E-03  1.53012589624153E-02 -1.22270540405263E-03
 -1.31656120837306E-02  2.07848363459944E-01 -1.55123849598927E-03  1.36148360778316E-04  5.83166887774015E-03
 -4.82781915675067E-02  3.24024212837992E-03 -1.52824781475345E-02 -2.00037336294530E-02  2.86789906360629E-01
  6.77911493679159E-03 -1.60017588227875E-02 -1.29431271777017E-02  2.00039508573930E-02 -2.86788370191384E-01
  6.77716918992964E-03 -1.60027079050529E-02  1.29451401100577E-02 -2.00038141348826E-02  2.86789188045569E-01
 -6.77738714441710E-03  1.60012630133072E-02  1.29424801592043E-02  2.00037853505443E-02 -2.86790148196763E-01
 -6.77855139618268E-03  1.60036372833080E-02 -1.29454740011070E-02  6.41249035228991E-02 -6.41293431936966E-02
  6.41257331731815E-02 -6.41284563772983E-02  6.52285361646270E-02 -6.52281717653674E-02  6.52281375391126E-02
 -6.52257997584983E-02  6.31997010816778E-02 -6.31994309372113E-02  6.32005054500445E-02 -6.31996034141081E-02
* ORBITAL    1   56
  1.77754971439690E-07  1.29303673013440E-06  6.60955721518104E-06 -1.62393138371701E-06  2.23469464796060E-06
  5.02743466320458E-04  1.39808627313995E-02  7.60835188830328E-03  5.99814348617445E-03  5.34810316451823E-05
  1.87585831429778E-03 -2.03330277715813E-02 -4.35494612958856E-03 -3.10801868436343E-07 -6.66732716727663E-06
  6.74707682827896E-06 -2.62746292147191E-07  2.22634357483390E-06  6.49287433378255E-07 -5.06044969391724E-03
 -2.95879246262682E-03 -1.75471969209352E-05 -3.53790285150691E-06 -5.44232744029435E-03  3.40485483769364E-03
 -5.69055806556846E-06  3.13309259901423E-07  1.86248073738726E-07  1.36521152466669E-06  7.09497008298720E-06
 -3.91432824742132E-06  4.18853033137765E-06  5.02798967725299E-04  1.39820364254953E-02  7.60959086044765E-03
  5.99774286860611E-03  5.33979604397740E-05  1.87410354679367E-03 -2.03299018325933E-02 -4.35550937971727E-03
  3.10440832001137E-07  6.50640433864982E-06 -1.34996463826489E-05 -1.19586035773744E-07  6.75808388102070E-06
  2.86185524132081E-06  5.06383467854541E-03  2.96097624804749E-03 -1.66804540637815E-05 -1.47272656459713E-06
  5.43769270562264E-03 -3.40472271587118E-03  3.96536618540605E-06  1.26594672676508E-06 -3.33849656700489E-04
 -2.44779566045425E-03 -1.67145744830668E-02  3.35899464990706E-04 -6.53856421317004E-03 -1.96267008989644E-04
 -8.36031184459179E-03 -3.81473196175393E-07  1.50061326106328E-05  3.34287320617727E-04  2.45133346992188E-03
  1.67367348467215E-02  3.36742200544684E-04 -6.55554050156438E-03 -1.98605820929810E-04 -8.27301535301615E-03
 -4.13289015075445E-08 -4.43628646622419E-06  1.22354994113964E-03  1.31593535029684E-02 -2.06323528336431E-01
  1.60115489366063E-03 -2.06238148343183E-03 -5.83166820013273E-03  4.68299049887306E-02  3.25431180234274E-03
 -1.76056312885025E-02 -1.22356272183939E-03 -1.31594502054381E-02  2.06326690872185E-01  1.60118780540579E-03
 -2.06930277072406E-03 -5.83154987357440E-03  4.68405303220165E-02 -3.25412829682668E-03  1.75824724056643E-02
 -1.22358992307425E-03 -1.31596587845947E-02  2.06327369430840E-01  1.60108649133260E-03 -2.06507171862800E-03
 -5.83154759049707E-03  4.68414111604014E-02  3.25409089970447E-03 -1.75806718478504E-02  1.22346255244667E-03
  1.31586757115917E-02 -2.06327090732765E-01  1.60125144424992E-03 -2.06028264857823E-03 -5.83155289271621E-03
  4.68293208233332E-02 -3.25437279782297E-03  1.76092172237711E-02 -2.00286190198932E-02  2.87217518568252E-01
  6.90706066539525E-03 -1.61415116175466E-02 -1.30747081858594E-02  2.00287890027506E-02 -2.87216623652983E-01
  6.90553432381878E-03 -1.61435311735335E-02  1.30785436517636E-02  2.00286705376021E-02 -2.87217083656856E-01
  6.90498712971240E-03 -1.61421401876231E-02 -1.30773925680288E-02 -2.00287760748714E-02  2.87215626800507E-01
  6.90592213836337E-03 -1.61408663707692E-02  1.30729789245616E-02  6.45657771051315E-02 -6.45724396059640E-02
 -6.45719866334306E-02  6.45668487615991E-02  6.48914068115039E-02 -6.48889592525737E-02 -6.48879418422253E-02
  6.48918102298308E-02  6.34395972368995E-02 -6.34392895303905E-02 -6.34392510713625E-02  6.34393226625195E-02
* ORBITAL    1   57
 -1.30146997974725E-03 -9.59513975140423E-03 -5.87650657815138E-02  5.54767598802398E-02 -1.36278439004108E-02
 -1.86036065383267E-07 -9.35430807469430E-06  2.56475821501633E-05  1.94060805709555E-06 -1.28186637363680E-07
 -3.58140292089768E-06 -1.08143087762929E-05 -2.36129626408407E-06  1.44925757786554E-03  4.07264574440276E-02
 -2.37866055028378E-02  2.68056093259000E-03 -2.75823533921401E-02 -9.36164813584086E-03 -6.51774711746195E-05
 -3.94005734592765E-06 -6.11800408842542E-03  1.93599362601919E-03 -1.80990751250374E-04 -2.21828625477446E-05
 -2.01686488484096E-02 -6.27876711185616E-03 -1.30157132887108E-03 -9.59585580908655E-03 -5.87682780170710E-02
  5.54707285046400E-02 -1.36181097053443E-02  2.11876351683554E-07 -2.19974536046763E-06  1.25710221599054E-05
  2.43079915586088E-06 -8.50145427873776E-07 -1.64692233511066E-05  2.81240365466650E-05 -6.06005080904568E-07
 -1.44931353607658E-03 -4.07252502089357E-02  2.37683903728101E-02 -2.68017802661962E-03 -2.76193485990731E-02
 -9.35700521877768E-03  1.68492347834304E-04  1.62275196901495E-05 -6.11501389215389E-03  1.92572216814372E-03
  7.77401142634490E-05  1.08060030173131E-05 -2.01607601634463E-02 -6.29379383856349E-03 -1.09916441902721E-03
 -1.55965020338488E-02  6.34712727304731E-01  1.70830538993772E-03 -2.97447844210266E-03 -3.66181092568838E-03
  1.63047478546139E-02 -1.93101594542524E-06  8.85017031306131E-05 -1.09945754369661E-03 -1.55991712497727E-02
  6.34700367572721E-01 -1.71622173657104E-03  3.45862534679250E-03  3.66187670835388E-03 -1.62861745710206E-02
  2.77965141143619E-06 -8.68004386564858E-05  5.30858856561148E-05  2.12216097645336E-04  2.11506599429790E-02
  5.89671008324557E-04 -4.19023200801261E-03 -4.86083997576971E-04 -2.49529719688943E-03  1.06398337507370E-03
 -2.18180125661943E-02  5.27930288658601E-05  2.09652746285399E-04  2.11627062977042E-02 -5.92258775665788E-04
  4.26040472965821E-03  4.85347068878790E-04  2.58285696581224E-03  1.06565567387490E-03 -2.19545360646343E-02
  5.29827794421861E-05  2.11131554894513E-04  2.11760142188827E-02 -5.92105309973567E-04  4.29347114678854E-03
  4.85773544637330E-04  2.57638763108642E-03 -1.06529205147178E-03  2.19530921914064E-02  5.27373339300039E-05
  2.09542324024736E-04  2.11317410450111E-02  5.89891113328012E-04 -4.16388997338685E-03 -4.85721837392320E-04
 -2.50529940650967E-03 -1.06412505766576E-03  2.18324516604779E-02  2.60461983111819E-03 -4.74620785750000E-02
  2.16773814216432E-03 -3.70485539306818E-03 -2.88570531693706E-03  2.60512977338173E-03 -4.74565172189250E-02
 -2.18415740791482E-03  3.71902368659271E-03 -2.89658790361145E-03  2.60513926425928E-03 -4.74523397005581E-02
 -2.18670018263259E-03  3.72674917082714E-03  2.90293966212792E-03  2.60505287952026E-03 -4.74621314500004E-02
  2.16569305302527E-03 -3.70149894549459E-03  2.88057642619599E-03 -1.28219001956589E-02 -1.28144568047065E-02
 -1.28170498511671E-02 -1.28226477434962E-02 -1.26597177388577E-02 -1.26860468724467E-02 -1.26882474391435E-02
 -1.26566263481875E-02 -1.11919383181268E-02 -1.11867402152465E-02 -1.11862318275380E-02 -1.11978673315835E-02
* ORBITAL    1   58
  1.26815181645637E-06  9.25682898015390E-06  4.75487084223547E-05 -1.97496460315652E-05  2.08998904370707E-05
 -7.58572630336240E-04 -2.13639664075139E-02  2.09040259809103E-02 -8.86972239461370E-04  1.64829335202072E-03
  4.64553204194543E-02 -4.57334006338614E-02  2.08402194084627E-03 -2.09438825869747E-06 -4.25711807993065E-05
  6.00079275545362E-05 -1.28857884432624E-06 -1.32456845885240E-05  7.23457927585231E-06  3.63963728760781E-02
  1.06567103515140E-02  1.31248357308828E-06 -2.85208300480473E-05 -1.93009592542889E-02 -5.60387112038855E-03
  1.48971039444762E-04  2.12875245252002E-05  1.05620837437502E-06  7.73477027440734E-06  3.97541869565841E-05
  5.36189070285063E-06  2.25228717378217E-05 -7.58644664750522E-04 -2.13665878380610E-02  2.08862999804178E-02
 -8.86548270328306E-04  1.64833048279624E-03  4.64588799697015E-02 -4.57105511183388E-02  2.08151025288685E-03
  1.66053055691429E-06  3.55504794604723E-05 -5.46109934265343E-05  5.38032159816377E-07 -1.80587601529750E-05
 -5.48569010804929E-06 -3.64015950114533E-02 -1.06528139074796E-02 -1.58566180468991E-04 -2.21621419378221E-05
  1.93158764227378E-02  5.59624255626020E-03  1.19302673338432E-04  1.82782504195788E-05 -1.05429966049321E-03
 -1.51756788141126E-02  6.61993578122215E-01  1.19499986245629E-03  3.87166777720059E-03 -2.52223525310563E-03
 -3.56686933212789E-04  1.00871814089041E-06 -5.79114435111335E-05  1.05694083202158E-03  1.51971023059870E-02
 -6.61855849733678E-01  1.20783708316643E-03  3.17408164372156E-03 -2.53315380850885E-03 -8.87682167076386E-05
  1.88916036256135E-06 -7.68021207511731E-05  3.85848802193407E-05  4.85661352191435E-04 -1.50979236955732E-02
 -2.46801499251553E-04  5.09275509855116E-03  2.99321547915491E-04 -4.86876406686953E-04 -3.79763841206735E-05
 -1.23711797493005E-03 -3.88427322622520E-05 -4.87657240802442E-04  1.51273979456283E-02 -2.46894309683301E-04
  5.07388246752067E-03  2.98863674856267E-04 -4.12148020162585E-04  4.00052475883018E-05  1.04424680827844E-03
 -3.89757294253848E-05 -4.88638887820228E-04  1.51133358198321E-02 -2.46644926649891E-04  5.07060865726369E-03
  2.98863047396751E-04 -4.46316884164272E-04 -3.99287920162626E-05 -1.10601596040193E-03  3.83851233954992E-05
  4.84168464836372E-04 -1.51174051884111E-02 -2.47120090013422E-04  5.12712040962782E-03  2.99423358347422E-04
 -4.78347097855120E-04  3.81798578964692E-05  1.20362894239992E-03  2.85791998440817E-05  1.62731790433992E-03
 -4.08326677898825E-04 -1.69980897276568E-03  7.35849503296977E-04 -2.97802152596687E-05 -1.65090794564493E-03
 -4.11915402084326E-04 -1.71986447497831E-03 -6.90085899836339E-04 -3.01380021391938E-05 -1.64979091525133E-03
 -4.18994121510518E-04 -1.70753268737756E-03  6.98487403354718E-04  2.85830440296187E-05  1.62703102951371E-03
 -4.06166367285888E-04 -1.70422894035571E-03 -7.33394125309023E-04 -1.88472395965481E-04  1.49157096397112E-04
  1.49348462239834E-04 -1.84550640514345E-04  9.76124423118274E-04 -9.45807415352279E-04 -9.54419230298651E-04
  9.69048040938330E-04 -2.18721711183476E-06  1.28052413183878E-05  1.61558358698696E-05 -4.39821873988562E-06
* ORBITAL    1   59
  3.83424381763813E-04  2.85289171422435E-03  1.89071999922441E-02 -1.00021221299737E-01 -1.76855703634386E-02
 -5.50220009121976E-08 -1.15747500505372E-06  4.32590283013221E-06  2.52169742793252E-07  9.48780003865319E-08
  1.16849847777484E-06 -2.60970487762896E-06  2.53893346470842E-07  6.75024685449653E-04  1.78746275143721E-02
 -2.59621804703217E-02 -6.11549854759255E-04 -1.47463733211821E-02 -5.52613078089267E-03  1.28556508955708E-05
 -8.15659426005054E-07 -5.05915328284414E-04 -1.71852415911448E-03 -1.77955131156523E-05 -2.09893959537369E-06
 -8.60738820074055E-03 -3.88527816845762E-03 -3.83512221495406E-04 -2.85354936598326E-03 -1.89107131851151E-02
  1.00019153792045E-01  1.76896107142087E-02 -8.19172027163887E-08 -1.77492166636503E-06 -1.25393746777782E-06
 -5.20841127602190E-07  9.51733991132028E-08  1.16682063102858E-06  4.72511463133842E-07  5.01060758429470E-07
  6.74947964368753E-04  1.78732761162270E-02 -2.59559144566820E-02 -6.12582524237550E-04  1.47357294830344E-02
  5.52411069859365E-03 -1.72958974478034E-06  5.74614663482325E-07  5.13929939077906E-04  1.71866850866791E-03
  1.49836959214997E-05  1.08608532183124E-06  8.61760669453110E-03  3.88516840319705E-03 -1.32463049169926E-07
 -1.03884118510243E-06 -6.71722533778421E-06 -1.98125785954299E-07  1.67663059627394E-05 -6.74786745552109E-07
  4.19565245462953E-05  1.24934008753592E-03 -1.93180742064847E-02  1.38440122473771E-08  1.61264906234055E-07
  6.18158502293141E-07  1.32343820035557E-09  4.01611539633488E-06 -3.22685989158477E-07  2.00989970069797E-05
  1.24960086988965E-03 -1.93131288378475E-02  7.21266914805338E-04  9.29460313109272E-03 -3.61836098491444E-01
 -1.53100193128485E-03  1.86059217060142E-02 -8.93449377690357E-04  8.99270801667549E-03 -1.14367047864939E-03
  1.32176280722565E-02  7.21263181148591E-04  9.29454693675683E-03 -3.61833809312026E-01  1.53087701633790E-03
 -1.85969202048947E-02  8.93347084346175E-04 -8.98637955800481E-03 -1.14363438095074E-03  1.32016360051708E-02
 -7.21241104804209E-04 -9.29439034930232E-03  3.61837302868576E-01 -1.53093343940617E-03  1.86093077338938E-02
 -8.93408607566325E-04  8.99441782348303E-03 -1.14366033431453E-03  1.32118114651373E-02 -7.21217426142908E-04
 -9.29418826221603E-03  3.61835689154445E-01  1.53075251673134E-03 -1.86039111929130E-02  8.93330468879970E-04
 -8.98524128381934E-03 -1.14347151236009E-03  1.32005832782383E-02 -8.35239328466132E-03  1.71000720688972E-01
 -3.30489895770677E-02  9.50838780687945E-02  5.79330402807438E-02 -8.35273575544743E-03  1.70998231790787E-01
  3.30482290564380E-02 -9.50844976172448E-02  5.79318942042896E-02  8.35244448733781E-03 -1.71000515567209E-01
 -3.30494922786413E-02  9.50845406466466E-02  5.79334303888105E-02  8.35235174693706E-03 -1.71001954690375E-01
  3.30476289933918E-02 -9.50826010373027E-02  5.79317695987458E-02  7.86075677905341E-02  7.86093697901156E-02
 -7.86067640488741E-02 -7.86093974601561E-02  8.22315277057671E-02  8.22292850822885E-02 -8.22306066386573E-02
 -8.22282706793133E-02  7.05822951398696E-02  7.05843811460735E-02 -7.05840474661010E-02 -7.05846921744040E-02
* ORBITAL    1   60
  3.61807868217649E-04  2.66580306194606E-03  1.64116966669810E-02 -5.46914899281469E-02 -3.77009582658072E-03
  2.70794099806550E-08  2.15896577190467E-07 -4.09933652686189E-06 -2.55193577624877E-07 -1.00768738699011E-07
 -2.49641250020284E-06  6.00441196784846E-06 -1.61082215905485E-07  7.74016349956510E-04  2.10170960982632E-02
 -4.59146007181859E-02 -3.68397491400334E-03 -2.38387574313659E-02 -7.61275527146101E-03  1.02800633252806E-06
 -1.72791456725208E-06 -6.02084382667421E-03 -2.86942166155876E-03 -1.89750684357449E-05 -1.62127685422290E-06
 -1.63206942617127E-02 -5.58144512508507E-03  3.61733888467689E-04  2.66524519518976E-03  1.64087784071362E-02
 -5.46998031589535E-02 -3.77699250486071E-03  1.66886707098482E-09 -4.53572849710075E-07  1.00112728732335E-05
  1.05770595100719E-06 -2.36477735334718E-08 -3.11761063373788E-07 -5.82745819867575E-06 -6.05576366497772E-07
 -7.74062446630428E-04 -2.10183119654930E-02  4.59035713239221E-02  3.68492349356539E-03 -2.38572225398660E-02
 -7.60790269248301E-03  2.18734805929097E-05 -9.85669363527981E-08 -6.02035685688203E-03 -2.87288584349289E-03
  5.65658511523549E-06 -9.85863149575610E-07 -1.63015889563109E-02 -5.58332444436296E-03 -2.70181455365177E-05
 -1.03971035379635E-03  9.89025031912529E-02  9.56915296883038E-05  5.12932405456581E-03 -4.66317379599635E-04
 -1.21766509283017E-02  2.90844939692862E-07 -1.13061625818077E-05 -2.69936214505560E-05 -1.03957611039949E-03
  9.89034621978141E-02 -9.62891295917413E-05 -5.09449241222615E-03  4.66467153298157E-04  1.21609893128091E-02
 -2.58268665221400E-07  1.21996576590534E-05  6.49389334551146E-04  8.73755005494666E-03 -3.63619339799703E-01
 -1.56764317179528E-03  1.91253710123919E-02 -1.01029894058640E-03  8.42262736682372E-03 -1.04267097495450E-03
  1.16561153275640E-02  6.49324448856721E-04  8.73701913289201E-03 -3.63618894115310E-01  1.56741373997457E-03
 -1.91100516345272E-02  1.01011126647071E-03 -8.42329614737045E-03 -1.04246760531063E-03  1.16495769674880E-02
  6.49349421935868E-04  8.73719610768987E-03 -3.63619869817117E-01  1.56736404856405E-03 -1.91159074929908E-02
  1.01015005672025E-03 -8.42051332899269E-03  1.04252011606043E-03 -1.16459300426157E-02  6.49303045924228E-04
  8.73687105113081E-03 -3.63621159959527E-01 -1.56747701970991E-03  1.91176130731790E-02 -1.01008110313578E-03
  8.42844505897865E-03  1.04240329029653E-03 -1.16602170789602E-02 -8.28393477909940E-03  1.67849308460404E-01
 -3.30223156608064E-02  9.56020307942606E-02  5.77887867207675E-02 -8.28419914618034E-03  1.67848536555216E-01
  3.30208880702158E-02 -9.56006218873578E-02  5.77858875542147E-02 -8.28406987644848E-03  1.67847921567049E-01
  3.30223564192955E-02 -9.56015566444858E-02 -5.77887687120109E-02 -8.28379357352785E-03  1.67851810067965E-01
 -3.30221159842711E-02  9.55998187573718E-02 -5.77867245496488E-02  7.67204526315863E-02  7.67209352185851E-02
  7.67212537359767E-02  7.67216398199413E-02  8.02986226408678E-02  8.02958492037247E-02  8.02968169785667E-02
  8.02971231432649E-02  6.84046035356911E-02  6.84084019466329E-02  6.84062887727460E-02  6.84072880347628E-02
* ORBITAL    1   61
 -1.26815052850843E-07 -9.11349788730239E-07 -4.42339446948961E-06 -1.18589083981549E-05  1.72278475926537E-07
 -6.46232470923710E-04 -1.78360522433588E-02  4.47703710312521E-02  3.07251759322808E-03 -4.47541876329369E-04
 -1.20634502731278E-02  1.94939695775534E-02 -9.39342085510426E-04  2.18246256456517E-07  5.05077683962234E-06
  1.18937107440005E-05  1.49203440420570E-06  4.59969875672991E-06  4.17376524220918E-06  1.78118445202187E-02
  5.23998158112487E-03  1.87076880291061E-05  6.56540547985994E-06  3.28953429227435E-02  9.93829876293974E-03
  3.02278435499665E-05  6.66995654444190E-06 -1.78024836730011E-07 -1.31383623332916E-06 -7.01844201756555E-06
  1.55888680208907E-05 -3.96952537557756E-06  6.46306292926879E-04  1.78377560986029E-02 -4.47669489548662E-02
 -3.07412693255092E-03  4.47480176184477E-04  1.20626169206116E-02 -1.94926806665152E-02  9.37188727642019E-04
 -3.39398870658523E-07 -6.82037035672044E-06  1.35750930121335E-05  1.34712690412633E-07 -3.18123994046951E-05
 -9.72377070886461E-06  1.78172700754560E-02  5.23971365184127E-03 -1.83630208153480E-05 -5.08563591071015E-06
  3.28786440475755E-02  9.93359329012939E-03 -7.29806987982484E-06 -4.70953113561114E-06 -3.66158364230130E-08
 -3.47150279644147E-07 -3.52179234543997E-06 -1.03428215467343E-07  1.28171740572302E-05 -6.71691201994902E-07
  4.74166495791794E-05  1.21479146720631E-04 -7.71388475861066E-03 -9.42945414535611E-08 -8.12832301841276E-07
 -6.52939323097665E-06  2.22986146202389E-07 -2.20284015140436E-05  1.11857818901722E-06 -6.94511255643538E-05
 -1.18581831553727E-04  7.64260159757818E-03 -5.48784604485236E-04 -8.11827523955902E-03  3.80780151971304E-01
  9.58886762049276E-04 -1.56892502755149E-02  8.99614830448438E-04 -9.42618070627832E-03  9.55277241691787E-04
 -1.15605504702842E-02  5.48644848653179E-04  8.11718078584706E-03 -3.80782496942687E-01  9.58474094689101E-04
 -1.56735477757107E-02  8.99211676724759E-04 -9.42923654181055E-03 -9.55137124309670E-04  1.15609904360456E-02
 -5.48598468542319E-04 -8.11680400358675E-03  3.80780362257224E-01 -9.58310179798639E-04  1.56752837237088E-02
 -8.99299833853882E-04  9.41638752343934E-03 -9.54902078104110E-04  1.15361930065974E-02  5.48732004670523E-04
  8.11786824196874E-03 -3.80784127337129E-01 -9.58776790623342E-04  1.56837775487034E-02 -8.99351286473371E-04
  9.43654118844435E-03  9.55248206537689E-04 -1.15810898022191E-02 -8.15068335297490E-03  1.54523773873034E-01
 -2.51531072210652E-02  1.00040442928640E-01  5.93230008999705E-02  8.15077133165673E-03 -1.54523977297612E-01
 -2.51496469502470E-02  1.00037815185007E-01 -5.93227496330338E-02 -8.15087666492782E-03  1.54522185713180E-01
  2.51518586313418E-02 -1.00038086602925E-01 -5.93218277932758E-02  8.15072592093589E-03 -1.54523555263613E-01
  2.51535998111353E-02 -1.00041094900716E-01  5.93257872761014E-02  7.05132891072711E-02 -7.05102632564288E-02
  7.05127081091689E-02 -7.05096939821197E-02  7.27606766150774E-02 -7.27598683404878E-02  7.27579791035298E-02
 -7.27635433619824E-02  7.37687989333304E-02 -7.37729096189654E-02  7.37718475747464E-02 -7.37701827695650E-02
* ORBITAL    1   62
 -2.56896732428175E-07 -1.86272761023680E-06 -9.53536328866477E-06  4.76751513591391E-07 -2.49998461698660E-06
 -7.40664454658131E-04 -2.00382215497414E-02  4.19166263892047E-02  1.65057480222912E-03 -3.99031612983003E-04
 -1.07045096964549E-02  1.45733393334858E-02 -1.71812559229216E-03  4.57735225358518E-07  1.00967251425732E-05
 -7.17478556407779E-06  6.30443567554338E-07 -1.80014664470008E-06 -1.32628128872694E-06  1.40141377217465E-02
  5.33641519613503E-03  2.39958352756653E-05  4.66005120530586E-06  2.04329313110661E-02  8.65852856563994E-03
  2.00263667635567E-05 -1.42922509501298E-06 -2.69618884854611E-07 -1.97671827474362E-06 -1.03607751914168E-05
  9.33244645160763E-06 -5.55036730720786E-06 -7.40820616717837E-04 -2.00417043602249E-02  4.19150051867217E-02
  1.65185763706452E-03 -3.98801622978751E-04 -1.06991454116351E-02  1.45610555068267E-02 -1.71696955827201E-03
 -4.65260165064080E-07 -9.96683381603172E-06  2.04272448908866E-05  9.53646614235038E-08 -7.16587943562887E-06
 -6.53695627888081E-06 -1.40278017708850E-02 -5.34138524283062E-03  3.16806871466742E-05  6.12483061824760E-07
 -2.04214511337427E-02 -8.65870257010700E-03 -6.24510238105346E-06 -1.00456268460325E-06 -1.09171791374318E-04
 -1.03895989870814E-03  2.08886798541412E-02 -7.48755670700813E-04  2.44836515903209E-02 -6.28497466478793E-04
  5.65141751532282E-03  1.02189260304588E-06 -3.92350124501390E-05  1.08534834558549E-04  1.03379296082977E-03
 -2.09194932355512E-02 -7.49690035714092E-04  2.44868367374347E-02 -6.25012010284454E-04  5.51245366968690E-03
 -1.23064679181423E-07  1.10013489204725E-05 -5.20367684742527E-04 -7.89899586026419E-03  3.80555725080923E-01
  7.79308176049229E-04 -1.03918542061631E-02  9.03009943535052E-04 -5.97371594328179E-03  8.29431665194232E-04
 -6.03166471169773E-03  5.20361182612956E-04  7.89893652322274E-03 -3.80561053122424E-01  7.79252825332271E-04
 -1.03805542878260E-02  9.02753766953929E-04 -5.99047894258172E-03 -8.29671915419045E-04  6.06153473634898E-03
  5.20373852731350E-04  7.89903741846550E-03 -3.80564509491416E-01  7.79388177111122E-04 -1.03923270510153E-02
  9.02777097333426E-04 -5.99235136972105E-03  8.29711537517042E-04 -6.06785108398266E-03 -5.20231777491198E-04
 -7.89793985497594E-03  3.80561094192724E-01  7.79127338695187E-04 -1.03941413838069E-02  9.02874181036641E-04
 -5.97143708839997E-03 -8.29284852470581E-04  6.02557191589577E-03 -8.15255512267732E-03  1.53488651149643E-01
 -2.57620178035425E-02  1.01448752558312E-01  6.02732118583316E-02  8.15294490630566E-03 -1.53484747700284E-01
 -2.57606747313216E-02  1.01450816783708E-01 -6.02781626961922E-02  8.15273140815488E-03 -1.53487648795239E-01
 -2.57621274447684E-02  1.01449982655514E-01  6.02769377461365E-02 -8.15256079804056E-03  1.53489923683980E-01
 -2.57609194365718E-02  1.01446406885629E-01 -6.02709582164491E-02  7.03344927859730E-02 -7.03276092926953E-02
 -7.03267018342091E-02  7.03345786121334E-02  7.39150201071386E-02 -7.39195284015950E-02 -7.39180965059437E-02
  7.39125488957168E-02  7.35489505143003E-02 -7.35526955331999E-02 -7.35525436979079E-02  7.35516692843557E-02
* ORBITAL    1   63
 -6.31686859545027E-04 -4.57515237064536E-03 -2.38123394535187E-02 -2.91763084193414E-02 -3.10396979560921E-02
 -1.50541603529153E-08 -6.09927046694356E-07 -1.88013537217628E-06 -1.89539881466674E-07 -1.84892203127860E-08
  9.91120861981518E-08 -3.02999575885069E-06 -4.56025434427332E-07 -4.50691529990921E-04 -1.03504575884143E-02
  3.46901304179264E-03 -2.05830196966049E-03  1.66044749031685E-03  5.86628304907468E-04 -1.73656241844122E-06
 -5.80519555291400E-07  5.08336318045231E-03  7.92864120235871E-04 -5.73540621001841E-07  3.35697277762043E-07
  2.19819221139723E-03  1.07924588468433E-03  6.31751319954738E-04  4.57564698427757E-03  2.38151404805253E-02
  2.91836636597176E-02  3.10383954193737E-02  9.80686785985843E-08  1.74207761231742E-06  1.00150150085746E-06
  4.83548920557664E-07 -1.85323671835841E-07 -3.27027297021708E-06  3.02725434286893E-06 -3.19655448349239E-07
 -4.50675747544260E-04 -1.03503527557233E-02  3.46074147045075E-03 -2.05864288950846E-03 -1.66948353212039E-03
 -5.85556934424641E-04  1.36990122755202E-05  3.24458363244600E-06 -5.08182846403937E-03 -7.92509401658297E-04
 -2.96785440914264E-06 -6.91362621717171E-07 -2.18841638614619E-03 -1.07790546752537E-03  8.52027928411710E-08
  6.55792255803212E-07  3.43013338063411E-06 -3.11741026265338E-07  1.91619297947396E-05  2.53788139902239E-07
 -1.80725057697333E-05 -6.07152885641483E-04  1.82736245608506E-02 -2.65811034077451E-08 -2.56181732982290E-07
 -6.58754598944214E-07 -3.40526659864075E-09 -5.48592469846539E-06  3.20214740165540E-07 -2.18239284474652E-05
 -6.06436556591819E-04  1.82308808805354E-02  1.13526965170209E-04  1.12412274514995E-03 -3.72870483276728E-02
  3.98461904231120E-03 -7.83292069108839E-02  1.17165942604217E-03 -2.64883472738008E-02  1.43362548510017E-03
 -2.44185819110954E-02  1.13440201211805E-04  1.12345306383449E-03 -3.72921244281236E-02 -3.98471549531853E-03
  7.83220869692032E-02 -1.17171233589632E-03  2.64874743033709E-02  1.43369664579537E-03 -2.44166256417413E-02
 -1.13546610172115E-04 -1.12427210513531E-03  3.72879069012910E-02  3.98450616493254E-03 -7.83303062097511E-02
  1.17163828257239E-03 -2.64905308963990E-02  1.43354368511306E-03 -2.44179638961660E-02 -1.13583371968630E-04
 -1.12455277634745E-03  3.72853938136920E-02 -3.98457389129442E-03  7.83353482423470E-02 -1.17152474775097E-03
  2.64881018374137E-02  1.43354014548645E-03 -2.44140177099059E-02  3.28404667977611E-04  5.10775216798712E-03
  2.35782175693292E-01  1.37721573919256E-01 -8.03287049882313E-02  3.28122270381925E-04  5.10413440907254E-03
 -2.35777315248082E-01 -1.37720391337723E-01 -8.03261603508802E-02 -3.28614026514281E-04 -5.10892804585459E-03
  2.35777060997018E-01  1.37720500674754E-01 -8.03250753946691E-02 -3.28541323887806E-04 -5.10920321027159E-03
 -2.35779966417227E-01 -1.37719052763069E-01 -8.03276668988701E-02  2.90921756025931E-02  2.90923562422044E-02
 -2.90943868279867E-02 -2.90934308043095E-02 -1.93251959634349E-01 -1.93252981142077E-01  1.93256946286851E-01
  1.93254663489205E-01  1.80633728403925E-01  1.80637928372300E-01 -1.80635282075312E-01 -1.80634049245091E-01
* ORBITAL    1   64
 -3.42112896207737E-04 -2.49042784384315E-03 -1.34463557571686E-02 -7.10341588704524E-03 -1.09360836026562E-02
 -9.97768570323421E-08 -1.99985227489982E-06  4.44912711303959E-06 -1.37082332372821E-08  1.35666614730513E-07
  2.56032710925971E-06 -9.69869039559222E-06 -5.01817731866239E-08 -5.56417551635133E-04 -1.25305971216258E-02
  2.30239823476672E-03 -3.33149109530712E-03  5.09702533057408E-03  1.14684921562991E-03  9.53341900263822E-06
  2.94609589203612E-06  3.46867716987073E-03 -8.25513107053188E-04 -6.11651736979657E-06 -2.51882108317706E-06
  4.07856575118952E-03  1.43285513050800E-03 -3.42072598083588E-04 -2.49013674442447E-03 -1.34449799562067E-02
 -7.10253735827653E-03 -1.09349253777312E-02  3.29208854442012E-08  5.31368182251551E-07 -4.80205537634320E-06
 -1.88173490607482E-07 -9.54152034339876E-08 -2.10286237757445E-06  1.06714517289804E-05  4.16546176781406E-07
  5.56464288232924E-04  1.25314067965877E-02 -2.28986101933655E-03  3.33217523880440E-03  5.09818253202047E-03
  1.14465167417561E-03  5.65492092352573E-06  2.99159589225483E-06  3.47229747049239E-03 -8.24298931876351E-04
  5.91025130891174E-06  1.18615439023842E-06  4.07844396305437E-03  1.43197291505015E-03  3.52239166072425E-05
  3.33488957232763E-04 -1.60134860969155E-02  1.17895508029746E-05  2.20056614040459E-03 -8.46155539717996E-05
 -8.19188109740978E-03 -7.73602459982350E-07  3.24069458453042E-05  3.52589749052421E-05  3.33782330354938E-04
 -1.60112457635552E-02 -1.20198338475078E-05 -2.18653642919947E-03  8.41073011250046E-05  8.21520592009557E-03
  7.74896376310781E-07 -3.28085882919158E-05  2.10107431750120E-05  4.16420735208252E-04 -3.72476177375842E-02
  3.98004272023308E-03 -7.66709798474083E-02  1.09842780866320E-03 -2.57915490970697E-02  1.10939839246381E-03
 -2.06907200645118E-02  2.09510233066818E-05  4.15958125677254E-04 -3.72514122911771E-02 -3.98009314484049E-03
  7.66590704513160E-02 -1.09850826854162E-03  2.57970664484920E-02  1.10939881945595E-03 -2.06987399009952E-02
  2.10891012614444E-05  4.17021295410530E-04 -3.72432695552759E-02 -3.97996254072551E-03  7.66731608406290E-02
 -1.09839972523854E-03  2.57928345686707E-02 -1.10934038941888E-03  2.06956195961712E-02  2.10782672126209E-05
  4.16946962348081E-04 -3.72474541327045E-02  3.97983531716711E-03 -7.66595863773676E-02  1.09833323563851E-03
 -2.57972688234915E-02 -1.10922770181522E-03  2.06970837371762E-02  2.16194659242754E-04  4.92081547742993E-03
  2.44399047961749E-01  1.31003782529458E-01 -6.88883397235811E-02  2.15912151047743E-04  4.91655542607727E-03
 -2.44393761762569E-01 -1.31003894450275E-01 -6.88848904855981E-02  2.16405587651896E-04  4.92290271205017E-03
 -2.44395836633638E-01 -1.31001812750654E-01  6.88855925703003E-02  2.16250618180959E-04  4.91902483505084E-03
  2.44395915294625E-01  1.31005460133146E-01  6.88827010177805E-02  1.54951383033693E-02  1.54966148294091E-02
  1.54966194549156E-02  1.54967395533693E-02 -1.90351346980017E-01 -1.90352723897219E-01 -1.90357913549098E-01
 -1.90352547745622E-01  1.85756737584226E-01  1.85760429464930E-01  1.85760366833738E-01  1.85756749568918E-01
* ORBITAL    1   65
  1.71071105151206E-07  1.26471837954709E-06  6.55327254341852E-06  1.00223580619189E-05  1.79104583079901E-06
  4.69340353621896E-04  1.06825943352901E-02 -1.38181585276276E-03  2.51373813086205E-03 -4.82028726860688E-05
 -1.57533187894702E-03 -1.06030509970381E-02 -2.72251312692891E-03 -2.98173710956268E-07 -6.28349674400381E-06
  1.35459875909949E-06 -6.99823615626894E-07 -4.46622303345405E-06 -3.98889224437501E-06 -2.15446024098885E-03
 -1.31172113478304E-03 -1.49580345224017E-05 -4.50725920579142E-06 -1.41021056791795E-02 -1.65095374835721E-03
 -6.59704927533325E-07 -6.19213672632581E-07  1.49670542831348E-07  1.10377278843357E-06  6.30932090086590E-06
 -1.15273734106947E-05  1.78056207845468E-06 -4.69354354207695E-04 -1.06832041575385E-02  1.37783555822812E-03
 -2.51357594073753E-03  4.81788649055773E-05  1.57454139259050E-03  1.06057223826490E-02  2.72335055569649E-03
  2.78679280162635E-07  6.03558242979274E-06 -9.83647933205306E-06  3.22211445045773E-08  6.91469574705490E-06
  2.74229507820849E-06 -2.15080925030541E-03 -1.30862066136358E-03 -2.74341078440038E-06  1.21146205907054E-06
 -1.40931545687802E-02 -1.64614528876639E-03  1.72381526230538E-05  3.74121866580615E-06  1.67942515647642E-07
  1.41178789777383E-06  6.07104563937586E-06 -7.60976486152210E-07  4.35840981682569E-05  6.12905734774635E-07
 -2.12558893429095E-05  1.84295592786278E-04 -8.68854394341155E-03  6.83803653578563E-08  5.53922426182576E-07
  6.32492403417207E-06  4.34096781674003E-07 -2.62434111862753E-05 -7.95206709642764E-07  3.64347092302958E-05
 -1.85702597712506E-04  8.70752535669241E-03  3.16427140310659E-05  1.78800410031360E-04  7.95838652165168E-03
 -1.37599133672502E-03  2.04089626386000E-02 -2.24167575567638E-03  4.41694220577336E-02 -2.70316634285117E-03
  4.81863427275677E-02 -3.16574675318125E-05 -1.78890863060969E-04 -7.95799799706120E-03 -1.37583543523908E-03
  2.03906556511573E-02 -2.24167483754777E-03  4.41780616563353E-02  2.70338101952206E-03 -4.82119870250421E-02
  3.16096849185663E-05  1.78515138898164E-04  7.96241130330162E-03  1.37567952423757E-03 -2.03906566154743E-02
  2.24161567993645E-03 -4.41666957377272E-02  2.70300480124481E-03 -4.81816923182938E-02 -3.15935511065528E-05
 -1.78401033213033E-04 -7.95519518273994E-03  1.37575849579362E-03 -2.03902614936069E-02  2.24162525257449E-03
 -4.41785420635856E-02 -2.70324790257863E-03  4.82105634311129E-02  4.29009462350548E-04  6.69156226918201E-03
  1.31519488902008E-01  1.54004398086605E-01 -2.07970591869256E-01 -4.28966409397457E-04 -6.69196637816574E-03
  1.31513517266415E-01  1.54002007542214E-01  2.07974376535800E-01  4.29477982917225E-04  6.69562136406047E-03
 -1.31513806973391E-01 -1.54003706352704E-01  2.07969113815383E-01 -4.29219662856753E-04 -6.69518288330608E-03
 -1.31517396105864E-01 -1.53998954662947E-01 -2.07974938117992E-01  1.36469605156126E-01 -1.36478590451680E-01
  1.36469426838298E-01 -1.36477166021770E-01 -2.26777577534184E-01  2.26783238083535E-01 -2.26785701176616E-01
  2.26786938524752E-01  8.16918351502699E-02 -8.16913750879966E-02  8.16943279350835E-02 -8.16916542052014E-02
* ORBITAL    1   66
  3.38020719927443E-07  2.46169583844098E-06  1.26214439246274E-05 -6.63727461983989E-07  3.98552353479966E-06
  4.72555740973668E-04  1.07226163985170E-02 -1.58382159109246E-03  2.88238463740361E-03  2.77471574450578E-05
  3.52634349329181E-04 -1.15458037118915E-02 -2.47284764261786E-03 -5.74262283133220E-07 -1.24447756216768E-05
  1.56077566072760E-05 -3.05173235384610E-07 -4.63559089633797E-06  2.33890205361690E-06 -6.00277917745533E-04
 -5.57823684617235E-04 -2.57076147815354E-05 -6.77384711714138E-06 -7.74702299627556E-03 -6.75299124886626E-04
 -3.64447426911456E-06  1.93045695094415E-06  3.57754480347579E-07  2.61632538086994E-06  1.35625285907486E-05
 -4.46687659676974E-06  8.67563511333078E-06  4.72652735975449E-04  1.07244517925120E-02 -1.57909455491322E-03
  2.88287196325786E-03  2.75946156125445E-05  3.50072110685072E-04 -1.15409046520252E-02 -2.47342174549784E-03
  5.85077371247294E-07  1.23396375457376E-05 -2.41888943284739E-05 -2.50587248449864E-07  1.41640014320457E-05
  2.66852497027774E-06  6.06567315270490E-04  5.60201011481286E-04 -2.44683260005883E-05 -4.68943799605665E-06
  7.74341380805034E-03  6.74812750200534E-04  1.16922348298689E-05  3.18331295879057E-06 -9.99498404823316E-05
 -8.43668521200647E-04  1.49024039685993E-02  5.86055894356338E-04 -1.10322959898166E-02 -3.81704956255236E-05
 -1.61663763352744E-02 -5.80711075963763E-07  2.97179720161986E-05  1.00730091748804E-04  8.50019426396994E-04
 -1.48640434665539E-02  5.88129862042188E-04 -1.11033159371186E-02 -4.23285136692522E-05 -1.60217420819057E-02
 -1.08785106726604E-07 -1.07562533699469E-05  1.99288072631414E-05  8.97398335595421E-05  7.54796037020887E-03
 -1.34836330587589E-03  1.98297475296434E-02 -2.16017137714149E-03  4.17872229247478E-02 -2.72535354281360E-03
  4.65513931637918E-02 -2.00402020432881E-05 -9.05923305414312E-05 -7.54531796866721E-03 -1.34840490503149E-03
  1.98159574393325E-02 -2.16010490538310E-03  4.18033652084691E-02  2.72573681340382E-03 -4.65915743447438E-02
 -2.00254541923837E-05 -9.04797456367315E-05 -7.54208706723461E-03 -1.34851262550408E-03  1.98265154000279E-02
 -2.16002753645106E-03  4.18037540886002E-02 -2.72573530321041E-03  4.65932189256687E-02  1.97765929693489E-05
  8.85629359923740E-05  7.54180024334290E-03 -1.34823227853466E-03  1.98344363612093E-02 -2.15997538980176E-03
  4.17825818351118E-02  2.72522514109824E-03 -4.65436268168800E-02  4.20560310592746E-04  6.78555258062316E-03
  1.30593552943072E-01  1.55153659740495E-01 -2.08191337710290E-01 -4.20607798510833E-04 -6.78746876515228E-03
  1.30588561506986E-01  1.55150340490431E-01  2.08197234739040E-01 -4.21181432044540E-04 -6.79101474136861E-03
  1.30585990443205E-01  1.55153123019616E-01 -2.08194707130318E-01  4.20527802148974E-04  6.78405415400846E-03
  1.30589996266008E-01  1.55154567003830E-01  2.08186135872977E-01  1.37933337232928E-01 -1.37944707044921E-01
 -1.37943116244944E-01  1.37936050860298E-01 -2.26884243611231E-01  2.26892557042309E-01  2.26896234701514E-01
 -2.26886491669721E-01  8.14661067512475E-02 -8.14663276016580E-02 -8.14659262436599E-02  8.14653976936685E-02
* ORBITAL    1   67
  2.50214047681841E-04  1.81372021315311E-03  9.51492396259884E-03  6.35998474895440E-03  7.83132307734232E-03
  7.22885304039277E-09  2.67298445884111E-07  1.19425613724340E-06  1.33805883950084E-07  1.34504323249246E-08
 -2.39173722206245E-07  8.80159097619949E-07  3.17426621737797E-07 -1.65865003534152E-05 -2.80240712076632E-04
 -9.26953869120246E-03 -1.72646363547319E-03 -2.41558166336971E-03 -1.60926954453450E-03  7.71407102646759E-06
  1.03372444065836E-06  5.41522316303843E-03 -2.86201024332851E-04 -1.31855880458810E-07  1.45465128366096E-07
 -6.33934035216610E-03 -5.46696399997034E-04 -2.50379544098569E-04 -1.81493142565100E-03 -9.52145945726163E-03
 -6.36198492651067E-03 -7.83440307071747E-03 -1.25763386843020E-08 -6.20026331873300E-07 -4.08694199126388E-06
 -9.20661084223098E-07 -1.62319330871641E-08  2.07991452985788E-07  2.05443379986188E-06  3.26264902732409E-07
 -1.68118581702294E-05 -2.85127043830454E-04 -9.25872155801681E-03 -1.72610561520007E-03  2.42250615285297E-03
  1.61101981457071E-03  1.26238596568627E-05  5.87111072786753E-07 -5.40650834988829E-03  2.88343732890128E-04
  7.45374459867110E-07 -5.54352065360108E-07  6.32234313557265E-03  5.44680089646200E-04 -2.18082781551755E-08
 -1.85164024121077E-07 -2.38936168226369E-06  3.08024290185910E-07 -1.04862317623170E-05 -2.78318466778626E-07
  1.40842890919552E-05  4.99207940846339E-04 -1.08519767108951E-02 -1.26019438335096E-07 -9.97418878385020E-07
 -6.39107159900603E-06 -4.30199074419979E-07  2.04131159047094E-05  4.20688467254056E-07 -1.10396137093536E-05
  4.99539880775788E-04 -1.08647420236495E-02 -2.98169473260719E-05 -2.26312313298656E-04 -2.52282022361155E-03
  1.72821329048432E-03 -3.24431730963702E-02 -1.33266414740377E-03  2.53733093246940E-02 -3.27537591447659E-03
  5.98292000657570E-02 -2.97595154707784E-05 -2.25870763729772E-04 -2.52014914676965E-03 -1.72812143971401E-03
  3.24433189359165E-02  1.33265386058343E-03 -2.53676759109016E-02 -3.27543665256895E-03  5.98216816629228E-02
  2.98128272989744E-05  2.26273027386334E-04  2.52094947607888E-03  1.72815073950910E-03 -3.24359323864746E-02
 -1.33261930932498E-03  2.53661406241781E-02 -3.27534897676098E-03  5.98140241283165E-02  2.98687591509586E-05
  2.26708884662813E-04  2.52229816106076E-03 -1.72829007865111E-03  3.24405719792224E-02  1.33260700545757E-03
 -2.53692673876507E-02 -3.27524626791660E-03  5.98180956344983E-02 -1.65545549988019E-05 -2.91282026920626E-03
  1.38697697542121E-01 -1.02500016085734E-01  2.33235582039566E-01 -1.66118455437650E-05 -2.91329611360560E-03
 -1.38695816325535E-01  1.02499776465984E-01  2.33233688799287E-01  1.72280000883587E-05  2.91955864556899E-03
  1.38700606636274E-01 -1.02499910879349E-01  2.33239323443857E-01  1.66314755945235E-05  2.91411188028316E-03
 -1.38698392414714E-01  1.02498305893094E-01  2.33236102531195E-01 -2.20847791174322E-01 -2.20848497624118E-01
  2.20844874238381E-01  2.20851976308590E-01  9.56242050343218E-02  9.56239443821599E-02 -9.56282893661027E-02
 -9.56264102098525E-02  1.21994632074613E-01  1.21997473476825E-01 -1.21994874299742E-01 -1.21995653250375E-01
* ORBITAL    1   68
  1.35267008868859E-04  9.86902565115269E-04  5.38436303570337E-03  1.19543307788669E-03  9.71914883808983E-03
  3.20454274784318E-08  1.06600292435858E-06 -1.60552356978974E-06 -1.32799716892344E-07 -8.81600100304622E-08
 -2.11172248631925E-06  5.54179232793075E-06  1.57750910096333E-07  3.97549788412926E-05  9.87518484400816E-04
 -5.95484855976465E-03 -1.53969317340435E-03 -5.11569054557948E-03 -2.82425296655286E-03 -1.24853792013052E-05
 -9.91858691318003E-08  1.54424964158107E-03 -1.25660776738516E-03  4.74377229219390E-06  2.02400372158231E-06
 -5.11622001160864E-03 -3.63486903372790E-04  1.35267620415038E-04  9.86878299515457E-04  5.38412562239640E-03
  1.19359472043435E-03  9.72107098730330E-03  1.40413691298091E-08  3.75554632034281E-07  6.85656334456514E-06
  1.16015382240938E-06 -4.42121803978232E-10  6.13244477853819E-07 -4.80467130838842E-06 -8.31344920595759E-07
 -3.97997935348734E-05 -9.88846545021281E-04  5.94913480415821E-03  1.53945739698740E-03 -5.12010936636403E-03
 -2.82214961324325E-03 -1.07282672204728E-06 -2.46148459595058E-07  1.54636057341061E-03 -1.25657467710537E-03
 -4.83678534026511E-06 -1.06717896256601E-06 -5.11583263030501E-03 -3.64244967609911E-04 -2.55550804822131E-05
 -2.84427034860586E-04  2.52068922262829E-02  1.80983954862049E-04  8.76522240382770E-03  1.49887470594151E-04
 -8.99672574362955E-03  3.23479351010828E-07 -1.81713121520071E-06 -2.55821292230247E-05 -2.84677748949873E-04
  2.52057470608125E-02 -1.81028497136140E-04 -8.78323177456393E-03 -1.49599515357804E-04  8.96414556944274E-03
 -5.51563758801803E-07  8.68638775486480E-06 -4.60642419937220E-05 -3.44791930590361E-04 -2.68665158412806E-03
  1.55169817543097E-03 -3.01150629609787E-02 -1.46418167399425E-03  2.46177284055301E-02 -3.22124617103325E-03
  5.50213595701363E-02 -4.60493746984130E-05 -3.44666319083114E-04 -2.68837230144959E-03 -1.55159349850080E-03
  3.01054066481560E-02  1.46417103760896E-03 -2.46254432800863E-02 -3.22136436610828E-03  5.50310925663588E-02
 -4.60493400118577E-05 -3.44663283440797E-04 -2.68742374955371E-03 -1.55165722811225E-03  3.01065951970853E-02
  1.46427051940385E-03 -2.46236602103982E-02  3.22138320631871E-03 -5.50276397006752E-02 -4.61250883733258E-05
 -3.45257958674865E-04 -2.68843448849418E-03  1.55176032879410E-03 -3.01107240949908E-02 -1.46408397906810E-03
  2.46179887993558E-02  3.22119782960058E-03 -5.50190638504766E-02 -1.04821273578978E-04 -4.05646970556742E-03
  1.24087527270724E-01 -1.08299046147271E-01  2.40429172988672E-01 -1.04980950650674E-04 -4.05789023875428E-03
 -1.24084829920094E-01  1.08297871207803E-01  2.40428066711919E-01 -1.05517931274546E-04 -4.06276712456530E-03
 -1.24089705457541E-01  1.08299584592297E-01 -2.40431140641150E-01 -1.04754727427097E-04 -4.05572102457310E-03
  1.24087209956881E-01 -1.08296898315211E-01 -2.40427413124142E-01 -2.23358191214758E-01 -2.23360706553396E-01
 -2.23355552055230E-01 -2.23359969271174E-01  1.08845373630530E-01  1.08848969061129E-01  1.08851487329479E-01
  1.08847323966281E-01  1.11693071944704E-01  1.11694544834642E-01  1.11691747233873E-01  1.11692991097703E-01
* ORBITAL    1   69
 -2.42366327553228E-08 -1.79021569021494E-07 -9.12401146132115E-07 -1.80999391622009E-06 -2.71859288936004E-06
 -1.33496741060918E-05 -3.89367554358008E-04 -7.36786832384871E-03 -1.85021421200252E-03  2.45405357416020E-05
  5.12856416031539E-04 -1.39388158239118E-03 -2.37686551857118E-04  1.24316677838177E-08  6.22268793757422E-08
 -4.50960086393369E-06 -4.30748826527201E-07 -2.63540514560022E-06 -4.68393770142132E-07 -2.17784172511697E-03
 -8.76889595085511E-04 -1.77849300086153E-06 -3.76405953436574E-07 -3.87044615169103E-03 -8.67914291824910E-04
 -3.54269331333090E-06 -5.20846281635751E-07  2.34776834335377E-08  1.74362258591819E-07  9.16809707257274E-07
  2.21315009021396E-06  3.02622048073094E-06  1.33472006803257E-05  3.89193266146979E-04  7.36826813920942E-03
  1.85027780106458E-03 -2.45484346193003E-05 -5.13031909622490E-04  1.39379610017358E-03  2.37682867770170E-04
  2.70966296207384E-08  4.82623520059597E-07 -5.44347623889677E-07  7.56602684425533E-08  7.06836124625854E-06
  1.26956507119528E-06 -2.17601848211030E-03 -8.76802604381605E-04 -3.07222213098992E-07  7.39676511194104E-07
 -3.86751970832210E-03 -8.67467473650682E-04  1.23995180532388E-06  1.04085185998423E-06 -2.93169454306915E-08
 -2.18641348041265E-07 -1.06805819565735E-06  5.33421317568579E-09  1.48888629189511E-06 -2.15482260094972E-08
 -2.44961118621996E-06 -1.43058522030568E-04  1.71950508466975E-03 -2.14896538687895E-08 -1.56103233982590E-07
 -9.58082103464025E-07 -8.21387715008158E-08  3.63740207236361E-06  3.07483572083431E-09  2.45886705635350E-06
  1.42638596429016E-04 -1.70136306920313E-03  3.23635716156142E-05  2.82305986247433E-04 -5.65427774544754E-03
 -2.64663091960514E-03  4.35606824932033E-02 -2.84703147620787E-04  4.28889563883283E-03  1.68305865704257E-03
 -3.07197623010735E-02 -3.22731037359688E-05 -2.81613209704909E-04  5.65649332046560E-03 -2.64652430361199E-03
  4.35598486843091E-02 -2.84651443900248E-04  4.28632804368855E-03 -1.68313311994252E-03  3.07250167100000E-02
  3.22825068856535E-05  2.81682089341872E-04 -5.65586951208520E-03  2.64652657723950E-03 -4.35574523688321E-02
  2.84669827997354E-04 -4.28517227991144E-03 -1.68315254050114E-03  3.07248780042094E-02 -3.23515346370363E-05
 -2.82211416609282E-04  5.65436787652348E-03  2.64659948103164E-03 -4.35609795484950E-02  2.84665809886906E-04
 -4.28878483199784E-03  1.68309101575053E-03 -3.07216986497779E-02  2.29717520738738E-04  8.32751395064566E-03
  2.64957873514742E-01 -2.50118409041722E-02  1.44944533969479E-01 -2.29244173098084E-04 -8.32341870688212E-03
  2.64952326979677E-01 -2.50127658632217E-02 -1.44943392921705E-01  2.29233764103068E-04  8.32351756319294E-03
 -2.64956868027826E-01  2.50143722680685E-02 -1.44947171728744E-01 -2.29800045254090E-04 -8.32808354108463E-03
 -2.64956807969069E-01  2.50118622415609E-02  1.44944402643076E-01 -1.81490499368847E-01  1.81492495289757E-01
 -1.81486619304336E-01  1.81491772323860E-01 -3.59928664578258E-02  3.59927468887314E-02 -3.59938466237672E-02
  3.59938070068544E-02  2.10949762457211E-01 -2.10955524312480E-01  2.10950897265310E-01 -2.10950714383254E-01
* ORBITAL    1   70
  7.77902509544701E-08  5.62051674697391E-07  2.79240687949226E-06 -5.85223445796491E-07  3.96991955893551E-07
 -6.39489260066278E-06 -2.32853436398015E-04 -8.23306100210466E-03 -2.34202610708508E-03 -1.46340626630924E-05
 -4.83677523549212E-04  1.38932822375464E-04 -2.08390813842677E-04 -1.24971599655545E-07 -2.64815950238727E-06
  1.04506908297040E-06 -4.80008815045544E-07  1.73605838220527E-06 -1.27811025922149E-08 -1.91740967150191E-03
 -1.37522661185099E-03 -9.29876435162882E-06 -1.71015504362811E-06 -1.24422320249328E-03 -4.57166420888093E-04
 -2.17525104943719E-06 -6.92937621097905E-07  7.86062376473656E-08  5.76754245503637E-07  2.99099290531083E-06
 -5.23644501161164E-06 -9.05317086975868E-08 -6.39519699777214E-06 -2.32776845519513E-04 -8.23393870431412E-03
 -2.34222246958820E-03 -1.46321393251597E-05 -4.83859248078303E-04  1.38315079792654E-04 -2.08312685415271E-04
  1.36043183620944E-07  2.76232492061783E-06 -6.33210769255986E-06  7.04838435974083E-09  7.11730445852842E-06
  9.82716920574205E-07  1.91374827932747E-03  1.37537152331688E-03 -2.57496581731381E-06 -7.41479222987298E-07
  1.24317865094915E-03  4.57323762479093E-04 -6.15358285973039E-07 -2.32961104170907E-07  3.26040447949455E-05
  2.83603920051616E-04 -7.28838840996135E-03 -1.58504131460688E-04 -6.96809409804356E-04  1.62405837876647E-04
 -1.43092977382385E-04 -1.59093494398218E-07  5.21971817600988E-06 -3.23870511136842E-05 -2.81877829054269E-04
  7.30011740119201E-03 -1.58337168711250E-04 -6.90574997263097E-04  1.61380077693549E-04 -9.88687329448994E-05
 -1.85180729555549E-07  6.69887162896586E-06  4.72231834525242E-05  4.03982789030441E-04 -5.49292490373034E-03
 -2.60518192598044E-03  4.03965028928844E-02 -3.47294350712668E-04  3.62280369296584E-03  1.71958339966066E-03
 -3.32080801253679E-02 -4.71894571989761E-05 -4.03724723080690E-04  5.49519281899505E-03 -2.60513268422707E-03
  4.03922867560924E-02 -3.47219159471277E-04  3.62592105093723E-03 -1.71955121535700E-03  3.31993537143610E-02
 -4.72119190489139E-05 -4.03902314446929E-04  5.49507714988115E-03 -2.60520548854565E-03  4.03930347906852E-02
 -3.47253769181924E-04  3.62797156298030E-03  1.71951119598804E-03 -3.31950856670900E-02  4.72139429403689E-05
  4.03905363713594E-04 -5.49259004716619E-03 -2.60512221052124E-03  4.03945897769049E-02 -3.47264491780761E-04
  3.62199504830502E-03 -1.71962422191976E-03  3.32111291740375E-02  2.57496790978178E-04  8.50498800470236E-03
  2.66095502403815E-01 -2.59113779871740E-02  1.43028943207036E-01 -2.57064165584560E-04 -8.50132777125111E-03
  2.66089719080263E-01 -2.59129740339377E-02 -1.43026122763559E-01 -2.56998251806913E-04 -8.50088393857837E-03
  2.66094574197731E-01 -2.59147794080962E-02  1.43029926308246E-01  2.57574565064551E-04  8.50559544886539E-03
  2.66093912811459E-01 -2.59109833697015E-02 -1.43029035462946E-01 -1.81286641129152E-01  1.81285795871205E-01
  1.81280181868656E-01 -1.81287901553963E-01 -3.80119012221410E-02  3.80133133580787E-02  3.80145254844406E-02
 -3.80121730626667E-02  2.11151750825737E-01 -2.11157223637611E-01 -2.11152950776686E-01  2.11152280244271E-01
* ORBITAL    1   71
 -1.01585370605803E-03 -7.35080507735823E-03 -3.85678140407373E-02  1.13223362497701E-01 -4.65087653599394E-02
 -1.97573497627254E-07 -5.36846111099668E-06  1.08005227912931E-05  8.77933703537856E-07  1.91206627870911E-07
  6.19884370857614E-06 -3.14952486520071E-05 -3.27713926965105E-06 -3.67754798991809E-04 -8.59670226152755E-03
  6.17091576731261E-02  4.80547243206738E-03  3.44309656237379E-02  9.90694664186542E-03 -2.92454605304624E-05
  2.18323259538958E-06 -1.25894986057101E-02 -6.67794964019370E-04 -1.30847263521363E-05 -3.56005221624979E-07
  4.99827693451734E-03  5.08254969735759E-03  1.01609082584453E-03  7.35257745631909E-03  3.85780692828336E-02
 -1.13202399223535E-01  4.64992416277725E-02  4.41806821554195E-07  8.25482390331476E-06 -1.61156922714064E-05
  7.47299486847001E-07 -8.33834761908860E-07 -1.63174446353555E-05  3.87483569305141E-05 -4.01170625054315E-07
 -3.67553251882174E-04 -8.59185467317440E-03  6.16945864856478E-02  4.80605561156021E-03 -3.44685040873914E-02
 -9.90333450291319E-03  2.81603387614649E-05  9.05890904552731E-06  1.25672134636958E-02  6.69277227774709E-04
 -8.82098246292454E-06  4.69140808424774E-06 -5.00928511358653E-03 -5.07827701012478E-03  1.47441010244797E-07
  1.17498041154107E-06  5.82906221543707E-06 -5.87388505348263E-07  2.72091022913340E-05  8.26854459044308E-07
 -8.57440010421529E-05 -3.30866337254041E-03  8.54197401209973E-02 -1.73313559813332E-07 -1.47244330406704E-06
 -7.55442729491938E-06 -6.74217627961616E-07  3.65729295102660E-05  7.68443826059061E-07 -3.69379383164322E-05
 -3.30329060800219E-03  8.51755073380195E-02  9.86831063352412E-04  7.63162735370760E-03  1.08843591016536E-01
  5.11433083894003E-03 -1.30732519550397E-01 -7.42517571060472E-03  1.60882424859351E-01  7.51554289472085E-03
 -1.94868582081535E-01  9.86416742573865E-04  7.62839427177614E-03  1.08816459974956E-01 -5.11475038818396E-03
  1.30695984800281E-01  7.42497865926866E-03 -1.60882385134652E-01  7.51555455622661E-03 -1.94875003483384E-01
 -9.86664665663589E-04 -7.63033278734650E-03 -1.08824896901398E-01  5.11420219253604E-03 -1.30703547674819E-01
 -7.42520071640463E-03  1.60874490137237E-01  7.51519693228733E-03 -1.94872896989288E-01 -9.86772258399872E-04
 -7.63115122591784E-03 -1.08840200603155E-01 -5.11436841154422E-03  1.30747781723885E-01  7.42508617670602E-03
 -1.60890934096722E-01  7.51544890808218E-03 -1.94862075978045E-01 -2.93865975829536E-03 -7.93576854075391E-02
 -9.41768496293362E-02  1.99689776877531E-01  1.57762973117501E-01 -2.93985837510008E-03 -7.93774175551975E-02
  9.41808595128127E-02 -1.99702863782612E-01  1.57776602001696E-01  2.93933108762168E-03  7.93714503048050E-02
 -9.41796691987007E-02  1.99701755236290E-01  1.57769872887950E-01  2.93895550038918E-03  7.93599826839848E-02
  9.41740364467701E-02 -1.99690312740752E-01  1.57759492038078E-01  3.62660222920066E-02  3.62631356001866E-02
 -3.62635223409838E-02 -3.62641303937463E-02  1.05723317041953E-01  1.05736116361042E-01 -1.05738089948936E-01
 -1.05727527161476E-01  2.69914586907941E-02  2.69847101209304E-02 -2.69825347379533E-02 -2.69892351409473E-02
* ORBITAL    1   72
 -6.78772778148353E-04 -4.92775962217312E-03 -2.65447167846914E-02  1.13432098891945E-01 -2.97674774990312E-02
  8.05724386365541E-08 -1.39218184587034E-06  9.12561219652141E-06  1.89293612212328E-06 -1.39497470087199E-07
  2.01963729600929E-07 -2.54503425026080E-06 -1.42258557622810E-06 -2.15510319377509E-04 -4.83885327898493E-03
  6.24835964086390E-02  5.60057866188902E-03  4.33521356921861E-02  1.25745217248974E-02 -1.06726234471298E-04
 -1.32911942330102E-05  1.11646278197520E-03  2.90656120699385E-03 -1.57676616066838E-07 -1.48266618921577E-06
  2.41465496174007E-02  1.01087068788637E-02 -6.78786277907920E-04 -4.92776915676835E-03 -2.65439460898666E-02
  1.13436802756289E-01 -2.97506427770262E-02  1.41303543346496E-08 -1.25514197738466E-06 -7.94900019449232E-06
 -1.56211219812180E-06 -1.20809126296554E-07 -2.85856866576435E-06  1.24953662572897E-06  7.27690808441094E-07
  2.15493081866467E-04  4.84255403516971E-03 -6.24672352769096E-02 -5.60122414079195E-03  4.33873751195138E-02
  1.25616841270466E-02  8.32660255778470E-06  1.54829426030864E-08  1.10384668620983E-03  2.90822740705997E-03
  1.32738905366398E-05  3.63347933151978E-06  2.40667967225797E-02  1.01083339031203E-02 -4.58159781095290E-04
 -3.43095087381623E-03 -8.32471747696460E-02  1.02407675361316E-03 -9.25370877517341E-03 -1.19556516227424E-03
  5.53527533750769E-02  8.06012165571075E-07 -3.75730559282637E-05 -4.58717682400386E-04 -3.43543084318425E-03
 -8.32727156109767E-02 -1.02636330557839E-03  9.38330770232281E-03  1.19731004598610E-03 -5.53490341829449E-02
  2.31636692744344E-07 -3.96793808318596E-06  1.10511495129952E-03  8.52668565496406E-03  1.25812475147394E-01
  4.92223074957927E-03 -1.10124992532485E-01 -7.73122782119784E-03  1.78826126149236E-01  7.49506816372896E-03
 -1.98090092827831E-01  1.10495683140303E-03  8.52534649868668E-03  1.25811509006371E-01 -4.92323138545896E-03
  1.10155445205608E-01  7.73128121059978E-03 -1.78806090346132E-01  7.49536509459956E-03 -1.98129742877436E-01
  1.10507075906191E-03  8.52630255853809E-03  1.25815241216744E-01 -4.92259595030147E-03  1.10146468829132E-01
  7.73137293553295E-03 -1.78801288592950E-01 -7.49504663481169E-03  1.98124623865099E-01  1.10513804102425E-03
  8.52687708977478E-03  1.25809829084287E-01  4.92215776620917E-03 -1.10124787464745E-01 -7.73154304597660E-03
  1.78830518158220E-01 -7.49451025792226E-03  1.98087060992492E-01 -3.08082925404318E-03 -8.11722949617647E-02
 -8.84751332412421E-02  2.14012625149221E-01  1.54466191516541E-01 -3.08162769852276E-03 -8.11807122121325E-02
  8.84720722225860E-02 -2.14014654366227E-01  1.54464862179895E-01 -3.08094972152264E-03 -8.11722538568596E-02
  8.84681750285208E-02 -2.14010523998663E-01 -1.54456476699228E-01 -3.08156980804601E-03 -8.11784635875795E-02
 -8.84711722670969E-02  2.14013786120138E-01 -1.54463945065009E-01  4.29452150541206E-02  4.29446859066606E-02
  4.29411960502614E-02  4.29411122094727E-02  9.51576111931337E-02  9.51540680126080E-02  9.51534784058923E-02
  9.51603220457954E-02  3.60297363317009E-02  3.60295209967984E-02  3.60297554933751E-02  3.60264750355033E-02
* ORBITAL    1   73
  6.68206713366911E-08  4.79697219050325E-07  2.70216242435558E-06 -3.94392007751360E-06 -2.81434819013598E-06
  7.05904678979297E-04  1.63450704068845E-02 -7.56283017903072E-02 -3.32609975356918E-03  9.51449882854822E-04
  2.14126523608108E-02 -4.51022950666089E-02  9.34635411629319E-04 -2.03336189957048E-07 -5.23351354693412E-06
  3.01717172833025E-06 -2.01185613907517E-07 -9.31097575207622E-06  2.77140542891338E-06 -2.37148416750241E-02
 -1.00544849766285E-02  2.57997816657296E-05  2.83150493087403E-06 -2.52111322344475E-02 -1.00363048366496E-02
 -3.94000619283720E-05  7.87201619904963E-06  6.13312420125600E-08  4.39718466714184E-07  2.44295099894038E-06
 -1.75790412812349E-06  2.20673998340738E-06  7.06367549076473E-04  1.63557541938579E-02 -7.56276738344860E-02
 -3.32699717740934E-03  9.50724285801081E-04  2.13947076179850E-02 -4.50646295499940E-02  9.32362582606848E-04
  1.27375073442682E-07  4.20205169413646E-06  1.80702541436466E-06  6.22991506466151E-07 -2.39171348188230E-05
  8.19996270550279E-06  2.37667416938807E-02  1.00634163075582E-02 -6.89066766417067E-05  3.88527480183499E-06
  2.51896888891219E-02  1.00341564048563E-02  1.09060917720251E-05 -4.58786714134825E-06 -1.91594725280233E-04
 -1.40679621158967E-03 -2.85276362555314E-02  2.35031044783083E-03 -8.13288978806767E-02  9.52688696294380E-04
  8.15921648123102E-04 -1.62090299596465E-06  7.14759208417342E-05  1.91705412180573E-04  1.40786724217536E-03
  2.85247133202679E-02  2.35013132736688E-03 -8.12982060174116E-02  9.51651474048177E-04  8.74217553847372E-04
  2.00027748392764E-06 -7.68668726816971E-05 -1.26679959489180E-03 -9.73465595837285E-03 -1.48194382134863E-01
 -4.20619167710527E-03  1.05397515632953E-01  8.35090900429810E-03 -1.99863016080681E-01 -7.40272164704055E-03
  1.74640314090089E-01  1.26680049160521E-03  9.73463819750730E-03  1.48198118365533E-01 -4.20638461566372E-03
  1.05406312330164E-01  8.35080447418045E-03 -1.99856885827415E-01  7.40257673389094E-03 -1.74659659145511E-01
  1.26698079206328E-03  9.73604102048127E-03  1.48208244912695E-01 -4.20605847677625E-03  1.05425414443222E-01
  8.35096675015603E-03 -1.99858676538551E-01 -7.40248529680452E-03  1.74650382830580E-01 -1.26693219625120E-03
 -9.73564647225006E-03 -1.48204141106576E-01 -4.20626877544330E-03  1.05408550009618E-01  8.35070291240982E-03
 -1.99861839868130E-01  7.40250334251994E-03 -1.74660640765629E-01 -2.53229142974732E-03 -7.04282762665784E-02
 -5.36052686450430E-02  2.28112103588660E-01  1.49748502570834E-01  2.53271858093021E-03  7.04317881376795E-02
 -5.36051835272316E-02  2.28113653058028E-01 -1.49747733202831E-01  2.53244600800933E-03  7.04329128540918E-02
 -5.36041401986132E-02  2.28116325817847E-01  1.49749810493104E-01 -2.53254753569269E-03 -7.04331896422672E-02
 -5.36044839898738E-02  2.28114810498694E-01 -1.49750595741039E-01  4.59328715633986E-02 -4.59330375446887E-02
 -4.59276367611732E-02  4.59323429669896E-02  6.78472464717309E-02 -6.78445830869245E-02 -6.78530234368840E-02
  6.78511890504827E-02  6.13524158057659E-02 -6.13560894429243E-02 -6.13524874905821E-02  6.13493846825819E-02
* ORBITAL    1   74
 -9.72319723071708E-08 -8.00997385156403E-07 -5.17507896397292E-06  3.85358252701551E-05 -7.30913522176162E-06
  3.73744179162717E-04  8.73391204858015E-03 -7.17847231563684E-02 -5.68357023965410E-03  9.23387522318609E-04
  2.11382443269032E-02 -6.07619484900393E-02 -1.80471445355985E-03  3.12833019793753E-07  5.16303386969831E-06
 -5.21278889154212E-05 -3.56590191938057E-06  6.15265148643438E-07 -5.18565388585620E-06 -3.40484758870225E-02
 -9.47067730408817E-03  4.15283061632032E-06 -8.13689048853297E-06 -4.45882276397580E-02 -1.31463053240377E-02
 -9.19803108373543E-05 -1.99924310122046E-05  2.28915310941075E-08  1.90098560823101E-07  4.46866527102895E-07
 -3.45660623074301E-05 -3.25853488509961E-07 -3.73926995275490E-04 -8.73740699262287E-03  7.17789090694586E-02
  5.68513413394028E-03 -9.23152034803939E-04 -2.11337594460248E-02  6.07516243474881E-02  1.80866293502767E-03
  1.48946410619112E-07  1.78079550938474E-06 -2.05000126482555E-05 -1.12080118317444E-06  7.98382821866152E-05
  2.22314061678725E-05 -3.40690243689381E-02 -9.47311046006228E-03  4.02434868439693E-05  1.55291510073798E-05
 -4.45772619719862E-02 -1.31401671146257E-02 -1.71381760356854E-05  3.61885001199901E-06 -3.66756911446991E-07
 -2.96961212789631E-06 -8.74393085494907E-06  2.69159973195833E-06 -1.77003018250030E-04  4.16715274671945E-08
 -7.44840936923383E-05 -1.65405734422109E-03  4.22173325108420E-02 -1.05338128309675E-07 -6.81422848265451E-07
 -6.88110636966811E-06 -2.25106443980031E-06  1.58248085743314E-04 -5.32008416700465E-07  9.72042081728118E-05
  1.64767287241102E-03 -4.19867539395422E-02 -1.27281703816060E-03 -9.77431739433723E-03 -1.53031646134921E-01
 -4.52770337735247E-03  1.15834870176450E-01  8.47156580209133E-03 -2.05939353003229E-01 -7.43390368525408E-03
  1.67052191555337E-01  1.27298211893205E-03  9.77555560185997E-03  1.53015003683501E-01 -4.52693244843127E-03
  1.15821702313440E-01  8.47223405913424E-03 -2.05983836963687E-01  7.43272204032388E-03 -1.66958827017106E-01
 -1.27314130102324E-03 -9.77683775090763E-03 -1.53029403733233E-01  4.52667498548742E-03 -1.15823224250601E-01
 -8.47209884728575E-03  2.05977723737267E-01  7.43296144984267E-03 -1.66983325963582E-01  1.27290546793184E-03
  9.77491243272352E-03  1.53031513763833E-01  4.52790951189541E-03 -1.15870176657310E-01 -8.47204184220759E-03
  2.05944156220278E-01 -7.43341743123118E-03  1.67037035925405E-01 -2.52992984288668E-03 -6.93243228946125E-02
 -5.59306650043739E-02  2.35445893534422E-01  1.44654249055865E-01  2.53153626296186E-03  6.93455949115099E-02
 -5.59391433283168E-02  2.35468130564605E-01 -1.44675851315131E-01 -2.52997390813232E-03 -6.93268876781514E-02
  5.59400656527994E-02 -2.35462508808937E-01 -1.44660546703441E-01  2.53093176355848E-03  6.93396449263569E-02
  5.59292310770589E-02 -2.35458070853202E-01  1.44668441368123E-01  5.49679341362426E-02 -5.49543670849153E-02
  5.49621745483627E-02 -5.49600204665841E-02  6.42314289623076E-02 -6.42506127332575E-02  6.42491746146261E-02
 -6.42421809265088E-02  5.99689602039698E-02 -5.99719705928248E-02  5.99631324089605E-02 -5.99710709093967E-02
* ORBITAL    1   75
  2.10522645113522E-03  1.51834174146589E-02  7.63423028063618E-02 -2.16256685763103E-02  1.26246221331740E-01
  1.98606948263669E-07  6.68690658445092E-06 -2.57226695244478E-06 -4.48385965677157E-07 -1.11878534120453E-09
 -3.35495196024695E-06  2.58120538397326E-05  3.46650020365109E-06  9.32544247712014E-04  1.95449891007200E-02
 -6.41066051654132E-02 -2.92554551963577E-03 -7.18025407494359E-03  2.53957601661997E-03  5.82314853956635E-05
  7.49220506576435E-06 -2.27325256621323E-03 -1.23060429267706E-03  2.67543779901700E-05  3.01106355573366E-06
 -2.16019438845248E-02 -3.97416765805920E-03 -2.10605649016583E-03 -1.51895905878242E-02 -7.63760296845490E-02
  2.16069788115553E-02 -1.26246027836464E-01 -4.75040154637176E-07 -8.61240886792963E-06 -1.98787485897809E-06
 -2.32071095717297E-06  9.27525715304268E-07  1.86353012856483E-05 -2.60594139632618E-05  6.52202596530843E-07
  9.31585537432956E-04  1.95251105233402E-02 -6.40493043940285E-02 -2.92595563772381E-03  7.22059201615946E-03
 -2.54302184221656E-03 -1.98506454914928E-05 -1.63662844399528E-05  2.29943659007639E-03  1.23671282890433E-03
 -1.77927994636090E-05 -5.57190840543649E-06  2.15420436079139E-02  3.96719360985763E-03 -5.73399478066250E-07
 -4.49161163409700E-06 -2.83946313556379E-05  2.45051298105747E-06 -1.13957098359635E-04 -2.14771458285120E-06
  1.38913635931425E-04  3.97684140088030E-03 -1.39203890619422E-01 -2.15957714323987E-07 -1.53864384316685E-06
 -1.69392404974033E-05  6.57667645623614E-08 -7.41318739727428E-06  5.50694749019615E-07  3.72730212586860E-06
  3.97290124749794E-03 -1.38987129825476E-01  1.41891139947204E-03  1.08392546477753E-02  1.62047649712829E-01
 -2.65869820641879E-03  2.01975114595833E-01 -5.61116372739671E-03  2.94517865622704E-01 -8.70476111347774E-04
  1.30987581284511E-01  1.41948602964488E-03  1.08437453575596E-02  1.62075891014569E-01  2.65977431501845E-03
 -2.01948611483295E-01  5.61133172485029E-03 -2.94520608095581E-01 -8.71028525510568E-04  1.30990325707302E-01
 -1.41902758259255E-03 -1.08401753051158E-02 -1.62069519390876E-01 -2.65852186836344E-03  2.01982571293447E-01
 -5.61110230860491E-03  2.94506286627832E-01 -8.69922206414042E-04  1.30937663196160E-01 -1.41884225596778E-03
 -1.08387828019497E-02 -1.62049017822450E-01  2.65899279678625E-03 -2.02022414555475E-01  5.61098820692544E-03
 -2.94509850516009E-01 -8.70158209993223E-04  1.30948383814567E-01 -5.00025637089589E-04 -2.52108401039928E-02
  2.79075771880468E-02  1.17785867386847E-01  5.78967577806888E-03 -4.99370256075455E-04 -2.51975285638247E-02
 -2.79060116069498E-02 -1.17780145423829E-01  5.78034825585867E-03  4.99749037580462E-04  2.52046378474608E-02
  2.79118372725880E-02  1.17783959541084E-01  5.79186769640897E-03  5.00417774944534E-04  2.52176073763624E-02
 -2.79060551961140E-02 -1.17796564674602E-01  5.80535672335352E-03  5.50203035015654E-02  5.50230668341194E-02
 -5.50089659594540E-02 -5.50118073791363E-02 -7.96806373596217E-02 -7.96915823073947E-02  7.96871695824631E-02
  7.96769762962027E-02  7.42263453055922E-02  7.42350370291944E-02 -7.42379266781180E-02 -7.42329574423840E-02
* ORBITAL    1   76
  1.39988565739445E-03  1.01401310957838E-02  5.26854644643062E-02 -1.15241372686394E-01  7.23951822726584E-02
  1.55112219746752E-07  5.34504830490654E-06 -1.70432759316334E-05 -1.94044145309058E-06 -3.57939954208373E-07
 -1.15330289273755E-05  5.39375971942059E-05  3.32036403701327E-06  1.01802108267952E-03  1.98316938953983E-02
 -6.02515348709219E-02 -2.48855371381869E-04 -4.44200543006122E-02 -6.18844040270913E-03  1.83024559520185E-06
  2.58839594404109E-06 -1.00111755375156E-02 -2.33327021083401E-03 -2.20394684645843E-05  6.00389497232075E-06
 -4.40252316185164E-02 -9.92408976718290E-03  1.39970655071602E-03  1.01386409014893E-02  5.26765626941584E-02
 -1.15272414802805E-01  7.23709914381999E-02 -2.17032970040100E-07 -3.80131494533013E-06  3.33327907435770E-05
  2.94465655171052E-06  4.09279176550239E-07  9.23781856585293E-06 -3.17807911724850E-05 -1.79761836068612E-06
 -1.01814440118778E-03 -1.98389614969283E-02  6.01986354682963E-02  2.48165522262638E-04 -4.44920009077464E-02
 -6.16872896786625E-03 -2.61317628723302E-05 -3.24740025674791E-06 -1.00134820480119E-02 -2.33634445775159E-03
  3.06223864913918E-05 -2.13265453595817E-06 -4.39507093127349E-02 -9.92248165967617E-03  4.97205471831035E-04
  3.88059392141060E-03  8.84216169561183E-02 -1.14901560215314E-03  3.92677559358882E-02  3.01369282613858E-03
 -4.35415440253934E-02  2.35310755458490E-06 -6.13559991497563E-05  4.97189754680299E-04  3.88052364713478E-03
  8.84237723187206E-02  1.14920508860919E-03 -3.93404347921999E-02 -3.01439862436514E-03  4.35079107213062E-02
 -3.54444167533955E-06  1.17158743699735E-04  1.54517656585620E-03  1.17725800018020E-02  1.51277570644815E-01
 -2.95526980995991E-03  1.83801114074838E-01 -5.00260825894869E-03  3.02739975048222E-01 -1.60095321628468E-03
  2.03171662444825E-01  1.54558213558054E-03  1.17757391034699E-02  1.51297992987011E-01  2.95581348335611E-03
 -1.83783417633794E-01  5.00246748946459E-03 -3.02764506382400E-01 -1.60108817045685E-03  2.03204003806208E-01
  1.54529237353336E-03  1.17734493565112E-02  1.51283558685178E-01  2.95490487638220E-03 -1.83808294648975E-01
  5.00244574135424E-03 -3.02746765973626E-01  1.60065299618066E-03 -2.03182650648730E-01  1.54520744285778E-03
  1.17727696497782E-02  1.51291190127439E-01 -2.95480257582203E-03  1.83763745933212E-01 -5.00206823759484E-03
  3.02746678515266E-01  1.60012660839643E-03 -2.03172191852607E-01  9.22728429366469E-05 -1.97091032534795E-02
  2.62299461594601E-02  9.39606538610569E-02 -7.35740250959203E-03  9.33925384912724E-05 -1.96901208869297E-02
 -2.62309557348286E-02 -9.39485125070478E-02 -7.36870907388830E-03  9.25946996969988E-05 -1.97070609396030E-02
 -2.62237826129749E-02 -9.39624144149321E-02  7.35197928212832E-03  9.28122910907053E-05 -1.96991930788920E-02
  2.62280620705338E-02  9.39584251120011E-02  7.36273318735184E-03  6.04547697733736E-02  6.04535494332749E-02
  6.04539395147947E-02  6.04575550906507E-02 -8.28755330470515E-02 -8.28844013608900E-02 -8.28718138495176E-02
 -8.28811331553042E-02  6.46256876225965E-02  6.46335320342935E-02  6.46247761790358E-02  6.46326871216642E-02
* ORBITAL    1   77
 -1.51786765145404E-06 -1.10111779840943E-05 -5.65403188277306E-05 -1.52816168998436E-05 -2.18765897738042E-05
 -2.08397711672172E-03 -4.38982426261697E-02  1.20112432159133E-01  1.24069701981653E-04 -7.32912146257925E-04
 -1.52401668701778E-02  3.51678099258269E-02 -1.66199858553264E-03  2.60941957987192E-06  5.82089086706869E-05
 -6.61773576711336E-05  1.35233436757443E-06  2.98120598039362E-05 -1.23097788531561E-05  1.46236616446510E-02
 -2.61844653965338E-03  5.28988752402519E-05  2.09121974042494E-05  4.76489010714186E-02  6.45234790487794E-03
  8.78794355878526E-05 -1.56711346795680E-05 -1.35775146402790E-06 -9.89772218295860E-06 -5.17638133432059E-05
  4.31294241661945E-05 -3.28391239104490E-05 -2.08491255126285E-03 -4.39178424433767E-02  1.20095857255806E-01
  1.23910957537834E-04 -7.31342316716814E-04 -1.52079066173318E-02  3.51026082371723E-02 -1.65962313656222E-03
 -2.42173245152299E-06 -5.39784548358524E-05  9.54989386196401E-05  8.10011622945156E-07 -5.25709370769188E-05
 -1.65163448746392E-05 -1.47273652313644E-02  2.59697675022558E-03  1.63480218455050E-04  1.30207492690826E-05
 -4.76189954399233E-02 -6.44995057799500E-03 -4.05168228454432E-05 -6.32190827677089E-06 -3.64645521171254E-04
 -2.76536951755945E-03 -2.33857198695942E-02 -3.77857200309114E-03  1.61701352832128E-01 -2.24906914285841E-03
  1.04976158388592E-01  4.61604966876120E-06 -2.07678947943060E-04  3.61495164784506E-04  2.73929875010247E-03
  2.32457265487048E-02 -3.78611388717452E-03  1.61913649021188E-01 -2.23084586417928E-03  1.04326824641531E-01
 -1.83874165897093E-06  1.63031355155389E-04 -1.57487137091792E-03 -1.19814499223614E-02 -1.22327760140221E-01
  1.14779082114272E-03 -1.27942394173100E-01  3.69758582660414E-03 -2.96302538472365E-01  2.58871674172256E-03
 -2.61708174010226E-01  1.57556858759340E-03  1.19867918633154E-02  1.22322120316605E-01  1.14846361645873E-03
 -1.27902079492823E-01  3.69733435091727E-03 -2.96375226824029E-01 -2.58989614615996E-03  2.61878367531325E-01
  1.57515617241817E-03  1.19836304614826E-02  1.22293206176436E-01  1.14847326136714E-03 -1.27974858325951E-01
  3.69693710781581E-03 -2.96361454533398E-01  2.58978100294895E-03 -2.61862635638211E-01 -1.57441518872076E-03
 -1.19779291426101E-02 -1.22301861104164E-01  1.14769766675325E-03 -1.27969983289810E-01  3.69713365523422E-03
 -2.96278048426600E-01 -2.58809828168323E-03  2.61694760335565E-01  8.88093834871352E-04 -7.81118861575801E-03
  1.31611160465800E-02  8.22705733904499E-02 -2.16767326726948E-02 -8.87246879839924E-04  7.82419700571072E-03
  1.31640689268818E-02  8.22729934314541E-02  2.16484329292261E-02 -8.87397750232190E-04  7.81304716557818E-03
  1.31659370704597E-02  8.22647760711261E-02 -2.16617943772918E-02  8.88275490656652E-04 -7.80112694525456E-03
  1.31682062329703E-02  8.22580762427541E-02  2.16879977151588E-02  7.82749111171916E-02 -7.82355013488852E-02
 -7.82331473799251E-02  7.82692490948570E-02 -7.75475902334235E-02  7.75253630049014E-02  7.75332282358367E-02
 -7.75575633628690E-02  3.63591851822897E-02 -3.63640252557381E-02 -3.63670834394220E-02  3.63671302532816E-02
* ORBITAL    1   78
  6.29185453703167E-07  4.53693906830123E-06  2.24786604884556E-05  1.47026048214722E-04  5.18220832227385E-06
  1.68845929606979E-03  3.47001796583345E-02 -1.14690547666383E-01 -2.47827315856449E-03  7.80227515077799E-04
  1.56520248698976E-02 -4.00683670175363E-02  9.39818767697660E-04 -8.30980591707744E-07 -2.12500692666783E-05
 -1.00375757940049E-04 -1.08964102016808E-05 -4.22261723536385E-05 -2.78730760579322E-05 -4.68556092394505E-02
 -6.12238629888859E-03 -4.61484890034359E-05 -3.38111666966563E-05 -1.19719515551854E-01 -2.02283156700023E-02
 -1.30569362049928E-04 -3.02019457893651E-05  6.00388690237596E-07  4.48833508634089E-06  2.62667603293137E-05
 -1.25919365212774E-04  3.18968126759025E-06 -1.68878391782062E-03 -3.47086032155796E-02  1.14680929370179E-01
  2.48279880127358E-03 -7.80060199328341E-04 -1.56506882254663E-02  4.00672208678011E-02 -9.33760760626457E-04
  1.40419287600318E-06  2.85811340657598E-05 -8.94239335719652E-05 -2.84702832918404E-06  1.41151174618718E-04
  5.07213670324885E-05 -4.68452657031608E-02 -6.10705537944119E-03 -3.79059372329327E-06  3.14133208530786E-05
 -1.19655943600656E-01 -2.01922563490056E-02  8.13331386326877E-05  2.85697252653323E-05 -3.33209459309590E-08
  1.83416981044405E-07 -2.18748868395438E-06 -6.45296956764569E-07  3.07056717039384E-05  1.89304442821968E-06
 -1.48730646446789E-04  4.54670276522388E-04  1.21397728212004E-02 -5.47129318994322E-08 -1.41394639545253E-07
  7.36587041971305E-06 -1.43794338519887E-06  9.06792092640857E-05 -3.85543096192726E-06  2.82342267881213E-04
 -4.72982015508414E-04 -1.15938295984510E-02  1.49099609532042E-03  1.13453708652010E-02  1.08072225603905E-01
 -2.28582137765431E-03  2.27093373503407E-01 -3.41308098058804E-03  3.02330861267520E-01 -2.92400609520033E-03
  2.58423728621130E-01 -1.49099211105262E-03 -1.13452084640659E-02 -1.08110494654840E-01 -2.28348396350792E-03
  2.26968280583223E-01 -3.41208404729035E-03  3.02292701594526E-01  2.92324792528414E-03 -2.58370150986772E-01
  1.49062419316561E-03  1.13422546906510E-02  1.08117762542366E-01  2.28233053854746E-03 -2.26942809844610E-01
  3.41218885762345E-03 -3.02234349995122E-01  2.92169995240295E-03 -2.58260750324971E-01 -1.49090659405815E-03
 -1.13446542373121E-02 -1.08075340450255E-01  2.28473418373266E-03 -2.27041803615233E-01  3.41251002017824E-03
 -3.02345984389868E-01 -2.92385424044443E-03  2.58471228704645E-01 -9.54673147096040E-04  6.53245124901890E-03
 -2.55622877876986E-02 -6.38968763582219E-02  2.53255886428171E-02  9.55988624574047E-04 -6.51394036777199E-03
 -2.55903956546335E-02 -6.38612062725076E-02 -2.53312488260905E-02 -9.54462244331709E-04  6.53228802403318E-03
  2.55775223322165E-02  6.38737088620387E-02 -2.53304100554336E-02  9.55043172118380E-04 -6.52991782031210E-03
  2.55590911208476E-02  6.39022494162133E-02  2.53077008375389E-02 -6.22463485550008E-02  6.22302637428991E-02
 -6.22414926016671E-02  6.22328585253347E-02  8.70179996757828E-02 -8.70412599647229E-02  8.70358217293619E-02
 -8.70039429195287E-02 -5.00797216438227E-02  5.00964044114774E-02 -5.00902548439350E-02  5.00779743654451E-02
* ORBITAL    1   79
 -5.93232387551091E-04 -4.27659432622783E-03 -2.10989490544259E-02 -1.19758083320775E-02  3.26041473688234E-04
  3.25786299128434E-07  3.41716852629989E-06 -2.44106297554291E-06  2.51538393150281E-06  3.51627716646619E-09
  7.24471214822909E-06 -3.77697265693381E-05 -6.06460858999551E-06  1.54107332387619E-03  3.21510654594812E-02
 -1.05712612779676E-01 -6.92734585082352E-03  1.04522428485223E-02  5.08158215771295E-03 -7.29882165953156E-06
 -1.89225093461086E-05 -3.36374786852614E-02 -1.07346980835351E-02  5.88462788922751E-05  7.78568737229105E-06
  2.80586661491708E-02  1.20950118138455E-02 -5.93408857139526E-04 -4.27753881742576E-03 -2.11011684984210E-02
 -1.19675440521619E-02  3.14362223794163E-04  1.84601484875155E-07  4.04359520425615E-06 -2.73252903198443E-05
 -4.24542747690669E-06 -7.71183461119885E-08 -2.66389074985206E-06 -2.02216091610794E-05  9.84608939657952E-07
 -1.54094489224222E-03 -3.21404832703449E-02  1.05712273982341E-01  6.92953483383919E-03  1.05238313869578E-02
  5.07368448641999E-03  3.00934443394355E-05 -9.37959561876948E-06 -3.36525937299809E-02 -1.07408439191672E-02
 -1.08878866151072E-04 -9.70986984780024E-06  2.79861797958401E-02  1.21034750806865E-02 -1.37610290837523E-03
 -1.04607815617030E-02 -8.27168966564436E-02  1.58469098636773E-03 -9.02629627182342E-02 -4.15626596297320E-03
  1.19902995042359E-01  1.46190526486715E-07 -8.68831895498926E-05 -1.37606263613183E-03 -1.04606272078230E-02
 -8.27282589303936E-02 -1.58179110619924E-03  9.02081941950239E-02  4.16114768553128E-03 -1.19981149138687E-01
  1.99620032072138E-06  1.33504920702514E-05  5.02177492970265E-04  3.80622316725234E-03  1.83207350876688E-02
 -3.11599903895436E-03  3.62133919575722E-01  1.75444432371395E-05 -5.62303270342861E-02  8.90891623510162E-04
 -2.54803010213648E-01  5.01842000490702E-04  3.80359482650545E-03  1.83074177462599E-02  3.11525366846431E-03
 -3.62075450881021E-01 -1.68753922400266E-05  5.62398546645919E-02  8.91307475436695E-04 -2.54806652812590E-01
  5.01656421103650E-04  3.80218526973521E-03  1.82855508702651E-02  3.11579406117913E-03 -3.62122275536197E-01
 -1.76616767811047E-05  5.62445848951586E-02 -8.91231354609160E-04  2.54791841900356E-01  5.02011568593887E-04
  3.80490198762923E-03  1.83123600153082E-02 -3.11517228225103E-03  3.62088148413232E-01  1.73447479891585E-05
 -5.62094349701752E-02 -8.91053739677764E-04  2.54764633875510E-01  2.00587164321542E-03  3.21938819241926E-02
  8.90562143369255E-02 -4.56915659424382E-03  3.01361328035230E-02  2.00381680170558E-03  3.21737726965355E-02
 -8.90542927525095E-02  4.56578759059737E-03  3.01319147248985E-02  2.00527416089263E-03  3.21853879225244E-02
 -8.90528694419396E-02  4.56782678997124E-03 -3.01353657586547E-02  2.00556077156292E-03  3.21970741675602E-02
  8.90640349582747E-02 -4.58562952137882E-03 -3.01236540944802E-02 -8.02577870974225E-02 -8.02624429760657E-02
 -8.02522592121504E-02 -8.02620669315188E-02 -2.35430463197957E-02 -2.35415372166081E-02 -2.35459496710736E-02
 -2.35513278280146E-02  1.01419589581239E-01  1.01430051253874E-01  1.01419952434185E-01  1.01422258934365E-01
* ORBITAL    1   80
  2.36885376877518E-04  1.70030821962391E-03  7.96835391616171E-03  5.71999169554512E-02 -3.46475697226772E-03
 -1.87445004130287E-07 -3.41647804547465E-06  1.50538232398781E-05  1.28002504686408E-06  3.29960375992614E-07
  8.43097302086692E-06 -1.82879793225199E-05 -2.05606467687687E-06  1.16270453037337E-04  3.17449415781964E-03
 -9.04824275949569E-02 -9.86089292676303E-03  8.48619126593619E-03  1.88722909251345E-03 -4.59679102745952E-05
 -1.61801871493065E-06 -6.42300961194847E-02 -1.76581465262195E-02 -1.28641553789117E-05 -2.19094634743397E-06
  4.74221964233410E-02  1.53475254695193E-02 -2.35838231634185E-04 -1.69277871056750E-03 -7.92867329304838E-03
 -5.72081660825545E-02  3.48655171856874E-03 -2.40552849319744E-07 -1.07734014069116E-06  3.45763889076526E-06
  5.05205138865260E-07  7.08108111486246E-07  7.36168098370500E-06 -2.08015813780645E-06  1.67019595336172E-06
  1.17852659598323E-04  3.20926213885189E-03 -9.05496584388846E-02 -9.86453662356189E-03 -8.47658196289974E-03
 -1.89682608643129E-03 -1.37809583637726E-04 -1.87273475242997E-05  6.41645695532434E-02  1.76423614394492E-02
  9.16675094117720E-06  7.42116911451142E-06 -4.73642050307969E-02 -1.53363851860227E-02  2.77908973225285E-08
  3.23347341927250E-07  1.22477132132722E-05 -6.76021736688944E-07 -2.99196354485044E-05  1.35500612157752E-06
 -2.41524694234370E-05 -1.83120026206039E-03  2.75797034047498E-02  1.20770596185151E-06  9.72670143182548E-06
  5.45595053372010E-05  2.94880068456199E-06 -9.92590089643140E-05 -5.05181294923791E-06  2.06139453172193E-04
 -1.83286865350633E-03  2.77319224186500E-02  3.07035568808183E-04  2.31652548038691E-03  9.58926243349808E-03
 -2.43894748660162E-03  3.39916483147167E-01  3.19556110983466E-04 -9.86600934380342E-02  1.55902339565504E-03
 -3.16702631123073E-01  3.06877529838302E-04  2.31528467107306E-03  9.57969897396134E-03  2.43835207373190E-03
 -3.39913186994788E-01 -3.19260614910846E-04  9.86266058679257E-02  1.55893050177489E-03 -3.16669646273025E-01
 -3.07120788734232E-04 -2.31713038056875E-03 -9.57995306546429E-03 -2.43830753603731E-03  3.39883977645053E-01
  3.19040869032570E-04 -9.86027065956742E-02  1.55860171960928E-03 -3.16603632048724E-01 -3.07294697952019E-04
 -2.31852632292148E-03 -9.58298748730864E-03  2.43954150254843E-03 -3.39918167173491E-01 -3.19700689396584E-04
  9.86329448348184E-02  1.55811470576695E-03 -3.16645897383743E-01  1.62613937998108E-03  2.64856963263501E-02
  8.27792889254478E-02 -6.72369033623277E-03  4.47913295313138E-02  1.62425082751869E-03  2.64705088292060E-02
 -8.27767568701295E-02  6.72245937283365E-03  4.47867949211656E-02 -1.62592517998773E-03 -2.64892083459724E-02
  8.27810584108881E-02 -6.73566054952541E-03  4.47741367981359E-02 -1.62657383832989E-03 -2.64923160707977E-02
 -8.27758304514429E-02  6.72196544474792E-03  4.47795947374106E-02 -9.41061181000377E-02 -9.41121691371877E-02
  9.40997109880357E-02  9.40893279777183E-02 -3.70885203218933E-03 -3.69898469063825E-03  3.71498289880589E-03
  3.71690609324129E-03  9.51904568385566E-02  9.51969954985544E-02 -9.51911730524971E-02 -9.51888385306998E-02
* ORBITAL    1   81
 -4.03469712000121E-07 -3.12507930960802E-06 -1.82706286956372E-05  3.89697502522250E-05 -8.49008455367126E-06
 -2.23563715310085E-04 -5.66320059024440E-03  6.41533928814786E-02  6.77841700438650E-03  6.02866848745234E-04
  1.30720970430232E-02 -4.73017791965288E-02 -2.57071683900721E-03  9.08055652358605E-07  1.77353531788094E-05
 -9.06552475968520E-05 -5.21294109776151E-06  4.24166745043354E-06 -1.35814349818943E-06 -3.36373372055602E-02
 -8.54676150750609E-03  3.02446261544016E-05 -4.28729123156193E-07 -2.80097799039554E-02 -6.84465991778336E-03
 -8.43301143868173E-05 -2.32589503309889E-05 -2.19595983106611E-07 -1.51805951812364E-06 -9.03195875554065E-06
 -3.22889381985379E-05 -2.87703042765805E-06  2.23452209724282E-04  5.66004199422042E-03 -6.41476517975116E-02
 -6.78045384443707E-03 -6.02641813013781E-04 -1.30669247241883E-02  4.72957969741525E-02  2.57228206891411E-03
 -1.72865405185423E-07 -5.81124621675253E-06 -1.81047180587618E-05 -1.26728015829913E-06  1.11237883012532E-04
  2.85909911816228E-05 -3.36417892088598E-02 -8.55290516414405E-03  1.13817303706932E-05  1.61870987548971E-05
 -2.80029291666234E-02 -6.84588936520167E-03 -5.79388441773768E-05  2.00529206196402E-06 -6.39043494965701E-07
 -5.30100075571508E-06 -1.26128293786712E-05  4.21047599912228E-06 -2.81678351466872E-04 -5.22377244942457E-07
 -8.12414460515609E-05 -3.31254375039563E-03  7.48019911103047E-02 -4.04117375475900E-07 -2.96157664887550E-06
 -2.52526977155593E-05 -3.85712124021012E-06  2.61756792144190E-04  9.16620490476548E-07  5.32465383577022E-05
  3.30604025769334E-03 -7.44552275347023E-02 -2.96859205754549E-05 -2.31656021675263E-04  1.25159386516221E-02
 -1.84211143490022E-03  3.95851029013608E-01  1.45967431228824E-04 -2.72753585125279E-02  1.88154473239805E-03
 -2.83410157628834E-01  3.01172797829099E-05  2.34935207683708E-04 -1.25328393192729E-02 -1.84096189712269E-03
  3.95862910603894E-01  1.47111684651892E-04 -2.73531200273657E-02 -1.88347596204584E-03  2.83605936191917E-01
 -3.01236445717479E-05 -2.35049160985357E-04  1.25150119841911E-02  1.84100304191405E-03 -3.95850641118539E-01
 -1.46663411248194E-04  2.73367143402520E-02 -1.88276632122017E-03  2.83521938196645E-01  2.97757381787385E-05
  2.32238007220311E-04 -1.25202694734704E-02  1.84258497859899E-03 -3.95926042228726E-01 -1.46828172845190E-04
  2.72919461754673E-02  1.88199525740974E-03 -2.83492435444474E-01  1.58213495448193E-03  3.31750585049553E-02
 -1.24060920528852E-02  2.73669149438763E-03 -4.37081322028794E-02 -1.58054888888331E-03 -3.31517004937393E-02
 -1.24109936810747E-02  2.75991152024743E-03  4.36716886897562E-02  1.58192246362704E-03  3.31708369380273E-02
  1.24200900899701E-02 -2.75547188103263E-03  4.36920070485741E-02 -1.58123354510927E-03 -3.31562316639796E-02
  1.24034000394193E-02 -2.75141935723914E-03 -4.36773842854236E-02  8.01301688282956E-02 -8.00993097203552E-02
  8.01231054748588E-02 -8.01117450855482E-02 -1.71127845783089E-02  1.70810205251152E-02 -1.70921756324364E-02
  1.70953166218207E-02 -7.22251499277231E-02  7.22171111617996E-02 -7.22321847377132E-02  7.22195482321993E-02
* ORBITAL    1   82
 -1.78275449449978E-08 -2.28026663130028E-07 -1.78402574273326E-06  7.26190660929445E-06 -2.14106620559704E-06
  1.77461587351538E-04  3.10196825414004E-03  9.16545314143994E-03  3.51759213181244E-03  7.06977623012591E-04
  1.44605714150153E-02 -4.17262619821501E-02 -7.45295453801237E-04 -1.03222001442583E-07 -2.41475978216538E-06
 -1.94838213840843E-05 -1.82788252951330E-06 -2.54982672397792E-05 -4.09603583779342E-06 -2.69983963951265E-02
 -1.03196629536867E-02  2.89240624913577E-05  3.80850084785680E-06 -2.14135253903529E-02 -3.25323725376964E-03
 -4.65609016540820E-05  4.27116100932196E-06 -1.23449064801129E-07 -8.63146251108991E-07 -3.43594250695320E-06
 -2.53426678666364E-05 -3.47491149207190E-06  1.77890595751305E-04  3.11338994699497E-03  9.15073347411864E-03
  3.51744928680422E-03  7.06299262606827E-04  1.44391105553875E-02 -4.17084298942154E-02 -7.47545520825943E-04
 -7.44806489846491E-08  2.05902632447800E-07 -3.44204050532439E-06 -3.81931462488302E-07 -3.76228619653321E-05
  8.50121805939616E-06  2.69976214128483E-02  1.03243499516407E-02 -9.01615189031615E-05  1.08014922109460E-05
  2.13902273068126E-02  3.25364169405970E-03  2.69054146928153E-05 -9.75911238947685E-06 -7.17009648378767E-04
 -5.45151776722533E-03 -4.24117644854820E-02  5.51571443032644E-04 -1.17732085693044E-01 -7.27087476035985E-04
  2.01752419492807E-02 -1.81380811846169E-06  6.94181972633516E-05  7.16829175303754E-04  5.45023489600544E-03
  4.23972846558131E-02  5.50214912054758E-04 -1.17615650044248E-01 -7.26917668566793E-04  2.02175829481879E-02
  8.90678979524027E-07 -3.60176661378314E-05  2.53466711324934E-04  1.93839297108869E-03  2.60764100793041E-02
 -2.24963681038699E-03  4.35416243653906E-01 -2.70143492239030E-04  1.18227439186094E-02  9.79441468071118E-04
 -2.37524093064854E-01 -2.53149952573634E-04 -1.93595630916399E-03 -2.60634628311328E-02 -2.24936286655080E-03
  4.35424515941920E-01 -2.69876931002670E-04  1.18293985648051E-02 -9.79937536528029E-04  2.37516850458845E-01
 -2.53208915825730E-04 -1.93642650328000E-03 -2.60620017152662E-02 -2.24922414511761E-03  4.35439874204301E-01
 -2.70185600090281E-04  1.18373971912602E-02  9.79783939515723E-04 -2.37504599629882E-01  2.53421822369894E-04
  1.93805387980108E-03  2.60726843278254E-02 -2.24951844089166E-03  4.35409618654489E-01 -2.70331742562614E-04
  1.18382226377450E-02 -9.79446593297486E-04  2.37505128038005E-01  1.21957234261870E-03  2.79389692364489E-02
 -1.69085635503088E-02 -3.12426041337791E-03 -2.98458211902953E-02 -1.21933194770755E-03 -2.79370516463093E-02
 -1.69082064843910E-02 -3.12655810220639E-03  2.98447482396975E-02 -1.21899251496006E-03 -2.79319869342010E-02
 -1.69070574267975E-02 -3.12543637686019E-03 -2.98408112473618E-02  1.21981600607900E-03  2.79406166661613E-02
 -1.69071827844095E-02 -3.12890020516163E-03  2.98453887894998E-02  6.71880481757277E-02 -6.71882597026731E-02
 -6.71801967033647E-02  6.71861223330198E-02  1.37743098297472E-03 -1.37512542023049E-03 -1.37850984711762E-03
  1.37900405754626E-03 -7.88711931943958E-02  7.88686629209327E-02  7.88696908643493E-02 -7.88744844968371E-02
* ORBITAL    1   83
  3.27556845346323E-05  2.35889697040943E-04  1.17666457544406E-03  1.38723185275137E-02  2.06012715480741E-03
  2.55047885730661E-04  4.99341136477679E-03  4.51585936499884E-04  2.62762803664454E-03 -5.47921068214307E-04
 -1.07761333816577E-02  6.71965280672438E-03 -4.30048403043469E-03 -5.29533624998792E-05 -1.20419058664865E-03
 -3.43654901348366E-03 -8.40889183634827E-05 -3.44855867784537E-03 -3.33607714876993E-03 -2.54684218629899E-02
 -1.89071041460281E-02 -9.83048227734421E-04 -3.91736329711362E-03  1.09310552344525E-02  7.91258840369071E-03
 -1.92089629700617E-03 -1.84680903327266E-03  2.45329347370383E-05  1.71653412499456E-04  8.89451945478751E-04
 -5.50244349363270E-03 -5.51528172925347E-03  8.22593135767758E-04  1.84812136418965E-02 -5.41970852744654E-02
  3.83576772453313E-04 -1.57001280831189E-03 -3.45866748023194E-02  7.85318996938031E-02 -5.63739332081761E-04
  2.03601028291277E-04  5.00061218738853E-03 -2.44169457543170E-02 -7.93869110763205E-04 -1.44504971082082E-01
  1.81899793341290E-02 -8.48223604188233E-01  1.00509231628399E-01 -2.95426042057512E-02  3.51328469719798E-03
  3.41266295028237E-01 -3.42198555664795E-02 -1.56921527404001E-01  1.96437532888374E-02 -5.66635239267829E-05
 -9.87435719983645E-04 -5.34544373118315E-02  8.76477953106770E-04  1.24604551549931E-01 -1.71698835447747E-03
 -2.20295875304851E-01  1.03013992742700E-03  1.66486399519207E-01 -8.87898524874568E-05 -2.91774376394818E-04
  3.02694354763070E-02  6.56464714359324E-04  1.10893892318363E-01 -1.29220514102973E-03 -2.18911542371137E-01
 -6.84650454702635E-04 -8.16679025093244E-02 -2.09441132536861E-05 -1.52994059889544E-04 -9.18062314273770E-04
 -1.04403641963097E-04 -5.14660446092531E-04  7.36396528271758E-05  5.58723276363415E-03  4.91795890152802E-05
  7.53381593075814E-03 -6.01810737466671E-05 -4.68488112132384E-04 -4.84963524339716E-03 -6.31333692770855E-05
 -8.84807887749979E-03  6.13441679286579E-05  1.20329605498103E-03 -3.83667738116062E-05 -1.06508072412935E-03
  3.93137477208116E-04  3.14179975561900E-03  4.30473802148161E-02  4.41174580015245E-04  7.63006903112364E-02
  5.04622777823368E-05 -2.18317883542993E-02 -2.17731201837394E-04 -1.11036022435284E-03 -3.13512931749139E-04
 -2.46955633797177E-03 -2.36771609260888E-02  5.82925359337777E-04  6.80244568295100E-02 -2.03902958762866E-04
 -4.58369225125036E-02  5.05129883721333E-04  5.81918741035453E-02  2.74323054355727E-04  5.01636255062927E-03
  7.38184445088591E-04 -5.53105632803071E-05 -4.20704732465206E-03 -3.64439531531678E-04 -6.08641241395810E-03
 -8.50859811497456E-04  2.74121051393923E-03  4.81921199167833E-03  6.90226995307807E-04  2.13564773426121E-02
 -1.14830204879350E-02  2.25379197611201E-02  1.91317130657680E-02 -8.76568977487093E-04 -2.58741469673985E-02
 -1.45496522905365E-02  2.80441515665215E-02 -2.51880240021949E-02 -1.87622589741656E-04 -1.55516030639908E-03
 -9.97901054849539E-03  2.74814944455755E-03 -2.96045567098468E-03  2.23557896992587E-03 -1.10651030764394E-02
  2.11941065989496E-02  2.26464788597313E-03 -2.01100247474145E-03  1.38008535178900E-02 -1.49427796342417E-02
* ORBITAL    1   84
 -1.83382338781806E-07 -8.26272527250692E-07 -1.38457558179211E-05  2.29426308793942E-03 -2.70830571998935E-03
  5.52582412229220E-05  7.50346091742136E-04 -1.18978574348972E-02 -1.27603117860824E-03 -1.52811961771141E-05
 -4.86603199544505E-04 -4.75744366690921E-03 -9.11400044655441E-04 -2.07029142737410E-05 -4.50126223292397E-04
 -5.61165707918268E-03 -4.15068913076564E-04  9.78243616160135E-03  8.82946794906307E-03  4.19028229492088E-03
  3.34265379407975E-03 -2.70441511531180E-04 -1.32474423321970E-03  1.32646053038098E-02  9.15863017026713E-03
 -1.63515753224766E-02 -1.33020708569763E-02  2.01397996316476E-05  1.37754052991832E-04  5.71723734464566E-04
  7.79258976537914E-03 -2.22706689950605E-04 -2.19538233499254E-04 -5.63936133900613E-03  2.84532666917279E-02
 -1.29043332270361E-03 -1.96494999628611E-04 -4.76282018460471E-03  1.99204838422781E-02 -7.47484266888008E-04
  5.31303063649889E-05  1.59502904948773E-03 -1.97363989693572E-02 -1.04343318754971E-03 -6.15077676704049E-01
  6.91490170550134E-02  1.22169818609044E-01 -1.74565805190741E-02 -2.11283993424142E-02  4.46400951247909E-03
  3.44836556617595E-01 -4.38224404602732E-02  6.57845433563997E-01 -7.28996113115166E-02  1.21850613242383E-06
 -4.26006026849378E-05 -4.29681573333379E-03 -4.25466807197503E-04 -2.10816766720842E-01 -3.61454753772491E-04
 -1.09843588765533E-01  7.49738415922635E-05  1.75036022118689E-02 -3.28710373869124E-05 -2.61648675114304E-04
 -3.71613394996473E-03  2.93361052508200E-04  8.61397827786269E-02  1.66119741416078E-04  2.77819376629730E-02
 -2.22777881419704E-06  1.53117534663748E-02  1.05193066047277E-05  7.11874241019197E-05 -7.48214721188525E-04
  1.10389117617474E-04  5.73925839501578E-03 -6.40289754370263E-05 -8.36373106077344E-03 -1.17228601657898E-04
 -1.05957067083905E-02 -1.01840588147757E-04 -8.04788547022533E-04 -9.49551322777312E-03  4.72610801707992E-05
 -7.27374430060034E-03  5.54290998998998E-05  2.52889714113628E-03  8.32606416852841E-06  5.25237352094177E-03
  6.12053864349531E-05  4.49098282546869E-04 -5.23620841217491E-03 -3.64142651721446E-04 -3.15418521794808E-02
 -4.45921186498551E-04 -5.19561557643755E-02 -2.92278834853612E-04 -5.12575438864853E-02  1.95095421122350E-04
  1.65399947855570E-03  3.80728831082093E-02 -5.57543916599766E-04 -8.10726973505534E-02 -4.47277567638997E-04
 -1.34470961949124E-02  4.09703523358398E-05  2.71841572840457E-02  4.13096383370542E-04  7.27101431519286E-03
  3.03142234533008E-03 -6.38785960089288E-03 -6.07328806666726E-03  3.25116710243001E-04  5.63912405028359E-03
 -8.02237694251542E-06  2.38731249325005E-03 -4.73360594496814E-03 -7.77979954964536E-04 -1.51452207347806E-02
  1.12605002939970E-02 -1.96167366554586E-02 -1.30889546184062E-02 -5.38855457726286E-04 -1.52091364736115E-02
 -9.49500446216614E-03  1.62452463655241E-02 -9.19720367525804E-03  9.10908182731468E-05 -2.95423965788134E-04
  3.13145414762863E-03  9.09336356359541E-03 -3.47509721389625E-03 -1.23171152601139E-03  1.56439636665498E-02
 -8.86087083025138E-04  6.07216512139382E-05  3.54365218653001E-04 -1.03919285645276E-02  2.49533213733623E-03
* ORBITAL    1   85
 -2.43267667445302E-04 -1.72986869475364E-03 -7.64352234101134E-03  3.81108386450986E-02 -1.34511758108584E-02
  8.34384034313885E-06  1.47307885457096E-04 -7.27499657971663E-04 -1.55727667560943E-05 -1.48005054327692E-05
 -3.18733008126700E-04 -2.55428693261269E-04 -1.48228446300892E-04  1.59396683301880E-04  1.33065711279890E-03
 -4.12140156757755E-02 -1.54340955072710E-03 -1.03644479901549E-02 -4.39622689013727E-03 -7.25221513854482E-05
 -3.30784960090104E-04  2.07203839798238E-02  5.75507397132505E-03  7.43401340376770E-04  5.53621035092013E-04
 -7.35594526086955E-03 -3.19375475395503E-03 -4.53757833400505E-04 -3.27335761363090E-03 -1.58807601148094E-02
 -1.92745125051133E-02 -1.16749387515514E-02  7.17408077028529E-06  1.55840368133237E-04  1.16827375233478E-04
 -4.48716714053437E-05 -4.43578452473210E-05 -1.01885881243175E-03  2.76601781215578E-03 -5.37122057127749E-05
 -5.98227427634366E-04 -1.06962734012961E-02  2.92782277849746E-03 -1.16306719297108E-03  1.91214990262937E-01
 -1.52312417861616E-02 -1.33132430588027E-02  1.43957204797740E-03 -9.53063309817301E-01  9.88900901040711E-02
  2.39149905988088E-02 -2.82805098451000E-03  1.34438550484202E-01 -1.38493207045811E-02 -1.94387123642956E-04
 -1.42113362183401E-03 -1.07897430273929E-02  1.99772006861251E-04 -4.28326809936809E-02 -3.13664967670370E-04
  9.93239671359893E-02 -3.75020036390429E-04  4.87051384086924E-02 -1.95033150803368E-04 -1.40262292082006E-03
 -8.69008517863257E-03 -1.68181199913370E-04  4.24815414485718E-02  2.34690967545207E-04 -1.13174611728375E-01
 -4.13623120775881E-04  4.32133462372438E-02  6.10154868562799E-05  4.49074194652937E-04 -3.82083843015543E-03
 -7.58490485491073E-05  6.79441749184664E-03  3.63525247158895E-05  1.22876411540524E-02 -1.27142985524624E-05
  2.26937392714076E-02  4.92037327827491E-05  3.57299436958808E-04 -4.52384846411949E-03  7.37139999263066E-05
 -7.25850082465593E-03 -3.72937582531105E-05 -1.25186203647016E-02 -1.27956048246824E-06  2.33937853118011E-02
 -1.54453442939642E-04 -1.23479848374785E-03 -1.84279519329872E-02  5.04552328443212E-04  6.92411556853325E-02
 -2.91623259726696E-04 -2.08879648106099E-02 -5.89647953514827E-04 -9.87236150843353E-02 -1.64229031089113E-04
 -1.30578921514166E-03 -1.78582553692552E-02 -5.23960102350502E-04 -7.13702284741870E-02  2.45352362063333E-04
  1.62812165578216E-02 -5.58644791446985E-04 -9.36504712601885E-02  2.00053624923013E-04  2.03533099696955E-03
  6.88538312357853E-04 -1.92118831057468E-03 -2.78791820825000E-03  1.81684627105199E-04  1.70287988501189E-03
 -5.33177320815948E-04  1.77858719750475E-03 -2.50760209529959E-03  3.12206291900496E-04  1.07646683019297E-02
 -8.07540358943954E-04  1.55765435227204E-02  1.80300197127988E-02  2.86320483790244E-04  9.68899588555248E-03
  3.08643247497928E-04 -1.46112076152212E-02  1.72206782257810E-02  3.29637677210080E-03  3.25835788230713E-03
  1.74592420325249E-02  1.80340869215090E-02 -3.41976967940989E-03 -3.15887103979592E-03 -1.03151775271602E-02
 -1.03824480997776E-02  1.49575368348027E-03  1.39808277710514E-03 -1.11173158618892E-02 -1.11456808357649E-02
* ORBITAL    1   86
  9.06774617618113E-05  6.59400417234732E-04  3.35604496611873E-03  5.19644644869387E-02  4.45671495530819E-03
 -1.23585278370180E-04 -1.95570551337835E-03  1.73114478791345E-02  1.44907988636576E-03  1.06090614656287E-04
  2.37501460388621E-03  6.66718056713428E-03  2.10486655832187E-03 -1.77208370739948E-04 -4.16070028379991E-03
 -1.67888168060715E-02 -5.05274691379245E-04 -1.24488359141534E-02 -8.69274604525441E-03 -2.00798356959626E-03
 -2.19165390073218E-03 -3.65805987039535E-03 -1.29548117198472E-02 -2.26517272954683E-02 -1.46825338339517E-02
 -1.48206931796459E-02 -1.05629578705036E-02  4.85268335139625E-05  3.32209649175549E-04  1.86728980555331E-03
 -1.81263318046502E-02 -1.97141855642204E-02  2.01849649509273E-04  5.57952746887257E-03 -3.37180641248429E-02
  1.85686962065830E-03  5.29445370369492E-04  1.23119652209699E-02 -4.23667382148351E-02  1.15872639998768E-03
  6.61120190196895E-04  1.67713626595617E-02 -8.98256767063593E-02 -3.10238609335583E-03 -6.74122697163842E-01
  8.29717256213525E-02 -5.20795110368966E-02  1.05357988070991E-02 -1.95768728707629E-01  2.24584247494068E-02
 -5.65545452906044E-01  7.04862384876944E-02 -3.15304223473050E-01  4.26724011215258E-02 -3.00750236323554E-04
 -2.48591574857449E-03 -3.54005383028997E-02  2.64585769472746E-04  4.68449981347608E-02 -4.56785089527453E-04
  7.99789093598127E-02  3.80982564253023E-04  1.33547290998042E-01 -2.42112398453314E-04 -2.24666892834826E-03
 -4.88845118675315E-02 -3.05167724641908E-04  1.02653393549308E-01  1.21461653909015E-03  1.08740350195648E-01
  7.24004157412972E-04  1.74128739977553E-01 -2.35299179587302E-04 -1.82211748938766E-03 -1.85565468872416E-02
 -1.63858306123333E-04  1.85327730086224E-02 -1.66311298019585E-06  1.04299750372601E-02  8.75461798274736E-05
  2.29815782619443E-02 -6.37006692418542E-05 -4.83085869342405E-04 -5.08415874173714E-03 -4.49492611034767E-05
 -1.51009727551489E-02 -1.67160705809499E-05 -3.17983379969466E-03 -8.23033076844875E-05  1.06762879861664E-03
  2.05958683447394E-04  1.82053035342058E-03  6.37680624796760E-02  4.44064014106379E-04  1.01277771724712E-01
  1.09033789468194E-03  8.70289223708324E-02  7.08428196827284E-04  1.47887529306975E-01  1.17144679229797E-04
  9.03961337572317E-04  9.68901578408918E-03  7.68529314988668E-04  4.40092213592323E-02  2.66001772269592E-04
  2.07598579200203E-02  1.00288708609765E-04  2.19634220802175E-02 -1.33909874711394E-04 -1.72804487460346E-03
  9.61795528242074E-04 -3.55144978886025E-03  8.26316393054029E-04  9.57103768581782E-05  2.45898609897369E-03
 -5.45222765667865E-03  9.09085521639954E-03 -2.60057759853366E-03 -4.45976081189420E-04 -1.53575917176766E-02
  9.21997731985266E-03 -1.51243212389814E-02 -1.28086334930579E-02 -5.51592235133621E-04 -7.87832646934495E-03
 -7.83100761727035E-03  1.22900865189728E-02 -1.17396148496402E-02 -3.12635650879598E-03 -2.33679646126375E-03
 -3.39371763518887E-03 -1.42086635788686E-02 -1.32742551558203E-04 -4.22593309440588E-03  8.91171148647734E-03
  2.84827833194828E-02  4.73745533195122E-04  7.08647676707850E-04  3.07462348736248E-03 -1.16367777149246E-02
* ORBITAL    1   87
  7.46317003066526E-05  5.41991662819042E-04  2.75346552429963E-03  3.83788075172280E-02  5.38106921741035E-03
  6.26669500801784E-05  5.98729215926127E-04 -2.23843336993419E-02 -2.82321402899634E-03  6.34601271905984E-05
  8.58946690125270E-04 -1.09179831128409E-02 -1.03114916222670E-03 -1.30340808938460E-04 -3.05072712715114E-03
 -9.06988289473551E-03 -9.51635281531764E-05 -1.41149273290276E-02 -1.16136699623411E-02  1.35841703506179E-02
  9.47127821742868E-03 -3.25957833327181E-03 -9.74571960956303E-03  2.36707954365853E-02  1.56448085617375E-02
 -3.36808683904660E-03 -1.20067623884997E-03  4.12857936732300E-05  2.89342026629142E-04  1.67424016587700E-03
 -1.75822819781044E-02 -1.52116417529577E-02 -5.59084861216099E-04 -1.38731997965996E-02  6.24269085799401E-02
 -2.48201450613791E-03 -8.97309187067722E-05 -2.78564152685750E-03  2.46734345834093E-02 -1.26722353344692E-03
  5.11164758241251E-04  1.27252528966374E-02 -6.04318166128939E-02 -1.88460072521585E-03 -2.11363939985765E-01
  2.93544516305856E-02  3.78482761021521E-01 -5.03330993612448E-02 -1.19827360875539E-01  1.30696743811873E-02
  5.88488373535426E-01 -7.63919066161938E-02 -6.02909580676086E-01  7.29712056576551E-02 -1.68528726971125E-04
 -1.46446353745793E-03 -2.40651214126367E-02  1.58706095826489E-04 -7.94642521676984E-02 -4.40987047828807E-04
 -1.59972648785670E-02  3.30341051800098E-04  9.16629858840121E-02 -2.33091600072163E-04 -2.03770884285956E-03
 -3.78787739003655E-02 -6.64954632872892E-04 -1.95558193275121E-01  5.89925724059484E-04 -6.13514807954582E-02
  5.38954377545533E-04  1.32422273362958E-01  1.01709339270104E-05  9.45404063893702E-05  1.41196824873229E-03
  9.56814150307623E-05  9.26276630439030E-03  1.90478901374282E-05  1.94272771327752E-03 -1.00747339294484E-04
 -5.33367458708394E-03 -1.98290351014606E-04 -1.52796824461151E-03 -1.43486021479779E-02  2.23189445906891E-04
 -1.01247726013786E-02 -5.19085709224229E-05 -1.38641642989235E-02  1.57701189944406E-04  2.58294582863893E-02
 -1.24387217583039E-04 -1.07570913158237E-03 -2.57334245054856E-02 -1.14889904594779E-03 -1.10646716565122E-01
 -4.97729716618643E-04 -1.86836338922155E-02  1.47804347048646E-04  7.38991943967582E-03  2.49989376425784E-04
  2.16365996677164E-03  6.72621949287776E-02 -7.60915452502650E-04 -1.26084661967056E-01 -1.16170961986627E-03
 -9.25678650619571E-02  6.52047953269586E-04  1.44664867606640E-01 -1.89170143884941E-04 -2.61229904140104E-03
  4.56106470015693E-03 -6.59177075456414E-03  1.76903567454030E-03 -2.43723387432561E-04 -3.76040455988528E-03
  1.11749927455647E-03 -1.33160367492917E-03  2.69132585359722E-03 -4.09918707799394E-04 -5.38648721830787E-03
  5.15862610469243E-03 -9.22722420434411E-03 -1.17401517293436E-02  3.00100392975019E-04  2.57478730861153E-03
  2.67400784369592E-03 -5.83298603145486E-03  3.26101493229301E-03 -1.97220485282090E-03 -2.46146526747692E-03
 -1.51338244889128E-02 -6.17611859962813E-03 -2.01829151200700E-03  1.24973231015217E-03  2.94489445869186E-02
 -7.16231483723252E-03 -3.24118889568424E-04  1.00199155420574E-03 -1.55975194330794E-02  1.35755425040268E-02
* ORBITAL    1   88
  7.17274958085424E-04  5.43378504102160E-03  3.52733326318838E-02  2.95871725527923E-01 -1.46327886178420E-01
 -2.48434973016557E-06 -8.76995644049985E-05 -2.40425439073402E-03 -2.85858777169012E-04 -2.91798310631031E-07
 -1.39991567414582E-05 -4.11975445346467E-04  1.40271212445299E-03 -3.57007499180115E-04 -1.31301956072366E-02
 -3.44803004803782E-01 -2.84209982709914E-03 -7.70881677521412E-02 -1.07025773386828E-01 -2.88104409110663E-04
 -2.30182891831950E-04 -6.18959090592764E-02 -1.00766033494647E-01 -5.83350633821905E-04 -1.19719951309348E-03
 -5.78659086700074E-02 -7.43307112639719E-02 -1.01461345584096E-03 -7.33566673651557E-03 -3.67316161021982E-02
 -1.82693804038748E-01  4.34305220260464E-02 -4.12308112091601E-06 -1.02674204452056E-04 -2.74288145426463E-03
  1.07871300619557E-05 -4.56175057268289E-06 -1.02234992977007E-04 -9.42109671440175E-04 -9.75974023892806E-05
 -1.00671366484036E-03 -1.86722697216221E-02  1.00043021164829E-01  2.40644814729615E-02  9.34392416237574E-02
  6.82742979244388E-01 -3.03197717141779E-04 -2.66434258771332E-03  6.59509082710697E-02  5.46114011733160E-01
 -3.11691699382952E-04 -3.05912266349734E-03  7.20818365278341E-02  5.26891830986319E-01  1.06744540370697E-03
  8.05650123077076E-03 -4.24263209005241E-03  3.49148914450001E-03  1.25898930110843E-01 -6.91564543027599E-03
 -2.55549473013204E-01 -2.81085483344310E-02 -4.60888265129901E-01  1.05990501624246E-03  8.00214024503734E-03
 -4.53388369706167E-03 -3.35360568652125E-03 -1.21882647684699E-01  6.94470728281657E-03  2.56793119454444E-01
 -2.81483212886945E-02 -4.60977328037670E-01  1.76703794359175E-03  1.33562653697256E-02  4.32179927802507E-02
 -2.82474591746476E-03 -4.27333820271187E-02 -9.88751495409080E-04  7.15879071341523E-03  3.95227664690951E-04
  4.76475446798703E-02  1.70998070034878E-03  1.29156210886442E-02  4.09148671652640E-02  2.75990600556594E-03
  4.18832455810405E-02  9.24119665481257E-04 -8.22863090106774E-03  4.91500221828321E-04  4.98075981062248E-02
 -3.63751320612185E-03 -2.78662806005365E-02 -9.53933789119477E-02 -5.00121675430649E-03 -4.41490695955596E-03
 -3.40024029820183E-03 -1.29557191344375E-02 -5.55926189356703E-03 -5.84979945882004E-02 -3.66546020004696E-03
 -2.80802818067569E-02 -9.59380760776233E-02  5.07797675414696E-03  5.36766124684365E-03  3.42449464351916E-03
  1.30213245564056E-02 -5.55390830297803E-03 -5.71595345890960E-02  1.55366575222385E-03  1.65106410687884E-02
  4.70839947982897E-03 -7.82343529561587E-03 -1.03296385965051E-02  1.59136621741279E-03  1.68409476466857E-02
 -4.74671483476015E-03  7.83885074524492E-03 -1.04827490271716E-02 -1.47294897957223E-03 -4.58397296379504E-03
  6.44516670004282E-03 -2.37297034432907E-02  2.07037010447846E-03 -1.50529521574229E-03 -4.94894461964436E-03
 -6.36839565612124E-03  2.39925332351234E-02  2.16057830292334E-03  1.16405803159722E-02  1.18411260032186E-02
  4.11724974105433E-02  4.11710000074118E-02  1.57668534642218E-03  1.76101930648694E-03 -2.11551556506080E-02
 -2.08281019299691E-02  2.36012535614004E-02  2.38068039415011E-02 -4.95196138121152E-03 -5.18614089201073E-03
* ORBITAL    1   89
  4.42021523751728E-04  3.15968394374850E-03  1.46760982272707E-02  4.96448515255164E-02  1.53234559509988E-02
 -9.60961139320624E-04 -1.75209673818558E-02 -6.20314648667437E-02 -2.05310658544394E-02 -5.88021436815111E-04
 -1.09270484828000E-02 -4.65277481203396E-02 -1.18639806148965E-02 -3.28688302030386E-04 -5.81994823909552E-03
 -1.72175622690477E-02 -4.08875056035576E-03  3.25760593273246E-03 -7.25502513075545E-03  3.62897971820995E-02
  7.89659180920433E-02  4.87355506009287E-03  6.67573984403082E-03  6.84761195015100E-02  1.42571221475790E-01
 -4.89748203773477E-03  2.67987383009245E-03 -3.21638965095875E-04 -2.32030311835350E-03 -1.13320699919571E-02
 -7.73136765293810E-02 -3.84280513285062E-02  3.47596104421396E-04  7.37189786870628E-03  2.50442823196708E-01
  4.91349949896983E-02  2.92329111212973E-04  6.29907518287138E-03  1.71903914352889E-01  3.36844235974385E-02
 -2.05821280840962E-04 -3.99304434356781E-03  4.18976822891833E-03  1.79219900124011E-03  6.60454162549100E-02
  5.14130463430401E-01  5.47058324282311E-02  3.32253741927007E-01 -9.00591711381658E-03 -7.70578018465159E-02
  1.00457529994869E-01  7.12316266575458E-01 -7.44675154666323E-02 -5.73160915390667E-01  5.50998223664336E-04
  4.20549758262147E-03  2.02933685919382E-02  1.60237166533013E-03 -8.74540067428780E-03  1.42818792038833E-03
  2.41230337739938E-03 -1.47678124628225E-03 -2.36276901933483E-02  1.74867215365017E-04  1.32485705314230E-03
  1.53939538515101E-03 -1.64859594405560E-02 -3.96804510404436E-01 -8.47800585919911E-03 -1.95527789001288E-01
  7.14382002741221E-04  2.08090387723097E-02 -1.19590754534217E-03 -9.21731479181715E-03 -4.50452931854157E-02
  1.95758566852648E-03  2.00662633920544E-02  1.15418593249149E-03  1.63622864247792E-02  1.28617240008751E-03
  2.89999017897900E-02  1.08048134512242E-03  8.35950869118482E-03  4.18445549894994E-02  2.08924263648027E-03
  2.46167390495836E-02  1.11789901197376E-03  1.16090563880393E-02 -1.61117136173411E-03 -3.52715283203013E-02
 -4.83073268113802E-03 -3.72375688799683E-02 -1.40187436023554E-01 -1.21794095653561E-02 -1.43020445467399E-01
  8.94773648772588E-04  5.05382832527520E-02 -5.30513703528803E-03  1.83230537372260E-02  3.24825630858353E-03
  2.46220438956999E-02  5.55291214411174E-02 -5.83666252147094E-03 -6.87594310891730E-02 -9.53271351345438E-03
 -9.58587452082057E-02  2.99392003508795E-03  8.54593095102126E-03  7.08337367037081E-04  2.79798869907363E-03
  2.95260269558157E-03 -2.42857955843333E-03  8.18825324239767E-04 -4.76443791823919E-04 -2.22007439666831E-03
  4.29633538173724E-03  5.33285459875833E-04  1.55041283554693E-03  7.80065312312687E-03  9.71103212544379E-02
 -4.31587541529496E-02  6.12261853241842E-02  6.86381370250258E-02 -1.33747450958201E-03  1.04579691197605E-02
 -5.11955259167808E-03 -1.87022208491029E-02  1.73098010961399E-02 -4.03173115209262E-03 -8.95117838873474E-04
  3.98794285553191E-02  1.36768649677890E-02  5.67591081111477E-03 -7.66261289162160E-03 -8.73369260231117E-03
 -1.99670701073910E-02 -3.45113313327731E-03 -1.41167399794159E-04 -5.57761864756723E-03  2.65901656343824E-02
* ORBITAL    1   90
  1.67799279652135E-05  1.20152751481157E-04  5.52852586569696E-04  1.37405079120210E-03  4.19535350146328E-04
  6.04967319744798E-04  1.12389003555338E-02  1.39064197733353E-01  1.04857961115141E-02 -1.46441115945765E-03
 -2.74200590244836E-02 -3.01223338606811E-01 -2.66041797261036E-02 -1.70770952780649E-05 -3.09221423426008E-04
 -1.30585863572109E-03 -3.33307858540142E-04 -1.69128419634092E-04 -5.70453288288814E-04  4.00414925835999E-02
  9.68460216901748E-02  1.78015708192075E-04  3.57737798824240E-04 -1.65505769403065E-02 -4.51709251990940E-02
 -1.00719767174028E-04 -5.80386211124743E-04 -8.29579611944674E-06 -5.94709514405178E-05 -2.75807148464325E-04
 -7.91567469612397E-04 -9.00484694202468E-04 -9.56762506676427E-04 -1.88094179343939E-02  3.84434861835119E-02
  1.04802661044629E-02  2.18428940834841E-03  4.29545858608663E-02  4.94996965328382E-02  2.20804314362154E-03
 -1.57693572739256E-05 -3.15949345295073E-04 -1.73518016424029E-03 -3.50277228477295E-04  1.16078131699852E-04
 -2.85572285159183E-04  1.68865200318042E-01  1.08527874287643E+00 -4.14154246422881E-04 -2.61958362475916E-03
 -7.08986311137966E-02 -4.87782425775318E-01  8.88055383223238E-04  6.59549210172200E-03  8.23866371246872E-03
  6.32429816605760E-02  2.10255875448248E-01 -8.87654415809463E-03 -9.98558007029076E-02  1.65576970137272E-02
  1.63119509120706E-01 -1.86353750386263E-02 -1.22328729494784E-01 -8.19130128059975E-03 -6.28806170495163E-02
 -2.08986060205909E-01 -8.71587356791467E-03 -9.69886296847006E-02  1.65479167811243E-02  1.63988114625887E-01
  1.85231816643815E-02  1.21714954813929E-01  1.85242957902878E-04  1.44139583658514E-03  9.46968880158447E-03
 -6.51356817028064E-04 -1.65280719142314E-02  7.73565597057934E-04  1.74110241514577E-02 -8.09689047806342E-05
  6.26860196711856E-03 -1.63624472868321E-04 -1.27313426051063E-03 -8.59116133836368E-03 -6.26350386688866E-04
 -1.62366032154380E-02  8.02070362499887E-04  1.80512364346688E-02  4.91955287959153E-05 -6.64478645101367E-03
 -1.37250225343102E-03 -1.08326767527025E-02 -7.33856704026815E-02 -5.49251730361782E-03 -1.09248572979550E-01
  5.37794987336767E-03  9.30181707802895E-02  9.84857077518841E-04  6.44015306849103E-02  1.32810348262806E-03
  1.04896120930343E-02  7.18485111989435E-02 -5.50753096606299E-03 -1.10088025612432E-01  5.49478099842701E-03
  9.48400978962497E-02 -1.13516779259867E-03 -6.73512123340632E-02 -2.72690732612173E-04  2.70338644382411E-03
  5.23120350493857E-03 -3.20571632146921E-03 -6.47837551839292E-03  2.29838598041285E-04 -3.09902336325047E-03
  5.23822809488813E-03 -3.42495143741035E-03  6.61762834402464E-03 -5.32440503220668E-03 -8.45957831374015E-02
  4.03032121597479E-02 -3.74727231369121E-02 -6.51835484269357E-02  5.28712784004410E-03  8.41618248269501E-02
  4.03325004945464E-02 -3.72543547947510E-02  6.48358495423917E-02  6.89903293517894E-03 -6.78471827427094E-03
 -1.97852781582404E-02  1.99766166933583E-02 -6.65386423047016E-05  2.12302330090000E-04  3.40747089060116E-02
 -3.41494004586201E-02  7.18941871863584E-03 -7.17293634626146E-03 -8.31380641563039E-02  8.33500718587147E-02
* ORBITAL    1   91
 -4.56663218670492E-04 -3.26362092670313E-03 -1.51321731589501E-02 -5.00262645399438E-02 -1.48203792341281E-02
 -9.63364967061412E-04 -1.75557130681978E-02 -6.22949164523604E-02 -2.08106706939700E-02 -5.90518176766464E-04
 -1.10095499763045E-02 -4.71948100166536E-02 -1.14776669797014E-02  3.46306161932161E-04  6.14224627596047E-03
  1.80767176004125E-02  4.14066706472628E-03 -3.49895245629019E-03  6.97568797441020E-03  3.63702500882601E-02
  7.90552724863414E-02 -5.37630012154693E-03 -6.98220988445882E-03  6.85135291491908E-02  1.42642274676606E-01
  4.68730606970915E-03 -2.92445702704895E-03  3.18538347081289E-04  2.29734090393910E-03  1.12045030130073E-02
  7.66463469159877E-02  3.96724167724023E-02  3.51537866178476E-04  7.44607709656744E-03  2.50196295194170E-01
  4.96706573559342E-02  2.85461693430154E-04  6.16412281022597E-03  1.73161086478928E-01  3.34338702700930E-02
  2.05317713608418E-04  3.96163851194606E-03 -3.64391975041102E-03 -1.32396445427385E-03 -6.52394305081261E-02
 -5.08976448077934E-01  5.38343560394508E-02  3.26094863428269E-01  9.88337040750707E-03  8.29310061702549E-02
  1.01052107971701E-01  7.16782407005080E-01  7.47791569918475E-02  5.74835307869331E-01 -2.15012974862089E-04
 -1.62929722861178E-03 -2.44837753227013E-03 -1.64160009440966E-02 -3.95778789662093E-01 -8.59251647647310E-03
 -1.97208255786182E-01 -8.21700922698023E-04 -2.40760786937887E-02 -4.46744295907310E-04 -3.40131972452361E-03
 -1.71587901865902E-02  1.63769147393244E-03 -9.06625208169916E-03  1.26600523221889E-03  1.10083498153423E-03
  1.27224304885710E-03  2.13602791683637E-02 -1.08513354191843E-03 -8.39492167846374E-03 -4.20597436414949E-02
  2.08759915232089E-03  2.45215671333646E-02  1.12028995323356E-03  1.17111164259189E-02  1.60840227742865E-03
  3.52877149610016E-02  1.18641817142240E-03  9.14494629856101E-03  4.46699087127127E-02  1.95009746665171E-03
  1.99656628822998E-02  1.15659526623901E-03  1.64816232839457E-02 -1.27498811579167E-03 -2.87654508182421E-02
 -3.27416777743780E-03 -2.48177025981531E-02 -5.59674981713651E-02 -5.87133293335977E-03 -6.86967779515993E-02
 -9.58886318466545E-03 -9.63826961087348E-02 -3.01990463085353E-03 -8.77590170322159E-03  4.79772803760536E-03
  3.69838178137038E-02  1.39031066458771E-01 -1.21020287932331E-02 -1.41985513095874E-01  8.58956329985086E-04
  4.95866065270649E-02  5.30201440492007E-03 -1.77723075739472E-02  4.69836262062819E-04  2.17719193223008E-03
  4.26429873747338E-03  5.93562509787055E-04 -1.48974833022671E-03 -7.03357412047959E-04 -2.76113027601351E-03
  2.90517489928081E-03 -2.35729799206672E-03 -8.17556828303339E-04  1.36336456916537E-03 -9.90883601242325E-03
 -5.39137532282032E-03 -1.86110930904012E-02 -1.68762804392197E-02 -7.83845251277017E-03 -9.76511452758839E-02
 -4.36136250486125E-02  6.17446032422575E-02 -6.91134914870804E-02  8.15706426643826E-04  4.01098132652655E-03
 -1.32842108762113E-02 -3.98954367776173E-02  7.56533067373683E-03 -5.67483741035765E-03  1.95658438040917E-02
  8.69999514452971E-03 -3.86203910268118E-08  3.28815604986135E-03 -2.63542484043199E-02  4.78468996819364E-03
* ORBITAL    1   92
  4.67351211491181E-03  3.33994214372364E-02  1.54393015189321E-01  3.94635639391103E-01  1.65316665096772E-03
  4.05219390295209E-07  2.23837027548273E-05  3.70509926141002E-04 -1.14985011897797E-04  2.33192657932596E-06
  4.15286864600815E-05  7.75539556679518E-04  2.88746474264153E-04 -4.22252948368293E-03 -7.33473063237639E-02
 -1.73225075342050E-01 -3.26966330588790E-02  7.66175686082477E-03 -1.92295049336575E-02  3.90881778699684E-05
  1.06436546326408E-04  8.12086844313721E-02  9.02915336380467E-02  1.82436923603723E-04  4.78547601247896E-04
  5.73204722237740E-03 -2.23395846687227E-02 -2.42236317362594E-03 -1.74993603261041E-02 -8.74005829447460E-02
 -4.00709281272317E-01 -8.67741900766193E-02  3.63335578393075E-06  7.14177386585694E-05  8.23626304661832E-05
 -2.04977911426766E-04 -4.36935564607200E-06 -7.45819862484207E-05  1.03192336020267E-03  2.96174658207607E-04
 -3.27092068103536E-03 -6.54218890263417E-02 -3.58219570359265E-01 -5.97321249668820E-02  7.96930528220283E-02
  4.65814204615731E-01 -5.62380746109638E-04 -3.89319033770377E-03 -1.47204065721140E-01 -9.71971374836581E-01
  3.35284986701513E-04  2.89481544533181E-03  8.69306608762451E-02  5.24447278098585E-01  6.82585603240201E-03
  5.22682682146833E-02  2.02588744233179E-01 -7.74028716799689E-03 -1.03117243546173E-01  1.25464930052157E-02
  1.41407688678381E-01 -6.30457644602304E-03 -3.19753205080553E-03  6.88728481328977E-03  5.27415990022392E-02
  2.04162180750894E-01  7.78328760505415E-03  1.03024589368682E-01 -1.27013267985968E-02 -1.43357439673533E-01
 -6.38731913136005E-03 -3.02352583876049E-03  4.41102856769147E-05  3.41207090456170E-04 -8.48994121525400E-04
  3.88371598622447E-04  1.10214827324772E-02  1.70921465750274E-05  1.08678276181157E-04 -7.50710211518201E-04
 -7.25253956879989E-03  6.47233317005180E-05  4.99694218189017E-04 -8.17337725562370E-05 -3.55723326469768E-04
 -1.05381508933885E-02 -1.08419692476733E-05 -1.44993400567065E-04 -7.84201959483141E-04 -7.88325183486722E-03
 -3.78957379521783E-03 -2.93549848316053E-02 -1.36716648630223E-01  2.70988485606219E-03  1.32406484149091E-01
 -2.21227481804874E-03 -3.85508385639385E-02 -1.53665216290283E-02 -2.57038474765110E-01 -3.79767721245950E-03
 -2.94208253179752E-02 -1.37432701758817E-01 -2.67616326002579E-03 -1.31568618901061E-01  2.15296883661095E-03
  3.76936921715498E-02 -1.53548097810303E-02 -2.56617456758596E-01  5.32574962831015E-05  6.14530025672299E-04
 -1.98138285035713E-03  3.17864962894032E-03  1.73822408262982E-03 -2.39212118681530E-06  1.92807284925659E-04
  1.80993051587803E-03 -3.23020126554432E-03  1.74760897423286E-03  1.03289118597105E-04  2.37970975842952E-02
 -2.68167099204844E-02  2.79768756728794E-02  1.60373442916508E-02  4.65254755860331E-05  2.28959178280200E-02
  2.63585067196295E-02 -2.74697096806789E-02  1.53656752776109E-02  1.01339099881790E-03  1.25727426165347E-03
  3.34596262646319E-02  3.31070825517914E-02 -2.45441907849234E-03 -2.30174571747905E-03 -2.43657483214074E-02
 -2.40121632458507E-02 -6.17653050845097E-03 -6.10960262339685E-03  3.98786756301974E-02  3.91418466657687E-02
* ORBITAL    1   93
  4.04617825220905E-05  2.81227934643062E-04  1.64099039002891E-03 -1.75129194006858E-02 -1.52379528781818E-02
 -5.54437423598448E-04 -1.37845553610291E-02  6.26645135129036E-02 -2.51234929455337E-03 -1.07437680862964E-04
 -3.17899418380469E-03  2.52906423785675E-02 -1.29257523557846E-03 -5.08857559745235E-04 -1.27056944288350E-02
  6.04299342903335E-02  1.85054663851047E-03 -2.14815924749892E-01  2.97066133214844E-02 -3.73251216696784E-01
  4.98104411823793E-02 -1.22529313682947E-01  1.33035865658944E-02 -5.96332757407740E-01  7.72990598048266E-02
 -5.96548734565141E-01  7.21920533237813E-02  7.41488819700488E-05  5.39645101178196E-04  2.74634057249868E-03
  3.84876418080013E-02  5.28651782156389E-03  6.52239853336730E-05  6.57014264178349E-04 -2.25017839873334E-02
 -2.82560830029187E-03  5.95582478505256E-05  8.13041332278083E-04 -1.06215067594652E-02 -1.09207801545292E-03
  1.30757428119167E-04  3.06568241690681E-03  9.24671492402802E-03  9.72363073821741E-05 -1.40566738571757E-02
 -1.14656387817261E-02 -1.34087469739502E-02 -9.35087996528158E-03 -3.20644635360975E-03 -9.71575148564469E-03
 -2.40331493890185E-02 -1.59129990401432E-02 -3.48451828834600E-03 -1.29648123107458E-03 -1.71005824847717E-04
 -1.48658041241750E-03 -2.45204824130119E-02  1.61218411232409E-04 -8.06751147850594E-02 -4.58436244700990E-04
 -1.87148669503545E-02 -3.48547968165554E-04 -9.29092783529324E-02 -2.33243092766559E-04 -2.03436516587146E-03
 -3.75318908036302E-02 -6.60003483938349E-04 -1.94217790503968E-01  5.77869445266635E-04 -6.34342098911134E-02
 -5.20992797734817E-04 -1.31294533349944E-01  2.48432305209107E-04  2.15219657502045E-03  6.73265367020602E-02
 -7.66860004436568E-04 -1.26697721753304E-01 -1.16581123556025E-03 -9.30222084770443E-02 -6.52870390071716E-04
 -1.44920932532657E-01 -1.21124761906158E-04 -1.05094924499110E-03 -2.57339783467647E-02 -1.14794665759289E-03
 -1.10563033615700E-01 -5.04161038712524E-04 -1.96675242730466E-02 -1.41033524723008E-04 -6.11168067490718E-03
 -1.97435873263945E-04 -1.52161868040415E-03 -1.43855001929182E-02  2.26144431521293E-04 -1.01839921299603E-02
 -5.01542390991901E-05 -1.38697536601384E-02 -1.55694640970091E-04 -2.58845838366603E-02  8.42873054740011E-06
  8.08426794970494E-05  1.34129325926574E-03  1.00129859476282E-04  9.27600472149626E-03  2.03210501073485E-05
  1.91098248279135E-03  9.73584846671062E-05  5.35269781780813E-03  2.95161052643426E-04  2.34777411220737E-03
  2.52115981194977E-03 -5.58765972379365E-03 -3.10721960048760E-03 -4.08825012067737E-04 -5.27583805938143E-03
  5.12844310745748E-03 -9.13190600453993E-03  1.16109057965850E-02 -2.40475695078816E-04 -3.72290617361776E-03
  1.13701351609075E-03 -1.30230146655564E-03 -2.68465251359077E-03 -1.81082948873434E-04 -2.49621257839761E-03
  4.58276272669821E-03 -6.63658707109890E-03 -1.67733907770730E-03 -5.96466482434118E-03 -1.51304501347996E-02
 -2.46351996344936E-03 -1.95092029785420E-03 -7.16487013426774E-03  2.94512065313096E-02  1.23507420995100E-03
 -2.07032966547062E-03  1.35131495945446E-02 -1.56454479816045E-02  9.95887583558345E-04 -3.01088123658362E-04
* ORBITAL    1   94
 -4.74181163988732E-05 -3.26302676133455E-04 -1.85070810753943E-03  1.82921964338342E-02  1.98992972322301E-02
 -2.13551554374930E-04 -5.83912047474336E-03  3.45861486694867E-02 -1.84687651504389E-03 -5.09359065221853E-04
 -1.18885492044835E-02  4.14359159873045E-02 -1.13935757044144E-03  6.62197832451469E-04  1.68258200397190E-02
 -9.00503575691069E-02 -3.12511137740163E-03  6.68645120466701E-01 -8.25002828584127E-02 -6.33537543333325E-02
  1.19131292323967E-02  2.01002605103205E-01 -2.30085093287363E-02 -5.62605517239167E-01  7.02032204573566E-02
  3.26538568907603E-01 -4.39845336236795E-02 -8.93043227595218E-05 -6.48506276613875E-04 -3.30827809353587E-03
 -5.22802095053206E-02 -4.46709721584666E-03  1.20017117746449E-04  1.86891144180486E-03 -1.75133960909232E-02
 -1.50590246463118E-03 -1.00127048691226E-04 -2.25970547062707E-03 -6.92312506413293E-03 -1.98736297224249E-03
 -1.77008347822560E-04 -4.16922149120172E-03 -1.69070501944573E-02 -4.85631263962237E-04  1.27123261963241E-02
  8.88818104907322E-03 -2.39204319492790E-03 -2.41372683609193E-03  3.62605744941538E-03  1.30253037661447E-02
 -2.25416971481044E-02 -1.45954003434880E-02  1.47475576282159E-02  1.04991325724269E-02  3.01357902509057E-04
  2.49781974835427E-03  3.60950487460913E-02 -2.81364391354919E-04 -5.04303913852853E-02  4.77337706516061E-04
 -7.88526657310036E-02  3.94894077318742E-04  1.36087301324019E-01  2.44897313990396E-04  2.26371343110338E-03
  4.85792033059298E-02  3.04917937663519E-04 -1.02498785978244E-01 -1.19870256188269E-03 -1.04695278738900E-01
  7.15319359232512E-04  1.73588189317266E-01 -1.10615264817881E-04 -8.51939225970572E-04 -9.07788628241405E-03
 -7.77435702515703E-04 -4.50570545696057E-02 -2.65410966323234E-04 -2.00182917159489E-02  1.05728355825719E-04
  2.24728380931234E-02 -2.08135823786175E-04 -1.83856948206214E-03 -6.41683503696909E-02 -4.50783276626847E-04
 -1.02555133148382E-01 -1.09296341227803E-03 -8.71264218667036E-02  7.04882048297426E-04  1.47887098890314E-01
  6.16343485060110E-05  4.66967447796013E-04  5.01695276032522E-03  4.27226210333427E-05  1.51773349322036E-02
  1.48994059230164E-05  3.32232194408111E-03 -8.58555715115707E-05  1.16652225253153E-03  2.37144578710978E-04
  1.83630759690532E-03  1.86429112430137E-02  1.63999724012197E-04 -1.85422888266948E-02 -1.23150664576299E-06
 -1.06923155988326E-02  9.13978441353850E-05  2.33199867846603E-02  5.57242622020291E-04  8.01026317636373E-03
  7.89674804741256E-03 -1.23841566573690E-02 -1.18690089135163E-02  4.30555277226946E-04  1.48859939340287E-02
 -8.94811030494112E-03  1.45535682595806E-02 -1.23540253920717E-02 -8.81027829362976E-05 -2.32291591589748E-03
  5.46504456830064E-03 -9.11491482137358E-03 -2.49285426748843E-03  1.34506340144913E-04  1.75116053445539E-03
 -9.50938266589598E-04  3.50161510342457E-03  8.27383734749236E-04  1.41863077683125E-02  3.52492295332905E-03
  2.34781593965244E-03  3.11430793292491E-03 -2.86847274185303E-02 -8.64469707540385E-03  4.20180866463404E-03
  1.39399801769197E-04  1.18649474818500E-02 -3.26631914421651E-03 -6.89061892407214E-04 -5.16540468243223E-04
* ORBITAL    1   95
 -2.22534067629550E-05 -1.55145238429519E-04 -8.31089038481525E-04  5.26824666568934E-03  5.05539241994879E-03
 -8.24365064666773E-04 -1.85212003510321E-02  5.42364736602671E-02 -3.73253934705563E-04  1.57672632963332E-03
  3.47361667742738E-02 -7.89162208303568E-02  5.76716937279171E-04  1.90012628324254E-04  4.68031078587368E-03
 -2.27887913084266E-02 -6.96755497019780E-04  1.33422558236014E-01 -1.68578231416121E-02 -8.50365760184280E-01
  1.00755009858700E-01  2.75272792753742E-02 -3.32546693781541E-03  3.44123614294091E-01 -3.45925990055391E-02
  1.48188348616920E-01 -1.85266931462773E-02 -3.00800032852067E-05 -2.17269050722195E-04 -1.08119617825317E-03
 -1.29489234229176E-02 -1.96013444357973E-03 -2.56552669503042E-04 -5.03370679883213E-03 -6.19190196923927E-04
 -2.65360963280950E-03  5.49114429199526E-04  1.08035985492370E-02 -6.93979823459562E-03  4.32101329140491E-03
 -4.90039892645178E-05 -1.11435215311966E-03 -3.10138432463424E-03 -1.17706503782230E-04  3.18761966396411E-03
  3.16024958554293E-03 -2.54588383063172E-02 -1.89568954453604E-02  8.86606891407541E-04  3.63680840793841E-03
  1.10276541931355E-02  8.04596090103128E-03  1.66931324094669E-03  1.73079699284595E-03  4.92192121837279E-05
  9.26694632456472E-04  5.27479771461083E-02 -8.70299750378252E-04 -1.24539722063540E-01  1.70443670720191E-03
  2.20935752031485E-01  1.02056871922673E-03  1.64068706042779E-01  8.47824403330595E-05  2.54038018362501E-04
 -3.11148488573183E-02 -6.58555524337530E-04 -1.10995562244261E-01  1.31574380390968E-03  2.20158909146094E-01
 -7.02889844246345E-04 -8.49616522862077E-02  3.17500301941576E-04  2.50217539391288E-03  2.43359463085349E-02
 -5.78188988550349E-04 -6.82772331133644E-02  1.99029377525923E-04  4.53784528709268E-02  4.98026348939767E-04
  5.66712056400584E-02 -3.91484930156459E-04 -3.12692200147287E-03 -4.24094250271460E-02 -4.45450075848814E-04
 -7.59784258961514E-02 -4.09653556774874E-05  2.28356972998612E-02 -2.27867172481298E-04 -3.22786882492446E-03
  5.48238770151750E-05  4.27285074702357E-04  4.54691487691279E-03  6.23756945802546E-05  8.49232111172567E-03
 -6.43541672822541E-05 -1.35521949251424E-03 -4.24141206941584E-05 -1.29772631780820E-03  2.16110327203927E-05
  1.58247511265423E-04  8.41200861963342E-04  9.77904753973144E-05  8.02638160838991E-04 -7.54878859224256E-05
 -5.49987315124061E-03  5.39210060942172E-05  7.36950450340387E-03  8.70714699061155E-04  2.57726938410327E-02
  1.44709695457464E-02 -2.79080463907542E-02 -2.50328212152876E-02 -6.99739393085654E-04 -2.16114572257585E-02
  1.16306020543633E-02 -2.28249503067612E-02  1.94088340063734E-02  3.62978838585421E-04  6.08263940893788E-03
  7.79136788599394E-04 -2.63985609757929E-03  4.83882611003085E-03 -2.75227097174322E-04 -5.01685763686108E-03
 -6.68063562366650E-04 -7.82873403391441E-05 -4.21562033145182E-03 -3.00209038272105E-03  9.79863644958840E-03
  1.50642103510105E-03  1.19280891498958E-04 -2.08571705248585E-02  1.14307171509333E-02 -2.26728977627900E-03
  2.91213120722175E-03  1.49193918734349E-02 -1.38603953380189E-02  2.04167299635918E-03 -2.25388472310232E-03
* ORBITAL    1   96
  1.99849064776374E-05  1.36576623767525E-04  5.54419001420891E-04  7.51101386829626E-03 -3.45371460939235E-04
 -2.12327629670170E-04 -5.44287958162318E-03  2.72198531378475E-02 -1.23723640161410E-03 -1.88141920435528E-04
 -4.56609400422362E-03  1.96508890195910E-02 -7.19037674514191E-04 -5.59063516575127E-05 -1.66069014591636E-03
  2.04782903609917E-02  1.11117424382096E-03 -6.21073512163417E-01  6.98209299959158E-02 -1.17824478920832E-01
  1.68122727743071E-02 -2.21294793604069E-02  4.53939573732553E-03 -3.33129672670761E-01  4.23379075115147E-02
  6.59376952322939E-01 -7.30668879334881E-02  2.45661738206247E-06  1.85591527184518E-05  1.02267995879759E-04
  2.85973446905411E-03 -2.80895129893707E-03  5.50748260638934E-05  7.55303509178240E-04 -1.13383048314457E-02
 -1.20718809823212E-03 -1.64772165369111E-05 -5.15119109774103E-04 -4.91611422942251E-03 -9.49659331902867E-04
  2.23311338235629E-05  4.89124154041740E-04  5.88117724715366E-03  3.79221837372647E-04  9.80638437276315E-03
  8.85315855313899E-03 -4.07535082506280E-03 -3.23639451758290E-03 -2.62227625019979E-04 -1.36007827031485E-03
 -1.27684358221731E-02 -8.83958092612937E-03 -1.65532948696957E-02 -1.33890636076039E-02  7.27449444682009E-07
 -4.79228770278208E-05 -4.45579926023660E-03 -4.23382787828977E-04 -2.09444265644323E-01 -3.62575166912406E-04
 -1.08912285264175E-01 -5.87012569168683E-05 -1.80113798251857E-02 -3.33987322047044E-05 -2.67910356004803E-04
 -3.91135370158075E-03  2.98050421423477E-04  8.90562878850000E-02  1.72524599994496E-04  2.95776511624572E-02
 -3.58657506658521E-06 -1.63609829504413E-02  1.93986739089381E-04  1.64339759266884E-03  3.75581786181526E-02
 -5.40156749887732E-04 -7.92919779730249E-02 -4.35094048328688E-04 -1.23775589822784E-02 -3.94324503447852E-05
 -2.61351415443170E-02  6.53040739391204E-05  4.84463797496763E-04 -4.19829288273604E-03 -3.49089865930182E-04
 -2.93092941907662E-02 -4.30330037774508E-04 -5.08203376838065E-02  2.85558672982624E-04  4.96724027607847E-02
 -1.01988926961342E-04 -8.05874677599992E-04 -9.50226807240171E-03  4.23199827517577E-05 -7.36734114216727E-03
  5.55669712639591E-05  2.58525196883488E-03 -6.66788043125434E-06 -5.08167588454019E-03  7.36046964902020E-06
  4.65261878626825E-05 -1.01891663536000E-03  1.06957050459452E-04  5.87874783450913E-03 -6.04045004279544E-05
 -8.17833152245054E-03  1.15192217746378E-04  1.02152158118028E-02 -5.53032976209913E-04 -1.53959714640147E-02
 -9.63632088814490E-03  1.64943397658271E-02  9.38323290162714E-03 -7.76852944630719E-04 -1.52289548205062E-02
  1.13116039314380E-02 -1.96734872645365E-02  1.30866940010504E-02  3.29517800302343E-04  5.71088438038342E-03
 -9.20785610590441E-05  2.53972572182771E-03  4.80003562088024E-03  4.18956866889166E-04  7.34367783911169E-03
  3.00876430274165E-03 -6.39973310304816E-03  6.11433024851844E-03  8.97698519673994E-03  3.23994908263922E-03
 -2.89087319637951E-04  9.58641770482782E-05 -4.55640083766552E-04  1.54363947341277E-02 -1.29579230837913E-03
 -3.48627907580806E-03  2.21524632568616E-03 -1.01848694770957E-02  3.37886894964829E-04  7.12791199716485E-05
* ORBITAL    1   97
  4.55524658954332E-04  3.28558634344052E-03  1.59402801794794E-02  1.93293572615241E-02  1.14667900408395E-02
 -7.93374571158022E-06 -1.23365115286417E-04  4.75845405089324E-05  6.68679546571619E-05  4.34015274020214E-05
  9.37282391190880E-04 -3.00601229117257E-03  4.75473469138649E-05 -6.04858394852690E-04 -1.08768738170617E-02
  3.38055632996172E-03 -1.15394274716180E-03 -1.95259777864452E-01  1.57050255298031E-02 -1.27570059971404E-02
  1.41576593553265E-03  9.51695000998137E-01 -9.86786868936868E-02  2.43425988828691E-02 -2.88887575498301E-03
 -1.38326216873506E-01  1.43881048001795E-02  2.42849377351344E-04  1.72702862338650E-03  7.62333117841879E-03
 -3.78323293726952E-02  1.34868759047093E-02 -8.27883688972181E-06 -1.45921649702335E-04  6.36358184192456E-04
  2.14201004524278E-05  1.37283722195263E-05  2.83864282569460E-04  7.50652069579804E-05  1.60054720279231E-04
  1.58713629122148E-04  1.32225850552247E-03 -4.12731461312632E-02 -1.56071354052449E-03  1.02771936138225E-02
  4.29283222736222E-03 -3.38821266771365E-05 -3.10899545605542E-04 -2.07872582781253E-02 -5.90218309431527E-03
  8.00128163544901E-04  6.31332488096459E-04  7.28997318471841E-03  3.11704318220103E-03  1.86415072405364E-04
  1.35788149210497E-03  1.01420214359889E-02 -1.94308020143270E-04  4.31663638260053E-02  2.99752202204948E-04
 -9.93902929215810E-02 -3.87675932186037E-04  4.74145797140429E-02  1.97319229217187E-04  1.41769084199675E-03
  8.64977071182178E-03  1.65582301007323E-04 -4.23276106698890E-02 -2.32961849937228E-04  1.13095699333160E-01
 -4.12783696766652E-04  4.20801620984865E-02  1.65776629423739E-04  1.31844880275935E-03  1.81361983037722E-02
  5.27029766802538E-04  7.12228521733276E-02 -2.48360335924395E-04 -1.65828452484744E-02 -5.58650499164183E-04
 -9.42444426675964E-02  1.57261601228411E-04  1.25730821828541E-03  1.87667760768326E-02 -5.03831569287283E-04
 -6.90676010824030E-02  2.97640138751817E-04  2.12439607958051E-02 -5.95338205259725E-04 -9.94209996656824E-02
 -5.29970029789558E-05 -3.86550220330284E-04  4.33263148711558E-03 -7.72433361912438E-05  6.99567091753914E-03
  3.53170627928007E-05  1.24289738008323E-02 -4.54126233871846E-06  2.32221071991927E-02 -6.02858770197564E-05
 -4.43262498456612E-04  3.80160851535873E-03  7.37919461609644E-05 -6.78377494347638E-03 -3.73508345616997E-05
 -1.22721971169879E-02 -1.08499360448256E-05  2.26152922933814E-02 -2.91259218948732E-04 -9.76475824519639E-03
 -3.46535480243294E-04  1.46974275992733E-02  1.73011673274393E-02 -3.23864977139319E-04 -1.09247713420237E-02
  8.60456501757224E-04 -1.57179621091028E-02  1.81383221692656E-02 -1.85253495545740E-04 -1.74696101340644E-03
  5.19927022877386E-04 -1.75506815767365E-03 -2.52956740339955E-03 -2.03201566563980E-04 -2.05504172647470E-03
 -6.58745426517483E-04  1.87392151685332E-03 -2.77437668670474E-03 -1.80849040614163E-02 -1.75328489064001E-02
 -3.27636927615476E-03 -3.31966784560075E-03  1.05056491008284E-02  1.04904056587681E-02  3.18107832739908E-03
  3.38742599263888E-03  1.11367477357772E-02  1.10999481314405E-02 -1.41303826855430E-03 -1.47742958417533E-03
* ORBITAL    1   98
 -3.45108913891339E-04 -2.49034959756438E-03 -1.21919855532979E-02 -8.15171881608208E-02 -3.99699232660479E-02
 -3.51073105231081E-04 -7.43642547117639E-03 -2.49491309616848E-01 -4.92021658664133E-02 -2.82318763505463E-04
 -6.10622989899206E-03 -1.72915718888098E-01 -3.37410089012471E-02  2.40674001323093E-04  4.69558384796375E-03
  2.64875098193193E-03 -3.73791880348665E-04  6.55918908205998E-02  5.09802537008112E-01  5.36078529726254E-02
  3.24543808104915E-01 -1.11525101361114E-02 -9.05649914167718E-02  1.01032205011442E-01  7.16619297083437E-01
 -7.45356661372067E-02 -5.74568593012759E-01  5.09956476813960E-04  3.64599757103556E-03  1.69460873075950E-02
  5.63580859595983E-02  1.43579471445290E-02  9.64463782032337E-04  1.75848473015107E-02  6.29581352190554E-02
  2.08244044111741E-02  5.89022213259981E-04  1.09870441049944E-02  4.69317848385647E-02  1.12527822368110E-02
  3.85239472595495E-04  6.79056681944450E-03  1.88185354675795E-02  3.41399499908485E-03  3.90907477837268E-03
 -6.61311323255280E-03  3.62571001021792E-02  7.87005660817552E-02  6.42099913644867E-03  8.57149739714063E-03
  6.83660754761544E-02  1.42324759628640E-01 -4.40775482919761E-03  3.03213506461422E-03  2.69759551751633E-04
  2.04762455662065E-03  4.11639018483631E-03  1.63422480306752E-02  3.94410152795297E-01  8.72493578740199E-03
  1.99260205019018E-01 -7.91235121919911E-04 -2.41914503182123E-02  4.98057026428946E-04  3.79110501852628E-03
  1.87861034458705E-02 -1.60574310640595E-03  9.39106569811444E-03 -1.38221653603633E-03 -3.08082297475297E-03
  1.26104412834562E-03  2.09407005462439E-02 -4.81583291399226E-03 -3.71236671582669E-02 -1.39736650089788E-01
  1.20849134446460E-02  1.41459777377579E-01 -8.49498652162153E-04 -4.93364430510010E-02  5.36992469443504E-03
 -1.66944978545859E-02  3.25294753524656E-03  2.46532201947488E-02  5.51802176483103E-02  5.86136412449662E-03
  6.87652557817032E-02  9.59244247449463E-03  9.64273274921415E-02 -2.95787934980743E-03 -8.06540183108351E-03
 -1.20398439686614E-03 -9.28012752922584E-03 -4.53609572837630E-02 -1.99118885507920E-03 -2.08980090347586E-02
 -1.16906730123307E-03 -1.66632195119755E-02 -1.28100434174402E-03 -2.88376954129573E-02  1.05083274864937E-03
  8.13039792877448E-03  4.07095123023873E-02 -2.02802078074581E-03 -2.34094329269338E-02 -1.08803296206844E-03
 -1.11698062759412E-02  1.58026042333187E-03  3.47840691820836E-02  7.85475461633522E-03  9.79294423938164E-02
  4.37309031382716E-02 -6.19318280097719E-02 -6.93291919526280E-02 -1.36534585133173E-03  9.93895462378944E-03
  5.26394998360770E-03  1.88670816022556E-02 -1.68368221016300E-02  6.79995940348594E-04  2.54538172564710E-03
 -2.91487705126425E-03  2.40862367816117E-03 -9.05087933940464E-04 -4.77582347496599E-04 -2.27649806652153E-03
 -4.28538195192963E-03 -4.92500760198055E-04 -1.54916284225818E-03  3.97907083717400E-02  1.32688900022532E-02
 -3.95679390469332E-03 -8.35172333025208E-04 -8.78727978151412E-03 -1.96235817700229E-02  5.60900863434122E-03
 -7.59847479639863E-03 -4.53884554324652E-03  2.63103177924982E-02 -3.52567743665331E-03 -2.54468264182343E-04
* ORBITAL    1   99
  1.03285798254809E-03  7.46839579492291E-03  3.74245622783236E-02  1.86661815323270E-01 -4.37751555802573E-02
 -8.02987202333281E-06 -1.70158414193294E-04 -1.70370811478633E-03 -9.92590120028664E-05  1.01184733471982E-05
  1.95378771997559E-04  9.08708312712260E-04  9.65416653399616E-04 -1.02571177544643E-03 -1.90880425540074E-02
  9.68599013478138E-02  2.40590359852599E-02 -9.49489198195306E-02 -6.92261080408362E-01 -4.49244209208764E-04
 -2.10981562861057E-03 -6.56175859092207E-02 -5.43414079601020E-01  3.60361466507011E-04  2.52209679926730E-03
 -7.13707263858045E-02 -5.19745491996315E-01 -7.34274405605442E-04 -5.55464647442371E-03 -3.58133120894838E-02
 -2.97143893902119E-01  1.45778478252878E-01 -8.47328675015976E-07 -5.89642596877294E-05 -1.30000626597150E-03
  3.88070273313851E-04 -1.62537725501514E-05 -3.48641706591484E-04 -3.72816809758713E-03  5.71498378032773E-04
 -3.71595673135555E-04 -1.33646246497700E-02 -3.44501731945869E-01 -2.83725723205145E-03  7.69715424755890E-02
  1.07725995826859E-01 -4.33361265064732E-05  6.10672016811013E-05  6.15771828467504E-02  1.00649912405900E-01
  6.34530998000180E-04  1.37059493946057E-03  5.78841206676126E-02  7.45381663677759E-02 -1.10023581941555E-03
 -8.31514146180191E-03  2.70397553244626E-03 -3.49403650189330E-03 -1.25067254404615E-01  6.79465136933044E-03
  2.53364455847891E-01 -2.80932741261029E-02 -4.60483365681239E-01 -1.14342131859850E-03 -8.64160321629926E-03
  1.77294264355278E-03  3.51504359691595E-03  1.26688779465344E-01 -6.70611177207483E-03 -2.52247841115214E-01
 -2.83065566255794E-02 -4.63113624128969E-01  3.68310049392173E-03  2.82201277058299E-02  9.70700315526467E-02
 -5.09579453368647E-03 -5.41060125296150E-03 -3.33702587479067E-03 -1.19054225429689E-02 -5.60415428102860E-03
 -5.80048684239555E-02  3.68627026011352E-03  2.82414847085600E-02  9.68011231653750E-02  5.10522740111028E-03
  5.36864130534752E-03  3.34912291910721E-03  1.18368100493587E-02 -5.61165798316577E-03 -5.78701452460064E-02
 -1.76684545925878E-03 -1.33558784856815E-02 -4.32457763635621E-02 -2.84052876636181E-03 -4.30727487956542E-02
 -9.67542433891071E-04  7.67592188652580E-03  3.79610355656960E-04  4.74372531384048E-02 -1.70548380094027E-03
 -1.28819839931229E-02 -4.08203232960856E-02  2.73658431560736E-03  4.13652945384678E-02  9.46057566013701E-04
 -7.63001348335345E-03  4.91379773944271E-04  4.96390313474825E-02  1.47812214149459E-03  4.29830287669715E-03
  6.27251831827257E-03 -2.34435404206289E-02  2.61317588067427E-03  1.42460489795158E-03  3.72211726031874E-03
 -5.94829579318871E-03  2.31367231838486E-02  2.88500721842442E-03 -1.51721589874876E-03 -1.62335873325638E-02
  4.67757196253774E-03 -7.56549315438950E-03 -1.03593212294479E-02 -1.61165906967781E-03 -1.69029698718897E-02
 -4.66127353403910E-03  7.92210219832859E-03 -1.03455016238089E-02 -4.15446458677718E-02 -4.15833573073657E-02
 -1.16182318552218E-02 -1.15941650436608E-02  2.12050714594223E-02  2.13633078463641E-02 -1.65667006151581E-03
 -1.73191453982848E-03  5.01994802797114E-03  4.99086397760775E-03 -2.37301075513105E-02 -2.34680025270438E-02
* ORBITAL    1  100
  4.91505804921439E-05  3.55209598459511E-04  1.77920772324986E-03  8.66259427635757E-03  1.19603830823709E-03
 -9.58695606925544E-04 -1.88443968706065E-02  3.89444425535317E-02  1.07208624400565E-02  2.19562327857225E-03
  4.31926708424687E-02  5.24144681513696E-02  2.40048131478010E-03 -5.17631505260552E-05 -1.02933411428422E-03
 -6.40095642005618E-03 -1.32108601816419E-03 -1.01489613048185E-03 -5.65943299138522E-03 -1.69277391809881E-01
 -1.08713413051121E+00  2.07179880034640E-03  1.36274765035480E-02  7.05355456245133E-02  4.84410979592045E-01
 -7.12541982815663E-04 -3.50547100622627E-03 -7.35580804067631E-05 -5.26064376093315E-04 -2.44293226960405E-03
 -7.24192484674135E-03 -1.16510630729841E-03  6.14207866727283E-04  1.14740218072813E-02  1.42548144113441E-01
  1.07597187921586E-02 -1.47407996402506E-03 -2.76072662334426E-02 -3.02371762709020E-01 -2.63559248386467E-02
 -6.49523322201432E-05 -1.12758435483776E-03 -2.59112659626965E-03 -4.04634788259223E-04 -2.83289987122970E-04
  1.61839692091318E-04 -4.07294312850148E-02 -9.87122568371647E-02 -1.32180815850308E-03 -1.74837632384945E-03
  1.59959702644456E-02  4.37192778724090E-02 -1.40480030502360E-04  3.71274297503856E-04  8.11449934109701E-03
  6.22905357448157E-02  2.06434245927685E-01 -8.75403117108494E-03 -9.87008510436599E-02  1.63016475887059E-02
  1.59501763618199E-01  1.86079403584500E-02  1.23761457412496E-01 -8.29714131086414E-03 -6.36917094259700E-02
 -2.12235653677068E-01 -8.92495415900251E-03 -1.01018148708547E-01  1.67194261025131E-02  1.65718371737840E-01
 -1.87356166220286E-02 -1.23418842630321E-01  1.40044143927026E-03  1.10480556744947E-02  7.40936103975514E-02
 -5.49904050070269E-03 -1.08378380024612E-01  5.41158724839470E-03  9.37370090816685E-02  8.73939676584727E-04
  6.33181578836904E-02 -1.33191025180472E-03 -1.05166152217992E-02 -7.17318034606328E-02 -5.57254269861702E-03
 -1.11690284236369E-01  5.40443384595543E-03  9.35822992778180E-02 -1.21564425608652E-03 -6.86445556854557E-02
 -1.18372017800853E-04 -9.26914476778653E-04 -6.92227488869216E-03 -5.73665063397424E-04 -1.55226111229178E-02
  8.27906578695596E-04  1.83290615123974E-02 -1.51090120784117E-05  7.29992606273869E-03  1.39664132389804E-04
  1.08768650393103E-03  7.70723055170210E-03 -5.98533754955619E-04 -1.61229238808303E-02  8.27367683625111E-04
  1.84248304957137E-02 -1.08435852522135E-05 -7.78454805814351E-03  5.28872449255843E-03  8.38556569879085E-02
  3.98398190848294E-02 -3.68927622027104E-02 -6.45811367761349E-02 -5.28198632898639E-03 -8.44063762848100E-02
  4.05766932106649E-02 -3.75888623101576E-02  6.50873552026539E-02  2.64073578987691E-04 -2.73579874845166E-03
  5.23849715240269E-03 -3.24224872180909E-03 -6.49490088846155E-03 -2.39699566921133E-04  2.94816684055722E-03
  5.33680122098801E-03 -3.19874067967897E-03  6.72178219085409E-03  1.93890314758075E-02 -2.01862082459445E-02
 -6.94678020066762E-03  7.02372164315293E-03 -3.38896835538385E-02  3.42426775985563E-02 -2.00593120613155E-05
  2.49128485334086E-04  8.26812478211426E-02 -8.37561643812604E-02 -6.95554212851490E-03  7.44715913665441E-03
* ORBITAL    1  101
  2.41723499717664E-03  1.74620428322975E-02  8.72097509579806E-02  3.99602474190377E-01  8.70228965253328E-02
 -5.38442388978838E-06 -1.52255088004489E-04 -5.24599676741322E-03 -3.19034972965733E-04 -1.13918853600518E-05
 -2.01599889395384E-04  2.17752574538575E-03 -5.41757793362049E-04 -3.26821508638501E-03 -6.53631857663015E-02
 -3.58430080878344E-01 -5.97498128959122E-02 -7.88292297188843E-02 -4.59509566253661E-01  1.58653843508021E-03
  1.27572400093573E-02  1.47373066483636E-01  9.72763128500549E-01 -5.99837114580576E-04 -4.37735934428841E-03
 -8.73980673670548E-02 -5.28286090458732E-01 -4.67594409959983E-03 -3.34170096764881E-02 -1.54484501309496E-01
 -3.95085990221183E-01 -1.25705654798738E-03  1.24874781576742E-06  2.92227728431377E-05 -5.26409054724029E-04
 -4.25173732860915E-04 -8.53407478424995E-07 -6.97301532929001E-05 -3.38408450910162E-04  9.13682966011605E-04
 -4.22326198202290E-03 -7.33621766796586E-02 -1.73160027363133E-01 -3.25413154669741E-02 -7.75177554429858E-03
  1.89437897933393E-02  2.00631862127401E-04  6.04709576958112E-04 -8.12873011350190E-02 -9.03447196480241E-02
  3.58257101765605E-04  9.78497793600569E-04 -5.84027470085404E-03  2.23371761401649E-02 -6.93024354395022E-03
 -5.30691125983213E-02 -2.04983673258686E-01  7.97004313042234E-03  1.07005215691253E-01 -1.27446641842601E-02
 -1.42872403919141E-01 -6.35979593957024E-03 -1.06838446278861E-03 -6.74110558050779E-03 -5.16165346427187E-02
 -2.00274859608888E-01 -7.69638663963921E-03 -1.02611793022081E-01  1.23791065074050E-02  1.39898465311299E-01
 -6.22228243096076E-03 -3.53782695213154E-03  3.77252346474798E-03  2.92214693795777E-02  1.36139327219013E-01
  2.80020207595264E-03  1.33695689848982E-01 -2.30693013720590E-03 -4.03746873994047E-02 -1.53834389684773E-02
 -2.58553430343395E-01  3.77278861607675E-03  2.92288247013301E-02  1.36409539059539E-01 -2.66332176752256E-03
 -1.30723629096722E-01  2.12660369890148E-03  3.68497343627236E-02 -1.53023510208454E-02 -2.55504752268705E-01
 -6.83096843578622E-05 -5.27258175049146E-04 -2.86804404121532E-05  3.59600386510430E-04  1.08017407930058E-02
  1.94572001237376E-06 -4.06441390037592E-05 -7.83718402282573E-04 -7.82872627326416E-03 -3.53556010842601E-05
 -2.73421986126194E-04  1.17355995536372E-03 -4.05862426937214E-04 -1.13166434757737E-02 -2.76103219429487E-05
 -2.07875616977063E-04 -7.33037330052137E-04 -6.88817467352548E-03 -6.78122829445043E-05 -2.34995631972967E-02
 -2.69420027930402E-02  2.75568667580717E-02  1.61660700442991E-02  1.83946167628364E-05 -2.17778501490320E-02
  2.59912420264300E-02 -2.69482003641250E-02  1.44200877181903E-02  1.56407373168901E-05 -6.81941744580346E-05
 -1.90260035556543E-03  3.28620766560659E-03  1.80999273346559E-03 -2.44856387607501E-05 -3.68683331365903E-04
  1.86174922653899E-03 -3.26224650357937E-03  1.71682670735456E-03 -3.33405386310832E-02 -3.26874039047992E-02
 -1.21107783706758E-03 -1.22668379126389E-03  2.41058147123368E-02  2.36154373054726E-02  2.37380048835933E-03
  2.26402475907633E-03 -4.07063433368253E-02 -3.83213402577936E-02  6.09242133202478E-03  6.08999613932989E-03
* ORBITAL    1  102
  3.18658306814419E-04  2.29827543890672E-03  1.12112532277337E-02  7.69313369906324E-02  4.11282793860953E-02
 -3.50035402936860E-04 -7.41342651187540E-03 -2.50067632642945E-01 -4.95542040288185E-02 -2.86413826288995E-04
 -6.18029554554505E-03 -1.72468288247975E-01 -3.31891862254719E-02 -2.11733850470126E-04 -4.08669581559268E-03
  1.79588218619169E-03  8.12131869788364E-04 -6.47417003038922E-02 -5.05768150643578E-01  5.41083821094704E-02
  3.27924094862481E-01  1.09528044332264E-02  8.97577641654851E-02  1.00886622434485E-01  7.15469389368433E-01
  7.51719350647332E-02  5.77569795858772E-01 -4.85560700075937E-04 -3.47046326010339E-03 -1.61009859838964E-02
 -5.27407930729428E-02 -1.37388152751659E-02  9.64217497011055E-04  1.75815805660838E-02  6.25941821067661E-02
  2.05668580585730E-02  5.87120584207770E-04  1.09275147957588E-02  4.64973423745045E-02  1.19012269822718E-02
 -3.67398515743726E-04 -6.49283996258067E-03 -1.80629413720089E-02 -3.60682873686431E-03 -3.88603731392037E-03
  6.50328281103110E-03  3.62710602392018E-02  7.88325893770232E-02 -6.04574616139522E-03 -8.00659225738066E-03
  6.85043106355271E-02  1.42653697584646E-01  4.41684980579603E-03 -3.20887866010598E-03 -4.58083980613013E-04
 -3.48372947510037E-03 -1.73292546910237E-02 -1.61885864759452E-03  9.37371669290585E-03 -1.32865077305740E-03
 -2.36814656539072E-03 -1.13668155725722E-03 -1.86166340148923E-02 -1.79448198314065E-04 -1.34905929804727E-03
 -1.16783039435869E-03  1.64297265861737E-02  3.95639568823337E-01  8.55301653675991E-03  1.97153552678402E-01
  9.56134661770982E-04  2.60248886544489E-02 -3.30059799765932E-03 -2.50189451157222E-02 -5.67369821676001E-02
  5.92093139589727E-03  6.91889386324575E-02  9.59555266523271E-03  9.61509305302687E-02  3.01671381887338E-03
  8.44156625812766E-03  4.78090075273799E-03  3.68576476823739E-02  1.38774512483472E-01  1.20739170086560E-02
  1.41913210700342E-01 -8.92864505705837E-04 -4.97810858711251E-02 -5.30851137978851E-03  1.75142600277415E-02
 -1.07228181113538E-03 -8.29453686183169E-03 -4.15377052364454E-02 -2.05211982378409E-03 -2.38115451004477E-02
 -1.09782773444960E-03 -1.12540883126873E-02 -1.59765088376276E-03 -3.51704128026315E-02  1.19811819982206E-03
  9.23642489994092E-03  4.51534422134000E-02 -1.98487098074166E-03 -2.07363452716620E-02 -1.17575431422235E-03
 -1.68360683764143E-02  1.28419492145106E-03  2.88150710115576E-02  1.32675324029384E-03 -1.03322025918805E-02
  5.21087180027092E-03  1.89791113083229E-02  1.70513681800279E-02 -7.84823509967205E-03 -9.76492793994144E-02
  4.36102502193091E-02 -6.19163084988635E-02  6.89879446455431E-02  4.61888738405732E-04  2.11523469967429E-03
 -4.19470196821021E-03 -6.54471651846760E-04  1.52628499570779E-03 -7.11980953073828E-04 -2.81273611707238E-03
 -2.95522919231967E-03  2.38741152358439E-03  8.08765517401992E-04 -1.32153613338355E-02 -3.97419179538449E-02
  7.18865317328564E-04  3.95632224561932E-03  1.96419218039376E-02  8.57239356207274E-03  7.60662024874580E-03
 -5.69493536683608E-03 -2.68222375084729E-02  4.66800852614755E-03  1.05897351811911E-04  3.36607621425918E-03
* ORBITAL    1  103
  2.19392190281789E-03  1.60256375907641E-02  8.20371494375120E-02 -3.47919232028419E-02  4.32177079962147E-02
  1.58127053856623E-05  2.57623082018240E-04 -5.15386122245846E-06  3.64205651634568E-05 -1.93021293000767E-05
 -1.51653217365205E-04  2.36019001015754E-04 -7.74698892561349E-05 -3.58011087261899E-03 -7.34552384847172E-02
  1.34985259921098E-01  3.71432252761273E-05  5.53835477561461E-02 -1.07569696174196E-03 -2.39662274650701E-03
 -2.58969126652932E-04 -1.57240015692495E-01 -5.03045338808198E-02  7.62114341485945E-04  6.45875622761681E-05
  6.65059211129290E-02  6.29836281448442E-03  2.19190093160326E-03  1.60102344585762E-02  8.19732906019967E-02
 -3.46129123713154E-02  4.30933989994985E-02  6.19224006390246E-06  1.80005181896702E-04  1.20771790721513E-06
  5.06757825514033E-05 -2.54531328553601E-05 -5.93657624442139E-04  3.65339167136609E-04 -7.64922926839287E-05
  3.58286341489660E-03  7.37739525365612E-02 -1.34768909201965E-01 -3.14672436073032E-05  5.50822712359700E-02
 -1.10568151369444E-03  2.58009895378193E-03  3.19241364175836E-04 -1.57499005724579E-01 -5.04065538380138E-02
 -6.58521559959231E-04  1.61587400001060E-05  6.62078992718677E-02  6.17033912945917E-03  2.73422199653269E-03
  2.19567646353702E-02  1.45766258324032E-01 -7.10468051235720E-03  2.36853095247997E-01  1.35452066665511E-02
 -4.43286459314314E-01  5.48683078732487E-06 -2.81910031141183E-04  2.70046579848497E-03  2.16719321566656E-02
  1.45159660704123E-01  7.00941285653830E-03 -2.30599948549726E-01 -1.33810095099548E-02  4.34661778727127E-01
  1.65038918041118E-05 -6.80769994435886E-04 -4.18122067516337E-04 -3.21238597877098E-03  9.49646304301406E-03
  2.11618885925283E-04  4.67617803483875E-02 -1.41689830987682E-04 -6.26558486540927E-02  1.39188971516187E-03
 -1.59833920820681E-01 -4.15498100337307E-04 -3.19173374276498E-03  9.63172109120307E-03 -2.26184463202194E-04
 -4.60768120186504E-02  1.57800436916299E-04  6.21423756794661E-02  1.39314487069992E-03 -1.59414497832474E-01
 -4.15749596756271E-04 -3.19434566956887E-03  9.59619128704892E-03 -2.23215256500337E-04 -4.62922749002658E-02
  1.54474105178358E-04  6.23192884791544E-02 -1.39412478114928E-03  1.59590439507249E-01 -4.17191633541666E-04
 -3.20447369628705E-03  9.39079815592255E-03  2.07539663282782E-04  4.70052024603563E-02 -1.44065918969529E-04
 -6.24703107984230E-02 -1.38859685076115E-03  1.59595509371793E-01 -5.89478346863518E-04 -1.03050555382885E-02
  6.77481397872864E-03  7.63136113458284E-03  2.85810290884323E-02 -6.00955510467673E-04 -1.03640771347623E-02
 -6.94859355645038E-03 -7.28235560144303E-03  2.85032719859831E-02 -5.95250355946486E-04 -1.02862896877050E-02
 -6.99742488989849E-03 -7.22578518936632E-03 -2.84721151047137E-02 -5.87898761672232E-04 -1.02619394090388E-02
  6.83181689708232E-03  7.52727009972929E-03 -2.85475693560834E-02 -3.56901761763978E-02 -3.59567235644018E-02
 -3.59467919765247E-02 -3.57744574897675E-02  1.99757349035558E-02  1.99413515190362E-02  1.99031479777172E-02
  1.99553251870712E-02  9.13016720864441E-03  9.17057286087179E-03  9.21572501469895E-03  9.17380372057099E-03
* ORBITAL    1  104
  1.83932785613251E-05  1.09919190632975E-04  4.77694613612194E-04  1.00636452303274E-04  3.22905676128148E-04
 -1.17814387165270E-03 -1.65643041186291E-02  1.21206458625432E-02 -4.47337779566059E-03  2.54759884104587E-03
  4.09243993959972E-02 -3.70573690018785E-02  8.00567726572514E-03 -2.55099484863753E-05 -5.10228340395539E-04
  9.74820035719680E-04 -2.12513832172105E-06  2.20591829595030E-04 -6.04093102940000E-05  2.76897070456483E-01
  3.18861877133291E-02 -1.50654151269684E-03 -4.47146217466397E-04 -9.21193361767470E-02 -7.02103066974564E-03
  2.37820693667205E-04 -2.94350319388292E-06  1.91032129093763E-05  1.27963395889421E-04  5.18673621060671E-04
 -7.22317536090417E-04  4.66375270438414E-04 -1.18211379889189E-03 -1.66642381079548E-02  1.20814813663142E-02
 -4.47860533025438E-03  2.54820044652990E-03  4.09191672175945E-02 -3.70885404292631E-02  8.00333735702021E-03
  2.50802200236018E-05  5.31370014027148E-04 -1.48122954577171E-03 -2.49292442401783E-05  8.67305239489988E-04
  7.47751817475571E-05 -2.76862287102265E-01 -3.18824776686017E-02 -1.23446939397637E-03 -4.17269081006455E-04
  9.21271563312668E-02  7.02512647278603E-03  7.68231252050342E-04  9.85916794557441E-05 -2.10416242080346E-03
 -1.71732039643722E-02 -8.45450563655115E-02  5.59039087320737E-03 -3.13123020246939E-01 -9.22680069905299E-03
  5.12988109035825E-01 -2.90659155336746E-05  9.22088112106834E-04  2.15360086120089E-03  1.75585052511013E-02
  8.74463320202784E-02  5.71518319742221E-03 -3.16653341696068E-01 -9.46235707274670E-03  5.20868278872618E-01
 -2.36015723239965E-05  8.43085394377545E-04  3.90081522302738E-05  2.33661708661279E-04  1.00152823182517E-02
  8.05472541546178E-04 -4.41910559856187E-02 -5.24127338386983E-04  2.03206293126990E-03  2.92837276792057E-04
  2.51924542031067E-04 -4.73837042738722E-05 -2.98180671232319E-04 -9.99243012445228E-03  8.00918076522830E-04
 -4.51527749308295E-02 -5.19397883144844E-04  2.86700950857398E-03 -2.68637594587575E-04 -2.62089989541244E-03
 -4.72958207327286E-05 -2.97649607260411E-04 -9.85268934888794E-03  7.97890978649045E-04 -4.50171782887626E-02
 -5.19648856735677E-04  3.13933118506926E-03  2.65929842567371E-04  3.16592573728745E-03  3.99490158428933E-05
  2.41124539521820E-04  1.01557844506432E-02  8.05930498211765E-04 -4.42778045102847E-02 -5.23921102446888E-04
  1.75256757189572E-03 -2.93796952680793E-04  2.55387882537642E-04 -2.83868762703025E-04 -2.44564498388602E-03
  6.16584803044468E-03 -1.45021177001059E-02 -1.53119078796650E-03  2.72913133102245E-04  2.25427232915616E-03
  6.02807624061045E-03 -1.45900208011087E-02  2.01470473686886E-03  2.71162710411422E-04  2.24612423661559E-03
  6.05260688924178E-03 -1.46642876900854E-02 -2.05568609417537E-03 -2.84790387259478E-04 -2.45488016542350E-03
  6.13594196351818E-03 -1.44179256655263E-02  1.47468160655963E-03 -9.08348783602821E-03  8.47509408755759E-03
  8.44466019176215E-03 -9.11652325883623E-03 -2.79018344520803E-03  3.11493592875384E-03  3.16463221244739E-03
 -2.72702222379169E-03  2.35008072668434E-03 -2.18934486581104E-03 -2.18001381829293E-03  2.35026498527117E-03
* ORBITAL    1  105
  2.10964227127216E-04  1.63654057948857E-03  1.07787137725590E-02 -1.67877250725013E-01  5.50512062554562E-03
 -1.53159598373905E-06 -1.07495867764305E-04  3.50793285236029E-05 -7.47773705078928E-06  6.98040597764247E-06
  9.58452815181924E-05 -2.93522909195722E-04  3.69406212686775E-06 -6.51753042737097E-04 -8.09909492531391E-03
  1.53176358044185E-01  9.67128785417485E-03  1.88988489421877E-01  3.49643057765150E-02  5.42898881710114E-04
  1.00790213368090E-04  9.21689453744837E-02  1.43020209064587E-02 -3.24912008531078E-04 -3.83336163700369E-05
  1.52524161057922E-01  2.90257349567381E-02 -2.14735392779174E-04 -1.66452185959099E-03 -1.09710167049044E-02
  1.67900691880740E-01 -5.53732946021252E-03 -4.97532692646727E-06 -1.50963209701469E-05  9.38453711767947E-05
 -9.41575910441960E-06  5.11982433163944E-06  1.00918500072677E-04  1.07712471573912E-04  1.72869224280554E-05
 -6.59030758947290E-04 -8.31422891186482E-03  1.53378356984118E-01  9.67588019308935E-03 -1.89045945346171E-01
 -3.48925769700547E-02 -4.04038230754944E-04 -2.54663453181871E-05 -9.18955162242059E-02 -1.42139179038302E-02
  3.55525988048164E-05 -1.27744372779002E-05 -1.52685212960669E-01 -2.90828484366869E-02 -6.60427206883484E-06
 -5.21929485552939E-05 -3.88179038534530E-04  1.44607043961518E-05 -7.14346908418318E-04 -2.35282784074004E-05
  1.30807626754168E-03  1.28029516639868E-02 -5.20183148667187E-01  2.96460522969316E-06  2.44962575906936E-05
  1.83155685307706E-04  1.72660016645104E-06 -3.12513848079515E-04 -1.23614127320810E-05  5.08350892667431E-04
  1.28349572931494E-02 -5.20877153359190E-01 -1.75400048841646E-04 -1.50222524312340E-03  2.87092306911872E-02
  1.92952285335746E-03 -8.24299618571989E-02  4.64817121001303E-04 -7.46092155100658E-02  1.44890698929176E-03
 -1.30661329868485E-01 -1.77441287089908E-04 -1.51930138869039E-03  2.86567915483266E-02 -1.93311398673779E-03
  8.27770032458233E-02 -4.67762489358564E-04  7.49720897161231E-02  1.45305992858478E-03 -1.30982322226695E-01
  1.77647620122028E-04  1.51979845327438E-03 -2.87045707621937E-02  1.93581916754011E-03 -8.27773258255170E-02
  4.65306758505216E-04 -7.49971537609811E-02  1.45739137371386E-03 -1.31231752205954E-01  1.75479242814940E-04
  1.50369699110937E-03 -2.87379818503401E-02 -1.92702170493843E-03  8.22440459921012E-02 -4.67396748509122E-04
  7.48194298031360E-02  1.45034600314036E-03 -1.31096428169448E-01 -5.80979433689818E-04 -8.61786943768859E-03
 -1.82470674372022E-02  2.56527209426856E-02  1.47230079352096E-02 -5.80852793582879E-04 -8.63846668237964E-03
  1.82495393056133E-02 -2.57286141592897E-02  1.47244113144893E-02  5.81420740733494E-04  8.65302754581363E-03
 -1.82065792243052E-02  2.56835745230235E-02  1.47714649250473E-02  5.81876512790249E-04  8.64607947370856E-03
  1.82680304689765E-02 -2.57541551385447E-02  1.48125617717129E-02 -2.59110305275327E-03 -2.55090705801994E-03
  2.66379025951017E-03  2.62524951351905E-03  2.57598156585269E-02  2.57021211073396E-02 -2.57393958030560E-02
 -2.58213197844357E-02 -1.02875991409751E-02 -1.02428212874968E-02  1.02124776608124E-02  1.02676711704947E-02
* ORBITAL    1  106
 -6.22793166214887E-07 -1.25417393193945E-05 -5.88313153817574E-05  7.88605352595004E-06  2.55341207516537E-05
 -5.76588399790023E-04 -2.01058753465528E-02  3.57977699337853E-02  2.25105179343739E-03  1.44307923341300E-04
 -2.59105031629814E-03  1.66154594921334E-02  3.26984687414308E-03  5.82270914599431E-06 -1.25484520741292E-05
 -3.03001665933836E-05 -4.18410584075646E-06 -1.55267787666114E-05  3.28872464374208E-05 -8.22414282583610E-02
 -1.93622517294571E-02  8.37798924510589E-05  2.06173141636038E-05 -2.53455091719458E-01 -5.00723633173289E-02
  7.05878533981383E-06  2.65173325883612E-05 -8.99820834333904E-07  1.78408343643464E-06  9.77644551781779E-05
 -1.38603517246790E-04  2.23181285601490E-05 -5.77925592493945E-04 -2.01207834803822E-02  3.59146193979398E-02
  2.25686679547949E-03  1.44395444115525E-04 -2.54606967108458E-03  1.63185631986321E-02  3.26338280708816E-03
 -6.32607427041519E-06 -1.82592662991866E-05  8.07050743268973E-05  5.23399105808479E-06 -1.27301032054571E-05
 -2.75932484143207E-06  8.19530877458224E-02  1.92917530876714E-02  9.92756256827587E-05  1.23262451898907E-05
  2.53635651410248E-01  5.01110749927104E-02  5.74468205321121E-06 -1.28716988252266E-07 -1.88576616102978E-04
 -1.49220156440279E-03 -1.36402945480354E-02 -6.71622570022975E-03  4.37812769710783E-01 -4.60108029615995E-03
  2.95786532672270E-01  2.15352233284711E-05 -3.99016908732617E-04  1.88582757163120E-04  1.49829350417396E-03
  1.30024272677661E-02 -6.71853674119891E-03  4.38087549856194E-01 -4.59123061455215E-03  2.95180299060425E-01
  7.20731837055873E-07  5.10994819766872E-04 -3.97641494089342E-05 -4.78942085272067E-05 -3.65084876777981E-02
 -2.08115745393085E-03  9.71812707957106E-02 -4.82360218787863E-04  8.68563523625853E-02 -1.31546467103251E-03
  1.41278377942840E-01  3.83573715246366E-05  3.66972125587233E-05  3.64447117348047E-02 -2.08026925999074E-03
  9.70411945273100E-02 -4.84815760133781E-04  8.67423564174847E-02  1.31312777467113E-03 -1.41015250355624E-01
  3.87705876828376E-05  4.06476128047865E-05  3.63881417783270E-02 -2.07881603811631E-03  9.70292093282928E-02
 -4.85340645307228E-04  8.69683018383740E-02 -1.31215680204671E-03  1.41240462594843E-01 -3.71355997222139E-05
 -2.65753581248996E-05 -3.64172058318779E-02 -2.08362457805426E-03  9.70015018872797E-02 -4.85348955574931E-04
  8.69443965143425E-02  1.31708929918992E-03 -1.41364843290263E-01 -7.86764020748198E-04 -1.35647866464343E-02
 -1.83066663578459E-02  1.89872089038913E-02  1.87755196796786E-02  7.88460135752788E-04  1.35963421287958E-02
 -1.83536641676708E-02  1.90503551271070E-02 -1.88289123782967E-02  7.86935368960015E-04  1.35578565689484E-02
 -1.83202354110696E-02  1.89888035748739E-02  1.87652863021974E-02 -7.85401261388375E-04 -1.35144664273763E-02
 -1.83057585535209E-02  1.89379982536457E-02 -1.87453904820924E-02 -1.03622536204275E-02  1.03680241462212E-02
  1.03942547894021E-02 -1.03901854332663E-02  3.23714970149827E-02 -3.24393992667791E-02 -3.24013862400304E-02
  3.23829955387199E-02 -9.26713470698201E-03  9.26246948371657E-03  9.25180977102354E-03 -9.25140017249719E-03
* ORBITAL    1  107
  4.60024912629990E-08  4.09356993418623E-06  2.54581763206411E-04 -3.23058602208278E-05 -3.08180401541736E-05
  1.23452522667031E-03  2.41270114576980E-02 -8.41720587619594E-02 -2.65411849976727E-03 -2.39462358130934E-03
 -4.81695720970539E-02  1.55983416734209E-01  4.39894612845563E-03 -6.70364016209019E-06 -5.30281775793387E-04
  1.43280655514145E-04 -5.93971364742358E-06  7.70242443107646E-05 -6.85454724044273E-05 -1.88976674108526E-01
 -3.23482342996883E-02  5.54473802831528E-05  6.47242534057040E-05  6.30986435106745E-02  8.72293971942878E-03
  6.66720048492731E-05 -4.58037444830004E-05  4.20820100478547E-07  9.12036938026748E-06  7.50153266941263E-05
  7.66487380050971E-05  1.72865733594737E-06 -1.23037523369639E-03 -2.40680147379575E-02  8.40805903262978E-02
  2.65472910264077E-03  2.39834186224172E-03  4.82817639269062E-02 -1.56098873785290E-01 -4.39739620567855E-03
  8.62755802103531E-06  1.80921826233849E-04  7.19451633160646E-05  1.78119024591850E-05 -1.23998041192208E-04
 -2.61657361572971E-05 -1.89075616462832E-01 -3.23289155477498E-02 -1.25702031100548E-04 -3.47084488025885E-05
  6.27441973335423E-02  8.64203687801133E-03 -9.89856015706309E-05 -7.24662119003014E-05 -9.71797704587992E-07
 -4.68690326060101E-06  1.08510800801295E-04  4.01622738163010E-06 -3.79731972272954E-04  4.45643505140187E-06
 -4.00061075253607E-04  1.40604140084361E-02 -5.80236823943117E-01 -1.08342531693190E-06 -4.05702010714412E-06
  7.48959508473597E-05  2.18026204860777E-05 -5.40592741687564E-04  5.00663179919568E-06 -7.03546661855590E-05
 -1.40529079623446E-02  5.79700556707166E-01 -2.75617673507971E-04 -2.10854600609746E-03 -2.99882234429908E-02
 -2.37982863401469E-04  8.68291478569182E-02  4.27222302695295E-05 -3.90171256491247E-02 -4.63705596843044E-04
 -3.96427546791521E-02  2.76165112620778E-04  2.11264421150119E-03  3.00522742201264E-02 -2.44545788146655E-04
  8.71756002969438E-02  4.21353320847772E-05 -3.87439127009090E-02  4.65527650612090E-04  3.92632342886929E-02
 -2.76726975039713E-04 -2.11710673091820E-03 -3.00980653625597E-02  2.44873858675708E-04 -8.71328310391590E-02
 -4.30666140799929E-05  3.89114860861510E-02  4.65642932101462E-04  3.93864795296537E-02  2.76742589795412E-04
  2.11650601201995E-03  3.00744466135428E-02  2.39659861237234E-04 -8.68894659341536E-02 -4.05873136424682E-05
  3.88465702191310E-02 -4.61879470713059E-04 -3.94126699346124E-02 -7.99162779132070E-04 -2.46202206139158E-02
 -9.32418619430895E-03  1.99085707663925E-02  2.77750594150829E-02  7.94616312468736E-04  2.45550425950981E-02
 -9.26386122093830E-03  1.98377546884198E-02 -2.77064908484628E-02 -7.96448201571764E-04 -2.45751014099845E-02
  9.26833027037322E-03 -1.98423480420578E-02 -2.77066428342224E-02  7.99491368356932E-04  2.46407224622992E-02
  9.35744347792816E-03 -1.99645788404474E-02  2.77946244752626E-02  3.27364417711893E-03 -3.29816907100466E-03
  3.26336329322763E-03 -3.31010997629646E-03  1.57938013678024E-02 -1.56852884148119E-02  1.57139319068511E-02
 -1.57930734652771E-02 -1.42665561433781E-02  1.42212186043890E-02 -1.42317034715941E-02  1.42645502543657E-02
* ORBITAL    1  108
 -8.84009451475189E-05 -6.39969326614488E-04 -3.32098433435769E-03  1.20351741534542E-02  1.06250830012371E-03
 -4.10120582048585E-06 -7.18864897951866E-05 -6.91138132692238E-05 -8.73307452303020E-06  2.35183816399584E-07
  1.91654506616098E-05 -1.00460251840221E-04  8.31353880719488E-06  1.60685064128326E-04  3.08738685370252E-03
  5.70058593259255E-04  9.25458442087944E-04 -1.27944826016761E-01 -2.89990295219863E-02  1.98827811014988E-05
 -7.34254205945089E-06  1.12064220301454E-02  3.32140920547235E-03 -1.30393522520914E-04 -2.21681090332628E-05
  1.57362206376722E-01  3.72542742777858E-02 -9.14953758040312E-05 -6.66295354172972E-04 -3.38153527065026E-03
  1.15141876639104E-02  1.10673185684125E-03  3.77749173613555E-07 -2.77504700538505E-05 -1.58699472714964E-05
 -5.59415445700662E-06 -1.41072569290865E-06 -1.01038353933148E-04  5.64183562616258E-05  2.02369278786307E-06
 -1.70224342827424E-04 -3.24623698967745E-03 -8.99709849977843E-04 -9.43851793359988E-04 -1.27993069081764E-01
 -2.90187281732534E-02 -1.49123932732204E-04 -1.85219677586367E-05  1.11655786661459E-02  3.27637754192844E-03
 -1.28366384570482E-05 -6.08068082346728E-06  1.57340637169985E-01  3.72440278021529E-02 -1.55602827738034E-04
 -1.14258623590382E-03 -1.39123307818346E-02 -7.04357089849919E-03  5.61272117099628E-01 -4.03114776641703E-03
  2.97154175964188E-01 -6.96561822597958E-06 -6.18248882889492E-05 -1.54405109287689E-04 -1.15198515601144E-03
 -1.33093923130999E-02  7.02839788005378E-03 -5.61689188765482E-01  4.05420032832091E-03 -2.96715718340321E-01
  8.74469078123685E-06 -1.07864737737326E-04  1.52707441856777E-04  1.23461848700445E-03  1.06721510096156E-02
 -4.58978587545101E-04 -3.09127930421360E-03  7.43580475842668E-04  1.05456264467298E-02  4.14904285537523E-05
  9.77128667491912E-03  1.51059562844024E-04  1.21970908750356E-03  1.07028449326215E-02  4.50229718835033E-04
  3.59952784202222E-03 -7.42147728435304E-04 -1.05453473153688E-02  4.81667283146754E-05  9.82900407838113E-03
  1.52141523472197E-04  1.22950769132348E-03  1.06545569736259E-02  4.56991052471449E-04  3.14509610248031E-03
 -7.45005758840802E-04 -1.04435729918138E-02 -4.18272534414246E-05 -9.75487562073134E-03  1.52724108114742E-04
  1.23378747114387E-03  1.07395396878357E-02 -4.51632625122048E-04 -3.60349149030552E-03  7.40151017826811E-04
  1.05164624530872E-02 -4.51373290736385E-05 -9.78984939693912E-03 -1.22642495202981E-03 -1.95413622677737E-02
  5.18372204948907E-04  8.02398114173716E-03  1.52752682067632E-02 -1.22705350126066E-03 -1.95106971589516E-02
 -5.56455321776881E-04 -7.95840200590261E-03  1.52140914081602E-02 -1.22805263216791E-03 -1.95536336442062E-02
 -4.93139633480682E-04 -8.06352939859848E-03 -1.52684196829369E-02 -1.23096897339229E-03 -1.95432564326647E-02
  5.59322102739070E-04  7.95738271766329E-03 -1.52139301289326E-02 -4.52782329326169E-03 -4.55927937384669E-03
 -4.50294284112697E-03 -4.58063750975272E-03  5.29521110033276E-03  5.23557735191834E-03  5.29282364110800E-03
  5.24281939241739E-03  1.72223920091106E-03  1.78554888260660E-03  1.72545474121028E-03  1.78001367191766E-03
* ORBITAL    1  109
  1.07148748670380E-03  7.30809201703731E-03  2.16158489513887E-02 -5.32178201848138E-01 -5.23998647123698E-01
 -3.39226513520151E-07 -6.76458753211085E-06 -1.01515400293482E-04 -2.12186159438544E-05 -1.81517585333523E-07
 -3.18953436126224E-06 -8.12892584308222E-05 -1.65703671756829E-05 -5.87311634574333E-04 -8.93628247232204E-03
 -2.85741328486203E-02 -4.34097207983222E-03  9.45858363050323E-03  2.70342043768470E-02  5.01369998635075E-05
  8.61528795769021E-05 -1.79974873472241E-02 -3.92664291056604E-02  5.99568906007542E-05  2.95122960873606E-04
  1.25655099661487E-02  3.24044610064030E-02  1.06961021967811E-03  7.29441837174075E-03  2.15447743694325E-02
 -5.32587568406692E-01 -5.23942784013181E-01  5.17546674844986E-07  1.07795278578734E-05  9.74401410184023E-05
  2.08224263152831E-05  1.77411143485795E-07  3.15807739317154E-06  4.70702868871833E-05  1.09513920483531E-05
  5.85911532577897E-04  8.90700464985294E-03  2.83730777325118E-02  4.34489563753642E-03  9.51024042675756E-03
  2.74933959981255E-02  4.26641114254998E-06  1.16384883922501E-04 -1.79591577490848E-02 -3.90484481094193E-02
  2.77190482104651E-05  2.07605121497124E-04  1.26140507226736E-02  3.23384053266096E-02  1.09286490538967E-02
  8.28383902702396E-02  4.33700441281398E-01 -2.60759764221155E-04  3.33108934101624E-03 -1.44944657098385E-05
 -1.21620486231170E-02 -1.16560895906902E-05 -2.01104493416256E-04  1.09280960348672E-02  8.28341125776146E-02
  4.33685290184366E-01  2.61813183147211E-04 -3.26992250264985E-03  1.67411773946069E-05  1.21817407674344E-02
 -1.09294581113776E-05 -1.92047080299861E-04  7.19892949122137E-03  5.47973925867888E-02  3.07725595588298E-01
 -1.48428393176831E-03 -2.99026603567593E-02 -1.37210551031788E-03 -2.13614235005478E-02 -1.09005529031295E-03
 -6.21565824893868E-02  7.20195567873848E-03  5.48205871160145E-02  3.07798993685811E-01  1.49085426210414E-03
  2.99884659772973E-02  1.37585565378003E-03  2.14031258290933E-02 -1.09341912178624E-03 -6.21918898804117E-02
  7.19752042250139E-03  5.47865791463242E-02  3.07688017389674E-01  1.48089872237756E-03  2.98758021988245E-02
  1.37362593584624E-03  2.14079963654843E-02  1.08965514186069E-03  6.21982176479640E-02  7.19990893869538E-03
  5.48048930630881E-02  3.07752341943550E-01 -1.48610500966786E-03 -2.99468624775586E-02 -1.37596102964063E-03
 -2.14194995475608E-02  1.09207277191556E-03  6.22003330740666E-02  1.68371107652193E-02  1.32334940620374E-01
 -1.04402803026825E-03  1.12463290698517E-01  2.62262330744374E-02  1.68326988225236E-02  1.32291342655688E-01
  1.06419916618885E-03 -1.12486181974562E-01  2.62495939708416E-02  1.68365370761568E-02  1.32336112847406E-01
  1.04649939890508E-03 -1.12467415923885E-01 -2.62196912439570E-02  1.68343484024361E-02  1.32319108256167E-01
 -1.06057526119730E-03  1.12477303865720E-01 -2.62272498434339E-02  4.00025767762511E-03  3.99109548820322E-03
  4.01425633701248E-03  4.01156620819971E-03 -2.23717652376314E-02 -2.23768686991092E-02 -2.23797722559614E-02
 -2.23890990462508E-02  1.26431517640469E-02  1.26520311201452E-02  1.26336095366578E-02  1.26461483189183E-02
* ORBITAL    1  110
 -6.90207041213435E-03 -4.95940624699166E-02 -2.39458698055228E-01 -1.54941263318476E+00 -1.07243976119488E+00
 -7.23888844673460E-07 -1.38782665489914E-05 -6.29891486678270E-06 -1.45306764150959E-06  6.37432414349948E-07
  1.27128173151459E-05 -2.64227766726246E-05 -1.07957335708601E-05  2.27581250792898E-03  3.80390458824488E-02
  7.94163777678997E-02  1.24796047923247E-02 -4.27048412343145E-03 -2.57241652500287E-02 -9.49660315991896E-05
 -4.25143308324796E-04  9.28112909412624E-05 -1.20383552339587E-02  4.70230399675904E-05  2.54296269892753E-04
  3.84055744210401E-03 -1.85146452163114E-03  6.90194395921584E-03  4.95932480209778E-02  2.39457738758108E-01
  1.54941193935386E+00  1.07241837290860E+00  2.39385509177295E-07  3.72870118939849E-06  1.28184733877369E-04
  1.42969543552529E-05 -3.96069145932908E-07 -7.35290518087972E-06 -7.77414635797249E-05  7.05864621636661E-06
  2.27573170950649E-03  3.80407044259799E-02  7.95073804733477E-02  1.24929004024556E-02  4.30311160277452E-03
  2.60426838770334E-02 -1.16966955378684E-05  1.63152481026957E-04 -1.38551869829698E-04  1.21573379780850E-02
  4.39003500114413E-05  2.08111223498899E-04 -3.86407548855714E-03  1.63746272744444E-03  4.41881895719011E-06
  3.38982100336274E-05  1.04143735911009E-04 -1.63319155212182E-06  1.89673587200753E-05  8.08908595147652E-06
  5.69792972280917E-05  6.51020740449503E-03  1.76066668705806E-01 -4.21344038850391E-06 -3.23329824638402E-05
 -1.12727463814840E-04 -1.18612522750006E-05 -2.11288849499284E-04  6.88604776695412E-06  7.93672799732451E-05
  6.49784682593871E-03  1.75977917121653E-01  1.03238555268110E-02  7.81613871130518E-02  3.77787404292956E-01
 -1.51002806931215E-03 -2.31882189253205E-02 -1.13956631503711E-03  1.53916392907745E-02  8.18836698653482E-04
  6.01524175602702E-02  1.03231013956524E-02  7.81554186061836E-02  3.77733797080117E-01  1.50623653160974E-03
  2.30980990225902E-02  1.14480677864863E-03 -1.52883449818156E-02  8.17617174247153E-04  6.00662024809235E-02
 -1.03256854573360E-02 -7.81754398279577E-02 -3.77830415909841E-01 -1.51413259867599E-03 -2.32095578011012E-02
 -1.14080311911791E-03  1.53775216440109E-02  8.15957262500042E-04  6.01131133827260E-02 -1.03224019654033E-02
 -7.81502086768509E-02 -3.77738447549860E-01  1.50641964346945E-03  2.31172453821493E-02  1.13952102073837E-03
 -1.53682361855515E-02  8.19051784383224E-04  6.01093217102383E-02  3.25533563522047E-02  2.56253658884784E-01
  2.45956558905917E-02  1.58504808129841E-01  5.13525450198506E-02  3.25484150150652E-02  2.56177723966815E-01
 -2.45597321631538E-02 -1.58540415714212E-01  5.14128137203088E-02 -3.25482479807887E-02 -2.56182651088320E-01
  2.45679522249956E-02  1.58538427117943E-01  5.14080421536316E-02 -3.25509746458104E-02 -2.56199689962060E-01
 -2.45705373866390E-02 -1.58532156711710E-01  5.14023283865283E-02 -3.83213776059349E-03 -3.84480421186036E-03
  3.85777886515116E-03  3.85970445118859E-03 -5.19406138305753E-02 -5.19183782730777E-02  5.19236897132027E-02
  5.19164669932876E-02 -1.84215466199221E-02 -1.84918627967942E-02  1.84480121724273E-02  1.84765315427118E-02
* ORBITAL    1  111
 -2.50667430577890E-07 -1.91668087645234E-06 -1.34066605473571E-05 -1.35900295812604E-04  9.82740040638955E-05
 -1.87533703294231E-04 -3.37200041184420E-03 -5.24205148031486E-02 -3.83721347049004E-03 -3.35801833130325E-04
 -5.95776230226174E-03 -1.19424862021525E-02  1.13304575969583E-02 -1.86477569775642E-07 -7.33088202693959E-07
  6.93425423820651E-05 -1.94170239177963E-05  3.65836190971910E-05  1.55988594336559E-04 -3.94820887842205E-02
 -8.83096268295262E-02  1.07255902138767E-04  3.09053886550621E-04  3.02768675916318E-02  8.85664638342636E-02
  3.75939548717276E-05  1.15513591908574E-04 -5.25609220007181E-08 -2.96416238053589E-07  2.25979263738820E-06
  8.05798867382858E-05 -4.52361959223213E-05 -1.87811450714480E-04 -3.37684135230629E-03 -5.24555055803081E-02
 -3.83924028776888E-03 -3.35362490589459E-04 -5.94960460891840E-03 -1.19125437023369E-02  1.13283671193947E-02
 -4.87774214059078E-08  1.79025232492238E-06  1.15511955284355E-05 -1.39134517677102E-05 -8.21070940397661E-05
 -2.92246719651233E-04  3.94680276670571E-02  8.84649342862260E-02 -8.24116243766534E-05 -2.42020171268621E-04
 -3.02848810012631E-02 -8.86853724109068E-02 -1.58083234167330E-05 -1.73772095157597E-04  3.41329465097864E-03
  2.62084901891403E-02  1.26420966289078E-01 -1.22188016481192E-03 -2.41489940918647E-02  5.81070585106572E-03
  6.24794184200076E-02  1.50164558876717E-05  2.84610340849599E-04 -3.41418034080533E-03 -2.62150891737710E-02
 -1.26420187020586E-01 -1.22046008880952E-03 -2.41045235088524E-02  5.81037559891674E-03  6.24899191861136E-02
  1.97678882987599E-05  3.09064739441026E-04 -4.32378892231410E-03 -3.43066899979823E-02 -2.52080373860148E-01
 -3.59727052766017E-03 -1.19153215829969E-01  1.29279104885289E-02  4.21688810956204E-01 -7.51155631352313E-03
 -2.67466969457372E-01  4.32157784221841E-03  3.42900438074557E-02  2.52038537433527E-01 -3.60230692569717E-03
 -1.19219263831988E-01  1.29258052724160E-02  4.21708344805723E-01  7.50990647745385E-03  2.67338657905287E-01
  4.32440422997628E-03  3.43114610718258E-02  2.52099860426478E-01 -3.59721660303841E-03 -1.19175226935447E-01
  1.29289541984820E-02  4.21715243449456E-01 -7.50873501565137E-03 -2.67384411725686E-01 -4.32096986381798E-03
 -3.42851772809645E-02 -2.52008640687071E-01 -3.60280951738839E-03 -1.19207157472193E-01  1.29264963340844E-02
  4.21705867003670E-01  7.51200720117657E-03  2.67400958278525E-01 -3.60666634732710E-02 -3.64812009226998E-01
 -9.79318571771406E-02  3.29266407890620E-01  2.24175720547335E-01  3.60653783966018E-02  3.64796395353808E-01
 -9.79182963787189E-02  3.29237665426537E-01 -2.24157523925395E-01  3.60652196482252E-02  3.64789766807632E-01
 -9.79229150378033E-02  3.29253547434020E-01  2.24155445705073E-01 -3.60643710896637E-02 -3.64788635742109E-01
 -9.79161794885263E-02  3.29238449369278E-01 -2.24159748681895E-01  4.56499836017808E-02 -4.56560705620079E-02
 -4.56699467624258E-02  4.56400470894170E-02 -5.58796578503432E-03  5.58620464318736E-03  5.60163149691474E-03
 -5.58190896013890E-03  3.51285641355075E-02 -3.51599620061608E-02 -3.51459386687738E-02  3.51622460663444E-02
* ORBITAL    1  112
  9.59934150953260E-07  6.95167341364727E-06  3.47727926145524E-05  1.32957036295783E-04 -5.73093922623033E-05
 -3.73931952135991E-04 -6.06578488358779E-03 -2.91863012203162E-02  3.37168296552444E-03 -3.25197919708680E-04
 -6.78640539903970E-03 -3.29490593794996E-02 -1.20141239472747E-03 -8.74110504903029E-07 -1.65022584221030E-05
 -8.51494339559916E-05  8.69978780501257E-07 -4.16075350112098E-05 -7.01101339864402E-05 -2.14076996612753E-02
 -4.44111445308026E-02  1.34925661528296E-05 -1.49202462751481E-04  4.12356393609759E-02  1.03685052804236E-01
 -6.04436295719009E-05 -1.72270526174218E-04 -4.09423467933225E-07 -2.98792009683091E-06 -1.67331742139350E-05
 -1.15670354614819E-04  1.16888425112514E-05  3.73852881214225E-04  6.06361000877242E-03  2.91839622647530E-02
 -3.37421029036704E-03  3.25128134850569E-04  6.78517889941979E-03  3.28999159169677E-02  1.19895628378567E-03
 -5.61557699700278E-07 -1.22614127241052E-05 -6.49932891096120E-05 -4.70648513558365E-06  7.64832896944463E-05
  2.74699243174804E-04 -2.14062972489267E-02 -4.42706129458386E-02 -3.07663462026702E-05  3.37178371887822E-06
  4.12325727488643E-02  1.03632628890681E-01  4.23549169603079E-06  2.68921648860130E-04  2.54510667636782E-06
  1.94335536196710E-05  6.16600115779409E-05 -1.16485875993095E-06  3.64707063714016E-05  4.38356912488223E-06
  2.20178517501141E-05  1.81300762136485E-03  5.68273943717713E-02  3.60348524072807E-07  2.69919349859072E-06
  9.78948993163039E-06 -8.77170724921278E-07 -4.19294470278849E-05  2.42848217176386E-07  2.04072894894344E-06
 -1.83866569601960E-03 -5.72232677226552E-02 -4.86446884771909E-03 -3.84787630684663E-02 -2.72286358954775E-01
 -3.00268907471718E-03 -1.15015381854965E-01  1.35423853044731E-02  4.35863979589524E-01 -6.96973174340654E-03
 -2.55276649387796E-01  4.86650766018172E-03  3.84942251746427E-02  2.72333983004664E-01 -3.00013716262556E-03
 -1.15001491095326E-01  1.35453831214506E-02  4.35888263932003E-01  6.96885676218025E-03  2.55249807644385E-01
 -4.86807042517576E-03 -3.85063662046033E-02 -2.72394643767041E-01  2.99885629828803E-03  1.15001886468137E-01
 -1.35449414189786E-02 -4.35882975830899E-01  6.96464960543000E-03  2.55204736982647E-01  4.86405743485839E-03
  3.84755150243813E-02  2.72274621099745E-01  3.00148016170362E-03  1.14970946186601E-01 -1.35415210746271E-02
 -4.35851363769187E-01 -6.97309238559094E-03 -2.55315632823419E-01 -3.34335185806105E-02 -3.42696050278894E-01
 -1.04848512291366E-01  3.41957968726632E-01  2.26857659173269E-01  3.34363356763626E-02  3.42726140593418E-01
 -1.04860169493283E-01  3.41976182122993E-01 -2.26869957931394E-01 -3.34359485507407E-02 -3.42721328162602E-01
  1.04859527675542E-01 -3.41971816668455E-01 -2.26872400462494E-01  3.34350080835084E-02  3.42724314350324E-01
  1.04863453493360E-01 -3.41975085768851E-01  2.26875310542903E-01  3.26794571251827E-02 -3.26852543813907E-02
  3.26942788210122E-02 -3.26614785320803E-02 -1.75992534616975E-02  1.76090363076760E-02 -1.76093945400369E-02
  1.75845581294721E-02  2.52712412057163E-02 -2.52501760790598E-02  2.52520494702220E-02 -2.52451167768397E-02
* ORBITAL    1  113
  2.10107030127991E-03  1.51994562344367E-02  7.71617374567432E-02  3.09717311006579E-01 -3.32022552957494E-01
 -3.96390255007977E-07 -5.69519500646583E-06 -2.13649570126064E-04 -4.84518957940275E-05 -1.74965055287110E-06
 -3.39298168397332E-05 -1.92855945212917E-04 -3.84328561177366E-05 -2.16285545225934E-05  2.70933508385407E-03
  1.04070203224954E-01  1.06147884543497E-02 -2.64764486103890E-02 -9.68817098230292E-02  2.09342201116238E-04
  7.86542814554309E-04  1.48767284933217E-02 -1.06469964754974E-02  7.95623498512966E-05  3.81460703888439E-04
  2.71611130940469E-02  6.59045550959802E-02  2.10650248456131E-03  1.52389133029540E-02  7.73654002259710E-02
  3.10805490855899E-01 -3.32291583147618E-01  5.38555409702006E-07  9.83575747528289E-06  1.44925088965059E-04
  4.26651999408750E-05  1.50587571531753E-06  2.90685057613513E-05  3.39045420021588E-04  5.59887345959123E-05
  2.62528314134305E-05 -2.61477885199512E-03 -1.03288272648036E-01 -1.05939749731150E-02 -2.64816251431230E-02
 -9.62183146398152E-02  8.92621641751511E-05  3.62763596202429E-04  1.47985548569429E-02 -1.10878752680290E-02
  1.55960016008348E-04  5.62004623434731E-04  2.69649304123221E-02  6.43720464861995E-02 -9.98556271274253E-04
 -8.76278533522455E-03 -8.96877144629901E-02  1.56679565632530E-03  7.58707383067472E-02 -9.73515460400416E-03
 -2.05713660841977E-01  1.20095681587992E-05  2.86667704457031E-04 -9.91910090773680E-04 -8.71164921252676E-03
 -8.95119842767216E-02 -1.55968687263070E-03 -7.57841651803139E-02  9.72016264405736E-03  2.05584424013255E-01
  3.56973127529307E-05  5.10288561922384E-04 -4.01901698289519E-03 -3.24206628318502E-02 -2.55922088602387E-01
  1.26812009256233E-03 -2.29810188272013E-03  1.47053498478091E-02  4.60653027360516E-01 -3.39838490917013E-03
 -1.45725712305259E-01 -4.01007945515094E-03 -3.23517886282972E-02 -2.55634390609295E-01 -1.24709994742534E-03
  2.59372504912687E-03 -1.47021307008634E-02 -4.60679820071281E-01 -3.40604024707156E-03 -1.45711817784450E-01
 -4.01737444643551E-03 -3.24087443130029E-02 -2.55934957207721E-01 -1.26719227530078E-03  2.29946563261737E-03
 -1.46948586186516E-02 -4.60569723118525E-01  3.39609699290674E-03  1.45643371316796E-01 -4.01054899302557E-03
 -3.23564011448148E-02 -2.55759031028796E-01  1.25213771775309E-03 -2.46604641310278E-03  1.46866002527052E-02
  4.60510207675095E-01  3.40398031092243E-03  1.45682762919520E-01  4.13160477569103E-02  3.94737464519353E-01
  9.14556866975437E-02 -2.59782652738445E-01 -1.94126113178551E-01  4.13136895138072E-02  3.94752423730494E-01
 -9.14543274444971E-02  2.59786972719732E-01 -1.94145297118068E-01  4.13278042687610E-02  3.94920356731262E-01
 -9.15341007450615E-02  2.59923530220735E-01  1.94261028705062E-01  4.13190139036218E-02  3.94833157825775E-01
  9.14896376338705E-02 -2.59879733921830E-01  1.94213395061496E-01 -6.46575734794740E-02 -6.46557070815140E-02
 -6.45888390016082E-02 -6.46089017971581E-02 -1.24301022986232E-02 -1.24839994184692E-02 -1.24820594124175E-02
 -1.24871869096332E-02 -4.90469631055611E-02 -4.89457464261056E-02 -4.89646892769494E-02 -4.89442652117781E-02
* ORBITAL    1  114
  2.22072373932786E-03  1.60550588490572E-02  8.04511881166246E-02  4.63005600645486E-01  7.42851047059189E-02
 -1.16798526746652E-07 -2.08790400148819E-06 -6.12752856347963E-05 -2.19733754751945E-05  1.21627358049964E-07
  2.47559390615335E-06  7.58641540465572E-07  4.07502992618356E-06 -8.30551936807816E-04 -1.63601375108340E-02
 -8.49434022105202E-02 -8.64606051193775E-03  3.89201962346961E-02  1.06295812628553E-01  2.19604525753076E-05
  8.80711939205608E-05 -1.30538004900904E-02 -2.76035788309453E-02  5.30256184047852E-05  2.13584111283011E-04
 -3.27071180392796E-02 -8.00094880569104E-02 -2.22056815627985E-03 -1.60538633131082E-02 -8.04428970195661E-02
 -4.62947280114663E-01 -7.43388869726124E-02  4.92483809824061E-07  9.61393054604640E-06  5.23310863317499E-05
  9.40273764946598E-06 -1.19172798704306E-07 -2.39486593748428E-06  2.25198004189240E-05  1.50245162000615E-05
 -8.30484050284221E-04 -1.63565448762274E-02 -8.48273453061905E-02 -8.64890979257568E-03 -3.88572208372892E-02
 -1.06106712591837E-01 -4.29360692902244E-06 -5.47671856352176E-05  1.30245230832827E-02  2.76181137722145E-02
  5.45002261166965E-05  1.04672741502126E-04  3.26655294714700E-02  7.97709767351384E-02 -1.53816417554597E-06
 -1.19217190582649E-05 -5.74238742194174E-05  7.10910108331693E-06  1.58578222069700E-04 -1.50760019746620E-06
 -4.92123895869463E-06 -5.23198016163877E-03 -8.75370769923294E-02 -5.19006038231427E-07 -4.01716170724165E-06
 -3.21022577350628E-05 -2.96149526794851E-06 -6.73272711833691E-05  2.18686472963106E-07 -9.94211396618924E-06
 -5.23492428769172E-03 -8.75805219675270E-02  2.00115827983496E-03  1.65081380027974E-02  1.52190110610023E-01
  5.40001629140787E-03  1.76869160574236E-01 -1.25232222748914E-02 -4.17960782246617E-01  9.39686562700829E-03
  2.94355103083611E-01  2.00432380875497E-03  1.65324905681165E-02  1.52282449388128E-01 -5.39375035434380E-03
 -1.76795220585397E-01  1.25261164817370E-02  4.17979716925110E-01  9.39343759001610E-03  2.94336991018512E-01
 -2.00275088076493E-03 -1.65205046070183E-02 -1.52242739456198E-01  5.39561548200447E-03  1.76819812065152E-01
 -1.25233198096423E-02 -4.17965191482300E-01  9.39465170884770E-03  2.94326218880747E-01 -2.00263111203667E-03
 -1.65196207938617E-02 -1.52248518829214E-01 -5.39614592525211E-03 -1.76824004070845E-01  1.25218763621673E-02
  4.17943007304379E-01  9.39531073843612E-03  2.94344200079031E-01 -4.43401458939512E-02 -4.28267737530372E-01
 -1.22657657978579E-01  2.92209306005555E-01  2.07799144430826E-01 -4.43417635681318E-02 -4.28280819118278E-01
  1.22671962031241E-01 -2.92213705829961E-01  2.07808527707688E-01  4.43443552971464E-02  4.28319288985329E-01
 -1.22677867210231E-01  2.92240689852524E-01  2.07833167176641E-01  4.43419035039893E-02  4.28288878820564E-01
  1.22666034531560E-01 -2.92225332740999E-01  2.07819810474887E-01  6.10907229337408E-02  6.10812830417267E-02
 -6.10711144463048E-02 -6.10728265664364E-02 -5.80203393235926E-03 -5.81523474260392E-03  5.79456487685978E-03
  5.80517614573950E-03  7.99280698488103E-02  7.99373952285233E-02 -7.99191996145702E-02 -7.99279192276099E-02
* ORBITAL    1  115
  4.50331806796725E-03  3.26173771616520E-02  1.66387074716658E-01  8.01792295082454E-01 -4.68164454773439E-01
 -5.84274875314906E-07 -1.00119763989701E-05 -2.32643255015034E-04 -4.98778431193558E-05 -1.23477477867305E-06
 -2.38545834049898E-05 -6.78507921328584E-05 -1.96402085463224E-05  4.22522472330460E-04  1.42683953383454E-02
  3.51895720993941E-01  2.52090330630022E-02  4.54509796846337E-02  7.61669136961641E-02  1.70409533768356E-04
  7.12934288415055E-04 -8.19103643025611E-03 -8.53177661288510E-02  4.93249755646924E-05  2.88925455486479E-04
 -4.17506389858561E-03 -4.08973225907171E-02  4.50352984299751E-03  3.26193446987476E-02  1.66412381973843E-01
  8.02309072680673E-01 -4.68563587281246E-01  5.85876903805235E-07  1.06149583090711E-05  1.20467493150932E-04
  3.68090784916807E-05  8.19759436554881E-07  1.57926879421672E-05  3.15205597187947E-04  4.51650143753498E-05
 -4.23148008511069E-04 -1.42685309198501E-02 -3.51430236454886E-01 -2.52597527823163E-02  4.55262428732076E-02
  7.76626311577118E-02  7.12073111677024E-05  1.05132935270814E-04 -8.32714222283149E-03 -8.65863413977484E-02
  1.63121769706152E-04  6.55919178034418E-04 -4.38532105480526E-03 -4.25342792889565E-02 -1.39529146836160E-03
 -1.24241000408244E-02 -1.49527793835262E-01  6.41977987841301E-03  1.37685851445631E-01 -8.51788200569872E-03
 -2.45131610484161E-01  1.28185549824851E-05  3.36149796890310E-04 -1.38590990108841E-03 -1.23519979385516E-02
 -1.49299752155702E-01 -6.41157902410198E-03 -1.37602848859922E-01  8.49563438828549E-03  2.44909674401347E-01
  2.63740680049878E-05  4.58316899486145E-04 -2.49835852434081E-03 -1.95810678973710E-02 -1.10926876265679E-01
  1.36802920545929E-02  3.47658834858319E-01  3.70494477664425E-04 -5.21969098394626E-02  1.24586911055937E-02
  3.13005517386784E-01 -2.49057095549954E-03 -1.95209411295505E-02 -1.10664460143926E-01 -1.36618574532782E-02
 -3.47382748344915E-01 -3.69042928513789E-04  5.21526976932191E-02  1.24528704155600E-02  3.13034094481877E-01
 -2.50055764706162E-03 -1.95990125193858E-02 -1.11079755903990E-01 -1.36802620165983E-02 -3.47575264325441E-01
 -3.59240446378291E-04  5.22903203143542E-02 -1.24752875508387E-02 -3.13283835197064E-01 -2.49438755964414E-03
 -1.95518486731858E-02 -1.10936840645666E-01  1.36677654992317E-02  3.47470166613256E-01  3.48725455295489E-04
 -5.23893227261388E-02 -1.24669224501244E-02 -3.13210150786932E-01 -1.58925639431212E-02 -1.65261852402792E-01
 -7.43763783175856E-02  1.54563586846743E-01  7.98959945841689E-02 -1.58920406083411E-02 -1.65215787621802E-01
  7.43670853943905E-02 -1.54537810498242E-01  7.98582737755965E-02 -1.58752076769656E-02 -1.64979632184263E-01
  7.42462865571211E-02 -1.54344878770587E-01 -7.96867345178752E-02 -1.58860796018333E-02 -1.65101469920613E-01
 -7.43081381690133E-02  1.54407738886200E-01 -7.97641292735175E-02  6.58407577465195E-03  6.59326223612793E-03
  6.71058881147621E-03  6.67907651167877E-03 -1.73571102471286E-02 -1.74190076208823E-02 -1.74481921918289E-02
 -1.74375809271745E-02  5.78954832410838E-02  5.79961248961209E-02  5.80440354869663E-02  5.80246951917722E-02
* ORBITAL    1  116
  7.44863604797225E-08  7.68576016680480E-07  1.18442858077940E-05  1.94670009089638E-04  8.43463191907303E-05
  3.06751207885315E-03  7.04419161674748E-02  8.94581050844031E-01  8.57142699078146E-02 -7.02188027174302E-05
  1.67198504366707E-03  1.17691668695035E-01  1.41867786740339E-02 -1.47197450392151E-06 -3.79253132115971E-05
 -4.57520697761896E-04 -7.45741865293875E-05 -9.54478809552765E-05 -2.25713613073489E-04  7.92131501900774E-02
  1.66991123123667E-01  1.10827035715260E-04  1.46911499641744E-03  5.20023444378714E-02  1.25192304997732E-01
 -9.12161038029350E-05 -4.35375770971138E-04 -4.09578891986872E-06 -2.89987340623231E-05 -1.24667848523875E-04
 -1.09415644317427E-04 -3.81564298713202E-05 -3.06782980609685E-03 -7.04450237630345E-02 -8.94380821489839E-01
 -8.56837812823759E-02  7.10463105123313E-05 -1.65343459078287E-03 -1.18046952232963E-01 -1.42197637517455E-02
 -3.54408029370644E-06 -5.27961278133240E-05  2.54285234492418E-04  1.03901096314240E-05 -1.07028397853684E-04
  2.29475307542823E-04  7.93264891188100E-02  1.68402915143558E-01 -1.30857579669399E-04  4.30954943706430E-04
  5.19333238428026E-02  1.24578164707255E-01 -3.27877398137518E-07 -1.05132353125481E-04  2.09138948167612E-06
  1.61415872366352E-05 -1.64588419787377E-05  6.12172139230367E-06  2.13266432371471E-04 -1.78717963650078E-06
 -2.42671513568469E-04 -1.15748422107544E-02 -2.02556012125193E-01 -2.14127211410164E-05 -1.64327450424419E-04
 -6.08235161500861E-04 -3.03062025961606E-05 -4.51760465286151E-04  4.89084079146431E-05  6.71897986105806E-04
  1.15761785433794E-02  2.02758875466786E-01 -9.44097357475956E-03 -7.26274268718159E-02 -3.53997256563941E-01
  1.02075694645167E-02  1.29418413615008E-01  6.98543911283000E-03  9.25597498538870E-02  1.29900003344598E-02
  2.45542349241714E-01  9.44809446427289E-03  7.26827012770238E-02  3.54290132723330E-01  1.01966140564172E-02
  1.29128213730700E-01  6.98866059103056E-03  9.26706154912859E-02 -1.30226537516818E-02 -2.46122955068019E-01
 -9.44674103683945E-03 -7.26725120386494E-02 -3.54256550112463E-01 -1.02129251867438E-02 -1.29454552444946E-01
 -6.97758836153278E-03 -9.24444731240789E-02 -1.30043555073158E-02 -2.45712968289640E-01  9.44743908193569E-03
  7.26777845832962E-02  3.54282115781855E-01 -1.02096157113284E-02 -1.29416020670684E-01 -6.97970479119346E-03
 -9.24661371711440E-02  1.30071169781223E-02  2.45741068210417E-01  4.69262776887887E-02  3.76579036092668E-01
 -1.20958841972771E-01  1.83706411748833E-01 -7.73277519180066E-02 -4.69279242429927E-02 -3.76641315499741E-01
 -1.20881438109906E-01  1.83613974552542E-01  7.73592242404004E-02  4.69211971663840E-02  3.76501505371175E-01
  1.20981577425183E-01 -1.83716963580421E-01  7.72598316977876E-02 -4.69189888692333E-02 -3.76476651212037E-01
  1.20981959674104E-01 -1.83713313969884E-01 -7.72316251269967E-02 -3.32616069750622E-01  3.32588421720174E-01
 -3.32621642231721E-01  3.32655084263928E-01 -9.10410542895767E-02  9.10866000549974E-02 -9.10176656829879E-02
  9.10174403432275E-02 -9.40611911074242E-02  9.39778800608291E-02 -9.41397288804321E-02  9.41490399189641E-02
* ORBITAL    1  117
 -1.00176592174220E-06 -7.44485152333111E-06 -4.46457445297970E-05 -3.57013716945231E-04  7.59885234123678E-05
 -9.80852533126166E-04 -2.51250121005153E-02 -3.49285690470630E-01 -5.58371834682118E-02  1.39535027355156E-03
  3.58144704815730E-02  4.71786876643491E-01  7.06271899312968E-02  1.07049515620538E-06  2.84643656068669E-05
  3.31109100981250E-04  1.26471898638337E-05  1.13076537139233E-04  4.75607804390098E-04 -1.01147042579264E-01
 -2.50657285582628E-01  1.30131012216579E-04 -2.87234820442752E-04  3.15890645987420E-02  5.30613524974120E-02
  9.87340384925162E-05  4.01929906606216E-04  2.50712880938104E-06  1.79403142034039E-05  8.51282281725680E-05
  2.58212254256187E-04 -3.71357106067278E-05 -9.79997199556384E-04 -2.51069273219698E-02 -3.49206902506320E-01
 -5.58253243659259E-02  1.39392485762359E-03  3.57846772732404E-02  4.71647049104645E-01  7.06126934457541E-02
  2.17264128836170E-06  3.84321398280741E-05 -1.40214215171014E-05 -9.62341048158277E-06 -1.03585455686146E-04
 -6.71279097049416E-04  1.01016012566097E-01  2.50189690626604E-01 -4.74295664728164E-05 -4.25204003600344E-04
 -3.15742270402869E-02 -5.27711839913693E-02  5.12515880000560E-05 -1.35489706906899E-05  1.82005422074121E-02
  1.39805353313910E-01  6.48678140209772E-01 -9.92909221592851E-03 -5.77400935241218E-02  2.32119643526521E-02
  2.52268036216527E-01  3.42571629351794E-05  4.15510832167023E-04 -1.81921132744263E-02 -1.39740349797703E-01
 -6.48362914822562E-01 -9.90671729139506E-03 -5.73207423329777E-02  2.31916726656860E-02  2.52014713473081E-01
  1.79541044025471E-05  3.21152085668539E-04  2.58563840389342E-03  1.99156687077354E-02  9.26047378313610E-02
 -4.70163590899481E-04  2.99937229346406E-02 -5.37022388023093E-03 -1.23714380132869E-01  5.81475746192687E-04
  7.29134051061510E-03 -2.59337839539351E-03 -1.99750521483619E-02 -9.28398254174219E-02 -4.73542353407863E-04
  3.00407815861274E-02 -5.37470508369752E-03 -1.23718784343092E-01 -5.64588124229813E-04 -7.14297451809302E-03
 -2.58651374907014E-03 -1.99222079773268E-02 -9.26180991153285E-02 -4.64633892390030E-04  3.00962882761581E-02
 -5.37507977775071E-03 -1.23774278255108E-01  5.75041684256859E-04  7.20319271482524E-03  2.59194461583276E-03
  1.99639651474897E-02  9.27758810583718E-02 -4.76148634282591E-04  3.00141230190776E-02 -5.37414888427414E-03
 -1.23705936411584E-01 -5.69676435696359E-04 -7.20255603079482E-03 -4.45640067554178E-02 -3.70493563815630E-01
  1.99571230834698E-01 -2.65913047150666E-01  7.96504579654631E-02  4.45620510162558E-02  3.70502818453244E-01
  1.99549385536403E-01 -2.65904758696831E-01 -7.96499265025357E-02  4.45655420166014E-02  3.70517931294710E-01
  1.99542677093256E-01 -2.65893166567892E-01  7.96526674704151E-02 -4.45657830986847E-02 -3.70551155047557E-01
  1.99538984555389E-01 -2.65890308626972E-01 -7.96972646865030E-02  4.19621481933329E-01 -4.19592790418443E-01
 -4.19637017484840E-01  4.19561855931239E-01  1.64090017163915E-01 -1.64124074595711E-01 -1.64102548661869E-01
  1.64137093423706E-01  5.16703480331434E-02 -5.16625375413625E-02 -5.16309667126443E-02  5.16437602698785E-02
* ORBITAL    1  118
 -2.51800029517320E-03 -1.77485180586053E-02 -7.28835160206465E-02 -1.41073679323598E-01 -5.87515088782012E-01
  1.39741839621402E-06  2.90879741686350E-05  1.20512598456949E-04 -1.45247597244238E-05 -2.63415580255340E-06
 -4.84436869314095E-05 -2.83715306473372E-04 -3.07165304980758E-05  4.95881094126791E-03  1.01740402398937E-01
  8.78048805914389E-01  7.13537852291956E-02  6.34627866745972E-02  1.60001121838817E-01  1.58454190483217E-04
  7.89782083153186E-04 -5.40284933515450E-03  3.88356038029209E-02  6.18162609103050E-05 -8.33954379785813E-05
  4.62859788056657E-02  1.23784142460445E-01  2.51999092668066E-03  1.77629473339757E-02  7.29575761880879E-02
  1.41276727412205E-01  5.87274266436927E-01 -6.73174685130850E-07 -1.32819144671299E-05  1.49043128008238E-05
  9.46429140008277E-06  2.64334724882270E-06  5.14594402003634E-05  2.51290783953557E-04  3.39322583260324E-05
  4.96009790291610E-03  1.01765589171724E-01  8.78297860574973E-01  7.13312496260467E-02 -6.33817153210084E-02
 -1.59238133739168E-01  1.74948662383587E-04  1.02381473080860E-03  5.37588260211743E-03 -3.92337863218328E-02
  2.82367330209108E-05 -4.29013759618224E-04 -4.64152301008050E-02 -1.24668504688508E-01  1.02327672226434E-06
  7.35968432577019E-06 -1.92171251638768E-05  1.46468043802417E-05  3.05887390346698E-04  9.58728921319942E-06
  3.53824541773263E-05  6.20962472744764E-03 -6.04828142154140E-02 -4.73369643006562E-06 -3.67976994576054E-05
 -1.70046778633459E-04 -1.79127164740063E-05 -3.15800076225781E-04  3.32861772675223E-06 -3.48051058250346E-05
  6.26305440946539E-03 -6.01300769017779E-02 -6.41695106854226E-03 -5.04562619721086E-02 -3.05905012090419E-01
  1.40660069779997E-02  2.82360556223223E-01  1.02723030296854E-02  2.20892021024239E-01  1.06071272892933E-02
  1.90060064074349E-01 -6.41090327241428E-03 -5.04093843964295E-02 -3.05673921880991E-01 -1.40526471979863E-02
 -2.82151035161451E-01 -1.02723039781948E-02 -2.20929219453972E-01  1.06019807983413E-02  1.90075676776119E-01
  6.41262800817011E-03  5.04219334789275E-02  3.05673279433282E-01  1.40523377909369E-02  2.82117480852697E-01
  1.02842913754883E-02  2.21041471548648E-01  1.06017183065980E-02  1.90056507468263E-01  6.41457618265846E-03
  5.04374137852804E-02  3.05790158899193E-01 -1.40613196898689E-02 -2.82322395059407E-01 -1.02762010229776E-02
 -2.20926966030123E-01  1.05991603035626E-02  1.89968663491417E-01  1.22839042137172E-02  1.03123948563569E-01
 -2.37642011297828E-01 -4.27916999651340E-03 -1.39387143385314E-01  1.22883115820555E-02  1.03198343381958E-01
  2.37620322845317E-01  4.30842353772708E-03 -1.39436423941166E-01 -1.22828604576240E-02 -1.03117335481690E-01
 -2.37638024543635E-01 -4.23884247300857E-03 -1.39383045651815E-01 -1.22735395863390E-02 -1.02976501543122E-01
  2.37700429965076E-01  4.17270433827093E-03 -1.39275277497965E-01 -2.08918509590438E-01 -2.08928736395522E-01
  2.08956701005074E-01  2.08990363715017E-01 -9.21398661000666E-02 -9.21916959974259E-02  9.21695746024899E-02
  9.21052122211365E-02  2.17362395544228E-01  2.17448332148761E-01 -2.17427643456982E-01 -2.17282070223145E-01
* ORBITAL    1  119
  1.09224746079228E-04  8.85059888671980E-04  7.90351139461608E-03  1.29474014464839E-01  1.50907371567302E-02
 -5.40660198617289E-07 -1.00340632798328E-05 -1.68465598301426E-04 -3.82193511760884E-05 -5.74638955001991E-07
 -1.16109551927472E-05 -1.17932485433554E-04 -2.18579683795409E-05 -2.95234847484572E-04 -9.27955599587534E-03
 -1.42087685837424E-01 -2.56374870998109E-02 -2.68452917112015E-02 -7.58793113512052E-02  7.49816839111419E-05
  3.25432165376910E-04 -4.85302197458031E-03 -3.96468074404045E-02  7.42900633828713E-05  4.16984873692932E-04
 -2.60253203382965E-02 -7.52900200058762E-02  1.11525386659212E-04  9.01875595732050E-04  7.99373187402038E-03
  1.30036802533044E-01  1.49346152963536E-02  5.91388454940184E-07  1.11422013708954E-05  1.13190168997687E-04
  3.13260257999651E-05  6.31121810568095E-07  1.23876208545295E-05  1.41843575343134E-04  2.32167326568375E-05
  2.96869610470023E-04  9.31499945466508E-03  1.42445142321754E-01  2.56292591829738E-02 -2.68723746853185E-02
 -7.58415366861225E-02  6.18743136446767E-05  1.67469970675255E-04 -4.90622018573533E-03 -4.00907236500878E-02
  9.28855567426881E-05  3.85851041984355E-04 -2.61243112153212E-02 -7.58073783298946E-02 -5.66064618563900E-03
 -4.34956363134683E-02 -2.08686406722614E-01  3.52571751700905E-03  4.33635389300882E-02 -6.70883539602794E-03
 -9.58772060592000E-02  1.27293618276755E-05  2.31231451909670E-04 -5.65888204133598E-03 -4.34820590674464E-02
 -2.08639865223474E-01 -3.52162091643285E-03 -4.32901872300757E-02  6.70583610392461E-03  9.58885327128870E-02
  1.86192950114017E-05  3.08022020619614E-04  1.65916672961311E-03  1.27821310131912E-02  6.50834897265051E-02
  8.27661364632146E-04  1.44724173052471E-02 -2.89700022277431E-03 -4.50058191525140E-02 -1.10271632431299E-03
  1.76291864343452E-02  1.66506657740882E-03  1.28274613650330E-02  6.52485021801755E-02 -8.14486195353242E-04
 -1.43227051803836E-02  2.90186237161135E-03  4.50227858315430E-02 -1.10854324381872E-03  1.76247694368185E-02
  1.66067836035685E-03  1.27933557035420E-02  6.50846580086397E-02 -8.23785640157106E-04 -1.44412606983753E-02
  2.90109234649137E-03  4.50171857904532E-02  1.10088442131521E-03 -1.77168498206725E-02  1.66532782987814E-03
  1.28290346329359E-02  6.52133034973349E-02  8.14179988749500E-04  1.43372838840464E-02 -2.90665686453240E-03
 -4.50557874816626E-02  1.10632119697698E-03 -1.76783583757152E-02  2.77568311084687E-02  2.22048060410203E-01
  4.07772509553176E-01  6.23488148958031E-02  3.63032287739557E-01  2.77525081617992E-02  2.22018081738020E-01
 -4.07751947762996E-01 -6.23647764227656E-02  3.63050873387837E-01  2.77606136932340E-02  2.22106493483059E-01
 -4.07799986611764E-01 -6.22946422762958E-02 -3.62991875784872E-01  2.77554246943217E-02  2.22056796690351E-01
  4.07772220026716E-01  6.23166648859757E-02 -3.63021060167758E-01  2.77704405948874E-01  2.77694357429576E-01
  2.77722522704697E-01  2.77708355300624E-01 -9.98665583266102E-02 -9.98875220071908E-02 -9.98814251428033E-02
 -9.98884324265259E-02 -5.91251819994981E-01 -5.91215088441953E-01 -5.91210778537458E-01 -5.91201938122299E-01
* ORBITAL    1  120
 -2.25044965865425E-07 -1.56452860797093E-06 -5.93306278156833E-06  9.43367879147451E-06 -3.62167752568974E-05
 -6.87971704454355E-05 -2.57969262647131E-03 -6.56552075017505E-02 -1.70756247076706E-03  6.26679343331202E-04
  1.54826294739785E-02  1.83934304494911E-01  1.78846946321713E-02  3.13672590666565E-07  5.29320074646274E-06
  1.23866781756754E-05  1.15318152568243E-05 -1.63552104699388E-05 -1.07449218417081E-04 -4.12774553542657E-03
 -1.47741767356591E-03 -2.21296416263528E-05 -1.79280398427926E-04  5.18989101318647E-03  5.34464380418439E-03
 -1.20953389325665E-05 -3.64099552753064E-05  3.04206194848667E-07  2.12904793933645E-06  8.37441609442262E-06
 -5.47747430356147E-06  3.71166193059926E-05 -6.86066986262197E-05 -2.57568800335263E-03 -6.56397791762463E-02
 -1.70583642278927E-03  6.26350846357444E-04  1.54755604493507E-02  1.83905537173185E-01  1.78807950993394E-02
  3.50545540603977E-07  5.34595415021715E-06 -3.32402570875271E-06  1.03229579161498E-05  1.90733664154315E-05
  3.68131844529327E-05  4.10284840270219E-03  1.37042042515925E-03  2.81063235500734E-05  1.49094223711916E-04
 -5.18651157901171E-03 -5.28142834285336E-03  2.24440510419877E-05  9.29730668107301E-05  4.07886076753112E-03
  3.13729798422418E-02  1.48742337277541E-01 -2.42693753002584E-03 -2.68505855339833E-02  4.29658660601919E-03
  4.39397948067171E-02 -5.41671798140028E-06 -1.21680527107002E-04 -4.07889247025405E-03 -3.13731872770567E-02
 -1.48740772492717E-01 -2.42449943084987E-03 -2.68047626778143E-02  4.29690997470871E-03  4.39417172086318E-02
 -8.95424736806423E-06 -1.43669805810530E-04 -8.21492008442723E-04 -6.19884418728570E-03 -2.02606641233779E-02
  1.52701430272027E-03  2.32123617747121E-02  8.60411966127221E-04 -5.24760795765381E-04  2.48942300860048E-03
  6.58802737697591E-02  8.22673295544437E-04  6.20780154465243E-03  2.02877774667177E-02  1.52991975129719E-03
  2.32448889625391E-02  8.61106011271690E-04 -5.30775239435719E-04 -2.48874506774877E-03 -6.58426768059133E-02
  8.21676443588149E-04  6.20030397488263E-03  2.02703688076031E-02  1.52791490674814E-03  2.32251655939824E-02
  8.59369652087787E-04 -5.41162109720974E-04  2.48929058074174E-03  6.58716933129299E-02 -8.22633281431584E-04
 -6.20752201925930E-03 -2.02897395659430E-02  1.52976435877946E-03  2.32482410257466E-02  8.61216607038523E-04
 -5.28794781472612E-04 -2.48857506020684E-03 -6.58464259646879E-02  4.54238976600568E-02  3.70447308334740E-01
 -1.78411440961234E-01 -1.57260864495978E-01  4.77707096665603E-01 -4.54234674245246E-02 -3.70444851079623E-01
 -1.78417457249105E-01 -1.57251695405892E-01 -4.77709618975033E-01 -4.54235821746873E-02 -3.70443683330673E-01
 -1.78415927684375E-01 -1.57260302207326E-01  4.77710860181603E-01  4.54227253392358E-02  3.70431547210972E-01
 -1.78423424337592E-01 -1.57246178897334E-01 -4.77719719316509E-01  1.51330662233890E-01 -1.51336210724076E-01
 -1.51331978128056E-01  1.51330572084868E-01 -6.43591675042932E-01  6.43596065156769E-01  6.43587149449777E-01
 -6.43591432026736E-01 -1.21567087039704E-01  1.21582327758675E-01  1.21575136632970E-01 -1.21589828994341E-01
* ORBITAL    1  121
  1.45596999773411E-07  1.03742740285003E-06  5.02428764523584E-06  4.35709010500287E-05  4.48232814362238E-05
 -1.13457607482350E-04 -4.17288271775546E-03 -1.08492971488770E-01 -4.73422306092647E-03 -6.97740101107595E-04
 -1.48030803009822E-02 -1.63789455493837E-01 -1.27355014527801E-02 -3.30142229337425E-07 -6.96670198490027E-06
  3.09758912659894E-05 -2.27668506464236E-06 -9.18173118379571E-06 -2.90934855398341E-04  2.16839753658278E-02
  4.87315365041079E-02 -7.20803483650785E-08  1.05565656112075E-04 -3.27709436434278E-02 -7.98307324778767E-02
  1.24757828902868E-05 -1.23463679076175E-04 -8.01496257930574E-07 -5.78817003855500E-06 -2.79343127559234E-05
 -9.51574544735513E-05  3.45724742975400E-05  1.13417647410270E-04  4.17157518668696E-03  1.08506596894760E-01
  4.73646299825935E-03  6.97771297812025E-04  1.48027338315210E-02  1.63813309992006E-01  1.27386374494820E-02
 -4.70027843243465E-07 -8.62359828827156E-06 -9.84502541275797E-05 -2.01690784883673E-06 -2.44901202407659E-05
 -7.89451224109561E-05  2.16907696882358E-02  4.87023183284887E-02  2.82802027137881E-05  2.05985188463491E-06
 -3.27737198323699E-02 -7.97844471579006E-02  2.37725553866427E-05 -2.85430326520244E-04 -3.01390471172749E-06
 -2.29802309915922E-05 -6.79202936798204E-05  1.50536465280436E-06 -3.46113134937152E-05 -1.72271907446924E-06
  5.76088146836306E-05 -5.08998753761394E-03 -8.55204526321578E-02 -2.44361175744490E-06 -1.86303332224008E-05
 -5.59411830389721E-05 -1.73456093396759E-06  1.34256936374974E-05 -1.93883338191875E-08 -6.69698453835873E-05
  5.08776045168262E-03  8.55104145356520E-02  1.36956709637541E-03  1.06762925409534E-02  6.50058495753118E-02
 -1.77377182125962E-03 -3.05011021995473E-02  8.12012122972075E-04  1.55345767496777E-02 -1.20955357310838E-03
  3.83546390575867E-03 -1.36712703570677E-03 -1.06573408572890E-02 -6.49236015315783E-02 -1.77298120431877E-03
 -3.05544861076820E-02  8.12438786390683E-04  1.55288931201541E-02  1.20072244517098E-03 -3.94912194625699E-03
  1.36920425698463E-03  1.06734581634028E-02  6.49955377684635E-02  1.77295284175056E-03  3.04984160716899E-02
 -8.10635857454642E-04 -1.55060315682026E-02  1.20823811396905E-03 -3.82727566851206E-03 -1.36759057848335E-03
 -1.06609842800819E-02 -6.49447050575675E-02  1.77386157117401E-03  3.05616561122046E-02 -8.14568184107113E-04
 -1.55589995318112E-02 -1.20214191357257E-03  3.95190276421534E-03  4.25841690564009E-02  3.56190944474433E-01
 -1.97262763681867E-01 -1.50458402288892E-01  4.64472196676324E-01 -4.25853807398393E-02 -3.56222653617471E-01
 -1.97247064711058E-01 -1.50470334428876E-01 -4.64451982793095E-01  4.25856745143097E-02  3.56214751470111E-01
  1.97253411081288E-01  1.50471232691667E-01 -4.64457158475524E-01 -4.25847994326357E-02 -3.56209685621937E-01
  1.97253398533517E-01  1.50464021104726E-01  4.64461979452734E-01  1.42466454309480E-01 -1.42504351442588E-01
  1.42475419157154E-01 -1.42499190758337E-01 -6.56743774800587E-01  6.56759988563963E-01 -6.56745752142142E-01
  6.56760536247444E-01 -8.84422936658909E-02  8.84159859582315E-02 -8.84349919329586E-02  8.84190669272481E-02
* ORBITAL    1  122
  1.44124044083566E-04  1.00298018883114E-03  3.68205402580155E-03 -4.92284185256727E-02 -3.32484844825125E-02
 -6.00239674243374E-08 -1.25528368082416E-06  2.73925454089826E-06  7.45528931690608E-07  5.12956662224293E-08
  1.01868201250779E-06  2.28259664091015E-05  3.21618668797990E-06 -1.72227870534654E-05 -1.02164715915217E-03
 -4.60179465927467E-02  1.19173484062595E-03  1.68272851498781E-02  4.60804535815799E-02 -4.69900641053790E-06
 -3.23148455108065E-05 -7.47562825259105E-03 -2.08571507708162E-02 -4.86466621709811E-06 -2.63165782103169E-05
 -1.33596012903338E-03 -5.34718692066308E-03  1.42930970344280E-04  9.94405143613688E-04  3.64099695386143E-03
 -4.93797489433345E-02 -3.32635367523952E-02  1.14120591018941E-08  2.48055909006311E-07  1.01144872311443E-05
  1.49673741269297E-06 -1.25924303509907E-07 -2.34370203599141E-06  1.05353776859620E-06 -7.52986491477158E-07
  1.60232359118490E-05  9.99222772106619E-04  4.59318553354182E-02 -1.20602518006947E-03  1.68415044059829E-02
  4.62294549758844E-02 -3.41982866449505E-06 -2.21519335263776E-05 -7.48966315905834E-03 -2.10012565629149E-02
 -2.66533785242050E-06  5.14826587805229E-05 -1.32662089073713E-03 -5.31244974916951E-03  7.51106126528054E-04
  5.70795841159228E-03  2.54187903357352E-02  8.79533876488881E-04  1.26950369526349E-02  2.27137217903700E-04
 -1.92011491460320E-03 -8.85346690952044E-07 -1.05190820982185E-05  7.51281361698919E-04  5.70929265665349E-03
  2.54194417756784E-02 -8.81010367605294E-04 -1.27308552772807E-02 -2.28424286689617E-04  1.88473979598065E-03
 -2.78697854467689E-06 -2.17302169873801E-05  2.14742347984491E-04  1.70749195634537E-03  1.59844879549219E-02
  1.19667959500082E-03  3.30146867579462E-02  1.28515522006754E-03  1.89313599154314E-02  1.77117514473635E-03
  4.70149054622023E-02  2.14355514618349E-04  1.70454304283642E-03  1.59761636761912E-02 -1.19762884966886E-03
 -3.30236193225306E-02 -1.28549624567079E-03 -1.89311514183972E-02  1.77157108868117E-03  4.70097366235586E-02
  2.13640720219869E-04  1.69900361394240E-03  1.59516437094154E-02 -1.19749382730391E-03 -3.30080791929358E-02
 -1.28560456450061E-03 -1.89317789216693E-02 -1.77411619767606E-03 -4.70473744351490E-02  2.13930505133782E-04
  1.70118612251512E-03  1.59540551126552E-02  1.19699587743792E-03  3.30054424915515E-02  1.28491705794591E-03
  1.89247347361317E-02 -1.77368641837262E-03 -4.70483781425290E-02 -2.87662992688162E-02 -2.38439438905033E-01
  3.75284002154392E-01  2.14281307998748E-01 -3.81849071625721E-01 -2.87657804997628E-02 -2.38434268632707E-01
 -3.75288125908399E-01 -2.14278928166456E-01 -3.81853264845470E-01 -2.87653394160499E-02 -2.38422169002375E-01
 -3.75296390910013E-01 -2.14270222269873E-01  3.81863734461975E-01 -2.87660903175518E-02 -2.38431776252493E-01
  3.75290133925092E-01  2.14274862851251E-01  3.81855930453856E-01 -9.39740217251745E-02 -9.39717941975607E-02
 -9.39624626761051E-02 -9.39658185831128E-02  6.58404377302926E-01  6.58402252633225E-01  6.58395179340199E-01
  6.58397944375471E-01 -1.56922989851014E-01 -1.56924562178541E-01 -1.56913112137488E-01 -1.56917608405023E-01
* ORBITAL    1  123
 -5.42614126339736E-04 -3.89155479380432E-03 -1.84884181239606E-02 -1.20368350279081E-01 -7.69403328516913E-02
 -2.73356276172144E-09 -1.09896640384143E-07  2.24842660602770E-05  4.14511563244997E-06  1.33894195911917E-07
  2.78268075877396E-06 -5.16899526682515E-06  5.62831851285091E-07  6.03478702056702E-04  1.09593772397864E-02
  4.56314671033023E-02  8.35785930645878E-03  2.35085497333473E-02  5.75499125262809E-02 -1.78667564732552E-05
 -1.18801411589124E-04 -9.27200363638699E-03 -2.11766586266427E-02  9.93647711022766E-06  3.71887227620791E-06
  3.59311596673859E-03  6.40904382550738E-03  5.42424085339283E-04  3.89021350889244E-03  1.84825757544438E-02
  1.20358869797443E-01  7.69493007970166E-02 -3.57538778993738E-08 -7.72285759385852E-07 -6.72518432610847E-07
 -1.65765857937260E-06 -1.08172333599324E-07 -1.93143036289609E-06 -2.46344960885985E-05 -1.23101256213768E-06
  6.03370449450182E-04  1.09579345912420E-02  4.56443639169312E-02  8.36091582080771E-03 -2.34966292663376E-02
 -5.75077677152502E-02 -7.17731715359094E-06  1.94391272418329E-05  9.27514168244437E-03  2.12382910437096E-02
 -4.03378822133051E-06 -3.82649550797696E-05 -3.60443976276673E-03 -6.48190126476669E-03  9.41486534358836E-07
  7.24119307597596E-06  2.45897105240317E-05 -2.74544432270881E-08  1.23888538646551E-05  2.07167690290721E-06
  1.53558285135288E-05  2.10589353568462E-03  2.39031169700026E-02 -1.31006193838294E-06 -1.00258321098159E-05
 -3.42436363813192E-05 -2.62210283569641E-06 -4.26073716266722E-05  2.27840094901782E-06  1.08729762460543E-05
  2.10413576071987E-03  2.38894021095459E-02 -4.98139169292732E-05 -3.89137773885785E-04  2.47659297302698E-03
  2.08812896805018E-03  5.01055529114490E-02  1.65421075171686E-03  2.47993323595249E-02  3.24232991355963E-03
  7.76358598994388E-02 -5.06326174642488E-05 -3.95449967398435E-04  2.44633588630630E-03 -2.09029646256955E-03
 -5.01410754721934E-02 -1.65354253501160E-03 -2.47822025941555E-02  3.24268936951486E-03  7.76244268549909E-02
  5.03318177205548E-05  3.93126240128563E-04 -2.45862169676583E-03  2.08868110804745E-03  5.01132814799389E-02
  1.65489125400531E-03  2.48047939123926E-02  3.24325561254839E-03  7.76468672231287E-02  5.01332027305866E-05
  3.91621810591385E-04 -2.46248012988035E-03 -2.08851887624253E-03 -5.01158453830218E-02 -1.65409691759776E-03
 -2.47933874920142E-02  3.24292420887860E-03  7.76435840439797E-02 -2.05258186320847E-02 -1.73022273911569E-01
  2.91516206780768E-01  2.69884332900676E-01 -4.31765480242830E-01 -2.05263018175338E-02 -1.73034813529546E-01
 -2.91511575267821E-01 -2.69890456241915E-01 -4.31754974950992E-01  2.05262450169216E-02  1.73029379388349E-01
  2.91518729908092E-01  2.69888164593737E-01 -4.31761389309747E-01  2.05264229331189E-02  1.73033391678994E-01
 -2.91511881530139E-01 -2.69890035472671E-01 -4.31755425863787E-01 -2.25948871264293E-01 -2.25951241534287E-01
  2.25949364763416E-01  2.25952816498057E-01  6.31362803462693E-01  6.31368880292929E-01 -6.31365060599619E-01
 -6.31365123896629E-01 -1.17308775317638E-01 -1.17326686044309E-01  1.17311443047683E-01  1.17317902079621E-01
* ORBITAL    1  124
  1.45392009517932E-03  1.02727130493950E-02  4.29661382668315E-02  9.96311738099035E-02  3.00324584146542E-01
 -8.14697819322314E-07 -1.68565164070387E-05 -6.87962417276367E-05  7.10477670783613E-06  1.37014804970796E-06
  2.52660181430016E-05  1.35973470316192E-04  1.16527642369124E-05 -2.96163436992951E-03 -6.09658806722017E-02
 -5.32793115962161E-01 -3.39954772484157E-02 -3.62493893598771E-02 -9.46216984674891E-02 -9.40820625495998E-05
 -4.34461370293786E-04  1.32339244937472E-03 -3.15978256287471E-02 -2.95885437595616E-05  7.37394394508313E-05
 -1.52818482996767E-02 -3.73936222057319E-02 -1.45490952576958E-03 -1.02798832267248E-02 -4.30028500104980E-02
 -9.97353446372833E-02 -3.00202830831040E-01  3.50908997790719E-07  6.81684946717787E-06  6.23061895974241E-06
 -2.84793177492286E-06 -1.33969006751246E-06 -2.60474015114750E-05 -1.33752937651097E-04 -1.60408288023328E-05
 -2.96226097048843E-03 -6.09777127713568E-02 -5.32914800507160E-01 -3.39826683633029E-02  3.62055936916006E-02
  9.42436475530182E-02 -8.66997125516019E-05 -4.83404001965076E-04 -1.30933524949432E-03  3.18072830653727E-02
 -1.48799701553287E-05  2.48854325490806E-04  1.53442718340434E-02  3.78950707566117E-02  2.23636476562731E-07
  1.97444615146647E-06  2.95351101157693E-05 -8.72516493218669E-06 -1.68890561708623E-04 -4.01760502194069E-06
 -1.82550358627238E-05 -4.00537824601271E-03  4.25283798856793E-02  2.12590027509778E-06  1.65508717865471E-05
  7.89675506200466E-05  8.81787217370562E-06  1.51329867066180E-04 -7.10220780301908E-07  3.86308898621081E-05
 -4.03326095170946E-03  4.23443547571157E-02  3.65561070361882E-03  2.86636131421324E-02  1.60531568632395E-01
 -1.09144817086017E-02 -2.08064103032181E-01 -5.21961766956003E-03 -1.07965018882565E-01 -3.76546844061711E-03
 -6.97002223232826E-02  3.65247665271251E-03  2.86393016378207E-02  1.60408339644245E-01  1.09073871473526E-02
  2.07951746420747E-01  5.22016820418944E-03  1.07992186068335E-01 -3.76290676980508E-03 -6.97135884712641E-02
 -3.65382015874037E-03 -2.86492793547385E-02 -1.60422303086586E-01 -1.09080166821926E-02 -2.07942203296933E-01
 -5.22644281819600E-03 -1.08044484649184E-01 -3.76349064236246E-03 -6.97061445372650E-02 -3.65416418535245E-03
 -2.86521730601818E-02 -1.60462007286411E-01  1.09112223268708E-02  2.08027764799594E-01  5.22207039949280E-03
  1.07990396932464E-01 -3.76160758402976E-03 -6.96625354949836E-02  4.33430221859737E-03  3.58927429458512E-02
 -4.38014068885514E-01  8.73053254582607E-02 -2.68242851848456E-01  4.33150967451701E-03  3.58465704586434E-02
  4.38031378382029E-01 -8.73228314357283E-02 -2.68212932735218E-01 -4.33476617835019E-03 -3.58945323189095E-02
 -4.38017416268003E-01  8.72813487719312E-02 -2.68243018471290E-01 -4.33976266862228E-03 -3.59672723170336E-02
  4.37986460094629E-01 -8.72498489099341E-02 -2.68299093536697E-01 -4.56573253021777E-01 -4.56568048589025E-01
  4.56557481740695E-01  4.56537715434004E-01 -5.33703555848351E-02 -5.33409443736771E-02  5.33547362001870E-02
  5.33859331000516E-02  4.18715868656781E-01  4.18663738218737E-01 -4.18681482439750E-01 -4.18750125633700E-01
* ORBITAL    1  125
 -3.76029655217344E-07 -2.69708842887065E-06 -1.27921483873528E-05 -6.22572288699446E-05  2.63452158078210E-06
  7.76179993901103E-04  1.85738735343569E-02  2.69631410118873E-01  1.37986064382344E-02  4.89254234451413E-04
  1.11196412357647E-02  1.37930600250601E-01  9.44992176333594E-03  2.31666530800389E-07  3.70685421718597E-06
 -6.36238418140915E-05 -1.13889022169238E-05  1.31116169878319E-05  2.57033117253554E-04  3.96643315848801E-04
  1.79798247504515E-03  1.94360320613616E-05  2.35850502534844E-04  1.97281895644486E-02  4.61300545359570E-02
 -9.35188699536274E-07  8.02358272094450E-05  1.54009089522043E-07  1.22768082930741E-06  9.65039037775597E-06
  1.13599276422914E-04 -5.01184371685415E-05 -7.76135895969160E-04 -1.85717221925504E-02 -2.69608199641933E-01
 -1.37959181079379E-02 -4.89107540531331E-04 -1.11157949452895E-02 -1.38002883828533E-01 -9.45850118696021E-03
 -3.17867494316977E-08  2.22128800405858E-06  1.45024218141176E-04  1.73017725297559E-06 -1.85179109896058E-05
  2.32187102748288E-05  4.09835426422597E-04  2.01336914201810E-03 -4.97590934507467E-05  8.99415994372965E-06
  1.97176194596423E-02  4.59756334535807E-02 -2.36298864889982E-05  6.90420818106471E-05  2.13624139474983E-06
  1.63117151619752E-05  3.60216294955498E-05  1.10161558640604E-06  7.64101177938319E-05  8.01006151527985E-07
 -7.35962830701286E-05  7.89498491262237E-04  2.45512124877012E-02 -1.67409537368073E-06 -1.29325177348037E-05
 -5.68107816154850E-05 -3.91201293695256E-06 -8.29246445591568E-05  7.61474170722500E-06  1.55329944427422E-04
 -7.74738674359524E-04 -2.43011376243783E-02 -2.77204850814483E-03 -2.13565011729955E-02 -9.90446690583948E-02
  2.05313883703962E-04 -4.67047626554156E-02  1.91020799279492E-03  3.08340687329449E-02  6.03154189455198E-03
  1.30545821215176E-01  2.77025887777881E-03  2.13427329975144E-02  9.90023262882128E-02  2.01201622874650E-04
 -4.67189535648428E-02  1.90942080092317E-03  3.08522818390988E-02 -6.02950901619203E-03 -1.30549340782075E-01
 -2.77118704481685E-03 -2.13500284017165E-02 -9.90385524053879E-02 -2.03523478578871E-04  4.67112315407181E-02
 -1.90839774261141E-03 -3.08275857736241E-02 -6.03124813190275E-03 -1.30566850996433E-01  2.77139638045221E-03
  2.13515072260944E-02  9.90371198206442E-02 -2.04845784821792E-04  4.66743213746633E-02 -1.90771923559488E-03
 -3.08043803759933E-02  6.02893588130430E-03  1.30496388960141E-01  8.71301072357528E-03  6.42096710995797E-02
  5.21363699920201E-01  2.88799595441439E-02  2.30720258988257E-01 -8.71290930411215E-03 -6.42013289775616E-02
  5.21370234438641E-01  2.88684089407723E-02 -2.30731173541227E-01  8.71158551164250E-03  6.41853275271987E-02
 -5.21355335602236E-01 -2.88849476596784E-02 -2.30739816101900E-01 -8.71108052245760E-03 -6.41768659796001E-02
 -5.21352875642927E-01 -2.88866456733710E-02  2.30746836369658E-01  3.50859323574109E-01 -3.50828113029595E-01
  3.50846218340576E-01 -3.50827424577203E-01  1.35654513954991E-01 -1.35664447012736E-01  1.35664548390347E-01
 -1.35670410376403E-01 -5.69313739464758E-01  5.69309050104212E-01 -5.69323092853371E-01  5.69340714780875E-01
* ORBITAL    1  126
  2.86107391532058E-07  2.08630912009817E-06  1.11106289832430E-05  6.24560731170884E-05 -1.44745567087471E-05
 -4.43512969322238E-06  8.31183083286806E-04  5.38892293808858E-02  9.31991233636433E-05 -3.22959206639415E-04
 -7.57924158613008E-03 -6.41030243834139E-02 -1.48303780136817E-02 -2.67939047430208E-07 -5.91815228121771E-06
 -5.40179668583972E-05 -2.43618880736676E-06 -1.27118056369000E-05 -3.18290163369119E-05  7.23165323415667E-04
  5.17257548138204E-03 -1.07773117545210E-05  1.81043681415558E-05 -5.67656800733713E-03 -9.46315245729772E-03
 -1.30949241319393E-05 -5.23983898981204E-05 -3.62870289824569E-07 -2.61098868287975E-06 -1.27246864854846E-05
 -4.92809726283414E-05  4.49864493941078E-06 -4.66080351045944E-06  8.26399641645470E-04  5.38625787468551E-02
  8.90245342367990E-05 -3.22685946744295E-04 -7.57387815575471E-03 -6.40808781458046E-02 -1.48293447720304E-02
 -3.51178083313199E-07 -6.53304247452266E-06 -1.13924113685680E-05 -1.02997031731626E-06  1.22694198850537E-05
  8.46008290600933E-05 -7.05272389875125E-04 -5.08896398291897E-03  1.35389585741009E-06  3.70836084187871E-05
  5.66431772351968E-03  9.37488816808433E-03  4.57087473631956E-06  5.96439859929855E-05 -1.91925631230084E-03
 -1.47415627071290E-02 -6.63286903636464E-02  6.06422379687425E-04  1.46716995282757E-03 -2.30452784326876E-03
 -2.45327848614013E-02 -5.52116698661377E-06 -6.60550122610865E-05  1.91907235011986E-03  1.47400963280140E-02
  6.63144449963733E-02  6.04841437383190E-04  1.43016893079662E-03 -2.30289439304833E-03 -2.44954374905694E-02
 -2.24719823639954E-06 -4.64570926685081E-05 -4.62354979070183E-04 -3.54848197348348E-03 -7.81754513385846E-03
 -3.79915698449788E-03 -1.12932518687914E-01  1.16612954572255E-03  2.92089943881133E-02  1.49643567843674E-04
  2.64461248333775E-02  4.63093025829298E-04  3.55409653468091E-03  7.83695336622721E-03 -3.79876019856287E-03
 -1.12931079947987E-01  1.16684173690765E-03  2.92113855789329E-02 -1.50951843426558E-04 -2.64520292043855E-02
  4.62369491959656E-04  3.54853878539413E-03  7.81366978271985E-03 -3.79940419487585E-03 -1.12934168441882E-01
  1.16674064034105E-03  2.92170018063708E-02  1.49779082132235E-04  2.64438445162507E-02 -4.63323147756252E-04
 -3.55586164122570E-03 -7.83978552995212E-03 -3.79827018957039E-03 -1.12937354303752E-01  1.16745123472971E-03
  2.92183967254563E-02 -1.51475308789841E-04 -2.64633830810908E-02  3.03990585312260E-02  2.43503874321321E-01
  5.05369434120281E-01  2.02317840455464E-01  1.53358111376552E-01 -3.03983993466949E-02 -2.43499749812497E-01
  5.05372502462834E-01  2.02321918381088E-01 -1.53362457352924E-01 -3.03996035439553E-02 -2.43511670450538E-01
  5.05375560756760E-01  2.02314332814330E-01  1.53353638445004E-01  3.03992571976875E-02  2.43510723050883E-01
  5.05374711228061E-01  2.02317094637777E-01 -1.53352697121927E-01  1.05475600115537E-01 -1.05474396684748E-01
 -1.05472819066913E-01  1.05482240329316E-01  1.35765219489189E-01 -1.35762033155250E-01 -1.35763021242562E-01
  1.35758711588146E-01 -6.73482270645674E-01  6.73480604898227E-01  6.73475837870343E-01 -6.73476686595750E-01
* ORBITAL    1  127
  5.14868317872894E-04  3.56894501940808E-03  1.26270730626443E-02 -1.41768604668716E-01 -2.16421406715044E-01
  1.03433989498703E-07  1.90063998149541E-06  4.79694045374555E-05  1.31491586415922E-05  3.85611440475093E-07
  7.72760532202994E-06  7.43289676343140E-05  1.00110111398499E-05  3.45813889145006E-05  4.07687725827467E-03
  9.72460117836378E-02  2.09292510993314E-02  1.54844049390793E-02  5.24111668968777E-02 -2.96273861207060E-05
 -1.64584490780427E-04  4.98811222299243E-03  2.58178071864285E-02 -3.18070071933224E-05 -1.28810277651852E-04
  1.39732321975745E-02  3.35918229077851E-02  5.13058054776706E-04  3.55581504450297E-03  1.25600695312190E-02
 -1.42111354238734E-01 -2.16383334921131E-01 -9.46310922113709E-08 -1.60043509717590E-06 -3.38632246508627E-05
 -1.14757546601547E-05 -4.80229139052858E-07 -9.48840372572940E-06 -6.10903610352746E-05 -8.05256642513375E-06
 -3.60326295975295E-05 -4.10571001334238E-03 -9.74412623928763E-02 -2.09345012985939E-02  1.55090622977211E-02
  5.25989250875604E-02 -4.04181116695975E-05 -1.51667210919291E-04  4.99649036785581E-03  2.58835185935813E-02
 -2.68384519948949E-05 -8.27778322390141E-05  1.40080154705197E-02  3.36519286587961E-02  5.53715675243827E-03
  4.20080863172122E-02  1.84207069558268E-01 -8.14409531166459E-04 -2.10232445960826E-02  1.81396954277301E-03
  7.39200585398629E-03 -3.60659747715978E-06 -8.27006266347072E-05  5.53726570896438E-03  4.20089073383225E-02
  1.84208379160085E-01  8.13452953356786E-04  2.09998630937559E-02 -1.81472786306679E-03 -7.42726806292526E-03
 -1.02447148541008E-05 -1.39657586092741E-04 -7.21659422233612E-04 -5.85333946171040E-03 -3.23732541294635E-02
  1.51950851515200E-03  4.05260283436408E-02  3.69439566520322E-03  6.93912308061972E-02 -2.99634992337885E-03
 -9.66139815060594E-02 -7.23850175409473E-04 -5.87020885922581E-03 -3.24353685149355E-02 -1.52454883768039E-03
 -4.05813296856965E-02 -3.69599772648323E-03 -6.93942425514220E-02 -2.99433825722762E-03 -9.66157361334718E-02
 -7.22684738384336E-04 -5.86115096227830E-03 -3.23895722075707E-02 -1.52156158354570E-03 -4.05316594837965E-02
 -3.69493972375364E-03 -6.93803563166444E-02  2.99539278337779E-03  9.66323273388592E-02 -7.24489201501607E-04
 -5.87504842895683E-03 -3.24469387804130E-02  1.52567594673934E-03  4.05824746452903E-02  3.69592816036458E-03
  6.93803222133666E-02  2.99368870353182E-03  9.66279689761299E-02 -6.49293418465298E-02 -5.22046609302493E-01
  1.56810939055005E-01 -3.91625966595672E-01  1.01213909570157E-01 -6.49281662809978E-02 -5.22041473573378E-01
 -1.56817387307915E-01  3.91629878913893E-01  1.01210506273768E-01 -6.49293292145882E-02 -5.22043948569221E-01
 -1.56810269737002E-01  3.91620436484748E-01 -1.01208426911456E-01 -6.49286293883213E-02 -5.22043647937445E-01
  1.56814068340599E-01 -3.91622297921200E-01 -1.01212054614356E-01  6.39440912868330E-01  6.39443869951686E-01
  6.39448598900540E-01  6.39447527657393E-01  1.45926078214001E-01  1.45935711853193E-01  1.45923612115541E-01
  1.45933418819212E-01  2.38425490644249E-01  2.38408687151358E-01  2.38421102329284E-01  2.38405526937291E-01
* ORBITAL    1  128
 -3.43777054658700E-07 -2.59025106146950E-06 -1.66330708709420E-05 -1.33903927747508E-04 -5.53865853050310E-05
 -2.21310766125189E-03 -5.05274800784404E-02 -6.16888273323785E-01 -4.24938945796464E-02 -4.79376228545082E-04
 -1.19784603014162E-02 -1.31375920099377E-01 -2.68743268618128E-02  1.20553892332884E-06  2.81972609386572E-05
  2.99177122296004E-04  4.94051792678907E-05  5.28523025656276E-05  9.11042813971240E-05 -4.65784293530132E-02
 -9.23732280629442E-02 -8.98990026218345E-05 -9.45263365310290E-04 -4.81957471195009E-02 -1.13127547169815E-01
  5.75339808860444E-05  2.59170946190932E-04  2.65109843732915E-06  1.87663921699768E-05  8.08230732623260E-05
  7.55774858213657E-05  4.23451146489963E-05  2.21329097429936E-03  5.05288804579595E-02  6.16763548026251E-01
  4.24766456080915E-02  4.78916556478112E-04  1.19681247278483E-02  1.31597626532905E-01  2.68951462738208E-02
  2.40781607184981E-06  3.67489718884140E-05 -1.42976590634695E-04  1.26833451552890E-07  5.25438139374812E-05
 -1.62155911090633E-04 -4.66453306984423E-02 -9.32432409734989E-02  1.07824390887539E-04 -1.68563075015522E-04
 -4.81562123119568E-02 -1.12752929096816E-01  1.89804498464291E-05  5.59951189732188E-05 -1.69667146491476E-06
 -1.30435677666591E-05  2.34192105127119E-06 -3.84278404171312E-06 -1.44016723056525E-04  3.74914156051740E-07
  1.42035794342413E-04  5.37554362482138E-03  7.51565095162222E-02  1.26738215228156E-05  9.72822869931893E-05
  3.61782453982683E-04  1.87724811908267E-05  2.90422946399468E-04 -2.92453508498104E-05 -3.98544815483584E-04
 -5.37991768571981E-03 -7.53646121498406E-02  5.34693285715794E-03  4.12624329744496E-02  2.12995284185541E-01
 -8.96530345435411E-03 -1.45703582795289E-01 -3.53245155773949E-03 -5.18385184464286E-02 -1.23606973141396E-02
 -2.12402915869999E-01 -5.35092308472178E-03 -4.12934222364532E-02 -2.13164781755262E-01 -8.95775615588422E-03
 -1.45513472034480E-01 -3.53425828720149E-03 -5.19081454387067E-02  1.23805857872012E-02  2.12769851699244E-01
  5.35048427297699E-03  4.12902356840139E-02  2.13159877373772E-01  8.96786619967758E-03  1.45710399554468E-01
  3.52751525903597E-03  5.17710587192355E-02  1.23705400228887E-02  2.12534169791357E-01 -5.35062687436433E-03
 -4.12911877547385E-02 -2.13159266524295E-01  8.96656775693654E-03  1.45711152663890E-01  3.52894819945998E-03
  5.17800796053493E-02 -1.23700315405704E-02 -2.12511578778520E-01  5.55243299363926E-02  4.52922223963487E-01
  7.25559670894557E-02  3.67215152775715E-01 -8.16439392967069E-02 -5.55236908169607E-02 -4.52891365710431E-01
[truncated: 44,329 more chars]
